# Supplementary material for: Notch-dependent and -independent transcription are modulated by tissue movements at gastrulation
Source: eLife. 2022 May 18;11:e73656. doi: 10.7554/eLife.73656 (PMC9183233; doi:10.7554/eLife.73656)
Supplement: Source data 1. [file elife-73656-data1.zip › numerical data/2S4A_m5m8peve grhRi_MSE_sorted-Gast_normF-Y.txt]

NaN	NaN	NaN	NaN	NaN	NaN	NaN	NaN	NaN	NaN	NaN	NaN	NaN	NaN	NaN	NaN	NaN	NaN	NaN	NaN	NaN	NaN	NaN	NaN	NaN	NaN	NaN	NaN	NaN	NaN	NaN	NaN	NaN	NaN	NaN	NaN	NaN	NaN	NaN	NaN	NaN	NaN	NaN	NaN	NaN	NaN	NaN	NaN	NaN	NaN
NaN	NaN	NaN	NaN	NaN	NaN	NaN	NaN	NaN	NaN	NaN	NaN	NaN	NaN	NaN	NaN	NaN	NaN	NaN	NaN	NaN	NaN	NaN	NaN	NaN	NaN	NaN	NaN	NaN	NaN	NaN	NaN	NaN	NaN	NaN	NaN	NaN	NaN	NaN	NaN	NaN	NaN	NaN	NaN	NaN	NaN	NaN	NaN	NaN	NaN
NaN	NaN	NaN	NaN	NaN	NaN	NaN	NaN	NaN	NaN	NaN	NaN	NaN	NaN	NaN	NaN	NaN	NaN	NaN	NaN	NaN	NaN	NaN	NaN	NaN	NaN	NaN	NaN	NaN	NaN	NaN	NaN	NaN	NaN	NaN	NaN	NaN	NaN	NaN	NaN	NaN	NaN	NaN	NaN	NaN	NaN	NaN	NaN	NaN	NaN
38.0598891322338	-34.9401108677662	22.0598891322338	17.0598891322338	57.0598891322338	NaN	NaN	NaN	NaN	NaN	NaN	NaN	NaN	NaN	NaN	NaN	NaN	NaN	NaN	NaN	NaN	NaN	NaN	NaN	NaN	NaN	NaN	NaN	NaN	NaN	NaN	NaN	NaN	NaN	NaN	NaN	NaN	NaN	NaN	NaN	NaN	NaN	NaN	NaN	NaN	NaN	NaN	NaN	NaN	NaN
-31.7795025991145	2.23740353442775	104.288121935055	-15.7715467715652	14.2433704050897	NaN	NaN	NaN	NaN	NaN	NaN	NaN	NaN	NaN	NaN	NaN	NaN	NaN	NaN	NaN	NaN	NaN	NaN	NaN	NaN	NaN	NaN	NaN	NaN	NaN	NaN	NaN	NaN	NaN	NaN	NaN	NaN	NaN	NaN	NaN	NaN	NaN	NaN	NaN	NaN	NaN	NaN	NaN	NaN	NaN
3.41608953187488	3.41608953187488	0.413104612324817	-13.6008250122422	-21.608784797709	NaN	NaN	NaN	NaN	NaN	NaN	NaN	NaN	NaN	NaN	NaN	NaN	NaN	NaN	NaN	NaN	NaN	NaN	NaN	NaN	NaN	NaN	NaN	NaN	NaN	NaN	NaN	NaN	NaN	NaN	NaN	NaN	NaN	NaN	NaN	NaN	NaN	NaN	NaN	NaN	NaN	NaN	NaN	NaN	NaN
-47.4816976624081	45.6571701815603	19.6183469133541	26.6287993317173	9.60341488712096	NaN	NaN	NaN	NaN	NaN	NaN	NaN	NaN	NaN	NaN	NaN	NaN	NaN	NaN	NaN	NaN	NaN	NaN	NaN	NaN	NaN	NaN	NaN	NaN	NaN	NaN	NaN	NaN	NaN	NaN	NaN	NaN	NaN	NaN	NaN	NaN	NaN	NaN	NaN	NaN	NaN	NaN	NaN	NaN	NaN
16.7988945248312	-38.3106615306751	7.78096717029382	53.8725958712628	48.8626362298531	NaN	NaN	NaN	NaN	NaN	NaN	NaN	NaN	NaN	NaN	NaN	NaN	NaN	NaN	NaN	NaN	NaN	NaN	NaN	NaN	NaN	NaN	NaN	NaN	NaN	NaN	NaN	NaN	NaN	NaN	NaN	NaN	NaN	NaN	NaN	NaN	NaN	NaN	NaN	NaN	NaN	NaN	NaN	NaN	NaN
271.616858445297	-1.06073459974821	-28.1279956740725	80.1410486232247	140.290517677279	NaN	NaN	NaN	NaN	NaN	NaN	NaN	NaN	NaN	NaN	NaN	NaN	NaN	NaN	NaN	NaN	NaN	NaN	NaN	NaN	NaN	NaN	NaN	NaN	NaN	NaN	NaN	NaN	NaN	NaN	NaN	NaN	NaN	NaN	NaN	NaN	NaN	NaN	NaN	NaN	NaN	NaN	NaN	NaN	NaN
146.555324743929	7.13959364387738	9.14557538632416	-25.9591051064945	417.362859974244	NaN	NaN	NaN	NaN	NaN	NaN	NaN	NaN	NaN	NaN	NaN	NaN	NaN	NaN	NaN	NaN	NaN	NaN	NaN	NaN	NaN	NaN	NaN	NaN	NaN	NaN	NaN	NaN	NaN	NaN	NaN	NaN	NaN	NaN	NaN	NaN	NaN	NaN	NaN	NaN	NaN	NaN	NaN	NaN	NaN
199.990461898946	3.30620826011132	-10.7426669998054	-0.707756099864902	520.104119607049	NaN	NaN	NaN	NaN	NaN	NaN	NaN	NaN	NaN	NaN	NaN	NaN	NaN	NaN	NaN	NaN	NaN	NaN	NaN	NaN	NaN	NaN	NaN	NaN	NaN	NaN	NaN	NaN	NaN	NaN	NaN	NaN	NaN	NaN	NaN	NaN	NaN	NaN	NaN	NaN	NaN	NaN	NaN	NaN	NaN
51.6765713556439	28.584759772586	102.880153561555	10.5129072293234	655.075647939025	NaN	NaN	NaN	NaN	NaN	NaN	NaN	NaN	NaN	NaN	NaN	NaN	NaN	NaN	NaN	NaN	NaN	NaN	NaN	NaN	NaN	NaN	NaN	NaN	NaN	NaN	NaN	NaN	NaN	NaN	NaN	NaN	NaN	NaN	NaN	NaN	NaN	NaN	NaN	NaN	NaN	NaN	NaN	NaN	NaN
7.68187146984843	3.66389936638455	-14.4169750992029	94.0682716943217	530.018244920152	NaN	NaN	NaN	NaN	NaN	NaN	NaN	NaN	NaN	NaN	NaN	NaN	NaN	NaN	NaN	NaN	NaN	NaN	NaN	NaN	NaN	NaN	NaN	NaN	NaN	NaN	NaN	NaN	NaN	NaN	NaN	NaN	NaN	NaN	NaN	NaN	NaN	NaN	NaN	NaN	NaN	NaN	NaN	NaN	NaN
81.227608229598	4.84800765033605	55.0977448735347	40.0228237065751	371.671089379686	NaN	NaN	NaN	NaN	NaN	NaN	NaN	NaN	NaN	NaN	NaN	NaN	NaN	NaN	NaN	NaN	NaN	NaN	NaN	NaN	NaN	NaN	NaN	NaN	NaN	NaN	NaN	NaN	NaN	NaN	NaN	NaN	NaN	NaN	NaN	NaN	NaN	NaN	NaN	NaN	NaN	NaN	NaN	NaN	NaN
43.2366870756881	39.2146992176734	68.3741111882799	-10.0546520430065	101.555511016901	NaN	NaN	NaN	NaN	NaN	NaN	NaN	NaN	NaN	NaN	NaN	NaN	NaN	NaN	NaN	NaN	NaN	NaN	NaN	NaN	NaN	NaN	NaN	NaN	NaN	NaN	NaN	NaN	NaN	NaN	NaN	NaN	NaN	NaN	NaN	NaN	NaN	NaN	NaN	NaN	NaN	NaN	NaN	NaN	NaN
3.19577761067364	89.711750670072	183.269721536631	-4.85221988322389	122.909740332399	-27.9902126781793	NaN	NaN	NaN	NaN	NaN	NaN	NaN	NaN	NaN	NaN	NaN	NaN	NaN	NaN	NaN	NaN	NaN	NaN	NaN	NaN	NaN	NaN	NaN	NaN	NaN	NaN	NaN	NaN	NaN	NaN	NaN	NaN	NaN	NaN	NaN	NaN	NaN	NaN	NaN	NaN	NaN	NaN	NaN	NaN
221.786057661337	95.9731936715675	41.6220364279871	41.6220364279871	-15.7486295513478	41.6220364279871	NaN	NaN	NaN	NaN	NaN	NaN	NaN	NaN	NaN	NaN	NaN	NaN	NaN	NaN	NaN	NaN	NaN	NaN	NaN	NaN	NaN	NaN	NaN	NaN	NaN	NaN	NaN	NaN	NaN	NaN	NaN	NaN	NaN	NaN	NaN	NaN	NaN	NaN	NaN	NaN	NaN	NaN	NaN	NaN
2.54724661683874	32.7574458408899	-5.5088065095749	39.8064923265018	56.9256052201308	-16.5858795583936	NaN	NaN	NaN	NaN	NaN	NaN	NaN	NaN	NaN	NaN	NaN	NaN	NaN	NaN	NaN	NaN	NaN	NaN	NaN	NaN	NaN	NaN	NaN	NaN	NaN	NaN	NaN	NaN	NaN	NaN	NaN	NaN	NaN	NaN	NaN	NaN	NaN	NaN	NaN	NaN	NaN	NaN	NaN	NaN
-23.4690332742304	-14.4014354069301	-14.4014354069301	28.9215321812828	15.8238908174045	-40.5967181346867	NaN	NaN	NaN	NaN	NaN	NaN	NaN	NaN	NaN	NaN	NaN	NaN	NaN	NaN	NaN	NaN	NaN	NaN	NaN	NaN	NaN	NaN	NaN	NaN	NaN	NaN	NaN	NaN	NaN	NaN	NaN	NaN	NaN	NaN	NaN	NaN	NaN	NaN	NaN	NaN	NaN	NaN	NaN	NaN
70.4424776936027	-0.118615195723888	-24.3109899006359	-13.2228181608845	101.690961687447	-54.5514582817758	5.92947848050411	NaN	NaN	NaN	NaN	NaN	NaN	NaN	NaN	NaN	NaN	NaN	NaN	NaN	NaN	NaN	NaN	NaN	NaN	NaN	NaN	NaN	NaN	NaN	NaN	NaN	NaN	NaN	NaN	NaN	NaN	NaN	NaN	NaN	NaN	NaN	NaN	NaN	NaN	NaN	NaN	NaN	NaN	NaN
8.12739773932862	100.911316605586	-17.0856236917196	-36.2475199793163	47.4597111717639	15.1870437400221	22.2466897407156	NaN	NaN	NaN	NaN	NaN	NaN	NaN	NaN	NaN	NaN	NaN	NaN	NaN	NaN	NaN	NaN	NaN	NaN	NaN	NaN	NaN	NaN	NaN	NaN	NaN	NaN	NaN	NaN	NaN	NaN	NaN	NaN	NaN	NaN	NaN	NaN	NaN	NaN	NaN	NaN	NaN	NaN	NaN
-10.8620373633028	-5.81690432071536	-5.81690432071536	-10.8620373633028	35.5531866285017	44.6344261051591	0.23725533038957	NaN	NaN	NaN	NaN	NaN	NaN	NaN	NaN	NaN	NaN	NaN	NaN	NaN	NaN	NaN	NaN	NaN	NaN	NaN	NaN	NaN	NaN	NaN	NaN	NaN	NaN	NaN	NaN	NaN	NaN	NaN	NaN	NaN	NaN	NaN	NaN	NaN	NaN	NaN	NaN	NaN	NaN	NaN
-32.8991262009556	42.8158388461001	5.46312275621929	-7.66080451860371	-22.8037975280149	-62.1755793524839	20.6061157656304	47.8635031825705	NaN	NaN	NaN	NaN	NaN	NaN	NaN	NaN	NaN	NaN	NaN	NaN	NaN	NaN	NaN	NaN	NaN	NaN	NaN	NaN	NaN	NaN	NaN	NaN	NaN	NaN	NaN	NaN	NaN	NaN	NaN	NaN	NaN	NaN	NaN	NaN	NaN	NaN	NaN	NaN	NaN	NaN
-5.46639738752214	21.8046727395489	21.8046727395489	-12.5366748278739	-0.416199215842313	-2.43627848451424	NaN	152.099785568888	NaN	NaN	NaN	NaN	NaN	NaN	NaN	NaN	NaN	NaN	NaN	NaN	NaN	NaN	NaN	NaN	NaN	NaN	NaN	NaN	NaN	NaN	NaN	NaN	NaN	NaN	NaN	NaN	NaN	NaN	NaN	NaN	NaN	NaN	NaN	NaN	NaN	NaN	NaN	NaN	NaN	NaN
NaN	50.2892002062259	-10.3436144183116	54.3313878478617	33.1099027292736	1.78294850659592	NaN	63.4263100415424	-0.238145314221991	83.6372482497215	10.8778707002765	NaN	NaN	NaN	NaN	NaN	NaN	NaN	NaN	NaN	NaN	NaN	NaN	NaN	NaN	NaN	NaN	NaN	NaN	NaN	NaN	NaN	NaN	NaN	NaN	NaN	NaN	NaN	NaN	NaN	NaN	NaN	NaN	NaN	NaN	NaN	NaN	NaN	NaN	NaN
3.98430631177477	50.492822340673	23.1943455411023	NaN	NaN	-25.3362798803568	-36.4578815394411	-61.7342489464511	33.3048925039063	-18.258897006394	-52.6347566799275	-11.1815141324312	110.145049421216	-31.4026080580391	-18.258897006394	NaN	NaN	NaN	NaN	NaN	NaN	NaN	NaN	NaN	NaN	NaN	NaN	NaN	NaN	NaN	NaN	NaN	NaN	NaN	NaN	NaN	NaN	NaN	NaN	NaN	NaN	NaN	NaN	NaN	NaN	NaN	NaN	NaN	NaN	NaN
-42.3671461175427	NaN	NaN	6.18787753297745	26.4191373873609	58.7891531543743	8.21100351841579	51.7082122053401	114.425117753929	-20.112760277721	-29.2168272121935	9.22256651113496	38.5578932999909	47.6619602344634	13.2688184820116	-9.99713035052927	2.14162556210077	NaN	NaN	NaN	NaN	NaN	NaN	NaN	NaN	NaN	NaN	NaN	NaN	NaN	NaN	NaN	NaN	NaN	NaN	NaN	NaN	NaN	NaN	NaN	NaN	NaN	NaN	NaN	NaN	NaN	NaN	NaN	NaN	NaN
-58.4030733225234	-6.78741149724219	NaN	-47.2702835170706	-23.9926321056692	6.36952190920203	-6.78741149724219	NaN	24.5868143181248	-41.1978527140963	25.5988861186205	-45.2461399160791	-10.835698699225	24.5868143181248	-31.0771347091392	24.5868143181248	-48.2823553175663	-1.72705249476364	NaN	NaN	NaN	NaN	NaN	NaN	NaN	NaN	NaN	NaN	NaN	NaN	NaN	NaN	NaN	NaN	NaN	NaN	NaN	NaN	NaN	NaN	NaN	NaN	NaN	NaN	NaN	NaN	NaN	NaN	NaN	NaN
44.0168505627418	-43.0651257901102	-14.7128544194142	222.231127749974	21.7400659143378	17.6897414328098	-21.8009222620882	NaN	NaN	-49.1406125124022	-64.3293293181322	-12.6876921786502	-2.56188097483021	24.7778092754838	98.6962310633698	-34.9644768270542	-39.0148013085822	NaN	136.161732517504	24.7778092754838	NaN	NaN	NaN	NaN	NaN	NaN	NaN	NaN	NaN	-35.2724229674456	44.7275770325544	14.7275770325544	16.7275770325544	-47.2724229674456	8.72757703255445	21.7275770325544	-34.2724229674456	-39.2724229674456	-24.2724229674456	37.7275770325544	19.7275770325544	-59.2724229674456	-23.2724229674456	-30.2724229674455	1.72757703255445	-28.2724229674456	-47.2724229674456	3.72757703255445	NaN	NaN
-32.7771877655636	-3.39755012416776	-9.47609584307725	-22.6462782340478	4.70717750104488	NaN	-17.5808234682899	NaN	90.8199085189292	42.1915427676534	NaN	11.7988141731059	-31.764096812412	-31.764096812412	-5.42373203047093	-29.7379149061089	44.2177246739565	-60.1306435006563	NaN	47.2569975334113	61.4402708775334	NaN	NaN	NaN	NaN	NaN	NaN	NaN	NaN	-25.1767610048143	10.8336748456545	-56.185747431607	12.834254615125	-35.1796598521668	-40.181109275843	-47.1831384689897	-30.1782104284905	-29.1779205437553	-31.1785003132258	-5.1709633101094	-13.1732823879914	-8.17183296431513	-13.1732823879914	-21.1756014658733	NaN	15.8351242693308	-57.1860373163422	-65.1883563942242	NaN	NaN
25.1603764745647	-36.6693027997878	51.5140102636329	NaN	7.92915438171232	NaN	-41.7373092976856	NaN	58.6092193606898	-45.7917144960038	39.3507946686783	-0.179656014924071	71.7860362552239	-50.8597209939015	114.357290837565	-8.28846641156046	-25.5196885044128	18.0651673775078	-30.5876950023105	-8.28846641156046	-20.451682006515	11.9835595800305	48.4732063648943	-72.1453482850721	NaN	NaN	NaN	NaN	NaN	-18.0769840011167	-38.0885827528276	-38.0885827528276	-26.0816235018011	52.9641915674571	-1.06712506216241	-43.0914824407553	-24.08046362663	-8.07118462526123	1.93461475059423	15.9427338767919	8.93867431369304	-26.0816235018011	60.9688310681414	-15.07524418836	-28.0827833769721	-34.0862630024854	-63.1030811924662	-21.0787238138733	NaN	NaN
11.1543790519999	83.156342443422	-11.1560884777366	38.5354073839491	-16.2266492799494	24.3378371377532	-12.1702006381791	-20.2830979217197	12.1684912124424	-8.11375199640888	29.408397939966	-2.02907903375349	-8.11375199640888	-47.6641262536689	-2.02907903375349	58.8176505928004	15.2108276937701	63.8882113950133	58.8176505928004	-9.12786415685145	119.664380219354	26.3660614586383	6.08381824978703	-1.01496687331092	21.2955006564255	NaN	NaN	NaN	NaN	6.04170432223832	9.04431479832988	-21.9826601212829	13.0477954331186	-5.9687375821279	107.129590350654	-38.997452819135	-42.0000632952266	-32.9922318669519	-61.0165963104731	47.0773808288229	-7.97047789952227	-51.0078947235012	-47.0044140887125	3.03909384614677	-43.0009334539237	-22.98353027998	-53.0096350408956	-45.0026737713181	NaN	NaN
17.4267270346542	33.6607036189559	7.28049166946563	11.3389858155411	89.464998127493	91.4942452005307	-18.0850967435058	24.5290917902862	-23.1582144261001	-7.93886137831722	69.1725273971159	-30.2605791817321	7.28049166946563	-18.0850967435058	68.157903860597	-15.0412261339492	-3.88036723224179	193.971222388935	18.4413505711731	-42.4360616199584	-29.2459556452132	-2.86574369572293	44.8215625206633	29.6022094728805	26.5583388633239	NaN	NaN	NaN	NaN	-26.8917631523936	-6.86855218806121	-5.86739163984459	-28.8940842488269	-34.9010475381266	9.15001658340474	56.204562349586	12.1534982280546	47.1941174156364	2.14189274588839	-33.89988698991	-54.924258502459	-39.9068502792097	13.1546587762712	NaN	-17.881318218444	-15.8789971220108	-56.9265795988923	1.14073219767177	NaN	NaN
47.053518853169	64.3108211391688	-26.0362320051829	-12.839471433536	10.5086434239931	-12.839471433536	44.0081125674043	66.3410919963452	-9.79406514777133	33.8567582815221	57.2048731390512	-8.77892971918311	27.7659457099928	36.9021645672868	106.946509139874	12.5389142811695	-29.0816382909475	-28.0665028623593	-31.111909148124	20.6599977098753	-1.67298171906557	-53.4448885770648	-40.2481280054179	-1.67298171906557	-48.3692114341237	NaN	NaN	NaN	NaN	-29.800813423039	-3.76308465948651	2.24562197825638	149.458934602957	13.2615841474517	-13.7775957223913	43.3051173361661	-38.8138733796534	40.3007640172947	7.25287750970879	73.3486505248806	-28.7993623167485	-33.806617848201	-30.8022645293295	-6.76743797835795	2.24562197825638	-42.8196778048153	8.25432861599927	-39.8153244859438	NaN	NaN
-47.1988161258617	-10.6354939783087	29.9904195189724	87.882346252598	45.2251370804529	-43.1362247761336	46.2407849178849	-25.8702115397891	-37.0423377515414	15.771349794924	-11.6511418157407	62.4911503167973	-14.6980853280368	-14.6980853280368	-8.60419830344463	12.724406282628	-28.9171550520852	107.179655163807	41.1625457307247	-14.6980853280368	8.66181493289985	37.0999543809966	8.66181493289985	-29.9328028895172	-16.7293810029009	NaN	NaN	NaN	NaN	19.3790225990745	23.3859899313367	-20.690650723548	148.603719064532	36.408633761189	-27.7028435550069	-21.6923925566136	-32.7115527203347	15.3720552668122	-11.6749742259579	36.408633761189	42.4190847595824	NaN	1.34766960389436	-19.6889088904824	-7.6680068936957	20.38076443214	-17.6854252243513	-57.7550985469738	NaN	NaN
-34.8494702602987	102.332232857187	-1.3161650538021	-8.42929040063471	152.124110285016	53.5565161931923	-15.5424157474673	88.1059821635222	-18.590898038967	-7.41312963680148	21.039371750529	33.2333009165277	23.0716932781954	25.1040148058619	10.8777641121967	21.039371750529	46.4433908463597	84.0413391081892	50.5080339016926	-41.9625956071313	11.8939248760299	5.79696029303051	-2.33232581763533	NaN	73.8797314698569	NaN	NaN	NaN	NaN	-4.5609679263554	30.5101775777536	6.46139208922172	-25.6036552288208	-38.6300807017756	-1.55486974028892	-31.6158516009538	-14.5812952132437	-18.589426127999	-25.6036552288208	-30.613818872265	3.45529390315523	52.5548976089079	0.449195717088742	17.4837521047988	-71.6971607485069	-61.6768334616187	-38.6300807017756	3.45529390315523	NaN	NaN
-14.3542509946857	37.4961336427086	-20.4542962461439	83.2464730286448	-21.4709704547203	2.92921055111237	23.2626947226396	-45.8711514605529	-24.5209930804493	-0.120812074616704	101.546608783019	133.063509248886	-40.7877804176711	22.2460205140632	40.5461562684377	30.3794141826741	-44.8544772519765	14.1126268454523	-20.4542962461439	-44.8544772519765	-28.5876899147548	20.2126720969105	114.763373494512	NaN	-13.3375767861094	NaN	NaN	NaN	NaN	25.6106184893749	4.56181882991903	-29.5171901425333	67.7082178082866	-12.4776856563071	22.6036471094526	0.552523656689343	-37.5357804889927	20.5989995228378	-14.482333242922	26.6129422826823	-15.4846570362294	-7.46606668977004	-24.5055711759962	33.6292088358343	7.5687902098413	-52.570637388604	-38.5381042823001	-31.5218377291482	NaN	NaN
25.4882656276119	-31.47427202945	33.6257710071922	-29.439895684555	-10.1133204080518	-18.2508257876321	-28.4227075121074	109.914883940757	-12.1476967529469	17.3507602480317	41.7632763867725	-35.5430247192402	4.12731400621371	76.3476742499887	-6.04456771826164	1.0757494888711	-6.04456771826164	2.09293766131864	-38.5945892365828	-7.06175589070918	15.3163839031366	5.14450217866124	-15.1992612702895	-19.2680139600796	10.2304430408989	NaN	NaN	NaN	NaN	-11.3754686828986	39.7578976976026	-8.36762360169263	224.239062678234	18.7029821291609	-22.4042339806537	170.097851216527	149.042935648085	73.8468086179367	-15.3859287911732	21.7108272103669	7.67421683140577	-46.4669946303013	-25.4120790618597	-25.4120790618597	10.6820619126117	10.6820619126117	-15.3859287911732	-88.5768257671846	NaN	NaN
20.592169282752	-10.9566130605165	11.4328453766418	-23.1690449353301	-12.9920183729854	14.4859533453452	4.30892678300052	-41.4876927475505	31.7868985013311	20.592169282752	-8.92120774804755	-9.93891040428202	-52.6824219661296	30.7691958450967	-21.1336396228612	183.424594280267	-5.86809977934415	-34.3637741539092	24.6629799076899	-36.3991794663782	47.0524383448481	-16.0451263416888	-42.505395403785	-21.1336396228612	28.7337905326277	NaN	NaN	NaN	NaN	20.8174883275518	82.9976869949914	-41.3627103398877	3.76807901551195	-4.255172425448	-52.3946810712077	7.77970473599192	-31.3336460386878	-20.3016753073679	11.7913304564719	-14.2842367266479	84.0005934251114	-6.26098528568798	55.9192133817516	1.76226615527196	64.9453712528315	-3.252265995328	26.8349269082718	-9.26970457604796	NaN	NaN
-20.9647181494879	11.6182469937588	-11.8007592029498	-36.2379830603848	-44.3837243461964	-27.0740241138467	-33.1833300782054	-12.8189768636762	-37.2562007211112	15.6911176366646	-5.69145323859103	43.182994476279	-5.69145323859103	-24.0193711316673	-39.2926360425642	-6.70967089931749	-24.0193711316673	-9.76432388149686	21.8004236010233	-3.65501791713811	16.7093352973911	-47.4383773283758	6.52715869012647	-44.3837243461964	-29.1104594352996	NaN	NaN	NaN	NaN	-15.1883000829596	14.9076399953135	-2.14672604904126	-18.1978940907869	22.9332240161863	-23.2138841038324	-2.14672604904126	64.0643421231595	-26.2234781116597	28.9524120318409	-14.1851020803505	-56.3194181899328	-41.2714481507963	9.89164998226798	52.0259660918503	90.1474901909962	-39.2650521455781	-35.2522601351417	-92.4345462838605	NaN	NaN
64.7779620585716	-41.1702893597272	132.014352381723	47.4594978844266	-0.420961891150747	-41.1702893597272	-9.58956057158046	154.42648248944	-19.7768924387246	-25.8892915590111	-54.4138207870146	-50.338888040157	3.6539708557069	5.69143722913573	-30.9829574925831	-18.7581592520102	28.1035673368528	23.0099014032807	-4.4958946380084	15.8787690962799	1.61650448227808	-11.6270269450093	26.066100963424	-19.7768924387246	-46.2639552932993	NaN	NaN	NaN	NaN	-43.1871123707826	-6.05799181748187	140.451510906353	39.0990466932893	-33.1522149239446	-29.1382559452093	-23.1173174771065	12.0048235868266	55.1548826082302	-45.1940918601502	-3.04752258343046	29.0641492464513	73.2176980125386	47.1269646507597	29.0641492464513	50.1374338848111	-26.1277867111579	-28.1347662005255	-73.2918047112967	4.98039537403997	NaN
30.3360999587691	27.2783522537966	-37.9535987856168	8.93186602396156	-32.8573526106626	-2.27987556093761	-29.7996049056901	-31.8381033756718	14.0281121989157	-38.9728480206076	-25.7226079657268	11.9896137289341	-18.587863320791	-22.6648602607543	30.3360999587691	-17.5686140858001	-1.26062632594678	27.2783522537966	-12.472367910846	23.2013553138332	-15.5301156158185	-39.9920972555985	-51.2038388404976	66.0098231834483	-14.5108663808276	NaN	NaN	NaN	NaN	7.09275502619914	-43.0963277984054	NaN	-24.0244763250557	-14.9904414166269	5.08519171321496	-9.9715331341664	97.4331041104873	4.08141005672287	10.1040999956754	-27.0358212945319	34.1948597514856	39.213768033946	19.1381349041042	40.2175496904381	9.10031833918332	-50.12279939385	-23.0206946685636	-19.0055680425952	-44.1001094548975	NaN
64.1836355420161	-26.5755212231193	-16.3778631596209	27.472066513422	12.1755794181745	-41.8720083183668	-22.4964579977199	30.5313639324715	-43.9115399310665	-17.3976289659708	1.97792135467611	-30.6545844485186	34.6104271578708	-36.7731792866176	-14.3383315469212	-49.0103689628157	21.353471675323	1.97792135467611	33.590661351521	-1.08137606437339	-6.18020509612257	15.234876837224	-28.6150528358189	-26.5755212231193	-42.8917741247166	NaN	NaN	NaN	NaN	9.20634399266821	53.385588472682	175.882584530902	-46.017711607349	-14.8914257237029	-8.86698329461015	NaN	-16.8995732000672	-36.9810479637098	-35.9769742255277	69.4507682835961	-3.8466146036995	-30.9566055346171	-54.0503015128061	-32.9647530109813	-5.85476208006376	-5.85476208006376	-20.9158681527957	-56.0584489891703	45.352998567225	-68.1073338473559
884.703614560607	-6.00335852496489	-47.8349574900376	88.882951322639	-31.5104310646434	-3.96279272179061	-10.0844901313134	-19.2670362455977	-25.3887336551205	1.13862178614508	-24.3684507535334	-44.7741087852761	-42.7335429821019	-42.7335429821019	-32.5307139662305	-37.6321284741662	42.9702207512178	38.8890891448692	-14.165621737662	-18.2467533440106	0.118338884557939	25.6254114242364	270.49330780515	-49.8755232932118	-19.2670362455977	NaN	NaN	NaN	NaN	20.3604572560024	-20.8185483299905	NaN	46.4739729934614	-5.75305848145651	29.3997511651228	-5.75305848145651	-4.74869249155424	-14.7923523905769	-14.7923523905769	55.5132669025818	-40.9058681280359	2.28186943776163	39.4434110641455	45.4696070035591	-12.7836204107724	-39.9015021381336	-27.8491102593064	-63.0019199058857	24.3779212156115	-3.74432650165198
1500.87523721938	15.610478436763	-23.1799413802401	-50.7415554607422	-40.5335502457414	22.7560820872635	55.4216987752661	-49.7207549392422	14.5896779152629	-32.3671460737408	5.40247322176218	48.2760951247656	-20.1175398157398	-43.5959518102417	-18.0759387727397	-58.9079596327429	-50.7415554607422	15.610478436763	-41.5543507672415	38.0680899097648	24.7976831302637	-0.722329907238304	8.46487478626242	-31.3463455522407	-25.2215424232402	NaN	NaN	NaN	NaN	-28.7584391321171	16.4511893989284	333.923247528048	24.4884566933365	100.842495990213	10.4232389281224	14.4418725753264	52.6188922237648	-34.7863896029231	-32.7770727793211	-21.72583024951	25.4931151051375	-40.8143400737292	-22.730488661311	-9.66992930789787	-17.7071966023059	6.40460528091831	-14.6932213669029	140.024174050453	-15.6978797787039	-7.66061248429584
953.369101415272	-19.9475881286276	64.8218612230447	-51.6084668021437	-16.8836321279647	-2.58517079153807	-37.3100054657171	-21.9902254624028	-13.8196761273019	-31.1820934643914	-47.5231921345933	-28.1181374637285	-18.92626946174	39.2888945508543	1.50010387601241	-19.9475881286276	-17.9049507948523	-17.9049507948523	-40.3739614663799	-37.3100054657171	-3.60648945842568	-14.8409947941895	-0.54253345776283	46.4381252190676	4.56405987667526	NaN	NaN	NaN	NaN	-28.663346658655	-21.6286896304656	NaN	-20.6237386264386	-7.55937557408695	-7.55937557408695	-13.5890815982492	-35.6980036868443	13.5445955104811	-39.7178077029525	-38.7128566989254	-5.54947356603285	-25.6484936465738	14.5495465145081	3.49508547021058	4.50003647423763	272.821954549459	-32.6831506747631	-62.8316807955746	-20.6237386264386	-3.53957155797875
902.941652887689	-45.3233972870164	23.1397043958556	-54.5199333339694	-13.6464397919562	-3.42806640645294	71.1660593077211	-17.7337891461576	-18.7556264847079	-27.9521625316608	29.2707284271576	-20.7993011618085	-19.7774638232582	29.2707284271576	0.659282947748373	-1.38439172935229	-13.6464397919562	-33.0613492244125	-39.1923732557145	72.1878966462714	-28.9739998702112	31.3144031042583	-41.2360479328151	-22.8429758389092	-32.0395118858622	7.81214431760068	NaN	NaN	NaN	33.7569147567699	-6.4528359123997	261.947249804307	-24.547223713526	79.9981280263148	33.7569147567699	88.0400781601488	53.8617900913546	-49.678317881757	9.63106435526812	60.8984964584593	-44.6520990481108	-23.5419799467968	-24.547223713526	-31.5839300806307	-54.7045367154032	72.9614216592102	-12.4842985127751	-23.5419799467968	-14.4947860462336	-35.6049051475476
2256.15848537197	-33.9201581585739	117.388609360408	1.86232064659082	13.1082425567855	-18.5848100992176	-43.1213669941877	-3.24946203986129	-22.6742362483793	15.1529556313663	-16.5400970246368	77.516704406082	-1.20474896528045	-31.8754450839931	-16.5400970246368	-27.7860189348314	68.3154955704682	28.4435906161418	-38.0095843077356	-36.9872277704452	-35.9648712331548	7.99645987033335	-59.4790715908345	30.4883036907226	-14.4953839500559	-18.5848100992176	NaN	NaN	NaN	25.8259863540118	-43.5560459498947	-43.5560459498947	7.72632575299271	-1.32350454751683	71.0751378565595	54.9865506556537	-60.6501698508572	-0.317967847460214	-5.34565134774329	11.7484725532192	-39.5338991496682	4.70971565282286	NaN	-57.6335597506873	-35.5117523494418	99.2301654581447	-56.6280230506307	27.837059754125	-25.4563853488756	NaN
1301.09656040533	-56.2602418055408	-28.642582679924	-16.3680675129833	5.11233402916309	13.2953441404569	-21.4824488325419	-26.5968301521006	-15.3451912490715	-72.6262620281285	5.11233402916309	55.2332709608379	-28.642582679924	-47.0543554303352	-23.5282013603654	38.8672507382502	39.8901270021619	-16.3680675129833	73.6450437112491	71.5992911834256	-29.6654589438358	-20.4595725686302	16.3639729321921	29.6613643630446	83.8738063503664	55.2332709608379	NaN	NaN	NaN	-31.3952260284454	16.8846045711571	-3.23199151201059	-22.3427577910199	-23.3485875951783	77.2343928206603	-3.23199151201059	-0.214502099535432	-19.3252683785448	-27.3719068118118	-42.4593538741876	-3.23199151201059	-55.5351413282466	-38.4360346575541	-49.5001625032963	120.485074399471	40.0186900668	-16.3077789660696	-38.4360346575541	-61.570120153197	-20.3310981827031
1732.78878834049	-26.4298281982324	106.611719300333	-18.2426560444746	-25.4064316790127	6.31886041679899	29.8569803588528	-26.4298281982324	58.5120828970053	18.5996186474358	-11.0788804099364	369.624624739804	-52.0147411787257	-30.5234142751113	5.29546389757926	-11.0788804099364	-30.5234142751113	-4.93850129461806	-3.91510477539833	4.27206737835952	-21.3128456021338	-10.0554838907167	-74.5294646015598	47.2547211855883	345.06310827853	-24.383035159793	-10.0554838907167	NaN	NaN	38.1217009934708	-11.1783298865417	NaN	-21.239560678381	-32.3069145494043	NaN	46.1706856269422	-4.13546833225424	1.90127014284934	-43.3742684204275	64.280901052253	-6.1477144906221	-54.4416222914507	-47.3987607371632	-37.3375299453239	-10.1722068073578	69.3115164481726	-18.2211914408292	-67.5212223208418	8.94413169713684	-59.4722376873704
1535.21123235599	161.114210359087	4.45486284379248	68.9616529971492	-9.87997941250901	14.6940358840078	24.9332089242232	13.6701185799863	-56.9801753974996	44.3876377006323	-18.0713178446813	616.75741064867	-9.87997941250901	41.3158857885677	-45.7170850532627	-42.6453331411981	-32.4061601009828	44.3876377006323	-45.7170850532627	5.47878014781402	48.4833069167185	-4.76039289240133	-27.2865735808751	394.567355675997	396.61519028404	NaN	-36.5018293170689	-35.4779120130474	NaN	326.071564649011	-36.2383844527974	18.1081079124739	-24.1613861494037	-25.1678026746866	-2.02022259318211	-28.187052250535	14.0824418113427	-30.1998853011006	-25.1678026746866	55.3455193479376	37.2300218928472	22.1337740136051	43.268521044544	15.0888583366255	-22.1485530988381	188.192500685267	-2.02022259318211	-80.5207115652407	21.1273574883223	-73.475795888261
890.777249989325	13.8577920175568	-2.53322588845755	-16.8753665562201	49.7131436869632	80.4463022607401	4.63784444542373	-27.1197527474791	-10.7287348414647	-17.899805175346	-14.8264893179683	785.260072219358	-35.3152617004863	-23.0219982709755	17.9555464940604	-26.0953141283532	-28.144191366605	-27.1197527474791	-34.2908230813604	-44.5352092726193	-51.7062796065006	-39.4130161769899	-61.9506657977596	322.213816374452	220.794393080988	-24.0464368901014	-52.7307182256265	-14.8264893179683	NaN	2.1096776572345	-37.1520179043501	-18.0245251948602	-20.0379454800696	-25.0714961930933	-41.178858474769	-35.1385976191406	-25.0714961930933	1.10296751462976	-59.2996410416542	12.1767790832818	43.3847935040285	-53.2593801860258	-31.1117570487217	-49.2325396156069	-9.97084405402229	26.2707210797481	81.6397789230084	-21.0446556226744	-3.9305831983939	-30.1050469061169
524.475968396719	-36.1774061460239	8.92085432907786	-29.0026828886214	-45.4020503341129	-39.2522875420536	17.1205380518236	11.9957357251075	-27.9777224232782	126.791307843548	18.1454985171669	780.716084732524	25.3202217745694	0.721170606332075	-57.7015759182316	41.719589220061	40.6946287547178	-12.6033154431298	29.4200636359423	81.6930473684467	88.8677706258492	-13.628275908473	29.4200636359423	595.198240505401	793.015610316643	-9.52843404710015	-1.32875032435437	0.721170606332075	NaN	-4.83505487517577	-31.017157088966	87.8093068043898	33.43109451421	-5.84205880647539	-33.0311649515653	14.2980198195171	-3.82805094387614	-18.9331099133705	-41.0871964019623	-21.9541217072694	25.375063063813	239.866900430633	-51.1572357149586	14.2980198195171	-59.2132671653556	-44.1082081958612	150.243550544967	-111.577471592936	-26.9891413637675	-62.2342789592544
220.355764327637	16.2846784740092	-19.6072210479856	7.05533288263913	-37.0404293872403	-15.5052896740434	-32.938498013298	-18.5817382045001	155.750345188046	143.44455106622	23.4630583784082	463.395198233717	16.2846784740092	-2.17401270873098	28.590472595836	21.4120926914371	-26.7856009523846	191.642244710041	-31.9130151698124	-32.938498013298	29.6159554393216	-27.8110837958702	-7.30142692615882	659.26242133946	356.744982511218	-26.7856009523846	10.1317814130958	-18.5817382045001	NaN	-29.9152040072733	28.5080737007453	NaN	-17.8276293090625	8.36211587039405	-27.9006082242382	-30.9225018987908	34.5518610498506	-44.0173744885191	-49.0538639461069	-18.8349272005801	-44.0173744885191	4.3329243043238	-14.8057356345099	-63.1560344273528	-46.0319702715543	-59.1268428612826	-71.2144175594933	-62.1487365358352	-26.8933103327206	-42.002778705484
22.6300067391587	-57.3984421014395	7.23992042365904	-13.2801946636738	-39.9563442772066	-28.6702809791735	-13.2801946636738	-33.8003097510067	-18.4102234355071	151.906731789356	-43.0343615403065	391.992078311151	-20.4622349442403	-20.4622349442403	19.5519894760588	5.18790891492576	-42.0083557859399	-58.4244478558062	25.7080240022586	-10.2021774005739	-13.2801946636738	-31.7482982422734	45.2021333352249	983.997398580704	824.966506653874	43.1501218264916	-13.2801946636738	-20.4622349442403	NaN	-16.7215031020911	123.333788151731	-23.7746472659526	-23.7746472659526	-24.7822392893614	-45.9416717809461	-23.7746472659526	144.493220643316	-35.8657515468581	-39.8961196404933	-52.9948159448076	-44.9340797575373	-28.8126073829966	-47.9568558277637	33.6580980683486	132.40211636241	-56.017592015034	36.6808741385749	28.6201379513046	-14.7063190552735	-71.1314723661659
-28.5038256487859	33.0879262793236	-51.0874680224261	-19.2650628595695	-8.99977087155125	-19.2650628595695	-51.0874680224261	-33.6364716427951	-39.795646835606	-7.97324167274943	-16.185475263164	381.081324673142	18.716517496098	-26.4507672511823	-23.3711796547768	-35.6895300403987	-20.2915920583713	89.5470322134239	-16.185475263164	-6.9467124739476	-27.4772964499841	-22.344650455975	53.6185102553601	787.586887398665	646.952387162815	123.422495773884	2.29205031526882	-16.185475263164	NaN	-20.65416236236	-27.7093666522262	29.7401539938276	-10.5752990911225	0.5114505072388	-47.8670931947013	-30.7330256335975	-47.8670931947013	-35.7724572692163	4.54299581573381	-60.96961544731	-57.9459564659388	58.9688574804164	-27.7093666522262	-59.9617291201863	-44.84343421333	-26.7014803251025	-56.938070138815	-57.9459564659388	-18.6383897081125	-36.78034359634
-28.3372003883751	3.50144811747746	-44.7700512301055	-22.1748813227263	-11.9043495466448	44.5835752218034	-56.0676361837951	-11.9043495466448	-50.9323702957544	377.348804766843	9.66376718312634	342.428996728166	-0.606764592955137	-35.5265726316322	-31.4183599211996	59.9893728859256	-27.310147210767	-31.4183599211996	-41.6888916972811	-28.3372003883751	6.5826076503019	-5.74203048099588	-22.1748813227263	396.862815141398	171.938169245214	-28.3372003883751	-73.5275402031337	-46.8241575853218	NaN	-3.41732278569349	-14.507311616637	-6.44186519413262	-18.5400348278891	-2.40914198288045	-3.41732278569349	-49.7936397150935	-24.5891196447674	-25.5973004475804	-38.70365088415	-42.7363740954022	167.973413692524	-65.9245325601022	92.3598534815456	-33.6627468700848	25.8199204958848	74.2125990309108	-77.0145213910456	-85.07996781355	38.9262709324543	-19.5482156307022
41.7048780915016	-26.1152495543836	-8.64642879711016	27.3187904090411	-37.4186041620311	8.82239196016329	-4.53611803069288	-7.61885110550584	27.3187904090411	91.028607288509	-13.7843172551318	161.931468009207	-27.1428272459879	13.9602804181849	0.601770427328726	-24.060094171175	218.448241047445	-37.4186041620311	-8.64642879711016	-20.977361096362	-9.67400648871448	-31.2531380124052	33.484256558667	403.412225536222	226.668862580279	16.0154358013935	-54.8874249193046	-12.7567395635274	NaN	-3.31449069846563	-57.7721650323479	-15.416196105995	1.72788655467161	-31.5518033160342	-42.6450332729362	-42.6450332729362	-26.509426062897	-14.4077206553676	-37.6026560197989	-52.7297877792107	191.321271272632	81.3974471542401	-64.8314931867401	29.9651991722402	-36.5941805691715	25.9312973697304	-33.5687542172891	-63.8230177361126	-16.4246715566225	-65.8399686373675
4.89584869598661	-7.44138420334206	-38.2844664516637	68.6382186758514	-37.256363710053	-6.41328146173134	-38.2844664516637	79.9473488335694	-24.9191308107243	289.680308122157	-28.0034390355565	16.2049788537046	-11.553795169785	29.5703144946439	-34.1720554852208	-35.2001582268316	38.8232391691405	-1.27276775367773	-46.5092883845495	-32.1158500019994	2.83964321276516	-57.8184185422675	-9.4975896865635	105.649917373837	-32.1158500019994	12.0925678872617	-22.8629253275029	-11.553795169785	NaN	-28.4308552548365	63.3672393804951	6.87610422029103	-28.4308552548365	-55.6676525642206	-44.5711795863234	-48.6062606691951	51.2619961318799	-31.4571660669903	171.305658347313	-34.4834768791441	80.5163339826998	-17.3343822769393	-33.4747066084261	5.8673339495731	-55.6676525642206	-52.6413417520668	-15.3168417355034	-73.8255174371433	-53.6501120227847	-12.2905309233496
24.6237423300665	8.16568907487595	-25.7790457639546	-3.14922253806758	-27.8363024208534	42.1104239137065	30.795512300763	7.13706074642654	11.2515740602242	11.2515740602242	15.3660873740218	-9.32099250876404	33.8813972861112	-57.6665239458864	81.1983003947841	23.5951140016171	1.99391910417948	-6.23510752341581	5.07980408952771	-44.294355676044	-38.1225857053476	-62.8096655881334	-3.14922253806758	211.834098107859	71.9406454387395	33.8813972861112	-6.23510752341581	-14.4641341510111	NaN	-3.10864609821523	-15.2174292570426	-16.2264945202783	-44.4803218908755	-68.6978882085303	-44.4803218908755	-25.3080818893988	-17.2355597835139	-2.09958083497961	-29.3443429423413	43.3083560106232	145.22394759742	19.0907896929683	-56.5891050497029	-12.1902334673358	67.525922328278	47.3446170635656	-37.4168650482262	-24.2990166261632	-29.3443429423413	-81.8157366305933
-1.94013350793084	7.3222565685663	-0.910979054986709	13.4971832862311	-43.1063116256959	-30.7564581903664	33.0511178921695	-35.902230455087	90.6837672570406	65.9840603863815	-16.3482958491486	-14.2899869432604	-10.1733691314838	-9.14421467853972	-33.8439215491988	0.118175397957417	42.3135079686666	-49.2812383433607	-25.6106859256457	-19.435759207981	12.4680288332869	-53.3978561551372	-28.6981492844781	-10.1733691314838	51.5758980451637	20.7012644568399	-2.96928796087496	5.26394766267805	NaN	-15.1179586196206	6.07861037534777	-34.2958067579252	-33.2864463295934	12.1347729453387	36.3594232253025	-12.0898773346251	-47.4174923262389	73.70575907358	-34.2958067579252	-61.5485383228845	57.5559922202708	-54.4830153245617	-37.3238880429207	3.0505290903523	4.05988951868412	-44.3894110412435	-53.4736548962299	-88.8012698878438	56.546631791939	-26.2209233312706
122.83192691925	-11.026618150388	78.5556389346776	-34.7092838165547	7.50764193617733	6.47796082025704	-12.0562992663083	-9.99693703446767	120.77256468741	-31.6202404687938	-7.93757480262708	13.6857286316991	-55.3029061349606	-37.7983271643156	-21.3234293095909	-5.87821257078649	-13.0859803822286	-19.2640670777503	-38.8280082802359	-12.0562992663083	-8.96725591854737	67.2291466595544	0.299874124735273	32.2199887182644	39.4277565297065	10.5966852839382	-36.7686460483953	51.78392992075	NaN	-53.3853488861911	-5.93152787676315	-17.0377413045016	-29.1536104983981	7.19399708329139	82.9181795451445	-23.0956759014499	81.9085237789865	-16.0280855383436	-20.0667086029757	-17.0377413045016	61.7154084558256	-51.366037353875	-21.0763643691338	-45.3081027569268	264.656217453592	8.20365284944943	0.1264067201851	-49.3467258215589	7.19399708329139	-32.1825777968722
-3.63907435985092	-21.1526157693364	5.63280050399436	-20.1224074511314	-43.8171987698471	54.0525914596308	-31.4546989513867	-9.8203242690811	536.190084379585	-55.1494902701024	-0.548449405235825	24.1765502316849	-9.8203242690811	-55.1494902701024	-33.5151155877968	-17.0317824965163	0.481758912969205	-46.9078237244622	-20.1224074511314	-37.6359488606169	39.6296750047604	7.69321714040442	-1.57865772344086	64.3546746416811	36.5390500501453	58.1734247324509	-36.6057405424119	-30.4244906331817	NaN	-30.068111816615	-59.356698845727	-20.9785503248216	-37.1377707546765	-57.3367962919952	-5.82928117183257	-30.068111816615	-12.8989401098941	-0.779524787502899	-34.1079169240787	-19.9685990479556	844.549693949283	-62.3865526763248	10.3299392580224	-27.0382579860172	27.4991109647432	-61.3766013994589	-48.2472348002018	-88.6452858748391	-50.2671373539336	87.0862362998333
-9.64353055767232	-1.39764207265515	-28.196779648961	4.78677429110772	62.5079936862279	-26.1353075277067	24.3707594430235	15.0941348973792	563.445719151021	-32.3197238914695	6.84824641236202	50.1391609587021	-17.8894190426895	-26.1353075277067	-14.7972108608081	-47.7807648008767	-5.52058631516374	21.2785512611421	4.78677429110772	-9.64353055767232	-20.9816272245709	99.6144918688052	-19.9508911639438	19.2170791398878	34.678120049295	-33.3504599520967	-51.9037090433853	52.2006330799564	NaN	15.4882115754499	-53.2085817458495	-17.8499381245925	-4.716727636697	-13.8089502821631	-62.3008043913156	-22.9011729276292	-39.0651242973467	-20.8806790064145	8.41648285119848	-38.0548773367394	219.558097618133	-4.716727636697	-21.8909259670219	-26.9421607700586	80.1440170543199	-50.1778408640275	-53.2085817458495	-81.4954966428552	6.39598892998379	-57.2495695882789
33.8465468266998	-47.6233363506551	-18.7479347181749	11.1587312583225	49.3155119869571	-40.4044859425351	-45.5608076626208	-17.7166703741577	365.913665600223	-28.0293138143293	3.93988085020243	-6.37276258996908	-28.0293138143293	23.5339033865283	1.87735216216813	-1.21644086988332	-17.7166703741577	4.97114519421958	-7.40402693398623	-21.8417277502264	15.2837886343911	-37.3106929104836	-20.8104634062092	-18.7479347181749	68.909534523283	-35.2481642224493	-28.0293138143293	18.3775816664426	NaN	71.1766460320274	-44.0252351668823	24.6916764254498	-21.7932931811278	-51.0990348896224	19.6389623377783	281.369552079161	-27.8565500863336	2.45973443969529	-44.0252351668823	-60.1939202474311	379.392205379988	-66.2571771526369	-13.7089506408535	-54.1306633422253	-24.8249216337307	-43.014692349348	-47.0568636194852	-1.5824368304419	-21.7932931811278	-17.7511219109906
35.0777070925782	-10.3211923525413	22.696189062091	-15.4801581985776	38.1730866002	11.3464642008112	251.754272626103	-53.6565054592462	355.965382716036	-10.3211923525413	22.696189062091	283.739860871528	34.0459139233709	14.441843708433	-45.4021601055881	-3.09864016809046	-1.03505382967594	-45.4021601055881	8.2510846931894	26.8233617389201	15.4736368776402	-44.3703669363809	94.9217109065993	-0.00326066046868235	-8.25760601412677	-45.4021601055881	-8.25760601412677	12.3782573700184	NaN	-9.56553702019152	-0.467987390000621	3.57536800119533	9.64040108798926	-37.8690247585632	-35.8473470629652	-18.6630866503824	-25.7389585849753	23.7921449571751	-64.1508348013369	29.857178043969	802.138057762396	-42.9232189975581	-28.7714751283723	-21.6956031937794	-45.9557355409551	21.7704672615771	23.7921449571751	-29.7823139761713	-41.9123801497591	-46.9665743887541
-3.9504482770922	7.40509963025314	11.5343897783787	-6.01509335115498	-19.4352863325631	-39.0494145361596	-22.5322539436573	-50.4049624435049	134.380771685115	29.0838729079124	9.46974470431593	62.118194092917	-30.7908342399084	-22.5322539436573	-33.8878018510026	2.24348694509617	-38.0170919991282	-4.98277081412359	2.24348694509617	-17.3706412585003	-24.5968990177201	-15.3059961844375	-6.01509335115498	18.7606475375985	-26.6615440917829	-51.4372849805363	-21.4999314066259	19.7929700746299	NaN	24.9143564167831	5.70279043726089	-1.37515492361571	15.8141409527989	12.7807357981375	-8.45310028449231	-21.5978559546917	0.647115179491888	-8.45310028449231	-33.7314765733373	-40.8094219342139	173.551208995192	-43.8428270888753	-24.6312611093531	-26.6535312124607	51.2038677571819	-54.9653126559671	3.68052033415329	-60.0209879137361	-20.5867209031379	40.0813821900901
54.0694586690079	32.379557254179	-16.1645078171048	21.0181803226019	-23.3944749553811	-9.96739312715368	103.646376188617	7.5910984943745	488.900339413912	-11.0002455754789	-17.19736026543	219.325850401038	10.6896558393501	43.7409341857561	-21.3287700587307	-33.722999438633	-12.0330980238041	-24.4273274037063	19.9853278742768	-8.93454067882849	0.361131356098192	6.55824604604932	40.6423768407805	10.6896558393501	-3.77027843720256	-8.93454067882849	184.208867157982	-11.0002455754789	NaN	-43.7515428504493	-20.4886199845697	-10.3743056950568	10.8657543129202	10.8657543129202	-31.6143657030338	-1.27142283449522	-39.7058171346441	312.272320140404	-6.32857997925166	29.0715200340434	532.764371651784	138.306114360782	-15.4314628398132	11.8771857418715	30.0829514629947	49.3001486130691	69.5287771920949	-61.9573085715724	7.83146002606636	-40.7172485635954
18.1111174495161	31.5450952005539	-13.9237525721896	-0.489774821151764	-17.0239012839676	-11.8569867643377	-26.3243474193015	-34.5914106507094	89.4145378204094	-40.7917080742654	98.7149839557433	291.957586989903	3.64375679455219	-0.489774821151764	-26.3243474193015	16.0443516416641	-29.4244961310795	-25.2909645153755	-40.7917080742654	-13.9237525721896	141.083683016709	-12.8903696682636	-31.4912619389315	-34.5914106507094	-25.2909645153755	-39.7583251703394	-19.0906670918196	-37.6915593624874	NaN	71.6767846534006	34.2428493880658	-27.4725574007295	-28.4842853808737	-46.6953890234691	-52.7657569043342	-27.4725574007295	-24.437373460297	281.104476543247	-14.3200936588551	5.91446594402858	-15.3318216389993	-26.4608294205853	183.978590449405	-2.1793578971249	-53.7774848844783	-34.5546532617388	-10.2731817382784	-49.7305729639016	8.94964988446114	-29.4960133610179
-15.8163501350637	50.3541397640002	22.4384643378326	48.2863119546544	65.8628483340933	-20.9859196584281	-18.9180918490824	-53.0372507032872	27.608033861197	-25.1215752771196	12.0993252911039	106.185490616335	-1.3415554696435	19.336722623814	-20.9859196584281	26.5741199565241	-45.7998533705771	-17.8841779444095	13.1332391957767	-11.6806945163722	-13.748522325718	-1.3415554696435	-65.4442175593617	-0.307641564970631	69.9985039527848	-43.7320255612313	-3.40938327898925	-4.44329718366212	NaN	0.960273293018945	-14.2200972862622	-44.5808384448245	-9.15997375983516	-16.244146696833	-3.0878255281227	-28.388443160258	70.7899779577123	-13.2080725809768	0.960273293018945	-57.7371596135349	-19.2802208126893	16.1406438723001	12.0925450511585	8.04444623001682	-23.3283196338309	-62.7972831399619	-55.713110202964	-13.2080725809768	-74.9415796033868	-14.2200972862622
-12.5386664521699	170.558178446805	-16.6764482577965	42.2869424723818	55.734733340668	-39.4342481887424	-19.7797846120164	-10.4697755493566	199.52265108619	-9.43533009795001	-13.5731119035766	48.4936151808216	118.835905876473	27.8047061526889	15.3913607358092	-44.6064754457756	-59.0887117654685	31.9424879583154	25.7358152498756	77.4580878202074	-22.8831209662363	-23.9175664176429	-11.5042210007633	121.939242230693	-0.125321035290293	7.11579712455615	-27.0209027718628	-51.8475936056221	NaN	-43.477368772804	-50.5636200045004	-49.5512983999723	-25.255579891299	28.3974651486881	-31.3295095184673	4.1017466400147	36.4960379849125	32.4467515668003	-14.1200422414903	-57.6498712361968	-27.2802231003551	-68.7854088860054	14.2249626852953	-31.3295095184673	70.9149725388665	-50.5636200045004	-26.267901495827	-75.8716601177018	-35.3787959365795	-68.7854088860054
-19.6073862975501	-25.8172515673689	-34.0970719271273	286.745967013512	94.2401436491282	28.0015807710608	15.5818502314232	46.6311765805173	6.26705232669497	-11.3275659377917	-28.9221842022783	286.745967013512	-16.5024536626407	-2.01276803306345	26.966603226091	-13.3975210277313	13.5118951414836	14.5468726864534	14.5468726864534	-16.5024536626407	35.2464235858495	22.8266930462118	-17.5374312076105	141.849110717739	-5.11770066797286	-28.9221842022783	-26.8522291123387	109.764806823675	NaN	-28.1965899652418	-31.234445999318	-18.0704031849878	-5.91897904868299	-28.1965899652418	-38.3227767454957	1.1693516974948	120.658355704492	94.3302700758315	2.1819703755202	-54.5246755939021	34.585768072333	-1.86850433658139	199.642612590473	-53.5120569158767	-1.86850433658139	-24.1461152531402	-20.0956405410386	-77.8149051884863	-69.7139557642831	27.4974373261552
-18.3993003506092	-5.97317811612953	-15.2927697919893	154.530900745899	-2.86664755750962	56.1574330562687	-23.5768512816424	-37.0384837023286	56.1574330562687	46.837841380409	-17.3637901644025	13.7015154217966	-16.3282799781959	37.5182497045492	-7.00868830233617	49.9443719390289	2.31090337352356	53.0509024976488	7.48845430455675	5.41743393214347	-0.795627185096349	145.211309070039	-75.3523605919742	52.0153923114421	6.45294411835011	-37.0384837023286	-39.1095040747419	124.501105345907	NaN	30.6485448122235	-9.86809222501211	-66.5913840771419	-30.1264107436299	-54.4363929659713	-10.881008150943	76.2297614791135	25.583965182569	-21.0101674102519	-75.7076274105199	-32.1522425954917	-41.2684859288697	-51.3976451881786	-48.3588974103859	-23.0359992621137	-17.9714196324592	-49.3718133363168	-33.1651585214226	-51.3976451881786	-18.9843355583901	-3.79059666942677
64.6574563973049	-3.72140641626222	-27.5504040634144	287.40678222938	68.8016299011575	-34.8027076951564	90.5585407963834	-13.0457967999305	0.422767087590335	0.422767087590335	-22.3701871835987	150.649056602245	-29.6224908153407	21.1436346068531	34.6121984943739	140.288622842614	43.9365888780422	-19.2620570557093	-1.64931966433594	73.9818467809732	10.7832008472217	8.71111409529544	-6.82953654415163	46.0086756299684	-19.2620570557093	92.6306275483097	-26.5143606874513	-0.613276288372803	NaN	-43.2027116608108	-49.2819917511998	-51.3084184479961	-15.8459512540603	-17.8723779508567	-71.5726854159594	213.140265483925	81.4225301921635	-12.8063112088658	-6.72703111847686	-31.0441514800328	-56.3744851899869	-20.9120179960512	37.8543562110424	-13.819524557264	-33.0705781768291	-65.4934053255704	-42.1894983124126	-70.5594720675612	266.840572949028	-76.6387521579502
8.89845652778867	-0.430737507994791	8.89845652778867	104.263551115797	20.3008047937462	5.78872518252752	17.1910734484851	-31.5280509606063	18.2276505635721	-3.54046885325594	113.592745151581	34.8128844049649	-37.7475136511286	180.970257632239	-19.0891255795617	344.749441815993	-24.272011154997	-26.3451653851711	-21.1622798097358	-19.0891255795617	-36.7109365360416	-15.9793942343006	10.9716107579628	-13.9062400041265	23.4105361390074	-14.9428171192135	390.358834879823	-4.57704596834299	NaN	31.8887582445112	7.56449555056627	11.6185393328904	-20.8138109257028	61.2805756663613	42.0238677003216	51.1454662105509	-33.9894532182563	-22.8408328168649	-27.9083875447701	22.7671597342818	-11.6922124154735	2.49694082266107	-53.246161184296	-19.8002999801218	-32.9759422726753	-35.0029641638374	-36.0164751094184	-67.4353144224306	-14.7327452522166	-18.7867890345407
-3.35934476671975	-24.1015728552771	-44.8438009438344	155.318700110744	-38.6211325172672	10.1231034908425	-37.5840211128393	26.7168859616884	4.93754646870317	170.875371177162	-12.6933474065705	-9.58201319328695	7.0117692775589	119.019800955768	30.8653315793998	-25.1386842597049	8.04888068198677	0.789100850991709	55.7560052856686	-30.3242412818443	-25.1386842597049	18.4199947262654	13.2344377041261	-68.6973632456753	9.08599208641463	-29.2871298774164	-29.2871298774164	55.7560052856686	NaN	-23.7569723012889	38.085359474355	-8.5498415367863	27.9472722980199	2.60205435718227	3.61586307481577	-22.7431635836554	33.0163158861875	10.7125240982503	-24.7707810189224	331.076078870438	97.9000738147319	-48.0883815244931	-22.7431635836554	12.7401415335173	25.9196548627529	-31.867442042357	-61.2678948537286	-31.867442042357	-68.3645558771632	-22.7431635836554
-23.9309587648185	7.19842858028634	-31.1944824786762	175.297120243852	2.01019735610221	-12.5168500716134	-35.3450674580236	79.8336657188642	-14.592142561287	23.8007684976756	54.9301558427804	4.08548984577586	42.4784009047385	-10.4415575819397	4.08548984577586	-0.0650951335714468	-12.5168500716134	-28.0815437441658	-4.21568011291875	-36.3827137028604	42.4784009047385	-10.4415575819397	35.2148771908807	-44.683883661555	72.5701420050064	-21.8556662751448	6.16078233544951	89.1724819223957	NaN	55.4407762400014	-28.7300769309075	2.70722967509462	-20.6172236132295	-9.46205030142232	-35.8288235838757	-62.1955968663291	9.80597632806284	-19.6031169485198	262.318535840789	-18.58901028381	-14.532583624971	-40.8993569074244	-30.758290260327	21.9752563045798	-3.37741031316385	-67.2661301898778	234.937655893626	-77.4071968369753	-39.8852502427147	-61.1814902016193
43.7216378043367	7.38528050349401	17.7670968751634	14.6525519636625	-2.99653586817534	-4.03471750534228	22.958005060998	-4.03471750534228	-34.1419849831834	19.8434601494972	-15.4547155141786	35.4161847070012	-32.0656217088495	67.5998154591762	6.34709886632707	31.2634581583335	26.0725499724988	-29.9892584345156	7.38528050349401	-20.6456237000132	-14.4165338770116	-22.7219869743471	-5.07289914250921	28.1489132468327	-26.8747135230148	-0.920172593841474	23.996186698165	3.23255395482627	NaN	147.872351366755	-33.7061054998215	-27.6196767780368	9.91330033963536	-6.31717625179046	-65.1526538957091	25.1293721440971	-2.259557103934	-6.31717625179046	-29.6484863519651	-31.6772959258933	19.0429434223124	-36.7493198607139	-25.5908672041086	-51.9653916651756	45.4174678833793	-55.0086060260679	-31.6772959258933	-46.893367730355	-5.30277146482634	-38.7781294346421
31.4628297377719	62.6243572059604	-35.015095527697	-37.0925306922429	27.3079594086801	71.972815446417	-29.8215076163323	-33.9763779454241	-23.5892021226946	-37.0925306922429	-24.6279197049675	-4.89228564178144	-25.6666372872405	-31.8989427808782	-30.8602251986052	32.5015473200448	-56.828164755429	252.709674761911	-15.279461464511	29.385394573226	12.7659132568587	-37.0925306922429	-36.05381310997	-14.240743882238	1.34001985185627	-48.5184240972454	-17.3568966290569	52.2371813832309	NaN	41.4764830920541	88.152824981407	-17.3762958119126	-7.22926496640107	-28.5380297419752	-4.18515571274762	-25.4939204883218	-48.8320914329982	-9.25867113550337	-52.8909037712028	-0.126343374543018	-23.4645143192195	32.3441553310938	-35.6409513338333	35.3882645847472	-9.25867113550337	82.0646064741001	-0.126343374543018	14.0794998091731	19.1530152319288	-36.6556544183844
39.976439916568	-4.71148556692242	-24.4573131061391	-4.71148556692242	-10.9470100529909	-15.1040263770365	-52.5171732934471	10.8773256482487	-23.4180590251277	30.6231531874654	-18.2217886200707	4.64180116218023	44.1334562406137	-23.4180590251277	-41.0853784023216	31.6624072684768	47.2512184836479	-14.0647722960251	-27.5750753491734	2.56329300015742	1.52403891914601	-54.5956814554699	-20.3002967820935	-32.7713457542304	89.8606358051155	20.2306123773513	10.8773256482487	-5.75073964793383	NaN	102.493279521689	73.0582343505477	-20.3219089510053	-12.2018964900007	20.2781533540177	-4.08188402899612	57.833210986164	205.008436841873	-20.3219089510053	149.183351172466	-40.6219401035169	-54.8319619102749	38.5481813912781	-54.8319619102749	-19.3069073933798	277.073547433289	-48.7419525645215	14.1881440082643	-76.146994620412	-26.4119182967588	-28.44192141201
53.6978048887879	85.9313300502464	109.84652613778	-41.9629794613469	-1.41112522596366	-35.7242326559033	-21.167156776535	102.567988198096	7.94699498220171	49.5386403518255	-0.371334091723059	-10.769245434129	14.1857417876453	-8.68966316564783	-43.0027705955875	59.9365516942315	14.1857417876453	10.0265772506829	36.0213556066978	-36.7640237901439	2.74803931099873	-37.8038149243845	-29.4854858504597	-8.68966316564783	-10.769245434129	-0.371334091723059	59.9365516942315	19.3846974588483	NaN	-20.2233548744878	-9.05505260472255	-27.3304563188839	-25.2998559061993	11.2509515221234	-25.2998559061993	-33.4222575569377	7.18975069675419	-23.2692554935147	-28.3457565252262	-41.544659207676	-41.544659207676	-52.7129614774413	-25.2998559061993	-3.97855157301107	-2.96325136666877	-39.5140587949914	-52.7129614774413	-72.0036653979449	-19.2080546681455	52.8782599821575
96.5625635163719	-0.188009565943422	8.13462037662133	-15.7929407082523	-34.5188580790231	15.4169215763655	-22.0349131651759	-7.47031076568759	-34.5188580790231	48.7074413466245	-6.42998202286699	15.4169215763655	41.4251401468804	32.062181461495	63.2720437461129	-5.3896532800464	-4.3493245372258	-5.3896532800464	14.3765928335449	15.4169215763655	33.1025102043156	-17.8735981938935	-22.0349131651759	-4.3493245372258	-26.1962281364583	-18.9139269367141	-19.9542556795347	-37.6398443074848	NaN	2.21843589400548	-7.93755441455847	-11.9999505379841	26.592812634559	13.3900252334258	-27.23393600083	-14.0311485996968	160.651884707603	50.9671893751124	28.6240106962717	-57.7019069265218	-35.3587282476811	-41.4523224328195	-38.4055253402503	-23.1715398774044	19.4836194185642	-13.0155495688404	-71.9202933585114	-17.077945692266	49.951590344256	121.043522504204
74.9379219765087	-19.7809666162977	-20.8218335239109	8.32243988926026	20.8128427806193	-42.6800385837893	32.2623787643652	16.6493751501663	108.245663020133	-10.4131644477784	-27.0670349695905	-18.7400997086844	-26.0261680619772	-2.08622918687231	28.0989111339121	-9.3722975401651	8.32243988926026	10.4041737044868	-3.12709609448556	-12.4948982630049	52.038850009017	-19.7809666162977	-11.4540313553916	-17.6992328010712	15.6085082425531	-34.3531033228833	43.711914748111	27.0580442262989	NaN	-11.8988883802238	-28.153256881394	12.4826643715316	42.9596053112259	-12.9147864115469	2.3236840583002	-22.0578686934552	-28.153256881394	22.641644684763	-45.4235234138874	22.641644684763	39.9119112172564	-38.3122371946255	-6.81939822360807	7.40317421491591	66.3252600316581	-72.8527702596123	-59.6460958524114	-78.9481584475511	-7.83529625493121	-41.3599312885949
13.717481968939	9.55185945101008	-9.19344187966984	44.9596508534055	-22.7317150629387	30.3799720406544	-12.3176587681165	-3.98641373225875	-40.4356107641364	23.0901326342789	-16.4832812860454	-6.06922499122319	35.5870001880655	-33.1457713577609	-64.3879402422274	-2.94500810277654	69.9533859609787	-22.7317150629387	-28.980148839832	-8.15203625018763	-36.2699882462075	-6.06922499122319	-16.4832812860454	19.9659157458323	5.38623693308121	-34.1871769872431	86.6158760326942	-27.9387432103498	NaN	-7.7329778663341	31.8987132416874	-8.74917507423209	-20.9435415690079	51.2064601917491	73.5627987655048	-28.0569220242938	-8.74917507423209	89.8219540918726	9.54237466793167	-27.0407248163959	-28.0569220242938	56.2874462312391	-17.894949945314	-27.0407248163959	-0.619597411048197	0.396599796849789	-28.0569220242938	-32.1217108558858	10.5585718758297	-61.5914298849274
78.5089713980828	52.4603486657602	33.7053402984879	-9.01440098252129	83.7186959445474	-10.0563458918142	-19.4338500754504	26.4117259334375	9.74060738475102	4.53088283828649	-46.5244177170659	-24.6435746219149	-22.5596848033291	-16.3080153475716	77.4670264887899	4.53088283828649	-37.1469135334298	-14.2241255289858	-30.8952440776723	-49.6502524449446	17.0342217498014	-24.6435746219149	-23.601629712622	-23.601629712622	-18.3919051661574	-46.5244177170659	55.5861833936389	20.1600564776801	NaN	-3.56461295259382	-10.6800888777498	3.55086297256214	-54.3894409894221	-57.4389306716318	-2.54811639185726	-7.63059919554009	37.0952494768688	-13.7295785599595	11.6828354584547	-19.8285579243789	-21.861551045852	-34.0595097746908	5.58385609403527	-20.8450544851154	106.217015606955	-64.5544065967878	-24.9110407280617	-25.9275372887983	-27.9605304102714	-25.9275372887983
139.197659642778	-50.5345644773042	12.0145203974483	53.71391031395	-1.53778132541473	-24.4724457794906	-39.0672322502662	-72.4267441834675	-11.9626288045401	24.5243373723988	-31.7698390148784	13.0570051453608	-16.1325677961903	-21.344991535753	-35.9397780065286	-40.1097169981788	-44.2796559898289	71.4361510284632	-1.53778132541473	-15.0900830482778	5.75961190997306	-19.2600220399279	-51.5770492252167	-14.0475983003652	53.71391031395	-38.0247475023537	0.547188170410349	-2.58026607332727	NaN	-34.9816546191163	47.3788286704541	-20.7465093591906	-30.9144702591375	-49.216799879042	108.386594070136	0.606208530698047	-26.8472858991587	7.72378116066092	2.63980071068744	-22.78010153918	-10.5785484592436	15.8581498806185	-39.0488389790951	-16.6793249992118	211.0829991596	-38.0320428891004	-26.8472858991587	-29.8976741691428	3.65659680068213	-53.2839842390208
-6.56971203357909	-18.0429886418906	-39.9465167123036	-15.9569383494704	29.9361680837758	-16.9999634956805	-21.1720640805211	46.6245704231381	491.996307854868	10.1186903057832	-8.65576232599938	-22.2150892267312	-4.48366174115881	19.5059166216744	36.1943189610367	-24.3011395191515	4.90356457473246	20.5489417678846	-10.7418126184197	-2.39761144873853	-1.35458630252839	21.5919669140947	-40.9895418585138	-4.48366174115881	32.0222183761961	16.376841183044	158.228261067623	-15.9569383494704	NaN	41.3949374056224	-45.0582052397898	-20.6479061399087	-24.7162893232222	-11.4940439774533	90.2155356053846	-23.6991935273938	-28.7846725065357	-0.305990223341119	22.0701172848832	-32.8530556898493	10.8820635307711	61.73685332219	-13.5282355691101	-54.2120674022452	-32.8530556898493	-26.750480914879	156.326762334229	-60.3146421772155	15.967542509913	-47.0923968314466
-28.3039199850734	20.7436869525834	32.2229141082052	-25.1732216699038	35.3536124233747	-2.21476735866023	-29.3474860901299	34.3100463183182	-18.9118250395647	53.0942362093357	132.405260193632	-14.7375606193385	64.5734633649575	17.6129886374138	13.4387242171877	84.4012193610315	-46.0445437710343	27.0050835829225	51.0071039992226	1.95949706156588	-47.0881098760909	-5.34546567382981	43.7021412638269	-17.8682589345081	-4.30189956877328	-1.1712012536037	-35.6088827204691	-29.3474860901299	NaN	-25.6362231678537	1.83346014877892	5.90304286235413	13.0248126111107	7.93783421914174	61.8598051740132	3.86825150556653	10.9900212543231	-25.6362231678537	269.408523566349	25.2335607518364	57.790222460438	-3.25351824319009	-33.7753885950041	5.90304286235413	-7.32310095676529	-37.8449713085794	-13.4274750271281	-47.0015324141236	59.8250138172256	-29.7058058814289
-34.3990698931979	-41.7078232704682	44.9531096314509	19.8945266236671	13.6298808717211	-25.002101265279	-6.2081640094411	-19.7815631386574	-19.7815631386574	14.6739884970454	44.9531096314509	15.7180961223698	64.7911545126131	-2.0317335081438	-23.9579936399547	-18.737455513333	5.27701986912649	11.5416656210725	-3.07584113346812	224.539621187235	15.7180961223698	-20.8256707639817	-29.1785317665763	64.7911545126131	2.14469699315351	-37.5313927691709	8.40934274509947	88.8056298950726	NaN	40.611219055167	-8.23817636150501	39.5935233173196	-0.0966104587263418	-36.7336570212303	-4.16739341011567	-38.769048496925	-31.6451783319937	-23.503612429215	-18.4151337399783	-20.450525215673	8.04495544405232	-29.609786856299	-24.5213081670623	220.743364654145	-8.23817636150501	-47.928310137551	-12.3089593128943	-53.0167888267877	-26.556699642757	-15.3620465264363
33.669580466563	8.59798747725145	6.50868806147548	-33.1880008382678	63.9644219953145	-1.84850960162837	-30.0540517146039	-59.3042435354674	-7.07175814106828	-3.93780901740434	-31.0987014224919	-13.3396563883962	38.8928290060029	-51.9916955802515	-33.1880008382678	-30.0540517146039	1.28543952203557	35.758879882339	-14.3843060962842	-37.3665996698198	79.6341676136342	62.9197722874265	-30.0540517146039	-16.4736055120601	46.2053769612188	-24.830803175164	37.8481792981149	-13.3396563883962	NaN	12.2241237712898	5.09815195087109	43.7819989760011	-58.0175984585516	-13.2257755873484	13.2421197456353	-47.8376387150963	-45.8016467664053	-7.11779974127523	32.5840432582003	-28.4957152025313	-24.4237313051492	-18.315755459076	-11.1897836386573	2.04416402783451	-3.04581584389313	-21.3697433821126	29.5300553351637	-22.3877393564581	-31.5497031255679	-38.6756749459866
7.74163583967501	15.0579823150413	-25.704519476285	9.83202054692251	15.0579823150413	43.2781758628825	8.78682819329876	-56.0150977313737	30.7358676193975	-20.4785577081662	-49.7439436096312	60.0012535208625	-19.4333653545425	34.9166370338925	-7.93624946468124	56.8656764599913	39.0974064483875	-57.0602900849975	-20.4785577081662	-20.4785577081662	42.2329835092588	5.65125113242751	-50.789135963255	32.826252326645	-14.2074035864237	-2.71028769656249	-1.66509534293874	29.6906752657738	NaN	-5.99676186796803	34.7350936538369	33.7167972657918	21.4972406092503	22.5155369972954	-26.3626896288705	-23.3078004647351	219.046739890004	-39.6005426734571	-19.2346149125546	-42.6554318375925	-3.96016909187778	-15.1614293603741	-52.8383957180437	-13.1248365842839	-14.143132972329	63.2473925191004	-36.5456535093218	-15.1614293603741	-29.4175787930059	-39.6005426734571
-26.5791439571172	3.74718738176435	13.1588074524517	114.595157103194	-21.3504661400687	16.2960141426809	-3.57296156210362	84.268825764312	19.43322083291	-15.0760527596104	-30.7620862107561	-22.3962017034784	-43.3109129716726	75.9029412570343	11.0673363256323	-11.9388460693813	14.2045430158615	44.530874354743	24.6618986499586	-23.4419372668881	-57.9512108594086	-8.80163937915217	-14.0303171962007	232.763275768491	6.88439407199348	128.18971942752	5.83865850858377	-42.2651774082629	NaN	108.189202524441	31.7944290917125	-34.4143745499855	-6.91225611420326	13.4596834678577	-19.1354198634398	-54.7863141320465	-3.85646517689412	-16.0796289261307	-15.0610319470276	-1.81927121868802	-29.3213896544703	-15.0610319470276	-6.91225611420326	-30.3399866335734	-12.0052410097185	-57.8421050693556	166.249230333315	-43.581747361913	-0.800674239584974	-38.4887624663977
32.1832442387681	-8.62164994813688	18.5816128431331	48.9237136487804	3.93370210937234	-53.6116614875449	57.2939483537865	15.4427748287558	-16.991884653143	-2.34397391938227	-20.1307226675203	21.7204508575104	-11.7604879625142	6.02626078562388	-19.0844433293946	-49.4265441350419	-10.7142086243884	-31.6397953869038	128.440943346339	-32.6860747250296	3.93370210937234	-18.0381639912688	-18.0381639912688	-34.7786334012811	-35.8249127394069	18.5816128431331	47.8774343106546	-36.8711920775326	NaN	-33.3007347017008	-7.82829100979056	-4.77159776676134	-51.6408941598761	-10.8849842528198	23.7575391681781	40.0599031310006	-40.4330189354356	-16.9983707388782	-16.9983707388782	-37.3763256924064	13.568561691414	-54.6975874029053	26.8142324112073	5.41737971000274	17.6441526821196	-32.2818369540243	-36.35742794473	0.322890971620699	91.004790514821	-21.0739617295839
101.47501302523	-25.1906520918629	13.5418240183225	8.30770562505424	32.3846502340885	-27.2842994491702	36.5719449487031	-44.0334783076288	29.2441791981275	-35.6588888783995	239.655738607513	13.5418240183225	-26.2374757705166	-3.20735484013603	22.9632371262055	51.2274764498544	-4.25417851878969	-46.1271256649362	-23.0970047345556	-10.5351205907117	5.16723458909326	-47.1739493435898	-1.11370748282871	-24.1438284132093	14.5886476969762	16.6822950542835	5.16723458909326	-5.30100219744336	NaN	1.4471199054292	11.6391068446542	96.2325984402216	71.7718297860817	6.5431133750417	-8.74486703379579	7.56231206896419	2.4663185993517	-8.74486703379579	62.5990415407792	0.4279212115067	2.4663185993517	-38.3016291575483	-29.1288409122458	21.8310937838792	26.9270872534917	-25.0520461365558	-21.9944500547883	-64.8007951995333	-15.8792578912533	-13.8408605034083
17.9231057044322	-6.16637177073793	106.949435503974	-5.11900318486097	25.2546858055709	28.3967915632018	-17.6874262153845	16.8757371185552	52.4862690383719	5.35468267390865	-19.7821633871384	-10.3558461142458	68.1967978265264	-42.8242722764316	31.5388973208327	38.8704774219714	-9.30847752836882	271.386303486657	7.44941984566257	33.6336344925866	0.117839744523841	-31.303217831785	-20.8295319730154	-18.7347948012615	-42.8242722764316	-38.6347979329237	-25.0190063165232	62.9599548971416	NaN	130.009490399985	-34.1299802978223	25.0010091461084	44.3715056880856	59.6640029580677	-17.8179832098414	-2.52548593985935	14.8060109661203	-10.6814844838498	-2.52548593985935	3.59151296813348	-31.0714808438259	-57.5784761117948	32.1375078721	-3.54498575785815	136.126489307978	49.4690047780797	-6.60348521185456	-61.65647538379	-18.8374830278402	23.9815093281096
-36.3742364207169	23.3568650381048	-24.847181753225	0.302755703120968	-3.88890053960337	21.2610369167426	18.1172947346994	-23.7992676925439	28.5964353415102	-1.7930724182412	13.925638491975	14.9735525526561	-26.9430098745872	87.2796227396509	19.1652087953805	9.73398224925072	-35.3263223600359	-5.98472866096553	-5.98472866096553	3.44649788516422	-18.5596973891385	22.3089509774237	-20.6555255105007	26.500607220148	71.5609118294346	50.602630615813	-41.6138067241224	6.59024006720747	NaN	3.69757129472655	-1.40143430558839	-50.3518880686119	12.8757813752935	11.8559802552305	3.69757129472655	-16.6984511065332	28.1727981762383	-15.6786499864702	9.81637801510449	-6.50043990590334	10.8361791351675	3.69757129472655	-33.0152690275411	3.69757129472655	3.69757129472655	-35.054871267667	1.65796905460058	-21.7974567068482	53.667826177813	6.75697465491552
-35.1597791620145	61.2985504016877	-23.6267180185283	-34.1113190580612	60.2500902977344	-40.4020796817809	-23.6267180185283	-17.3359573948086	29.8447472830892	80.1708322728468	3.63324468425707	-17.3359573948086	9.92400530797677	97.9946540400527	-23.6267180185283	-45.6443802015473	49.7654892582016	23.5539866593695	-42.4989998896875	43.4747286344819	-19.4328776027152	10.9724654119301	0.487864372397213	-13.1421169789955	-35.1597791620145	-36.2082392659677	-32.0143988501546	-8.94827656318235	NaN	63.9897457447196	20.1253339329845	-1.29682067274653	-7.41743627438397	42.5675911389885	-48.2215402853003	7.88410272970965	135.396927763823	-8.43753887465688	-6.39733367411106	-4.35712847356525	-34.9602064817525	-15.5782570765672	38.4871807378969	6.86400012943674	-38.0205142825712	-18.638564877386	-37.0004116822983	-45.1612324844816	-33.9401038814796	2.78358972834511
99.2797974125319	160.122186974327	11.1632332195872	26.8983339683273	48.9274750165635	-20.306968277893	18.5062802356659	-36.0420690266331	-17.159948128145	-22.4049817110584	26.8983339683273	-3.52286081257023	11.1632332195872	47.8784682999808	-17.159948128145	14.3102533693352	-9.81690111206628	-8.76789439548361	35.2903877009887	-2.47385409598756	-25.5520018608064	37.3884011341541	-14.012927978397	-0.375840662822208	-49.6791563422079	12.2122399361699	-5.62087424573558	-14.012927978397	NaN	-7.31457072121444	-18.5390175678671	-35.8858899672393	-16.4982090502939	-38.9471027435991	14.1139187133042	-28.7430601557331	38.6036209241826	-33.8450814496661	53.9096848059816	38.6036209241826	-15.4778047915072	-17.5186133090805	-19.5594218266537	13.0935144545176	-52.2123581078249	0.848663349078372	16.1547272308774	-5.27376220364124	-22.6206346030135	-43.0287197787455
99.5167275985083	30.2461702341339	140.449329677457	41.7912631281962	13.4533078427704	62.7823411174006	364.004310262483	11.3542000438499	2.95776884816818	41.7912631281962	-41.123494929161	-34.8261715323997	-27.4792942361782	11.3542000438499	12.4037539433101	-4.38910844805335	5.05687664708861	-27.4792942361782	-24.3306325377975	188.728809052627	-49.5199261248427	-3.33955454859313	-0.190892850212479	-43.2226027280814	6.10643054654883	-30.6279559345588	58.5841255195597	7.15598444600905	NaN	7.0782410281699	-27.6257662277482	21.3681263688421	-15.3772930786006	10.1403593154568	38.7201299968011	-35.7914149938466	42.8029543798503	-26.6050601319859	-17.4187052701252	24.4302446561289	-2.10811383369078	-30.6878845150351	-18.4394113658875	11.1610654112191	-38.8535332811335	-3.12881992945307	240.819936957736	-50.0813003345187	-54.1641247175679	-49.0605942387564
-30.4586999428358	35.6977042263247	155.409292722901	-53.5609363193681	-4.20615860586737	48.2989240680696	-14.7071751406548	-24.1580900219634	-54.6110379728468	18.8960777706649	24.1465860380586	-23.1079883684847	26.2467893450161	-7.35646356630359	-4.20615860586737	-0.00575199195241263	-6.30636191282485	-3.15605695238863	-29.4085982893571	224.716001852498	72.4512620980806	-32.5589032497933	-11.5568701802185	88.2027869002617	33.5975009193672	19.9461794241436	-31.5088015963146	136.507462960284	NaN	22.5005782351659	18.4165457897323	-23.4447867759625	5.14344034207297	225.681192395489	37.8156999055421	-22.4237786646041	4.12243223071456	-3.02462454879431	-9.15067321694476	200.155989611529	13.3115052329402	-6.08764888286954	-27.5288192213961	18.4165457897323	-60.2010787848652	3.10142411935615	-43.8649490031307	-63.2641031189405	-58.1590625621484	23.5215863465243
-28.187967233026	71.623780822602	13.8380319482911	3.33153215296178	-0.871067765169923	14.888681927824	144.118629410374	-6.12431766283456	-7.17496764236748	-26.0866672739602	-28.187967233026	1.23023219389593	28.547131661752	124.156279799248	-21.8840673558285	-15.5801674786309	7.53413207109349	7.53413207109349	99.9913302699911	-8.22561762190041	63.2185809863386	8.58478205062642	-32.3905671511577	42.2055813956801	-27.1373172534931	-27.1373172534931	31.6990816003508	3.33153215296178	NaN	-25.3891942155118	-2.92036748937393	16.4845283195633	20.5697695424975	50.1877684087702	30.7828725998329	9.33535617942856	-7.0056087123081	8.31404587369502	-9.04822932377518	-9.04822932377518	-38.6662281900479	218.703968854804	-44.7940900244491	58.3582508546385	-23.3465736040447	-27.4318148269789	-32.5383663556466	-63.1776755276528	-5.98429840657456	-18.240022075377
-14.3516742275003	11.9282977354832	-3.83968544230686	-20.6588674986163	23.491485399196	-30.1196574052903	135.969765400765	39.2594685769861	-53.2460327327158	-22.761265255655	22.4402865206766	150.686549700036	-8.04448095638422	-10.1468787134229	-26.9660607697323	17.1842921280799	-58.5020271253125	-9.09567983490356	0.365110071770495	-1.73728768526818	9.82589997844455	-35.375651797887	63.4370427829309	-5.94208319934554	-23.8124641341743	2.46750782880917	-29.068458526771	85.512219231837	NaN	-15.0754008449671	15.5729795264274	1.27040201977664	41.1132965025894	11.4865288102415	3.3136273778696	-29.3779783516178	-33.4644290678037	17.6162048845203	42.1349091816359	-49.8102319325475	-32.4428163887573	-6.90249941259522	7.40007809405553	-6.90249941259522	-29.3779783516178	53.3726486511472	-3.83766137545577	-59.0047460439658	1.27040201977664	149.404240481517
4.75782528928627	-34.1568637101609	68.9144747208073	303.454357068827	0.550831883940629	-19.4323867914512	8.96481869463192	1.60258023527704	115.191402179609	-20.4841351427876	183.555045016476	16.3270571539868	168.830568097766	42.6207659373971	-16.2771417374419	281.367641690762	-18.3806384401148	-24.6911285481332	-33.1051153588245	-21.535883494124	162.520077989748	-15.2253933861055	-34.1568637101609	-11.0183999807599	126.76063404431	34.2067791267058	-23.6393801967968	33.1550307753694	NaN	44.2964325319327	64.7347371610569	14.6608908197026	-45.6321078362138	7.5074841995091	21.814297439896	49.4060086892137	12.6170603567901	59.6251610037758	-0.667837652140586	-3.73358334650922	-19.0623118183524	-32.3472098272831	-52.7855144564073	-33.3691250587393	14.6608908197026	-43.5882773733014	-24.1718879756334	-69.1361581597067	97.4360245676556	-32.3472098272831
1.78904635406344	41.7763855116727	5.99823994960126	80.7114262703975	-25.5707120169323	52.2993695005172	-13.9954296292034	23.887312730637	5.99823994960126	8.10283674737016	7.05053834848571	-1.36784884258992	-5.57704243812773	158.581507787847	-12.9431312303189	37.5671919161349	42.8286839105571	-19.2569216236256	1.78904635406344	17.5735223373302	30.2011031239437	-5.57704243812773	-4.52474403924328	-25.5707120169323	14.4166271406769	30.2011031239437	-2.42014724147437	-3.47244564035882	NaN	59.7480700600429	-27.140456805318	11.703825793314	-33.2737645840493	11.703825793314	-8.74053346912389	-14.8738412478552	11.703825793314	-32.2515466209274	-7.71831550600199	-41.4515082890245	-29.1848927315617	245.791739348227	1.48164616209504	41.3481467238489	5.57051801458261	-39.4070723627807	-16.918277174099	-14.8738412478552	48.5036724657021	-26.1182388421961
29.3497821862013	55.6710077378429	53.5653096937115	118.841949061783	-3.28853749783433	-0.129990431637336	47.2482155613176	-15.9227257626223	-12.7641786964253	-36.9797062039356	-28.5569140274103	-33.8211591377386	91.4678744880755	18.8212919655446	-23.292668917082	51.4596116495802	-30.6626120715416	-39.0854042480669	7.23995272282231	-36.9797062039356	-7.49993358609699	-3.28853749783433	-36.9797062039356	31.4554802303326	284.139245526092	-5.39423554196566	-28.5569140274103	-0.129990431637336	NaN	-13.750450983682	-34.2008684677397	25.1053422360277	66.0061772041431	-14.7729718578848	12.8350917455931	-10.6828883610733	2.6098830035642	-53.6287650775945	-4.54776311585599	-1.48020049324734	-12.7279301094791	54.7584475879113	-24.9981805999137	49.6458432168969	34.3080301038536	28.1729048586363	-39.3134728387541	-44.4260772097685	-53.6287650775945	-55.6738068260002
-29.43944233647	24.2839689745206	-16.7986396750605	9.53636586954278	-3.10443679186678	-8.37143790078743	3.215964538838	-13.6384390097081	-11.5316385661398	-5.21123723543504	-26.2792416711176	-9.42483812257156	82.2209811726478	-19.9588403404129	-42.0802449978796	28.4975698616571	28.4975698616571	-19.9588403404129	34.8179711923619	-22.0656407839811	-26.2792416711176	-7.3180376790033	-15.7452394532763	-17.8520398968446	233.910613109562	0.0557638734856069	59.0461762933969	13.7499667566793	NaN	7.83008455740386	-9.55792284519456	26.240915924861	28.2865638545785	167.390623075366	-36.1513459315216	17.0355002411324	23.1724440302848	35.4463316085896	40.5604514328832	39.5376274680245	-24.9002823180755	72.2679943435039	-32.0600500720866	2.71596473311021	20.1039721357086	19.0811481708499	3.73878869796894	-38.196993861239	-34.1056980018041	11.9213804168388
40.2918887369206	4.45752077276231	230.00324854717	122.500144654695	24.4826087527331	11.8351847653831	18.1588967590581	-5.02804721775018	-22.9452311998293	-21.8912792008835	-8.18990321458767	65.5867367116205	9.72728076749147	29.7523687474623	-29.2689431935043	39.2379367379747	-19.7833752029918	-10.2978072124793	-46.1321751766376	5.51147277170814	-7.13595121564184	-14.5136152082627	5.51147277170814	-5.02804721775018	86.6657766905372	-39.8084631829626	-8.18990321458767	16.0509927611665	NaN	1.79898213451256	37.6084353682333	30.4465447214891	-7.40916298272991	-12.5247991589757	-0.247272335985767	-26.848580452464	48.8628349559741	125.597377599661	39.6546898387316	-39.126107275454	-8.43229021797908	-52.4267613336931	-49.3573796279456	-17.6404353352216	-16.6173080999724	30.4465447214891	-26.848580452464	-6.38603574748075	88.7647971306915	-45.264870686949
37.3355089908509	-30.1527696945026	-16.4442130865402	-2.73565647857774	-21.7167348588334	-21.7167348588334	-2.73565647857774	-0.626647769660443	-6.95367389641233	47.8805525354374	-6.95367389641233	74.2431613969036	-30.1527696945026	10.9729001293847	76.3521701058209	35.2265002819336	38.3900133453095	0.427856584798205	-37.5343001757131	-47.024839365841	4.6458740026328	-39.6433088846304	24.6814567373471	-6.95367389641233	228.200797147866	16.2454219016779	51.0440655988133	35.2265002819336	NaN	-28.7980342820655	-17.5402967411903	-16.5168660556562	44.8889750763902	4.97517834056	-10.3762819424516	-4.23569782924696	-0.141975087110536	-30.8448956531337	-28.7980342820655	-22.6574501688609	-24.7043115399291	-19.5871581122586	-29.8214649675996	30.5609454789127	52.0529898751289	15.2094851959011	-16.5168660556562	NaN	-33.9151877097361	15.2094851959011
-38.4229240980568	-18.3768356026419	45.9816590405323	-15.2116637349448	-7.82626271031827	-27.8723512057332	-46.8633824119158	-14.1566064457125	1.66925289277301	-19.4318928918743	-1.49591897492408	48.0917736189971	-15.2116637349448	-5.71614813185354	33.320971569744	37.5412007266734	2.72431018200538	-5.71614813185354	174.698648326881	-24.7071793380361	24.880513255885	59.6974038005531	-41.5880959657539	-15.2116637349448	100.844638080615	22.7703986774203	-34.2026949411274	108.230039105242	-50.0285542796129	29.6516798010554	-2.08408399102846	35.7940856962974	-4.1315526227758	-40.985987994228	43.9839602232868	-32.7961134672386	79.8146612788654	16.3431336946977	-0.0366153592811108	-13.3451614656389	45.0076945391605	7.1295248518346	-19.4875673608809	-46.1046595735964	-1.06034967515478	-37.914785046607	4.05832190421358	-32.7961134672386	30.6754141169291	95.1706760169705
-2.36610227208918	36.6914974825218	62.0261567828099	73.6378756287753	-28.756372376556	-16.0890427264119	-24.5339291598413	-6.58854548880387	-39.3124804183428	72.5822648245967	-3.42171307626785	51.4700487410232	65.1929891953459	55.6924919577379	268.92587440183	-8.69976709716122	-31.923204789092	-25.58953996402	30.3578326574497	17.6905030073056	-19.255875138948	22.968557028199	-7.64415629298254	-32.9788155932707	-29.8119831807347	9.24561657387624	9.24561657387624	56.7481027619166	-46.7017560475935	3.14092128241196	52.2947513509638	79.9437807645243	-13.2436887404387	123.977420200935	-21.435993751864	64.5832088681018	19.5255313052626	-19.3879174990077	-9.14753623472601	26.6937981902597	2.11688315598379	-70.5898238204159	3.14092128241196	-4.02734560258519	-54.2052137975652	-22.4600318782921	-22.4600318782921	45.1264844659667	-6.07542185544152	41.030331960254
18.9422638069928	30.5600777093158	-10.6303533989204	-11.6865182991315	-14.8550129997651	-28.5851567025105	65.4135194162849	152.019041233602	9.43677970509213	3.09979030382503	25.2792532082599	126.671083628534	4.15595520403621	-19.0796726006098	158.356030634869	-24.3604971016657	371.701340477528	96.0423015224092	-3.23719909744207	14.717604206148	-30.6974865029328	29.5039128091046	21.0545936074151	5.21212010424739	15.7737691063592	87.5929823207197	-11.6865182991315	-10.6303533989204	-57.1016090082124	0.174291755806377	35.0019237459809	0.174291755806377	-34.6533402343682	79.0486347923781	9.39337081202905	-15.1908400045647	16.5637656335356	-17.2395242392809	-18.263866356639	1.19863387316445	6.32034445995482	175.336793824037	-11.0934715351324	-14.1664978872067	-24.4099190607874	2.22297599052253	-2.89873459626785	40.1236343327713	145.630872420653	-54.1158404641716
-27.3570416116859	11.7415827833947	114.243381873201	-13.6196870944954	12.7983023616401	-50.6048723330851	-15.7331262509862	-23.1301632987042	-3.05249131204119	-46.3779940201034	-13.6196870944954	78.3149162128562	14.911741518131	6.4579848921676	-32.640639502913	74.0880378998745	-14.6764066727408	39.2162918177756	-16.7898458292317	39.2162918177756	-8.33608920326829	-49.5481527548397	-27.3570416116859	262.184122827559	44.4998897090027	-11.5062479380046	1.1743870009405	19.1386198311126	-60.1153485372939	48.4382148292451	38.1917519410042	-5.86803847843157	10.5263021427538	34.0931667857079	-37.6320734319783	42.2903370963006	-13.0405625002002	-15.0898550778484	-46.8538900313951	-41.7306585872746	86.3501275157363	-15.0898550778484	-16.1145013666725	103.769114425746	143.730319689885	-22.262379099617	-47.8785363202192	-55.0510603419878	25.8959964751152	-9.96662363372793
-45.1585829825073	63.7407254549727	-13.4403378065423	14.0488080126275	-2.86758941455392	30.9652054398088	18.2779073694228	17.220632530224	-17.6694371633376	136.692689359692	-4.98213909295159	159.952735822067	12.9915331734286	15.1060828518263	251.935646832366	4.53333445983793	20.3924570478205	29.90793060061	-33.5285597513202	19.3351822086216	321.715786219489	-24.0130861985306	8.76243381663327	-0.753039736156247	89.1153215957448	-12.3830629673434	-29.2994603945248	127.177215806903	-69.4759042840806	-1.66445182690356	23.9593141977734	45.483277658502	38.3086231715925	-21.138514005658	23.9593141977734	14.7347584288897	-36.5127736204642	22.9343635567863	-23.1884152876322	-35.4878229794771	-4.73930374986479	-34.4628723384901	-36.5127736204642	-9.86405695480019	214.60013342137	7.56010394198014	18.834560992838	-53.9369345172445	4.48525201901891	6.53515330099307
53.3825331526864	19.5319512649805	-31.2439215665784	-13.2607999387346	-27.0125988306152	-1.62466241483573	-23.8391067786427	-29.1282601985968	29.0524274208978	51.2668717847048	147.529464027868	78.7704695684658	233.213749431124	77.712638884475	171.859569759657	153.876448131813	-1.62466241483573	12.1271364770448	23.7632740009437	2.60666032112751	36.4572422088334	15.3006285290172	-16.4342919907071	-19.6077840426795	-18.5499533586887	-21.7234454106611	-17.4921226746979	15.3006285290172	-36.5330749865325	-21.0392362408011	-32.3170431548903	-53.8474018090607	-16.9382155447687	-30.2665328068741	-4.63515345667133	76.3600052899695	51.7538811137748	-5.66040863067944	-0.534132760638879	-32.3170431548903	28.1730121115882	-47.695870765012	14.8446948494828	22.0214810675396	-52.8221466350526	7.66790863142601	-27.1907672848498	-58.9736776791013	-27.1907672848498	24.0719914155558
33.4879598023891	-0.380427830975959	52.5389278461569	-53.2997835081088	-10.9642989664025	7.02828196382264	22.9040886669625	68.4147345492968	30.3127984617611	-24.7233314424571	-16.2562345341158	-24.7233314424571	-4.61397628514659	19.7289273263345	-3.55558917160393	17.6121530992492	43.013443824273	-9.90591185285988	-38.4823639185116	-14.1394603070305	-24.7233314424571	21.8457015534199	-3.55558917160393	-24.7233314424571	-7.78913762577456	23.9624757805052	-16.2562345341158	30.3127984617611	1.73634639610936	-26.0676989038944	27.2614152746248	30.3380949387702	101.101727214113	275.446908182349	24.1847356104795	26.2358553865764	-29.1443785680397	9.82689717780124	28.2869751626733	42.6448135953515	10.8524570658497	-10.6843005831677	153.405281504584	5.72465762560746	4.69909773755901	-26.0676989038944	-41.4510972246211	-31.1954983441366	49.8237328116906	112.382885982646
17.8082224619605	-1.25277185603686	113.113194051948	14.6313900756276	37.9281609087356	-25.6084868179224	-4.42960424236976	37.9281609087356	-13.9601014013685	48.5176021965119	18.8671665907382	-12.9011572725908	6.15983704540657	191.475059581492	120.525802953391	-8.66538075748029	-23.4905985603672	29.4566078785145	-21.3727103028119	-12.9011572725908	4.0419487878513	-8.66538075748029	-33.0210957193658	211.594998028267	-20.3137661740342	36.8692167799579	23.1029431058487	42.1639374238461	-95.4987993172462	30.4527355418977	43.7889777244016	49.9441664240187	53.0217607738273	244.858475245229	-23.9180979713874	8.90957509323755	225.367044363108	36.6079242415149	-42.3836640702389	46.8665720742102	1.72852161035084	-7.50426143907493	-18.7887740550398	92.0046225380695	2.75438639362037	-31.0991514542741	-25.9698275379265	-31.0991514542741	136.116808218659	-38.2802049371608
-2.12603457099489	9.52848446583539	-43.4466020652114	13.7664913883191	-34.9705882202439	-4.24503803223676	161.037231944629	-0.00703110975302313	67.8010796499868	2.11197235148885	-20.1375639915508	28.5995156170122	33.8970242701169	23.3020069639075	257.451889431134	123.954671372896	-7.42354322409957	4.23097581273072	25.4210104251494	23.3020069639075	-30.7325812977601	-38.1490934121067	20.1235017720447	37.0755294619797	-23.3160691834136	45.5515433069472	-14.8400553384461	39.1945329232216	-20.1375639915508	21.3319155912671	12.0963868527701	-28.9504075405501	-6.374670624224	88.0329564804124	-18.6887089422201	69.5618990034183	5.93936769377206	186.545263024381	-15.610199362721	195.780791762878	-4.32233090455799	-43.3167855782122	2.86085811427304	31.5936141895972	-32.0289171200491	50.0646716665913	-0.217651465225969	110.608693396739	71.6142387230844	-13.557859643055
18.2009809721326	-34.802015027853	12.9006813721341	-10.4206368678596	-49.642853907849	26.6814603321303	-49.642853907849	1.24002225213723	-26.3215356678553	-15.7209364678582	-18.9011162278573	12.9006813721341	-30.5617753478542	35.161939692128	56.3631380921223	-8.30051702786019	18.2009809721326	-22.0812959878564	-43.2824943878507	-30.5617753478542	-45.4026142278501	-12.540756707859	-17.8410563078576	36.2219996121277	-10.4206368678596	-6.18039718786076	17.1409210521329	-16.7809963878579	-29.5017154278544	-9.3503082349084	-7.29735799910699	-14.4826838244119	-10.3767833528091	438.192843169798	6.04681853360215	-20.6415345318161	11.1791941231057	23.4968955379141	-32.9592359466246	-1.13850729170277	30.682221363219	28.6292711274176	14.2586194768078	-6.27088288120629	2.96739317990004	-41.1710368898302	2.96739317990004	-49.3828378330358	9.12624388730426	245.215521004466
-10.2390340687687	24.7613829600525	-13.4208901622979	-15.5421275579841	357.795654082776	18.3976707729941	7.79148379456344	-15.5421275579841	-8.1177966730826	12.0339585859357	-52.6637819824915	-17.6633649536702	-25.0876958385717	-5.99655927739646	-32.5120267234732	26.8826203557387	9.91272119024958	-20.8452210471994	-8.1177966730826	12.0339585859357	-19.7846023493564	-4.93594057955339	-7.05717797523953	-2.81470318386726	0.367152909661952	-1.75408448602419	9.91272119024958	-17.6633649536702	-5.99655927739646	1.02043053177924	100.618144622341	31.8238472608188	55.4398000864159	50.3058972982426	-13.3544972751059	-7.19381392929799	21.5560416844723	7.18111387758716	-8.22059448693264	5.12755276231785	-13.3544972751059	8.20789443522182	3.07399164704855	-9.2473750445673	2.04721108941389	55.4398000864159	-2.05991114112472	-24.6490834090871	61.6004834322238	56.4665806440505
80.1428958158818	-5.81252745576571	-1.56781519543744	-4.75134939068364	19.6557461062039	124.712374549329	-17.4854861716685	-12.1795958462581	173.526565543104	50.4299099935839	4.79925319505497	29.2063486919425	51.491088058666	-34.4643352129816	-5.81252745576571	1.61571899980877	-32.3419790828174	295.562043027542	20.716924171286	50.4299099935839	16.4722119109577	44.0628416030915	37.6957732125991	-20.6690203669147	-23.8525545621609	-18.5466642367505	-8.99606165101192	79.0817177507998	115.16177196359	5.23482593072703	-18.3881561908056	75.076686116128	1.12648121393874	159.297752810288	-19.4152423700027	25.7765495146685	12.4244291851065	28.8578080522597	-17.3610700116086	14.4786015435007	-2.98186350284955	18.586946260289	-20.4423285491998	-28.6590179827764	-1.95477732365247	46.31827309861	14.4786015435007	-13.2527252948203	42.2099283818217	-11.1985529364261
-38.5421801181441	52.7672898297335	10.2977689237439	43.2116476258858	-15.1839436198498	2.86560276519575	-9.87525350660112	191.854970796849	-18.369157687799	-4.56656339335242	33.6560054220382	122.841999324616	6.05081683314497	-40.6656561634435	30.470791354089	35.7794814673377	68.6933601694795	-28.9865379142964	-43.8508702313928	11.3595069463937	20.9151491502413	37.9029575126371	11.3595069463937	-10.9369915292509	-0.319611302753467	48.5203377391345	18.7916731049418	-6.6900394386519	-18.369157687799	4.31477099518538	1.23259504693426	0.205203064183882	25.8900026329432	62.8761140119567	26.9173946156936	-32.6713403838281	-18.2878526253229	2.25998702968463	10.4791228916876	-37.80830029758	186.163151942002	-45.0000441768326	3.287379012435	-24.4522045218251	50.5474102189522	29.9995705639447	28.9721785811944	-63.4930998663393	-12.1235007288206	15.6160828054395
-21.3783594227072	38.1103605802333	-37.3128379949234	-23.5029565656693	-16.0668665653018	26.4250762939414	-39.4374351378855	39.1726591517144	67.8547205817035	20.0512848650549	13.6774934361685	-19.253762279745	22.1758820080171	-52.1850179956585	-15.0045679938207	14.7397920076495	-53.2473165671396	20.0512848650549	43.4218534376387	15.8020905791306	-25.6275537086315	-5.44388085049098	18.9889862935739	57.2317348668927	12.6151948646874	-15.0045679938207	-48.9981222812153	-0.132387993085579	38.1103605802333	-3.79971775509579	-18.1874893134961	38.3358989516479	-5.85511369201012	22.9204294247904	-3.79971775509579	-16.1320933765817	10.5880538033045	24.9758253617048	-13.0489994712103	27.0312212986191	-0.716623849724302	70.19453597382	-29.4921669665249	75.3330258161058	177.075124693365	28.0589192670763	-22.2982811873247	-2.77201978663863	245.930888579995	14.6988456771331
80.8323712625907	-2.0706863134284	68.0780547124339	13.8722093742676	1.1178928241108	7.4950510991892	-13.7621431510721	27.6893856369374	385.873108753841	33.0036841995028	27.6893856369374	-24.3907402762028	-6.32212516348066	-19.0764417136375	-21.2021611386636	67.0151949999209	-3.13354602594146	-20.1393014261505	-19.0764417136375	120.158180625574	1.1178928241108	-14.8250028635852	17.0607885118068	-20.1393014261505	23.4379467868852	154.169691425992	7.4950510991892	6.43219138667613	-33.9564776888204	-13.9750496560062	8.64104134655903	23.0330992572824	-0.610995881763119	61.0692523070512	81.629335036656	64.1532647164919	66.2092729894524	85.741351582577	40.5091695774464	10.6970496195195	41.5371737139267	73.4053019448141	-1.63900001824336	35.3691488950452	14.8090661654405	-24.2550910208086	38.453161304486	-68.4592688894589	429.094733166977	-24.2550910208086
349.044886837474	30.018452832078	33.208717172132	250.146692295801	94.8871610798418	-33.7868339690011	20.4476598119162	-10.3915621419388	711.67160015694	-16.7720908220467	-17.8355122687313	54.477146105825	42.7795101922938	178.897455367929	87.4432109530493	81.0626822729413	3.43291666496171	-17.8355122687313	-48.6747342225863	13.0037096851236	-51.8649985626402	13.0037096851236	14.0671311318082	27.8916099387087	-8.26471924856947	83.1895251663107	-6.13787635520017	-1.88419056846156	-13.5818264819927	44.7403564687841	69.4198081563664	-14.9016517762064	188.703824646347	40.6271145208537	16.975973320254	-6.67516788034568	157.85451003687	-31.354619567928	-17.9865832371542	258.628937761164	16.975973320254	60.165013773523	-31.354619567928	184.590582698417	-2.5619259324153	-7.70347836732827	-40.6094139507713	2.57962650249768	664.811580119289	13.8910418593062
-27.2331081872375	112.148766329481	-1.69749758875474	-20.8492055376168	-21.9131893125536	118.532668979102	22.7741292347912	-19.78522176268	1088.88587172145	20.6461616849177	8.94234016061308	53.6296587079579	-17.6572542128065	51.5016911580843	15.3262428102338	143.004295802648	-16.5932704378697	11.0703077104866	10.0063239355499	39.7978696337797	-17.6572542128065	62.1415289074522	50.4377073831476	5.75038883580274	-27.2331081872375	-1.69749758875474	-12.3373353381226	-33.6170108368582	-16.5932704378697	84.9756616470905	-25.0863595065435	-19.9432744059064	46.9168319023759	9.88661917778878	3.71491705702425	-43.6014658688371	40.7451297816114	97.3190658886195	-24.0577424864161	-23.0291254662887	86.0042786672179	196.066299820852	-8.6284871845048	52.059917003013	-5.54263612412253	8.85800215766136	-14.8001893052693	-26.1149765266709	270.126725270026	-4.51401910399511
-21.7369943272894	17.6512335065689	24.0385136958432	-22.8015410255018	-37.7051948004752	24.0385136958432	15.5221401101441	-23.8660877237142	562.699142991311	40.006714169029	-29.1888212147761	187.978705220551	-2.57515375946648	33.6194339797546	75.1367552100377	29.3612471869051	-41.9633815933248	27.2321537904803	-15.3497141380151	-11.0915273451656	43.2003542636661	82.5885820975244	4.87667312802023	-33.4470080076257	49.5876344529404	12.3285000155069	-15.3497141380151	22.9739669976308	-18.5433542326523	13.0822745485132	-10.582971381283	36.7475204783094	-15.7275900616735	12.0533508124351	-8.52512390912683	-9.55404764520493	15.1401220206694	214.75132681982	26.4582831175285	-4.40942896481444	-35.2771410471574	3.82196092381033	53.210300255559	-29.1035986306888	6.90873213204463	181.825767265321	18.2268932289037	21.313664437138	787.86184781532	101.56971585123
-4.51884932461235	126.489707422524	4.00203241503881	6.1322528499516	47.671551330751	-13.0397310642635	-3.45373910715595	93.471290681376	437.501890919791	156.312793511303	-7.71417997698153	13.5880243721464	4.00203241503881	88.145739594094	13.5880243721464	180.8103285128	1.87181198012602	-3.45373910715595	-4.51884932461235	22.1089061117975	2.93692219758242	-19.4303923690019	46.6064411132946	-0.258408454786768	17.8484652419719	19.9786856768847	59.3877637227713	1.87181198012602	15.7182448070592	0.841376741932338	9.07522182191795	5.98752991692335	-29.0063116730155	48.1859859518496	-17.6847746880353	102.735209606754	16.2798362669054	10.1044524569162	-25.9186197680209	-0.187853893065864	-24.8893891330227	65.6829067468191	-37.2401567530011	64.6536761118209	-52.6786162779742	-32.0940035780101	-46.503232467985	-57.8247694529652	336.370563751346	3.92906864692694
-28.8437647813499	-22.4497187796554	31.8996722347473	-11.792975443498	-7.53027810903507	-5.39892944180359	12.717534229664	-32.0407877821971	503.99340202652	164.043289603099	-22.4497187796554	247.165887625127	-8.59595244265081	10.5861855624325	75.5923199129926	24.4399518994371	81.9863659146871	-18.1870214451925	96.9058065853074	259.953979628516	6.32348822796954	36.1623695692103	9.52051122881676	46.8191129053677	18.0459058977427	23.3742775658214	-18.1870214451925	35.0966952355945	-29.9094391149656	38.0109849462306	-4.20006145288125	287.159112472696	43.1586735314881	-9.34775003813879	25.6565323416125	-27.8794289450659	13.3020797369944	149.201058387793	59.6312770043123	-0.0819105846752167	-7.28867460403577	49.3358998337972	-13.4659009063448	-2.14098601877823	8.15439115173685	-17.5840517745509	-31.997579813272	1.9771648494278	65.8085033066213	13.3020797369944
224.027692000406	-23.3397670519256	209.100345333455	-19.0748108613681	-4.14746419441713	4.38244818669775	6.51492628197646	326.386640573784	555.628035816246	109.940113902994	-19.0748108613681	138.728568189257	-16.9423327660894	194.172998666504	89.6815719978465	-24.4060060995649	-8.41242038497456	-20.1410499090075	75.8204643785348	-14.8098546708107	1.18373104377967	-0.948747051499049	-34.0021575283192	-8.41242038497456	-30.8034403854011	16.1110777107307	29.9721853300424	16.1110777107307	1.18373104377967	0.0240959612389794	-32.9309434756245	52.5461900637402	6.20316585565088	-41.1697033348404	160.679913215949	154.500843321537	57.6954149757501	63.874484870162	-30.8712535108205	-15.4235787747908	-28.8115635460166	19.5911506268767	-11.3041988451828	16.5016156796707	16.5016156796707	-39.1100133700364	65.934174834966	-39.1100133700364	311.037280646638	-24.6921836164086
18.4414152996051	-2.89467190995897	-25.2975634800013	220.067439429986	-35.9656070847833	9.90698041577947	41.9111112301256	22.7086327415179	230.735483034768	-28.4979765614359	-18.896737317132	83.5164812887755	1.37254553195384	-17.8299329566538	38.710698148691	22.7086327415179	-25.2975634800013	13.1073934972141	18.4414152996051	18.4414152996051	-6.09508499139359	2.43934989243205	-22.0971503985666	-22.0971503985666	-33.8319983638269	48.3119373929948	-29.5647809219141	21.6418283810397	-38.0992158057397	46.4870252059339	5.28092795738216	-9.14120607961095	-24.5934925478178	-22.5331876853903	6.31108038859595	46.4870252059339	72.2408359862787	16.6126047007339	-9.14120607961095	31.034738737727	-20.4728828229627	-30.7744071351006	10.4316901134511	-33.864864428742	-2.96029149232819	0.130165801313194	-24.5934925478178	27.9442814440856	-28.714102272673	-20.4728828229627
31.4479279890916	-9.11214238814761	-21.9205856651705	38.9195199006883	-34.7290289421934	-22.9879559382558	115.770179562826	39.9868901737736	217.170355505924	100.826995739632	137.117585024531	100.826995739632	0.494190069619572	5.83104143504579	12.2352630735572	-5.91003156889188	44.2563712661145	-25.1226964844263	11.167892800472	261.999906975504	10.1005225273868	70.9406280932456	49.5932226315407	-2.70792074963616	30.3805577160064	30.3805577160064	-13.3816234804886	33.5826685352621	-12.3142532074033	79.5817238934016	-8.00738151695865	48.6679219838627	38.3633213473497	40.4242414746523	13.6322798197186	41.4547015383036	206.328311722511	90.9167845935658	20.8455002652777	13.6322798197186	51.7593021748165	20.8455002652777	209.419691913465	-15.2206019625177	138.317947521525	16.7236600106725	-25.5252025990307	44.5460817292575	21.875960328929	17.7541200743238
121.359695873532	9.2263332999083	273.006719544529	57.2834886886044	-31.3552645838795	-15.3362127876475	10.2942700863238	-56.9857474578507	64.7590461935126	-49.5101899529424	2.81871258141549	64.7590461935126	-17.4720863604784	-12.1324024284011	-8.92859206915465	31.6530058146331	-5.72478170990825	23.1095115233094	583.77632439143	-17.4720863604784	-22.8117702925557	-20.6758967197248	8.15839651349283	-11.0644656419856	-35.6270117295414	130.971126951272	254.851794175466	-13.2003392148165	-19.6079599333093	-29.5497729256659	57.0347289841743	1.37326347070562	61.1578005036905	53.9424253445371	1.37326347070562	25.0809247079238	36.4193713865933	-13.0574868476011	13.7424780292542	-12.026718967722	-1.71904016893153	7.55787074997991	-34.7036123250611	-7.90364744820583	34.3578356268352	9.61940650973801	-0.688272289052483	-47.0728268836097	85.8962296207877	4.46556711034277
19.0362546312986	134.434675985296	-8.74484680577479	-0.196815594367595	-16.2243741157561	45.7488521669461	-21.5668936228856	-2.33382339721939	-33.3204365385705	14.762239025595	-19.4298858200338	36.132317054113	-20.4983897214597	-49.347995059959	41.4748365612425	29.7212936455576	-10.8818546086266	24.3787741384281	298.984276804884	44.6803482655202	31.8583014484094	82.0779848154267	119.475621365333	-5.53933510149709	250.901601240719	15.8307429270209	-25.8409092285892	113.064597956778	-25.8409092285892	30.34995617567	19.0081214949901	-3.6755478663696	62.313308457586	4.57305917412485	-25.3281413476675	-21.2038378274203	194.291021105497	31.3810320557318	95.3077366195638	-16.0484584271113	138.61292358216	-10.8930790268022	33.4431838158554	8.69736269437208	17.9770456149283	-28.421368987853	24.1635008952992	-53.1671901093363	26.2256526554228	39.6296390962263
69.481321905244	-33.1495535260129	8.54423961793521	67.3431786670928	5.33702476070843	-10.6990495254255	117.589544763646	18.1658841896155	-2.14647657282071	85.5173961913779	-37.4258400023153	22.4421706659179	13.8895977133132	4.26795314163284	-8.56090628727427	144.316335240535	14.9586693323888	-19.2516224780302	658.539784015896	3.19888152255725	-27.8041954306349	-14.9753360017278	20.3040274277667	42.7545314283542	55.5833908572613	-14.9753360017278	-16.0444076208034	21.3730990468423	4.26795314163284	43.8732099416223	2.61784736704162	35.6221374267061	22.2141445899674	-48.9513558511842	-9.75876140533257	-23.1667542420713	201.674971789393	16.0258402037803	35.6221374267061	55.218434649632	168.670681729729	16.0258402037803	8.80615175322872	42.8418258772578	124.321166962055	-28.3236745638939	19.1199923968739	-22.1353701777068	158.356841086084	18.0886083325094
2.31962920099759	21.5731481268591	116.771102815841	9.80710878327707	45.1052268140232	85.7515445463975	305.027732313154	5.52854902197451	-9.44641014258445	-8.37677020225881	-4.09821044095625	123.188942457795	-13.724969903887	35.4784673510924	-12.6553299635614	70.7765853818386	27.9909877688129	-40.465968412028	84.6819046060719	26.9213478284873	-40.465968412028	13.016028604254	0.180349320346307	-13.724969903887	-9.44641014258445	70.7765853818386	11.9463886639283	57.9409060979309	-7.30713026193318	157.478716209861	25.4220847919632	1.69315883405971	-23.0674595567961	-33.3843838863194	49.1510107498668	-19.9723822579392	34.7073166885342	90.4187080679599	240.014110846047	65.658089677104	-25.1308444227008	-39.5745384840334	30.5805469567249	-13.7822276602252	300.883964390235	54.3094729146284	-42.6696157828904	9.94669829767833	4.7882361329167	8.91500586472601
4.65006815499876	-8.19243823867142	-16.7541091677849	-22.1051534984808	0.369232690442032	48.5286316667052	228.323721178088	-9.2626471048106	67.7923912572105	61.3711380603754	-7.12222937253224	4.65006815499876	7.8606947534163	22.8436188793648	-22.1051534984808	15.3521568163906	0.369232690442032	-13.5434825693673	230.464138910366	7.8606947534163	31.4052898084783	28.1946632100608	-4.98181164025388	22.8436188793648	45.3180050682877	-25.3157800968983	7.8606947534163	11.0713213518338	-3.91160277411469	10.0559260732214	19.3439349471366	3.86392015727785	3.86392015727785	106.032017770346	0.767917199306094	-10.5840936465903	486.840381600871	-4.39208773064683	-11.6160946325809	144.216054251997	-19.8721025205056	5.92792212925902	14.1839300171837	87.4560000225152	152.472062139922	-10.5840936465903	-27.0961094224397	-38.4481202683361	190.656098621574	-35.3521173103644
187.944536655306	27.3277770330953	-13.3618020711981	12.3368794683557	17.6907714557627	-16.5741372636423	147.254957551013	-17.6449156611237	-6.93713168630964	124.768611203903	-14.4325804686795	19.8323282507255	33.7524474179838	-14.4325804686795	-13.3618020711981	11.2661010708742	-6.93713168630964	38.0355610079094	4.84143068598582	91.5744808819796	1.6290954935416	31.6108906230209	-13.3618020711981	-29.4234780334191	94.7868160744238	61.5926857525003	-35.8481484183076	-0.512461301421207	25.1862202381325	118.557740185532	50.4252984249727	-6.35173637549293	88.6207581998315	34.9406525703003	-9.44866554642742	60.748395661421	490.18924069767	34.9406525703003	15.3267678210485	-24.9333114010999	2.93905113731054	155.720890236745	67.9745637269348	-12.5455947173619	278.56574735048	44.2314400831038	-24.9333114010999	-64.1610808996034	114.428501290952	-40.4179572557723
-16.3939737067868	31.8167103825932	35.0307559885518	-33.5355502718997	41.4588472004692	-28.1788075953019	190.376293609887	118.595941743477	31.8167103825932	-11.037231030189	-29.2501561306215	-0.32374567699348	3.96164846428474	-5.68048835359126	-7.82318542423037	-12.1085795655086	-4.6091398182717	20.0318764940781	16.8178308881194	-15.3226251714673	-6.75183688891081	17.889179423439	77.884697401334	26.4599677059954	-7.82318542423037	14.6751338174803	-30.321504665941	13.6037852821607	-31.3928532012606	166.199993303361	-3.14946465389076	-3.14946465389076	-11.4104138225372	-10.3777951764564	9.24195909907891	58.8076541109576	589.573638196492	74.2969338021697	17.5029082677254	72.2316965100081	22.6660014981294	-39.291117266719	-29.9975494519917	41.2531371275839	-15.5408884068604	19.568145559887	-39.291117266719	-42.3889732049614	95.9819253698666	-7.27993923821398
-22.6451338746556	9.51244454403249	-16.213618190918	-1.20674826219688	11.6562831052784	30.9508301564912	156.365385989375	29.8789108758683	138.142758218785	-6.56634466531157	14.8720409471472	-36.5800845227538	22.3754759115077	-25.8608917165244	-1.20674826219688	33.0946687177371	22.3754759115077	60.9645700139335	-15.1416989102951	-7.63826394593451	34.1665879983601	-18.3574567521639	-5.49442538468863	38.4542651208518	72.7556821007858	36.3104265596059	22.3754759115077	27.7350723146224	304.29024671534	548.539361313949	-8.20869780339005	-2.01113128260334	11.4169295124345	7.28521849857672	46.5364731302259	23.8120625540079	469.003924297186	-8.20869780339005	-18.5379753380346	-12.3404088172479	-3.04405903606779	-48.4928801885036	-25.7684696122857	-0.978203529138892	-31.9660361330724	19.6803515401501	-39.1965304073236	-25.7684696122857	327.492822072556	60.9974616787282
62.2587458994113	33.3014987716124	-17.1055610434451	17.2141392561685	2.19927037508757	66.548708436863	616.736403865043	17.2141392561685	34.3739894059753	25.7940643310719	225.277322322576	55.8238020932338	29.0115362341607	10.779195449991	24.721573696709	-7.45314533417875	45.0988957496045	-5.3081640654529	-3.16318279672705	-22.4680142152597	-20.3230329465338	81.563577317944	71.9111616086777	-22.4680142152597	92.2884836615732	-10.6706172372675	79.4185960492181	111.593315080106	78.3461054148552	182.010840932744	-3.97182734039842	27.0252840384587	-13.2709607540556	40.4573656359634	28.0585210844206	27.0252840384587	81.7868474744396	24.9588099465349	64.2218176930872	39.4241285900015	29.0917581303825	33.2247063142301	-10.1712496161698	-5.00506438636033	36.3244174521158	45.6235508657729	-38.0686498571412	-49.4342573627222	298.766627126439	-46.3345462248365
52.8236761871585	-27.6560186263135	-28.7290812238264	10.9742348841531	161.202998535967	38.87386241949	82.8694289175214	-30.8752064188524	-15.8523300536709	492.779341167472	-12.633142261132	2.38973410404939	-14.779267456158	-0.829453688489486	-7.26782927356725	-25.5098934312876	23.8509860543086	-30.8752064188524	-8.3408918710802	32.4354868344123	-13.706204858645	27.0701738468475	-7.26782927356725	-36.2405194064172	13.120360079179	29.2162990418734	-19.0715178462098	50.6775509921326	20.6317982617697	24.0391512449511	-11.1014305621919	202.842699851885	-18.3362562283684	-27.6381749420239	0.267581198942627	10.6030464363376	66.4145587182707	2.33467424642163	18.8714186262536	-27.6381749420239	-16.2691631808894	0.267581198942627	-21.4368957995869	3.36822077016113	2.33467424642163	68.4816517657497	15.7707790550351	40.5758956247832	14.7372325312956	81.9177565743632
-12.4504913032736	-15.6713968164193	25.1267396834263	-16.7450319874678	-15.6713968164193	-16.7450319874678	144.300243669817	174.362028459177	6.87494177560063	74.5139575516603	-26.4077485269049	126.048445761991	-13.5241264743221	41.2312672491548	150.742054696109	40.1576320781062	16.5376583150377	94.9130258015831	90.6184851173888	7.94857694664919	0.433130749309229	-4.9350451059336	-10.3032209611764	-29.6286540400506	51.9676189596404	-21.0395726716621	-37.1441002373906	-25.3341133558564	-12.4504913032736	227.822466480126	28.2882223961165	340.512790859178	2.44181772202203	7.61109865684092	-5.82903177368821	12.7803795916598	18.9835167134425	61.3716203789574	37.5929280787905	-9.96445652154332	1.40796153505825	-21.3368745781449	3.47567390898581	-3.76131939976065	-0.659750838869311	1.40796153505825	-19.2691622042173	-21.3368745781449	-36.8447173826016	18.9835167134425
-32.6776040835616	-13.3418536765093	-0.451353405141148	-6.89660354082524	-32.6776040835616	-7.97081189677259	16.7359802900164	23.1812304257005	58.630106171963	161.754108342909	-3.67397847298319	137.047316156119	26.4038554935426	33.923313985174	27.4780638494899	19.9586053578585	-35.9002291514037	37.1459390530161	255.210235310328	71.5206064433312	52.1848560362789	72.5948147992786	29.6264805613846	19.9586053578585	16.7359802900164	-0.451353405141148	-14.4160620324567	77.9658565790153	-15.490270388404	257.988036262829	37.7106706371152	519.632043320603	99.7606327852037	-23.3051254751719	50.1206630667329	305.559673909697	48.0523309951299	-7.79263493814976	3.58319145566647	129.751447823446	-18.1342952961645	-16.0659632245616	26.3348442432989	-28.4759556541793	18.0615159568871	7.71985559887238	233.168051403594	-46.0567782628044	50.1206630667329	-7.79263493814976
-1.33678246858477	31.9814642802743	9.41103906330524	76.0475325610233	-1.33678246858477	12.6353855228722	49.1779787312983	-15.3089504600418	39.5049393525973	342.593506551896	-11.0098218472858	15.8597319824393	58.8510181099993	131.936204526851	34.1310285866523	61.0005824163773	-7.78547538771878	29.8318999738963	8.33625691011624	199.647480177758	-1.33678246858477	4.03712829736024	-7.78547538771878	-21.7576433791758	-29.2811184514988	8.33625691011624	-20.6828612259868	231.890944773429	97.5431756248034	0.5873452568713	-14.9297957994216	368.860826326222	23.3458188061009	9.89762989064703	158.862184031059	40.9319120032328	46.1042923553304	80.2420026791748	9.89762989064703	27.483723087779	24.3802948765204	-9.75741544732396	310.930166382729	-14.9297957994216	64.7248616228819	-1.48160688396775	110.241808721341	-9.75741544732396	-57.3433146866221	-21.1366522219387
4.2289814265081	2.07826829899747	46.1678874129653	7.45505111777404	-12.9767235935769	2.07826829899747	23.5853995741037	23.5853995741037	34.3389652116568	356.945934338251	-9.75065390231096	309.630245533017	38.6403914666781	-0.0724448285131503	37.5650349029228	-20.5042195398641	26.8114692653697	1.00291173524216	-49.5388467612575	46.1678874129653	-18.3535064123535	14.9825470640612	-32.3331417411725	12.8318339365506	-46.3127770699916	-21.5795761036194	19.2839733190825	481.687295733867	44.0171742854547	108.311835393864	18.2854280781634	773.679420497262	41.0507264798348	15.1810692052082	13.111496623238	16.2158554961932	45.1898716437751	15.1810692052082	-1.37551145055291	37.9463676068796	86.5813232831777	162.120722525088	78.3030329552972	-4.47987032350811	-28.2799550161646	86.5813232831777	70.0247426274167	7.93756516831269	29.6680772789991	70.0247426274167
42.0786453367666	50.686098045808	18.4081503869029	-26.7809763355643	14.1044240323822	-22.4772499810436	2.26917655745033	-46.1477449309073	-14.9457288606324	81.8881141160829	23.7878083300537	6.57290291197101	-26.7809763355643	33.4711926277253	4.42103973471067	37.7749189822459	39.9267821595063	17.3322187982727	24.8637399186839	54.9898244003287	-27.8569079241944	17.3322187982727	-4.18641297433069	70.0528666411511	66.8250718752605	-8.49013932885138	-18.1735236265229	544.538697227056	-30.0087711014548	307.189463538432	62.9066428893899	290.627916375785	30.8186452617614	69.1172230753825	104.310510796007	-4.37464245886336	76.3628999590405	-25.076576412172	114.661477772662	64.9768362847207	-6.44483585419423	123.97734805165	457.27848469992	64.9768362847207	35.9941287500886	-26.1116731098375	111.556187679665	-13.6905127378523	-13.6905127378523	69.1172230753825
386.773369775137	-8.30478319430503	101.498954143251	-25.5288988550981	-25.5288988550981	-21.2228699398999	-8.30478319430503	-17.9933482535011	-6.15176873670589	44.4440710168738	-20.1463627111003	212.379198709607	73.5097661944622	5.68981078008937	23.990433669682	31.525984271279	4.6133035512898	-17.9933482535011	45.5205782456734	16.4548830680851	-16.9168410247016	-28.7584205414968	30.4494770424795	-19.0698554823007	-13.6873193383029	36.9085204152769	20.7609119832833	302.80580592877	-31.9879422278955	343.627498206567	11.2617579149256	613.868801060519	107.554635943345	103.413006780832	159.325000474754	81.669453677641	1.94309229927212	45.4301985056551	17.4742016586946	78.5632318057565	-20.8358680945476	152.077149440356	591.089840666699	-13.5880170601504	-26.0129045476884	9.19094333366928	167.608258799779	-2.19853686324055	23.6866454024636	-7.37557331638139
55.4286970130986	107.128704305176	78.0474502033825	10.1911906325308	6.95994017677597	-26.4296478660241	84.5099511148921	-17.8129799840112	10.1911906325308	28.5016098818082	-15.6588130135079	5.88285669152435	-37.2004827185402	13.4224410882856	39.2724447343244	104.974537334673	-36.1233992332886	-26.4296478660241	-31.8150652922821	53.2745300425954	30.6557768523115	-44.7400671153015	-9.19631210199824	-9.19631210199824	-44.7400671153015	258.997475725654	6.95994017677597	824.466305482751	-19.9671469545144	408.051794652775	41.4075978582591	286.872780457977	-30.0569489745702	51.7647785586691	36.2290075080541	44.5147520683821	-10.3783056437911	-6.23543336362711	281.694190107772	-17.6283321340782	8.26461961694695	53.8362146987511	697.017136194215	37.2647255780951	-1.05684301342209	-21.7712044142422	151.193713282606	-19.6997682741602	51.7647785586691	32.08613522789
-26.2537013799257	29.7846372868536	-33.7973238927614	70.7357309279616	10.3867508252762	26.551656209924	44.871882312525	-29.4866824568553	3.92078867141699	-30.5643428158318	-39.1856256876441	20.0856940560649	-27.3313617389023	-7.93347527732479	-6.85581491834827	6.07610938937005	28.7069769278771	-10.0887959952778	-16.554758149137	-1.46751312346564	-32.7196635337849	0.687807594487415	89.0559570305626	2.84312831244047	-40.2632860466206	-38.1079653286675	-37.030304969691	304.588028825868	-31.6420031748084	717.017629366956	31.1664074873679	43.5987559202306	98.5082948320405	17.6980300184334	74.6796270023871	29.0943494152241	9.40979772985831	-15.4548991358669	148.237688563491	1.12156544128323	-14.4188700997951	39.454639775943	245.624417954248	-4.0585797390762	-28.9232766048015	-13.3828410637232	93.3281496516811	-37.2115088933766	-16.4909281719388	2.15759447735511
-12.0604742603711	7.3478070570286	-1.27809575070461	22.4431369705617	13.8172341628285	39.6949425860281	44.0078939898947	46.164369691828	26.7560883744283	-32.5469934287375	-0.199857899737963	26.7560883744283	6.26956920606195	42.9296561389281	62.3379374563278	315.723832433491	-14.2169499623044	4.11309350412864	-51.9552747461372	20.2866612686284	39.6949425860281	-23.9210906210043	50.4773210956946	-6.66928500553787	-4.51280930360457	-8.82576070747117	-51.9552747461372	478.537747929455	62.3379374563278	520.435036643721	115.22602278814	53.0456114548026	5.37396276591067	-6.02577931186783	109.007981654806	34.3914880548014	63.4090133436921	-4.98943912297888	33.3551478659124	-19.4982017674242	12.6283440881333	-17.4255213896463	433.382460777049	27.1371067325787	27.1371067325787	56.1546320214694	17.8100450325781	29.2097871103566	-17.4255213896463	4.33762257702171
30.1971876435107	28.0395557190777	244.881564124587	61.4828505477881	153.182207336187	23.7242918702119	22.6454759079954	-25.9012423917454	38.8277153412424	48.5370590011905	1.06915666366619	14.0149482102637	7.54205243696496	108.950752885312	-8.64018699628197	274.009595104431	77.665089981035	-6.48255507184904	14.0149482102637	30.1971876435107	19.409028021346	-0.00965929855027	-10.7978189207149	7.54205243696496	51.7735068878399	81.9803538299008	149.945759449538	75.5074580566021	18.3302120591296	777.78769785854	18.9587788790145	226.289084611125	-9.03081239482046	58.3515369681156	17.9221273503539	52.1316277961522	26.2153395796384	147.503568432923	27.2519911082989	-32.8737975540132	169.273250534795	-13.1774185094627	330.990889005841	52.1316277961522	142.32031078962	38.655157923565	-38.057055197316	-40.1303582546371	-27.6905399107104	-26.6538883820499
89.7705029459303	-10.6132035702682	37.9595576472472	-14.9307823451584	36.8801629535247	9.89529561046055	-17.0895717326036	-22.4865452012164	60.6268462154211	-9.53380887654561	-11.6925982639907	-16.010177038881	22.8480319351313	470.796829829996	-18.1689664263261	528.004748597291	-4.13683540793279	-16.010177038881	-4.13683540793279	-27.8835186698292	-30.0423080572743	-8.45441418282305	22.8480319351313	27.1656107100216	114.596580901549	31.4831894849118	-24.6453345886615	-28.9629133635518	-31.1217027509969	379.934383421213	36.6996120324319	68.8454667546441	76.1042081435307	38.7735381435423	-15.1485407453297	75.0672450879755	50.1801317546499	-13.0746146342192	211.946368421266	-9.96372546755352	24.2560553657691	11.8124986991063	229.574740365705	28.40390758799	29.4408706435453	-3.74194713422213	11.8124986991063	-29.6660235231029	-18.2594299119954	-23.4442451897715
124.568365770999	-5.02851980704559	-12.5883381324315	87.8492481905531	53.2900787030745	-23.3880785972686	1.45132447185665	-10.4283900394641	10.0911168437263	39.2504160987863	-25.548026690236	1.45132447185665	21.9708313550471	112.688651259678	-6.10849385352929	1469.13605364321	6.85119470427517	23.0508054015308	19.8108832620796	222.846004001016	3.61127256482406	18.7309092155959	-5.02851980704559	5.77122065779147	-33.1078450156219	13.3310389831774	24.1307794480145	-23.3880785972686	3.61127256482406	892.569125031862	9.84829598164536	110.463948646594	-18.1581228013815	37.8547147646722	-4.67355079473894	26.4446922975131	42.0038138436392	122.911245883495	84.5320794030503	24.3701427580297	39.9292643041557	63.7865840082156	141.582191738846	26.4446922975131	15.034669830354	24.3701427580297	31.6310661462218	-10.8971994131894	-23.3444966500902	-26.4563209593154
-2.67949985851289	21.0926886145042	-13.4850400735207	50.2676471950252	51.348201216526	-0.518391815511332	74.0398356680423	8.12604035649488	55.6704173025291	52.4287552380267	193.981332054629	-9.16282398751755	76.2009437110438	242.606263022164	4.88437829199255	839.072082890592	-29.6933503960323	-32.9350124605347	-30.7739044175331	-51.3044308260479	42.7037690445198	10.2871483994964	-42.6599986540416	4.88437829199255	-27.5322423530308	129.148090764582	18.9315805715027	22.173242636005	-16.726702138023	447.819660687655	95.0401924153886	17.2211920612122	-1.45536802379017	198.79885955429	74.2884589876082	39.0105121603816	36.9353388176035	17.2211920612122	343.023406877364	1.65739199037688	-25.3198614657376	14.1084320470451	7.88291201871099	-23.2446881229596	88.8146723870545	18.2587787326012	68.0629389592741	37.9729254889925	29.6722321178804	6.84532534732198
425.639084611099	-41.4110711324878	23.4570060541215	-16.5449748776209	50.4853715485421	6.15885213769236	35.3494868716666	-21.950647976505	146.706352708679	13.7267944761301	-17.6261094973977	43.9985638298811	236.440526150155	29.9438137727825	80.7571409022931	878.634490297588	-0.32795558096857	0.753179038808252	6.15885213769236	-1.40909020074539	47.2419676892116	-33.8431287940501	-27.3563210753891	0.753179038808252	-8.97703253918315	-3.57135944029904	2.9154482783619	61.2967177463103	-11.1393017787368	166.790653647671	45.3564986497217	188.586527621662	3.84054822307228	72.3418664270439	14.2195358297346	149.146374716345	17.3332321117334	12.1437383084022	1003.33705474466	38.0912073250581	-6.53843938359009	5.91634574440475	129.426298263687	65.0765751023802	95.1756391617011	-23.1448195542499	16.2953333510671	73.3797651877101	22.5227259150645	21.4848271543983
237.840170721972	-15.2813363802156	0.944401254540031	38.8044557356364	6.35298046612523	-15.2813363802156	27.987297312466	-21.7716314341178	-14.1996205378985	53.948477528075	64.7656359512454	7.43469630844227	122.096575594049	171.855504340632	19.3335705739297	474.735940189404	119.933143909414	-10.9544730109474	-22.8533472764349	18.2518547316127	258.392771725996	-31.5070740149712	-16.3630522225326	76.6645102167329	126.423438963317	17.1701388892956	0.944401254540031	30.1507289971001	-13.1179046955815	233.393235432693	-14.7392025878242	163.833095903928	107.76969986582	30.9420830728567	60.0119921296537	-27.1977350407372	16.4071285444582	-32.3887902294509	363.169615150536	40.2859824125414	54.8209369409399	13.29249543123	42.3624044880269	-9.54814739911046	37.1713492993132	89.0819011864506	102.578644677106	-42.7709006068784	25.751027884143	-32.3887902294509
207.854687999207	41.1808437193727	-18.3455292377111	-14.0163384771959	9.7942107056376	-12.9340407870671	43.3454390996302	7.62961532538001	211.101581069593	29.2755691279559	-10.7694454068095	18.452592226668	98.5426212961988	4.38272225499363	-25.9216130686126	666.748908613816	211.101581069593	-2.11106388577914	9.7942107056376	-21.5924223080974	36.8516529588575	28.1932714378271	10.8765083957664	81.2258582541381	34.6870575785999	-16.1809338574535	24.9463783674407	17.3702945365392	44.427736789759	5.09523250003084	70.5222131756822	24.827179053005	-7.36704953342656	-0.0973850139097451	11.3263735167595	-7.36704953342656	19.6345615390645	4.05670899724272	604.323293608774	43.5206021031911	-29.176043091977	126.60248232624	-0.0973850139097451	41.4435550976149	5.09523250003084	38.3279845892506	41.4435550976149	-25.0219490808245	-4.25147902506221	3.0181854944546
317.528471113858	73.8804341639939	-5.16981782418413	-20.3301401232868	99.8695581053127	-39.8219830792759	-11.6670988095138	178.919810093491	78.2119548208803	26.2337069382428	0.244582996923957	-3.00405749574089	498.369458538867	-19.2472599590651	73.8804341639939	600.160193975699	647.806921201451	-15.9986194664003	-31.1589417655029	-32.2418219297245	63.0516325217777	4.57610365381042	-28.9931814370597	120.444281225523	92.2893969557614	83.6263556419884	-56.0651855426001	67.3831531786642	4.57610365381042	6.24255931084818	67.5338925132026	4.16488699890397	35.3299716780672	-20.7671807444266	4.16488699890397	4.16488699890397	18.7085931825135	229.592332844852	354.252671561505	21.8251016504298	-5.18463840484501	-16.6118361205382	37.4076439900114	30.1357908982067	261.796253679987	40.5241524579278	118.436864155836	45.7183332377883	-15.5729999645661	20.7862654944577
532.41630366454	-15.8161087327091	-22.3168883263523	1.51930351700633	-17.9830352639235	4.76969331382796	-15.8161087327091	125.034115796228	190.041911732661	18.8547157667217	-10.398792404673	21.0216422979361	778.362464957377	26.4389586259722	-26.6507413887812	344.977158714492	173.789962748553	42.6909076100804	10.187009641864	-6.06493934224415	-7.14840260785137	56.7759300629741	-22.3168883263523	433.821146494284	-1.73108627981531	195.459228060697	-22.3168883263523	-29.9011311856028	15.6043259699001	271.334422503766	69.7395169956151	5.31227915280395	36.4867490767448	102.992284914485	53.11313303618	80.1310069702621	-1.96176382944892	46.8782390513918	536.317416857264	-28.979637763531	-15.47070079649	145.597393810538	98.8356889246266	-4.04006182437831	63.5046230108269	28.1735570970273	28.1735570970273	30.2518550919567	14.6646201299862	6.35142815026865
517.717720348303	25.5603844823461	-6.96102537663784	-16.717448334333	15.8039615246509	-9.12911936723677	14.7199145293515	70.0063112896242	107.947956125105	-1.54079040014052	34.2327604447418	-15.6334013390336	259.714535467031	12.5518205387525	49.4094183789344	54.8296533554317	194.671715749063	25.5603844823461	16.8880085199504	-6.96102537663784	86.2670162191162	80.8467812426189	-29.7260122779266	74.3424992708221	60.249888331929	326.925449175598	16.8880085199504	112.284144106303	7.13158556225521	35.5652993485114	11.6576727174821	8.53928663517392	17.8944448820984	35.5652993485114	-2.89479566662269	43.8809955679998	30.3679892113311	16.8549828546624	535.546534545254	34.5258373210753	2.30251447055759	157.18235655853	37.6442234033835	45.9599196228719	67.7886221990291	15.8155208272263	54.2756158423604	8.53928663517392	56.3545398972325	8.53928663517392
308.854277972678	9.49602418188926	-8.94270884145641	139.651786699623	-52.3279630140344	38.7810707483794	-42.5662808252044	98.4357952356742	296.923333075219	39.8657021026939	77.8277995036997	176.529252746315	548.557807276171	18.1730750164049	6.24213011894591	-3.51955206988415	192.798723061031	-16.5351283216576	-12.1966029043998	121.213053676278	11.6652868905182	365.255108397029	10.5806555362037	174.359990037686	-2.4349207155697	57.2198037717251	-29.550704573431	22.5116004336627	-2.4349207155697	146.939020877877	50.2399229946162	-11.1068165227213	52.3194734867294	128.223066448859	7.60913790629692	80.3934051302567	15.9273398747495	158.376548584499	646.03113898503	23.2057665971455	10.7284636444666	401.683956161736	25.2853170892586	-5.90794029243847	8.64891315235349	-18.3852432451173	337.217890906229	3.45003692207065	65.8365516854648	3.45003692207065
936.467338100047	54.1864506959865	34.6525565099187	24.8856094168849	-9.84131358056895	75.8907775693952	-6.58566454955766	47.6751526339639	394.944382608502	35.7377728535892	40.0786382282709	-28.2899914229663	450.290416135694	-1.1595828312055	259.292339649698	20.5447440422031	89.9985900371108	41.1638545719413	24.8856094168849	14.0334459801805	11.8630132928397	7.52214791815796	-8.75609723689852	18.3743113548623	-5.50044820588723	147.515056251644	7.52214791815796	104.106402504826	181.156762905427	233.417754911756	-9.96299000650055	-21.4039651949656	29.5603788263787	26.4401128658882	19.1594922914105	96.1260526501753	65.9634816987675	30.6004674798755	279.181655665616	-1.64228077852597	28.5202901728819	583.927631140185	64.9233930452707	21.2396695984041	4.59825114245496	36.8409994008564	73.2441022732452	-16.2035219274815	-16.2035219274815	20.1995809449073
536.503301894675	19.6615668460491	-21.59890780069	6.63194327339463	42.4634080981943	95.6677043532	28.347982561152	55.4930316708488	318.257107052713	22.9189727392127	39.2060022050307	-17.2556999431385	156.472614358921	-9.65508619242343	-22.6847097650779	-2.05447244170834	168.416435967187	-7.48348226364769	54.4072297064609	53.3214277420731	21.8331707748248	14.2325570241097	-0.968670477320467	1.20293345145527	20.7473688104369	-7.48348226364769	5.54614130900676	-10.7408881568113	NaN	124.353014249182	-1.53565799205837	-15.0608872411173	14.0703757568558	-17.1416917409725	45.282443254684	167.009506496214	37.9996275051908	13.0299735069282	478.08977922457	34.878420755408	25.5148005060595	482.25138822428	9.90876675714533	165.969104246287	72.3329017528019	22.3935937562766	-26.505311990321	1.58554875772445	59.8480747536706	69.2116950030191
534.811839256079	48.1099178208133	14.4318830786409	-4.03671661867943	124.157093045074	-14.9005987935738	-17.0733752285526	7.91355377370433	737.966435926603	-18.1597634460421	-12.7278223585949	39.4188120808979	24.2093770360458	-25.7644809684681	-1.86394018370057	51.3690824732816	-4.03671661867943	64.4057410831548	22.036600601067	106.774881565243	-14.9005987935738	52.4554706907711	19.8638241660881	80.7015643454963	272.992278841126	-6.2094930536583	64.4057410831548	-13.8142105760843	20.9502123835775	96.3983364482033	-28.4875878141881	-17.0397114234689	10.0189055000493	37.0775224235674	1.69317721588986	144.27127408212	-25.3654397076283	-3.51040296170979	328.478012369147	-29.528303849708	18.3446337842087	370.106653789944	8.97818946452935	299.337963374589	22.5074979262884	156.759866508359	-38.8947481693873	27.7110781038881	2.73389325140978	32.9146582814877
739.643818860229	45.066727404232	-6.02110248376781	52.6755531322319	15.7183995962321	-7.1080775877678	32.023026156232	16.8053747002321	667.903461996229	-8.1950526917678	-3.84715227576782	43.979752300232	88.5457315642318	47.240677612232	18.9793249082321	-12.5429531077678	50.5016029242319	26.588150636232	43.979752300232	5.93562366023214	-4.93412737976781	-2.76017717176782	13.5444493882321	153.764237804231	399.42061130823	40.718826988232	177.677690092231	21.1532751162321	13.5444493882321	105.903871659683	-17.9786995832706	-2.36324942659582	44.4831010434285	80.9191514090029	-20.0607596041606	130.888591910362	2.8419006256291	23.6625008345288	864.814749274076	-17.9786995832706	-24.2248796459405	429.664204908073	33.0317709285337	162.119492223712	54.8934011478783	-30.4710597086104	-7.56839947882074	12.211170719634	12.211170719634	13.2522007300789
555.349806212579	53.9834361121737	-29.7588860087183	0.692867489787887	71.3844381113201	3.95555536462783	12.656056364201	3.95555536462783	887.056406821306	33.3197462381873	28.9694957384008	51.8083108622804	307.385527724743	-10.1827587596786	2.86799273968118	20.2689947388276	511.847301214713	-18.8832597592518	83.3476269857332	6.13068061452113	0.692867489787887	5.04311798957448	-12.3578840095719	2.86799273968118	828.328025074188	23.5316826136675	-10.1827587596786	-17.7956971343051	5.04311798957448	199.764022240497	9.19803823852082	-16.8355661333339	44.6037401842433	6.07400571389826	8.15669406364664	2.94997318927569	124.787241649556	39.3970193098723	573.606581020332	121.663209124933	12.3220707631434	413.239578089706	-24.1249753574532	591.309431993193	31.0662659108788	-5.38078020971783	17.5287916375143	-6.42212438459202	209.136119814365	38.3556751349981
369.768309517133	15.0311547941943	100.995066521532	104.259518865608	42.234924328162	16.119305575553	10.6785516687595	-19.7896702092843	695.125393143386	58.5571860485426	-5.64371005162112	306.655564198328	70.5268446434884	42.234924328162	-50.2578920873281	-7.82001161433854	782.177455652083	-19.7896702092843	-13.2607655211321	12.8548532314769	6.32594854332466	11.7667024501182	18.2956071382704	49.851979797673	768.03149549442	-2.379257707545	-8.90816239569724	126.022534492782	-20.877820990643	562.428741063197	-15.6917425202385	19.7246474650531	-9.4417913463635	8.26640364628227	-22.9833522230926	-30.2749619259468	58.2660130372821	111.390598015219	742.635666576592	-2.15018164350936	68.6825983270737	357.222010854302	-46.9414983896134	282.222596767802	23.8912815809697	31.1828912838238	2.01645247240729	69.7242568560529	4.09976953036562	365.555279086135
298.303633692861	54.4259690568937	-1.09974923075963	-25.0520198646493	21.7637818288623	-10.898405399169	11.9651256604529	-27.2294990131847	996.185700798465	21.7637818288623	1.07772991777579	-40.2943739043973	69.6683230966417	56.6034482054291	1.07772991777579	60.9584065025	592.263318745144	16.3200839575238	3.25520906631122	-11.9871449734368	17.4088235317915	-39.2056343301296	-3.27722837929506	-13.0758845477045	1082.19612716561	-10.898405399169	-19.6083219933107	63.1358856510354	-15.2533636962399	248.029986260026	5.25026026693291	18.7959102150454	67.7686446428367	-33.3027434315411	-13.5052550458382	27.1316947984992	-18.7151204104969	10.4601256315916	527.278769805729	43.8032639654069	-9.3373627541113	225.106578655528	58.3908869864511	348.059401261472	-3.08552431652092	35.4674793819531	54.2229946947242	-21.8410396292921	60.4748331323146	44.8452370383386
507.808460860526	-31.4093964696567	72.0768589775501	1.27047367156651	-0.908184337848365	6.71711869510371	14.3424217280558	-36.8560414931939	860.751058385736	16.5210797374707	445.716707592202	38.3076598316195	138.525928264704	113.471361156433	20.8783957563004	9.98510570922603	927.20012767289	-18.3374484131674	27.4143697845451	25.2357117751302	23.0570537657153	4.53846068568883	-5.26550035667812	63.3622269398906	870.555019428103	0.181144666859075	-12.8908033896302	61.1835689304757	-29.2307384602418	623.435827715339	54.3466851457966	86.6576071598183	36.6277924284299	58.5158363734123	22.035763131775	4.31687041440826	33.5009290077181	5.35915822131218	355.567861341031	10.5705972558318	24.1203387455828	40.7969436560456	100.207348649569	345.144983271991	59.5581241803162	6.4014460282161	9.52830944892788	-42.5860808962683	14.7397484834475	-25.9094759858055
469.038708859945	-9.43576450045891	21.0819695635304	13.4525360475331	-9.43576450045891	23.2618077109582	6.91302160524964	46.1501082589502	928.984557967212	17.8122123423887	12.3626169738192	125.714200640065	85.3871949126507	360.046801488554	105.005738239501	28.7114030795277	513.725390882215	30.8912412269555	50.5097845538058	12.3626169738192	-30.1442269010231	-21.4248743113118	48.329946406378	40.7005128903806	1009.63856942204	67.9484897332282	113.725090829212	-23.6047124587396	22.1718886372443	397.486748863642	-0.787494404329691	-14.3413299082135	70.1094913082935	-28.9377681431654	125.367436054897	16.9367520238261	-0.787494404329691	7.55332744421421	191.05140811218	7.55332744421421	30.4905875277099	687.330308100542	8.5959301752822	60.7260667286816	203.562640884996	-26.8525626810294	13.8089438306221	-8.08571352180561	15.8941492927581	25.27757387237
359.343796555348	-38.6922739934104	72.5397238037769	24.5572933814608	2.74709773495351	57.2725868512218	2.74709773495351	-1.61494139434795	643.966849742268	8.19964664658034	20.1952542521594	245.93077919351	254.654857452113	167.414074866084	26.7383129461115	28.9193325107623	807.543317091073	-33.2397250817835	52.9105477219203	101.983487926562	76.9017629330783	28.9193325107623	-36.5112544287596	-22.3346272585299	1354.97922781841	108.526546620514	-8.15800008830014	80.1732922800544	46.3674890279681	235.0190776401	24.3496728296333	279.864545000744	16.0063300648623	-22.5816302222034	76.4955651094518	74.409729418259	57.7230438887171	8.70590514568771	463.418085825705	333.053355126159	173.486924749914	296.551230530286	44.1651118959643	178.701513977896	796.108878570947	16.0063300648623	-18.4099588398179	-22.5816302222034	51.4655368151389	355.997547729279
555.038232871904	-15.6076589456591	-22.1542657351532	-2.51444536667109	-21.0631646035708	1.84995915965826	46.5851055545341	16.0342738702286	733.978818451407	11.6698693438993	-4.69664762983577	62.9516225282692	855.091044057046	643.417424530073	86.9558474230806	24.7630829228874	863.819853109705	-24.3364679983179	21.4897795281403	-16.6987600772415	-4.69664762983577	-23.2453668667355	-9.06105215616512	26.945285186052	1271.8916763215	242.983309239355	36.7651953702931	10.578768212317	9.48766708073462	499.135527424512	15.0753455174687	169.473851815405	34.8967753800416	8.81594661349832	192.424981129963	136.090390994229	4.6430140108514	80.7990340091577	533.562221396349	525.216356191055	23.4212107227625	464.708833452674	22.3779775721008	80.7990340091577	1265.91189316088	-20.3945816050301	82.8855003104812	-24.567514207677	-18.3081153037067	270.667467429593
371.035815613083	141.780259882289	-1.23153916882595	8.59369893392239	12.9604714240328	-3.41492541388114	134.138408024596	100.29592122624	659.242799960368	-15.4235497616847	-5.59831165893632	154.88057735262	967.100260513149	240.032640909772	12.9604714240328	250.949572135048	427.803857984518	-38.3491053347641	-4.50661853640873	-19.790322251795	21.6940164042535	-0.139846046298357	-14.3318566391571	24.9690957718363	1252.03216549285	170.164281068006	12.9604714240328	0.951847076229236	-8.8733910265191	89.2793004146887	-16.1191128754417	-21.3368561076264	47.5373545572113	18.3179924569771	30.8405762142203	-21.3368561076264	49.6244518500852	31.8841248606573	191.547067765508	846.895617727903	169.632546190333	594.356845290165	-26.5545993398111	284.422897298396	818.719804274106	17.2744438105402	23.5357356891618	77.8002653038824	26.6663816284726	251.029340612414
216.325339628059	12.0679032175059	44.8364759036909	-9.77781190661744	26.2676180481861	-32.7158127869469	18.6216177547429	9.88333170509357	687.100500552917	123.481050350535	-6.50095463799893	13.1601889737121	727.515073532545	485.027635654776	28.4521895605984	25.1753322919799	828.005363103513	-27.2543840059161	-28.3466697621223	177.003052404637	22.9907607795676	-19.6083837124729	-10.8700976628236	48.1133331723094	717.68450172669	373.614488521747	-23.9775267372976	3.32961716785657	13.1601889737121	378.564203198382	153.089507249849	30.9573802777268	112.378798259142	-8.70946437988546	66.4487676029589	-18.104243377741	48.7030739403429	4.86077195035032	92.5453759303354	1130.14652302683	-30.6306153748817	758.530820444984	-27.4990223755966	411.967861857424	417.187183522899	32.0012446108219	22.6064656129664	-23.3235650432163	-2.4462783813151	592.556391482869
127.01954297866	15.5458815447926	-21.6120055998298	-0.847303960187889	-11.7760942968415	-54.3983766097908	-10.6832152631762	14.4530025111272	640.672688801381	6.80284927546967	-13.9618523641723	33.0319460834384	1160.8831088261	487.66962408823	108.440599406349	4.61709120813894	516.08447896353	14.4530025111272	69.0969541943955	1.33845410714284	-4.12594106118399	28.660429948777	1.33845410714284	0.245575073477476	502.969930559546	116.090752642006	19.9173976794541	-40.190949172141	239.586083446192	40.4718769293144	187.701286653439	-38.8858190921995	53.0020394590271	-2.33951171387073	-21.1347555084398	0.79302891855745	0.79302891855745	326.577254691088	59.2671207238835	473.806664415212	26.8975341887923	531.236576009729	78.0623645184525	650.273120042	1165.05396397103	18.5440925023171	-21.1347555084398	-45.1509003570558	22.7208133455547	564.65034275563
642.307224962984	8.09291050921753	-10.4961297420136	57.2991935271822	22.3080589366295	5.90596459730799	27.7754237164034	-35.6460077289733	605.129144460522	19.0276400687652	-8.30918383010403	2.62554572944368	1095.00502872826	659.802792258261	153.524813651202	84.6360174260515	509.996997292457	-6.12223791819449	-5.02876496223972	21.2145859806748	-43.3003184206567	-18.150440433697	-35.6460077289733	10.2798564211271	448.76251175899	425.79957968394	11.3733293770818	-22.524332257516	419.238741948211	204.577582980392	94.9054736062819	12.3902675057611	150.263776433214	13.4347637855146	14.479260065268	27.0132154223091	-7.455161809554	71.9265554517065	201.444094141132	567.017792054831	58.348103814912	1029.7296439856	51.036629856638	792.628988481572	1075.68748029475	-25.2115985653623	-31.4785762438828	35.3691856603365	25.9687191425557	123.106873159625
285.089390746089	14.8547122869057	81.5928312586069	-9.21477324387175	-14.685110864503	-19.061380961008	56.4292782037031	304.782606180362	1150.49680232995	70.6521560173444	12.6665772386532	27.9835225764207	537.818988819252	562.982541874156	217.257204250262	100.191979168753	239.138554732787	84.8750338309856	61.8996158243344	-13.5910433403767	-39.8486639194067	-4.83850314736676	-5.93257067149301	-26.7198536298917	164.741963092202	483.11561261294	45.4886029624407	-20.1554484851342	326.663956662887	300.869852215902	33.3978419500788	60.5629679927014	244.449975050455	61.6077805328023	15.636028768364	4.14309082725437	-11.5290972742587	7.27752844755698	25.0393416292718	1234.93226306608	67.8766557734075	711.481180475545	30.2634043297762	1110.59957079408	718.794868256251	2.05346574705262	22.9497165490701	-39.7390358569822	28.1737792495744	452.367670530528
537.210021607906	-33.1092655329839	-4.64803431290113	-9.02668526983695	-44.0558929253235	-7.93202253060299	7.39325581867235	27.0971851248835	577.712542959562	7.39325581867235	36.9491497779891	39.138475256457	872.176819813496	917.057992122088	74.1676829119435	-0.26938335596532	703.598757971467	-33.1092655329839	38.0438125172231	-7.93202253060299	207.716537098486	-2.45870883443323	22.7185341679477	15.05589499331	15.05589499331	258.071023103248	70.8836946942417	10.6772440363742	427.74374768451	70.09507678699	4.2519502893747	19.9288851697593	354.370162617964	45.0119809783747	-8.28959761493298	80.5463667072464	103.539204531811	1.11656331329778	88.9073986434516	627.148829536656	-6.1993396308817	468.289222748759	56.5083998906567	1142.3974226053	909.333657383579	26.1996591219132	-39.6434673757022	-39.6434673757022	27.2447881139388	434.845095003939
547.552977455726	-30.7435645768028	13.0667795165706	-50.4582194188209	18.5430725282423	-13.2194269394535	-24.1720129627968	247.452120416118	241.975827404447	55.7818650076097	-17.6004613487908	216.784879550757	559.600822081404	743.604267273573	74.4012612472934	9.7810037095676	491.694788736675	130.259449966345	76.5917784519621	-31.8388231791372	-14.3146855417878	-24.1720129627968	73.3060026449591	-21.9814957581281	85.3538472706368	525.64780540904	-35.1245989861402	-7.74313392778177	783.033576957609	505.129335215186	-22.8207108142539	-25.9570477213595	645.219050399235	694.354995277222	2.26998444259076	47.2241467777708	3.31543007829262	9.58810389250378	64.9967225847024	520.811019750714	84.8601896630377	510.356563393695	74.4057333060191	1042.48839196594	434.039031987459	-27.0024933570613	-17.5934826357446	18.9971146138205	449.720716522987	155.950492890764
443.938267592635	-6.45818446117165	-38.2379827812699	-19.6084458350054	165.591068513153	2.30865645471753	-15.2250253770608	416.541889730481	435.171426676745	-0.978908888740913	64.7723979804279	35.1843098893019	846.11709460905	577.632591559944	251.067767443073	41.7594405762188	594.070418277237	19.8423382864959	281.751710648685	7.78793202714826	14.3630627140651	22.0340485154682	-26.1835765219223	-22.8960111784638	385.857946524869	93.2646309570677	51.6221366065941	176.549619658015	550.236213697791	351.663007633971	36.8885037715061	21.202066701948	453.101967350447	381.990119301784	6.56139210369382	-0.758945195433272	579.639226378215	15.9732543454287	7.6071545749977	508.527378329552	41.0715536567216	557.678214480834	18.0647792880364	646.568024541663	54.6664657836719	15.9732543454287	4.46986716108608	124.732551361031	435.324005338281	37.93426624281
1023.30040100754	231.661857193722	-0.786025477372514	7.98559273663105	6.8891404598806	216.311525319216	33.2039951018913	104.47339309067	614.323701779627	77.0620861719091	-4.07538230762385	24.4323768878877	936.680671144258	791.948970613199	154.910197821191	-13.9434527983779	864.314820878729	-4.07538230762385	319.378039333757	57.3259451904011	88.0266089394135	61.7117542974029	0.310426799377931	-20.5221664588805	473.97781035557	398.322603259789	24.4323768878877	29.9146382716399	554.018826558353	678.254122050701	3.53284519168822	-16.34266528943	577.830490146104	653.148214074551	13.9936401817504	12.9475606827442	250.407606957156	-0.651472804336663	133.24670306846	404.181293311071	-33.0799372735295	320.494933390573	-22.6191422834673	574.692251649085	37.0073891598873	2.486765692682	189.734996014796	-37.2642552695544	142.661418559516	72.5740921260988
923.123244204287	76.2005745771411	-19.2427832694414	22.4451201578015	38.9008715106606	-43.3778852536347	-6.07818218715417	34.5126711498982	404.218551544132	-33.5044344419193	46.5802221419948	12.5716693460861	815.612335365608	434.935954069469	18.0569197970391	-13.7575328184884	618.143319131299	3.79526862456127	809.030034824465	-14.854582908679	149.702930619912	33.4156210597076	-20.339833359632	-12.6604827282978	460.168106143853	-15.9516329988696	-6.07818218715417	383.37459983051	772.827381848175	908.77481356483	88.3997858816312	28.7551728995619	988.300964207589	676.474741950455	57.0078843121211	62.2398679070394	311.282287025153	37.1263466514313	57.0078843121211	785.300000724757	-23.5646630496216	487.07693581441	-13.1006958597849	267.333624827839	41.311933527366	-31.935836801491	20.3839991476926	-44.4925974292951	88.3997858816312	64.3326613450068
469.393954592344	80.8263658135438	-16.8643556590924	23.7486409081833	-27.8408412178156	-25.645544106071	21.5533437964387	155.466467612861	552.81524483864	17.1627495729494	8.38156112597087	-13.5714099914755	983.093478740589	699.900151325531	23.7486409081833	47.8969091373743	703.193096993148	22.650992352311	822.83678958323	3.9909669024816	59.9710432519698	22.650992352311	30.3345322434172	-11.3761128797308	336.578479331794	1.79566979073696	7.28391257009855	175.224141618563	777.833198792465	1050.46465551779	259.148772170927	0.61038171236129	903.924677120224	526.060875680782	62.3665154656219	56.0862306771547	110.515365510537	-15.0903302588067	243.448060199759	959.400526085017	8.98409476365086	507.22002131538	-28.6976139671522	141.916789452873	26.7782349976412	-37.0713270184418	1.65709584377249	140.870075321462	236.121061279881	-12.9969019959843
667.528474430251	30.5448230093593	-16.6798270097757	22.8570892853141	-30.9570467830026	-14.4833316600485	9.67811718695079	54.7062718563586	569.78443136739	41.5272997579954	58.0010148809494	49.2150334820406	798.21994773902	597.24062323898	21.7588416104505	-3.50085491141248	770.763755867429	45.9202904574498	1463.75803870636	12.9728602115416	16.2676032361324	-1.30435956168527	23.9553369601777	-5.69735026113969	998.101024564196	-0.20611188682166	0.892135788041946	479.728122028574	190.888983539446	753.534185947911	199.654397358465	23.7530656325158	532.610489554011	1184.91126137107	59.3521446722912	-20.2222672989714	309.592729687183	230.01831771592	782.851074568903	936.764739829108	-9.75194993433162	603.808647633562	-39.0688385553231	477.11780752142	-9.75194993433162	1.76539916677217	-18.1282038260435	30.0352560512997	293.887253640223	301.216475795471
1119.71316466336	-7.70431722556262	9.87724194619453	108.773512287328	38.4472756002999	30.7553434626561	88.9942582191017	199.977850490819	649.406456818861	34.0518858073606	84.5988684261624	141.738935734373	1298.82529872564	521.940152823621	-11.0008595702671	-38.4720457761376	766.983133779987	47.2380551861785	975.764148944603	36.2495807038302	-15.3962493632064	-5.50662232909297	-1.11123253615369	-14.2974019149715	1186.74285900569	29.6564960144213	-17.593944259676	259.315612695499	662.592626197679	1056.55474929244	375.777551986117	21.7734093868273	494.128049363986	632.378187893886	13.3946131122879	-16.9785233829174	12.3472635779705	43.7677496074933	818.806405002387	1227.27272338618	-32.6887663976787	604.099750467316	-20.1205719858696	87.7564300488251	90.8984786517774	43.7677496074933	-9.6470766426954	85.6617309801903	217.627772304186	34.3416037986364
631.26463485385	32.0655418568814	33.1649897339401	106.82799749687	0.181553422180354	-15.2107168566409	188.187140399211	138.711985931571	787.38623339618	56.2533951521719	13.3749279468843	21.0710630862949	671.94420630502	767.596171609124	-28.4040913813448	-22.9068519960515	674.143102059138	-10.8129253484062	458.651318155641	-2.01734233193696	41.9605727504094	34.2644376109988	-38.2991222748727	72.7451133080518	1452.55219901667	-3.11679020899562	85.9384878327557	676.341997813255	951.20396707792	841.163890750585	571.913336787771	29.2215587615539	531.054303307033	721.729792883812	-21.0664824455087	210.468040612009	76.3665973931751	14.554213409494	1604.91351658285	1154.41648076958	10.3635433089054	284.852434897455	13.5065458843469	32.3645613369953	-7.44680461859589	-4.30380204315448	8.26820825861117	-51.4488406747757	137.131313851709	390.666854937316
690.10640342188	10.2761446524049	-4.02449185892709	178.583635901158	5.8759488027643	-41.4261565808723	309.489462427967	454.695925466107	630.703759451732	166.483097314647	-11.7248345957982	11.3761936148151	506.398226699384	604.302584353888	23.4767322013268	30.0770259757877	534.999499722048	231.385986096846	1330.33489954459	-42.5262055432825	88.3796209835259	11.3761936148151	24.5767811637369	-16.1250304454388	989.319721197442	178.583635901158	39.9774666374791	192.884272412491	694.506599271521	899.166470859902	1155.92296959649	-3.14922470012005	1041.69252730144	907.550356532933	-10.4851246640227	29.3383322828772	3.13868955465362	34.578260828522	1511.19012499121	474.732258662679	-31.4448388466016	710.529043216691	193.872088616122	352.117930694592	-14.6770675005384	-12.5810960822806	319.630373711595	-30.3968531374726	33.530275119393	1346.65636865796
596.022098569063	-23.6442485523894	-29.1475020792229	35.7908895374124	0.570066965677961	-4.93318656115554	53.4013008232796	187.680686878017	974.645941215208	56.7032529393797	-4.93318656115554	-29.1475020792229	1223.39300062808	839.265904455103	15.9791768408118	-3.83253585578884	592.720146452963	-4.93318656115554	1388.49060643309	6.07332049251146	351.677641977655	-10.436440087989	-15.9396936148225	-3.83253585578884	929.519262295173	-8.23513867725564	54.5019515286463	387.999115254756	-1.63123444505544	1814.71703596105	737.060435101873	12.6823113726031	741.253651447628	1037.92370790983	-18.7668112205635	-40.78119703578	60.9042993487918	81.8703810775695	1665.85785568672	773.751078127234	-8.28377035617461	339.753186341535	-9.3320744426135	619.650377420718	-26.1049398256357	-39.7328929493412	-39.7328929493412	111.222895497858	-0.945641751102417	679.403710347734
778.249336243513	20.5871986219775	-24.5641787653524	473.202225602284	-30.0704443003926	-3.64036973219949	203.395214385313	70.1435884373396	664.820266221685	607.555104657266	-8.04538216023168	-11.3491414812558	1161.48541748231	872.957103446205	-23.4629256583443	-9.14663526723973	824.501966737851	-17.9566601233041	1044.75258813946	98.7761692195488	171.45887428208	-25.6654318723604	-6.94412905322363	-65.3105437246501	1142.76411466318	49.2197794041867	2.96714890984878	442.367138606059	1250.68691914997	1350.83664038353	631.481497507825	119.753640768259	712.225442116322	1290.01652626284	-8.17832341663294	4.40514847040559	49.4959227322936	-18.664549989165	350.450625363965	482.577080177869	4.40514847040559	64.1766399338386	-24.9562859326843	430.145947315209	163.795792372894	-14.4700593601522	-56.4149656502806	-49.0746070495081	-17.6159273319118	1099.16720264276
717.1659410013	-11.1609863218787	-17.7721233323765	286.340179150524	107.839479867082	5.36685620436592	96.8209181829193	872.527660747999	645.54529005424	275.321617466361	52.7466714462671	-6.75356164821345	730.388215022295	783.277311106278	-1.24428080613192	-28.7906850165396	507.813269002202	45.0336782673529	1058.74135321035	11.9779932148638	359.062686266	17.4872740569453	35.1169727516062	-6.75356164821345	821.842277000849	18.5891302253616	7.57056854119853	88.0060688355889	992.629983105376	1163.59475572422	923.387170143839	37.0316687664514	748.213952711858	781.780078207807	4.51448469225138	160.806756532761	289.826551407813	133.534279567303	1404.85128272635	862.548567682432	58.0104972014191	94.7234469626127	35.982727344703	571.991793858129	0.318719005257833	-37.4431721776841	475.489183057277	-34.296347912439	8.71025037924493	989.470479713987
703.421384181162	-1.05048596078082	69.5069470424811	256.925128457395	35.3306904315261	209.519353158329	30.9208508688222	298.818604303082	506.081063750164	574.433576972074	-24.2021436649761	-5.46032552348469	823.589512264843	507.18352364084	43.0479096662579	-16.4849244302444	399.142454354595	50.7651289009896	1063.9257684322	-42.9439618064676	206.211973486301	184.162775672782	-18.6898442115963	170.93325698467	788.310795763212	34.2282305408501	24.3060915247664	312.048122991194	528.130261563683	984.633082421657	1577.46519717878	31.9046572898597	733.859851577494	826.194765026391	-17.4105805748919	32.9539176699608	85.4169366750157	63.3824686928927	1581.66223869918	242.80599369018	-7.96723715398203	NaN	60.2346875525894	624.73677204698	154.668121761688	-52.0361731182281	-40.4943089371161	75.9735932541058	-1.67167487337544	1230.16001136531
573.840008576052	15.6894854898618	13.483356940114	325.650546729426	55.399799385322	-32.8453426045895	-16.2993784814811	250.642176038001	836.369305996038	202.10734794355	53.1936708355742	398.452788871103	1096.69247486628	755.845613930244	14.5864212149879	-60.4219494764368	462.430516813789	-3.06260718299436	722.753685684027	-33.9484068794634	411.689560169589	232.993147640019	0.246585641627319	73.0488277833043	1033.81781119847	207.622669317919	-27.33002123022	154.675584123972	1293.03791579383	1329.30272667618	807.661699029523	63.5098104953615	952.503674512899	1105.74228625618	122.286264314703	88.6997192750793	292.318148577798	17.3283110658791	1934.91011692189	2.63419761104373	-34.1010860260446	2.63419761104373	-29.9027678960917	1312.50945415637	22.5762087283203	-11.0103363113034	236.690433355921	-35.1506655585329	-3.6632795838857	891.628061628581
378.99998832829	103.082657803457	44.5881837321923	382.310996294588	-9.49161305067501	10.374434747113	305.054143747635	321.609183579125	437.494462399555	556.690749186283	14.7891120355103	22.5147972902056	548.965063931587	861.303482085699	5.95975745871565	11.4781040692123	320.505514257026	16.996450679709	1408.72346584697	28.0331439007023	396.65869748188	463.982526129939	-12.802621016973	26.929474578603	1660.36007128562	309.468821036032	8.16709610291431	85.4239486498676	707.893446313891	1683.63120021935	1119.83550214968	13.2420835920632	886.75795099238	878.358759959685	439.501028501353	44.7390499646708	408.004062128745	-16.1550850223705	1743.47543632731	25.8408701411063	5.8927914384548	45.7889488437577	49.9885443601054	569.688489508131	-6.70599511058824	12.1921847129763	587.536770452608	-37.1530626041089	-25.6041749341528	1282.56982840815
814.487149549353	10.5749252021738	10.5749252021738	314.250559399254	41.4946261386037	69.1015019747019	-8.19775036637299	305.416359131702	585.90221762646	242.472682225399	29.3476007707205	150.817854449553	811.174324449021	384.924161539665	-3.78065023259728	54.7459265399309	354.004460603235	19.4091254697252	1142.4568344822	-4.88492526604121	469.953339114848	462.22341388074	-20.3447757342562	10.5749252021738	1075.09605744212	525.167090787044	239.159857125067	-23.657600834588	1421.83841794351	858.780070638641	709.649054988066	146.731981828151	1358.68403859409	1142.33904405875	279.059502757534	121.526739746364	1032.06610995093	4.95249511809747	2176.8041878321	-4.49947066257276	-10.8007811830196	297.963434318874	-32.8553680045834	1333.4787965123	-27.6042759042111	30.1577371998847	672.89141028546	-70.6632311272643	0.751621437799591	1189.5988729621
715.689975423895	-12.4268737672348	25.1390941728235	557.69193379365	-22.3708064572502	-27.8952135072588	3.04146597278919	28.4537384028286	857.114795904114	78.1734018529058	10.7756358428012	-4.69270389722281	1457.06540153505	825.073235014065	137.836997992998	4.14634738279091	519.02108444359	10.7756358428012	723.424145293907	0.831703152785764	384.225552423381	657.131260693804	-2.48294107721938	3.04146597278919	1566.44866112521	432.840334463456	66.0197063428869	-6.90246671722624	1181.94993044462	920.080897965469	630.132367012022	105.913827353436	1409.63167848832	1846.65555122975	484.107563379671	-19.1002131663477	590.211917098142	-6.49375529880658	1181.66489871695	-38.0098999676595	93.3073694858943	275.050470409613	34.4772327707022	834.987307359566	12.4159315025052	25.0223893700463	605.969989432568	-42.2120525901732	49.1847669495002	610.172142055082
497.391486294338	-24.3990634598946	-35.4539479885859	506.235393917291	88.3607587327573	20.92596310774	-43.1923671586699	6.55461322044124	606.834843128382	340.41212598692	-17.7661327426798	-1.18380594964272	851.147791212461	966.118590310851	36.4028014479079	-39.8759018000625	452.066459726703	-29.9265057242403	595.779958599691	-1.18380594964272	420.007294593498	892.050863968619	14.2930323905252	-5.60575976111926	1012.54910533135	480.809159501301	487.442090218515	57.4070820524215	727.333084491118	1021.35166959635	390.836818040414	72.4268180046655	1478.47493697441	1965.02223075841	484.363187687878	-21.0995516427986	738.670844482106	-18.9978354709454	1328.20223068691	418.159128274505	41.9519335127952	378.226521009295	195.377214058073	920.469293347402	-23.2012678146517	21.9856298801905	441.278006164889	-52.6252942205954	33.5450688253827	841.65493690291
498.966127080209	7.85943064380872	-36.3844158819931	696.957340283172	13.3899114595339	-31.9600312294129	-37.4905120451382	0.116757501793397	1008.87645829008	239.033528741123	-8.73201180336697	-13.1563964559472	1219.03472928763	492.329550101339	100.771508347993	-43.0209928608634	719.079263546073	18.9203922752592	691.426859467447	3.43504599122853	712.442686567203	858.447380102349	-26.4295504136877	20.0264884384042	1336.28092258101	441.449126596667	283.277375266925	15.602103785824	1230.09569091908	1068.02287492538	349.016978500939	2.1281688224808	1061.7158056585	1861.66242434124	751.618233370179	12.6399509339492	2521.80234094146	36.8170497903266	986.030974455925	170.316682605976	-4.17890044440025	784.204757915731	-1.02536581095972	320.635166799974	31.5611587345924	-24.1512864561903	201.852028940381	270.178612664926	6.33288166706817	1014.41278615689
298.015568871355	160.784205671947	-33.9957937078591	1290.72954298321	-18.5019301208291	92.1685240722423	1.41875163392377	30.1930697241223	838.087385333544	187.345114678284	-19.6086346627598	8.05897888550806	766.151590108047	898.956135139733	22.4461379306073	-61.6634072561269	444.10056840621	107.662387659272	306.869205206801	-40.6360209594434	313.509432458385	1233.18090680281	-24.0354528304827	-26.2488619143441	736.270567475918	419.753068483734	19.1260243048152	-39.5293164175127	861.328180714089	1330.2797229749	192.558311927102	134.725892696391	969.615726681556	2083.1526715056	531.140839059624	26.4215439552429	864.46587353481	13.8035615776334	1473.28352325447	-14.586898771988	14.8550601091009	517.471358150547	-13.5354002405206	606.848733325282	21.1640512979056	-32.4623738069349	833.972416122253	-47.1833532474794	-16.689895834923	792.963973395022
305.018788968817	44.8000952413049	-31.6045424914539	935.080221866494	-16.1021522268361	-0.599761962218431	76.9121893608701	43.692781650975	881.929169530662	847.602448230437	-40.4630512140926	-36.0337968527732	1003.73366446694	1358.07401337249	89.0926388544984	152.209513503299	544.198524480061	-28.2826017204644	148.88757273231	1.61486521844124	215.3263881521	1075.70904783838	10.4733739410799	84.663384493179	693.685859174589	262.940872536283	93.5218932158177	58.0878583252629	933.972908276164	1033.12871916077	216.91713863691	209.554405307443	1106.75605245545	784.899424052999	341.031786190796	28.6415292119477	1126.74061434972	57.0406434827522	345.239062379064	-10.275775529525	-28.1566993296611	689.183890769918	-50.2448993180646	577.691071780833	271.611729084386	-52.3485374121983	377.845452838136	-30.2603374237948	53.8851863415517	643.955671746044
456.059751648565	10.6745812502519	-1.51257515368206	698.694956417795	11.7825045597004	39.4805872959139	-8.16011501037329	1.81119477466356	809.487287362649	520.31930359658	-23.6710413426529	-22.5631180332043	754.091121890222	655.485947349302	433.901285459594	27.29343089198	673.212720300479	28.4013542014285	129.222375361246	-30.3185811993441	353.022883869851	623.356171375294	-0.404651844233516	-9.26803831982183	687.61572332331	132.546145289591	395.123969628895	-2.6204984631306	1098.65527112872	898.87816871586	10.8722128595597	156.067499480614	552.724188293203	1391.27957551769	398.059643849037	-33.3176569816306	1141.92245284241	-28.0569581910127	754.73502185293	5.61151406894185	37.1757068126492	1200.84227929733	-20.6919798841476	524.316414823866	-24.9005389166419	-14.3791413354061	390.694665542172	-52.256172627855	-31.2133774653834	649.521046040572
708.143707811409	-37.8994725546858	3.11627435994348	1296.77510272136	3.11627435994348	49.6746897765497	172.721930520438	-23.4885344495458	672.670629398757	289.117969061953	-4.64346154282422	0.899206959152706	892.160302077043	690.407168605083	85.147768189202	20.8528135662697	966.432060003534	10.8760102627112	88.4733692903882	19.7442798658743	938.718717493649	483.111366631146	169.396329419251	19.7442798658743	413.273743506236	33.0466842706189	353.412923684885	-27.9226692511273	860.012824765577	1527.57970638936	66.764303623991	140.436550161149	819.273678967824	1250.78255154261	796.11954434186	53.0823149813758	1352.87123602982	-1.64563958908476	790.857241017777	18.3511130424297	6.77404572944764	737.181747112133	52.0298543165593	862.424566225303	-13.2227069020668	21.5084950368793	86.7610562555054	-46.9014481761964	14.1412703831635	828.745824951173
358.239972565164	-8.88694441197433	-73.2173407402946	601.142675942787	16.6233851664975	-32.1789844618834	57.6617414449087	53.2251623877832	564.540898721501	1088.05722746231	19.9508194593417	6.64108228796505	1177.89795336911	972.706171977051	700.965704728112	-33.2881292261648	530.157411028778	39.9154252164066	205.177995094333	32.1514118664369	419.24293460064	549.012872021562	23.2782537521858	2.20450323083951	600.033531178506	130.86529588748	381.532012615073	36.5879909235624	597.815241649943	981.760421535062	10.0428502942633	535.380952189343	977.549294465763	949.124186747993	537.486515723993	264.816037986867	1392.34531079174	90.0542646109487	545.908769862591	20.5706679675113	335.352416397629	NaN	-36.2795474680283	842.793228248187	-14.1711303542074	-16.276693888857	256.393783848269	-60.493528116499	-34.1739839333787	929.121333168822
497.352882837188	4.62099585151149	-55.3058552683681	672.694410187947	-6.47656917068844	-9.80583867734842	390.816258624069	0.181969842631519	495.133369832748	428.547979699549	21.2673433848114	-17.5741341928884	786.999329916607	952.353048747386	952.353048747386	25.7063693936914	154.438123651211	51.2307689447512	6.84050885595148	-4.25705616624845	639.401715121347	432.987005708429	16.8283173759314	14.6088043714914	446.304083735069	394.145528130729	471.828483286129	80.084438002471	913.511571169686	1123.28428145456	-9.85461737597996	215.509438711135	1919.43019922025	468.254174509768	462.98865918063	11.2074439405728	572.511378026705	42.800535915402	1225.43527883984	-3.53599898101413	929.513317342274	711.520982715953	34.3757113887809	1049.56706684663	-0.376689783531208	23.8446807305045	140.739121037372	-20.3856480342563	-6.69530817849704	1656.15443276335
441.194401421786	-16.2775916929918	-59.5819793907498	796.512454326467	-40.7057078301886	25.9164270894391	254.652423646828	55.8963878032716	770.973969273943	722.117736999549	51.4549121419631	67.0000769565429	872.017540568712	908.659714774507	1039.68324678311	-9.61537820102901	1201.79710842087	-21.8294362696274	39.2408540733647	71.4415526178514	574.438671261041	294.625704598604	-8.50500928570188	55.8963878032716	286.853122191315	11.4816311901864	443.41513925244	5.9297866135508	1865.79771978649	818.242537434613	94.5398643679934	656.015155116914	1271.21509845157	1065.79730915318	982.576768873321	0.785078483089303	1016.28635480947	27.1206924957028	413.727506200869	166.172734482302	904.623351395985	665.495976161455	-44.512177618606	1510.3424736861	118.768629259598	-28.7108092110378	433.742572850456	-41.3519039370923	71.3645240368935	1125.84250910194
576.062809088578	25.0157347468754	-42.7541675411162	1037.12034104787	-33.8663115033468	8.3510046760578	72.7879609498859	31.6816267752025	500.516032767538	780.483497957274	-34.977293508068	-41.6431855363951	724.934397721215	817.145904113073	460.520680597576	-28.311401479741	89.4526910207035	7.24002267133662	65.0110869168377	528.290582885567	527.179600880846	171.66535937007	-3.86979737587512	-22.7564914561351	779.372515952553	80.5648349829341	971.572402769316	279.430613828024	924.911158571027	1298.05544569134	79.9247789166068	1107.32737416346	1253.79810312686	959.802898948529	1006.16773401608	70.4410626527897	956.641660193923	-5.42866745774731	1062.01628534745	13.5387650698869	439.252250690122	877.61069132878	18.8074963275631	1267.49680439682	-29.6648312430577	-27.5573387399873	699.527574819325	4.05504880606981	85.193510174283	884.986915089527
624.37576384398	25.2256429930934	26.3372387646164	688.848318592313	33.0068133937543	26.3372387646164	94.1445808275183	9.66330219177169	725.530979052572	146.389582089098	24.1140472215705	-24.7961667254407	499.877037433407	616.59459344332	778.887576085675	39.6763880228922	747.762894483031	-25.9077624969637	104.148942771225	-7.01063438107303	561.01480486717	39.6763880228922	-29.2425498115327	60.7967076818288	373.155119479787	-3.67584706650409	597.697465327429	159.728731347374	1299.11439715843	1274.31692008063	134.869261713898	475.333270643089	960.204614628935	674.552148932926	407.872909740711	19.9758345520347	1992.13732280751	-9.53807334275589	266.627779101356	-26.4031635683505	853.743732579869	824.229824685078	-10.5921414818555	902.230866978453	-25.3490954292508	-14.8084140382542	142.247738687596	-21.1328228728522	-8.48400520365622	966.529023463533
344.640115534583	2.07936874297165	-16.8282049435783	1450.17707108933	25.4357832969452	-15.7159947267225	402.475046811089	-9.04273342558716	369.108740305412	464.758818955018	6.52820961039517	7.64041982725106	866.266707239991	555.9600567372	755.045685554403	-25.7258866784254	1553.61262125693	26.547993513801	27.6602037306569	183.36963409048	346.864535968295	617.131618664274	-9.04273342558716	65.4753511037569	245.65340623441	3.19157895982753	481.441972207857	133.320174331966	2030.7508042881	765.544384483353	230.968541230714	364.876099599718	1189.4092542813	685.410727506626	686.465117730004	9.54659432133732	977.476819382328	-13.6499905929784	1189.4092542813	-28.4114537202701	612.657802093545	719.151214654721	9.54659432133732	1260.05339924763	-33.6834048371601	-21.0307221566243	514.599511319392	-25.2482830501362	-53.7168190813418	800.339261854826
359.493758597167	-31.1079363906703	4.50247454839175	1053.89677190888	-15.5283816048307	5.61529989023744	90.1900258705099	-22.2053336559048	613.217936537984	414.022200347606	14.517902625003	-28.882285706979	736.741549482856	804.623895335443	414.022200347606	-21.0925083140591	672.197679655806	187.005830611085	33.4359334363797	21.1948546760771	882.521669264642	346.139854495019	6.72812523208313	30.0974574108426	79.061772452053	62.3693923243677	988.240076739982	402.893946929149	1049.4454705415	1241.56230892213	308.14174239487	368.260355154253	1752.04316112462	950.461657666174	1156.13059605354	57.1201663118317	1110.77795835786	61.339016330034	1185.66254618095	-45.1869466295747	923.039132547859	555.999180964257	-11.4361464839561	878.741207356734	44.4636162572247	-43.0775216204735	422.050692886333	-5.10787145665261	-40.9680966113724	862.920519788476
333.166518361837	-14.227119695827	-48.7437952720692	1461.08240090162	-9.7733551053441	200.667021794971	217.368639009282	391.065458038114	1034.63444136289	131.633670642487	-15.3405608434477	-39.8362660911035	487.934837881116	643.816598548016	214.02831556642	-36.4959426482413	517.997748866876	281.948225571284	89.3229070328997	142.768082118694	514.657425424013	577.010129690773	16.9492324375531	28.0836439137603	72.6212898185889	1.36105637086306	1966.58468192143	353.208459019009	1142.6382326821	1168.19809219294	168.024928500388	25.5952058226514	948.750815770947	1252.60089081679	822.146617835181	-20.8263334204629	2240.11363471576	53.0261153754007	1240.99550600601	11.8797510462767	616.414796189561	623.800041069147	-59.8626277839909	621.689971103551	28.7603107710455	-50.3673129388084	471.875003546228	-64.0827677151831	44.5858355130163	454.994443821459
574.183956982248	82.8845398097583	32.7519462207288	478.375000345436	37.2081767619759	333.547507754906	189.834072799688	341.345911202088	505.112383592918	616.518147124095	11.5848511498052	-14.0384744623654	923.998054470143	870.523287975178	489.515576698553	-38.5477424392243	463.892251086383	424.900233850471	60.603387103523	389.250389520494	616.518147124095	359.170833367077	9.35673587918168	27.18165804417	323.5209890371	81.7704821744466	600.92134022973	86.2267127156936	1101.13321848471	1218.26584555968	475.294054115616	-52.3847750349951	1338.57661860601	1179.21761220253	735.967395716017	-7.00439572804255	1396.62128981258	-27.0561912357658	1416.6730853203	-33.3883371855731	583.995892920641	680.033439826052	30.9884799708014	626.21019925269	25.7116916792953	-35.4990525021755	562.888739754617	-44.9972714268865	16.2134727545843	1187.66047346894
819.927134711205	-33.9137667247455	-43.9458399792149	696.198231239416	106.535258837826	253.67233323671	413.070830502169	268.163105715388	368.483838260083	477.721969253194	-12.7349454097546	24.0493231899665	1166.59099939343	765.30806921465	455.428473132151	-23.8816934702762	698.42758085152	459.887172356359	40.7694452807488	97.6178603894088	317.208797181683	899.069045940908	-29.4550675005369	-21.6523438581718	57.4895673715312	58.6042421775833	802.092337814371	269.277780521441	1506.56681523933	1086.78718270794	858.760187959855	186.291689559255	867.205632209784	638.122956930459	756.359176429466	-28.0114582826948	1139.57120927	24.7725682793617	403.761878994928	73.3338727164538	1024.50203136471	267.579090464822	-35.4012220013828	1028.72475348968	3.65895765453909	-47.0137078450352	88.1134001538296	260.189326746134	17.3828045606738	94.4474833412764
310.889607735924	-35.9664098281423	6.41471128901052	860.728889597933	-38.1969951500977	241.741462755307	230.588536145529	-31.5052391842315	304.197851770058	866.305352902822	40.9887837793194	9.76058927194364	848.460670327178	588.597480319373	386.729508682408	-9.19938596467737	657.745625299991	617.595089504793	62.1793443378958	459.223531645959	396.767142631208	622.056260148704	68.8711003037621	10.8758819329213	164.786269147845	-25.928775879343	798.272500583182	393.421264648275	1407.22229347701	1130.52464476381	379.706083884691	525.43458093296	773.595427355736	728.187272478377	905.595877580617	-33.1913244187361	1785.24687787922	148.4412950907	1781.02286347203	-21.5752847989466	354.361997441514	452.570332408826	-51.1433856493199	1480.0618369593	12.2168304586229	-3.62322356836281	317.401871378548	-64.8714324727076	13.2728340604219	908.763888386014
456.327332424092	-24.6303953046438	-41.3690633230453	715.218731108701	41.2083655677353	291.172474642531	596.932143778664	317.954343471973	556.759340534501	334.693011490374	-35.7895073169115	35.6288095616015	788.868870389668	758.739267956545	583.541209363943	-11.2394608899226	671.698194260858	740.884688736917	64.6425007934974	417.270440381155	254.347405002047	1134.80134276996	-7.89172728624235	-10.1235496886959	307.911142660932	49.0197439763227	644.916325431415	37.860631964055	1207.3355708497	865.841438933418	691.547505357603	196.130203254225	1177.45786562957	924.99574366218	781.335289320902	23.9489234187223	890.136956947016	-13.0225170367537	1280.97789890491	12.3293278470013	510.915610560849	425.353134078176	-10.9098632964408	1462.66612057182	85.2158818877968	-60.5572261937942	-1.40292146503266	-56.3319187131684	7.04769349621899	1046.47333373017
596.343813737288	79.3902256009732	-2.11649563866173	922.370698695827	15.7479912083815	47.0108431907073	147.498581705326	380.853441144828	483.574240515327	479.108118803566	22.4471737760228	-4.34955649454213	772.75562135184	812.950716757687	629.839726575494	-28.9132259092266	540.517292340277	576.246266034364	58.1761474701093	265.850807066987	275.899580918449	693.481960968085	-33.3793476209874	5.6992173569197	146.382051277385	3.4661565010393	685.666247972504	93.9051211641958	618.674422296092	883.121771404774	751.040479342891	386.496113252092	733.077423622475	791.193192129703	751.040479342891	88.5207183604831	928.557735874062	182.562598308544	1192.72031999783	-22.4275669714991	699.264612854632	699.264612854632	2.93204110438253	771.116835736297	11.3852437963431	-25.5975179809843	24.0650478342839	-35.1073710094399	5.04534177737267	1433.6365967187
442.705233506894	-28.7322109274289	-15.3264068202918	710.821315649637	8.13375036719824	97.5057777481126	377.910513655731	438.236632137848	392.43346810513	698.532661884761	-9.74065510898463	8.13375036719824	911.908377256695	637.089393060383	646.026595798474	-44.3723157190889	446.056684533678	840.410755351963	76.2799212451454	263.961178745065	402.487821185483	1118.58119057506	-19.7950081893375	326.521597911706	17.0709531052897	46.1168620040868	501.91420164675	1.43084831362966	1597.83868740521	1083.26919238922	823.253588144002	743.980538069241	840.165172159951	940.577702254648	635.112215966569	-8.58495064049055	978.628766290534	450.141765792127	1518.74248079991	-21.2686386524523	171.100629528968	509.332309847948	13.6115033804425	1315.80347260852	1.98478936947759	-9.64192464148736	171.100629528968	-7.52797663949373	-0.129158632516035	454.369661796114
586.223025105471	9.45321731189585	57.5173679613605	851.134739150195	23.9842396012689	-46.4353299549235	463.268221118469	-11.7844306494955	386.142025890258	695.764577748437	-19.6088272668502	11.6887592025686	871.25461616625	715.884454764492	1099.27988901487	-64.3196650803057	406.261902906313	682.351326404401	-24.0799110481958	272.129389465947	335.842333350121	459.91490828246	32.92640716396	18.3953848745869	29.5730943279508	32.92640716396	-8.43111781348633	-56.495268462951	996.444962043925	962.120715381991	980.094779067336	409.153932591658	891.281758504453	569.863207895923	788.723865711599	-17.9944044012576	1001.24073634421	237.871678648954	1334.28956345503	-28.5673830396961	334.085784258744	866.963907636044	-37.0257659504469	1575.35347641142	-42.3122552696662	-35.9684680866031	112.053232851536	-63.4582125465431	-3.19223430744373	1041.41805517028
566.615093502616	-13.8304781821271	-22.7776160886357	1122.45603594446	2.94540539257647	133.797297275264	307.148094213868	-28.3695772802035	695.230200908677	550.957602166226	-28.3695772802035	8.53736658414432	1326.00342331753	959.17076915068	348.52860703147	-13.8304781821271	314.976839882063	755.62338177761	9.65575882245789	520.76101173176	376.488412989309	171.822633377926	0.708620915949328	-8.23851699055924	-27.2511850418899	4.06379763089004	469.314968769336	-21.6592238503221	1273.43898811679	1104.24583383416	1037.61565254539	429.48304554472	804.938828997306	717.156209204166	951.948276602685	-28.4672480749129	456.981215600402	252.860184033222	688.600417223265	74.1220786712866	323.720853022865	298.33792681762	27.5867139616703	456.981215600402	60.3729936434454	8.54951930773639	2.20378775642507	-25.2943822992573	-39.0434673270985	1254.42814721519
399.275474992111	51.2620518431171	-60.639370391286	899.474832379893	-20.3548583869009	-33.7830290550293	557.056480342619	14.3345825057641	585.03183590122	692.457201246247	-12.5217588304927	-34.9020432773733	599.579020791692	804.35862348065	911.783988825677	-40.4971143890934	278.421938978955	869.261448376604	125.116990517823	610.769163015133	398.156460769767	465.297314110409	-28.1879579433091	-19.2358441645568	-20.3548583869009	23.2866962845163	508.938868781826	22.1676820621723	1085.231193289	644.486722144385	938.595761658765	747.107502118827	575.720220099656	766.150533454291	475.215332495821	5.48722622105636	1151.24294490477	522.82291083448	1038.0427030773	-20.9614284115318	477.331224866428	435.013377454287	27.7040961124304	549.271565467068	12.892849518181	-38.9465135616917	-17.7875898556212	-32.5988364498705	4.42928003575284	807.410434681128
311.243843788154	-15.6901305976085	-7.85267230753887	238.467445380364	24.6167977513211	41.4113512300418	309.004569990991	-1.1348509160506	802.764442265379	846.430281310053	29.0953453456466	44.7702619257859	761.337877017868	576.597788751941	750.141508032054	-48.1596006564685	419.848622950548	375.063147007293	15.6597025626701	576.597788751941	534.051586605848	209.356886017249	6.70260737401905	-28.0061364820037	31.3346191428094	17.8989763598328	850.908828904378	-12.3312199018644	747.902234234892	779.193707702422	837.398593137909	1110.43241936256	1045.87791006138	969.682423673108	435.255748310904	-32.4998764615599	1162.28768093236	510.392964054897	1261.76512149483	8.77267866542226	851.15611151357	543.199354027626	-18.7423580858991	429.964395089496	-29.3250645287151	-50.4904774143469	307.205000352831	-50.4904774143469	-9.21792228736481	1415.21436491566
378.830364791309	-75.9953040904997	-55.8306192632274	554.71122689585	-14.380989340501	23.7078597776799	326.178132186764	-6.53916746322847	680.180376932211	1199.98114136856	-9.89994826777385	81.9613937231332	528.945240727669	1024.10027926402	829.174992600389	-2.0581263905013	365.387241573127	489.736131341306	67.3980102367699	420.279994714035	524.464199654942	51.7143664822248	18.106558436771	104.366599086769	9.14447629131664	-35.6659344359551	513.261596973124	-16.6215098768646	1058.82834757766	1007.13973113874	1814.84794682096	1038.89759020881	1018.78427946443	547.709369924997	341.283285969515	58.6383402458546	243.892518154621	570.998466576385	1156.40166876809	19.4703140594298	873.756723044425	157.087703363085	21.5875046641014	76.6344603855633	-19.6977121269951	-22.8734980340025	26.8804811757804	-54.6313571040767	24.7632905711088	835.647292160336
271.634230890188	-28.7627701672927	-45.5760351518532	613.503952242918	181.963484305865	-6.34508352121207	122.556614693752	77.7212414015904	352.337902816078	557.459735627716	-8.58685218582013	250.337428576411	821.988438051468	925.109796623439	496.931981683299	-46.6969194841572	539.525586310852	564.185041621541	-25.4001171703806	418.470078422016	619.108373904438	217.831782939594	335.524637831518	26.1605621156049	-33.2463074965089	274.9968838871	542.888239307764	8.22641279874036	709.900004821065	1027.67730553472	761.888345462714	732.23858099253	1057.32707000491	464.331780601221	520.454549062642	-24.8893331568202	775.654307538157	822.246794562732	877.310642864503	-5.82877028313024	623.169804548637	749.181303546921	88.4151239256699	25.938834506353	-2.65200980418192	-35.4785347533146	193.248219730965	-54.5390976270045	31.2334353046002	519.395628902992
335.909489871646	-16.2443650507165	-75.6843469325166	519.836980977594	72.354853225929	-21.8519105112637	275.347998897737	-14.0013468664976	396.470980845556	310.114780753129	34.2235440942081	-19.6088923270448	818.158399478704	633.109399280647	836.102544952455	-11.7583286822787	698.156926622994	606.193181070021	35.3450531863176	289.92761709516	143.009926028823	513.107926424937	6.18581679147224	11.7933622520194	30.8590168178798	-18.4873832349354	356.096653529616	6.18581679147224	1021.15154515051	946.539947995523	1049.2867339869	711.387509953392	902.051648906471	466.701864963607	368.192059837849	95.9660392215084	716.683736035422	755.875809042443	807.778824646337	-3.60301112065514	501.656957105005	367.132814621443	10.1671766926228	-0.425275471437157	9.1079314762168	163.757733071492	140.45433831056	-60.8022528065789	56.7739662144866	479.412807560479
410.355651387873	-37.3760335681387	25.4635011625296	236.424796329773	545.011797239305	52.3947303328161	391.27936405892	-59.8187245433774	662.835924859309	279.065909182727	-31.765360824329	118.60066870977	1117.30041710789	584.286506445973	826.667568978551	-34.0096299218529	573.065160958354	819.934761685979	26.5856357112916	398.012171351492	135.432686941199	1081.39211154751	5.26507928481482	17.6085593211961	35.5627121013871	-5.95626620280453	716.698383199882	45.6619230402445	1342.84946140904	1130.24537988301	1078.32642671634	551.719901740106	640.723821454399	1248.9172728354	529.468921811533	-36.3417106578975	776.348841971416	652.37909665508	683.106640365967	10.2793901448271	648.140814763923	472.252116280917	13.4581015631947	36.768651964557	-18.3290126204812	-19.3885830932704	35.7090814917678	-79.7841000422546	124.71300120606	949.058829036055
494.989741627273	20.0619640772048	-38.3215925010541	618.493419004359	562.355383832956	-27.0939854667736	340.048764554201	-9.12981421192464	570.214708756953	562.355383832956	-22.6029426530613	-27.0939854667736	784.662003111712	1115.87641062299	588.178880011802	-50.6719602387628	377.099867767327	724.032925126597	7.71159633949621	395.064039022176	57.1130672903307	318.716311189068	62.726870807471	8.83435704292427	62.726870807471	-8.00705350849659	655.544522217485	-16.989139135921	1431.37216828627	437.529731911834	790.475076263171	76.1052201286332	789.415180334188	731.120904240124	229.790129831167	-29.8843727696663	511.722446940644	731.120904240124	571.076618963692	-42.6031239174622	415.271917403191	216.011482754388	29.4697992533814	43.2484463301603	-15.0458297639044	53.8474056199903	128.0401206488	-57.4416669232241	-54.2619791362752	529.740677733355
370.768251133135	-29.1577192574544	-66.2295086475933	406.716652965997	337.066624414827	-7.81335566919258	399.976327622336	-39.2682072729468	304.488385253796	255.059332733611	79.8108737984086	9.03745768996149	1223.41940710633	763.953896180063	897.637015496019	-15.6770685701311	339.313399529381	1508.75984665467	37.1221466218849	298.871447467411	116.882663188547	703.290968087109	-5.5665805546387	42.7390844082696	5.66729501813067	-46.0085326166084	470.749743730783	-24.6641690283466	640.3812648796	629.67342965694	693.286724767234	170.597483277652	485.483294073607	464.278862370176	533.193265406328	-1.15841352014211	505.627504191867	665.720963552774	806.730434380592	32.768677205348	364.618033364049	669.96184989346	-28.7241747346029	134.549949381818	-22.3628452235735	231.030113632431	81.5388701232401	16.8653534277745	-27.6639531494313	413.388226281941
325.089031577828	-6.49542630886649	-46.9599703221581	529.659781867247	995.0020380201	58.6974501569922	504.93144941468	117.146235953969	128.386387068772	549.892053873893	247.531988885686	-23.3556529810713	672.409701025248	327.337061800789	1052.3268087056	62.0694954914332	338.577212915592	882.600526872068	41.8372234847874	461.094860066947	120.51828128841	449.854708952144	-21.1076227581107	-31.2237587614336	58.6974501569922	-50.332015656599	586.984552552743	261.02017022345	1320.96642034939	912.081769672039	581.190967911772	452.864727485515	902.536842698185	521.80031118557	421.048304239335	8.49534948054049	914.202864555118	726.485967402659	582.251515353311	-32.8660007394929	594.978084651783	434.835420979346	1.07151738976526	98.6418820113825	-8.4734095840886	196.212246633	159.093086179124	-59.3796867779759	-12.7155993502459	912.081769672039
653.864989521914	-43.4138981498827	-77.15319916626	405.318805367935	888.915453269343	27.4386339845096	148.900117643468	57.8040048992492	678.607143600591	260.239810997513	111.786886525453	-56.9096185564336	769.70325634481	350.211280374519	521.15707219083	-0.677450195804778	658.363562990765	399.695588531872	-5.17602366465508	233.248370184411	187.137992128695	639.244625748151	-5.17602366465508	44.3082844926983	49.9315013287611	-41.1646114154575	379.452007922046	-24.2949609072689	906.909747144744	986.732552345214	1240.28131843195	126.364145247533	1057.81107672936	318.382248434561	194.260049136869	4.36369294638178	567.687520528218	662.105261874326	795.775322656456	-0.94067454497261	631.33993042447	273.825561507185	12.8506809325488	-22.1581445103902	19.2159219221741	251.547218043496	502.974237133694	-51.8626024619747	58.4682413581965	700.296707812077
500.266856626761	-43.2396766625241	508.143762906316	550.904111281042	795.088205947243	-0.479328287797759	35.5293861330244	185.190605444567	498.016311975459	613.919361517481	40.0304754356272	-47.7407659651269	525.022847791076	360.733088246075	777.083848736832	41.1557477612779	NaN	456.381235926384	-24.1100471264623	204.320234980628	71.5381005538466	405.743981272103	-25.235319452113	58.0348326460383	-20.7342301495102	-54.4923999190311	558.781017560597	23.1513905508668	1523.13940064324	1249.26160742582	886.331291027344	230.509842096763	605.113355806302	496.87098074009	87.2478750973642	-13.5661016799906	961.676473671473	592.378958739689	556.298167050951	-53.8916923909325	552.053368028747	228.387442585661	-16.7497009466439	49.0446838975245	-22.0556997243994	379.077807873917	734.579725983537	39.4938860975645	21.4534902531958	923.473282471633
322.852885892764	-26.17673037927	487.234576137012	400.54012306299	683.14152204454	3.09672130806182	167.47841155231	-2.53278863180969	629.098226621774	327.356493844661	59.3918207067769	-28.4285343552186	537.900165595855	654.993972345183	712.414973731872	138.204959864978	NaN	517.633929812318	45.8809968510853	502.997203968652	186.618745347873	452.331614509808	-19.4213184514242	33.496074983368	-11.5400045356041	-54.3242800786276	772.08777909451	-34.0580442950901	973.62423494191	544.901806135741	376.119138178894	178.675262455789	594.7935381733	517.302124583049	323.04282750064	-10.276403558795	775.252994479363	1266.73963135999	417.518660507932	-38.9376113250521	336.842668276986	47.0460119737192	8.83106828537641	4.5849634311161	-21.9531919080109	475.902602254011	519.425177010179	-23.0147181215759	101.183848865538	410.087977012976
283.803734624569	-27.1191954563561	373.926323053823	259.020022806524	715.265626729621	26.9543576011961	104.685090121427	432.506005532837	334.497690616024	737.796273836934	126.089204873375	-37.2579866546472	714.139094374255	363.787531855532	571.069485242815	253.387361029696	NaN	153.125981402151	42.7258105763154	304.081317021151	467.428508549173	533.893917515748	4.42371049388264	-13.6008071919681	8.92983991534532	-64.2947631834233	421.240681979181	-5.71508070440839	834.678056398382	296.705240746399	513.323226736015	297.767093618897	1551.81533603918	772.415327625556	92.8294892267605	-13.3557980230514	595.085897918371	570.663281850914	586.591074938386	-15.4795037680476	1018.76519404512	70.5305789043	16.376082406896	81.1491076292812	-12.2939451505532	863.734674660395	494.209875031049	-44.1495313254968	-51.5825014329836	769.229769008062
450.981740874182	41.8214161436544	237.947852791345	1020.19927252409	157.919249331655	29.4226184245475	251.473813939462	525.374527188823	576.096881494261	157.919249331655	-17.9182455938607	-44.9701678900939	604.275967219504	471.270682596357	241.329343078374	354.045685979346	NaN	440.837270013094	-13.4095918778218	254.855304226491	263.872611658569	215.404584211151	-8.90093816178291	44.0757430016738	2.37069612831427	49.7115601467224	432.947126010026	13.6423304184114	1466.55599041194	748.332319137213	550.766888885561	128.019355336327	647.425244546315	543.33163075781	185.377060893258	-19.6236274861442	919.343256075471	580.507921396562	597.502797117134	-34.4941437416449	549.704709153025	-13.2505490909297	7.9930455597856	27.1122807454294	-13.2505490909297	326.646965320515	840.741955867824	-10.0640098933224	128.019355336327	407.372624993233
431.133150567765	-44.7964280919112	230.385603171029	530.379129056038	0.315380311849564	-32.390680780877	70.2386833376787	106.328130060687	349.931895440995	322.864810398739	-6.45139094871455	-35.774066411159	532.634719476226	568.724166199235	552.935033257919	210.085289389337	NaN	370.232209222688	78.1332498083368	185.273794767269	494.28968233303	559.701804518483	155.951119304824	NaN	45.4271887156103	-0.812414898244454	272.114025944508	-48.1798137221932	1719.07528049513	595.67115754064	816.672570664307	527.670722733358	982.423630507057	614.796279830188	213.168711749678	5.97988694624059	655.171537997012	764.609737764981	572.296008075637	-11.0202217555799	214.231218543542	-32.2703576328556	-14.2077421371713	-6.7701945801248	-26.9578236635367	406.544948232887	748.672135857025	-74.7706293874069	-26.9578236635367	433.107618079481
230.713865333007	-46.8793488199605	434.959278998402	252.153991629375	-6.25595162684324	-26.5676502234019	257.796130128419	1380.58169143819	561.343181376989	219.429588334919	-9.64123472626968	29.8537347670387	757.689601143723	504.921796386549	297.291099621727	274.722545625551	NaN	124.641661550979	87.4035474572882	140.439649348302	525.233494983107	245.383425430522	100.944679854994	17.4410300691418	260.052985528036	152.852354046199	610.994000168577	-46.8793488199605	1156.02457917623	586.398551240557	935.008121827718	400.402591323627	654.41993086732	559.827699823853	201.652622726678	50.7301866797972	660.796935207329	604.466730203916	588.524219353893	8.21682441307019	399.339757266958	13.5309946964111	116.625898193224	-8.78852049362061	-34.2965378536568	400.402591323627	777.708681440829	-15.1655248336297	-9.85135455028878	815.970707480883
168.944146429246	93.2970661729966	462.499980259469	383.465717305178	-48.9646071447266	-26.3833891577864	85.3936398775675	919.769644495008	478.306832850327	130.556075851448	-25.2543282584394	88.7808225756085	693.957464625606	419.595666084282	302.173332552193	105.716736065814	NaN	638.633480557602	-18.4799628623574	63.9414827899743	273.946810068518	559.599217603312	5.23031602392982	52.6508737965042	-12.8346583656223	39.1021430043401	741.37802239818	-62.5133379368907	1475.26760697374	800.384150506481	961.984701719026	716.394390336803	907.763464141133	369.803734446738	303.887720136358	8.32881726078154	920.521402394755	826.96318853486	568.614938899015	-17.1870592464625	197.571568022841	-51.2082279227878	25.3394015989442	100.823869599541	-33.13448206349	513.330539799986	461.235625264363	-44.8292587959768	-17.1870592464625	480.372532644796
197.480651175388	14.4700919709073	266.392034579544	865.13028382877	2.04344906196112	235.890274712131	76.6033065156384	1195.0011683208	251.706002050789	263.002950149831	79.9923909453509	72.0845272760215	1263.91255172495	415.511749486899	375.972431140252	170.367975737687	NaN	279.948372298394	2.04344906196112	295.764099637053	385.009989619485	477.64496403163	-21.6801419460271	137.606826250465	4.30283868176952	-9.25349903708089	842.536387630686	-42.0146485243027	1371.23355866585	763.518202231235	324.297167813882	422.138173059394	724.16910229554	498.709394555882	277.503643566029	-17.0828613579586	752.883310356722	1738.737787124	308.344830002114	-6.4479694834464	441.280978433516	23.3297277651877	30.7741520773462	0.996454828712114	3.12343320361455	791.168921104966	526.360113429613	-23.4637964826659	171.154724820907	648.661369986503
332.30018420086	-56.5331406405998	296.129642355142	498.458610804623	-1.14699843934537	40.6751905697651	148.056486674238	611.491554072489	674.790002302494	246.395147317281	-2.27732787202403	4.50464872404794	688.353955494638	249.786135615317	269.001735970855	20.3292607815492	NaN	336.821501931574	25.9809079449425	253.177123913353	201.181970010135	285.956677461035	40.6751905697651	136.753192347451	11.2866253201199	65.5424380886956	454.375762930155	-41.8388580157772	874.858311886617	708.544632835566	1206.41101495138	377.697528480829	1176.62413738889	444.718002996419	47.9142411818958	-25.489135668512	624.503085427128	1996.82708741301	669.183401770855	-18.0424162778909	283.017810514361	-32.9358550591331	10.6806442287904	71.318216409562	-11.6595139430729	528.759550404857	371.314626146011	-58.4674643984054	59.6162287957289	625.566902482931
241.078322327441	-16.7816449752291	216.197097412271	376.794094592005	-37.1390108149136	-5.47199728651547	75.9574660722226	738.702820630841	743.226679706326	267.090512011483	-14.5197154374864	69.1716774589944	1165.07653849534	147.208246511118	226.375780332114	19.4092276286545	NaN	227.506745100985	-8.86489159312955	91.7909728364216	497.80732486124	837.096755522649	129.112810209177	338.341292450378	-19.0435745129718	-11.1268211308723	232.03060417647	-13.388750668615	1185.43390433503	662.050317849414	1030.24453157602	-16.8742727794107	674.820059365944	244.905428309446	43.781999424105	159.773818199249	783.362862256445	1309.05055468691	918.509293306384	-6.23282151563603	328.972893293266	45.9102896768599	54.4234506878796	-9.42525689476844	27.8198225284429	1006.83333879571	506.685129398304	-73.2739644774165	-31.7723045486953	533.28875755774
90.9106120885077	-29.0390747982056	243.676722746114	457.549277666764	23.0145629073493	3.7773489726877	18.4881596286054	706.501457997678	640.868610455891	94.3054145475657	240.281920287056	158.806661269666	605.788985045626	328.546784222562	121.463834220029	41.1201760223249	NaN	138.437846515319	67.1469948751023	307.046368648529	176.912274384642	626.157799799974	80.726204711334	26.4093653664072	25.2777645467212	-14.3282641422879	463.207281765193	-14.3282641422879	1445.43679325262	692.169402004502	1362.78764360239	82.2261441702275	899.74171488004	263.186622061722	180.157696911507	-8.25409477551998	567.626014279179	781.585167550887	371.762908796619	176.964276713422	472.887881735984	-36.9948765582868	6.64853281554431	23.6801072053321	10.9064264129912	823.099630125995	541.014179295135	-73.1869721365858	191.866904304486	379.214222592152
119.467437804035	-17.5333101417596	396.865646454611	481.783465429277	-26.5912108323907	3.97920399848913	108.145061940746	761.446149252511	572.362472335588	251.939235404514	79.8391222825242	-11.8721222101152	957.323251687407	334.592579206522	189.666168156426	104.74834918176	NaN	476.122277497633	20.9627677934224	94.5582109047996	377.61760748702	777.297475461115	168.153654016177	216.839870228319	49.2687074516444	5.11144158481801	305.154401961972	-46.9714873863105	1653.64936727967	773.417564472337	1025.77560883387	9.95462013806902	839.435280718815	365.598446369095	153.7028732554	-10.2766154858516	480.597048862959	1099.24693820495	312.358352621935	5.69541263829625	329.395182621026	-6.01740798607885	-1.75820048630609	36.5746670116488	23.7970445123305	657.354160103529	547.679566984381	-26.2486436099995	62.1299120102854	589.206840107165
286.26717875743	-37.7350912651959	441.471063348687	285.13430368742	-13.9447147950031	6.44703646516212	302.127429737558	1197.09873504481	508.310692479229	340.64518211787	228.490550186961	-46.7980918252693	483.387440939027	422.212187158531	60.8250398256028	163.916671196438	NaN	263.609677357246	7.5799115351713	344.043807327898	449.401188838751	608.003698640037	167.315296406466	158.252295846392	23.4401625152998	-9.41321451496639	263.609677357246	-26.4063405651041	1198.23161011482	813.175794013018	789.74292184021	500.02741134004	1002.7690325021	519.19976129961	210.311900839871	78.2357122294994	1167.86426826506	1120.99852391945	984.661813095839	-29.3424736547548	591.628638924653	-22.9516903348981	-27.2122125481359	13.2627484776231	7.93709571107586	328.541392257219	869.627713338419	-51.7102152742532	-2.71420982201861	696.011433148979
354.639197365856	-25.0877487336065	407.914321146974	402.246754787281	24.7868352316961	62.1927732056729	48.5906139424086	810.311532685211	675.423453324506	293.429480681166	384.110542436262	-43.2239610846256	429.45107331381	206.148958741887	180.078153487297	227.685710908722	NaN	219.751118005151	39.5225077668991	108.666817355159	593.81049774492	842.049904299494	740.033709825012	115.467896986792	95.0646580918951	-13.7526160142195	588.142931385227	27.0538617755734	1180.97037260916	608.968365389306	1402.73564420232	680.354147510745	542.909880441109	296.788751037341	82.6314046730241	20.8347574634201	634.539391820867	1322.8261866037	16.5729197248267	-14.3254038799753	871.071386312799	2.72194707439824	46.4057838949804	16.5729197248267	-35.6345925729422	83.6968641076724	556.760853091537	-40.9618897461839	70.9113508918923	656.914039948482
229.148268698202	11.3910475784623	425.356598144634	556.918252571143	17.0618085451222	-23.767670414829	187.184637544919	1121.72604485047	488.869120971225	240.489790631522	331.22196609808	-30.5725835748209	536.503513091168	378.856358218023	28.4033304784419	216.67259457155	NaN	98.7207664650245	25.000873898446	135.013636651648	479.795903424569	1084.29902247051	342.5634880314	14.7935041584582	96.4524620783606	54.4888309250774	662.394406551017	-33.9750401548168	1015.11573867726	1111.25257938015	754.213425465579	472.845256410518	1019.59476673342	528.266259406212	15.621981696044	4.96409650456443	395.042694512717	694.529268393294	506.950489023253	34.8061750407073	564.503069057243	53.9903683853705	-8.89115424435903	19.8851357726359	-28.0753475890223	245.832301832003	748.88448286984	-58.9832146443131	31.6088094832634	284.20068852133
423.527088220973	5.92369279144531	269.195398605713	721.977340932837	72.8764110804185	61.5284927263553	180.681635444019	1119.15448332505	666.372540997927	426.931463727192	373.596247463095	-42.8723561310267	240.825602720555	341.822076071718	129.616002850735	361.113537273625	NaN	349.765618919562	-5.42422556261795	194.299137468895	566.51085948217	1200.85949547431	580.128361507046	66.0676600679806	29.7543213349781	-15.6373520812749	605.093781885985	-34.9288132831824	1093.05427111071	1102.1106191969	657.53949367932	775.878570255942	751.35786069502	662.870082714303	272.670965353549	-0.255193237579422	444.315932280001	977.374835778298	575.448422540582	13.6043382533763	373.952157018225	72.240817638189	15.7365738673695	133.009532636995	30.6622231653218	267.340376318566	444.315932280001	-41.8337877104466	10.4059848323865	325.976855703379
421.695513509373	74.2532604985474	419.424649110609	755.512580127617	44.732023314621	81.0658536948381	354.705013745848	663.542571977692	388.767979727301	295.662539377995	521.613547054969	-49.5088492340669	631.750470395002	619.260716201803	400.122301721119	101.50363328371	NaN	146.920921258981	73.1178282991656	388.767979727301	461.435640487735	393.309708524828	416.018352512464	-13.1750188538498	51.5446165109117	-22.2584764489041	476.196259079698	-18.8521798507588	1636.60796684788	714.374217310496	908.467625616165	316.589375013714	1020.44459194636	292.06108715091	39.3130774341881	44.645313926102	895.670258035571	502.15120493232	606.663040173834	47.8446558212504	487.220942754961	4.12031658755589	75.5722855792031	25.4492625552118	19.050578764915	351.782135860347	481.888706263047	-11.876392888186	-9.74349829142043	813.553816060096
393.732184923308	27.9165866763796	642.532234662679	359.649986328874	81.3120311409934	57.4544921248893	73.3595181356254	705.016265419142	792.49390847819	481.209827982356	843.617206369842	-18.6624180693474	628.899355224905	569.823544327886	307.390615150741	277.852709702231	NaN	503.931293711979	18.8280003845304	283.533076134637	514.15595329031	266.49197683742	977.673854174617	-14.1181249234228	33.5969531087853	111.986009875984	372.146792480166	-1.62131877213021	1850.17813819214	1058.20709341386	934.460962168405	404.272796401227	910.991868311508	929.127077200928	127.977555085938	-21.3712240034082	946.195509096853	917.39253027248	449.077430128031	107.708792209526	546.154136536106	NaN	-23.5047779903988	30.9008486778629	74.6387054111713	239.989139402947	298.66187404519	46.9025035802928	49.0360575672834	621.895303074274
380.514557492927	-7.10529090119394	865.891904309027	568.072548651373	26.9961620367053	-13.9255814887738	285.03048926681	1020.4851576275	510.100078656945	445.307318074936	305.491361029549	-1.42171541154406	260.02275711235	281.62034397302	291.850779854389	614.677867666502	NaN	105.429503793874	28.1328771346353	380.514557492927	652.189465898191	502.143072971435	735.16966804708	22.4493016449854	61.0976149746046	72.4647659539043	446.444033172866	26.9961620367053	1355.81611151685	774.793776214625	570.976359742693	118.523037312856	1055.44288894823	488.809129018407	340.481270957682	22.4834169857677	680.888369672583	1628.47929023319	856.961006938911	8.61102738296611	959.403268621139	NaN	88.6440443222062	44.892661728755	41.6913410511853	265.783788481058	451.460387780095	23.5505238782909	-8.46268289740511	427.984036144584
318.375609026544	-39.8920459847866	262.64508491367	758.53301375475	13.5637628581738	4.46490177852097	280.842807072976	802.889961518058	553.808639462561	732.373788150748	263.782442548627	-29.6558272701772	453.72116758638	362.732556789852	650.484038433873	327.474470106197	NaN	371.831417869504	82.9425785905267	305.864675042021	675.505906402918	110.239161829485	688.016840387441	32.8988426524361	31.7614850174795	-3.49660166617526	557.220712367431	266.05715781854	2176.81798454564	653.45553792715	461.316878709132	427.158894848151	1053.74441129802	400.472969956759	244.627168591033	22.6002734946568	1023.85617541966	1217.06227163334	952.337896710734	37.544391433836	511.486417504947	NaN	156.029897951614	2.31897057719933	104.792922160142	147.490401986369	858.403441093036	2.31897057719933	9.79102954678893	409.012465922004
274.374386164291	2.39217135296775	330.136430205106	556.598609064743	35.39419741794	97.9842468515081	343.792440990612	771.680778936459	240.234359200526	391.588478739882	701.124723211346	-39.7138619023417	1142.6690719427	467.834538958956	882.066866119297	501.97456592272	NaN	461.006533566203	35.39419741794	743.230756466655	743.230756466655	39.9462010131086	219.750343022268	21.7381866324342	33.1181956203557	0.116169555383462	301.686407735302	25.1521893288107	1245.08915283399	763.747710662665	553.397551955478	427.401010191782	744.527899207186	350.521764369866	527.771136681506	0.294088958915869	951.674756005126	1392.66265217806	276.845820457197	56.8857560222707	639.886703505133	NaN	669.784187991434	29.1238061421344	54.7502214161064	674.055257203763	1248.51406626197	-29.6033955273848	5.6329254743267	816.068308513691
628.849074671543	119.874808541831	716.524731253172	552.55986699662	13.9808337094749	66.3584986803178	154.034155261946	996.631374358114	617.462625764839	642.512813359589	782.566134912061	93.6859760564098	341.910562222578	594.689727951429	914.648942229838	128.983967667195	NaN	832.666510101562	140.3704165739	574.19411991936	691.474543658421	41.3083110855669	804.2003878348	6.01031947478146	-8.79206410393501	103.933780072444	396.565516974762	-7.65341921326451	1898.43812776915	768.366478404602	1120.83875735211	322.969689552754	956.351693843272	795.068923779413	322.969689552754	27.1065947998481	757.685500254677	1106.95348575721	790.796532519443	181.980777973752	338.991156777641	NaN	553.678817591121	48.468551099697	-2.80014401994019	1017.23326929784	854.88240141899	-31.6387850247361	57.0133336196365	456.481916426809
856.12474650577	36.9755156011863	425.473273234654	541.680813641145	73.4327831796935	26.7219090947311	314.962180887304	1172.84725859405	644.216878705697	324.076497781931	1057.77900779939	-7.45677926011939	1003.09310643163	235.211908059319	956.382232346665	371.926661478721	NaN	471.044857707788	24.4433298710744	531.42720713469	630.545403363757	369.648082255065	655.609774823981	46.0898324958131	55.2041493904399	-7.45677926011939	561.048737042227	-6.31748964829104	1211.58310539622	540.070686493596	881.967816598051	802.904105261396	699.266537698483	436.433118930683	404.38026298339	-29.4017208366369	846.709675056029	939.662957303178	1121.29580767117	52.8672760947476	266.552982410032	NaN	667.21368175119	55.0041331579005	42.1829907789834	1576.44636212273	989.87909828727	-29.4017208366369	16.5407060211493	876.625673940169
729.13813452568	-16.3793970067216	593.485861968561	658.462160588357	-7.25991649868003	184.249174170194	352.959563568963	1060.85923800569	838.571900622179	848.831316193726	861.370601892283	50.8767717400852	843.1316408762	546.748524364847	808.933588971044	774.735537065888	NaN	807.793653907538	-6.11998143517483	504.570927015155	684.680667048977	690.380342366503	1536.21215948736	66.835862629158	40.6173561685384	59.9962522481268	611.724822984644	12.1189795809084	1538.49202961437	838.531886060686	1115.34058439398	403.5467886798	1768.35261019182	958.232944799407	1018.08347416877	104.294141832999	899.451174883071	1406.04315561658	812.881659188103	21.9996639501289	431.334534458432	NaN	788.300191768545	65.8188015241248	78.6439149604162	693.180600449383	955.026666440334	-31.4383087010856	107.500420192072	739.137256929427
485.668268129486	61.3720442665579	542.697330476653	621.397436515745	-2.5005055622699	78.4807629707082	892.855773288263	1337.68245959617	957.868904364034	420.655137053714	515.323380550013	172.008425220063	587.179999107444	604.288717811594	929.35437319045	308.878174853266	NaN	1033.1472666623	8.90530690716364	457.153736955902	922.51088570879	730.893236222307	725.19032998759	15.7487943888238	105.854712897349	4.34298191939023	596.304649082991	12.3270506479937	1571.50161521956	467.927323267929	1061.27259490511	485.032772540352	853.869022476981	831.418120306925	425.16370008687	117.26561318325	663.570899321271	554.523660209572	789.723587705393	33.8765479801858	357.810993576703	NaN	1025.99260578074	36.0147291392388	78.7783523202972	720.232700036173	928.705363043833	18.9092798668154	121.541975501356	452.960055154558
531.794172084659	141.494140205985	768.028401905961	780.581911703229	36.5011491742953	118.669576938227	635.645934952961	853.620514160056	956.33104886497	401.694161458434	1015.67491336114	487.286273712529	1056.75912724311	1095.5608847983	1288.42844441086	568.313473313073	NaN	1078.44246234748	4.5467605994331	692.707343122358	1025.94596683163	1253.05037134583	975.731927642565	19.3827267234762	59.325712442054	-4.58306470767037	494.133642692857	31.9362365207435	1383.15038197206	329.157600247647	1615.67215950977	759.065208579627	1272.38772599095	1223.19431807236	645.706485984627	263.922863659958	671.372611855193	910.923119980475	996.476872882362	15.8169802444873	530.20891956708	NaN	1037.11490551076	30.7888870023175	196.549283249723	853.174336771702	791.147865917834	67.1492319856192	1.91449539793075	667.094924210099
580.256180869399	-7.80986338535091	415.826063640886	934.237683236335	253.679698040547	27.5882868513428	238.835312457418	1295.07044048779	1076.9721599972	754.963180424693	630.498716689222	45.858299876733	987.905846498419	611.086827849745	896.555781371468	438.663579922624	NaN	1283.65168234692	31.0139142936034	922.818925095466	645.343102272352	1330.46859072449	928.528304165901	NaN	-3.24236012900334	52.7095547612544	517.45301109462	13.8857770823	60.7026854598626	572.203816844377	1468.65720665096	575.413077189747	1666.56159461542	977.640373809407	399.973511642874	270.533344379632	802.200808262534	1770.32767911571	1291.07813420717	28.7690650284534	720.899546179837	NaN	721.969299628293	-4.39329187369941	34.1178322707361	1009.7329772631	1062.15089623747	-2.25378497678633	22.3505443377142	530.483432354572
784.156516822374	-5.32770557871605	865.275735043036	1081.21280889804	627.630701382506	111.209762850967	940.682332262243	1075.50018789658	1666.18519944704	602.495168976103	739.598073011025	235.744900682688	838.997678436343	1080.07028469775	976.100582471265	796.724283025576	NaN	1049.22213128989	-0.757608777551998	1228.59843073558	848.137872038671	1280.01201974867	813.862146029941	NaN	30.0905446303054	28.9480204300144	721.317685806369	18.6653026273952	71.2214158407819	1056.16994431303	968.422958629175	705.182001577624	1813.79025972968	1146.05710037941	512.56666714966	326.371843869295	901.007591579388	808.980265130472	NaN	18.1873087845518	672.009360648364	NaN	738.354642506885	-18.1955877185081	NaN	1361.14422382397	1196.35110436893	-18.1955877185081	NaN	936.320402891181
656.768280211958	455.569775319267	771.08561253735	1173.48262232273	428.133615561172	NaN	713.926946374654	1290.08630129463	1163.19406241345	811.096678851237	871.684864983695	332.107056407843	1020.29739700671	1007.72249045091	984.859023985834	576.746147584183	NaN	878.543904923219	40.5978589780918	1357.53352736661	716.213293021162	1212.35051531336	663.627320151481	NaN	NaN	54.3159388571389	731.074546223463	8.58900592698194	1141.47376927162	744.04597970443	2137.72909584735	1102.63572156916	1456.94379487431	941.002733445058	233.457003974649	265.569518171491	900.326882129059	553.51172880317	NaN	98.5844443479148	811.482259517797	NaN	380.104152140226	54.6973416122314	97.5140272080201	1276.0432982321	781.510579600745	11.8806560164427	64.3310958712838	703.37012838843
1001.63418563151	166.643261142074	747.705438731983	1334.48673224305	685.938986783449	NaN	951.305965525298	610.44665662413	1984.17830088689	1000.49036244728	787.739250180107	410.277599383512	1780.57777409357	578.419607465632	815.191006601677	745.417792363519	NaN	1389.39024508619	21.3777167445963	1135.46149818667	768.294256048161	1280.72704258414	723.685151863109	NaN	NaN	22.5215399288284	911.272154077174	48.8294731661669	612.734302992595	970.315203664273	1160.90857809113	1076.31938382303	900.716499519635	1256.20526530456	892.150505163372	425.303812747032	712.264623681847	502.3977619534	NaN	58.0368047222503	509.89300701513	NaN	680.14214484586	10.9238357628031	154.40424123021	936.051226239221	1267.98350754442	-2.99590506612446	NaN	1383.62443135397
1307.98029798878	585.817339978814	1194.67739332478	1430.43899292866	808.989727953368	NaN	1043.60685377277	694.542349504879	1408.69399102345	1218.71134279896	858.202100686218	117.727562124494	540.038388599418	875.369207453492	1047.04027512623	516.004439125236	NaN	1343.45898530781	28.4586069346722	1074.50764595386	1042.46237998829	1107.69738570392	1281.65740094563	NaN	NaN	-10.4535017378141	1170.64344385059	0.991236107034844	1705.11270120504	1898.28337993698	1197.79597732315	1310.2595511373	721.164640682243	759.723580275664	783.287376693866	179.197323063594	1093.90105675199	77.4445658031753	NaN	78.5156474585481	646.188924806145	NaN	488.73992146634	28.1748096560254	97.795117255259	1176.37434421569	1148.526221176	31.3880546221439	13.1796664808059	846.481194360863
1150.89942886818	744.38000939574	1895.2307602966	616.125995364998	870.343773175934	NaN	408.858347690316	1278.00831777365	1030.66129071436	1331.82919866155	1320.37794740881	115.706315620048	1457.79296244174	746.670259646289	1315.79744690771	789.039889281445	NaN	1146.31892836708	224.493202521124	900.117026433071	759.266636024309	273.733582907927	1047.83816759348	NaN	NaN	76.772061360715	822.248517914405	44.7085578530294	1692.54361312301	873.639690362315	944.35302905435	569.358051142043	1411.48963011082	781.498067218149	656.142603173177	163.292060774145	1043.99455175676	80.7931656334374	NaN	339.003993281626	692.570686741801	NaN	80.7931656334374	19.7225549448617	17.5797264996485	1141.49324601396	1618.2725750739	18.6511407222551	-7.06280062030315	655.071188950571
NaN	745.006008683564	679.696707835204	1404.97368041436	1539.02961373468	NaN	88.4756685763638	633.865619520565	1081.86450779616	644.177614391359	1771.62238693147	271.800021834919	1402.68212599863	897.394377329738	1439.34699665034	770.213107256615	NaN	1478.30342171778	NaN	778.233547711677	586.88875399806	588.034531205926	745.006008683564	NaN	NaN	58.6854611718486	566.264764256473	306.173338070898	1953.80096298216	1156.96258899036	1066.93584129053	606.084632827132	NaN	942.613189705056	722.905055437622	294.206256867018	878.308369919465	130.228966413763	NaN	48.7761946853481	904.030297833702	NaN	48.7761946853481	19.8390257818323	14.4802907996998	831.151502076699	454.968306330995	107.722279488806	0.547579846155189	1250.20457767946
NaN	1486.22652297708	1412.85500083133	1592.84451609512	1245.47621593635	NaN	1200.76544462878	922.182946481649	382.214400690289	658.504038770369	1448.39433187068	7.33177972686126	1161.78682348885	1010.45805906325	1397.95141039548	1167.51897365649	NaN	1045.9973901026	NaN	624.11113776455	1490.81224311119	143.75695371661	1051.72954027023	NaN	NaN	17.649650028607	757.097021653717	63.5068513696991	1843.9126934376	1539.09289643595	389.823161065017	713.591314126604	NaN	1237.83842289189	744.681633460333	27.4601288305242	801.501872242665	32.8205287156498	NaN	45.6854884399513	799.357712288614	NaN	54.2621282561523	-5.7743504572547	106.794047130383	1089.89138606242	1028.78282737199	68.1991679574789	6.01852929002168	63.9108480493785
NaN	949.293946345092	1035.32521660979	1739.63454917681	3002.57359666261	NaN	404.429234668656	668.258463480404	NaN	672.846797894522	686.611801136874	12.1266422616222	999.765624900383	1579.0428446827	1965.61001907209	847.203505630981	NaN	740.524730502752	NaN	688.905968343932	896.528100582743	144.041256667496	709.55347320746	NaN	NaN	107.334581354557	824.261833560394	14.4208094686809	1919.72667493091	1932.18485711419	84.4169745166009	855.482039860575	NaN	1452.81617254012	998.112990751741	38.3032084390058	725.720046944552	186.296225153148	NaN	-12.1002102969703	536.97532997579	NaN	-18.5346892845417	NaN	56.5342322371248	504.802935037933	873.713063658694	134.820393252577	-15.317449790756	146.616938063125
NaN	1554.8957865909	938.560524009587	894.946483082045	2662.46287856663	NaN	921.344455222399	836.411849205608	897.241958920337	931.674096494712	564.397962368045	91.5299396799625	901.83291059692	978.731351179691	1507.83853190592	1029.23181962211	NaN	1170.40358367704	NaN	891.503269324607	1381.58736079988	129.405291011775	795.093284116358	NaN	NaN	96.1208913565458	1277.14321015761	28.4043541269417	1343.71200946807	1744.09259364111	295.884738545785	1278.52058689195	NaN	867.658654668605	810.803087024122	64.1714817305333	267.993328003208	464.305948360575	NaN	-16.2845102192069	877.313373702574	NaN	13.7523934420294	NaN	9.46140720470997	1091.86268556855	1567.08941135168	493.270105462481	NaN	583.38081644619
NaN	756.704295372766	934.70520752905	990.976463630069	1778.77404904433	NaN	640.716604225769	1700.6833262919	413.334793858387	992.124856611722	482.238372757594	56.1845765641663	1527.27598606223	1895.91013317298	1328.60400023618	1214.91309505249	NaN	1329.75239321783	NaN	893.363060189526	1251.6616704654	106.713867756918	940.447172437317	NaN	NaN	118.197797573452	1211.46791610753	156.094765968016	1714.46404207174	1224.30157464618	401.249090835275	602.988161182668	NaN	1097.67811559835	534.31103085164	57.8634391801396	962.470015259138	558.991874564353	NaN	143.709852093924	857.308159439752	NaN	22.4517938532037	NaN	58.9365193415619	889.500564282421	1030.07406542874	884.13516347531	NaN	70.7404011172072
NaN	459.735482895443	NaN	NaN	2586.62479750151	NaN	589.577996428931	1005.53365925302	521.784117681358	923.951194997469	409.177336032846	406.879238448183	961.869805144417	1138.82331916351	1237.64151530404	1823.65639939323	NaN	1344.50305299089	NaN	797.555827840977	872.243999342541	156.386601719862	1501.92273754034	NaN	NaN	5.86120992440265	1051.49561094629	127.660381911568	852.710169872901	1816.24404049915	333.85934645695	1382.58479618847	NaN	1807.65672873062	539.954828901629	-21.440677965908	370.355421473196	454.081711216346	NaN	34.3768485295259	576.450903917875	NaN	34.3768485295259	NaN	150.305557404658	1191.51710933871	943.55848202246	495.944856087922	NaN	290.922787614309
NaN	426.859528807244	1063.79629407188	NaN	1592.66075620498	NaN	261.301958052536	1210.95857918718	826.956991464455	931.580178538611	188.870520847351	692.441465226255	1746.72127343505	1415.60613192564	552.177412225738	1389.16290881898	NaN	1706.48158609884	NaN	937.328705300927	737.279973972321	601.614742381658	1391.46231952391	NaN	NaN	39.4088250271285	821.208464702139	8.36678051062078	1267.29414145788	1445.40295367132	116.102943964228	1238.16959189953	NaN	1943.62202031436	593.92079882663	37.7193408070246	771.089216921678	535.938407450069	NaN	42.014332760844	484.398504004237	NaN	126.840423848776	NaN	151.536627583237	816.186632436781	1371.31434246793	823.702868355965	NaN	1013.75626231247
NaN	535.440590552272	NaN	NaN	1394.76150006231	NaN	428.456862862268	1323.43901493564	1856.056928059	1089.91539427896	29.2810186855837	450.313753465602	1515.54957971231	1186.54585799897	1078.41176764563	1307.33393764897	NaN	1357.94989483564	NaN	1504.04595307898	664.281208845611	NaN	921.962445432289	NaN	NaN	-10.9816745310847	809.226904425617	36.183194665584	1247.51507915564	1876.67041727299	51.8047360561945	937.922562426915	NaN	1766.03994925337	525.474992334361	16.3600230013657	651.142611346936	847.699656469169	NaN	20.6563518564964	641.475871422892	NaN	13.1377763600176	NaN	NaN	2134.45014858083	1392.25933885699	555.549294320277	NaN	630.735049285065
NaN	386.317236824691	NaN	NaN	2142.77486505247	NaN	128.488594149054	703.998957264316	1531.58285942406	1097.64804563515	81.2967443736022	342.578449227931	1007.86842898917	2131.26465779017	981.394952285872	1133.3296881483	NaN	677.525480561014	NaN	1075.77865183677	919.239833069424	NaN	539.402993413351	NaN	NaN	26.0477495145371	1004.41536681048	26.0477495145371	1629.41962115366	1795.70970481472	155.075484473377	979.153052909401	NaN	NaN	1058.65988480544	6.80598715372769	931.878720430672	845.925388651165	NaN	48.7082363962374	503.186478180381	NaN	68.0477360466264	NaN	NaN	1691.49129003206	1125.27371693456	613.851392846496	NaN	1173.62246606054
NaN	76.9397175494827	NaN	NaN	1358.75904829188	NaN	338.370973684724	1106.5412284962	2272.04092545155	619.380782041547	187.500953624298	344.129371396954	507.667866424286	1533.81433874367	2078.55876232063	676.964759163847	NaN	1642.07221573359	NaN	1054.71564908613	933.789297129305	NaN	1015.55854464297	NaN	NaN	0.928867748046895	1251.6528508444	33.1758949365348	1096.17611261419	1155.82788941261	90.749361981147	1682.45602103865	NaN	2353.10082539509	1338.53560854817	26.2642846391818	737.749637978864	481.958831189069	NaN	NaN	573.312690756853	NaN	64.9553310443609	NaN	NaN	1066.62353242289	988.166688323496	398.128230644514	NaN	536.77114692974
NaN	17.2654227197642	NaN	NaN	1508.39223529643	NaN	526.599310786911	NaN	986.382616983272	790.484967726677	33.3981703056014	451.697268424095	1710.0515801194	1234.1355263372	655.661291473609	647.59491768069	NaN	1057.82764200627	NaN	898.804844374441	720.192281816958	NaN	NaN	NaN	NaN	50.6832570047127	1424.27148002743	31.0934920790532	995.601329889465	1527.20340702418	44.6596208685813	674.660098524258	NaN	2484.03007104048	729.48949163081	64.0111713767762	NaN	1015.46240469636	NaN	22.082811942354	899.353101647187	NaN	NaN	NaN	NaN	768.1925926472	1106.84472654061	377.93632406527	NaN	175.820129868569
NaN	106.259665137052	NaN	NaN	1828.84082851505	NaN	834.955311224666	1396.46603851053	NaN	385.285529619968	24.396704896197	470.607488180859	1454.11601051113	1621.30092931288	1104.75718018748	1864.58381115542	NaN	727.726363303545	NaN	701.207376183268	952.561254105894	NaN	NaN	NaN	NaN	40.5386970563657	1062.09620090704	78.5876785767632	686.218383463112	1222.37047504577	15.7478904712449	892.216167145253	NaN	1626.72884563402	950.288911857396	581.419440815451	814.785840862396	713.696248215332	NaN	81.3485835719989	701.866615033229	NaN	-31.5706422571678	NaN	NaN	1025.56839574351	1115.90377640684	126.516273903666	NaN	940.610121072039
NaN	94.9874934766722	NaN	NaN	1442.46298546207	NaN	758.342294753729	967.154849590507	2239.6424075185	188.43399591744	120.368025003794	109.985080288153	1339.78719882962	1418.23611445891	NaN	1385.93361978802	NaN	932.545033871704	NaN	385.709945514617	1042.14278364791	NaN	NaN	NaN	NaN	210.353545872682	1886.62228718671	53.4557146141087	1323.63595149418	1617.66493625341	78.2574329573109	984.044377594147	NaN	1258.36227650435	1248.68046830752	740.923416207063	922.726259014219	559.120573399907	NaN	71.8028941594237	643.02957777244	NaN	70.7271376931092	NaN	NaN	893.680834423726	1104.52910182137	36.3029307710442	NaN	956.074709469969
NaN	-10.9520456741731	NaN	NaN	910.197202730147	NaN	1385.77801769579	1242.64204425953	1496.59296487225	356.122466847849	74.4678094410145	216.449460510853	1257.648235023	1124.90116288454	1520.8337345671	794.764966088002	NaN	1478.1238070095	NaN	1206.85805090046	739.357492499772	NaN	NaN	NaN	NaN	22.5233029520491	732.431558301243	39.8381384483709	768.215551660308	650.873544078041	6.2944700029112	1060.86457449979	NaN	1707.59583246164	1411.6705480365	416.285500424655	1097.45170057417	496.992396176967	NaN	66.555618831304	744.493543150723	NaN	641.188716587764	NaN	NaN	293.611018881141	1462.24686937462	218.28458284565	NaN	2245.64180414372
NaN	65.474417739876	NaN	NaN	621.022187685689	NaN	872.808910862793	NaN	1256.26392047196	293.006456574232	81.6442073017084	29.6698837101042	539.018254907825	1052.98656598035	1201.97962694295	685.701345933019	NaN	432.759637787212	NaN	492.818856159732	766.550293742181	NaN	NaN	NaN	NaN	50.4596131467459	1227.3892962544	23.8949588665927	1121.13067913379	1037.62492988711	89.2921881059164	1044.08349566541	NaN	1597.36729734025	1707.16291557144	787.893719792628	1095.75202189186	1210.92977827164	NaN	24.7065303228614	1760.98429705732	NaN	498.334687398598	NaN	NaN	640.423134521319	1221.69405456881	552.156068884477	NaN	NaN
NaN	314.180273425013	NaN	NaN	731.369321317402	NaN	771.817012941318	848.089802860702	NaN	539.53169818683	61.093288692511	163.945990250468	1104.64373258954	933.607779436981	1321.90561902657	672.431256379696	NaN	537.220401522606	NaN	838.844616203807	601.936708120871	NaN	NaN	NaN	NaN	0.999575422693174	1200.56254415483	74.9610686778536	933.607779436981	179.879049241217	80.8168048887081	294.015982951717	NaN	1365.39569089461	944.381152396449	749.486954268144	934.690280666313	489.986944605593	NaN	-16.0919124126594	677.343798054903	NaN	748.410190742573	NaN	NaN	405.999389611074	1721.80441785853	401.692335508791	NaN	NaN
NaN	74.0518110362725	NaN	NaN	511.137920146048	NaN	627.925478400247	950.536654171748	NaN	477.604858865139	124.929559186617	3.516751100568	1324.02557809359	915.847280432877	1942.65274310346	773.620848103506	NaN	588.610854829526	NaN	927.4104050125	535.420481763257	NaN	NaN	NaN	NaN	2.36043864260564	1126.29614778203	NaN	748.181974028333	558.108064222177	110.034617676324	1093.42658088874	NaN	1329.31140010398	1363.77858829982	1487.6450458786	1475.79694993628	832.768470157736	NaN	NaN	1566.27331895035	NaN	931.861636220761	NaN	NaN	204.81938521487	818.766174953178	761.679894503827	NaN	NaN
NaN	193.467151879942	NaN	NaN	850.630285299137	NaN	1138.71764484382	1090.12459624592	NaN	909.636130025157	56.9438248667997	75.4554624279038	1116.73507524001	1174.58394261846	1496.22364524264	721.048822371409	NaN	716.420912981133	NaN	778.897689749859	840.217489171016	NaN	NaN	NaN	NaN	74.2984850803348	851.787262646706	NaN	517.420809199264	560.548131609639	103.715290267658	502.36659049533	NaN	1198.39021197391	1579.80253705661	777.112756868455	967.818919409801	1714.48203037677	NaN	-11.5703560143986	1788.82511068949	NaN	864.385068539919	NaN	NaN	85.3988791761162	1410.64509344649	690.917881143553	NaN	NaN
NaN	126.639378068254	NaN	NaN	387.109053574516	NaN	685.780948155028	838.589824452035	NaN	632.529370051526	174.102741160506	51.3925829220012	2020.54332974934	1123.37000300555	924.255406618539	875.634400524037	NaN	535.287357862522	NaN	954.35412467704	1155.78400706855	NaN	NaN	NaN	NaN	199.570887210008	764.500672308032	NaN	512.134497817521	707.411234515006	15.4813074321116	866.921560384583	NaN	1150.37572054471	1279.70841719572	795.788577226528	1099.7204143564	1318.50822619102	NaN	NaN	603.945077194199	NaN	1430.59656328856	NaN	NaN	70.4477035087901	1615.97342848834	480.00124290365	NaN	NaN
NaN	40.0434024866703	NaN	NaN	150.082797702716	NaN	862.443093048694	673.638657046426	NaN	697.963154936289	73.6343757631473	239.272623298879	781.361433415818	915.725326521726	1357.04121680923	665.530491083139	NaN	452.401557191009	NaN	797.577765342393	494.100696430773	NaN	NaN	NaN	NaN	15.7189045968076	936.574896141608	NaN	785.994671109125	1145.45559444068	65.1901681167279	1151.92424968813	NaN	1451.63860948659	1242.48542315241	707.743256029978	417.731879102689	1756.74351532459	NaN	NaN	1224.15756661798	NaN	1113.11231820344	NaN	NaN	202.110037521061	2165.34690512178	742.242750683038	NaN	NaN
NaN	71.5632823937088	NaN	NaN	77.3581654543267	NaN	639.46182233426	NaN	NaN	311.471441103288	24.0452412966423	33.3170541936309	1799.59741106996	919.934162468165	936.159835037894	1216.6321751718	NaN	1006.85740837743	NaN	602.374570746305	904.867466510558	NaN	NaN	NaN	NaN	36.7939840300016	917.616209243917	NaN	403.030593461051	1117.8850236802	96.5965156455573	783.566715875827	NaN	1546.02814690063	904.352685147083	563.563700417467	545.230115795937	2021.6229009062	NaN	NaN	1347.59405452642	NaN	605.623100431565	NaN	NaN	25.4190694678528	1127.59103906806	1763.87427005057	NaN	NaN
NaN	95.0019822797323	NaN	NaN	226.041818686091	NaN	861.527043028435	113.556295399217	NaN	456.81108810968	71.8090908803767	6.86899496218105	884.71993442779	1003.0036805645	1606.01885694775	1159.55569751015	NaN	797.746591680207	NaN	922.988205236727	NaN	NaN	NaN	NaN	NaN	-5.88709530746452	1655.88357345636	NaN	933.425006366437	1351.36277533145	119.392233955128	764.504654045354	NaN	2149.66242561032	959.764433370322	236.979614874584	938.188767146568	1108.63653031422	NaN	NaN	893.958651387874	NaN	1064.40641455553	NaN	NaN	49.27131872793	731.062371398536	NaN	NaN	NaN
NaN	61.6123631823951	NaN	NaN	39.5664105167877	NaN	119.628028091888	60.4520498842052	NaN	328.484421766064	47.6886036041167	91.7805089353316	949.252036297641	981.740808646958	891.236371388148	552.424888316708	NaN	340.087554747963	NaN	460.760137759708	NaN	NaN	NaN	NaN	NaN	-16.1286277963258	1356.52200396228	NaN	656.853085153796	601.907619346239	32.131900810021	592.195533234826	NaN	1113.41082121398	1221.32288911857	284.646139706754	331.048328905726	1954.04583019071	NaN	NaN	1056.21742522455	NaN	1044.34709775504	NaN	NaN	38.6066248842962	1236.43057862521	NaN	NaN	NaN
NaN	-0.840357440144671	NaN	NaN	82.7504040247365	NaN	1178.71816545318	104.80907718908	NaN	441.494088644852	138.477578334657	150.087406315891	1177.55718265505	1926.39108744462	592.421852400887	840.872171199284	NaN	682.978510654508	NaN	602.870697583997	NaN	NaN	NaN	NaN	NaN	27.0232297148157	954.648485415372	NaN	410.147553095521	340.97815342975	78.6697967405742	481.30772696717	NaN	941.156944866713	1037.22872982695	12.8228430037852	NaN	1279.0273796145	NaN	NaN	1181.87613639629	NaN	1354.58945767311	NaN	NaN	67.8752141607727	1018.87793944128	NaN	NaN	NaN
NaN	131.792525925161	NaN	NaN	94.6196276498057	NaN	726.558898330837	131.792525925161	NaN	810.197919450385	85.326403080967	94.6196276498057	917.07000199203	1830.12931588043	1042.52853367135	1679.1144166368	NaN	437.307283625733	NaN	306.040486590886	NaN	NaN	NaN	NaN	NaN	10.9806065302575	1507.18976211329	NaN	352.50660943508	592.788507342201	130.635798717453	383.308073993601	NaN	1181.27735360502	1213.67123505068	22.6561938985869	531.240132595448	756.917506666878	NaN	NaN	854.099151003858	NaN	1648.82904247071	NaN	NaN	31.2945622840962	1341.08716873695	NaN	NaN	NaN
NaN	142.534611839113	NaN	NaN	144.859260076061	NaN	23.9775517547635	58.847275308984	NaN	717.885050483752	93.7169988632045	39.0877652949257	1378.08514977699	2081.29124145377	685.339975166479	652.794899849207	NaN	657.444196323103	NaN	1102.61433369865	NaN	NaN	NaN	NaN	NaN	94.8793229816785	645.820955138363	NaN	254.117727212619	331.692832749757	129.707765424102	244.201974710302	NaN	1140.71323610225	790.749803944429	-12.869929158714	933.327498527244	1210.92194934379	NaN	NaN	1266.00878588715	NaN	1299.49294143311	NaN	NaN	51.9381138334749	62.739454332173	NaN	NaN	NaN
NaN	21.8705742021057	NaN	NaN	102.11729417069	NaN	654.540366418187	111.421261703279	NaN	994.135181357701	52.1084686830214	13.72960261109	514.980853429346	1210.45242649041	1140.67266999598	483.579963006856	NaN	1197.65947113309	NaN	740.602066094639	NaN	NaN	NaN	NaN	NaN	43.9674970920056	631.280447586713	NaN	190.504985730289	220.619293330015	87.7212049536782	31.5366472661211	NaN	1358.35658650305	1212.49283096804	121.215845113568	1057.98529732726	1055.82435280082	NaN	NaN	1012.60546227193	NaN	1312.97675144771	NaN	NaN	90.962621743345	NaN	NaN	NaN	NaN
NaN	-11.6578910516004	NaN	NaN	94.2359462476237	NaN	875.057537761682	29.0705079096396	NaN	NaN	1.14246290764649	2.30613144939621	1125.24627423787	1314.92424654307	1044.95314485714	695.852582332226	NaN	1089.17254944363	NaN	742.399324002215	NaN	NaN	NaN	NaN	NaN	-2.34854271760265	605.086436075749	NaN	390.971424393801	125.688333390524	94.3448234256227	155.951032666981	NaN	1635.58086514802	1934.96542584725	157.031843355425	1214.06469665451	1073.55930715668	NaN	NaN	1652.87383616313	NaN	1040.05417581489	NaN	NaN	24.0921286767058	NaN	NaN	NaN	NaN
NaN	-0.980167081021143	NaN	NaN	103.810605750581	NaN	768.649842271079	64.2229804586424	NaN	568.383031970684	86.345476945314	104.974947670932	720.911823536683	1583.68918651687	1179.66254015503	209.765720502534	NaN	649.886966395263	NaN	753.513397306514	NaN	NaN	NaN	NaN	NaN	-5.63753476242568	658.037359837721	NaN	-17.280953965937	135.569370917076	40.4282302522346	67.4569633956553	NaN	1785.40324199148	1827.56806569522	63.132366092708	1014.54377274112	1892.43702523943	NaN	NaN	1209.15065137375	NaN	1283.74995484959	NaN	NaN	149.624312151654	NaN	NaN	NaN	NaN
NaN	27.1851629556978	NaN	NaN	116.891401017913	NaN	920.752495341664	NaN	NaN	1225.98670796894	34.1752594280782	15.5350021683971	565.422591328992	342.904520291548	1166.57088795371	166.987092403307	NaN	1024.43892634864	NaN	801.920855311197	NaN	NaN	NaN	NaN	NaN	52.8155166877594	782.115581972785	NaN	-18.2504641147751	137.886184968222	74.0783826256688	50.2856427691234	NaN	2231.64729234422	1226.94477749282	15.6780211596028	1082.02536200295	1172.87036872795	NaN	NaN	1111.22554273599	NaN	966.30612724612	NaN	NaN	143.29362584471	NaN	NaN	NaN	NaN
NaN	29.7379251520267	NaN	NaN	51.8860544986208	NaN	1398.2591805679	NaN	NaN	674.36505823974	119.496133556645	13.4182508966415	1216.41138172218	1073.03138647843	668.536603148531	238.396617417308	NaN	887.686514577989	NaN	813.082289410514	NaN	NaN	NaN	NaN	NaN	6.42410478719072	655.714001947871	NaN	NaN	101.258671184372	94.7677077604127	220.259667290296	NaN	1081.39414820226	989.438833029496	13.630664960919	1110.60348361007	1694.79019176643	NaN	NaN	816.346475057243	NaN	589.162755218661	NaN	NaN	109.913289082985	NaN	NaN	NaN	NaN
NaN	17.1308792702977	NaN	NaN	137.266653515503	NaN	389.201869408362	NaN	NaN	887.240467492855	25.2954464520107	70.7837493215545	820.757563298906	1345.62259640903	823.090296779395	78.9483165032675	NaN	1445.93013607007	NaN	459.183873823044	NaN	NaN	NaN	NaN	NaN	NaN	943.226071024601	NaN	NaN	39.7183539212868	101.40184510665	20.2393567048561	NaN	2482.16817155928	1270.14167809249	-13.3078051678855	1094.83070314461	1630.50312659646	NaN	NaN	1297.19584089309	NaN	1211.7046864432	NaN	NaN	61.3616841617653	NaN	NaN	NaN	NaN
NaN	15.0125981460568	NaN	NaN	271.762112288142	NaN	626.54325910266	NaN	NaN	502.836675016019	30.1841603453618	39.520506314165	1019.83683303849	1067.68560612861	1135.37411440243	158.558917416405	NaN	1456.31100708004	NaN	667.389772716174	NaN	NaN	NaN	NaN	NaN	-25.8339154674568	828.441740678027	NaN	NaN	154.5879028393	204.383178820425	79.8949888676107	NaN	1564.01071430508	636.303072656713	43.0897848815612	523.722448699385	1927.73273016722	NaN	NaN	1126.67829047084	NaN	691.510878635787	NaN	NaN	99.3800968602252	NaN	NaN	NaN	NaN
NaN	-17.4688756246134	NaN	NaN	140.173396893814	NaN	1079.02070878134	NaN	NaN	70.1101646634021	160.024646025765	93.4645754068728	1249.50790720868	1053.33085696352	1140.90989725154	93.4645754068728	NaN	2295.78550851617	NaN	1267.02371526628	NaN	NaN	NaN	NaN	NaN	29.2399458623282	984.435345270283	NaN	NaN	200.227421247614	154.747901838194	22.6407264108307	NaN	1217.01953375822	1192.11408265306	100.605616826979	547.82089101961	1348.04386348536	NaN	NaN	496.927143109068	NaN	1754.11100106947	NaN	NaN	226.215718052997	NaN	NaN	NaN	NaN
NaN	52.8310057086226	NaN	NaN	56.3362015531188	NaN	434.897352758706	NaN	NaN	157.986881043508	NaN	207.059622866455	1082.19018537567	1384.80542661717	1311.19631388275	104.240544761233	NaN	1564.73881330131	NaN	256.132364689401	NaN	NaN	NaN	NaN	NaN	-40.6408834779422	569.263193464393	NaN	NaN	103.998277422979	154.908001287012	87.7504932110538	NaN	1714.69528563185	1082.11488698089	59.5876672437165	641.258342030646	1750.44041089809	NaN	NaN	1379.99093086619	NaN	1174.1856641818	NaN	NaN	53.0885535589463	NaN	NaN	NaN	NaN
NaN	-3.04778925321301	NaN	NaN	50.7297748473499	NaN	717.103938702152	NaN	NaN	27.3482252384095	72.9422469758433	165.299367931158	574.476486087615	802.446594774784	934.552350065298	68.2659370540553	NaN	2074.40289350114	NaN	340.660989998211	NaN	NaN	NaN	NaN	NaN	110.352726350148	1348.40577814354	NaN	NaN	84.6390280826978	347.935783267882	107.393068654257	NaN	1337.19478525995	NaN	9.87575191900348	1046.8098865372	939.54083812842	NaN	NaN	790.014285801031	NaN	720.668638344851	NaN	NaN	73.8037706676696	NaN	NaN	NaN	NaN
NaN	53.3051293842794	NaN	NaN	108.283714747735	NaN	400.722998595906	NaN	NaN	62.6631864674209	41.6075580303526	203.034042714543	750.480382078317	854.588767128266	1038.24063738492	108.283714747735	NaN	1347.05652112858	NaN	470.908426719467	NaN	NaN	NaN	NaN	NaN	38.0982866241746	872.135124159156	NaN	NaN	66.351483144042	180.157421811667	312.389083882622	NaN	1569.67373963924	713.419534425682	33.8355006675776	1196.82380724245	347.072798524184	NaN	NaN	1093.85652940031	NaN	1861.23371584487	NaN	NaN	33.8355006675776	NaN	NaN	NaN	NaN
NaN	-4.97927413486354	NaN	NaN	137.814110752809	NaN	334.447624368621	NaN	NaN	39.4973539449034	48.8608545932753	141.325423495949	459.684445540596	1227.4914987071	1297.71775356989	95.6783578351352	NaN	1681.62128015314	NaN	337.95893711176	NaN	NaN	NaN	NaN	NaN	5.55466409455493	680.897148358384	NaN	NaN	26.368313421204	400.419603347579	158.64152319227	NaN	1356.68985759414	765.797240174212	16.6104536839942	634.608237040614	611.839897653791	NaN	NaN	596.661004729243	NaN	1248.26919384736	NaN	NaN	89.2522983943337	NaN	NaN	NaN	NaN
NaN	4.59336650049776	NaN	NaN	139.272030661248	NaN	1002.38660010884	NaN	NaN	64.3204262587436	32.700218151437	232.961536164379	576.099350069595	1867.84340719401	1331.47098818859	381.693626150599	NaN	2643.12406523242	NaN	352.41565568087	NaN	NaN	NaN	NaN	NaN	-5.94670286860444	846.627797209885	NaN	NaN	91.5611084946135	923.408969250437	500.435480730527	NaN	1473.27450432632	620.820242847732	24.3191692940123	891.957094463059	406.079856368393	NaN	NaN	843.1524611723	NaN	1152.24847201377	NaN	NaN	23.234621887551	NaN	NaN	NaN	NaN
NaN	-5.74345756643419	NaN	NaN	298.924763434728	NaN	425.479255235211	NaN	NaN	318.845377884804	-31.5230762665325	493.44370453547	482.89749688543	773.504107686538	1074.65692613769	170.026669934236	NaN	2744.47313739406	NaN	425.479255235211	NaN	NaN	NaN	NaN	NaN	23.5515636836776	1564.46968143956	NaN	NaN	279.387285025417	633.06090007785	357.499249086077	NaN	1145.12822003107	NaN	84.1073748737671	556.033824406921	379.197016880705	NaN	NaN	873.906122598219	NaN	2036.90647639027	NaN	NaN	13.5896295412268	NaN	NaN	NaN	NaN
NaN	16.7372144494707	NaN	NaN	107.018457507601	NaN	1132.94167407726	NaN	NaN	200.81715159397	NaN	296.960813032498	833.95833667696	884.375134748384	1200.94572728988	62.4640778165756	NaN	1708.63115903235	NaN	960.586573693558	NaN	NaN	NaN	NaN	NaN	76.5338819295309	2347.63476249574	NaN	NaN	48.4329835751767	804.838006048853	830.883516148377	NaN	1344.1971110265	848.24718954806	33.2397693504543	477.098670629843	740.809460387523	NaN	NaN	589.96254772778	NaN	1361.56078442618	NaN	NaN	117.887677173907	NaN	NaN	NaN	NaN
NaN	9.91491893615762	NaN	NaN	128.404816075052	NaN	436.947815555541	NaN	NaN	74.4391203484271	NaN	221.08503264904	1077.49716048462	1065.76548750057	707.949461487073	117.846310389408	NaN	1567.88109121786	NaN	615.269244913086	NaN	NaN	NaN	NaN	NaN	-11.2020924351306	1305.09161637517	NaN	NaN	68.1002669974805	135.405668991905	703.15930194487	NaN	724.870721943071	1169.9548319062	15.9928590017973	301.498031978145	981.065477921847	NaN	NaN	432.852122967263	NaN	1471.7435698812	NaN	NaN	82.2126899963113	NaN	NaN	NaN	NaN
NaN	26.5616976037575	NaN	NaN	221.421082853828	NaN	655.746218652178	NaN	NaN	126.339093665541	NaN	75.8634697754621	1196.89186082255	1087.72365101378	984.424699796876	52.3864354079837	NaN	1892.98592981829	NaN	1289.62614657409	NaN	NaN	NaN	NaN	NaN	52.3864354079837	1196.89186082255	NaN	NaN	50.8588996142433	436.357882278681	1289.88520727656	NaN	1161.74751726416	NaN	87.7799289398514	538.433669237715	744.757068410231	NaN	NaN	647.024931960092	NaN	1053.15625454178	NaN	NaN	104.068618348208	NaN	NaN	NaN	NaN
NaN	-16.6734729013156	NaN	NaN	220.582988450153	NaN	1341.09122671402	NaN	NaN	71.4167974024475	NaN	652.812581407285	759.695442709184	791.407940018539	1146.11809510836	97.2566100248848	NaN	2170.31430450678	NaN	933.526909441943	NaN	NaN	NaN	NaN	NaN	43.2279109052433	1862.5856269123	NaN	NaN	48.814239732758	74.8843470037388	1081.84224034538	NaN	1632.57325644485	1501.13646562032	56.4180210201274	376.863089559267	343.189201000917	NaN	NaN	671.238050827426	NaN	832.003712331808	NaN	NaN	156.353432225554	NaN	NaN	NaN	NaN
NaN	30.5330189737109	NaN	NaN	82.2428290743968	NaN	266.752833297299	NaN	NaN	38.7595796715473	NaN	177.435888577932	1016.54507975725	1283.32069095851	544.105451110069	49.3365862830512	NaN	3005.02232271999	NaN	1389.09075707355	NaN	NaN	NaN	NaN	NaN	-21.1767911269751	1783.9656705697	NaN	NaN	25.036361592652	27.2095546472811	1558.2240616335	NaN	989.934077847985	598.759328014742	138.042400433367	277.126755929631	674.821084926761	NaN	NaN	377.093636442571	NaN	1249.63064787617	NaN	NaN	45.6816956116287	NaN	NaN	NaN	NaN
NaN	-2.16717742934135	NaN	NaN	93.0815145990334	NaN	86.0260559302649	NaN	NaN	66.0355897020875	NaN	42.5173941395258	2225.00594234525	1227.83445049263	711.610057894405	200.089304408689	NaN	2095.65586675116	NaN	876.237426832337	NaN	NaN	NaN	NaN	NaN	-43.3240196638243	1341.89769897106	NaN	NaN	NaN	NaN	NaN	NaN	NaN	NaN	NaN	NaN	NaN	NaN	NaN	NaN	NaN	NaN	NaN	NaN	NaN	NaN	NaN	NaN	NaN
NaN	65.1051618865306	NaN	NaN	123.935032020186	NaN	158.056356697706	NaN	NaN	18.0412657796066	NaN	113.345655396128	1125.21942169499	1051.09378532659	499.269603472905	41.5732138330686	NaN	1901.77370745924	NaN	1879.41835680845	NaN	NaN	NaN	NaN	NaN	-57.2609679914718	1498.20079834237	NaN	NaN	NaN	NaN	NaN	NaN	NaN	NaN	NaN	NaN	NaN	NaN	NaN	NaN	NaN	NaN	NaN	NaN	NaN	NaN	NaN	NaN	NaN
NaN	-17.0590771185579	NaN	NaN	167.77479848641	NaN	106.555935228714	NaN	NaN	78.3010752636229	NaN	188.965943460228	1841.87525141803	1611.12722836979	645.752846229192	141.874510185077	NaN	2189.17457182227	NaN	1056.62560155488	NaN	NaN	NaN	NaN	NaN	26.5004986609568	NaN	NaN	NaN	NaN	NaN	NaN	NaN	NaN	NaN	NaN	NaN	NaN	NaN	NaN	NaN	NaN	NaN	NaN	NaN	NaN	NaN	NaN	NaN	NaN
NaN	49.1053371675504	NaN	NaN	151.589168010328	NaN	245.827173382996	NaN	NaN	24.3678607572249	NaN	24.3678607572249	1278.91130728088	788.873679342999	415.4555830538	30.2577360930167	NaN	1254.17383087055	NaN	1567.51519873467	NaN	NaN	NaN	NaN	NaN	-23.9291169962677	NaN	NaN	NaN	NaN	NaN	NaN	NaN	NaN	NaN	NaN	NaN	NaN	NaN	NaN	NaN	NaN	NaN	NaN	NaN	NaN	NaN	NaN	NaN	NaN
NaN	48.1633567277509	NaN	NaN	121.240593543313	NaN	109.453942444028	NaN	NaN	151.885886401451	NaN	2.19541744054284	1423.66554001421	998.167435330052	160.13654217095	134.205909752525	NaN	1402.4495680355	NaN	1614.60928782261	NaN	NaN	NaN	NaN	NaN	-59.0951682757346	NaN	NaN	NaN	NaN	NaN	NaN	NaN	NaN	NaN	NaN	NaN	NaN	NaN	NaN	NaN	NaN	NaN	NaN	NaN	NaN	NaN	NaN	NaN	NaN
NaN	-8.20945815477187	NaN	NaN	40.1441362711899	NaN	207.612682819643	NaN	NaN	86.1390187739341	NaN	0.0460335764899048	1892.91235195865	1250.16335288184	227.661734166993	116.802273775764	NaN	1021.36829632973	NaN	605.055641881817	NaN	NaN	NaN	NaN	NaN	-65.9979002736043	NaN	NaN	NaN	NaN	NaN	NaN	NaN	NaN	NaN	NaN	NaN	NaN	NaN	NaN	NaN	NaN	NaN	NaN	NaN	NaN	NaN	NaN	NaN	NaN
NaN	27.3953191860237	NaN	NaN	111.178700463243	NaN	133.599605312076	NaN	NaN	45.0960335403658	NaN	-13.9063476407746	1435.19213416803	1271.16551448446	121.799129075848	28.5753668096465	NaN	891.190179677919	NaN	1531.9560393051	NaN	NaN	NaN	NaN	NaN	291.725986877533	NaN	NaN	NaN	NaN	NaN	NaN	NaN	NaN	NaN	NaN	NaN	NaN	NaN	NaN	NaN	NaN	NaN	NaN	NaN	NaN	NaN	NaN	NaN	NaN
[truncated: 77 more columns]
