# Supplementary material for: Notch-dependent and -independent transcription are modulated by tissue movements at gastrulation
Source: eLife. 2022 May 18;11:e73656. doi: 10.7554/eLife.73656 (PMC9183233; doi:10.7554/eLife.73656)
Supplement: Source data 1. [file elife-73656-data1.zip › numerical data/2S4A_m5m8peve zldRi_MSE_sorted-Gast_normF-Y.txt]

NaN	NaN	NaN	NaN	NaN	NaN	NaN	NaN	NaN	NaN	NaN	NaN	NaN	NaN	NaN	NaN	NaN	NaN	NaN	NaN	NaN	NaN	NaN	NaN	NaN	NaN	NaN	NaN	NaN	NaN	NaN	NaN	NaN	NaN	NaN	NaN	NaN	NaN	NaN	NaN	NaN	NaN	NaN	NaN	NaN	NaN	NaN	NaN	NaN	NaN
NaN	NaN	NaN	NaN	NaN	NaN	NaN	NaN	NaN	NaN	NaN	NaN	NaN	NaN	NaN	NaN	NaN	NaN	NaN	NaN	NaN	NaN	NaN	NaN	NaN	NaN	NaN	NaN	NaN	NaN	NaN	NaN	NaN	NaN	NaN	NaN	NaN	NaN	NaN	NaN	NaN	NaN	NaN	NaN	NaN	NaN	NaN	NaN	NaN	NaN
NaN	NaN	NaN	NaN	NaN	NaN	NaN	NaN	NaN	NaN	NaN	NaN	NaN	NaN	NaN	NaN	NaN	NaN	NaN	NaN	NaN	NaN	NaN	NaN	NaN	NaN	NaN	NaN	NaN	NaN	NaN	NaN	NaN	NaN	NaN	NaN	NaN	NaN	NaN	NaN	NaN	NaN	NaN	NaN	NaN	NaN	NaN	NaN	NaN	NaN
NaN	NaN	NaN	NaN	NaN	NaN	NaN	NaN	NaN	NaN	NaN	NaN	NaN	NaN	NaN	NaN	NaN	NaN	NaN	NaN	NaN	NaN	NaN	NaN	NaN	NaN	NaN	NaN	NaN	NaN	NaN	NaN	NaN	NaN	NaN	NaN	NaN	NaN	NaN	NaN	NaN	NaN	NaN	NaN	NaN	NaN	NaN	NaN	NaN	NaN
NaN	NaN	NaN	NaN	NaN	NaN	NaN	NaN	NaN	NaN	NaN	NaN	NaN	NaN	NaN	NaN	NaN	NaN	NaN	NaN	NaN	NaN	NaN	NaN	NaN	NaN	NaN	NaN	NaN	NaN	NaN	NaN	NaN	NaN	NaN	NaN	NaN	NaN	NaN	NaN	NaN	NaN	NaN	NaN	NaN	NaN	NaN	NaN	NaN	NaN
NaN	NaN	NaN	NaN	NaN	NaN	NaN	NaN	NaN	NaN	NaN	NaN	NaN	NaN	NaN	NaN	NaN	NaN	NaN	NaN	NaN	NaN	NaN	NaN	NaN	NaN	NaN	NaN	NaN	NaN	NaN	NaN	NaN	NaN	NaN	NaN	NaN	NaN	NaN	NaN	NaN	NaN	NaN	NaN	NaN	NaN	NaN	NaN	NaN	NaN
NaN	NaN	NaN	NaN	NaN	NaN	NaN	NaN	NaN	NaN	NaN	NaN	NaN	NaN	NaN	NaN	NaN	NaN	NaN	NaN	NaN	NaN	NaN	NaN	NaN	NaN	NaN	NaN	NaN	NaN	NaN	NaN	NaN	NaN	NaN	NaN	NaN	NaN	NaN	NaN	NaN	NaN	NaN	NaN	NaN	NaN	NaN	NaN	NaN	NaN
NaN	NaN	NaN	NaN	NaN	NaN	NaN	NaN	NaN	NaN	NaN	NaN	NaN	NaN	NaN	NaN	NaN	NaN	NaN	NaN	NaN	NaN	NaN	NaN	NaN	NaN	NaN	NaN	NaN	NaN	NaN	NaN	NaN	NaN	NaN	NaN	NaN	NaN	NaN	NaN	NaN	NaN	NaN	NaN	NaN	NaN	NaN	NaN	NaN	NaN
NaN	NaN	NaN	NaN	NaN	NaN	NaN	NaN	NaN	NaN	NaN	NaN	NaN	NaN	NaN	NaN	NaN	NaN	NaN	NaN	NaN	NaN	NaN	NaN	NaN	NaN	NaN	NaN	NaN	NaN	NaN	NaN	NaN	NaN	NaN	NaN	NaN	NaN	NaN	NaN	NaN	NaN	NaN	NaN	NaN	NaN	NaN	NaN	NaN	NaN
NaN	NaN	NaN	NaN	NaN	NaN	NaN	NaN	NaN	NaN	NaN	NaN	NaN	NaN	NaN	NaN	NaN	NaN	NaN	NaN	NaN	NaN	NaN	NaN	NaN	NaN	NaN	NaN	NaN	NaN	NaN	NaN	NaN	NaN	NaN	NaN	NaN	NaN	NaN	NaN	NaN	NaN	NaN	NaN	NaN	NaN	NaN	NaN	NaN	NaN
NaN	NaN	NaN	NaN	NaN	NaN	NaN	NaN	NaN	NaN	NaN	NaN	NaN	NaN	NaN	NaN	NaN	NaN	NaN	NaN	NaN	NaN	NaN	NaN	NaN	NaN	NaN	NaN	NaN	NaN	NaN	NaN	NaN	NaN	NaN	NaN	NaN	NaN	NaN	NaN	NaN	NaN	NaN	NaN	NaN	NaN	NaN	NaN	NaN	NaN
-36.9522961942797	NaN	NaN	NaN	NaN	NaN	NaN	NaN	NaN	NaN	NaN	NaN	NaN	NaN	NaN	NaN	NaN	NaN	NaN	NaN	NaN	NaN	NaN	NaN	NaN	NaN	NaN	NaN	NaN	NaN	NaN	NaN	NaN	NaN	NaN	NaN	NaN	NaN	NaN	NaN	NaN	NaN	NaN	NaN	NaN	NaN	NaN	NaN	NaN	NaN
-22.8344604256412	NaN	NaN	NaN	NaN	NaN	NaN	NaN	NaN	NaN	NaN	NaN	NaN	NaN	NaN	NaN	NaN	NaN	NaN	NaN	NaN	NaN	NaN	NaN	NaN	NaN	NaN	NaN	NaN	NaN	NaN	NaN	NaN	NaN	NaN	NaN	NaN	NaN	NaN	NaN	NaN	NaN	NaN	NaN	NaN	NaN	NaN	NaN	NaN	NaN
NaN	NaN	NaN	NaN	NaN	NaN	NaN	NaN	NaN	NaN	NaN	NaN	NaN	NaN	NaN	NaN	NaN	NaN	NaN	NaN	NaN	NaN	NaN	NaN	NaN	NaN	NaN	NaN	NaN	NaN	NaN	NaN	NaN	NaN	NaN	NaN	NaN	NaN	NaN	NaN	NaN	NaN	NaN	NaN	NaN	NaN	NaN	NaN	NaN	NaN
-18.6590215535402	NaN	NaN	NaN	NaN	NaN	NaN	NaN	NaN	NaN	NaN	NaN	NaN	NaN	NaN	NaN	NaN	NaN	NaN	NaN	NaN	NaN	NaN	NaN	NaN	NaN	NaN	NaN	NaN	NaN	NaN	NaN	NaN	NaN	NaN	NaN	NaN	NaN	NaN	NaN	NaN	NaN	NaN	NaN	NaN	NaN	NaN	NaN	NaN	NaN
-87.825132643184	NaN	NaN	NaN	NaN	NaN	NaN	NaN	NaN	NaN	NaN	NaN	NaN	NaN	NaN	NaN	NaN	NaN	NaN	NaN	NaN	NaN	NaN	NaN	NaN	NaN	NaN	NaN	NaN	NaN	NaN	NaN	NaN	NaN	NaN	NaN	NaN	NaN	NaN	NaN	NaN	NaN	NaN	NaN	NaN	NaN	NaN	NaN	NaN	NaN
-3.4373716535986	NaN	NaN	NaN	NaN	NaN	NaN	NaN	NaN	NaN	NaN	NaN	NaN	NaN	NaN	NaN	NaN	NaN	NaN	NaN	NaN	NaN	NaN	NaN	NaN	NaN	NaN	NaN	NaN	NaN	NaN	NaN	NaN	NaN	NaN	NaN	NaN	NaN	NaN	NaN	NaN	NaN	NaN	NaN	NaN	NaN	NaN	NaN	NaN	NaN
NaN	NaN	NaN	NaN	NaN	NaN	NaN	NaN	NaN	NaN	NaN	NaN	NaN	NaN	NaN	NaN	NaN	NaN	NaN	NaN	NaN	NaN	NaN	NaN	NaN	NaN	NaN	NaN	NaN	NaN	NaN	NaN	NaN	NaN	NaN	NaN	NaN	NaN	NaN	NaN	NaN	NaN	NaN	NaN	NaN	NaN	NaN	NaN	NaN	NaN
-67.542281469737	NaN	NaN	NaN	NaN	NaN	NaN	NaN	NaN	NaN	NaN	NaN	NaN	NaN	NaN	NaN	NaN	NaN	NaN	NaN	NaN	NaN	NaN	NaN	NaN	NaN	NaN	NaN	NaN	NaN	NaN	NaN	NaN	NaN	NaN	NaN	NaN	NaN	NaN	NaN	NaN	NaN	NaN	NaN	NaN	NaN	NaN	NaN	NaN	NaN
-47.3807132339483	NaN	NaN	NaN	NaN	NaN	NaN	NaN	NaN	NaN	NaN	NaN	NaN	NaN	NaN	NaN	NaN	NaN	NaN	NaN	NaN	NaN	NaN	NaN	NaN	NaN	NaN	NaN	NaN	NaN	NaN	NaN	NaN	NaN	NaN	NaN	NaN	NaN	NaN	NaN	NaN	NaN	NaN	NaN	NaN	NaN	NaN	NaN	NaN	NaN
NaN	NaN	NaN	NaN	NaN	NaN	NaN	NaN	NaN	NaN	NaN	NaN	NaN	NaN	NaN	NaN	NaN	NaN	NaN	NaN	NaN	NaN	NaN	NaN	NaN	NaN	NaN	NaN	NaN	NaN	NaN	NaN	NaN	NaN	NaN	NaN	NaN	NaN	NaN	NaN	NaN	NaN	NaN	NaN	NaN	NaN	NaN	NaN	NaN	NaN
-38.1848338375178	NaN	NaN	NaN	NaN	NaN	NaN	NaN	NaN	NaN	NaN	NaN	NaN	NaN	NaN	NaN	NaN	NaN	NaN	NaN	NaN	NaN	NaN	NaN	NaN	NaN	NaN	NaN	NaN	NaN	NaN	NaN	NaN	NaN	NaN	NaN	NaN	NaN	NaN	NaN	NaN	NaN	NaN	NaN	NaN	NaN	NaN	NaN	NaN	NaN
-25.0386732044458	NaN	NaN	NaN	NaN	NaN	NaN	NaN	NaN	NaN	NaN	NaN	NaN	NaN	NaN	NaN	NaN	NaN	NaN	NaN	NaN	NaN	NaN	NaN	NaN	NaN	NaN	NaN	NaN	NaN	NaN	NaN	NaN	NaN	NaN	NaN	NaN	NaN	NaN	NaN	NaN	NaN	NaN	NaN	NaN	NaN	NaN	NaN	NaN	NaN
46.4342421271662	NaN	NaN	NaN	NaN	NaN	NaN	NaN	NaN	NaN	NaN	NaN	NaN	NaN	NaN	NaN	NaN	NaN	NaN	NaN	NaN	NaN	NaN	NaN	NaN	NaN	NaN	NaN	NaN	NaN	NaN	NaN	NaN	NaN	NaN	NaN	NaN	NaN	NaN	NaN	NaN	NaN	NaN	NaN	NaN	NaN	NaN	NaN	NaN	NaN
-48.0099542792493	NaN	NaN	NaN	NaN	NaN	NaN	NaN	NaN	NaN	NaN	NaN	NaN	NaN	NaN	NaN	NaN	NaN	NaN	NaN	NaN	NaN	NaN	NaN	NaN	NaN	NaN	NaN	NaN	NaN	NaN	NaN	NaN	NaN	NaN	NaN	NaN	NaN	NaN	NaN	NaN	NaN	NaN	NaN	NaN	NaN	NaN	NaN	NaN	NaN
-28.8206281309945	NaN	NaN	NaN	NaN	NaN	NaN	NaN	NaN	NaN	NaN	NaN	NaN	NaN	NaN	NaN	NaN	NaN	NaN	NaN	NaN	NaN	NaN	NaN	NaN	NaN	NaN	NaN	NaN	NaN	NaN	NaN	NaN	NaN	NaN	NaN	NaN	NaN	NaN	NaN	NaN	NaN	NaN	NaN	NaN	NaN	NaN	NaN	NaN	NaN
-29.7470752795697	NaN	NaN	NaN	NaN	NaN	NaN	NaN	NaN	NaN	NaN	NaN	NaN	NaN	NaN	NaN	NaN	NaN	NaN	NaN	NaN	NaN	NaN	NaN	NaN	NaN	NaN	NaN	NaN	NaN	NaN	NaN	NaN	NaN	NaN	NaN	NaN	NaN	NaN	NaN	NaN	NaN	NaN	NaN	NaN	NaN	NaN	NaN	NaN	NaN
15.6246587905424	NaN	NaN	NaN	NaN	NaN	NaN	NaN	NaN	NaN	NaN	NaN	NaN	NaN	NaN	NaN	NaN	NaN	NaN	NaN	NaN	NaN	NaN	NaN	NaN	NaN	NaN	NaN	NaN	NaN	NaN	NaN	NaN	NaN	NaN	NaN	NaN	NaN	NaN	NaN	NaN	NaN	NaN	NaN	NaN	NaN	NaN	NaN	NaN	NaN
3.63438163634861	NaN	NaN	NaN	NaN	NaN	NaN	NaN	NaN	NaN	NaN	NaN	NaN	NaN	NaN	NaN	NaN	NaN	NaN	NaN	NaN	NaN	NaN	NaN	NaN	NaN	NaN	NaN	NaN	NaN	NaN	NaN	NaN	NaN	NaN	NaN	NaN	NaN	NaN	NaN	NaN	NaN	NaN	NaN	NaN	NaN	NaN	NaN	NaN	NaN
131.608016567329	NaN	NaN	NaN	NaN	NaN	NaN	NaN	NaN	NaN	NaN	NaN	NaN	NaN	NaN	NaN	NaN	NaN	NaN	NaN	NaN	NaN	NaN	NaN	NaN	NaN	NaN	NaN	NaN	NaN	NaN	NaN	NaN	NaN	NaN	NaN	NaN	NaN	NaN	NaN	NaN	NaN	NaN	NaN	NaN	NaN	NaN	NaN	NaN	NaN
-33.4573221925096	NaN	NaN	NaN	NaN	NaN	NaN	NaN	NaN	NaN	NaN	NaN	NaN	NaN	NaN	NaN	NaN	NaN	NaN	NaN	NaN	NaN	NaN	NaN	NaN	NaN	NaN	NaN	NaN	NaN	NaN	NaN	NaN	NaN	NaN	NaN	NaN	NaN	NaN	NaN	NaN	NaN	NaN	NaN	NaN	NaN	NaN	NaN	NaN	NaN
-27.3337743577111	NaN	NaN	NaN	NaN	NaN	NaN	NaN	NaN	NaN	NaN	NaN	NaN	NaN	NaN	NaN	NaN	NaN	NaN	NaN	NaN	NaN	NaN	NaN	NaN	NaN	NaN	NaN	NaN	NaN	NaN	NaN	NaN	NaN	NaN	NaN	NaN	NaN	NaN	NaN	NaN	NaN	NaN	NaN	NaN	NaN	NaN	NaN	NaN	NaN
-14.1533548526944	NaN	NaN	NaN	NaN	NaN	NaN	NaN	NaN	NaN	NaN	NaN	NaN	NaN	NaN	NaN	NaN	NaN	NaN	NaN	NaN	NaN	NaN	NaN	NaN	NaN	NaN	NaN	NaN	NaN	NaN	NaN	NaN	NaN	NaN	NaN	NaN	NaN	NaN	NaN	NaN	NaN	NaN	NaN	NaN	NaN	NaN	NaN	NaN	NaN
-13.0619398632229	NaN	NaN	NaN	NaN	NaN	NaN	NaN	NaN	NaN	NaN	NaN	NaN	NaN	NaN	NaN	NaN	NaN	NaN	NaN	NaN	NaN	NaN	NaN	NaN	NaN	NaN	NaN	NaN	NaN	NaN	NaN	NaN	NaN	NaN	NaN	NaN	NaN	NaN	NaN	NaN	NaN	NaN	NaN	NaN	NaN	NaN	NaN	NaN	NaN
-4.9126779048081	NaN	NaN	NaN	NaN	NaN	NaN	NaN	NaN	NaN	NaN	NaN	NaN	NaN	NaN	NaN	NaN	NaN	NaN	NaN	NaN	NaN	NaN	NaN	NaN	NaN	NaN	NaN	NaN	NaN	NaN	NaN	NaN	NaN	NaN	NaN	NaN	NaN	NaN	NaN	NaN	NaN	NaN	NaN	NaN	NaN	NaN	NaN	NaN	NaN
8.28266855357503	NaN	NaN	NaN	NaN	NaN	NaN	NaN	NaN	NaN	NaN	NaN	NaN	NaN	NaN	NaN	NaN	NaN	NaN	NaN	NaN	NaN	NaN	NaN	NaN	NaN	NaN	NaN	NaN	NaN	NaN	NaN	NaN	NaN	NaN	NaN	NaN	NaN	NaN	NaN	NaN	NaN	NaN	NaN	NaN	NaN	NaN	NaN	NaN	NaN
-9.78453902516095	NaN	NaN	NaN	NaN	NaN	NaN	NaN	NaN	NaN	NaN	NaN	NaN	NaN	NaN	NaN	NaN	NaN	NaN	NaN	NaN	NaN	NaN	NaN	NaN	NaN	NaN	NaN	NaN	NaN	NaN	NaN	NaN	NaN	NaN	NaN	NaN	NaN	NaN	NaN	NaN	NaN	NaN	NaN	NaN	NaN	NaN	NaN	NaN	NaN
-7.68210112565701	NaN	NaN	NaN	NaN	NaN	NaN	NaN	NaN	NaN	NaN	NaN	NaN	NaN	NaN	NaN	NaN	NaN	NaN	NaN	NaN	NaN	NaN	NaN	NaN	NaN	NaN	NaN	NaN	NaN	NaN	NaN	NaN	NaN	NaN	NaN	NaN	NaN	NaN	NaN	NaN	NaN	NaN	NaN	NaN	NaN	NaN	NaN	NaN	NaN
-19.7069029205283	NaN	NaN	NaN	NaN	NaN	NaN	NaN	NaN	NaN	NaN	NaN	NaN	NaN	NaN	NaN	NaN	NaN	NaN	NaN	NaN	NaN	NaN	NaN	NaN	NaN	NaN	NaN	NaN	NaN	NaN	NaN	NaN	NaN	NaN	NaN	NaN	NaN	NaN	NaN	NaN	NaN	NaN	NaN	NaN	NaN	NaN	NaN	NaN	NaN
21.76092406057	NaN	NaN	NaN	NaN	NaN	NaN	NaN	NaN	NaN	NaN	NaN	NaN	NaN	NaN	NaN	NaN	NaN	NaN	NaN	NaN	NaN	NaN	NaN	NaN	NaN	NaN	NaN	NaN	NaN	NaN	NaN	NaN	NaN	NaN	NaN	NaN	NaN	NaN	NaN	NaN	NaN	NaN	NaN	NaN	NaN	NaN	NaN	NaN	NaN
73.3452322751378	NaN	NaN	NaN	NaN	NaN	NaN	NaN	NaN	NaN	NaN	NaN	NaN	NaN	NaN	NaN	NaN	NaN	NaN	NaN	NaN	NaN	NaN	NaN	NaN	NaN	NaN	NaN	NaN	NaN	NaN	NaN	NaN	NaN	NaN	NaN	NaN	NaN	NaN	NaN	NaN	NaN	NaN	NaN	NaN	NaN	NaN	NaN	NaN	NaN
73.4499716064338	NaN	NaN	NaN	NaN	NaN	NaN	NaN	NaN	NaN	NaN	NaN	NaN	NaN	NaN	NaN	NaN	NaN	NaN	NaN	NaN	NaN	NaN	NaN	NaN	NaN	NaN	NaN	NaN	NaN	NaN	NaN	NaN	NaN	NaN	NaN	NaN	NaN	NaN	NaN	NaN	NaN	NaN	NaN	NaN	NaN	NaN	NaN	NaN	NaN
0.825038499840943	NaN	NaN	NaN	NaN	NaN	NaN	NaN	NaN	NaN	NaN	NaN	NaN	NaN	NaN	NaN	NaN	NaN	NaN	NaN	NaN	NaN	NaN	NaN	NaN	NaN	NaN	NaN	NaN	NaN	NaN	NaN	NaN	NaN	NaN	NaN	NaN	NaN	NaN	NaN	NaN	NaN	NaN	NaN	NaN	NaN	NaN	NaN	NaN	NaN
-2.11881228583774	NaN	NaN	NaN	NaN	NaN	NaN	NaN	NaN	NaN	NaN	NaN	NaN	NaN	NaN	NaN	NaN	NaN	NaN	NaN	NaN	NaN	NaN	NaN	NaN	NaN	NaN	NaN	NaN	NaN	NaN	NaN	NaN	NaN	NaN	NaN	NaN	NaN	NaN	NaN	NaN	NaN	NaN	NaN	NaN	NaN	NaN	NaN	NaN	NaN
-38.4146365685503	NaN	NaN	NaN	NaN	NaN	NaN	NaN	NaN	NaN	NaN	NaN	NaN	NaN	NaN	NaN	NaN	NaN	NaN	NaN	NaN	NaN	NaN	NaN	NaN	NaN	NaN	NaN	NaN	NaN	NaN	NaN	NaN	NaN	NaN	NaN	NaN	NaN	NaN	NaN	NaN	NaN	NaN	NaN	NaN	NaN	NaN	NaN	NaN	NaN
NaN	NaN	NaN	NaN	NaN	NaN	NaN	NaN	NaN	NaN	NaN	NaN	NaN	NaN	NaN	NaN	NaN	NaN	NaN	NaN	NaN	NaN	NaN	NaN	NaN	NaN	NaN	NaN	NaN	NaN	NaN	NaN	NaN	NaN	NaN	NaN	NaN	NaN	NaN	NaN	NaN	NaN	NaN	NaN	NaN	NaN	NaN	NaN	NaN	NaN
26.4522098441389	NaN	NaN	NaN	NaN	NaN	NaN	NaN	NaN	NaN	NaN	NaN	NaN	NaN	NaN	NaN	NaN	NaN	NaN	NaN	NaN	NaN	NaN	NaN	NaN	NaN	NaN	NaN	NaN	NaN	NaN	NaN	NaN	NaN	NaN	NaN	NaN	NaN	NaN	NaN	NaN	NaN	NaN	NaN	NaN	NaN	NaN	NaN	NaN	NaN
NaN	NaN	NaN	NaN	NaN	NaN	NaN	NaN	NaN	NaN	NaN	NaN	NaN	NaN	NaN	NaN	NaN	NaN	NaN	NaN	NaN	NaN	NaN	NaN	NaN	NaN	NaN	NaN	NaN	NaN	NaN	NaN	NaN	NaN	NaN	NaN	NaN	NaN	NaN	NaN	NaN	NaN	NaN	NaN	NaN	NaN	NaN	NaN	NaN	NaN
-71.4857923434046	NaN	NaN	NaN	NaN	NaN	NaN	NaN	NaN	NaN	NaN	NaN	NaN	NaN	NaN	NaN	NaN	NaN	NaN	NaN	NaN	NaN	NaN	NaN	NaN	NaN	NaN	NaN	NaN	NaN	NaN	NaN	NaN	NaN	NaN	NaN	NaN	NaN	NaN	NaN	NaN	NaN	NaN	NaN	NaN	NaN	NaN	NaN	NaN	NaN
NaN	NaN	NaN	NaN	NaN	NaN	NaN	NaN	NaN	NaN	NaN	NaN	NaN	NaN	NaN	NaN	NaN	NaN	NaN	NaN	NaN	NaN	NaN	NaN	NaN	NaN	NaN	NaN	NaN	NaN	NaN	NaN	NaN	NaN	NaN	NaN	NaN	NaN	NaN	NaN	NaN	NaN	NaN	NaN	NaN	NaN	NaN	NaN	NaN	NaN
-43.0074033901187	NaN	NaN	NaN	NaN	NaN	NaN	NaN	NaN	NaN	NaN	NaN	NaN	NaN	NaN	NaN	NaN	NaN	NaN	NaN	NaN	NaN	NaN	NaN	NaN	NaN	NaN	NaN	NaN	NaN	NaN	NaN	NaN	NaN	NaN	NaN	NaN	NaN	NaN	NaN	NaN	NaN	NaN	NaN	NaN	NaN	NaN	NaN	NaN	NaN
NaN	-40.9058817418093	-24.70854378678	NaN	NaN	NaN	NaN	NaN	NaN	NaN	NaN	NaN	NaN	NaN	NaN	NaN	NaN	NaN	NaN	NaN	NaN	NaN	NaN	NaN	NaN	NaN	NaN	NaN	NaN	NaN	NaN	NaN	NaN	NaN	NaN	NaN	NaN	NaN	NaN	NaN	NaN	NaN	NaN	NaN	NaN	NaN	NaN	NaN	NaN	NaN
52.3287215848429	-44.8788144006822	15.875895590271	NaN	NaN	NaN	NaN	NaN	NaN	NaN	NaN	NaN	NaN	NaN	NaN	NaN	NaN	NaN	NaN	NaN	NaN	NaN	NaN	NaN	NaN	NaN	NaN	NaN	NaN	NaN	NaN	NaN	NaN	NaN	NaN	NaN	NaN	NaN	NaN	NaN	NaN	NaN	NaN	NaN	NaN	NaN	NaN	NaN	NaN	NaN
-19.4817881993625	-20.4946116953693	-47.8408460875516	NaN	NaN	NaN	NaN	NaN	NaN	NaN	NaN	NaN	NaN	NaN	NaN	NaN	NaN	NaN	NaN	NaN	NaN	NaN	NaN	NaN	NaN	NaN	NaN	NaN	NaN	NaN	NaN	NaN	NaN	NaN	NaN	NaN	NaN	NaN	NaN	NaN	NaN	NaN	NaN	NaN	NaN	NaN	NaN	NaN	NaN	NaN
-23.4514589745643	-13.3207728670846	17.0712854553545	-36.6213509142879	-30.5429392498001	NaN	NaN	NaN	NaN	NaN	NaN	NaN	NaN	NaN	NaN	NaN	NaN	NaN	NaN	NaN	NaN	NaN	NaN	NaN	NaN	NaN	NaN	NaN	NaN	NaN	NaN	NaN	NaN	NaN	NaN	NaN	NaN	NaN	NaN	NaN	NaN	NaN	NaN	NaN	NaN	NaN	NaN	NaN	NaN	NaN
70.8683912580897	NaN	-37.5561900669219	NaN	-38.5695039110809	NaN	NaN	NaN	NaN	NaN	NaN	NaN	NaN	NaN	NaN	NaN	NaN	NaN	NaN	NaN	NaN	NaN	NaN	NaN	NaN	NaN	NaN	NaN	NaN	NaN	NaN	NaN	NaN	NaN	NaN	NaN	NaN	NaN	NaN	NaN	NaN	NaN	NaN	NaN	NaN	NaN	NaN	NaN	NaN	NaN
-41.5321595109483	-22.2745347807543	-13.1525020138202	-27.3423307623843	NaN	NaN	NaN	NaN	NaN	NaN	NaN	NaN	NaN	NaN	NaN	NaN	NaN	NaN	NaN	NaN	NaN	NaN	NaN	NaN	NaN	NaN	NaN	NaN	NaN	NaN	NaN	NaN	NaN	NaN	NaN	NaN	NaN	NaN	NaN	NaN	NaN	NaN	NaN	NaN	NaN	NaN	NaN	NaN	NaN	NaN
27.4838812357805	NaN	-42.4686408103551	NaN	-25.2339614656551	NaN	NaN	NaN	NaN	NaN	NaN	NaN	NaN	NaN	NaN	NaN	NaN	NaN	NaN	NaN	NaN	NaN	NaN	NaN	NaN	NaN	NaN	NaN	NaN	NaN	NaN	NaN	NaN	NaN	NaN	NaN	NaN	NaN	NaN	NaN	NaN	NaN	NaN	NaN	NaN	NaN	NaN	NaN	NaN	NaN
66.1118519583971	17.4374396092814	31.6341432111068	-34.2791235116541	NaN	NaN	NaN	NaN	NaN	NaN	NaN	NaN	NaN	NaN	NaN	NaN	NaN	NaN	NaN	NaN	NaN	NaN	NaN	NaN	NaN	NaN	NaN	NaN	NaN	NaN	NaN	NaN	NaN	NaN	NaN	NaN	NaN	NaN	NaN	NaN	NaN	NaN	NaN	NaN	NaN	NaN	NaN	NaN	NaN	NaN
-27.0999334651891	88.5298066846081	-56.5145164857515	-3.77112624198441	-16.9569738029262	NaN	NaN	NaN	NaN	NaN	NaN	NaN	NaN	NaN	NaN	NaN	NaN	NaN	NaN	NaN	NaN	NaN	NaN	NaN	NaN	NaN	NaN	NaN	NaN	NaN	NaN	NaN	NaN	NaN	NaN	NaN	NaN	NaN	NaN	NaN	NaN	NaN	NaN	NaN	NaN	NaN	NaN	NaN	NaN	NaN
-23.975430652356	16.6062411188829	33.8534516216594	NaN	-22.960888858075	NaN	NaN	NaN	NaN	NaN	NaN	NaN	NaN	NaN	NaN	NaN	NaN	NaN	NaN	NaN	NaN	NaN	NaN	NaN	NaN	NaN	NaN	NaN	NaN	NaN	NaN	NaN	NaN	NaN	NaN	NaN	NaN	NaN	NaN	NaN	NaN	NaN	NaN	NaN	NaN	NaN	NaN	NaN	NaN	NaN
-34.0416535829407	105.999054747358	-39.1155922905602	2.49070511191995	-21.8642006846538	NaN	NaN	NaN	NaN	NaN	NaN	NaN	NaN	NaN	NaN	NaN	NaN	NaN	NaN	NaN	NaN	NaN	NaN	NaN	NaN	NaN	NaN	NaN	NaN	NaN	NaN	NaN	NaN	NaN	NaN	NaN	NaN	NaN	NaN	NaN	NaN	NaN	NaN	NaN	NaN	NaN	NaN	NaN	NaN	NaN
33.0298111665789	-2.49637211488408	2.57879692532491	2.57879692532491	45.2102168630804	NaN	NaN	NaN	NaN	NaN	NaN	NaN	NaN	NaN	NaN	NaN	NaN	NaN	NaN	NaN	NaN	NaN	NaN	NaN	NaN	NaN	NaN	NaN	NaN	NaN	NaN	NaN	NaN	NaN	NaN	NaN	NaN	NaN	NaN	NaN	NaN	NaN	NaN	NaN	NaN	NaN	NaN	NaN	NaN	NaN
4.69749145807666	19.9266913668981	-43.0206682562306	11.8044514155267	-0.378908511530501	NaN	NaN	NaN	NaN	NaN	NaN	NaN	NaN	NaN	NaN	NaN	NaN	NaN	NaN	NaN	NaN	NaN	NaN	NaN	NaN	NaN	NaN	NaN	NaN	NaN	NaN	NaN	NaN	NaN	NaN	NaN	NaN	NaN	NaN	NaN	NaN	NaN	NaN	NaN	NaN	NaN	NaN	NaN	NaN	NaN
-5.36910161625106	-22.6330487034956	-27.710680199744	NaN	52.5158974409807	NaN	NaN	NaN	NaN	NaN	NaN	NaN	NaN	NaN	NaN	NaN	NaN	NaN	NaN	NaN	NaN	NaN	NaN	NaN	NaN	NaN	NaN	NaN	NaN	NaN	NaN	NaN	NaN	NaN	NaN	NaN	NaN	NaN	NaN	NaN	NaN	NaN	NaN	NaN	NaN	NaN	NaN	NaN	NaN	NaN
-14.4248074309368	-22.5509892238448	-17.4721256032773	42.458465119419	30.269192430057	NaN	NaN	NaN	NaN	NaN	NaN	NaN	NaN	NaN	NaN	NaN	NaN	NaN	NaN	NaN	NaN	NaN	NaN	NaN	NaN	NaN	NaN	NaN	NaN	NaN	NaN	NaN	NaN	NaN	NaN	NaN	NaN	NaN	NaN	NaN	NaN	NaN	NaN	NaN	NaN	NaN	NaN	NaN	NaN	NaN
34.4281891317303	24.2679964457311	-58.0295643108625	NaN	-23.4849091784652	NaN	NaN	NaN	NaN	NaN	NaN	NaN	NaN	NaN	NaN	NaN	NaN	NaN	NaN	NaN	NaN	NaN	NaN	NaN	NaN	NaN	NaN	NaN	NaN	NaN	NaN	NaN	NaN	NaN	NaN	NaN	NaN	NaN	NaN	NaN	NaN	NaN	NaN	NaN	NaN	NaN	NaN	NaN	NaN	NaN
-16.2891551357683	-14.2566232701761	11.1500250497258	27.4102799744631	-35.5982078588938	NaN	NaN	NaN	NaN	NaN	NaN	NaN	NaN	NaN	NaN	NaN	NaN	NaN	NaN	NaN	NaN	NaN	NaN	NaN	NaN	NaN	NaN	NaN	NaN	NaN	NaN	NaN	NaN	NaN	NaN	NaN	NaN	NaN	NaN	NaN	NaN	NaN	NaN	NaN	NaN	NaN	NaN	NaN	NaN	NaN
41.7357294948755	-7.05688091100501	-20.2715462292643	-17.2220080788968	-28.4036479635777	NaN	NaN	NaN	NaN	NaN	NaN	NaN	NaN	NaN	NaN	NaN	NaN	NaN	NaN	NaN	NaN	NaN	NaN	NaN	NaN	NaN	NaN	NaN	NaN	NaN	NaN	NaN	NaN	NaN	NaN	NaN	NaN	NaN	NaN	NaN	NaN	NaN	NaN	NaN	NaN	NaN	NaN	NaN	NaN	NaN
-25.2726315336899	-21.2055930510238	95.721763325625	4.21339746563898	15.3977532929706	NaN	NaN	NaN	NaN	NaN	NaN	NaN	NaN	NaN	NaN	NaN	NaN	NaN	NaN	NaN	NaN	NaN	NaN	NaN	NaN	NaN	NaN	NaN	NaN	NaN	NaN	NaN	NaN	NaN	NaN	NaN	NaN	NaN	NaN	NaN	NaN	NaN	NaN	NaN	NaN	NaN	NaN	NaN	NaN	NaN
57.1864245422151	86.6796172331635	-15.0210472183825	37.8632982964214	9.38711224998855	NaN	NaN	NaN	NaN	NaN	NaN	NaN	NaN	NaN	NaN	NaN	NaN	NaN	NaN	NaN	NaN	NaN	NaN	NaN	NaN	NaN	NaN	NaN	NaN	NaN	NaN	NaN	NaN	NaN	NaN	NaN	NaN	NaN	NaN	NaN	NaN	NaN	NaN	NaN	NaN	NaN	NaN	NaN	NaN	NaN
52.2017317462959	-8.83349555911316	-25.1095561738889	-29.1785713275828	35.9256711315202	NaN	NaN	NaN	NaN	NaN	NaN	NaN	NaN	NaN	NaN	NaN	NaN	NaN	NaN	NaN	NaN	NaN	NaN	NaN	NaN	NaN	NaN	NaN	NaN	NaN	NaN	NaN	NaN	NaN	NaN	NaN	NaN	NaN	NaN	NaN	NaN	NaN	NaN	NaN	NaN	NaN	NaN	NaN	NaN	NaN
-20.957954825942	-1.62543482885742	17.7070851682271	8.54957569592393	-7.73044114372622	NaN	NaN	NaN	NaN	NaN	NaN	NaN	NaN	NaN	NaN	NaN	NaN	NaN	NaN	NaN	NaN	NaN	NaN	NaN	NaN	NaN	NaN	NaN	NaN	NaN	NaN	NaN	NaN	NaN	NaN	NaN	NaN	NaN	NaN	NaN	NaN	NaN	NaN	NaN	NaN	NaN	NaN	NaN	NaN	NaN
-13.7510894160773	45.2783199164112	41.207326169343	-10.6978441057762	13.7281183766329	NaN	NaN	NaN	NaN	NaN	NaN	NaN	NaN	NaN	NaN	NaN	NaN	NaN	NaN	NaN	NaN	NaN	NaN	NaN	NaN	NaN	NaN	NaN	NaN	NaN	NaN	NaN	NaN	NaN	NaN	NaN	NaN	NaN	NaN	NaN	NaN	NaN	NaN	NaN	NaN	NaN	NaN	NaN	NaN	NaN
-5.52272281274187	39.269098607887	-13.6666903437653	32.1431270182415	-1.45073904723015	NaN	NaN	NaN	NaN	NaN	NaN	NaN	NaN	NaN	NaN	NaN	NaN	NaN	NaN	NaN	NaN	NaN	NaN	NaN	NaN	NaN	NaN	NaN	NaN	NaN	NaN	NaN	NaN	NaN	NaN	NaN	NaN	NaN	NaN	NaN	NaN	NaN	NaN	NaN	NaN	NaN	NaN	NaN	NaN	NaN
236.905667122337	20.0197874794358	128.971849084085	25.1110053114288	-28.8559037076968	NaN	NaN	NaN	NaN	NaN	NaN	NaN	NaN	NaN	NaN	NaN	NaN	NaN	NaN	NaN	NaN	NaN	NaN	NaN	NaN	NaN	NaN	NaN	NaN	NaN	NaN	NaN	NaN	NaN	NaN	NaN	NaN	NaN	NaN	NaN	NaN	NaN	NaN	NaN	NaN	NaN	NaN	NaN	NaN	NaN
22.1494269271281	-16.5532429257154	7.89054856029101	20.1124443032942	-16.5532429257154	NaN	NaN	NaN	NaN	NaN	NaN	NaN	NaN	NaN	NaN	NaN	NaN	NaN	NaN	NaN	NaN	NaN	NaN	NaN	NaN	NaN	NaN	NaN	NaN	NaN	NaN	NaN	NaN	NaN	NaN	NaN	NaN	NaN	NaN	NaN	NaN	NaN	NaN	NaN	NaN	NaN	NaN	NaN	NaN	NaN
-1.18837651225503	50.7673215668117	-26.656855962778	-13.413246648506	28.3550596503516	NaN	NaN	NaN	NaN	NaN	NaN	NaN	NaN	NaN	NaN	NaN	NaN	NaN	NaN	NaN	NaN	NaN	NaN	NaN	NaN	NaN	NaN	NaN	NaN	NaN	NaN	NaN	NaN	NaN	NaN	NaN	NaN	NaN	NaN	NaN	NaN	NaN	NaN	NaN	NaN	NaN	NaN	NaN	NaN	NaN
26.4118162698322	-31.6704521236884	29.4687777642281	1.95612431466564	60.0383927081863	NaN	NaN	NaN	NaN	NaN	NaN	NaN	NaN	NaN	NaN	NaN	NaN	NaN	NaN	NaN	NaN	NaN	NaN	NaN	NaN	NaN	NaN	NaN	NaN	NaN	NaN	NaN	NaN	NaN	NaN	NaN	NaN	NaN	NaN	NaN	NaN	NaN	NaN	NaN	NaN	NaN	NaN	NaN	NaN	NaN
22.4291560455064	-21.3979606650342	-11.2056079416527	-9.16713739697635	91.7371545645007	NaN	NaN	NaN	NaN	NaN	NaN	NaN	NaN	NaN	NaN	NaN	NaN	NaN	NaN	NaN	NaN	NaN	NaN	NaN	NaN	NaN	NaN	NaN	NaN	NaN	NaN	NaN	NaN	NaN	NaN	NaN	NaN	NaN	NaN	NaN	NaN	NaN	NaN	NaN	NaN	NaN	NaN	NaN	NaN	NaN
12.3276549127293	48.0095774382017	44.9511269360184	-3.98408109891517	15.3861054149127	NaN	NaN	NaN	NaN	NaN	NaN	NaN	NaN	NaN	NaN	NaN	NaN	NaN	NaN	NaN	NaN	NaN	NaN	NaN	NaN	NaN	NaN	NaN	NaN	NaN	NaN	NaN	NaN	NaN	NaN	NaN	NaN	NaN	NaN	NaN	NaN	NaN	NaN	NaN	NaN	NaN	NaN	NaN	NaN	NaN
233.700362228902	102.154953571701	-6.95635438427079	12.4185507667897	14.4580144669013	NaN	NaN	NaN	NaN	NaN	NaN	NaN	NaN	NaN	NaN	NaN	NaN	NaN	NaN	NaN	NaN	NaN	NaN	NaN	NaN	NaN	NaN	NaN	NaN	NaN	NaN	NaN	NaN	NaN	NaN	NaN	NaN	NaN	NaN	NaN	NaN	NaN	NaN	NaN	NaN	NaN	NaN	NaN	NaN	NaN
123.687345841424	36.9890186065178	112.467562316906	47.1888218106243	17.6093925187153	NaN	NaN	NaN	NaN	NaN	NaN	NaN	NaN	NaN	NaN	NaN	NaN	NaN	NaN	NaN	NaN	NaN	NaN	NaN	NaN	NaN	NaN	NaN	NaN	NaN	NaN	NaN	NaN	NaN	NaN	NaN	NaN	NaN	NaN	NaN	NaN	NaN	NaN	NaN	NaN	NaN	NaN	NaN	NaN	NaN
131.967258084787	62.5916920768929	-16.9861630498094	79.9355835788665	-7.80410284288225	NaN	NaN	NaN	NaN	NaN	NaN	NaN	NaN	NaN	NaN	NaN	NaN	NaN	NaN	NaN	NaN	NaN	NaN	NaN	NaN	NaN	NaN	NaN	NaN	NaN	NaN	NaN	NaN	NaN	NaN	NaN	NaN	NaN	NaN	NaN	NaN	NaN	NaN	NaN	NaN	NaN	NaN	NaN	NaN	NaN
534.155570380935	94.3297141978094	NaN	-28.1276007487686	-3.63613775945296	NaN	NaN	NaN	NaN	NaN	NaN	NaN	NaN	NaN	NaN	NaN	NaN	NaN	NaN	NaN	NaN	NaN	NaN	NaN	NaN	NaN	NaN	NaN	NaN	NaN	NaN	NaN	NaN	NaN	NaN	NaN	NaN	NaN	NaN	NaN	NaN	NaN	NaN	NaN	NaN	NaN	NaN	NaN	NaN	NaN
324.104147314203	-3.54904587115809	-29.0672073341924	83.2127031031586	5.63749225553427	-67.8548127580046	NaN	NaN	NaN	NaN	NaN	NaN	NaN	NaN	NaN	NaN	NaN	NaN	NaN	NaN	NaN	NaN	NaN	NaN	NaN	NaN	NaN	NaN	NaN	NaN	NaN	NaN	NaN	NaN	NaN	NaN	NaN	NaN	NaN	NaN	NaN	NaN	NaN	NaN	NaN	NaN	NaN	NaN	NaN	NaN
42.4819821247028	-5.50386232715047	96.5936790597715	61.880514988218	1.64296556993407	-65.7414117454344	NaN	NaN	NaN	NaN	NaN	NaN	NaN	NaN	NaN	NaN	NaN	NaN	NaN	NaN	NaN	NaN	NaN	NaN	NaN	NaN	NaN	NaN	NaN	NaN	NaN	NaN	NaN	NaN	NaN	NaN	NaN	NaN	NaN	NaN	NaN	NaN	NaN	NaN	NaN	NaN	NaN	NaN	NaN	NaN
29.3044490888682	29.3044490888682	-18.6931019734298	26.2407756168066	-8.48085706655791	-93.2424897935948	NaN	NaN	NaN	NaN	NaN	NaN	NaN	NaN	NaN	NaN	NaN	NaN	NaN	NaN	NaN	NaN	NaN	NaN	NaN	NaN	NaN	NaN	NaN	NaN	NaN	NaN	NaN	NaN	NaN	NaN	NaN	NaN	NaN	NaN	NaN	NaN	NaN	NaN	NaN	NaN	NaN	NaN	NaN	NaN
14.0775375329267	-24.7384626515133	-20.6525678952565	2.84132695322036	25.313748112633	114.181959061219	NaN	NaN	NaN	NaN	NaN	NaN	NaN	NaN	NaN	NaN	NaN	NaN	NaN	NaN	NaN	NaN	NaN	NaN	NaN	NaN	NaN	NaN	NaN	NaN	NaN	NaN	NaN	NaN	NaN	NaN	NaN	NaN	NaN	NaN	NaN	NaN	NaN	NaN	NaN	NaN	NaN	NaN	NaN	NaN
-6.2654221996552	-10.3523142360124	-15.4609292814588	104.080662781988	2.93008488214841	-92.0901549631556	NaN	NaN	NaN	NaN	NaN	NaN	NaN	NaN	NaN	NaN	NaN	NaN	NaN	NaN	NaN	NaN	NaN	NaN	NaN	NaN	NaN	NaN	NaN	NaN	NaN	NaN	NaN	NaN	NaN	NaN	NaN	NaN	NaN	NaN	NaN	NaN	NaN	NaN	NaN	NaN	NaN	NaN	NaN	NaN
26.5242525190889	68.4251230040013	-34.7940945320026	6.08480350205838	-15.3766179658236	31.6341147733465	NaN	NaN	NaN	NaN	NaN	NaN	NaN	NaN	NaN	NaN	NaN	NaN	NaN	NaN	NaN	NaN	NaN	NaN	NaN	NaN	NaN	NaN	NaN	NaN	NaN	NaN	NaN	NaN	NaN	NaN	NaN	NaN	NaN	NaN	NaN	NaN	NaN	NaN	NaN	NaN	NaN	NaN	NaN	NaN
15.3743949603172	48.0854994224003	-21.4255975595263	-8.13671137180504	8.21884085923652	NaN	NaN	NaN	NaN	NaN	NaN	NaN	NaN	NaN	NaN	NaN	NaN	NaN	NaN	NaN	NaN	NaN	NaN	NaN	NaN	NaN	NaN	NaN	NaN	NaN	NaN	NaN	NaN	NaN	NaN	NaN	NaN	NaN	NaN	NaN	NaN	NaN	NaN	NaN	NaN	NaN	NaN	NaN	NaN	NaN
53.2977321237954	90.1067133217895	18.5336943256898	-14.1854000725272	81.9269397222353	3.19661882652557	NaN	NaN	NaN	NaN	NaN	NaN	NaN	NaN	NaN	NaN	NaN	NaN	NaN	NaN	NaN	NaN	NaN	NaN	NaN	NaN	NaN	NaN	NaN	NaN	NaN	NaN	NaN	NaN	NaN	NaN	NaN	NaN	NaN	NaN	NaN	NaN	NaN	NaN	NaN	NaN	NaN	NaN	NaN	NaN
14.5354868817717	-8.98710778965726	NaN	NaN	NaN	96.3532074780465	12.4900438668649	-5.91894326729695	NaN	NaN	NaN	NaN	NaN	NaN	NaN	NaN	NaN	NaN	NaN	NaN	NaN	NaN	NaN	NaN	NaN	NaN	NaN	NaN	NaN	NaN	NaN	NaN	NaN	NaN	NaN	NaN	NaN	NaN	NaN	NaN	NaN	NaN	NaN	NaN	NaN	NaN	NaN	NaN	NaN	NaN
NaN	-12.9930177542582	-56.9807895477093	-15.0389606283722	21.7880111056799	14.6272110462809	-45.7281037400822	-9.92410344308717	NaN	NaN	NaN	NaN	NaN	NaN	NaN	NaN	NaN	NaN	NaN	NaN	NaN	NaN	NaN	NaN	NaN	NaN	NaN	NaN	NaN	NaN	NaN	NaN	NaN	NaN	NaN	NaN	NaN	NaN	NaN	NaN	NaN	NaN	NaN	NaN	NaN	NaN	NaN	NaN	NaN	NaN
-10.8615571688142	-14.9544431241923	-9.8383356799697	44.3924032287897	-33.3724299233936	2.44032218616449	113.971464470217	-17.0008861018813	NaN	NaN	NaN	NaN	NaN	NaN	NaN	NaN	NaN	NaN	NaN	NaN	NaN	NaN	NaN	NaN	NaN	NaN	NaN	NaN	NaN	NaN	NaN	NaN	NaN	NaN	NaN	NaN	NaN	NaN	NaN	NaN	NaN	NaN	NaN	NaN	NaN	NaN	NaN	NaN	NaN	NaN
45.5149438198839	-10.775997639924	-44.5505625158088	-6.6821109883016	111.017130245842	-15.893355954452	-36.362789212564	-3.6116959995848	NaN	NaN	NaN	NaN	NaN	NaN	NaN	NaN	NaN	NaN	NaN	NaN	NaN	NaN	NaN	NaN	NaN	NaN	NaN	NaN	NaN	NaN	NaN	NaN	NaN	NaN	NaN	NaN	NaN	NaN	NaN	NaN	NaN	NaN	NaN	NaN	NaN	NaN	NaN	NaN	NaN	NaN
26.1635942730852	NaN	15.9263746797856	NaN	44.5905895410244	-22.9750597747528	-46.5206648393418	17.9738185984456	NaN	NaN	NaN	NaN	NaN	NaN	NaN	NaN	NaN	NaN	NaN	NaN	NaN	NaN	NaN	NaN	NaN	NaN	NaN	NaN	NaN	NaN	NaN	NaN	NaN	NaN	NaN	NaN	NaN	NaN	NaN	NaN	NaN	NaN	NaN	NaN	NaN	NaN	NaN	NaN	NaN	NaN
-21.868449166993	-12.6526977631265	-15.7246148977487	10.8986669356434	-19.8205044105783	-17.7725596541635	-34.1561177054817	-32.1081729490669	NaN	NaN	NaN	NaN	NaN	NaN	NaN	NaN	NaN	NaN	NaN	NaN	NaN	NaN	NaN	NaN	NaN	NaN	NaN	NaN	NaN	NaN	NaN	NaN	NaN	NaN	NaN	NaN	NaN	NaN	NaN	NaN	NaN	NaN	NaN	NaN	NaN	NaN	NaN	NaN	NaN	NaN
-34.076194992378	22.2560655871497	-10.5190678409392	-46.3668700279114	14.0622822301275	54.0069760956107	-42.2699783494003	-23.8339657961003	NaN	NaN	NaN	NaN	NaN	NaN	NaN	NaN	NaN	NaN	NaN	NaN	NaN	NaN	NaN	NaN	NaN	NaN	NaN	NaN	NaN	NaN	NaN	NaN	NaN	NaN	NaN	NaN	NaN	NaN	NaN	NaN	NaN	NaN	NaN	NaN	NaN	NaN	NaN	NaN	NaN	NaN
-8.38439356734291	24.398761110452	-22.7270237388782	47.9616535351172	3.9092894368302	-2.23755206525636	-11.4578143183862	-31.947285992008	NaN	NaN	NaN	NaN	NaN	NaN	NaN	NaN	NaN	NaN	NaN	NaN	NaN	NaN	NaN	NaN	NaN	NaN	NaN	NaN	NaN	NaN	NaN	NaN	NaN	NaN	NaN	NaN	NaN	NaN	NaN	NaN	NaN	NaN	NaN	NaN	NaN	NaN	NaN	NaN	NaN	NaN
-13.4217447685812	31.6661275315443	-17.5206422504108	75.7292754612124	68.5562048680106	35.7650250133739	0.924396417822385	-5.223949804922	NaN	NaN	NaN	NaN	NaN	NaN	NaN	NaN	NaN	NaN	NaN	NaN	NaN	NaN	NaN	NaN	NaN	NaN	NaN	NaN	NaN	NaN	NaN	NaN	NaN	NaN	NaN	NaN	NaN	NaN	NaN	NaN	NaN	NaN	NaN	NaN	NaN	NaN	NaN	NaN	NaN	NaN
36.8871023045345	-33.8361920186974	270.581466155214	30.7372506242535	-4.11190889733904	28.6873000641598	13.3126708634572	28.6873000641598	NaN	NaN	NaN	NaN	NaN	NaN	NaN	NaN	NaN	NaN	NaN	NaN	NaN	NaN	NaN	NaN	NaN	NaN	NaN	NaN	NaN	NaN	NaN	NaN	NaN	NaN	NaN	NaN	NaN	NaN	NaN	NaN	NaN	NaN	NaN	NaN	NaN	NaN	NaN	NaN	NaN	NaN
-22.4786232155534	34.9340502866672	31.8583713490482	-9.15068115253791	9.30339247317584	17.5052029734931	42.1106344744447	386.586675487768	NaN	NaN	NaN	NaN	NaN	NaN	NaN	NaN	NaN	NaN	NaN	NaN	NaN	NaN	NaN	NaN	NaN	NaN	NaN	NaN	NaN	NaN	NaN	NaN	NaN	NaN	NaN	NaN	NaN	NaN	NaN	NaN	NaN	NaN	NaN	NaN	NaN	NaN	NaN	NaN	NaN	NaN
28.878131496304	173.470454487993	-4.96262494855942	17.5978793480162	39.1329061765657	18.6233568160424	-0.860715076454761	-5.98810241658559	NaN	NaN	NaN	NaN	NaN	NaN	NaN	NaN	NaN	NaN	NaN	NaN	NaN	NaN	NaN	NaN	NaN	NaN	NaN	NaN	NaN	NaN	NaN	NaN	NaN	NaN	NaN	NaN	NaN	NaN	NaN	NaN	NaN	NaN	NaN	NaN	NaN	NaN	NaN	NaN	NaN	NaN
70.0027672170129	19.7420586337702	-4.87543128455276	13.5876861541895	-32.5701074426661	6.40758492801193	11.5362286609959	-17.1841762437142	NaN	NaN	NaN	NaN	NaN	NaN	NaN	NaN	NaN	NaN	NaN	NaN	NaN	NaN	NaN	NaN	NaN	NaN	NaN	NaN	NaN	NaN	NaN	NaN	NaN	NaN	NaN	NaN	NaN	NaN	NaN	NaN	NaN	NaN	NaN	NaN	NaN	NaN	NaN	NaN	NaN	NaN
2.39366615943915	-22.2298574007695	-12.9960360656913	29.0691500163319	4.44562645612321	-4.78819487895505	34.199050758042	130.641184702193	NaN	NaN	NaN	NaN	NaN	NaN	NaN	NaN	NaN	NaN	NaN	NaN	NaN	NaN	NaN	NaN	NaN	NaN	NaN	NaN	NaN	NaN	NaN	NaN	NaN	NaN	NaN	NaN	NaN	NaN	NaN	NaN	NaN	NaN	NaN	NaN	NaN	NaN	NaN	NaN	NaN	NaN
9.66632772660336	13.7712544200132	87.6599349013912	35.3221195604151	15.8237177667182	25.0598028268904	26.0860345002429	-9.8320740670936	NaN	NaN	NaN	NaN	NaN	NaN	NaN	NaN	NaN	NaN	NaN	NaN	NaN	NaN	NaN	NaN	NaN	NaN	NaN	NaN	NaN	NaN	NaN	NaN	NaN	NaN	NaN	NaN	NaN	NaN	NaN	NaN	NaN	NaN	NaN	NaN	NaN	NaN	NaN	NaN	NaN	NaN
-24.1167768298726	32.3398058646613	26.1809059343485	-20.0108435429974	-28.2227101167478	-24.1167768298726	20.0220060040357	-11.7989769692471	NaN	NaN	NaN	NaN	NaN	NaN	NaN	NaN	NaN	NaN	NaN	NaN	NaN	NaN	NaN	NaN	NaN	NaN	NaN	NaN	NaN	NaN	NaN	NaN	NaN	NaN	NaN	NaN	NaN	NaN	NaN	NaN	NaN	NaN	NaN	NaN	NaN	NaN	NaN	NaN	NaN	NaN
5.74112203720687	31.4094993755014	52.9709363396688	14.9817378789929	69.3986978361773	103.280955922726	294.253683319637	-10.6866394593016	NaN	NaN	NaN	NaN	NaN	NaN	NaN	NaN	NaN	NaN	NaN	NaN	NaN	NaN	NaN	NaN	NaN	NaN	NaN	NaN	NaN	NaN	NaN	NaN	NaN	NaN	NaN	NaN	NaN	NaN	NaN	NaN	NaN	NaN	NaN	NaN	NaN	NaN	NaN	NaN	NaN	NaN
49.9914891992705	54.0994371547995	239.984082142491	8.91200964397953	-31.1404829224291	-23.9515740002532	235.876134186962	2.75008771068589	NaN	NaN	NaN	NaN	NaN	NaN	NaN	NaN	NaN	NaN	NaN	NaN	NaN	NaN	NaN	NaN	NaN	NaN	NaN	NaN	NaN	NaN	NaN	NaN	NaN	NaN	NaN	NaN	NaN	NaN	NaN	NaN	NaN	NaN	NaN	NaN	NaN	NaN	NaN	NaN	NaN	NaN
-16.6782387201288	-5.37860963365532	94.2635741288834	-11.5420436808227	-27.9778678066023	-10.5148046729614	481.532680092565	-27.9778678066023	NaN	NaN	NaN	NaN	NaN	NaN	NaN	NaN	NaN	NaN	NaN	NaN	NaN	NaN	NaN	NaN	NaN	NaN	NaN	NaN	NaN	NaN	NaN	NaN	NaN	NaN	NaN	NaN	NaN	NaN	NaN	NaN	NaN	NaN	NaN	NaN	NaN	NaN	NaN	NaN	NaN	NaN
235.141560970969	-3.2363859588739	387.2102512538	-4.26387710943357	19.3684193534388	27.5883485579162	75.8804326342206	37.8632600635129	NaN	NaN	NaN	NaN	NaN	NaN	NaN	NaN	NaN	NaN	NaN	NaN	NaN	NaN	NaN	NaN	NaN	NaN	NaN	NaN	NaN	NaN	NaN	NaN	NaN	NaN	NaN	NaN	NaN	NaN	NaN	NaN	NaN	NaN	NaN	NaN	NaN	NaN	NaN	NaN	NaN	NaN
443.919789211181	-27.8144392233687	331.895756750688	-36.0363865599186	112.986408915048	-29.8699260575062	499.417933732892	54.4050341421301	NaN	NaN	NaN	NaN	NaN	NaN	NaN	NaN	NaN	NaN	NaN	NaN	NaN	NaN	NaN	NaN	NaN	NaN	NaN	NaN	NaN	NaN	NaN	NaN	NaN	NaN	NaN	NaN	NaN	NaN	NaN	NaN	NaN	NaN	NaN	NaN	NaN	NaN	NaN	NaN	NaN	NaN
187.118459033007	59.6469789055323	410.193549256088	-43.1526018424313	208.706370990079	25.7231172587043	149.082614156261	384.493654069097	NaN	NaN	NaN	NaN	NaN	NaN	NaN	NaN	NaN	NaN	NaN	NaN	NaN	NaN	NaN	NaN	NaN	NaN	NaN	NaN	NaN	NaN	NaN	NaN	NaN	NaN	NaN	NaN	NaN	NaN	NaN	NaN	NaN	NaN	NaN	NaN	NaN	NaN	NaN	NaN	NaN	NaN
477.219075981558	22.7333177089728	207.818015648035	-25.59435341956	-23.5378567757927	-23.5378567757927	91.6259552751792	75.1739821250403	NaN	NaN	NaN	NaN	NaN	NaN	NaN	NaN	NaN	NaN	NaN	NaN	NaN	NaN	NaN	NaN	NaN	NaN	NaN	NaN	NaN	NaN	NaN	NaN	NaN	NaN	NaN	NaN	NaN	NaN	NaN	NaN	NaN	NaN	NaN	NaN	NaN	NaN	NaN	NaN	NaN	NaN
500.051997477937	-2.88497214409461	486.681484993098	-52.2530182419628	6.37153649925567	76.3096018045689	100.993624853503	-32.71149999489	NaN	NaN	NaN	NaN	NaN	NaN	NaN	NaN	NaN	NaN	NaN	NaN	NaN	NaN	NaN	NaN	NaN	NaN	NaN	NaN	NaN	NaN	NaN	NaN	NaN	NaN	NaN	NaN	NaN	NaN	NaN	NaN	NaN	NaN	NaN	NaN	NaN	NaN	NaN	NaN	NaN	NaN
406.646971031851	-28.5158538127366	317.145397127645	11.6055413857005	23.9505860621427	-32.630868704884	30.1231084003638	-17.1995628593313	NaN	NaN	NaN	NaN	NaN	NaN	NaN	NaN	NaN	NaN	NaN	NaN	NaN	NaN	NaN	NaN	NaN	NaN	NaN	NaN	NaN	NaN	NaN	NaN	NaN	NaN	NaN	NaN	NaN	NaN	NaN	NaN	NaN	NaN	NaN	NaN	NaN	NaN	NaN	NaN	NaN	NaN
202.063309299425	-33.5792043834846	58.0023839037598	30.2192054345958	25.0741723847506	183.541190319982	-1.67999947444443	138.264899481345	NaN	NaN	NaN	NaN	NaN	NaN	NaN	NaN	NaN	NaN	NaN	NaN	NaN	NaN	NaN	NaN	NaN	NaN	NaN	NaN	NaN	NaN	NaN	NaN	NaN	NaN	NaN	NaN	NaN	NaN	NaN	NaN	NaN	NaN	NaN	NaN	NaN	NaN	NaN	NaN	NaN	NaN
287.630255040467	42.6664651804716	408.053630727944	-27.3231890652415	1.49608033005213	577.881468235924	13.847195785178	-55.1131988392746	NaN	NaN	NaN	NaN	NaN	NaN	NaN	NaN	NaN	NaN	NaN	NaN	NaN	NaN	NaN	NaN	NaN	NaN	NaN	NaN	NaN	NaN	NaN	NaN	NaN	NaN	NaN	NaN	NaN	NaN	NaN	NaN	NaN	NaN	NaN	NaN	NaN	NaN	NaN	NaN	NaN	NaN
186.897480371928	-9.73945621563434	162.189174203858	18.0573882234452	6.73274789641279	186.897480371928	-5.62140518762256	101.447921540684	NaN	NaN	NaN	NaN	NaN	NaN	NaN	NaN	NaN	NaN	NaN	NaN	NaN	NaN	NaN	NaN	NaN	NaN	NaN	NaN	NaN	NaN	NaN	NaN	NaN	NaN	NaN	NaN	NaN	NaN	NaN	NaN	NaN	NaN	NaN	NaN	NaN	NaN	NaN	NaN	NaN	NaN
239.550281725419	85.0853791321792	459.920209425107	66.5495908209905	50.0733345443782	928.463747291267	29.478014198613	18.1505880084421	NaN	NaN	NaN	NaN	NaN	NaN	NaN	NaN	NaN	NaN	NaN	NaN	NaN	NaN	NaN	NaN	NaN	NaN	NaN	NaN	NaN	NaN	NaN	NaN	NaN	NaN	NaN	NaN	NaN	NaN	NaN	NaN	NaN	NaN	NaN	NaN	NaN	NaN	NaN	NaN	NaN	NaN
-9.56669020058331	-6.47663199395819	615.6550869399	17.2138142568344	19.2738530612512	401.411051280558	-9.56669020058331	-0.296515580707951	NaN	NaN	NaN	NaN	NaN	NaN	NaN	NaN	NaN	NaN	NaN	NaN	NaN	NaN	NaN	NaN	NaN	NaN	NaN	NaN	NaN	NaN	NaN	NaN	NaN	NaN	NaN	NaN	NaN	NaN	NaN	NaN	NaN	NaN	NaN	NaN	NaN	NaN	NaN	NaN	NaN	NaN
167.726697428132	-16.6921537939675	311.964905087874	-0.207787204282694	26.5793085039552	780.739079982037	-15.6618808821122	15.2463064735469	NaN	NaN	NaN	NaN	NaN	NaN	NaN	NaN	NaN	NaN	NaN	NaN	NaN	NaN	NaN	NaN	NaN	NaN	NaN	NaN	NaN	NaN	NaN	NaN	NaN	NaN	NaN	NaN	NaN	NaN	NaN	NaN	NaN	NaN	NaN	NaN	NaN	NaN	NaN	NaN	NaN	NaN
-2.18006823387247	-6.30217441915714	437.854767045266	24.6136219704779	49.3462590821859	474.953722712828	318.313687672011	-31.0348115308652	NaN	NaN	NaN	NaN	NaN	NaN	NaN	NaN	NaN	NaN	NaN	NaN	NaN	NaN	NaN	NaN	NaN	NaN	NaN	NaN	NaN	NaN	NaN	NaN	NaN	NaN	NaN	NaN	NaN	NaN	NaN	NaN	NaN	NaN	NaN	NaN	NaN	NaN	NaN	NaN	NaN	NaN
24.7085279774784	25.7393082831766	312.296233267269	-11.3687827219577	35.0163310344602	193.756498111979	39.1394522572529	-14.4611236390522	NaN	NaN	NaN	NaN	NaN	NaN	NaN	NaN	NaN	NaN	NaN	NaN	NaN	NaN	NaN	NaN	NaN	NaN	NaN	NaN	NaN	NaN	NaN	NaN	NaN	NaN	NaN	NaN	NaN	NaN	NaN	NaN	NaN	NaN	NaN	NaN	NaN	NaN	NaN	NaN	NaN	NaN
-7.15857915667162	-22.6240920078509	233.072387131647	87.6965663305616	110.379318512291	361.951660891475	58.8276090083602	-10.2516817269075	NaN	NaN	NaN	NaN	NaN	NaN	NaN	NaN	NaN	NaN	NaN	NaN	NaN	NaN	NaN	NaN	NaN	NaN	NaN	NaN	NaN	NaN	NaN	NaN	NaN	NaN	NaN	NaN	NaN	NaN	NaN	NaN	NaN	NaN	NaN	NaN	NaN	NaN	NaN	NaN	NaN	NaN
-1.91501290853433	4.27271628879506	20.7733274816734	-39.0413880925107	0.147563490575467	60.9935672643144	212.592932598884	125.964723836273	NaN	NaN	NaN	NaN	NaN	NaN	NaN	NaN	NaN	NaN	NaN	NaN	NaN	NaN	NaN	NaN	NaN	NaN	NaN	NaN	NaN	NaN	NaN	NaN	NaN	NaN	NaN	NaN	NaN	NaN	NaN	NaN	NaN	NaN	NaN	NaN	NaN	NaN	NaN	NaN	NaN	NaN
44.5928309946182	162.188657095639	4.36267996005839	-24.5205053980871	-27.6151324007456	-23.4889630638677	304.541499217928	-5.95274338213644	NaN	NaN	NaN	NaN	NaN	NaN	NaN	NaN	NaN	NaN	NaN	NaN	NaN	NaN	NaN	NaN	NaN	NaN	NaN	NaN	NaN	NaN	NaN	NaN	NaN	NaN	NaN	NaN	NaN	NaN	NaN	NaN	NaN	NaN	NaN	NaN	NaN	NaN	NaN	NaN	NaN	NaN
-23.4058200617002	282.005971811125	17.8660437048978	-11.0242609317208	24.0568232698875	56.0425176890009	83.9010257314546	-32.6919894091848	NaN	NaN	NaN	NaN	NaN	NaN	NaN	NaN	NaN	NaN	NaN	NaN	NaN	NaN	NaN	NaN	NaN	NaN	NaN	NaN	NaN	NaN	NaN	NaN	NaN	NaN	NaN	NaN	NaN	NaN	NaN	NaN	NaN	NaN	NaN	NaN	NaN	NaN	NaN	NaN	NaN	NaN
-17.1303301854804	483.41439486424	2.47863842471478	79.8824618860117	99.4914304962069	33.4401678092335	-3.71366745218898	57.1773403373646	NaN	NaN	NaN	NaN	NaN	NaN	NaN	NaN	NaN	NaN	NaN	NaN	NaN	NaN	NaN	NaN	NaN	NaN	NaN	NaN	NaN	NaN	NaN	NaN	NaN	NaN	NaN	NaN	NaN	NaN	NaN	NaN	NaN	NaN	NaN	NaN	NaN	NaN	NaN	NaN	NaN	NaN
30.4404744584127	606.466938028663	-20.1424945647813	5.66514269195033	-0.528690249665262	35.602001909759	29.4081689681434	13.9235866141044	NaN	NaN	NaN	NaN	NaN	NaN	NaN	NaN	NaN	NaN	NaN	NaN	NaN	NaN	NaN	NaN	NaN	NaN	NaN	NaN	NaN	NaN	NaN	NaN	NaN	NaN	NaN	NaN	NaN	NaN	NaN	NaN	NaN	NaN	NaN	NaN	NaN	NaN	NaN	NaN	NaN	NaN
-3.53750254529389	585.021769624523	-4.5700626719076	-9.73286330497617	-22.1235848243407	56.3509847983015	-7.66774305174874	123.467393028193	NaN	NaN	NaN	NaN	NaN	NaN	NaN	NaN	NaN	NaN	NaN	NaN	NaN	NaN	NaN	NaN	NaN	NaN	NaN	NaN	NaN	NaN	NaN	NaN	NaN	NaN	NaN	NaN	NaN	NaN	NaN	NaN	NaN	NaN	NaN	NaN	NaN	NaN	NaN	NaN	NaN	NaN
2.7475344371662	182.457325055348	86.4055404145957	3.78034932577644	13.0756833232686	16.1741279890993	30.6335364296427	-17.9087633350386	NaN	NaN	NaN	NaN	NaN	NaN	NaN	NaN	NaN	NaN	NaN	NaN	NaN	NaN	NaN	NaN	NaN	NaN	NaN	NaN	NaN	NaN	NaN	NaN	NaN	NaN	NaN	NaN	NaN	NaN	NaN	NaN	NaN	NaN	NaN	NaN	NaN	NaN	NaN	NaN	NaN	NaN
9.03567358033341	466.685584504215	37.961627318186	16.2671620147966	96.846604570243	29.697069107371	-20.923349933871	-3.36116373588912	NaN	NaN	NaN	NaN	NaN	NaN	NaN	NaN	NaN	NaN	NaN	NaN	NaN	NaN	NaN	NaN	NaN	NaN	NaN	NaN	NaN	NaN	NaN	NaN	NaN	NaN	NaN	NaN	NaN	NaN	NaN	NaN	NaN	NaN	NaN	NaN	NaN	NaN	NaN	NaN	NaN	NaN
42.1933617197408	-35.3059975251399	4.99366928219806	33.9267634002869	14.2935923915837	0.860370122471089	7.06031886206154	-18.772800886232	NaN	NaN	NaN	NaN	NaN	NaN	NaN	NaN	NaN	NaN	NaN	NaN	NaN	NaN	NaN	NaN	NaN	NaN	NaN	NaN	NaN	NaN	NaN	NaN	NaN	NaN	NaN	NaN	NaN	NaN	NaN	NaN	NaN	NaN	NaN	NaN	NaN	NaN	NaN	NaN	NaN	NaN
-13.5204500607744	122.912100625708	54.6958252824668	43.3264460585933	4.05040873975745	34.0242266936059	31.9570668347198	7.15114852808659	NaN	NaN	NaN	NaN	NaN	NaN	NaN	NaN	NaN	NaN	NaN	NaN	NaN	NaN	NaN	NaN	NaN	NaN	NaN	NaN	NaN	NaN	NaN	NaN	NaN	NaN	NaN	NaN	NaN	NaN	NaN	NaN	NaN	NaN	NaN	NaN	NaN	NaN	NaN	NaN	NaN	NaN
150.945115161016	145.775939186121	-3.09632889086974	72.3736403426047	13.4450342287959	2.07284708402577	49.6292660530644	9.30969344887948	NaN	NaN	NaN	NaN	NaN	NaN	NaN	NaN	NaN	NaN	NaN	NaN	NaN	NaN	NaN	NaN	NaN	NaN	NaN	NaN	NaN	NaN	NaN	NaN	NaN	NaN	NaN	NaN	NaN	NaN	NaN	NaN	NaN	NaN	NaN	NaN	NaN	NaN	NaN	NaN	NaN	NaN
23.8783918739476	255.514683279806	48.6965659531468	26.9806636338475	55.9352000595798	28.0147542204808	189.332885735275	12.5033954209814	NaN	NaN	NaN	NaN	NaN	NaN	NaN	NaN	NaN	NaN	NaN	NaN	NaN	NaN	NaN	NaN	NaN	NaN	NaN	NaN	NaN	NaN	NaN	NaN	NaN	NaN	NaN	NaN	NaN	NaN	NaN	NaN	NaN	NaN	NaN	NaN	NaN	NaN	NaN	NaN	NaN	NaN
47.7634049235155	259.804356345836	3.2865224300531	242.220472569351	80.8624802674874	80.8624802674874	-0.850861987943403	44.6603666100181	NaN	NaN	NaN	NaN	NaN	NaN	NaN	NaN	NaN	NaN	NaN	NaN	NaN	NaN	NaN	NaN	NaN	NaN	NaN	NaN	NaN	NaN	NaN	NaN	NaN	NaN	NaN	NaN	NaN	NaN	NaN	NaN	NaN	NaN	NaN	NaN	NaN	NaN	NaN	NaN	NaN	NaN
41.6567738790559	53.0373931144278	8.54951792161062	25.1031459003333	28.2069511463438	13.7225266649614	-30.7653485278557	24.0685441516631	NaN	NaN	NaN	NaN	NaN	NaN	NaN	NaN	NaN	NaN	NaN	NaN	NaN	NaN	NaN	NaN	NaN	NaN	NaN	NaN	NaN	NaN	NaN	NaN	NaN	NaN	NaN	NaN	NaN	NaN	NaN	NaN	NaN	NaN	NaN	NaN	NaN	NaN	NaN	NaN	NaN	NaN
55.2094163808799	25.1985483229171	70.7322791694813	51.0699863039195	2.43168289963499	60.3837039770804	39.6865535922785	-19.300325004407	NaN	NaN	NaN	NaN	NaN	NaN	NaN	NaN	NaN	NaN	NaN	NaN	NaN	NaN	NaN	NaN	NaN	NaN	NaN	NaN	NaN	NaN	NaN	NaN	NaN	NaN	NaN	NaN	NaN	NaN	NaN	NaN	NaN	NaN	NaN	NaN	NaN	NaN	NaN	NaN	NaN	NaN
180.561010372663	0.451275935996878	-21.2861058063594	125.699999308621	17.0130905968398	-2.65406431291116	32.53979184138	80.1550089913033	NaN	NaN	NaN	NaN	NaN	NaN	NaN	NaN	NaN	NaN	NaN	NaN	NaN	NaN	NaN	NaN	NaN	NaN	NaN	NaN	NaN	NaN	NaN	NaN	NaN	NaN	NaN	NaN	NaN	NaN	NaN	NaN	NaN	NaN	NaN	NaN	NaN	NaN	NaN	NaN	NaN	NaN
57.4859473868804	23.3187558684717	2.61136706943609	36.7785585878448	39.8846669077002	14.0004309089057	64.7335334665429	-13.9545439697924	NaN	NaN	NaN	NaN	NaN	NaN	NaN	NaN	NaN	NaN	NaN	NaN	NaN	NaN	NaN	NaN	NaN	NaN	NaN	NaN	NaN	NaN	NaN	NaN	NaN	NaN	NaN	NaN	NaN	NaN	NaN	NaN	NaN	NaN	NaN	NaN	NaN	NaN	NaN	NaN	NaN	NaN
13.0575317379273	21.3425364601781	41.0194226755237	-24.2249895122011	16.1644085087714	18.2356596893341	66.9100624325574	-13.8687336093877	NaN	NaN	NaN	NaN	NaN	NaN	NaN	NaN	NaN	NaN	NaN	NaN	NaN	NaN	NaN	NaN	NaN	NaN	NaN	NaN	NaN	NaN	NaN	NaN	NaN	NaN	NaN	NaN	NaN	NaN	NaN	NaN	NaN	NaN	NaN	NaN	NaN	NaN	NaN	NaN	NaN	NaN
21.4371027115832	-9.63935330997958	14.1859296398852	58.7288499374585	0.719465363874673	389.175165633409	13.1500477724998	40.0829763245208	NaN	NaN	NaN	NaN	NaN	NaN	NaN	NaN	NaN	NaN	NaN	NaN	NaN	NaN	NaN	NaN	NaN	NaN	NaN	NaN	NaN	NaN	NaN	NaN	NaN	NaN	NaN	NaN	NaN	NaN	NaN	NaN	NaN	NaN	NaN	NaN	NaN	NaN	NaN	NaN	NaN	NaN
155.193552782723	53.6520021896233	-9.55243236322414	116.856436742471	-7.48015582050783	-11.6247089059405	42.2544812046836	64.0133849032049	NaN	NaN	NaN	NaN	NaN	NaN	NaN	NaN	NaN	NaN	NaN	NaN	NaN	NaN	NaN	NaN	NaN	NaN	NaN	NaN	NaN	NaN	NaN	NaN	NaN	NaN	NaN	NaN	NaN	NaN	NaN	NaN	NaN	NaN	NaN	NaN	NaN	NaN	NaN	NaN	NaN	NaN
52.7182197615747	9.18963806523643	15.408006878999	113.865513096907	192.631518071233	84.8464586326815	17.4807964835866	-3.24709956228879	NaN	NaN	NaN	NaN	NaN	NaN	NaN	NaN	NaN	NaN	NaN	NaN	NaN	NaN	NaN	NaN	NaN	NaN	NaN	NaN	NaN	NaN	NaN	NaN	NaN	NaN	NaN	NaN	NaN	NaN	NaN	NaN	NaN	NaN	NaN	NaN	NaN	NaN	NaN	NaN	NaN	NaN
-5.23185547533875	-10.4151127767717	27.9409912538321	47.6373689992773	20.684431031826	15.501173730393	51.7839748404236	-20.7816273796376	NaN	NaN	NaN	NaN	NaN	NaN	NaN	NaN	NaN	NaN	NaN	NaN	NaN	NaN	NaN	NaN	NaN	NaN	NaN	NaN	NaN	NaN	NaN	NaN	NaN	NaN	NaN	NaN	NaN	NaN	NaN	NaN	NaN	NaN	NaN	NaN	NaN	NaN	NaN	NaN	NaN	NaN
183.573522497656	0.0407630563620338	110.989945317483	121.359027771793	136.912651453259	-15.5128606251035	92.3255968997243	11.4467537561034	NaN	NaN	NaN	NaN	NaN	NaN	NaN	NaN	NaN	NaN	NaN	NaN	NaN	NaN	NaN	NaN	NaN	NaN	NaN	NaN	NaN	NaN	NaN	NaN	NaN	NaN	NaN	NaN	NaN	NaN	NaN	NaN	NaN	NaN	NaN	NaN	NaN	NaN	NaN	NaN	NaN	NaN
10.5018201465024	11.538985304324	32.2822884607565	NaN	32.2822884607565	79.9918857205512	43.6911051967943	-8.16715269428683	-6.09282237864358	122.515657191238	NaN	NaN	NaN	NaN	NaN	NaN	NaN	NaN	NaN	NaN	NaN	NaN	NaN	NaN	NaN	NaN	NaN	NaN	NaN	NaN	NaN	NaN	NaN	NaN	NaN	NaN	NaN	NaN	NaN	NaN	NaN	NaN	NaN	NaN	NaN	NaN	NaN	NaN	NaN	NaN
-2.89264819786938	68.6894834332845	NaN	86.3256607916847	19.9306401482956	48.9784616797784	13.7061069629779	NaN	106.036682545191	-27.7907809391403	-10.1546035807401	15.7809513580838	24.0803289385074	0.219618394789485	-28.8282031366933	NaN	NaN	NaN	NaN	NaN	NaN	NaN	NaN	NaN	NaN	NaN	NaN	NaN	NaN	NaN	NaN	NaN	NaN	NaN	NaN	NaN	NaN	NaN	NaN	NaN	NaN	NaN	NaN	NaN	NaN	NaN	NaN	NaN	NaN	NaN
NaN	NaN	-15.2560779019685	-36.0096651963631	NaN	NaN	NaN	29.36413478098	-14.2183985372487	11.7235855807445	-11.1053604430895	-27.7082302786052	175.676925206462	-0.728566795892223	41.8162871576167	-20.4444747255671	NaN	NaN	NaN	NaN	NaN	NaN	NaN	NaN	NaN	NaN	NaN	NaN	NaN	NaN	NaN	NaN	NaN	NaN	NaN	NaN	NaN	NaN	NaN	NaN	NaN	NaN	NaN	NaN	NaN	NaN	NaN	NaN	NaN	NaN
-11.0186521301958	-23.4738920431967	13.8918276958061	NaN	-32.8153219779474	-12.0565887896125	-16.2083354272795	106.268190383896	-34.8911952967809	37.7643708623912	-19.3221454055297	-21.3980187243632	20.1194476523066	-16.2083354272795	-24.5118287026135	1.43658778280515	NaN	NaN	NaN	NaN	NaN	NaN	NaN	NaN	NaN	NaN	NaN	NaN	NaN	NaN	NaN	NaN	NaN	NaN	NaN	NaN	NaN	NaN	NaN	NaN	NaN	NaN	NaN	NaN	NaN	NaN	NaN	NaN	NaN	NaN
-38.9631410145845	1.52642817323198	27.4812802167041	-47.2686936684956	7.75559266366529	-25.466617951979	8.79378674540418	-34.810364687629	NaN	-15.0846771345902	66.9326553227817	NaN	-18.1992593798068	-43.1159173415401	-11.9700948893735	-35.8485587693679	NaN	NaN	NaN	NaN	NaN	NaN	NaN	NaN	NaN	NaN	NaN	NaN	NaN	NaN	NaN	NaN	NaN	NaN	NaN	NaN	NaN	NaN	NaN	NaN	NaN	NaN	NaN	NaN	NaN	NaN	NaN	NaN	NaN	NaN
26.5391523007236	-16.0373646023029	-36.8063972379255	NaN	-11.8835580751783	-35.7679456061444	41.0774751456594	-27.4603325518953	NaN	197.88367154461	35.8852169867537	NaN	6.80857129688204	-32.652590710801	25.5007006689424	-43.0371070286123	40.0390235138783	NaN	NaN	NaN	NaN	NaN	NaN	NaN	NaN	NaN	NaN	NaN	NaN	NaN	NaN	NaN	NaN	NaN	NaN	NaN	NaN	NaN	NaN	NaN	NaN	NaN	NaN	NaN	NaN	NaN	NaN	NaN	NaN	NaN
-15.9518155536357	3.78366132949704	51.564289572871	164.783604323474	-2.44859452833434	-47.1130948427926	71.2997664560037	2.74495201985848	-43.9969669138769	-24.2614900307442	55.7191268114252	-28.4163272692984	123.235231937932	-1.40988521869578	31.8288126897383	-36.7260017464069	NaN	NaN	NaN	NaN	NaN	NaN	NaN	NaN	NaN	NaN	NaN	NaN	NaN	NaN	NaN	NaN	NaN	NaN	NaN	NaN	NaN	NaN	NaN	NaN	NaN	NaN	NaN	NaN	NaN	NaN	NaN	NaN	NaN	NaN
-1.32068442304197	20.4976250004914	22.5755592313041	-11.7103555771055	12.1858880772406	9.06898673102152	-20.0220925003563	-24.1779609619817	106.731895579218	18.4196907696787	-15.8662240387309	-21.0610596157626	13.2248551926469	20.4976250004914	-2.35965153844832	269.849732698015	-25.216928077388	NaN	NaN	NaN	NaN	NaN	NaN	NaN	NaN	NaN	NaN	NaN	NaN	NaN	NaN	NaN	NaN	NaN	NaN	NaN	NaN	NaN	NaN	NaN	NaN	NaN	NaN	NaN	NaN	NaN	NaN	NaN	NaN	NaN
3.96468590845486	-0.192214288264155	28.906087088769	-38.6435411079151	37.219887482207	126.593241711666	24.7491868920499	-13.702139927601	29.9453121379487	8.12158610517388	-9.54523973088194	33.062987285488	37.219887482207	-31.3689657636568	-8.50601468170219	21.6315117445107	56.9651634166223	NaN	NaN	NaN	NaN	NaN	NaN	NaN	NaN	NaN	NaN	NaN	NaN	NaN	NaN	NaN	NaN	NaN	NaN	NaN	NaN	NaN	NaN	NaN	NaN	NaN	NaN	NaN	NaN	NaN	NaN	NaN	NaN	NaN
9.25268118163422	-6.33956548417785	101.766678065452	-3.22111615101543	-11.5369810394485	34.2002758469335	-11.5369810394485	-30.247677038423	13.4106136258508	-0.10266681785302	16.5290629590132	-17.7738797057734	-19.8528459278816	5.09474873741767	-4.26059926206957	-22.971295261044	-26.0897445942065	NaN	NaN	NaN	NaN	NaN	NaN	NaN	NaN	NaN	NaN	NaN	NaN	NaN	NaN	NaN	NaN	NaN	NaN	NaN	NaN	NaN	NaN	NaN	NaN	NaN	NaN	NaN	NaN	NaN	NaN	NaN	NaN	NaN
-36.404020402653	-32.2450551981531	30.1394228693441	29.0996815682192	35.3381293749689	-6.25152267002928	-37.4437617037779	-14.5694530790289	NaN	1.0266664378454	49.8945075907183	19.7420098580946	-28.0860899936533	-2.09255746552946	-0.0130748632795529	15.5830446535948	-11.4502291756541	61.3316619030928	NaN	NaN	NaN	NaN	NaN	NaN	NaN	NaN	NaN	NaN	NaN	NaN	NaN	NaN	NaN	NaN	NaN	NaN	NaN	NaN	NaN	NaN	NaN	NaN	NaN	NaN	NaN	NaN	NaN	NaN	NaN	NaN
39.5965471491465	152.956505673312	37.516547910171	11.5165574229771	7.35655894502611	27.1165517152934	63.5165383973648	-24.8834292590943	41.676546388122	1.11656122809958	-5.12343648882694	26.0765520958057	19.8365543788792	0.0765616086118287	21.9165536178547	4.23656008656284	5.2765597060506	-20.7234307811433	NaN	NaN	NaN	NaN	NaN	NaN	NaN	NaN	NaN	NaN	NaN	NaN	NaN	NaN	NaN	NaN	NaN	NaN	NaN	NaN	NaN	NaN	NaN	NaN	NaN	NaN	NaN	NaN	NaN	NaN	NaN	NaN
86.5076621287786	-22.7194348262303	23.0519200882496	19.9311458895351	59.4609524065859	-17.5181444950394	156.204952566737	-9.19607996513396	14.7298555583442	5.36753296220056	-23.7596928924685	77.145339532635	117.715404115924	252.948952726887	4.32727489596238	-40.4038219522794	-16.4778864288012	25.132436220726	-0.874015435228516	NaN	NaN	NaN	NaN	NaN	NaN	NaN	NaN	NaN	NaN	NaN	NaN	NaN	NaN	NaN	NaN	NaN	NaN	NaN	NaN	NaN	NaN	NaN	NaN	NaN	NaN	NaN	NaN	NaN	NaN	NaN
-30.9595310070237	-5.98713161169634	-9.10868153611226	-20.5543645923039	-8.06816489464028	-10.1491981775842	-32.0000476484956	-29.9190143655517	23.1473343495189	-25.7569477996638	-10.1491981775842	23.1473343495189	44.9981838204303	43.9576671789583	-16.3922980264161	12.7421679347992	37.7145673301265	4.41803480302338	-9.10868153611226	NaN	NaN	NaN	NaN	NaN	NaN	NaN	NaN	NaN	NaN	NaN	NaN	NaN	NaN	NaN	NaN	NaN	NaN	NaN	NaN	NaN	NaN	NaN	NaN	NaN	NaN	NaN	NaN	NaN	NaN	NaN
49.2621796886372	76.3223386660463	43.0175276169274	7.63116587723864	46.1398536527823	-31.91829724359	43.0175276169274	43.0175276169274	-15.2658917190306	146.054286800139	-15.2658917190306	-17.3474424096005	50.3029550339222	-2.77658757561101	-39.2037246605848	193.929952683247	2.42728915081382	23.2427960565131	NaN	NaN	NaN	NaN	NaN	NaN	NaN	NaN	NaN	NaN	NaN	NaN	NaN	NaN	NaN	NaN	NaN	NaN	NaN	NaN	NaN	NaN	NaN	NaN	NaN	NaN	NaN	NaN	NaN	NaN	NaN	NaN
8.76382675580721	29.584510311269	-1.64651502192366	-17.26202768852	-8.93375426633527	6.68175840026104	-19.3440960440661	70.1848432444194	7.72279257803412	-24.5492669329316	48.3231255111845	-20.3851302218392	-31.8365061773432	66.020706533327	10.8458951113534	-16.2209935107469	10.8458951113534	61.8565698222347	22.2972710668573	NaN	NaN	NaN	NaN	NaN	NaN	NaN	NaN	NaN	NaN	NaN	NaN	NaN	NaN	NaN	NaN	NaN	NaN	NaN	NaN	NaN	NaN	NaN	NaN	NaN	NaN	NaN	NaN	NaN	NaN	NaN
-19.2591567510228	-6.76363908263436	-20.3004498900551	-25.5069155852169	66.1268806496313	-11.9701047777962	-11.9701047777962	-22.3830361681198	9.8970511418835	4.69058544672167	-30.7133812803788	17.1861031151101	31.7642070615632	35.9293796176926	22.3925688102719	16.1448099760777	-25.5069155852169	-47.3740715048966	0.525412890592202	NaN	-53.7194675111439	-33.7194675111439	-37.7194675111439	19.2805324888561	-14.7194675111439	-34.2194675111439	-14.7194675111439	19.2805324888561	-20.2194675111439	8.28053248885612	-15.7194675111439	-23.7194675111439	56.2805324888561	-18.7194675111439	12.2805324888561	-14.2194675111439	-20.7194675111439	19.2805324888561	-18.7194675111439	44.2805324888561	29.2805324888561	30.2805324888561	-8.71946751114388	-50.7194675111439	14.2805324888561	NaN	NaN	NaN	NaN	NaN
37.069645185069	-34.7974586268965	-15.007966272877	0.615317164506783	-11.8833095854003	1.6568693936657	40.1943018725458	28.7372273517977	36.0280929559101	-61.8778165850285	-4.59244398128782	-20.2157274186716	25.6125706643209	-18.1326229603538	-32.7143541685787	24.571018435162	-27.5065930227841	58.9422419974064	-31.6728019394198	NaN	-0.534848901823666	-59.5627069528464	-13.5409871164558	-6.53768192396157	-4.53673758324894	46.9875791901014	-42.554680056789	1.46609543888897	15.4727058238774	26.4778996977969	21.4755388460153	-4.53673758324894	-14.5414592868121	-39.5532635457201	47.4878152752796	51.4897039567049	-48.5575130789269	-56.5612904417775	22.4760110163716	-20.54429230895	-8.53862626467421	-3.53626541289262	9.46987280173951	-22.5452366496627	15.4727058238774	NaN	NaN	NaN	NaN	NaN
10.0815692229942	19.4578722572349	197.607629907809	2.7888890852514	-21.1727742244749	-3.46197960424242	-17.005528431479	0.705266188753461	13.2070035677411	-7.62922539723829	-3.46197960424242	-30.5490772587156	-21.1727742244749	-3.46197960424242	-7.62922539723829	-3.46197960424242	-21.1727742244749	5.91432342999831	-14.9219055349811	NaN	50.6981282601852	7.65750242722781	24.6735638030482	-23.371785963974	44.6924595393074	20.1693122623898	-17.3661172430962	56.7037969810629	14.6641159349185	-46.3935160606721	3.65372327997596	-16.3651724562833	-22.370841177161	20.6697846557963	-51.3982399947369	4.15419567338244	-35.3831234057295	36.6849012448037	58.7056865546889	-26.3746203244129	-24.372730750787	-41.3887921266073	NaN	-24.372730750787	-32.3802890452907	NaN	NaN	NaN	NaN	NaN
-10.6675187636344	31.0153130923185	-15.8778727456285	20.5946051283303	4.96354318234792	15.3842511463361	-3.37302318884266	-44.0137842483967	-15.8778727456285	-23.1723683204203	38.3098086671102	-15.8778727456285	-13.7937311528309	-16.9199435420274	-6.49923557803913	168.568658216963	46.6463750383008	32.0573838887173	34.141525481515	70.6140033554737	-19.192027310238	2.83916538981552	-1.16650601019422	-28.20478796026	-30.2076236602648	-10.1792666602161	-7.17501311020883	125.012143090113	-29.2062058102624	49.90580433993	-9.1778488102137	-33.2118772102721	36.8873722898983	-54.2416520603233	-31.2090415102673	-3.16934171019909	7.8462546398277	37.8887901399007	-10.1792666602161	-33.2118772102721	-26.2019522602551	-84.2841875603963	-38.2189664602843	-15.1863559102283	-6.17359526020639	NaN	NaN	NaN	NaN	NaN
33.1975371068095	205.182032268116	-13.7073252099105	425.113720019848	14.4355921801215	-17.8766463047301	-26.2152884943692	-9.53800411509093	10.266271085302	2.96995916936774	-39.7655820525327	30.0705462856949	-28.2999490417789	20.6895738223509	7.1392802641873	61.3404544968416	1.92762889566285	6.09694999048241	-23.0882976732545	-8.49567384138604	-3.98751097502861	-21.019664104522	53.1202965768023	62.1373188218283	-2.98561961447017	11.5418051136272	-0.981836893353294	8.03518535167264	-3.98751097502861	25.0673384811661	-63.0991012479764	21.0597730389323	40.0957088895426	3.02572854888045	5.02951126999733	-24.0253381861974	71.1543410668542	-2.98561961447017	-12.0026418594961	76.1637978696464	-26.0291209073142	38.0919261684258	-29.0347949889895	-21.019664104522	-16.0102073017299	-63.0991012479764	NaN	NaN	NaN	NaN
89.5955219202689	69.786314195259	-31.3449041903175	526.440681750749	-7.36533694425292	7.23092137943853	-2.15238754293455	112.53249928607	30.1678987452394	13.4864606610206	-20.9190053876807	63.530774913677	-23.0041851482081	-1.10979766267087	-49.0689321547999	15.5716404215479	-4.2375673034619	-21.9615952679444	-13.620876225835	-48.0263422745363	-9.81828092799825	-8.81591560888239	3.21246822050803	-61.9412775220234	-8.81591560888239	-26.858491352968	5.21719885873976	-23.8513953956204	-33.3738659272211	-36.8821445441267	-2.80172369418718	19.2503133263619	1.20773758227629	-19.8419341191569	-40.8916058205902	-45.9034324161695	25.2645052410571	1.20773758227629	-37.8845098632425	-32.8726832676632	-49.912893692633	-45.9034324161695	-66.9531041176027	-53.9223549690964	-14.8301075235776	-32.8726832676632	NaN	NaN	NaN	NaN
-4.14873762289035	-8.32013608757747	3.1512096903121	563.161453574558	59.4650889635882	44.8651943371833	-8.32013608757747	17.751104316717	250.306568723024	-25.0057299463259	-9.36298570374925	36.522397407809	-23.9628803301542	30.2652997107784	-11.4486849360928	-6.23443685523391	-27.0914291786695	-54.2055191991357	36.522397407809	28.1796004784348	6.40790383425435	-21.6716085024488	-16.6574098708947	-25.6829674076921	0.390865476389385	-22.1730283656042	-11.6432112393405	2.39654492901104	-19.6659290498271	8.413583286876	-46.7426016602195	14.430621644741	91.6492805706746	-8.63469206040805	23.4561791815384	-53.7624797443953	99.6719983811612	0.390865476389385	-19.6659290498271	-6.6290126077864	-17.6602495972055	4.40222438163269	-44.7369222075978	-24.6801276813813	-40.7255633023545	NaN	NaN	NaN	NaN	NaN
2.19879321737385	-39.5255860436621	-34.3100386360326	479.942935756235	52.268048330617	-5.10297315330743	24.1040923294177	18.8885449217882	170.139419743044	10.543669069581	-35.3531481175585	-10.3185205609369	7.41434062500335	-7.18919211635923	-19.70650589467	8.45745010652924	8.45745010652924	6.37123114347745	-8.23230159788513	-38.4824765621362	26.6627135083745	-11.463240637289	1.57984893885905	-41.5626781207076	-36.5461052068045	8.10139372693308	5.59310726998153	-26.5129593789983	-18.4864427167533	-22.4997010478758	-10.4599260545084	-65.6422281074425	71.8118697335024	89.8715322235536	-52.5991385312944	-0.42678022670219	-18.4864427167533	-9.45661147172777	-36.5461052068045	-34.5394760412433	-32.532846875682	13.6196239322265	-33.5361614584626	-32.532846875682	-8.45329688894715	14.6229385150071	NaN	NaN	NaN	NaN
-31.0985518040257	30.4602473049211	-5.01431489345501	704.476929074067	50.2842673569548	-38.4021381389854	22.1132914935385	-32.1419212804485	385.205869288682	97.235893795982	15.8530746350015	-20.6648570397974	28.3735083520754	41.9373115455722	-21.7082265162202	333.037395467541	-0.8408369877637	168.185018192734	-19.6214875633746	-59.269527667442	-11.2830995180788	-2.24899051560495	37.9026050509454	19.8343870459978	-34.3702669688453	4.77753870854137	-53.4422748629567	-39.3892164146641	-9.27551973975128	-39.3892164146641	-2.24899051560495	30.8760758267991	-23.3285781880439	-0.241410737277434	-40.3930063038278	33.8874454942904	-47.4195355279742	-21.3209984097164	-70.5067029787406	-44.4081658604829	-18.3096287422251	10.8002780435239	173.414240088053	-10.279309628915	-20.3172085205526	-91.5862906511796	NaN	NaN	NaN	NaN
44.1249788186288	-20.5800564408572	48.2994972224666	972.955323672542	36.8195716119127	87.9574220589258	37.8632012128721	22.2087571984803	220.498381380776	-9.10013083030326	-7.01287162838435	-47.714426065803	165.186012529925	-14.3182788351005	-51.8889444696408	-34.1472412533301	-32.0599820514112	6.55431318408854	-62.3252404792353	16.9906091936831	-41.2307570222538	-15.1198502236546	74.2597922792429	-22.1497097463544	-43.2392883144538	74.7619251022929	-40.2264913761538	-27.1710379768542	-42.2350226683538	-14.1155845775546	10.9910565749447	-18.1326471619545	59.1958075877433	-21.1454441002544	-23.1539753924543	-26.1667723307542	15.0081191593446	-22.1497097463544	34.089166435244	-87.4269767428525	-29.1795692690542	22.0379786820444	3.9611970522449	5.96972834444484	-52.2776791293535	-66.3373981747531	NaN	NaN	NaN	NaN
-23.6268831134561	-1.7051961535681	-41.3730106524131	492.054705371529	-4.83686571926639	-28.84633238962	19.1726009510872	49.4454067528373	134.000485026691	124.605476329596	-46.5924599285769	-5.88075557449916	-21.5391034029906	17.0848212406216	-12.1440947058957	163.229400973209	-40.3291207971804	-1.7051961535681	30.6553893586476	3.51425312259571	-25.9934325713544	20.2246927232344	158.879068607001	38.3100460993778	-50.107237072879	27.7602566299608	-34.0313674051959	-25.9934325713544	-56.1356881982601	33.2863368282269	15.2009834520834	14.1962415978532	-3.8891117782902	43.3337553705288	269.400672572322	-45.083527801728	-53.1214626355696	-57.1404300524903	8.16779047247209	-48.0977533644186	-41.0645603848073	-30.0123999882752	-48.0977533644186	-32.0218836967355	-54.1262044897997	-9.91756290367134	NaN	NaN	NaN	NaN
3.60512717596624	-14.1454268928111	15.0907798087045	517.327044931169	-4.7480747387525	15.0907798087045	-23.5427790468697	-33.9842814402681	66.2541415363568	268.819287968286	16.1349300480443	-11.0129761747916	-40.2491828763071	-31.8959809615884	28.6647329201225	7.78172813332561	-20.4103283288501	33.8854841168217	-0.571473781393134	40.1503855528607	-31.8512394287712	-20.7938357726089	3.33140856810886	-17.7781802300191	-11.7468691448397	18.9122955381557	-47.9347356559163	215.432515063586	11.8757659387797	283.787374028952	54.597552792134	-18.7833987442157	0.315753025519149	121.947193243304	-27.8303653719849	127.978504328484	3.33140856810886	-16.7729617158226	-14.7625246874294	18.4096862810574	-74.0704170250272	-24.8147098293951	142.051563527236	-15.767743201626	-24.8147098293951	NaN	NaN	NaN	NaN	NaN
11.0069218488827	-50.6133126004116	-56.8797771206788	913.377812767362	33.9839584231958	-27.6362760260985	-27.6362760260985	-4.65923945178538	13.0957433556384	-24.5030437659649	263.754324166327	-5.70365020516325	-18.2365792456977	-16.1477577389419	24.584261642795	-15.1033469855641	276.287253206861	47.5612982171081	-6.74806095854112	-7.79247171191899	-40.731693812916	28.6613044254156	-28.6633462932061	143.310605862659	-20.6177812800662	23.6328262922032	43.7467388250529	-48.7772588260559	19.107195972312	6.53600063928091	2.51321813271096	-74.9253451187605	5.53030501263842	102.077085170317	-35.7032156797035	-33.1889766130973	-16.5949987734963	87.9973463973223	-9.55512938699888	93.0258245305348	41.7353475717679	-10.5608250136414	185.549822181644	54.8093907181203	5.53030501263842	-29.6690419198486	NaN	NaN	NaN	NaN
26.7697820981301	109.298822496216	-28.5978019664083	760.129103103903	-52.6252441076231	140.638964419539	9.01036834158002	5.87635414924766	210.631948048295	-36.9551731459613	-64.1166294795084	-12.9277310047465	47.6632100470125	-5.61503122263767	-45.3125443255143	-30.6871447612966	-12.9277310047465	9.01036834158002	-51.580572710179	-15.0170737996348	-21.4477327769328	-65.7193532342841	-59.6823140810089	-29.497118314633	91.2436647508706	-23.4600791613578	-33.5218110834831	-35.5341574679082	-43.0804564095022	-34.5279842756957	1.69425064395543	2.70042383616796	-31.5094646990581	649.669786428825	-25.4724255457829	-11.3860008548075	-19.4353863925077	-25.4724255457829	33.8917927947564	-46.602062582246	-58.6761408887964	-37.5465038523332	-40.5650234289708	-5.34896170153228	-34.5279842756957	-34.5279842756957	NaN	NaN	NaN	NaN
-17.0206218854041	-47.3236548628473	16.417207606947	125.090153457088	-36.8743331464875	-8.66116451231631	5.9678858905873	8.05775023385924	12.2374789204031	-19.110486228676	-5.52636799740839	3.87802154731536	44.6303762411183	128.224949971996	19.5520041218549	-17.0206218854041	15.372275435311	75.9783413901974	-60.9077730941149	-29.5598079450357	17.9875755907325	-26.3050777175785	-60.5312189103642	31.0740413409153	-20.2651704482633	15.9742731676275	-46.4381019486289	-49.4580555832865	-23.7884496886972	-23.2851240829209	-14.2252631789482	-50.464706794839	-21.2718216598158	762.909472139599	-11.2053095442906	-36.3715898331037	-1.13879742876542	-56.5046140641541	-20.2651704482633	-14.2252631789482	-50.464706794839	-44.4247995255239	-41.4048458908663	-70.5977310258894	-65.5644749681268	-27.311728929131	NaN	NaN	NaN	NaN
-35.748259701811	26.9633248612426	0.833497959970293	22.7825525570391	-31.5674873976074	-7.52804664843685	1.87869103602119	63.5450825230239	13.375814872581	21.7373594809882	3.96907718812297	-8.57323972448775	-12.7540120286913	154.476880139452	-29.4771012455056	28.0085179372935	57.2739240667185	54.1383448385659	2.92388411207208	-22.1607497131494	45.374815913183	22.2108331510643	-66.4165791561725	-10.01731677884	-49.2953745059109	6.60032302876689	-12.031576149459	-13.0387058347685	-44.2597260793633	-26.1313917437922	-41.2383370234348	-17.0672245760066	-45.2668557646728	1171.34580408921	-69.437968212101	-44.7632909220181	-48.2882448206014	21.2037034657548	-0.953149611054432	-11.0244464641495	-46.2739854499823	35.3035190600879	-25.1242620584826	195.4371390243	-31.1670401703397	-52.3167635618394	NaN	NaN	NaN	NaN
26.0147146373492	-24.1670826804006	22.8783523049898	35.4238016344273	-15.803449794109	-1.16709224309861	-29.3943532343329	65.7419708472345	29.1510769697086	-7.43981690781733	81.4237825090313	-3.25800046467152	28.1056228589221	119.060130497344	14.5147194186982	-39.8488943421974	15.5601735294847	-6.39436279703088	1.96927008926075	72.0146955119532	-12.8586285975986	-23.942323353048	-23.942323353048	-37.041235336761	19.3848470546181	3.76691353557563	-47.1173214780787	-12.8586285975986	-39.0564525650246	-58.2010162335282	43.5674537937805	256.172871375584	-35.0260181084975	1698.06079819815	-39.0564525650246	60.6968002340206	32.4837590383311	-1.7749338421491	-54.1705817770011	-12.8586285975986	-43.0868870215517	43.5674537937805	-51.1477559346058	-49.1325387063423	-29.9879750378386	-29.9879750378386	NaN	NaN	NaN	NaN
-5.26011253392986	-28.2658486046169	94.0828386804006	12.5170471570556	17.7456235367572	19.8370540886378	22.9741999164588	42.8427901593249	51.2085123668474	20.8827693645781	-14.6715500173927	1.01417912171206	24.0199151923991	250.940130071449	25.0656304683394	20.8827693645781	-13.6258347414524	159.962901064641	-56.5001610550056	27.1570610202201	16.5561719497265	-21.7511719996885	-42.9210199717336	-15.7026440076756	-2.59750002498103	-22.7592599983573	-56.0261639544283	107.28409182992	-47.9614599650777	-14.6945560090068	-65.0989559424476	-33.8482279837143	33.6936679270963	666.772931091113	-47.9614599650777	-11.6702920130004	-31.8320519863767	23.6127879404082	-5.62176402098748	26.6370519364146	25.6289639377458	-2.59750002498103	-65.0989559424476	-44.9371959690713	-90.301155909168	-54.0099879570906	NaN	NaN	NaN	NaN
-37.5965457260696	-44.9183817273414	15.7482594260535	206.11599545912	4.24251713834065	-19.8149440086952	32.4838845718176	27.2540017137663	13.656306282833	-7.26322514937217	-8.30920172098242	-26.0908034383568	11.5643531396124	70.1390411497868	22.024118855715	-12.4931080074234	37.7137674298689	-44.9183817273414	-3.07931886293114	-5.17127200615166	14.7333718361287	-40.7378593402981	-24.6007739071558	10.6991004778431	-30.6521809445841	-16.5322311905846	21.7933467131285	-17.540799030156	44.4861231034849	-49.8149698964407	47.0075427024134	-11.4893919927276	-59.9006482921546	745.945055525391	-46.7892663777265	43.4775552639135	-74.0205980461541	-45.7806985381551	-57.8835126130118	2.63055776127193	-19.5579347092988	-59.9006482921546	-10.4808241531562	-80.0720050835825	-28.6350452654413	-70.99489452744	NaN	NaN	NaN	NaN
68.1542727829518	-20.7759570380487	6.42623090719852	27.350990865081	45.1370368292811	-7.17486306542508	31.5359428566575	-23.9146710317311	20.0273248798221	51.4144648166458	-41.7007169959312	0.148802919833779	234.506114448117	287.864252340718	-4.03614907174271	58.7381308019047	46.1832748271752	30.4897048587634	16.8886108861398	-19.7297190401546	-40.5707156641025	123.904130747012	-46.6250044890515	-25.43499360173	16.9450281729129	-6.7676030581373	-23.416897326747	-34.5164268391535	-2.73141050817131	7.86359493548942	-24.4259454642385	-36.5345231141365	-20.3897529142725	1018.92982870197	-14.3354640893235	-11.308319676849	-30.4802342891875	25.0174132728449	28.0445576853194	-33.507378701662	-46.6250044890515	-7.27212712688305	-9.29022340186605	-17.362608501798	-59.742630276441	-45.61595635156	NaN	NaN	NaN	NaN
29.5410276202869	25.3550294007274	6.51803741270952	38.9595236142958	-0.807459471519653	2.33203919314999	20.122531626278	61.9825138218732	15.9365334067184	-51.039438106234	1.28553963826011	141.516479993504	-20.6909510144274	314.188906550335	-32.2024461182161	-22.7839501242072	2.33203919314999	-51.039438106234	-47.8999394415643	30.5875271751768	-43.4319993977319	-7.08895924676719	-70.6892795109555	115.064036816198	18.1492630802916	-43.4319993977319	-29.298594894579	-38.3843549323202	53.482774338174	45.4065431935152	-24.2509504291672	-43.4319993977319	-25.2604793222496	486.570669470504	-76.7464528694496	-30.3081237876613	-16.1747192845084	-28.2890660014966	-21.2223637499201	-44.4415282908143	-17.1842481775907	-55.5463461147202	-69.6797506178731	-48.4796438631437	-36.3652971461554	-81.7940973348613	NaN	NaN	NaN	NaN
-16.4188575067906	-14.3253350213994	1.3760836190344	41.1530108414667	7.65665107520792	20.217785987555	88.2572667627681	-2.81096135174795	-0.717438866356778	23.3580697156417	-1.76420010905237	0.329322376338809	-23.7461862056597	140.595328897547	-2.81096135174795	9.75017356059909	11.8436960459903	97.6781179470284	-10.1382900506171	42.1997720841623	-46.2960109176782	79.9552524571265	4.20449443224368	-30.1358492057032	215.296606794917	61.2700654776554	-68.5162332716438	-35.1858997406954	10.7695601277335	10.2645550742343	11.2745651812327	-33.1658795266985	-36.1959098476938	558.700043174386	-17.0057178147235	-40.2359502756876	-31.1458593127016	-42.2559704896845	10.2645550742343	-24.0757885637126	-30.1358492057032	-32.1558694197001	-9.93564706573445	-46.2960109176782	-31.1458593127016	-75.5863040206329	NaN	NaN	NaN	NaN
38.1124800433415	46.4886645346167	3.56071901683139	-19.4737883341753	17.1720188151536	-14.2386730271284	-16.3327191499472	-4.81546547444378	12.983926569516	-5.86248853585318	22.4071341222005	4.60774207824079	-10.0505807814908	26.5952263678381	22.4071341222005	25.5482033064287	-36.2261573167257	9.84285738528778	73.711264131261	6.70178820105958	29.6556047052694	-21.8794760693998	0.351343088300642	-51.1837376863686	31.6765882650604	-10.7640664905496	-19.8584925096089	38.7500307243287	-31.9843938683546	42.7919978439106	42.7919978439106	18.5401951264192	-47.1417705667867	475.282479639174	-56.236196585846	-56.236196585846	-30.9739020884591	-22.8899678492953	-24.9109514090862	-39.0578363276229	-71.3935732842781	-48.1522623466822	-12.7850500503405	-43.0998034472048	-89.5824253223967	-27.9424267487727	NaN	NaN	NaN	NaN
45.5432779646323	-11.0101126363642	3.65187751944967	24.597577742041	21.4557227086523	-24.6248177810486	70.6781182317418	-24.6248177810486	-7.86825760297554	-18.3411077142712	23.5502927309114	70.6781182317418	12.0301576084862	16.2192976530044	-20.4356777365303	-24.6248177810486	-29.8612428366964	-25.6721027921781	52.8742730425392	-40.334092947992	39.9663930966554	-2.49451122542322	-20.6920416491712	-48.9993111972236	-13.6152242621581	183.524688661778	58.1639235204034	-59.109050321528	-26.2523981675386	59.1748974328338	-43.9444416350714	151.173523464004	-47.9883372847932	155.217419113726	-66.1858677085412	-27.7688590361843	-38.8895720729192	-57.0871024966672	-42.933467722641	-66.1858677085412	-40.9115198977801	64.229766994986	-21.7030155616016	-25.7469112113234	6.60425398645077	-21.7030155616016	NaN	NaN	NaN	NaN
22.5989293016869	41.4547769568669	-16.1603131006274	48.787606600548	20.503835117778	15.2660996580058	-44.4440845833974	15.2660996580058	-20.3505014684452	-14.0652189167185	50.8827007844569	-11.9701247328097	41.4547769568669	5.83817583041585	5.83817583041585	-25.5882369282174	24.6940234855958	-7.77993636499189	-44.4440845833974	29.931758945368	-20.5149300801473	15.8975041092693	-51.870081743256	140.306654256443	-19.5034735748857	-3.82589774333136	-33.6638646485477	-19.5034735748857	40.6781884881778	41.1839167408086	-25.5722126064551	217.177348656322	58.3786773302553	73.5505249091788	-74.1221248590106	-9.89463677490079	-29.6180386275014	-41.7555166906403	-60.9731902906101	-23.549299595932	-42.7669731959019	-46.8127992169481	-31.6409516380246	-27.5951256169783	-55.9159077643023	-19.5034735748857	16.9089606145308	NaN	NaN	NaN
-37.0302314230526	-12.9306174314556	74.0375547990902	9.0733779521765	-20.2652825593329	8.02556864819402	-31.7911849031402	-35.9824221190701	-10.8349988234906	15.3602337760714	-19.2174732553504	5.92995004022907	-11.8828081274731	13.2646151681064	25.8383268158962	49.9379408074932	-39.1258500310176	6.97775934421154	-30.7433755991577	-26.5521383832278	0.913081399614905	-20.3376493404004	-60.8152317023343	144.60849878448	-20.3376493404004	160.29356194973	-30.4570449308839	3.94890007675995	2.43099073818743	51.5100593520323	-17.3018306632553	340.92477323986	7.99665831295334	-19.325709781352	-15.2779515451587	-29.9510751513597	78.8324274463376	29.2473890529686	-22.3615284584971	-24.3854075765938	-43.6122591985124	-1.11079771848179	-35.5167427261256	-47.6600174347058	-44.6241987575607	-35.5167427261256	-34.5048031670773	NaN	NaN	NaN
40.6081345669442	-48.4779554545951	4.97369855832845	122.357723057298	25.935131504573	-30.6607374502873	-31.7088090975995	10.2140567948896	-8.6512328567305	33.2716330357586	13.3582717368263	50.0407793927542	-9.69930450404273	-2.36280297285714	168.472875539036	15.4544150314507	1.82948361639177	34.3197046830708	-39.0453106287851	1.82948361639177	39.5727622052038	-76.855891356721	-8.01112229401766	776.616760405911	-9.02354536846918	306.852453860405	-13.0732376662753	-22.1850453363389	213.709531010865	-23.1974684107905	217.759223308671	407.082338231106	-11.0483915173722	36.5354929818492	9.20006997165819	24.8926276256568	-28.2595837830481	-26.234737634145	6.16280074830363	-66.7316606122058	39.5727622052038	-49.52046834653	9.20006997165819	-21.1726222618874	-59.6446990910452	-70.7813529100119	-40.4086606764663	NaN	NaN	NaN
-35.8197285205158	-28.4813896662195	0.871965750965823	98.3670391009027	-8.56304134741517	-12.7563778355845	6.11363636117748	16.5969775816008	46.9986671208284	-4.36970485924584	14.5003093375161	-8.56304134741517	-51.5447403511508	70.0620178057598	5.06530223913515	-4.36970485924584	12.4036410934315	51.1920036089978	-31.6263920323465	-34.7713943984735	-12.8922300133638	-42.2665345252238	-0.737345387766588	136.005106650202	-25.047114638961	-34.6697316342255	-44.29234862949	13.4433533420968	-18.4632188000959	-25.047114638961	432.786872925201	120.811500868206	-55.4343262029541	19.5207956548954	0.275561664366514	-8.8406018048314	-48.3439768380224	-14.91804411763	8.37881808143133	-49.3568838901555	-28.0858357953603	25.5982379676941	12.4304462899637	-60.4988614636196	-12.8922300133638	0.275561664366514	20.5337027070285	NaN	NaN	NaN
38.7120471178187	12.4971289110301	-25.2523533067454	28.2260798351032	-7.42620892612918	8.30274199794395	-14.76638602403	-3.23182201304301	67.0241587811503	6.20554854140086	7.25414526967241	37.6634503895471	50.2466111288056	-3.23182201304301	71.2185456942365	11.4485321827586	33.469063476461	-16.8635794805731	92.1904802596673	320.784567022863	21.7442615334552	-28.9253131043633	-16.7646151912869	487.904348201386	53.1593978089027	140.817761932329	57.2129637799282	-37.0324450464143	10.5969551131351	15.663912576917	397.712505346069	92.6816660264011	30.8647849682625	106.86914692499	-13.7244407130178	-57.3002749015417	6.54338914210965	-54.2601004232726	-23.8583556405815	-6.63070026372316	109.909321403259	-22.8449641478251	66.3334872147355	-49.1931429594907	-7.64409175647954	-73.5145387856436	156.525330070052	NaN	NaN	NaN
40.909869162164	-46.1454665240282	52.4473232892497	135.307221111047	-15.7285420071659	-8.38652574447498	65.0336368824342	13.6395230435978	14.6883825096965	-3.14222841398147	1.05320945041334	8.39522571310425	-13.6308230749685	15.7372419757952	380.740336178143	-4.19108788008017	-24.1194177359555	7.34636624700555	11.5418041114004	7.34636624700555	165.912550831087	3.69232731334683	41.2057540018242	489.33912146958	-11.5158186414413	-21.1476444128071	121.301989363708	-23.6823354052718	148.169713883834	159.829292449171	314.95238118801	141.579517303426	22.9559788560784	2.67845091636096	39.1780012078524	5.72008010731858	-1.37705467158254	-26.7239645962294	-1.37705467158254	-44.9737397419751	-29.765593787187	-34.8349757721164	-36.8627285660881	-20.6407062143141	-32.8072229781446	-33.8210993751305	88.8579446601602	NaN	NaN	NaN
8.48775578557166	-10.396446255638	12.6842451280627	-11.4455685912607	54.649138552973	-12.4946909268835	-12.4946909268835	4.29126644308063	22.1263461486675	27.3719578267813	12.6842451280627	17.9298568061765	60.9438725667095	4.29126644308063	95.5649096422605	12.6842451280627	-15.6420579337518	-31.3788929680931	-4.10171224190143	44.1579151967454	582.067827356791	28.226303400653	-11.3338054533569	429.913562533676	-4.23327309494487	30.7622078143715	-21.4774231082312	10.9821533873666	-0.683006915738855	-3.21891132945743	141.834821135245	533.378462613394	-25.5348701701809	-39.735934887005	-25.5348701701809	-26.5492319356684	-28.5779554666432	-61.0375319622411	47.4991769449142	-52.9226378383416	-60.0231701967536	-54.9513613693165	-8.2907201568946	-26.5492319356684	-52.9226378383416	-70.1667878516279	5.91034455992945	NaN	NaN	NaN
9.62971758715243	-26.0493838689011	-33.3950812275004	-20.8024571841874	70.494067129832	26.4198829782365	37.9631216846067	51.6051310648625	-11.3579891517026	45.308819043206	14.8766442718662	31.6668096629502	35.8643510107212	16.9754149457517	-12.4073744886453	-8.20983314087434	19.0741856196372	31.6668096629502	-7.16044780393159	-9.25921847781709	368.401384086034	15.2344196590409	119.76372234864	175.580340289687	-19.2703987045159	5.08594366975951	28.4274384451068	-22.3149415013003	195.87729226825	217.189091845741	-39.5673506830787	17.2641148568972	-35.5079602873662	-28.4040270948692	-58.8494550627134	-27.389179495941	-39.5673506830787	-35.5079602873662	-26.3743318970129	-54.7900646670008	-32.4634174905817	-5.0625323195219	-15.2110083088033	-73.0573214477074	15.2344196590409	-39.5673506830787	-52.7603694691446	NaN	NaN	NaN
-8.12142038060838	-6.02212344029273	0.275767380654246	9.7226036120747	17.0701429031795	46.4603000675987	60.1057301796505	9.7226036120747	-42.7598198958167	214.404055292851	-8.12142038060838	103.141317456121	-11.2703657910819	-24.9157959031336	64.3043240602818	10.7722520822325	228.049485404903	5.52400973144339	12.8715490225482	-27.0150928434493	343.382274623753	45.8894425166747	-48.5366099951284	-27.2145981376245	58.0734492923912	-10.4615888210142	-41.4292727092937	-54.6286133829866	120.00881706895	380.949628848879	299.722917010769	30.659434047029	-7.9232540760733	9.33742218952512	-30.2605998315536	-28.737598984589	-19.0919269538134	30.659434047029	-47.521276097152	-78.9966269344197	69.2421221701314	-5.89258628012054	0.199417107737722	-65.7972862607268	-60.7206167708449	-21.1225947497662	38.7821052308401	NaN	NaN	NaN
-30.0811097129609	-23.7816393007576	43.4127117627453	23.4643887907679	60.2112995286209	-22.7317275653903	57.0615643225193	-13.2825219470852	7.71571276025939	480.175993675513	18.2148301139317	-0.683581122678461	25.5642122615023	66.5107699408243	6.66580102489216	-14.3324336824525	-1.73349285804569	19.2647418492989	-26.9313745068592	1.416242348056	416.873780477085	-42.2771593353265	-53.4511866316462	115.175043476452	-20.9449254059888	-18.4053737477343	7.49805316646147	5.46641183985788	-55.9907382899007	201.519799857104	239.105164399271	78.6054995975871	148.697125365411	-44.3088006619301	-50.4037246417408	-4.18388446150917	-64.625213927966	13.5929771462722	-45.3246213252319	-66.6568552545695	-6.72343611976366	12.5771564829704	-50.4037246417408	-45.3246213252319	-77.8308825508893	-19.929104742687	59.304906994853	NaN	NaN	NaN
-15.2956877051094	1.50711441761542	1.50711441761542	-11.0949871744282	-15.2956877051094	-7.9444617764173	-17.39603797045	34.0625435303948	-13.1953374397688	401.623839965001	62.4172721124929	-1.64341098039549	-20.5465633684609	14.109216009659	192.63898856361	37.2130689284057	-36.2991903585155	-14.2455125724391	-3.74376124573609	12.0088657443184	111.352940798647	-29.9138566863243	80.8637039313873	-37.0280119553517	-18.7344698349956	-36.519858007564	-18.7344698349956	21.9178459880178	-10.6040066703929	482.305322683645	188.592340862373	-18.7344698349956	40.2113881083739	21.9178459880178	-12.6366224615436	39.7032341605862	-75.6477119872144	-32.9627803730503	-9.58769877481761	-46.1747830155297	-65.4846330314611	-11.6203145659683	-22.799701417297	-51.2563224934064	-0.440927714639583	-25.848625104023	1.59168807651109	NaN	NaN	NaN
-15.2089865008658	-13.1081091765329	27.85899864796	45.7164559047902	244.249363054255	6.85022540463031	-5.75503854136749	-56.1760943253587	2.64847075596437	457.488411474052	-3.65416121703452	-41.4699530550279	6.85022540463031	-1.55328389270156	18.4050506884616	-13.1081091765329	28.9094373101265	-44.6212690415274	20.5059280127946	-65.630042284857	389.179549809224	-30.7570311195675	-5.33714123283677	-30.7570311195675	7.88120150826321	25.1667266312401	-18.5554839739368	-38.8913958833213	-33.8074179059752	246.828166443532	-48.0425562425444	-11.4379148056521	87.1912579548631	-13.4715059965906	-27.7066443331598	-2.7951522441637	4.83081472185552	-0.253163255490626	-38.8913958833213	-36.8578046923829	-12.4547104011214	-60.2441033881751	-55.160125410829	11.9483838901401	-58.2105121972367	-21.6058707603444	-27.7066443331598	NaN	NaN	NaN
-7.76732550465243	-11.9701348004737	-4.61521853278647	16.3988279463199	0.638293086990107	-3.56451620883116	-23.5278603639822	-0.412409236965209	-34.0348836035353	80.4916697075942	10.094614002588	-32.98418127958	0.638293086990107	-37.1869905754013	105.708525482522	-25.6292650118928	133.02678590536	-28.7813719837588	-0.412409236965209	-5.66592085674179	187.114994009686	11.1249028970261	-24.4800288309688	-32.6182989402247	59.9545235525618	95.5594552805566	6.03848407874108	-39.7392852858237	73.1792124801027	320.379167048752	-27.5318801219397	6.03848407874108	-8.20348861245685	-30.5837314129107	-68.2232306682195	18.7545311244535	-70.2577981955335	-12.2726236670848	-5.15163732148586	-39.7392852858237	-61.1022443226206	-24.4800288309688	-21.4281775399978	70.1273611891317	-42.7911365767947	45.7125508613639	NaN	NaN	NaN	NaN
-47.6154031489784	-18.1883518411579	-19.2393179592944	76.3985987911221	-32.9018774950682	-6.62772454165704	24.9012590024363	16.4935300573447	7.03483499411673	31.207055711255	-5.5767584235206	-15.0354534867486	42.7676830107558	-9.78062289606638	8.08580111225318	-3.47482618724771	36.4618863019372	45.9205813651652	15.4425639392083	31.207055711255	53.0470716443324	-34.481354825624	-10.0548172061013	-17.1792240117954	-40.5879892305047	2.15845160366004	29.6383064256231	22.513899619929	-26.3391756191165	168.055352936252	-73.156706056535	49.993754441892	-27.3569480199299	-21.2503136150492	13.353948012608	-14.6347930097618	-47.7123960361988	17.4250376158617	-52.8012580402661	-40.5879892305047	-37.5346720280644	2.15845160366004	-41.6057616313182	-0.894865598780296	-19.2147688134223	-48.7301684370123	46.9404372394517	NaN	NaN	NaN
52.3301012565374	-10.7437014320391	30.2542703155356	50.2276411669182	6.07597928491461	18.6907398226299	-21.2560018801352	57.5862514805854	5.024749240105	171.119096320023	17.6395097778203	3.9735191952954	50.2276411669182	2.92228915048579	-1.28263102875265	-34.9219924626601	-11.7949314768487	103.840373452208	-12.8461615216583	-11.7949314768487	-32.273155323156	206.000037458683	-16.9992327089356	10.4938279966612	34.9321041794139	2.85686668955098	-59.7662160287528	34.9321041794139	-16.9992327089356	1.32947442812894	-22.0905402470091	59.3703803621666	-12.9261866784768	24.749489103267	-50.6018624602206	32.3864504103772	-62.8210005515969	2.34773593574364	-20.0540172317797	-0.707048587100452	-31.2548938155413	-85.2227537191202	-36.3462013536148	-56.7114315059088	-78.0949231658174	-31.2548938155413	12.5303510118906	NaN	NaN	NaN
72.4122645251177	21.9405475295344	37.7129590906542	8.27112417656394	178.613169036657	-32.7371458823475	39.8159472988035	-19.067722529377	29.301006258057	19.8375593213851	6.16813596841464	34.5584767784302	29.301006258057	18.7860652173105	57.6913470680726	34.5584767784302	38.7644531947288	8.27112417656394	175.458686724434	-35.8916281945714	10.6872109604273	-31.081583513837	-37.194090022266	-52.4753562933383	61.6247651973351	-57.5691117170291	-12.7440639885503	-31.081583513837	20.3653462654398	235.83120068756	9.66845987568915	-29.0440813443607	-69.7941247338869	71.8122760447166	-48.4003519543857	-11.7253129038121	33.0997348246667	-62.6628671407198	-47.3816008696475	-1.53780205643055	-22.9315748359318	6.61220662147469	-0.519050971692395	-31.081583513837	-18.8565704969792	4.57470445199838	-37.194090022266	NaN	NaN	NaN
17.829680217707	12.5708887375494	252.371780232735	-16.878343551333	9.4156138494549	35.7095712502428	10.4673721454864	-24.2406516235536	72.5211116113459	37.8130878423058	-12.6713103672069	-12.6713103672069	24.1402299938961	-0.0502108148287493	-32.6547179918058	-5.30900229498633	-34.7582345838688	-1.10196911086027	-17.9301018473645	18.8814385137385	27.188638095359	-41.100517806431	98.5355173957366	26.1693969624965	236.133070332179	158.670744234626	-4.40783702337963	-48.2352057364687	-18.6772128834552	-60.4660993308192	13.938503368146	1.70760977379559	-68.6200283937195	46.5542196197472	38.4002905568469	2.21723034022686	-33.9658298763932	-5.42707815624217	-27.850383079218	-26.8311419463555	4.7653331723832	-19.6964540163177	-54.350652533644	-22.7541774149053	-31.9273476106681	-43.1390000721561	-58.4276170650941	NaN	NaN	NaN
7.40461091944705	346.155894810686	-5.2196605299159	21.0809049895902	-8.37572839225663	-25.2080903247406	-36.7803391533233	49.4855157506569	26.3410180934915	17.9248371272495	3.19652043632607	44.2254026467556	-2.06359266757516	-29.4161808078615	18.9768597480297	64.2138324415803	49.4855157506569	38.9652895428544	68.4219229247013	55.7976514753383	-25.6358042033802	-37.8725840353946	23.3113151246774	15.1534619033344	683.077694400786	18.722522687672	-34.813389077391	-30.7344624667195	19.7422543403398	-50.109363867409	-22.5766092453766	-13.3990243713658	-12.3792927186979	115.087163864785	24.3310467773452	-30.2245966403856	-58.2672170887519	-14.4187560240337	-50.109363867409	-43.9909739514018	23.3113151246774	-63.3658753520912	-55.2080221307483	-25.6358042033802	-23.5963408980444	32.4888999986882	-37.8725840353946	NaN	NaN	NaN
-21.9668671020824	262.150644071583	90.6278502889628	12.7586064858101	13.810893564231	-15.6531446315565	48.5363671521235	-11.4439963178725	21.1769031131779	85.3664148968579	29.5951997405458	-16.7054317099775	-11.4439963178725	49.5886542305444	0.131161544758263	-8.2871350826096	32.7520609758087	34.8566351326507	-4.07798676892567	-44.064895748923	-15.2573115668555	4.12691868501843	-63.2077758741226	-15.2573115668555	215.313006165961	3.10669604018296	6.16736397468937	-53.0055494257679	-15.7674228892732	-19.3382021461974	16.3695904230441	-29.5404285945521	6.16736397468937	-35.6617644635649	79.6233944028432	10.2482545540313	-40.7628776877422	-38.7224323980713	5.1471413298539	207.151225007277	-28.5202059497166	-49.9448814912615	-48.924658846426	-76.4706702569837	-44.8437682670841	-66.268443808629	-46.8842135567551	NaN	NaN	NaN
53.9020512536265	102.319428030109	40.2188795559249	-20.8291172492056	22.3255011820073	-21.8816689182595	7.58977781525171	-6.09339388244994	6.53722614619773	12.8525361605216	-31.3546339397453	-21.8816689182595	47.5867412393027	-1.88318720623405	-19.7765655801516	2.32701946998184	-17.6714622420436	-28.1969789325834	29.6933628653851	39.1663278868709	27.7940317185821	-23.2416737838177	42.084029259254	-5.88953391300177	142.114012043958	-10.4827474082177	-20.1795314536737	-35.4902431043936	-8.44131918812175	-19.1588173436257	-44.6766700948256	19.6283188381981	-51.8216688651615	25.7526034984861	-38.5523854345376	-16.6070320685057	-25.2831020039137	24.7318893884381	-6.91024802304976	-17.1173891235297	-50.8009547551135	-30.3866725541536	-32.4281007742496	13.5040341779101	-21.2002455637217	-43.6559559847776	-58.9666676354975	NaN	NaN	NaN
30.8443917603579	37.1612901170353	13.999329475885	111.911254004384	60.3232507581857	-4.95136559414714	-0.74010002302889	41.3725556881536	-13.3738967363836	15.0521458686645	91.9077425415725	181.397135927835	23.474677010901	-24.9548770569588	22.4218606181215	17.1577786542236	-17.5851623075019	39.2669229025944	20.3162278325623	-29.166142628077	10.63571579068	-2.6399628461822	0.423655300786007	1.44486134977541	361.930596643034	-31.2337322178854	-58.8062955405992	1.44486134977541	-67.9971499815038	-27.1489080219278	-22.0428777769808	-50.636647148684	126.031999326482	-66.9759439325144	-76.1667983734191	5.01908252123831	55.5687819462136	-18.9792596300126	18.8053641825952	-52.6790592466628	-22.0428777769808	-70.0395620794826	-62.8911197365568	-12.8520233360762	-33.2761443158642	-60.848707638578	-3.6611688951716	NaN	NaN	NaN
9.8812935401254	-42.7727689447843	6.72204979103082	21.4651872868055	-16.4457377023294	-23.8173064502168	44.6329747801658	16.1997810383146	-28.0296314490096	-12.2334127035367	30.9429185340893	-15.3926564526312	-16.4457377023294	-24.870387699915	37.2614060322784	-17.4988189520276	33.0490810334857	8.82821229042721	14.0936185389182	-11.1803314538385	-25.951417991646	59.8712528453312	26.1552035879473	-42.2985933891654	371.489283860546	-22.3754733734386	-5.51744874474667	12.8731235774627	67.0231420817459	13.8948220398077	-31.0599103033708	-49.4504826255802	-48.4287841632352	-21.8646241422661	14.9165205021527	-26.4622672228185	-65.7976580230997	-67.8410549477896	-6.53914720709164	-65.7976580230997	-59.6674672490299	-6.53914720709164	-29.0165133786809	-58.6457687866849	-38.2117995397856	-10.6259410564715	NaN	NaN	NaN	NaN
2.60114641545544	65.8019208100805	4.70783889527628	16.2946475342909	20.5080324939326	-8.98566222355916	8.92122385491795	-0.558892304275812	-1.61223854418623	-21.6258171024842	13.1346088145596	54.2151121710659	21.561378733843	-26.8925483020363	-22.6791633423946	13.1346088145596	56.3218046508868	-24.7858558222154	31.0414948930367	-6.87896974373832	51.9115787366173	21.2458382125786	0.80201119655269	-3.28675420665248	71.3332144018419	-22.7083898718771	-9.41990231146024	84.6217019622587	-35.4857817568932	-23.7305812226783	-25.7749639242809	207.284664058414	35.5565171237967	-9.41990231146024	-7.37551960985765	15.1126901077708	-0.220180154248603	0.80201119655269	-69.7291920087365	-10.4420936622615	33.5121344221941	-26.7971552750822	-53.3741303959158	-30.8859206782874	-39.0634514846977	11.0239247045656	-35.9968774322939	NaN	NaN	NaN
15.3359504218884	-12.0579450295505	7.96067087727023	-21.5404473012025	38.5154004192598	10.067893604304	193.396270856242	133.340423135779	33.2473436016754	-25.75489275527	22.7112299665066	56.4267935990468	3.7462254232027	99.624859503239	68.0165185977326	1.63900269616893	81.713466323452	-14.1651677565843	4.79983678671958	71.1773526882832	-31.7344478148432	-67.528412841464	-29.6890783847506	-21.5076006643801	76.6701319800655	-22.0189430219033	43.9442210985836	4.05951721177759	35.7627433782132	-19.4622312342875	0.991463066638663	-25.5983395245654	-34.8025019599821	22.4678420826111	-62.4149892662325	-1.05390636345395	-10.2580687988707	-36.8478713900748	-35.8251866750284	-24.5756548095191	-50.1427726856768	-61.3923045511862	-54.233511545862	-31.7344478148432	-45.0293491104452	-74.6872058467882	37.8081128083058	NaN	NaN	NaN
-9.86239168773227	251.499010225616	-30.939924100099	55.4779587906047	14.3767705864895	198.805179194699	27.0232900339096	-3.53913196402224	157.703990990583	117.656679407087	4.89188100092446	-15.131774790824	-25.6705409970073	-34.101553961954	27.0232900339096	-17.2395280320606	40.723686101948	-5.64688520525892	16.4845238277262	29.1310432751462	32.8996331331026	19.5983119081021	-17.2361160995916	-39.7460443265155	-12.1202233207452	-11.097044764976	22.6678475754099	32.8996331331026	-4.44638415247572	44.1545972465645	-23.3751874342072	-23.3751874342072	-33.6069729918999	113.730739038875	-33.6069729918999	-7.00433054189889	-28.4910802130535	12.4360620177172	-27.4679016572843	3.2274550157938	-25.4215445457457	-20.3056517668994	-57.140079774593	-58.1632583303623	63.5949898061806	-0.865259207283276	31.8764545773333	NaN	NaN	NaN
251.653202220745	22.9043857652522	3.92982956157079	39.7706579463024	-1.34088049500738	1.82154553893953	-11.8823006081637	0.767403527623891	22.9043857652522	30.2833798444617	-8.71987457421682	192.621249587069	47.1496520255118	-10.8281585968481	-15.0447266421106	9.20053961814897	17.633675708674	-22.4237207213201	-45.614844970264	66.1242082291932	-65.1678208133611	-51.8600734557712	-16.0315228776446	-5.79479414103698	73.0280171308416	-36.5049803508598	-41.6233447191636	9.56029896387444	-22.1735601196092	-23.1972329932699	-30.3629431088952	-28.3155973615737	47.4361952893226	31.0574293107504	-67.2151665606826	15.702336205839	138.54308104513	-59.0257835713966	-24.2209058669307	3.41826172190987	-72.3335309289864	27.9864106897681	-70.2861851816649	-43.6706904664851	-48.7890548347889	-51.8600734557712	88.383110235753	NaN	NaN	NaN
-7.57678189088052	7.18492360905565	-10.7400044980097	21.9466291089918	-3.35915174804161	19.8378140375724	21.9466291089918	33.5451120017988	28.2730743232502	272.895622607907	34.5995195375085	11.4025537518946	21.9466291089918	14.5657763590237	-11.7944120337194	31.4362969303794	0.858478394797293	-10.7400044980097	-24.4473024622361	-13.9032271051389	40.4792889810193	-46.574962919061	-50.6716335967118	148.016894269354	-20.9707711837433	-16.8741005060924	37.4067859727811	368.212943193086	115.243528848147	15.8992649151143	-35.3091185555212	93.7360077904801	-8.68075915079076	-27.1157772002195	-9.70492682020347	48.1605465016146	124.461037872861	-10.7290944896162	42.5276243198447	-14.825765167267	-37.3574538943466	-51.6958012661245	-58.8649749520135	-60.9133102908389	-39.405789233172	172.596918335259	-12.7774298284416	NaN	NaN	NaN
65.2846639826348	-6.43311320267856	26.2617558082731	-2.21442042707189	15.7150238692565	22.0430630326665	-28.5812502746136	213.99358432277	-23.3078843051052	28.3711021960765	17.8243702570598	27.3164290021748	88.4874742484715	39.9725073289948	-8.54245959048189	10.4416578997481	58.9566248192248	-11.7064791721869	20.9883898387648	-32.7999430502202	-21.816144828811	-12.5941783353457	108.316049023422	-53.5806960840806	-51.5313701966439	3.80042876414831	-22.8408077725294	218.979646945007	1.23877140485238	-6.44620067303542	-37.1860889845866	-46.408055478052	-59.7286737463908	16.0963840887688	-45.3833925343336	10.4607378983177	-51.5313701966439	-58.7040108026725	-5.42153772931705	-34.1121001534315	-11.5695153916273	86.7981272053366	-15.6681671665008	89.8721160364917	-15.6681671665008	-21.816144828811	-43.3340666468969	NaN	NaN	NaN
74.8864948613111	172.995820558624	-1.06911213015713	4.20558279980594	20.0296675896952	-6.34380706012021	27.4142404916435	-37.9919766398987	2.09570482782071	62.2272270293998	-7.39874604611282	-5.28886807412759	-4.23392908813498	48.5130202114958	1.0407658418281	-5.28886807412759	51.6778371694736	31.6339964356139	67.5019219593628	-32.7172817099356	36.796867948702	-11.3855908230989	-17.536543006733	53.1994071050597	-23.6874951903672	-32.4013441171822	11.167900516893	-11.3855908230989	-31.3761854199099	3.9917896359865	2.96663093871414	-54.4422561085379	93.1805962986817	73.7025810505069	-45.2158278330867	32.6962331596125	-38.0397169521802	-46.2409865303591	64.4761527750557	-0.108845153102933	80.8786919314134	-46.2409865303591	-56.4925735030827	3.9917896359865	-43.165510438542	-56.4925735030827	32.6962331596125	NaN	NaN	NaN
18.0152570844552	32.7881258536288	4.29759322736544	69.7202977765627	-14.6960951901435	53.8922240953053	1.13197849111396	-8.36486571764049	22.2360767327905	-13.6408902780596	23.2912816448743	-25.2481443109817	-9.42007062972431	-13.6408902780596	-24.1929393988979	134.087797413676	67.6098879523951	-15.7513001022273	-5.199250981389	7.46320796361692	-25.5606572260355	-36.8428614645123	163.159850035757	55.4660823048428	-14.2784529875588	1.61919843938568	-6.07321354139391	-0.944938887540852	-9.66300579909105	102.646209120291	-32.7402417414298	33.9273287586599	18.5425047971008	37.0042935509718	-40.9454811875947	16.4911949355595	-51.2020304953008	31.8760188971187	555.985688520901	-44.0224459799065	-41.9711361183653	-41.9711361183653	75.979180920255	-67.6125093876306	-20.4323825721825	10.3372653509359	-5.0475586106233	NaN	NaN	NaN
17.0553017214074	-11.4424145300625	6.50059199864078	2.27870810953412	40.2756631114941	72.9952632520707	12.8334178323008	174.320476590631	10.7224758877474	18.1107726936841	-39.9401307815325	-4.05411772412587	10.7224758877474	38.1647211669408	4.38965005408745	-16.7197693914459	25.4990694996208	29.7209533887274	-12.4978855023392	-14.6088274468925	-15.1218138290164	-19.2264204086582	-20.2525720535686	-27.4356335679416	-52.0632730457919	54.6564980248927	-25.3833302781207	-6.912600669733	-50.5240455784262	-17.1741171188373	-21.278723698479	-13.0695105391956	21.819645387759	4.37506742428171	-19.2264204086582	-33.5925434374042	61.8395595392657	-18.2002687637477	690.870517869359	-25.3833302781207	-17.1741171188373	-45.9063631763293	-38.7233016619563	0.270460844639998	-40.7756049517772	-39.7494533068667	-3.83414573500172	NaN	NaN	NaN
-31.4133103517899	158.619379649277	246.245564483102	7.64896481509597	-11.3543041850107	10.8161763151137	23.4850223151849	-44.0821563518611	-17.6887271850462	66.7702461487611	47.7669771486545	17.1505993151493	-5.01988118497514	-15.5772528517011	-15.5772528517011	73.1046691487967	21.3735479818397	-8.18709268499292	-21.9116758517366	35.0981311485834	-3.64620584355053	32.2865035701155	0.460389518011301	-48.8187548207307	67.1925641433911	17.4000953844539	-38.5522664168261	169.857448182437	-23.6658582311645	-32.3923733744834	-16.9926407686265	-34.4456710552643	-0.566259322379157	40.4996942932392	-43.6855106187784	99.0186781954953	-49.8454036611212	-37.5256175764357	960.37705528309	5.59363371996359	32.2865035701155	-43.6855106187784	-18.019289609017	17.9134198046491	-12.8860454070647	-54.9786478630735	25.0999616873823	NaN	NaN	NaN
14.0779345038379	21.4699589714501	-31.3302157972086	-9.15414239437196	-5.98613190825244	6.68591003622565	64.7661022817502	27.8059799436891	7.74191353159882	5.62990654085247	-34.4982262833281	-13.3781563758647	-37.6662367694477	3.51789955010613	-21.82618433885	25.6939729529428	230.558651055338	-34.4982262833281	-5.98613190825244	24.6379694575696	-11.6752558841839	16.0577000994051	-22.9738675812016	8.86767447403013	-21.9467210632909	-7.56666981254111	-36.3267723140408	-30.1638932065766	57.1435608158332	4.75908840238732	0.650502330744513	-25.0281606170231	-32.218186242398	-41.4625049035943	-8.59381633045181	-27.0824536528445	32.4920443859763	112.609472783011	935.353833629484	16.0577000994051	-44.5439444573264	-48.6525305289692	-21.9467210632909	-6.53952329463041	61.252146887476	-9.62096284836251	-42.489651421505	NaN	NaN	NaN
36.3541980348702	16.2850688237487	-5.89660030433289	121.912064671756	35.2979280763901	-8.00914022129304	44.8043577027108	1.49728940502765	-8.00914022129304	13.1162589483085	-10.1216801382532	95.5053157097545	-3.78406038737273	22.6226885746292	-4.84033034585281	37.4104679933503	73.3236465816729	27.9040383670296	-15.4030299306536	-16.4592998891337	63.527124919283	-1.21448980558582	-16.6291599781736	-28.9608961162439	-42.3202769324867	10.0896016543119	-2.24213448375834	-16.6291599781736	-34.0991195071065	-50.5414343578668	-49.5137896796943	-12.5185812654835	-60.817881139592	-5.3250685182759	1.86844422893175	23.962804809641	-20.7397386908637	-51.5690790360394	1002.79436076897	-16.6291599781736	109.771135437046	-19.7120940126912	-62.8731704959371	-42.3202769324867	225.894984070541	-10.4632919091385	-11.490936587311	NaN	NaN	NaN
56.5286333039152	240.365994064458	223.461409166937	60.7547795282955	2.64526894306642	30.1152194015383	20.6063903966827	-25.8812180715006	8.98448827963686	190.708775927989	47.0198042990595	-0.524340725218802	7.92795172354178	-2.63741383740895	76.6028278697215	34.3413656259186	-17.42892562274	20.6063903966827	2.64526894306642	-15.3158525105498	-16.4471550254416	-58.6010312224657	24.6785778497039	-25.7004449223493	-34.9537348192571	66.3183823857886	-24.6723016004707	23.6504345278252	-25.7004449223493	1.03128144649522	-20.5597283129561	-68.8824644412521	-17.4752983473202	2.05942476837386	53.4665908623057	-16.4471550254416	19.5378612403107	112.070760209388	951.035710862355	-31.8693048536211	-58.6010312224657	-24.6723016004707	-72.9950377287666	-52.4321712911939	8.22828469964568	-33.9255914973784	8.22828469964568	NaN	NaN	NaN
28.1003037481343	3.79382811677349	2.73702482845346	59.8044023977354	14.3618609999738	4.85063140509353	-7.8310080547469	-20.5126475145873	57.6907958210953	35.4979267663746	49.236369514535	28.1003037481343	-44.8191231459481	-38.4783034160279	41.8387464962948	-3.60379490146676	52.4067793794951	-16.2854343613072	118.985386543657	-15.2286310729871	32.0812217789074	-12.1504035596174	6.36516053557905	15.6229425831773	17.6802274826435	128.773612053822	-22.4368280569487	35.1671491281068	-36.323501128346	-3.92126396175229	15.6229425831773	52.6540707735701	6.36516053557905	19.7375123821098	-37.8664648029457	30.0239368794411	-38.8951072526789	-37.8664648029457	565.946653190404	116.429902657024	-27.5800403056144	-5.97854886121856	150.375103498218	-38.8951072526789	-76.9548778928048	9.45108788477845	18.7088699323767	NaN	NaN	NaN
195.215595311512	36.6550720229708	-11.9701551188485	-4.5706640320499	51.4540541965679	-4.5706640320499	15.513668917832	-33.1115582239873	-13.0272252741054	272.381716645268	-16.1984357398762	-5.62773418730684	-3.51359387679296	36.6550720229708	23.9702301598875	-10.9130849635915	-6.68480434256378	15.513668917832	155.046929411748	146.590368169693	-16.0826147200079	-20.1991829697737	44.6367669640388	-25.3448932819811	-27.403177406864	60.5884689318816	-38.7237400937202	-35.6363139063958	-25.8594643132018	-40.7820242186031	43.6076249015973	66.2487502753096	-31.5197456566299	58.0156137757779	-30.4906035941884	70.8798895562962	-34.6071718439543	-14.0243305951249	923.524088289053	-62.3940075298739	6.55851065370445	-50.0443027805763	-54.1608710303422	-54.1608710303422	-62.3940075298739	32.2870622147412	-16.0826147200079	NaN	NaN	NaN
46.2714990943899	-12.9393816980506	12.4367100701382	55.7875335074607	45.214161937382	10.3220357561224	153.062551952184	9.26469859911457	51.5581848794292	810.726263611078	-3.42334728497983	42.0421504663584	52.6155220364371	-18.22606748309	5.0353499710831	34.6407903673034	47.3288362513978	69.532916548563	321.179159916435	2.92067565706737	25.2856075765945	5.72240652309567	-8.69258372685084	-33.403995583902	-0.455446441167121	-17.959363173245	-17.959363173245	10.870617326648	4.6927643623852	261.073662379291	0.574195719543344	-31.3447112624811	-31.3447112624811	-16.9297210125346	-11.7815102089822	5.72240652309567	-15.9000788518241	-11.7815102089822	137.516603094035	49.9970194336457	12.9299016480689	-34.4336377446125	-30.3150691017706	-2.51473076258805	-39.5818485481648	-23.1075739767974	110.745906915563	NaN	NaN	NaN
-11.7938894408896	-6.50586797251464	9.35819643261032	80.2176841088351	38.9711166555103	34.7406994808103	16.7614264883353	3.01257067056034	12.5310093136353	689.397757265634	19.9342393693603	-1.21784650413965	34.7406994808103	-14.9667023219146	58.0079939416602	45.3167424175602	-12.8514937345646	132.04029449891	923.128306167808	-17.0819109092646	94.5079082460649	-17.7776509860024	26.5184870596756	1.79506117371579	-41.4709341267138	5.40056078208492	43.0007709836487	-28.0790784384856	11.5814172535749	-32.1996494194789	-22.928364712244	-42.5010768719621	-32.1996494194789	35.7897717669105	14.1567741166957	44.5459851015212	54.3323411813803	92.4476227555683	-30.1393639289822	-3.35565255252583	18.277345097689	-21.8982219669957	-55.8929325601903	-37.3503631457205	-28.0790784384856	-50.7422188339487	-13.6570800050091	NaN	NaN	NaN
-0.0691025656680866	20.0304571761837	34.8406590912323	31.6670443951504	34.8406590912323	120.528255885442	24.2619434376261	38.0142737873142	28.4934296990686	615.612148474212	-0.0691025656680866	-0.0691025656680866	-23.3422770036017	54.940218833084	-27.5737632650442	14.7410993493806	-6.41633195783179	105.718053970394	796.508186150877	9.45174152257747	-15.5344743920569	9.20097721029406	-67.066665230288	-41.3005698111724	11.2622648438233	-16.0497963004392	-46.4537888949955	15.3848401108818	12.8082305689702	-33.0554192770554	15.3848401108818	79.2847567502884	-3.1667485908814	70.0089623994068	11.2622648438233	38.5743259880858	-33.0554192770554	-40.2699259944078	-23.7796249261738	37.0283602629389	-11.4118991249984	-52.6376517955833	-25.8409125597031	-33.0554192770554	-13.4731867585276	-16.5651182088215	-40.2699259944078	NaN	NaN	NaN
74.0918112070464	1.08022212751536	46.5801979307014	147.103400286578	-3.15233376115311	18.0104456821892	12.7197508213536	186.254542256761	-37.0127808705009	558.719460459586	66.6848384018766	24.3592795151919	58.2197266245397	14.8360287656879	82.5569229843834	13.7778897935208	2.13836109968247	162.975484869084	NaN	5.31277801618383	-49.3792026889979	-41.1300396812354	-42.1611850572057	-0.915370018392908	34.1435727645979	85.7008415631139	-22.5694229137696	0.115775357577411	53.735334908034	-49.3792026889979	210.469432055523	37.2370088925089	-18.4448414098883	27.956700508776	-47.3169119370573	-14.3202599060071	5.27150223742901	17.6452467490728	10.4272291172806	-24.6317136657103	-61.7529472006417	-18.4448414098883	-78.2512732161669	-7.10224227421482	-1.94651539436323	-24.6317136657103	-40.098894305265	NaN	NaN	NaN
29.74869738505	-15.7627827254205	-34.8140999809663	101.720340350445	49.8584211547928	72.0849579529296	-5.1787175834506	-8.35393712604157	67.8513318961416	401.249383868193	23.3982582998681	-13.6459696970265	13.8725996720952	137.706161833143	25.5150713282621	22.3398517856711	10.6973801295042	323.985708331813	906.109291140157	1.17172150173133	25.0660916142707	-8.97827336379532	42.6040978150926	-8.97827336379532	-48.1808754597502	-25.4846321410395	135.452365937091	40.5408029679371	46.7306875094037	-24.4529847174617	14.7496173784931	15.7812648020709	-14.1365104816841	5.46479056629331	-61.592291966261	2.88567200734891	-16.1998053288396	-41.9909909182836	8.55973283702659	31.2559761557373	52.9205720508702	4.43314314271555	-16.1998053288396	-59.5289971191055	-47.1492280361724	-6.9149785166398	-10.0099207873731	NaN	NaN	NaN
11.8500090729567	22.436750988485	19.2607284138265	116.658754036687	27.7301219462491	30.9061445209076	39.3755380533302	40.4342122448831	5.49796392363974	356.977795519179	13.9673574560624	4.43928973208691	-41.0837005046847	-12.4994973327583	-10.3821489496527	24.5540993715906	8.67398649829822	226.760869958181	NaN	-34.7316553553677	-23.2419316838037	-17.0490319219997	226.538358708959	21.1405166091252	8.75471708551713	47.9764155769427	-34.5955812471111	-48.0135307310199	-22.209781723503	-34.5955812471111	98.5517636316757	-25.3062316044051	-25.3062316044051	96.4874637110743	31.4620162121319	-28.9187564654574	-2.59893247779027	-42.8527809295165	107.841113274382	-13.9525820410977	2.5618173237131	-18.0811818823004	22.1726665694259	-57.3028803737259	-31.4991313662091	-41.8206309692158	-27.3705315250064	NaN	NaN	NaN
5.59062714707945	20.4158152078022	244.911520127317	200.435955945149	143.253087710933	20.4158152078022	-15.5882129396673	89.247045489729	4.53168514274212	346.569952543702	3.47274313840478	32.0641772555129	55.3609013509342	15.1211051861155	-26.1776329830406	13.0032211774408	45.8304233118982	125.251073637198	379.397154678159	-35.7081110220767	22.3743802173839	16.1784622962588	26.5049921648006	-16.8664332830751	-41.6501049675755	-22.5460247107731	-8.60520938824166	33.7335630727799	42.5111134610404	4.81927944086273	-28.2256161384712	-54.0419408098258	22.3743802173839	-43.7154109412839	-7.57255640138748	19.2764212568213	-41.6501049675755	23.407033204238	-19.9643922436377	-44.7480639281381	8.94989138827946	15.1458093094046	17.2111152831129	9.98254437513365	-45.7807169149923	-42.6827579544297	-11.7031683488042	NaN	NaN	NaN
7.80175716971531	-5.9679722147778	-7.02718216743112	473.854136337175	63.9398846603411	10.9793870276753	-3.84955230947117	33.2227960333949	-17.6192816939643	84.0648737607541	12.0385969803286	17.3346467435952	-17.6192816939643	2.50570740644873	66.0583045656477	41.6964756546214	-2.79034235681785	-5.9679722147778	325.56474296571	-1.73113240416454	-14.6173435676383	-45.6120386862826	19.4768210628705	-6.35209153599978	9.14525602332236	74.7506940244528	0.880003991683886	-7.38524803995459	-48.711508198147	-12.5510305597286	-9.45156104786421	81.4662113001591	5.01263000750312	132.090879993945	-52.8441342139662	64.4191289849047	-48.711508198147	5.01263000750312	70.1014897566562	-25.9820651111412	28.7752295984638	-39.4130996625537	19.4768210628705	-18.7499695834575	-21.8494390953219	-35.2804736467345	51.5046726854696	NaN	NaN	NaN
7.89505038444102	79.9395568734911	28.0251330799109	35.4414793361366	-13.2945103476325	-4.81868605480311	58.7499961414175	12.1329625308557	11.0734844942521	36.5009573727403	14.2519186040631	-0.580773908388398	42.8578255923624	29.0846111165146	20.6087868236852	18.4898307504778	-1.64025194499208	6.83557234783735	242.039696473854	-13.2945103476325	73.4277630330663	-29.9382881989804	-38.2075722975441	42.4179476634523	-17.5343620511348	-3.06311487864826	-24.7699856373781	-11.332398977212	-35.623421016743	-24.7699856373781	-27.8709671743395	-40.2748933221851	-20.6353435880962	4.17250870759501	-45.4431958837874	-24.2531553812178	-14.4333805141734	-33.0392697359418	80.6633866193096	6.23982973223595	-33.0392697359418	-30.9719487113009	-16.5007015388143	-66.1164061301968	-58.8807825439535	28.9803610032862	-30.9719487113009	NaN	NaN	NaN
162.711344254329	15.4066146298196	-6.84805675230046	285.641909984135	33.422300986774	29.1833159616082	4.8091520669053	-3.66881798342616	-15.3260268026319	184.966015636449	-1.5493254708433	6.92864457948816	16.466360886111	13.2871221172368	33.422300986774	14.3468683735282	11.1676296046539	13.2871221172368	5.86889832319673	41.9002710371054	-26.659218038467	-8.04424781039847	-30.7958780891489	-26.659218038467	258.770325458583	-24.0738055067908	-19.4200629497737	-4.94175277238705	-1.83925773437563	10.57072241767	-29.7617130764784	-24.590888013126	2.29740231630626	-27.6933830511375	20.9123725443748	-2.87342274704611	-24.590888013126	-31.8300431018193	1.26323730363578	-34.9325381398308	17.8098775063633	-10.1125778357394	-59.7524984439221	-51.4791783425583	-22.5225579877851	6.43406236698815	-0.805092721705162	NaN	NaN	NaN
15.5018808423535	-14.178528288598	42.002246137846	229.624832429932	38.8222023023869	-26.8987036304343	9.14179317143536	19.7419392896323	-32.1987766895328	5.96174933597627	58.9624799269611	-4.6383967822207	-38.558864360451	2.78170550051718	-1.45835294676161	43.0622607496657	-10.9984844531389	-17.3585721240571	37.7621876905672	15.5018808423535	109.060815260022	6.62848469319265	40.7725948821358	-6.82222538123949	41.8072648878613	-0.0968703440234191	-26.4809554900249	56.292644968019	-5.78755537551394	-45.1050155930848	-33.7236455301038	-17.168925438495	65.604675019549	19.0445247618992	32.4952348363314	12.3191697246832	-21.3076054613972	-9.92623539841614	-24.4116154785738	-18.2035954442205	-42.0010055759082	-39.9316655644571	-39.9316655644571	-19.2382654499461	-64.7637457018703	-59.5903956732425	-10.9609054041417	NaN	NaN	NaN
27.2603094511207	71.7921997893718	37.8631404840376	197.965889081083	84.5155970288721	183.121925635	44.2248391037878	42.1042728972044	-23.6332795068805	2.87379807541178	-9.84959916408853	14.5369122116204	-16.2112977838387	39.983706690621	46.3454053103712	62.2496518597466	-1.36733433775499	64.37021806633	65.4305011696216	15.5971953149121	-47.0060286059371	83.4260834122493	-49.0763795903527	-42.8653266371058	110.340646209653	-4.04624567931219	-22.1618167929492	82.3909079200415	4.23515825835044	-54.2522570513919	-1.45830694879262	-51.1467305747684	-4.5638334254161	3.71757051224652	-34.5839226994431	-11.292474124767	23.3859048641953	-22.1618167929492	10.9637989577013	-26.3025187617805	6.82309698887001	40.9838882317283	-32.5135717150275	-43.9005021293136	-51.1467305747684	-37.6894491760666	-15.9507638397022	NaN	NaN	NaN
-9.76068345528195	-16.1239938401464	29.4797305847156	118.566075972818	-15.0634421093357	17.8136615457974	-0.215717877985234	19.9347650074189	51.7513169317413	-20.3662007633894	-39.4561319179828	-3.39737307041747	13.5714546225545	64.4779377014703	24.1769719306619	48.5696617393091	-25.6689594174431	74.022903278767	44.3274548160661	44.3274548160661	254.545771541548	-4.37459666866523	99.19355061542	-7.48164108718778	20.4817586795152	-9.55300403286949	-2.30323372298352	-17.8384558155963	-36.4807223267316	36.016980772128	-26.1239075983231	-25.0882261254823	65.0160620116719	19.4460772066744	-6.44595961434693	38.0883437178097	-13.6957299242329	-20.9455002341189	63.980380538831	-2.30323372298352	-2.30323372298352	0.803810695539035	-64.4441220934346	-34.4093593810499	15.303351315311	-43.7304926366176	-9.55300403286949	NaN	NaN	NaN
58.2207889660745	28.5178151206264	50.7950455047124	110.200993195609	3.05812325309955	48.6734045157519	-2.24597921930188	86.8629423170422	24.2745331427053	18.9704306703039	40.1868405599096	-12.8541841641047	1.99730275861927	59.2816094605547	-14.9758251530653	-4.36762020826245	1.99730275861927	10.4838667144616	NaN	-23.4623891089076	-33.1984373821897	-9.36611457014935	-7.29373867345019	-11.4384904668485	20.6833359319884	-29.5717795629661	-39.4155650722871	-38.3793771239376	-8.84802059597456	-38.3793771239376	137.772574095491	-39.4155650722871	-4.18517482840145	-25.9451217437426	-2.1127989317023	22.2376178545128	4.10432875839517	-16.6194302085964	333.612096333561	-22.8365578986939	110.831687438402	3.0681408100456	-51.8498204524821	-41.4879409689863	-24.908933795393	-18.6918061052956	33.1175913121834	NaN	NaN	NaN
34.9830377589976	-5.33835922834871	57.2659150414785	13.7612498709206	-26.5601471164257	13.7612498709206	41.3495741254207	26.4943226037668	22.2499650261514	36.0441271534015	29.6775907869784	39.227395336613	76.3655241407478	11.6390710821129	71.0600771687286	-19.1325213555988	45.5939317030361	-32.9266834828488	-27.6212365108296	36.0441271534015	5.33468664218378	-22.6560761832466	-33.0230253778505	18.8117205951688	0.15121204488185	134.921551574732	-18.5092965054051	31.2520596286934	53.5410003970917	-11.2524320691824	0.15121204488185	-30.9496355389297	-19.5459914248655	-36.1331101362316	20.8851104340896	25.0318901119311	67.5363818098069	-22.6560761832466	376.471467809002	-26.8028558610882	39.5456189843765	19.8484155146292	-3.99556763295969	-17.4726015859447	-47.5367542502959	197.123246742355	-46.5000593308355	NaN	NaN	NaN
-4.18687364345222	63.7400659203928	81.7831592420392	75.4150086579287	1.11991850997318	-15.8618163809881	98.7648941330004	22.3470871236748	15.9789365395643	104.071686286426	80.7218008113541	39.328822014636	-23.2913253957836	24.4698039850449	-16.9231748116732	0.0585600792881003	-28.598117549209	29.7765961384703	14.9175781088792	-17.9845332423582	6.56624905886763	-2.76857242324201	-31.810239256472	-11.0661915184506	-2.76857242324201	-15.7336022595054	-29.7358344826699	-6.9173819708463	-15.7336022595054	125.844523552491	35.6079158920976	16.9382729278783	42.8683326004051	-50.4798822206913	-41.1450607385817	-26.6242273219667	-0.694167649439871	-35.9590488040763	20.0498800885816	-4.84297719704416	21.0870824754826	-51.5170846075924	21.0870824754826	32.4963087313944	73.9844042074373	24.1986896361858	2.41743951126334	NaN	NaN	NaN
36.2454173283272	124.360508412828	20.3210032769115	5.45821682892345	168.948867756792	-26.3906112739081	13.9512376563452	-5.15805920535372	175.318633377358	-13.6510800327755	22.4442584837669	6.51984443235116	153.024453705376	-29.5754940841912	-33.8220044979021	17.1361204666283	13.9512376563452	36.2454173283272	51.1082037763153	-11.52782482592	19.2138316435974	-37.86023768345	-22.2945824124371	-52.3881826030621	-24.3700031152388	26.4778041034034	-25.4077134666397	112.607763269675	29.0720799819056	-26.4454238180405	30.6286455090069	-22.2945824124371	-8.80434784422587	39.9680386716146	-6.72892714142414	-13.9928996012302	41.0057490230155	-43.0487894404543	195.624591381744	-15.030609952631	-58.6144447114672	-30.596265223644	-42.0110790890534	-48.2373411974586	-15.030609952631	7.79901777818792	-26.4454238180405	NaN	NaN	NaN
4.4892316274126	23.6033760566537	-31.6152634055983	-2.9440467617367	21.4795822311824	-22.0581911909778	-1.88214984900109	106.431335250032	-4.00594367447232	203.063954308973	-10.377325150886	10.8606131038263	20.4176853184468	334.739171488189	-22.0581911909778	85.1933969953193	19.3557884057112	-29.4914695801271	61.8316649151358	31.036654445803	-15.8842569552152	-38.7250708564043	-68.8334164534262	-12.769600514144	-44.9543837385467	-11.2122722936084	-4.46385000462073	-13.8078193278344	34.4693555087697	-6.54028763200155	-29.3811015331906	25.6444955924012	105.587344246563	-42.8779461111659	-29.3811015331906	-29.3811015331906	-35.610414415333	-6.54028763200155	-22.1135698373577	55.7528411894231	-25.2282262784289	-36.6486332290235	-59.4894471302125	-29.3811015331906	-45.9926025522372	-55.3365718754509	-22.1135698373577	NaN	NaN	NaN
35.3847454462092	99.1147269689729	38.5712445223474	63.0010707727402	191.52320017698	88.4930633818457	36.4469118049219	1.39542196740187	-12.4127406958636	-25.1587370004164	54.5037399030383	111.860723273526	29.0117472939328	288.180338819839	77.8713997947184	9.8927528371037	46.0064090333365	-31.5317351526927	81.0578988708566	-1.79107710873632	-14.6612853669888	31.0427367110907	-25.0485631120068	-59.3265796705664	30.0040089365888	40.3912866816069	-35.4358408570248	99.5987698282098	-27.6453825482613	136.992969710275	-27.1260186610104	-4.27400762197071	-4.27400762197071	-18.816196464996	74.6693032401665	40.9106505688578	-33.3583853080212	-53.0942130235555	223.207374993925	-51.0167574745519	-45.8231186020429	-34.397113082523	24.8103700640798	-28.1647464355122	-53.0942130235555	-11.5451020434833	76.7467587891701	NaN	NaN	NaN
121.542611070619	-21.8862410269028	-4.88726596349284	5.73709345113838	33.3604279291796	24.8609403974746	40.7974795194214	5.73709345113838	152.353253373049	15.2990169243065	1.48734968528589	-1.69995813910348	110.918251655987	-20.8238050854397	-16.5740613195872	-2.7623940805666	117.292867304766	15.2990169243065	-3.82483002202972	-21.8862410269028	-42.5357566961053	-58.1243152146338	-4.08397901706827	-3.04474178249971	8.38686779775453	5.78877471133312	7.34763056318597	85.2904231558285	-34.2218588195567	21.8969518471459	-14.4763513627539	11.5045795014602	-4.08397901706827	-35.2610960541253	46.8386454767915	28.6519938718416	-8.24092795534254	1.11220715577456	321.197275402893	28.1323752545573	-13.4371141281854	22.9361890817145	-38.378807757831	7.34763056318597	-42.5357566961053	-18.6333003010282	-22.7902492393025	NaN	NaN	NaN
-4.79690988816677	130.166709070385	3.70473540056092	0.516618417288037	66.4043694049276	62.1535467605638	-3.73420422707581	23.8961429612892	17.5199089947434	311.88937711694	-31.3645514154408	32.3977882500169	202.430694024571	55.777312794018	21.7707316391073	116.351535476203	18.5826146558344	10.0809693671067	238.562686501663	17.5199089947434	-8.05275269427476	-41.3246629222959	18.9806743659924	223.810871707248	-13.2514886674031	126.074635412436	23.1396631444951	-4.93351111039777	-6.49313190233627	-34.0464325599163	-3.89376391577211	-30.9271909760393	29.3781463122491	-16.3707302512801	-2.85401672114645	9.10307601704866	-14.2912358620287	16.9011799767411	232.128849264253	-7.0130054996491	-14.2912358620287	0.265224862730535	-72.5170787610658	-23.6489606136597	-37.1656741437933	25.2191575337464	14.8216855874898	NaN	NaN	NaN
38.8754883017566	-10.0213855124673	32.4976351955535	75.0166559035743	-18.5251896540715	-2.58055688856368	-1.51758137086316	61.1979741734675	20.8049045008478	72.8907048681732	44.1903658902592	116.472701093895	25.0568065716498	-29.1549448310767	-34.4698224195793	11.2381248415431	-15.3362631009699	19.7419289831472	398.161213284532	200.447766992236	-12.0254232866787	-54.6759871584679	-3.70336204340274	113.84575301787	-12.0254232866787	-30.7500610840496	2.53818388905422	-25.5487728070021	-6.82413500963122	32.7056558959295	-6.82413500963122	22.3030793418346	-12.0254232866787	-24.5085151515926	-20.3474845299546	-18.2669692191356	616.290200580655	26.4641099634726	29.5848829297011	-27.6292881178211	-21.3877421853641	103.443176463775	4.61869919987321	-69.2395943342008	-12.0254232866787	-29.7098034286401	-47.3941835706015	NaN	NaN	NaN
58.1154251364548	75.1273533187936	57.0521796250586	37.9137604199274	54.9256886022663	-1.42632350173111	27.2813053059657	-9.93228759290052	14.5223591692115	-37.5766708892011	-48.2091260031629	-24.817724752447	68.7478802504165	33.6607783743427	3.88990405524977	-13.1220241270891	154.870766673507	20.9018322375886	289.902946620821	-18.4382516840699	80.7894849055503	6.89491305183817	252.516306819106	-8.71661621303057	-3.51277312474099	-23.2873768602414	14.1802933754436	-33.6950630368206	-30.5727571838468	32.9141284932861	-11.8389220660043	-28.491219948531	100.564088641051	-8.71661621303057	6.89491305183817	15.7414463019305	253.557075436764	0.650301345890674	47.4848891404969	23.5472109343648	27.7102854049965	-11.8389220660043	-32.6542944191627	-38.8989061251102	13.1395247577857	-9.75738483068849	-5.59431036005683	NaN	NaN	NaN
76.3016226244348	34.8245125754205	31.6339656485733	6.10959023379523	-4.52556618902894	89.0638103318238	26.3163874371612	51.8407628519392	12.4906840874897	42.2691220713974	22.0623248680315	-14.0972069695707	7.17310587607765	23.1258405103139	38.0150595022678	9.30013716064249	31.6339656485733	36.9515438599853	317.719673422544	12.4906840874897	-64.7575217285303	25.83384541506	88.3106503416741	-34.5603993473336	40.4117665646033	-0.198156637695825	65.4024885352489	-13.7347977051289	23.7512852508396	37.2879263182726	84.1455300132331	22.7100051687293	138.292094282965	131.003133708194	-34.5603993473336	16.982964717123	457.965079490807	-2.28071680191629	23.7512852508396	7.09080393707581	-11.6522375409084	-58.5098412358689	-41.8493599221052	-40.808079839995	9.17336410129628	-18.94119811568	-12.6935176230186	NaN	NaN	NaN
-24.6469586470673	65.7748437423586	-4.43502634825445	21.0958355028776	-21.4556009156758	160.45178977364	7.26661866684772	88.1143478620991	61.5197001005032	9.39419048777538	-17.2004572738205	48.7542691749372	23.2234073238052	-0.179882706399119	56.2007705481841	-9.75395590057362	27.4785509656606	62.5834860109671	642.346807213757	15.7769059505584	21.871976143216	12.4958476976512	26.0391443412449	61.4600740244898	30.2063125392737	-3.65192906971045	8.3286794996224	29.1645204897665	-34.9056905549266	53.1257376284322	-7.29820124298566	-33.3430024806658	193.767664311905	11.454055648144	14.5794317966656	-27.0922501836225	552.144129342383	105.215340103792	176.057199470282	14.5794317966656	-8.33999329249287	-61.4713878173603	29.1645204897665	-11.4653694410145	22.9137681927232	55.2093217274466	-3.13103304495685	NaN	NaN	NaN
46.7302626916435	95.6768532297192	6.29612268192885	-8.60066574270288	108.445529022261	76.523839540907	181.865414829374	20.1288547905155	87.1644027013582	136.110993239434	-17.1131162710639	85.036290069268	147.81561271593	-25.6255667994249	-13.9209473229285	86.1003463853131	21.1929111065606	13.7445168942447	534.06805544031	73.3316705927716	-21.7013627013245	-70.6896751691034	-19.6167536601424	-37.3359305101901	45.0061266165021	-17.0109923586648	-44.6320621543274	-21.7013627013245	95.5578958651676	-6.0667948924589	52.3022582606394	22.0754271634992	555.735341706112	32.4984723694096	1.22933675167838	46.5695833973886	468.181761976465	331.639869779038	436.912626358733	-42.5474531131453	14.7792955193619	-61.308934483784	-68.6050661279213	7.48316387522462	-13.3629265365962	-35.251321469008	31.4561678488186	NaN	NaN	NaN
29.8046509474716	1.06782575093218	192.646660394529	24.4830166518162	26.6116703700784	129.851375705794	221.383485591068	48.9625344118313	162.845508338858	91.5356087770749	85.1496476222884	1.06782575093218	91.5356087770749	2.13215261006328	-53.2128440647535	-8.51111598124764	4.26080632832546	89.4069550588127	318.237229771997	45.769553834438	51.4779683336599	-4.83417645603282	-40.2899713236171	11.8509034816539	27.4931659232352	31.6644359076569	-53.8465987729876	-9.0054464404545	-9.0054464404545	-1.70572396771656	34.7928883959732	44.1782458609219	677.168465996912	-3.7913589599274	-4.83417645603282	119.261105580512	298.625714910645	-14.2195339209816	472.77623676025	-38.2043363314063	-51.7609637807767	12.8937209777593	41.0497933726057	-56.9750512613039	-63.2319562379364	30.6216184115515	-42.375606315828	NaN	NaN	NaN
-2.03393543205863	44.8083563203139	-0.969337892231985	9.67663750603449	52.2605390991004	158.720293081765	9.67663750603449	-25.4550813082449	19.2580153644743	57.5835267982336	30.9685883025674	22.4518079839543	20.322612904301	-22.2612886887649	67.1649046566734	33.0977833822207	9.67663750603449	14.9996252051677	568.590345915024	101.232025931126	-52.6369000526112	-26.5536256327241	22.4829302766637	-32.813611493497	-14.0336539111783	0.572979763958528	1.61631074075401	85.0827888843928	56.391187022517	-16.1203158647692	73.6061481396425	13.0929514855043	581.708333839044	36.046232975005	18.3096063694818	-3.07867865482567	374.085469456742	-21.3369707487467	899.924281761667	-7.77366805040535	-1.51368218963244	-34.900273447088	-35.9436044238834	-82.8934983796803	6.83296562473144	-10.9036609807918	-38.0302663774744	NaN	-4.5883359335794	-3.5883359335794
42.7818014181122	-13.6562215684387	15.0952241039552	24.6790393280865	9.77088231277112	-29.6292469419909	42.7818014181122	32.1331178357441	-14.7210899266755	770.086890093854	-12.5913532102019	18.2898291786656	44.9115381345859	0.187067088639832	-1.94266962783379	-0.877801269596979	-18.9805633596227	162.047057540635	159.917320824161	39.5871963434018	-36.8121799524772	1.81008369361296	60.2654016444522	-44.1190946963321	66.5284714248992	-6.01875353194586	141.685308790264	-4.4529860868341	-2.88721864172233	-30.5491101720302	-61.8644590742655	29.9938977056247	264.859014472389	-31.592955135438	-32.6368000988459	-32.1148776171419	54.0023318640051	-26.3737303183988	528.951790214574	-26.3737303183988	-37.8560249158851	34.1692775592561	-16.9791256477282	-51.426009440187	-42.0314047695164	-8.62836594046547	11.2046883642835	NaN	-44.2907450117616	60.8188937489082
-8.24219326515978	-24.2192829821603	-9.30733257962649	68.4478373764429	47.1450510871088	43.9496331437087	-13.5678898374933	36.4936579424418	65.2524194330428	206.915948257114	6.66975713737407	75.9038125777098	21.5817075399079	74.8386732632431	-5.04677532175967	-8.24219326515978	22.6468468543746	145.137868018046	19.4514289109745	-23.1541436676936	22.8912367950148	2.00404766120331	60.4881772358756	6.18148548796561	6.18148548796561	13.4920016847996	-33.5041738662763	-23.0605792993705	-31.4154549528951	15.5807205981808	-39.7703306064197	50.0445826689698	11.4032827714185	-7.39518744901188	90.7746014799023	71.9761312594719	205.654141715866	-3.21774962224957	498.074789589227	-0.0846712521778445	-38.7259711497292	-19.9275009292988	-37.6816116930386	-16.7944225592271	-40.8146900631103	-9.48390636239303	-12.6169847324648	NaN	37.1768017955884	18.1370815309594
11.0249262552859	-1.75999864817288	-27.3298484550903	81.3420132243089	17.4173887070152	-17.7411547774963	138.874175289873	-9.2178715085238	45.1180593311758	246.480626560651	0.370822169070246	7.82869502942117	0.370822169070246	53.6413426001483	24.8752615673661	-24.1336172292256	45.1180593311758	419.077112757344	34.4639552449602	-17.7411547774963	-14.5197883921839	33.5444366479052	5.33282629828765	221.621838978688	11.6020730426471	2.19820292610793	-8.25054164782448	-20.7890351365434	29.8873760470288	17.8713197870065	-20.7890351365434	-0.936420446071796	261.327068359632	4.28795184089441	-10.340290562611	34.5893111052984	15.7815708722201	37.7239344774781	513.141812591403	1.15332846871469	-18.6992862217569	-33.3275286252623	-67.8083857192392	78.4740383158145	-23.9236585087231	7.42257521307413	-22.8787840513299	NaN	-12.5963829993355	-43.6936948378214
26.0391292592001	31.3675374632337	12.1852679287128	185.891375380208	34.5645823856539	6.85685972467919	-18.7194996546821	16.4479944919397	12.1852679287128	161.380697641653	28.1704925408136	-19.7851812954888	40.9586722304942	-17.6538180138753	17.5136761327464	-6.99700160580815	51.6154886385614	499.201777777383	81.4545745811495	-14.4567730914552	-44.6499987105419	-7.01595992493449	-34.1960990478732	-31.0599291490726	36.8904186582742	100.13651161742	155.019484846431	-4.92517999240075	-8.06134989120137	-7.01595992493449	18.0733992654705	-8.06134989120137	47.3443183209429	0.301769838933622	-13.2882997225357	-21.1287244695373	22.254959130538	9.71027953533548	335.8719490106	-17.4698595876032	-26.8783692840051	-26.8783692840051	-31.0599291490726	-11.197519790002	-21.6514194526707	-27.923759250272	77.6606273426822	NaN	-45.4026113507278	1.79431110649493
19.7419186189232	6.95048248539173	53.8524149750072	465.31027727027	-30.3578729040751	112.479830587027	152.986045009876	-4.77500063701214	1.6207174297536	462.112418236887	14.4121535632851	109.281971553644	6.95048248539173	-35.6876379597133	47.4566969082415	29.3354957190718	25.0716836745613	439.727405003207	10.1483415187746	471.705995337036	-19.3769371843624	-21.4687491524904	0.495276512853421	1.54118249691741	-1.59653545527457	49.1299047718291	46.5151398116691	-24.6064671046824	-7.34901836762653	6.77071241723738	71.6168834292049	-6.82606537559453	7.81661840130137	-9.96378332778651	6.77071241723738	-1.07358246324257	39.1937979232212	-12.0555952959145	134.371242473044	49.6528577638611	-19.3769371843624	-20.4228431684264	135.417148457108	27.6888320985172	-49.7082107222182	4.67890044910939	28.7347380825812	NaN	-18.968313512276	-32.0364697953729
59.289154404155	-10.0154393756841	-18.5452355332027	1257.72551453553	36.8984394906685	57.1567053647753	-12.1478884150637	-10.0154393756841	238.414873712047	-3.61809225754507	18.7726226559414	129.659972703684	10.2428264984227	10.2428264984227	48.6269092072567	31.5673168922194	11.3090510181126	203.229464562282	37.9646640103584	495.374982957296	-25.4715884726323	-44.3071936803271	8.01393189660309	-13.9609408457076	45.6851423119928	-9.25203954378389	207.880631600477	-10.8216733110918	-28.6108560072481	-19.1930534034006	0.688974315832854	10.1067769196803	55.1029449158403	112.656183050464	-19.1930534034006	282.176629919717	-30.7037010303253	-45.3536161918657	71.845705100458	-27.5644334957095	9.06035440814169	14.2924669658347	-34.8893910764797	-54.7714187957132	-45.3536161918657	-43.2607711687885	-22.3323209380164	NaN	-11.598182792154	-44.8060152404674
35.9332676211898	45.5317331205808	-34.4554793743443	779.281095740694	13.5368481226107	-8.85957137596831	75.3936257853528	26.3348021217987	33.8002752879918	47.6647254537788	26.3348021217987	38.0662599543878	-7.7930752093693	-21.6575253751563	83.9255951181448	30.6007867881947	10.3373596228137	194.841196444441	-33.3889832077453	363.347590767083	41.7135059595847	84.6380274868791	16.5869567728758	-9.58653196327928	107.670697574696	14.4930776739834	242.725899453256	140.125823607528	28.1032918167841	39.6196268606923	-11.6804110621717	47.995143256262	-3.30489466660205	12.399198575091	15.5400172234296	158.97073549756	154.782977299775	43.8073850584772	39.6196268606923	192.472801079838	-14.8212297105103	-23.1967461060799	85.6849670363253	19.7277754212144	-62.9804489850357	-44.135537095004	16.5869567728758	NaN	7.87570041997127	18.9566090763565
-22.6378655820328	8.29840502483334	57.3697308150348	692.096662231772	141.644399019946	13.6322447846378	-4.50281039869749	5.09810116895063	107.507824557197	74.4380180464093	74.4380180464093	2.96456526502883	-19.4375617261501	2.96456526502883	141.644399019946	9.36517297679424	-24.7714014859546	149.111774683672	-26.9049373898764	207.784012041522	32.5006573990879	-9.39762654266343	10.5040583296684	-4.16034104994452	22.02608641365	-13.5874549368386	-3.11288395140073	40.8803141874381	-15.6823691339261	71.2565700452078	-41.8687965975207	-8.35016944411965	-36.6315111048018	-11.492540739751	-30.3467685135391	316.361531104453	24.1210006107376	17.8362580194749	25.1684577092814	50.3074280743322	-29.2993114149953	-52.3433675829585	-6.25525524703208	-30.3467685135391	-6.25525524703208	-47.1060820902396	-20.919654626645	NaN	-24.0386102458211	6.21383784207571
-1.21086818160343	25.4651287154318	1.9902514460408	594.197382560224	1.9902514460408	9.45953057721067	32.9344078466017	9.45953057721067	31.8673679707203	106.560159282419	-26.8198252027573	40.4036869777716	122.56575742064	46.80592623306	-9.74718718865472	47.8729661089414	24.3980888395504	324.236293962227	117.230558041233	300.761416692836	36.9023727610944	-36.4558884101933	3.36716765422004	412.077479894252	32.7104721227351	-28.5960747132696	-43.7917145273221	-38.5518387293729	-0.300745404344346	7.55906829257934	6.51109313298952	0.223242175450567	38.9983230802741	38.9983230802741	-29.1200622930645	272.17279608901	-43.7917145273221	99.7808823364839	-6.06460878208838	38.9983230802741	-15.4963852183968	-15.4963852183968	-28.0720871334747	-9.20853426085786	11.7509689309386	44.2381988782232	-7.11258394167821	NaN	-20.688443824054	-17.6600135092547
-24.6000457366877	-3.25380696735745	4.21737660190813	716.114439559071	-27.8019815520872	37.30404669437	23.4289914943053	55.4483496483007	109.881258510093	13.8231840481067	40.5059825097695	216.612452356744	24.4963034327718	101.342763002361	44.7752302636356	63.9868451560328	2.08275272497511	114.150506263959	29.8328631251044	184.593094202749	10.9021260930753	15.0961010264526	37.1144694266833	-10.0677485738111	-2.72829244040088	1.98992935964856	-39.4255731074521	234.231291295416	31.8720007599617	9.85363235973097	116.799993160852	-17.4072047072214	-10.0677485738111	22.4355571598628	-6.92226737377816	571.322026565615	-27.8921420406646	-4.82527990708952	64.3753064936356	37.1144694266833	29.7750132932731	38.1629631600276	-43.6195480408294	-26.8436483073203	12.9991135597639	-40.4740668407964	18.2415822264855	NaN	-5.20472453940356	5.91122476070838
37.4055778000782	97.1902896301269	49.1490033381235	202.881119472534	11.7835584443431	139.893655223019	2.17530118594239	4.31046946558699	227.435554688447	83.311695812437	-10.6357084919252	44.8786667788343	32.0676571009667	-33.0549754281934	74.7710226938586	44.8786667788343	-11.7032926317475	76.9061909735032	24.5945681222106	9.64839016469847	136.982994055513	-4.63373672126995	-6.73176236240748	23.6896094340867	-4.63373672126995	4.28287225356454	16.3465196901053	1.66034020214263	22.6405966135179	131.737929952669	-22.4669546709389	311.119122269928	-17.2218905680951	6.90540430498645	7.95441712555521	317.937705603625	259.717494062059	111.806686361863	27.8856607163617	78.2382761036624	-26.663005953214	56.2090068717184	-23.5159674915077	-59.1824033908457	62.5030837951309	52.0129555894433	-11.9768264652513	NaN	44.7063150958451	21.4393503021241
46.0500125473048	-5.20709849533379	57.7964338279094	256.417739118134	46.0500125473048	191.278493834781	37.507160706865	34.3035912667001	32.1678783065902	-11.6142373756636	124.003535591318	7.60717926532585	238.264178957199	243.603461357474	21.4893135060405	-6.27495497538876	-12.6820938557186	88.7642717495036	-10.5463808956086	44.9821560672498	-15.9868604257798	-47.4728330865645	-8.64013347159669	360.79527908161	13.4000473909526	49.0841497398419	0.805658326638722	-28.5812494900937	115.729458538503	-23.3335873799629	-5.49153620551822	551.810179890371	124.650484125725	-5.49153620551822	8.15238528082182	183.949065970203	-42.2251709764337	1.85519074866488	35.4402282535019	-36.9775088663029	-39.0765737103552	0.805658326638722	-22.2840549579367	-41.1756385544075	-45.3737682425122	-6.54106862754437	38.5888255195804	NaN	-26.7982905242442	82.5706890884922
20.5187321060504	-2.98010499790806	13.0418293911545	211.71381581553	62.175761517613	807.729775088658	-26.4789421018665	-8.32074979426225	-8.32074979426225	27.9956348209462	19.4506031467795	32.2681506580296	306.777293190635	271.529037534697	60.0395035990714	-9.38887875353309	22.654990024592	-10.4570077128039	-11.5251366720748	2.36053979844613	297.114997732401	90.2546476516413	-12.6505011194981	372.718780503034	-11.600448581017	26.2014428042994	32.5017580351855	23.0512851888564	39.8521258045526	108.105540805818	50.3526511893628	301.315207886325	50.3526511893628	-41.0019196584854	-22.1009739658272	183.709323576451	-21.0509214273462	15.7009174194893	14.6508648810083	-57.8027602741816	-37.8517620430424	-70.4033907359538	-53.6025501202576	7.3004971116412	91.3047001901223	30.4016529582235	-11.600448581017	-38.9018145815234	-31.5468445762091	-3.1619406374119
20.6160568411073	-9.29918733102964	-13.5727936413349	1.38482844473356	38.7788836599047	881.747728367621	277.032435459424	5.65843475503884	4.59003317746252	51.5997025908206	-23.1884078395218	-8.23078575345332	769.565562722107	129.593017753892	32.3684741944468	35.5736789271758	7.79523791019148	84.7201514956865	8.8636394877678	-10.367588908606	139.870556862735	31.6615202807004	-17.7154187421698	202.904947104697	0.144325159719417	50.0465507679393	-25.0694309370654	171.387751983716	21.6810751590564	-6.15911386447678	11.7006300374124	446.63792270695	143.022276374833	6.44776418391561	-26.1200041077647	237.573861737776	27.4592275979029	-13.5131260593723	24.3075080858048	-14.5636992300717	6.44776418391561	-43.9797480096539	-45.0303211803533	-11.4119797179736	23.2569349151055	0.144325159719417	-26.1200041077647	117.808520278048	-20.0683370763611	24.583728332549
63.460404672304	291.088038043905	117.962795761279	43.1555923058231	1.47729323778336	410.779563572635	251.547087646022	60.2543816670701	16.4387339288745	-2.7974041025284	62.391730337226	20.7134312691863	1453.80571460871	55.9796843267584	51.7049869864466	22.8507799393422	-0.660055432372522	-22.0335421339313	29.2628259498098	17.5074082639525	221.068520727485	2.44090228214249	15.0540341155277	213.710860491344	-17.529889787384	65.5065614490683	21.3606000322202	439.696139172828	15.0540341155277	-11.2233238706914	-35.398493218013	584.747155256758	148.543012685521	43.4335807406443	1.38980796269373	232.105011081697	7.69637387938631	-35.398493218013	23.4627886711178	-19.6320784262815	-17.529889787384	-13.325512509589	-14.3766068290377	-44.8583420930519	41.3313921017467	12.9518454766301	6.64527955993754	-53.267096648642	-23.8039283557985	-42.0900391079582
16.5350665008269	4.77664695012112	27.2245388196502	11.1903303414152	297.668188485882	386.390808732116	143.739787094825	-3.77493090493759	-17.671244919408	43.2587472978853	13.3282248051798	109.53347567459	1522.68171622304	149.084523254237	-19.8091393831727	55.0171668485911	-1.63703644117291	62.4997974717674	-14.464403223761	31.5003277471796	64.6818701951108	2.63652705071214	57.3205582966228	371.753737960609	11.0494549346984	-22.0764486084975	39.443086543152	79.4044939920868	6.84299099270528	16.3075348621898	59.4237902676194	483.225032423427	28.9269266881692	-4.72478484777583	-9.98286477526725	174.049932686932	11.0494549346984	-50.9958882097003	32.0817746446641	9.99783894920012	13.152686905695	33.1333906301623	2.63652705071214	-35.221648427226	-47.8410402532054	-53.0991201806968	163.533772831949	268.695371381778	-46.8699262545112	25.3351352102868
19.8391090886285	45.5003955229387	123.553475093965	21.977549624821	21.977549624821	171.668387158297	220.852519490725	-0.476076005200371	-2.61451654139288	23.0467698929173	-10.0990584180667	29.4620915014948	939.368539651409	157.768523673046	55.123377935805	34.8081928419761	116.068933217292	94.6845278553665	-17.5836002947405	8.07768613956968	152.235966181634	51.2307018982553	130.141064619645	856.116401656427	29.1358003362662	43.3396656261163	-17.1582791269489	62.804221764059	115.411130244985	31.2400766755033	-16.1061409573304	251.136954125775	29.1358003362662	50.1785637286367	-29.7839371623712	80.1645015627647	-37.1489043497009	5.98876060465868	-3.48048292190805	25.9793858274107	-49.7745623851232	24.9272476577921	-6.63689743076363	-49.7745623851232	23.8751094881736	-23.47110814466	73.3256034602443	130.141064619645	-9.91980686224343	-21.1183859061437
66.9940711769802	26.3533203115714	24.2143334239183	230.626568082442	21.0058530924386	335.436925577444	469.123606055762	4.96345143504043	395.32855843173	46.6736957442758	-21.7738846606233	17.797372760959	756.817342445103	74.480525283766	-13.2179371100109	4.96345143504043	42.3957219689696	100.148367935603	11.3804120979997	25.2838268677448	206.191908115219	-15.9195359995038	215.665855968454	1613.59949475685	-13.8142142543406	6.71267276100111	76.7146207876792	344.090482423412	131.979316598214	3.02835970696543	79.872603405424	386.196917326677	85.1359077683322	21.9762554134347	-41.1833969414628	67.2406729344445	-40.1307360688812	66.1880120618629	-25.3934838527384	27.2395597763428	-15.9195359995038	-48.5520230495342	-52.7626665398607	-8.55090989143245	36.7135076295774	-2.2349446559427	28.2922206489244	244.087699528157	19.9749279364991	-9.57998358604401
10.4057590818818	18.9638931553232	41.4289950981069	44.6382953756474	66.0336305592509	367.70785664806	395.521792386745	93.8475662979354	-13.129109620082	60.68479676335	112.033601203998	-36.6639783220459	605.196077186059	-30.2453777669648	-5.64074230582082	-13.129109620082	48.9173624123681	49.9871291715483	221.149810640376	-18.4779434159829	168.574471114641	-19.9454819192226	468.731938235597	351.828503672699	105.383425404966	84.8463355493217	-20.9986660143839	105.383425404966	121.707778879966	64.3092456936774	5.33093636464737	20.0755136969049	129.606659593675	26.3946182678724	-33.6368751563189	98.537728786418	-30.4773228708351	-3.09453639664263	-19.9454819192226	-13.6263773482551	-61.0196616305114	-57.8601093450276	-36.7964274418026	8.49048865013112	23.2350659823886	11.6500409356149	-47.3282683934151	-59.9664775353501	-42.9066780096203	-2.09790108094289
-5.54995521792106	57.5824174236673	85.4034629945368	13.7107686388347	136.765393279219	440.656814130255	320.812310132663	99.3139857799715	38.3216935669115	-7.69003564644948	242.699374491376	34.0415327098547	380.734562131459	12.6407284245705	3.01036649619262	29.7613718527979	44.7419348524968	-6.61999543218527	222.368610420356	30.8314120670621	-22.9217241647308	52.9452401808171	197.303214004984	499.717363549043	-5.0086909164764	67.6971499146736	-26.0828476791286	386.970624868854	90.3518684345247	61.374902885878	30.8173755800323	22.3877128749714	1.31355611231925	71.9119812672041	60.3211950477454	115.114002630641	-11.3309379452721	-43.9958809273829	-5.0086909164764	12.9043423317779	-22.9217241647308	-7.11610659274162	-40.8347574129851	-8.16981443087423	-11.3309379452721	92.9861380298562	33.9784990944301	-3.95498307834379	-6.85555236877087	1.31489784805972
-0.107552658012305	64.1112758931378	149.736380628005	8.45495781547438	60.9003344655803	567.15876621048	327.408472952853	8.45495781547438	-37.5685359795165	10.595585433846	4.17370257873104	43.7753135186069	285.666234394606	160.439518719863	22.3690373348902	52.3378239920936	3.1033887695452	58.7597068472086	312.424079624252	6.31433019710271	0.454874534208215	-5.8705180794265	468.533927943177	194.433581352339	59.4918722614655	-12.1959106930612	6.78026714784293	518.082836749982	181.78279612507	3.61757084102557	28.9191412955644	-9.03321438624385	41.5699265228338	-3.76205387488159	18.3768202728399	89.5374871762304	-7.9789822839714	0.454874534208215	170.186243000073	-23.7924638180582	-28.009392227148	-42.7686416589623	-30.1178564316929	-19.5755354089684	-51.2024984771419	-32.2263206362378	91.1188353296391	-55.4194268862317	-18.7801193946306	84.4818209686386
40.6670226659893	146.655189527171	10.6905714325237	27.8199721373612	160.572827599852	519.219654857386	116.678738293706	-0.0153040079996906	36.3846724897799	28.8905596814135	54.5846607386697	5.33763371226202	180.913990936846	-21.4270548890465	155.21988987959	-2.15647909610437	8.54939634441904	68.5022988113502	260.137469196719	58.8670109148791	-10.9522308135173	-4.62368948336286	344.500840563491	220.03952773712	225.313312178916	45.4772627136933	59.7164807065408	290.708239257178	48.6415333787705	0.650094958432523	70.2640495901316	168.356440207526	11.1976638420233	66.0450220366953	-33.1021254690579	27.0190171674094	66.0450220366953	223.203798402198	2.75960873515068	5.92387940022791	-6.73320326008101	-39.4306667992124	-46.8139650177259	-44.7044512410078	-6.73320326008101	-53.1425063478804	19.6357189488959	-12.0069877018764	29.6555823770019	-26.6361996944567
108.233995155716	390.941409764094	-11.7024837690504	11.8564674483145	133.934669211023	271.004930839328	131.792946373081	-19.1985137018483	75.0372911676111	25.7776658949392	9.7147446103722	-8.48989951213701	22.5650816380258	-5.27731525522362	34.3445572467082	16.139913124199	37.5571415036216	9.7147446103722	42.9114485984772	20.4233588000835	231.952311017703	-57.1950110075153	464.114394395616	79.9916746248876	76.8258280333706	65.7453649630611	-1.26505455738181	277.329445496113	10.3430496115138	-21.3154163036561	131.700502286332	145.419170849572	-25.5365450923454	-11.8178765291051	-28.7023916838624	27.2275647662711	49.38849090689	49.38849090689	19.8405893860648	-23.4259806980007	36.7251045408221	14.5641784002031	62.051877272958	16.6747427945478	5.06663862565217	-10.7625943319328	66.2730060616473	57.8307484842687	-29.3861681560834	44.3836478165436
108.354013760135	30.1611270745058	7.6672829594619	46.2281585852515	351.501757289419	903.13650582502	9.80955382756133	-3.04407138103521	15.1652309978099	-0.901800512935786	19.4497727340087	-6.25747768318434	63.3663255300469	-18.0399674577312	55.8683774916989	29.0899916404561	200.47166108841	-0.901800512935786	199.40052565436	44.0858877171521	-29.5773133948341	77.059297584021	247.044390332493	205.867877182242	-17.9634250704043	17.4061439176318	37.9944004927573	365.294889635778	100.814978247627	215.370149447685	4.2085435489616	250.211814420974	39.0502085222509	-7.40534477546816	-4.23792068698732	50.6640968466806	-51.7492820142	40.1060165517445	-23.2424652178724	18.9898559618722	16.878239902885	-45.4144338372383	15.8224318733914	-4.23792068698732	1.04111946048076	25.3247041388339	18.9898559618722	10.5433917259233	27.3472421655904	98.1189516162879
52.7607951531039	239.186063707957	4.54736363029716	32.4040129545855	256.328617138288	268.114122621641	23.8327362394199	157.758934913883	2.40454445150574	81.688854066788	28.1183745970027	14.1900499348585	38.8324704909598	128.830876000199	-16.880828157617	-2.95250349547279	52.7607951531039	8.83300198787998	32.4040129545855	54.9036143318954	258.982514330085	11.8002679813063	127.997050452954	29.7579525451064	16.0256055257299	-11.4390885130233	-16.7207604435527	669.896590525276	33.4551228964771	-34.6784450073529	205.109460638684	64.6169872866008	4.40592727856508	32.9269557034241	320.249908724226	-2.98841342417616	-38.9037825517764	-26.2277699185057	7.57493043688275	-16.7207604435527	21.3072774562593	49.8283058811184	1.2369241202474	23.4199462284711	-49.4671264128353	-44.1854544823059	39.2649620200595	9.68759920909453	-8.20761452353502	-18.4753692011722
19.6444728628419	41.0781505651789	20.7161567479588	79.6587704293853	166.46516512385	226.479462690393	6.78426624143974	28.2179439437767	-5.00425649484557	2.49753070097236	13.2143695521408	-0.717520954378185	72.1569832335674	57.1534088419316	25.0028922884261	41.0781505651789	7.85595012655659	67.8702476931	20.7161567479588	27.1462600586598	223.373790344778	5.66036917927996	533.034141808326	78.5837966570439	-19.7043012477684	-5.96510476645052	-8.07882730203788	691.563331977378	-22.8748850511494	-27.1023301223241	44.7642360876461	69.0720452469008	-0.680798427482121	12.001536786042	-9.13568856983157	32.6103315080188	124.028831172172	-22.8748850511494	12.001536786042	-38.7278040680546	-21.8180237833557	-9.13568856983157	-39.7846653358483	-9.13568856983157	-15.4768561765936	-1.7376596952758	47.9348198910272	-35.5572202646736	-54.1174761278395	16.805991508713
27.2456059645539	3.66252289549245	-4.91314367507534	-9.20097696035924	94.7789802077753	99.0668134930592	17.5979810726651	256.644686727242	16.5260227513441	28.3175642858749	115.146188312874	-8.12901863903826	86.2033136372075	-16.7046852096061	-9.20097696035924	0.446647931529531	114.074229991553	22.95777267927	154.80864620175	57.2604389615412	16.432561171282	33.3507799767712	168.696530420684	52.3837761329465	-18.4612651150394	-8.41607269928016	-13.174321738324	106.310598575443	69.3019949384357	115.827096653531	113.712319302845	225.79551888921	296.640560137196	17.4899498466251	-42.78120464793	50.7976931199319	-54.4124800767038	53.4411648082896	20.6621158726543	17.4899498466251	33.3507799767712	-25.8629858424409	52.3837761329465	-32.2073178944993	-32.2073178944993	-1.54304630955019	39.6951120288296	-7.88737836160863	34.6704355743104	38.7863538964335
20.9116053756715	18.7671395794395	8.04481059827906	416.56554478049	60.584222605965	213.913527036559	62.7286884021971	353.303803791644	112.051401715535	4.82811190393094	63.8009213003132	19.8393724775555	-11.2553815678097	29.4894685605999	-32.7000395301305	38.0673317455282	34.8506330511801	34.8506330511801	63.8009213003132	-9.11091577157758	98.0959227066747	52.6055084963806	104.443422363925	6.05717767654466	52.6055084963806	4.99926106700294	-40.4911531432912	381.617574063857	35.678842743713	12.404677333795	341.416742901271	3.94134445746121	12.404677333795	-3.46407180933086	-19.3328209524567	3.94134445746121	127.717587773843	-18.274904342915	20.8680102101288	-10.8694880761229	-6.63782163795604	25.0996766482957	-22.5065707810819	-22.5065707810819	-34.1436534860409	54.721341715464	32.5050929150878	-9.81157146658121	35.0618210776684	-51.4653348233057
28.5169581128303	8.13931341623828	-24.0359150520649	82.1423388933357	81.0698312777256	275.193709703155	11.3568362630686	102.519983589928	-28.3259455145054	22.0819124191697	38.1695266533213	12.4293438786787	74.634785584065	-12.2383312803538	-22.9634074364548	59.6196789655235	-0.440747508642578	58.5471713499133	15.646866725509	10.2843286474585	-12.7961320291084	87.7561497328842	144.912183576543	190.425321637235	27.4247806756886	110.51271876323	32.717006031583	29.5416708180464	5.19743418093236	242.289130124999	300.503609039837	96.2237103023152	18.9572201062577	4.13898910975349	-12.7961320291084	7.3143243232901	-5.38701653085634	-20.2052475273605	-5.38701653085634	-39.2572588085802	17.8987750350788	-35.0234785238647	-40.315703879759	14.7234398215422	17.8987750350788	-39.2572588085802	-5.38701653085634	-28.6728080967915	68.4522301987572	26.1733099619028
41.4901213631176	16.8161244631565	-16.4401322280954	143.404456384696	41.4901213631176	235.663749141072	31.8350790979154	459.875286188544	-7.85787243680456	30.7622966240041	32.9078615718267	9.30664714577705	288.230090362728	51.1451636283197	27.54394920227	247.464356354097	31.8350790979154	18.9616894109792	35.0534265196495	8.2338646718657	21.2804162965299	27.6342606628018	-16.8426499011015	60.4624565552067	54.1086121889348	97.5265486917928	-9.42983147378427	-31.6682867557359	-3.07598710751236	66.8163009214786	-9.42983147378427	5.39580538085018	-8.37085741273895	9.63170162503145	7.51375350294081	118.706029912699	15.9855459913034	-6.25290929064831	5.39580538085018	-4.13496116855768	-25.314442389464	-22.1375202063281	20.2214422354846	39.2829753343003	-33.7862348778266	51.9906640668441	21.2804162965299	73.1701452877505	205.144902887677	213.403331286461
14.7668092411794	28.7165563918441	-24.9363172645585	112.415039295832	21.2051540799478	682.208557526828	0.817062090514761	753.030350753279	22.2782115530758	71.6388553169662	219.720786608637	24.4243264993319	46.958533435021	144.606763489674	93.1000047795272	-12.0596275870219	6.18234945615502	26.570441445588	11.5476368217953	25.49738397246	-0.762646515697395	64.9265754401771	76.5811148194451	14.070403603371	4.5348713839699	330.861974003475	8.77288570370374	-32.5477539137012	63.8670718602436	0.296857064236064	117.90175443685	28.9034537224395	18.3084179231049	-0.762646515697395	-20.8932145344331	34.2009716221068	76.5811148194451	-28.3097395939673	38.4389859418406	-57.9758398321042	-24.0717252742335	-45.2617968729027	-56.9163362521707	23.6059358227722	-43.1427897130358	-18.7742073745662	-21.9527181143666	-24.0717252742335	39.3412892467319	-4.06219606859885
-5.53021132862931	127.563032729078	1.98311696495095	88.9230586478083	-8.75020916873514	813.422572671619	230.602963612465	483.909460367456	37.403093206115	17.0097735521115	54.5764150200128	11.6431104852684	34.1830953660092	-3.38354610189209	11.6431104852684	50.2830845665383	98.5830521681257	29.8897649125348	-28.0701962093701	-13.0435396222096	-17.5275966021867	43.9543538587751	-21.7677311167357	37.5941520869515	48.1944883733242	149.427699908184	2.61304234192152	13.2133786282942	59.3248414740156	28.0538494292161	-5.86722668717666	59.8548582883342	16.3934795142061	10.0332777423824	-14.3474957162748	54.5546901451479	6.85317685647061	-35.5481682890203	7.91321048510788	76.8153963465306	86.3556990042661	-28.1279328885594	-37.6682355462948	58.794824659697	40.7742529728633	-7.98729394445121	77.8754299751679	-9.04732757308848	-23.3670161339981	-38.8849884211391
1.00255417425572	107.289735753667	26.7691436480524	204.988054175146	64.3454199640058	844.858359441096	61.1245962797812	551.763404176659	48.2413015428829	71.8606752271965	41.7996541744337	39.6524383849507	-14.0279563521257	179.221464701349	-4.36548529945191	16.0330647006371	503.45104891329	3.14976996373878	43.9468699639168	14.9594568058956	-3.55296740059327	29.3245230459288	35.6879082936427	22.9611377982148	-15.2191736880688	240.907082532417	-17.3403021039735	44.1724219572613	28.2639588379765	56.8991924526892	11.2949315107393	63.2625777004031	-35.369893639163	28.2639588379765	44.1724219572613	186.818307926849	12.3554957186916	3.870982055073	36.748472501595	22.9611377982148	118.411916513924	25.0822662141195	-43.8544073027816	45.2329861652136	-39.6121504709723	48.4146787890706	-48.0966641345909	5.99211047097765	127.132901274661	-17.8579676803357
5.39090486456087	49.4201208761333	-28.9733612908127	48.3462375587778	185.803302180272	327.555900071188	32.2379877984465	192.246602084405	7.53867149927172	171.842819054652	98.8187534744828	-3.20016167428252	56.9373040976212	255.605717808375	-12.8651115304813	52.6417708281995	5.39090486456087	-3.20016167428252	22.5730379422477	30.0902211637356	-18.2139153372712	3.00799103624431	30.5964693218144	47.5739944206268	25.2909927284356	302.236870902813	-4.41967619448612	15.7411348603536	9.90511060763684	-11.8473434252165	26.3520880471113	-34.1303451174078	3.00799103624431	28.4742786844629	-16.0917246999196	62.4293288820877	4.06908635492008	-4.41967619448612	-20.3361059746227	31.6575646404902	257.67086751843	11.4967535856505	-17.1528200185954	1.94689571756853	-35.1914404360836	44.3907084645995	26.3520880471113	-32.0081544800563	-12.3370037837702	-32.0356159107192
-25.6657353821012	-12.7758288062729	14.0781432267029	75.3051994618876	243.948143828975	593.04978025766	29.1163675651693	140.828891222349	1.18823665087453	37.7096386157216	-43.9264363645248	3.33655441351259	62.4152928860593	7.63318993878871	-27.8140531447393	39.8579563783596	189.166040881705	-28.8882120260583	254.689732642166	72.0827228179305	-35.0128084113994	-53.0604667587079	-6.34888044802706	9.57552397606868	102.99869659743	426.794919887377	56.2871102867495	-9.53376133284621	63.7184990179942	50.9789754787176	96.628934827792	41.4243328242601	144.402148100079	-30.7663005649739	-21.2116579105164	106.183577482249	32.9313171314091	109.368458367069	-4.22562652481429	-24.3965387953356	356.727540421356	0.0208813216112354	80.7045304036963	-62.6151094131653	-46.6907049890696	58.4103642099623	30.8080632081963	45.6708406706857	-22.3724579404349	-41.0545045751531
-10.5376310760118	13.0999298322943	43.1840982610475	7.72775689858835	58.2261824754241	620.155471341065	-3.01658896882352	78.6404396235067	31.3653178068945	-7.31432731578827	0.206714791400043	18.4721027660002	-13.7609348362354	2.35558396488242	143.106514827978	19.5465373527414	324.685959987239	63.5983554091301	621.229905927806	109.799042639001	21.4604369936693	49.0765745698265	-41.2069521214566	42.7036197445594	31.0198692315699	153.168170049188	-27.398883333378	-27.398883333378	-21.025928508111	49.0765745698265	-11.4664962702104	145.733056086377	111.743963684952	7.65236820559071	-0.844904894765341	69.2575981831721	34.2063466442034	260.446242941183	52.26305198246	-30.5853607460115	283.813743967163	-13.5908145452994	119.179077647764	-10.4043371326659	-10.4043371326659	95.8115766217848	9.77668648067973	-47.5799069467236	2.89689063581675	-26.1955666890054
54.0349210664679	46.511948030352	12.1212141509649	33.6154228255818	55.1096315001987	538.72932667908	-0.775311053805282	43.2878167291594	270.051718246368	81.9773923434699	-13.6718362585754	17.4947663196191	-11.5224153911137	3.5235306811181	0.299399379925565	14.2706350184266	116.368126222857	-13.6718362585754	646.200370052164	11.046503717234	-37.84308236287	-14.4638617224435	-16.5892454170277	45.0468817259149	-31.4669312791173	217.202960987237	3.60189968152248	54.6111083515439	42.9214980313307	-33.5923149737015	100.306857785105	36.545346947578	207.638734361608	20.6049692381963	-2.77425140223021	51.9543787333137	183.19682187389	-16.5892454170277	20.6049692381963	34.4199632529938	374.48135438647	-7.02501879139866	-72.9119133235097	-22.9653965007804	7.85266707069093	-34.6550068209936	7.85266707069093	-16.5892454170277	-24.8262531638631	14.6992046697519
174.539932000104	27.2667921317047	24.0418328645135	54.1414526916316	377.712365833151	389.537216479519	75.641181139573	21.8918600197194	44.4665748900579	160.565108508942	54.1414526916316	47.6915341572491	46.6165477348521	10.0670093733516	-10.3577326521928	0.392131571777893	59.5163848036169	61.6663576484111	508.860709365594	18.6669007525281	98.4272997407869	12.3060673169119	219.634960189204	-7.89520942449094	-2.57908396622704	159.562742510822	49.5189455247591	97.3640746491341	22.4067056876132	-12.148109791102	22.9383182334396	63.3408717162452	469.492856727607	-12.148109791102	67.5937720828563	13.900904954391	359.98067228737	-11.0848846994493	-30.2229363491993	-7.89520942449094	211.129159455981	-18.5274603410187	-24.9068108909354	30.3808938750091	-21.7171356159771	2.73704149203685	5.92671676699518	-52.5506632739076	-9.91741129047164	3.61914252177723
409.084681486277	17.6891122492251	46.7212011761493	-22.0956022061896	123.064842428431	331.665777681146	-14.5687643362463	27.3664752248665	48.8717262818474	83.2801279730168	-18.8698145476425	41.344888411904	161.774294330997	-8.11718901915203	-17.7945519947934	-19.9450771004915	63.925402021734	8.01174927358365	710.15819628401	39.194363306206	-41.7427988101183	-16.2125858957578	-5.5749971814409	42.2941520329851	49.7404641330069	74.2069181759357	14.6364213757612	-43.8703165529817	-0.256202824282459	29.5290455758048	-1.31996169571415	407.163444934054	892.237490306904	-7.70251492430428	192.284152904853	74.2069181759357	674.166921663408	56.123017361597	32.7203221900999	156.116351276176	48.6767052615752	-17.2763447671895	78.4619536616625	8.25386814717105	-17.2763447671895	28.4652867043731	83.7807480188209	-56.635423010162	35.2536135436882	-35.6299652118952
379.167405381244	-0.497799912961983	157.606407390857	36.0705201437037	213.534426301052	142.548863838113	100.602849655467	14.5597436397827	-23.084115242079	223.214275727816	16.7108212901748	-1.57333873815803	214.609965126248	-5.87549403894223	22.0885154161551	17.7863601153709	28.5417483673314	53.2791413468405	681.393815261334	-28.4618093680593	-5.38104047200222	65.9266030861865	36.1263938379882	44.6407393374734	-27.7311974081509	22.8227289950425	-28.7954905955866	87.2124668348995	69.1194826484934	-21.345438283537	6.32618458978995	109.562623771048	150.005764893603	57.4122575867012	-34.1169565327648	16.9691164641465	490.579584873012	157.455817205653	-12.8310927840518	-2.18816090969527	15.9048232767108	-39.4384224699431	9.5190641520969	-9.63821322174483	-19.2168519086657	23.3548755887604	-28.7954905955866	-20.2811450961014	-1.91670229766897	334.103253214316
221.212738241554	21.1111036857203	-11.1633535007044	-10.0875382611569	158.815454347799	144.829856233682	1.74642937386547	-16.5424296984419	-41.2861802080341	105.024692370425	16.8078427275303	100.721431412235	433.148340432409	17.8836579670778	-34.8312887707492	9.2771360506979	-22.9973211357268	25.4143646439103	627.870898790505	88.8874637772122	-16.899997264614	79.9993544184378	-9.4462009813023	22.4986402328906	9.72070374721344	19.8365701317079	-3.05723273846372	91.7124628636419	35.2765767185677	-7.3165449003561	-11.5758570622485	273.798057784541	279.122197986907	2.26690746390176	-29.6779337502911	34.7441626983312	882.879696935152	-41.3910421954952	74.6752142160723	24.6282963138368	136.435240563512	161.991113534866	24.6282963138368	-43.5206982764414	-30.7427617907642	-23.2889655074525	-10.5110290217754	-10.5110290217754	3.6637457195243	37.09342162203
450.569907840072	-1.38864648533702	26.5897402109978	86.8508807877191	127.742369036209	198.764427573059	49.1876679272683	287.003954846115	150.340296752479	201.992702961097	25.513648414985	78.2421464196161	618.440228018082	16.9049140468819	13.6766386588433	6.14399608675313	0.763537106688735	11.5244550668175	342.960728238784	22.2853730269463	-38.0188083015907	80.2365325787117	49.3409930694435	81.3018960100658	28.033724442362	6.19377409960347	-4.99254192961433	21.6415438542376	-7.12326879232248	-33.7573545761744	22.7069072855916	135.635431009124	323.139394927441	-2.86181506690617	-39.0841717329448	-5.52522364529136	460.571277572117	78.1058057160036	-16.7115396745092	98.347710911731	9.92254610934274	-11.3847225177388	-36.9534448702366	220.86450551745	-28.430537419404	39.7527221872569	-43.3456254583611	23.7722707169457	7.1647349623314	-21.0723237773878
505.673331881346	1.93287636088271	71.8968285165026	8.39108732909377	90.1950929264339	95.5769353999432	38.5294051807454	271.025000036344	218.282943795953	43.9112476542546	58.9804065800804	121.409779272787	536.888018227699	-50.8091798795077	26.6893517390251	43.9112476542546	56.8276695906768	-7.75444009143389	537.964386722401	-13.1362825649431	-3.7321001470837	69.8149557543453	26.113081957844	28.2448806796246	39.9697736494176	22.9153838751732	-41.0385777782433	7.99279282270933	-21.8523892822184	6.92689346181906	23.9812832360635	122.044024437969	81.5398487241383	53.8264653409912	-9.06159695153507	58.6230124649974	821.274005181989	1.59739665736768	18.6517864316121	91.1329429721508	21.8494845142829	55.9582640627717	33.5743774840759	7.99279282270933	-25.0500873648892	11.1904909053802	-22.9182886431086	-10.1274963124253	8.57945267437476	-17.5945247720613
292.720412430904	21.4057878284251	22.4824331641492	2.02617178539089	-19.5067349290916	23.5590784998734	77.3913452860795	519.892578268694	103.230833343459	-13.0468629147468	41.8620492071835	118.303868043596	885.951992414896	255.03782568056	94.6176706576655	181.82594285132	-38.8863509721258	-21.6600256005398	105.384124014907	0.949526449666771	20.9911986582259	19.9247628283309	30.5891211272811	14.5925836788559	55.1171452148663	33.7884286169661	-11.0018762386244	-3.53682542935934	-3.00360751441183	93.5088350910868	22.057634488121	47.6520944056013	31.6555569571761	26.323377807701	28.456249467491	8.1939686994858	324.925410178305	7.12753286959079	80.7116051323466	-34.4634644963147	22.057634488121	-3.53682542935934	19.9247628283309	-28.0648495169446	-2.47038959946433	46.5856585757063	64.7150676839215	204.418161400168	-17.2534325559682	-3.62808442204553
68.8886990029998	53.8117865343458	1.04259289405682	6.42720449000468	283.196240521724	35.5041071081231	-2.18817406351189	124.888659600857	5.35028217081511	-31.2650766816303	8.58104912838382	152.888639899786	864.734292884092	195.965532667369	-3.26509638270146	-1.11125174432232	2.11951521324639	108.734824813014	34.4271847889335	50.5810195767771	3.0604829866564	-28.9487021888409	31.868749644604	32.9357224837872	-31.0826478672074	24.9334261899129	10.5292928609391	69.2127990160175	24.9334261899129	6.26140150420613	59.6100434633683	-24.6808108321079	37.2036138405202	19.0650755744051	40.4045323580699	55.3421521066354	460.791830996268	-48.1542132941393	89.4852829604992	14.7971842176721	-6.54227256599279	-43.8863219374063	-53.4890774900555	-14.0110824402755	-24.6808108321079	-5.47529972680955	47.8733422323526	-23.6138379929247	21.9106863595785	-8.517587212068
103.469654531074	28.0656933665031	-12.8678855514066	31.2972917021276	-10.7134866609903	-7.48188832536582	0.0585077910912245	147.634831784608	277.975964654794	22.6796961404624	24.8340950308787	-29.0258772295288	720.704936635343	29.1428928117113	243.505582408133	49.6096822706661	28.0656933665031	85.157263962535	162.715624017522	9.75330279796457	-23.4283831089526	33.1496675383406	89.7277181856337	-36.2385077838114	-29.833445446382	22.4745636426249	71.5800415629171	5.39439740947979	-19.6920967454521	25.6770948113396	-10.6182584340937	90.7952285752053	52.3648545506288	36.3521987070553	44.8922818236279	39.0209746809842	306.432327268662	42.7572610444847	284.014609087659	-15.9558103819516	32.082157148769	39.55472987577	-30.9009558359536	-46.9136116795271	-17.0233207715232	-21.2933623298094	-1.01066492794962	116.415477924923	-27.0730101608914	97.9246418076846
22.7784037911796	209.181875294139	120.828784755164	41.0955079273086	77.7297161995665	50.792798352318	-27.8630017616475	132.681028607953	79.8846696273464	19.5459736495098	14.1585900800601	17.3910202217299	1175.67848765341	-4.15851405606888	1.22886951338081	-18.1657113366381	34.6306476439689	-20.320664764418	32.475694216189	6.61625308283051	32.2957797945145	44.044313095175	117.739658344773	7.73066471131514	134.828434054825	15.7410283254019	-31.7871291181795	16.275052566341	3.99249502474133	116.671609862895	5.59456774755867	92.1064947796955	37.6360222039057	35.4999252401492	268.334494289604	204.785609617849	275.810833662752	71.8135736240091	-6.15396555310188	-28.5829836725448	-13.6303049262495	65.4052827327397	-29.651032154423	-0.813723143710721	-40.3315169732053	-48.8759048282312	25.8874889032451	-27.5149351906665	43.7128308776816	-50.9269015533423
57.3652942802725	-22.3885109952673	-9.45546149112569	3.47758801301589	4.55534213836102	37.9657200240601	19.6438998931929	354.825432875529	223.339429583423	43.3544906507858	31.4991952719893	25.0326705199185	850.59233053429	105.864229920803	-1.91118261370977	3.47758801301589	23.9549163945734	7.78860451439642	42.2767365254407	2.39983388767076	27.1666823227234	2.58917863349137	-11.3024538865093	5.79493998426076	96.6248449227269	-18.7825637049712	281.490416150428	30.3724436734928	18.0836918288768	-14.5082152372787	14.3436369196458	466.35598737813	90.2133222211881	161.808659055038	-17.7139765880481	263.858728721197	82.7332124027262	7.93211421810702	-20.9197379388175	-35.8799575757413	-7.02810541881681	-20.9197379388175	41.0583148427241	-45.4972416280495	-3.82234406804741	44.2640761934935	0.452004399645109	2.58917863349137	29.3848392803516	-24.3032309129343
-12.599073815696	3.57140137956451	25.1320349732452	132.935202941649	22.9759716138771	44.5366052075578	-10.4430104563279	3.57140137956451	46.6926685669258	26.2100666529292	-10.4430104563279	113.530632707336	516.714480909164	7.88352809830064	81.1896823168149	33.7562884107174	25.1320349732452	5.72746473893258	27.2880983326132	-5.05285205790776	32.7236718133984	163.157079867792	-0.419243347963829	18.8250299715368	476.411084457441	11.875709050606	64.7974606792328	78.6961025210944	3.85726183414743	117.184649160096	46.62231365526	60.5209554971216	46.62231365526	50.8988188373713	155.673195799097	198.43824762021	-26.0782744406314	28.4471666312872	16.6867773804812	-15.3870114853532	44.4840610642044	14.5485247894256	4.92638812967524	-34.6312848048539	-61.3594421930492	-0.419243347963829	-41.0460425780208	4.92638812967524	194.182307361104	-19.7521807451749
-15.7443057081789	28.4663787495206	1.50864432409407	7.97850058619644	83.4601569773908	39.2494725196912	-3.88290256099124	-1.72628380695712	74.8336819612543	3.66526307812819	92.0866319935273	26.3097599954865	313.140054282025	-8.19614006905949	-29.7623276094007	139.532244582278	111.496200779834	9.0568099632135	31.7013068805718	360.585666870776	NaN	-2.36103677150444	-13.0576969566594	241.522815450028	276.821794061039	24.3806136913829	136.69554563551	11.544621469197	12.0794544784547	319.608434801659	86.4212427652815	39.3559379505998	-38.7296814010312	12.6142874877125	-35.5206833454847	262.916135820338	50.0525981357547	-55.8443376972791	69.3065864690336	22.2412816543519	91.7695728578589	-13.0576969566594	4.05695933958852	-57.9836697343101	-6.63970084556641	148.46187183918	-26.9633551973608	9.40528943216598	520.761197607195	-5.6958957387685
2.68058592861231	3.75917314606706	-17.812571203028	155.839970807187	53.3741851489856	117.010830978816	170.940191851553	62.0028828886236	8.07352201588607	70.6315806282616	79.2602783678996	126.718115935909	138.582575327911	3.75917314606706	-58.7988854663085	16.7022197555241	11.3092836682503	13.4664581031598	24.2523302777073	-33.9913794648492	66.3288232011809	56.6969666207816	12.818508865629	33.1524283131387	341.371838885918	-8.58561686859182	14.958921439051	-3.23458543503662	25.6609843061614	133.751819263976	-34.2705677496568	31.0120157397166	87.7329489354017	52.4161414739374	-18.2174734489912	395.417256364826	18.1695402991842	2.11644599851858	-16.0770608755691	-8.58561686859182	32.0822220264277	83.4521237885576	-42.8322180433451	-0.0239665749035003	190.472752459661	50.2757289005153	-1.09417286161454	-11.7962357287249	526.978957987266	-42.3055937061197
90.1623477093995	50.2443352684129	70.7427740894601	390.086873617353	78.2948304972143	92.320078111615	51.3232004695206	-2.62005958586673	64.2695828828136	9.24745762631849	61.0329872794903	-12.3298463958365	-2.62005958586673	-29.5916896135604	4.9319968218875	15.720648832965	26.5093008440424	-25.2762288091294	-9.09325079251322	-8.01438559140547	-22.311717686501	7.66920113984683	44.0746025718406	9.81069534172882	304.266148100502	104.571813775007	68.7017858934835	41.9331083699586	21.5889134520798	47.2868438746636	1.24471853420087	86.9044866094804	71.9140271963065	-16.957982181796	139.371094555589	407.593243341308	-36.2314299987339	-35.1606828977929	177.917990189465	121.168393839592	293.558677091092	-8.39200537426808	-26.594706090265	0.173971433259873	32.2963844614897	-0.896775667681121	-9.46275247520907	4.45695983702385	126.130131826864	-1.80939160472233
423.733893165473	25.5300051014397	-27.348017974814	390.280449994782	67.6165948968254	43.8754416789155	175.530927705507	-7.92343806925141	6.10542519587714	1.78885188352989	42.7962983508287	16.8968584767453	42.7962983508287	-46.7725978803766	-11.1608680535118	1.78885188352989	5.02628186779032	6.10542519587714	62.2208782563913	44.9545850070024	42.1523596124513	3.58597497924282	31.4394749921156	7.87112882737709	519.947013679423	38.9384942263506	-16.768505799395	47.5088019226191	21.7978788338135	92.502917328029	-15.6972173373614	0.372109593142111	489.950936742483	11.0849942134778	35.7246288402499	311.581407813894	-6.0556211790593	-10.3407750271936	219.986244310024	91.4316288659954	221.057532772057	-27.4813904197307	3.58597497924282	-25.3388134956635	-3.91304425499216	53.9365326948205	13.2275711375449	191.061455835117	412.433403636775	-6.74007549284014
10.517723531331	10.517723531331	153.001374533703	24.5502043118676	-17.5472380297423	6.20003713731968	8.35888033432532	28.8678907058789	100.109716207065	11.5971451298338	61.2505386609634	36.4238418953986	11.5971451298338	83.9183922295227	-12.1501300372282	11.5971451298338	23.4707827133648	-3.51475724920569	13.7559883268394	-21.8649244237536	-33.7281236577148	63.8084400867823	74.5267437949689	0.570448208482002	671.536260340957	189.212593472564	-12.2915162413418	313.544916487528	-4.25278846020192	56.3056274910518	29.5098682205856	22.007055624855	108.825315661166	33.7971897038601	-29.4408021744402	284.069581290015	144.195717898181	58.4492882326891	168.84781642701	337.125184645538	555.778580292543	4.8577696917566	-12.2915162413418	-15.5070073537977	-36.9436147701707	5.92960006257525	18.791564512399	406.79415874875	650.623915948019	-1.08477043812497
-0.183502189741168	26.8089981219278	80.7939987452658	38.6856982590622	107.786499056935	34.3668982091951	22.4901980720608	65.6781985707311	-6.66170226454172	13.8525979723267	34.3668982091951	22.4901980720608	13.8525979723267	23.5698980845275	-28.2557025138769	78.6345987203323	3.05559784765911	5.21499787259263	-22.8572024515431	-6.66170226454172	-13.1718591820281	237.763382599879	49.0257648493847	38.3020365681067	612.021499616483	96.2101692870082	59.7494931306628	80.1245768650911	80.660763279155	-21.7508418070505	-35.691688572712	44.7362735368735	669.929632335385	23.2888169743174	25.433562630573	201.302706443533	40.4467822243623	36.157290911851	76.9074583807077	232.40151845924	462.961676506718	-30.329824432073	74.7627127244521	-22.8232146351783	43.6639007087457	-6.73762221326124	56.5323746462794	1046.33249500824	132.9472975439	17.3133891745304
31.2289145889356	144.626664448358	64.7082502617174	183.505892971588	0.989514626422982	39.8687431496535	24.7490431683972	3.14947176660245	25.8290217384869	10.7093217572306	-8.73029250438465	53.9084645608201	10.7093217572306	53.9084645608201	11.7893003273203	-3.33039965393596	19.3491503179485	-13.0502067847436	19.3491503179485	61.4683145514482	NaN	-29.0739153506737	51.3947722588981	65.3426781112239	122.207217355321	260.613360043785	79.2905839635497	-12.9801778287593	89.4832843940954	27.7906238934237	12.7698022063037	27.7906238934237	278.852929235288	90.0197423114926	3.11355969315505	28.863539728218	6.33230719753792	-25.8551678462908	111.478059007378	200.530073295305	525.623571237975	-15.1260094983479	-35.5114103594394	-14.0530936635536	-52.6780637161481	-65.5530537336795	-6.54268281999357	963.373231834045	89.9161868168835	40.0004587934107
28.0893113802303	19.4472532083665	-32.405095822816	104.787577655521	6.4841659505709	45.3734277239578	45.3734277239578	-28.0840667368841	108.02834946997	2.16313686463902	10.8051950365028	30.2498259231962	-18.3617512935374	2.16313686463902	-20.5222658365033	-9.71969312167364	165.281984858567	19.4472532083665	14.0459668509517	-8.63943585019067	0.093210442216272	15.1216419253589	5.46050740048148	5.46050740048148	234.107357822579	420.352562274382	46.251964283297	0.093210442216272	131.055256223887	-24.5963555658037	-19.2290586075385	-19.2290586075385	543.263662618655	2.24012922552236	-22.4494367824976	12.4379934462262	211.564710597865	-10.6413834743141	577.614363151553	286.706868013578	709.649868324877	20.4889388836241	-39.6247870489463	28.0031546251954	-26.7432743491098	0.093210442216272	14.0481825337058	886.770667947628	-21.2561033985717	-7.43431366424373
1.17629276022157	16.3037983948307	0.0957566434637795	22.7870150953774	19.545406745104	86.5386459840872	21.7064789786196	-7.46799617384077	-24.7565740419654	86.5386459840872	241.055310680451	58.4447069483845	36.8339846132287	-0.984779473294013	-9.62906840735635	-3.1458517068096	96.2634710349073	102.746687735454	37.9145207299865	34.6729123797131	-11.5222286737385	17.4758658138603	17.4758658138603	33.5859183069707	174.280376746801	265.03367245799	73.3240477899763	-1.85619717787222	59.8990040457176	24.9938903106451	35.733925306052	37.8819323051334	811.164451974432	23.9198868111044	-33.0022986645523	0.291809821209165	-55.5563721549069	-46.9643441585813	210.796495731185	-1.85619717787222	439.559241133353	65.8060232931915	-55.5563721549069	19.6238728129416	2.43981682029055	40.0299393042148	-0.782193678331529	566.291654079155	55.7226681228035	-16.656194517622
29.3709469216218	-37.6395896519687	19.6436109673909	18.5627958613653	28.2901318155961	204.462994097778	7.75464480110874	-23.5889932736352	22.8860562854679	-8.45758178927605	6.67382969508309	25.0476864975192	-5.21513647119909	19.6436109673909	34.7750224517501	69.3611058445709	-4.13432136517344	115.836155403674	-0.891876047096479	4.51219948303178	-33.894930465717	-11.3294191205099	1.56515879103697	-12.4039672798055	-17.7767080762834	157.911915968543	48.8452778000423	24.1306701362441	229.369368561699	16.608833021175	16.608833021175	287.39496916366	1035.28048803338	-15.6276117576922	4.7888032689237	35.4134258088476	-55.3858936516286	24.1306701362441	133.734582384393	387.327947978149	513.050082615731	128.361841587915	-34.9694786250126	-31.7458341471259	-10.2548709612144	-30.6712859878303	78.9326262603185	523.795564208687	42.2984233473987	-55.7347624802517
24.0662428720901	51.0935988570429	11.0931119993127	20.8229601538957	-0.798924634066557	74.8776721238015	-12.6909612674458	43.5259391812561	2.44435808412779	-11.6098670280477	8.93092352051648	35.9582795054693	8.93092352051648	-23.501903661427	151.635363121068	15.4174889569052	-34.3128460554081	33.7960910266731	146.229891924077	-14.853149746242	32.9424143331562	9.29036015448629	109.274043727954	-22.9624409982454	14.6658270132749	328.59309156653	141.526844880686	43.6933480507334	32.4048676472773	-24.0375343700031	137.226471393655	6.06508003921313	628.544142286934	299.565570529071	-15.4367873959413	13.5907336415172	-31.5631879723071	31.8673209613984	126.475537676078	93.1476431515886	307.091224131375	339.344025284107	-51.9899620357038	-11.1364139089104	-45.5394018051575	21.1163872438212	-43.3892150616421	350.094959001684	250.731175447378	-7.42566601253292
41.4676419654723	98.7804383657758	5.78231590490602	49.0372565843803	-25.5775160877129	62.0137387882226	23.0842921766957	42.5490154824592	198.266801928567	10.1078099728534	7.94506293887973	59.8509917542489	-42.8794923595026	-27.7402631216866	6.86368942189288	-24.496142570726	29.5725332786169	22.0029186597089	50.1186301013672	13.351930523814	64.3515269028561	18.0990439787948	-31.3803563585731	-34.6072737718797	-1.26246050104484	235.378149808106	157.932131888748	-1.26246050104484	31.0067136320212	217.092284466035	-7.71629532765805	36.3849093208655	618.305682853823	127.814236031219	-9.86757360319579	-7.17847575877362	-47.5149434251062	41.7631050097099	63.2758877650872	129.965514306757	270.874241354479	283.781911007705	-57.195695665026	-13.0944910165024	-60.4226130783326	68.6540834539316	-13.0944910165024	4.1157351877995	34.5833472909271	12.1563521363387
-2.77618357652199	37.244975162914	-9.26610120994405	53.4697692464692	2.63208111799639	102.144151497135	9.12199875141844	-7.1027953321367	-15.7560188433661	40.4899339796251	1.55042817909271	-31.9808129269213	81.5927456579647	4.79538699580374	1.55042817909271	-2.77618357652199	-4.93948945432935	114.042333825075	34.000016346203	-14.6743659044624	1.08822472180485	12.9262647617019	24.764304801599	-17.206928067127	35.5261593833236	164.130321634933	156.058930698639	11.8500793035295	53.2832194431693	-22.5878553579893	-12.9021862344372	57.0498685467729	441.248077114342	265.829847432231	-59.178160935853	42.5213648614447	-3.216517110885	47.3641994232207	51.6689412559106	-5.36888802722992	184.039752611123	329.324789464406	11.8500793035295	-43.0353790632661	-43.0353790632661	44.1356430487033	82.878319542912	19.3833775107367	-1.36139095304141	3.98432476325399
-2.68364711242001	4.88988042440335	37.3478555822177	180.162946276601	2.72601541388239	8.13567794018479	-21.0764997018482	148.786903624047	13.5453404664872	56.8226406769064	-19.9945671965877	-15.6668371755458	-29.731959743932	26.5285305296129	1.64408290862191	2.72601541388239	4.88988042440335	163.933958697694	61.1503706979483	-35.1416222702344	-13.7864183425468	14.2086223366085	118.651658716534	57.2779156891552	55.1244510215279	184.332331079168	354.456039821727	12.0551576689812	58.3546480229689	9.90169300135385	48.6640570186459	92.8100827050062	454.592146866398	645.173769951417	-21.3235446792425	-8.40275667347849	30.3596073438135	30.3596073438135	-11.6329536749195	88.5031533697515	478.280258210299	678.552472299641	66.9685066934782	-48.2418530245842	-23.4770093468698	-3.01909500441015	32.5130720114408	0.211101997030846	57.8735841043471	6.49741791147285
-16.6598216118032	47.1906991421852	12.5599082247678	16.8887570894449	-12.330972747126	88.3147633566184	-25.3175193411575	-0.426638369263773	-2.59106280160236	-3.67327501777166	33.1219403319844	25.5464548187993	14.7243326571063	-32.8930048543426	-30.728580422004	72.0815801140789	-13.4131849632953	72.0815801140789	10.3954837924292	-13.4131849632953	-37.2944246486935	-12.5169900412882	10.1058850350384	5.79676597288097	11.1831648005778	84.4381888572545	177.08424869364	16.5695636282746	-37.8330645314632	68.278992374164	10.1058850350384	-3.89875191697329	967.807596599532	410.853957815681	11.1831648005778	4.71948620734161	-53.453621131784	14.4150040971959	49.9652363599948	0.410367145184161	288.044064544194	641.391827641105	26.2650815181289	-23.2897876966818	-52.3763413662446	-26.5216269932999	65.0471530775459	9.02860526949906	-11.3430003588846	32.589857414053
13.7389504691838	-2.49843060695017	10.491474253957	26.7288553300909	208.587523382791	274.619539759069	29.9763315453177	-15.4883354678573	21.3163949713796	67.8635540562968	47.2962046931939	199.927586808853	32.1413156888022	-18.7358116830841	7.24399803873019	11.5739663256992	67.8635540562968	183.690205732719	5.07901389524566	-3.58092267869243	-1.54582049141216	22.1663901009472	-1.54582049141216	-23.1023755753752	32.9446676429288	133.182648783357	161.206170392509	408.028726103886	10.8491986818666	283.000706616901	24.3220456093435	-8.01278701660108	1284.30269026699	887.662076722065	9.23245705056938	40.4894619223158	-1.54582049141216	16.7772513299565	29.7111843803343	-12.3240980333937	501.799740719126	430.663108942048	-24.1802033295734	-14.47975354179	-27.4136865921679	-2.62364824561031	-28.491514346366	18.9329068383528	-34.5870044733268	9.39501221711091
58.2294855458257	16.0013747342517	18.166918878435	18.166918878435	47.4017648249093	197.907082845647	52.8156251853675	30.077411671443	92.8781918527581	33.325727887718	33.325727887718	256.376774738596	18.166918878435	-15.3990153564058	-35.971684726147	-28.3922802215055	255.294002666504	123.195809871324	-28.3922802215055	-27.3095081494138	-18.6012674895752	36.3959238430837	-31.5417830972597	-15.3661385876541	-15.3661385876541	43.9445579475663	37.4743001437241	326.479148715344	-4.04318743093021	377.162834845441	-26.1499015940578	23.4554082353993	520.586882830611	735.183766658045	205.701003043622	-11.5918215354128	20.2202793334782	-50.9525565087864	-6.73912818253114	8.35814002643406	889.391577649618	661.854178214499	-41.247169803023	-14.2877622870137	8.35814002643406	5.12301112451295	-27.2282778946982	1.88788222259183	30.1794866126854	-35.3304751046942
3.10223866917448	50.7565362316857	-8.81133572145334	30.1785441024195	20.4310741464513	151.480392443357	50.7565362316857	-2.31302241747453	110.324408184825	52.9226406663453	110.324408184825	48.5904317970261	147.148183574038	-4.47912685213413	-33.7215367200388	10.6836041904831	81.0819983169202	-29.3893278507196	-4.47912685213413	-16.3927012427619	172.558519679412	-1.14847064119882	48.4820980218329	-17.33235172697	20.4300374731628	109.980846147763	72.2184569476306	736.836506869968	10.180246118841	252.39899970255	47.4031726161148	-23.8059041612785	914.859198813451	329.002703508534	6.40400719882775	99.1915920905826	2.08830557595543	8.56185801026391	-20.5691279441243	34.4560677474978	142.348608319306	515.656798697762	-51.8579647099486	-22.7269787555604	24.7457390960351	-5.46417226407114	-28.1216057841508	-7.6220230755073	-31.7750605764206	-25.3242315073125
128.862987067657	8.61307872747129	17.2797387880252	9.69641123504053	69.2796991513486	50.8630465226716	19.4464038031637	85.5296867648872	264.279550513811	12.9464087577482	138.61297963578	308.69618332415	20.5297363107329	40.0297214469792	55.1963765529485	84.4463542573179	158.112964772026	1.02975117448663	-7.63690888606728	192.779605014242	12.0042087754756	-33.3337441764977	-6.34686741937071	72.45481271144	-18.2210931925066	31.9744975757496	1.20945807262484	530.152242512313	14.7028964511883	402.774184218674	281.872976346745	-26.8568937547872	635.940799400251	477.257964068345	-54.9232455821993	4.98762081862262	-16.0621430519364	-12.8237178410812	28.1963348297518	-41.9695447387783	430.840536046086	281.872976346745	-18.2210931925066	-5.26739234908563	-41.9695447387783	-17.1416181222215	21.7194844080413	67.0574373600147	125.705709933242	13.7658026752055
15.2103848404879	-22.7160681618016	26.0465142697134	14.1267718975653	34.7154178130939	126.822517961511	-32.4685846481046	53.1368378427773	665.378150594021	-7.54548696088579	18.4612236692555	73.7254837583059	1.12341658249465	29.2973530984811	-14.0471646184211	-50.890004677788	-11.879938732576	-14.0471646184211	-9.7127128467309	-35.7194234768722	-21.2707912586042	21.9302205492721	163.413534220067	-3.99038653545366	212.014672503928	275.736164920546	-24.5108671441949	456.100389218429	-6.69044977344593	422.619605067325	5.72984112131852	-18.0307153730135	1491.84464731226	615.944132907572	23.0102458444691	3.5697905309247	-43.9513224577393	-30.9910189153764	4.64981582612161	8.96991700690925	547.902539310167	274.656139625349	-55.8316007049053	-3.99038653545366	-21.2707912586042	-41.7912718673455	-29.9109936201795	183.934014828808	-12.7871484405654	-9.55448326206523
72.7541030473521	32.6500426777604	20.7272139192332	-0.950656550816368	9.8882786842084	73.8379965708546	-38.8869298734031	184.395135968107	346.979164493479	4.46881106669602	79.2574641883669	120.445418081461	-10.7056982623387	60.8312742888248	-72.4876291019799	81.4252512353719	44.5728714362877	-0.950656550816368	-34.5513557793932	-3.11844359782132	121.554171111512	-8.11495864579022	84.8145843469433	69.6865192085914	440.324115098215	40.5109650131983	21.0605955496029	921.180471281545	-37.8308008818387	253.384453031437	108.587258135782	79.4117039403891	732.079657052146	497.59464740769	-3.7926543205468	24.3023237935354	5.9325304112509	-63.2243387926438	27.544052037468	69.6865192085914	632.666657571547	11.3354108178052	-37.2905128411833	1.61022608600748	66.4447909646588	134.521084087243	27.544052037468	104.264953810539	25.3261977401464	-27.533413658068
210.556523091673	-6.27832679269601	0.226718703835053	49.014559927818	-20.37259203518	-0.85745554558679	5.64758995094427	195.378083599767	580.259942144521	3.47924145210058	222.482439835313	145.506068126362	-13.8675465386489	94.5498784035354	34.920294685334	-20.37259203518	5.64758995094427	-14.9517207880708	18.6576809440064	39.2569916830214	9.37880882814525	300.202087359867	46.1371414306677	498.048406955797	427.77512403921	34.2447397063222	2.89204425122952	460.208946923788	0.189225677514635	60.1917980139851	-16.5682494795177	-24.1361414859193	1373.76162483942	751.03222545551	-12.2437397615738	16.406137119804	-19.8116317679755	83.9766014626761	74.2464545973025	-37.1096706397508	450.478800058415	14.784445975575	-15.4871220500317	-17.6493769090036	-55.488836941012	7.21655396917334	-3.59472032568621	639.676100218457	6.28632465169636	-29.3531087866126
22.0093512865059	35.0228127360292	-13.7776676996833	41.5295434607909	2.48915911222089	28.5160820112675	-26.7911291492066	142.383869694597	846.19524308965	-46.3113213234916	199.859991096658	281.194125156179	61.0497356350759	288.785311001734	119.610312157931	-10.5243023373024	-1.84866137095356	37.1917229776164	14.4181654409506	22.0093512865059	-19.6217743505934	-43.4187198434193	-33.6836057781723	262.696533541568	495.257591766913	-32.6019264375893	30.1354753162244	601.262167144046	7.96104883427302	195.632414425423	-56.3988719304152	19.3186819103945	896.560627123204	653.18277549203	46.3606654249694	14.9919645480625	12.8286058668965	-12.0500189665124	78.8110456424592	10.6652471857305	437.928586716014	-21.7851330317594	37.7072307003054	-59.6439099521642	3.09349180164954	-65.0523066550792	4.17517114223254	21.4820405915605	326.700564518767	-48.4761215717835
12.345925025775	21.0238141276218	4.75277206165904	51.3964259840858	18.8543418521601	23.1932864030836	-21.2808952438815	54.6506343972783	907.25323865373	14.5153973012367	109.972177421552	291.123112422604	10.1764527503133	159.870039757171	-21.2808952438815	-18.0266868306889	4.75277206165904	-3.9251170401878	15.6001334389676	-77.6871744058859	11.9529996571249	-10.7738684676302	-18.3494911758819	227.317130934566	508.697402955343	108.271631233468	-3.19824575937851	313.895676171728	-16.7261434526851	330.129153403696	-56.2276047171404	-14.0205639140238	763.021879589507	452.421348551188	-32.4185047769208	123.963992557703	-5.36270939030757	59.5711995375641	2.21291331794413	-35.6652002233143	648.305307150267	29.2687087045573	-33.5007365923853	-36.7474320387789	80.1336040313901	-24.8428820686691	45.5021859365252	197.014640101559	358.831781221319	22.1986736188452
25.4628525698092	-12.5127529423276	46.0781812763977	-26.6179778468355	51.5032677781315	-29.8730297478758	1.59247196218038	15.6976968666883	448.619599705047	9.18759306460773	113.349253897897	455.129703507128	42.8231293753574	371.583371380427	227.276070434307	59.0983888805589	43.9081466757042	100.329046293736	106.839150095816	-30.9580470482225	3.49700456198041	-13.8275531179374	-25.7381865228808	577.372977709257	378.140564390202	54.3878927467389	15.4076379669239	785.26766986827	42.4772593417954	-7.3308439879682	-18.1586925379168	51.1395381817543	854.565900587941	427.948667719966	-43.0627442027986	112.858274916461	162.666378246225	-51.7250230427575	-26.8209713778757	-61.4700867377112	362.981576420274	-18.1586925379168	-24.655401667886	-73.3807201426547	96.6165020915385	-52.8078078977524	-41.9799593478038	199.48106331605	322.765996775913	-18.5822005720772
-17.8489459871696	9.28351923169665	294.717053334169	16.8806094929792	133.007560629727	50.5248663643733	38.5865816680722	150.372338369801	632.244920656865	84.1691232357675	77.6573315832396	379.370344817032	-30.8725292922254	482.473712648724	-29.7872306834707	-21.1048418134335	-39.5549181622626	296.887650551679	-0.48416824709519	-36.2990223359986	-22.301052637478	38.3659011247662	-51.5511910585601	472.784623600837	321.117239195226	-13.6343449571574	24.2825011442452	1210.53811488813	-20.6760449474179	67.6160395458482	120.699624087812	25.3658396042853	1356.78880699354	419.701039058873	76.2827472261689	59.4910010955477	180.283239390016	63.2826857056879	-14.7176834171975	-69.9679448792414	674.285577168291	18.8658088440448	68.6993780058883	-39.6344679981193	87.1161318265696	-38.5511295380792	112.032916407491	128.282993308093	392.935978580616	103.275329969069
-12.3321061088312	1.78043471105202	21.3208758462749	12.6362353417314	-36.2148674963258	128.793302090001	-51.4129883792769	639.015931731931	571.709967821719	52.802697675245	134.22120240534	507.66074410071	-7.98978585655941	903.897467120507	-66.611109262228	64.7440783689923	-28.6158070548502	164.617444171243	-31.872547244054	52.802697675245	30.9986587613849	-17.7765096546761	-49.2093959672487	-19.9442949176121	732.277191321196	185.995305061312	165.40134506342	471.059067137402	-21.0281875490801	20.1597324467047	-26.4476507064203	-11.2731538658679	1304.57250073631	333.404702940963	-27.5315433378883	26.1211419197789	125.297317699103	-34.0348991266964	46.1731556019373	23.4114103411088	787.555715526065	-10.1892612343999	-31.8671138637604	145.891277696995	-19.9442949176121	-67.6355707022051	-22.1120801805482	136.136244013783	641.385416096883	-1.58601701501159
-16.5851590557851	-10.0699890753841	-19.8427440459856	77.8848056600296	67.026189026028	177.784078692845	-5.7265424217834	406.900889670281	1134.42820414839	30.1068924704222	-32.8730840067876	1016.06928283778	48.5665407482251	457.936387850089	29.021030807022	-7.89826574858374	23.5917224900212	112.632378888835	-5.7265424217834	-18.7568823825854	-37.1051774726402	-59.8785722457551	171.108717595839	228.584428213701	693.812350007334	113.633006977978	113.633006977978	646.096665720807	31.7572305317787	32.2994542168529	579.945376141759	10.6105068138863	1504.97898287828	207.979928180882	87.6062700944177	1.93492785269968	396.673770586692	65.9173226914511	-43.6118616935302	-63.1319143562001	849.972771308693	-28.4295985114535	-37.1051774726402	-34.9362827323435	-11.0784405890803	-14.3317826995253	-14.3317826995253	18.2016384049246	936.06638254162	22.7073073533317
119.272080806695	-28.4434229349458	68.22334054304	287.624309335772	50.8450459851999	537.437293604724	164.890104021026	46.5004723457398	762.268979446781	-21.9265624757558	110.582933527775	432.081382847818	85.6016351008802	507.025278128504	-12.1512717869707	4.14087936100447	8.4854530004645	313.691751172532	-14.3235586067007	138.822662184266	457.83762854259	-32.5835814398977	258.197135983347	754.043359350596	369.952411709445	182.246948596679	229.987066382584	871.223648461456	-6.54351719303998	-6.54351719303998	103.041753179153	17.3265416999129	1156.57935249994	168.141913796297	-15.2235386086592	39.5690965774372	502.322738297638	-32.5835814398977	-30.4135760859929	-40.1786001785645	636.863070239736	95.4467344404861	10.8165256381985	-65.1336617484699	-51.0286269480886	-16.3085412856116	-41.263602855517	23.8365577616274	483.571114762754	51.4100680071389
29.2233772712304	4.23559531197691	-20.7521866472765	224.779931734953	25.9641013635017	744.091226366394	-13.1472095292429	-7.7150830163617	900.536469937373	57.4704351382125	15.0998483377393	605.028787636636	-26.1843131601577	932.042803712083	-3.36938180605675	-38.1349914884963	41.174055599569	144.384459344312	91.1496195180759	149.816585857193	-21.544001022219	-15.0306497056984	706.865787875343	816.507201703441	761.143715513015	584.197671414203	316.064708884102	1436.36113532566	7.76607990212399	15.3649897713981	321.49250164787	45.7606292484946	2047.53060052585	47.9317463540015	-59.5385503685896	-1.4611677962803	533.176419434792	12.1083141131378	-15.0306497056984	-9.60285694193114	1173.65596555932	295.439096381787	-57.3674332630827	60.9584489870428	47.9317463540015	0.16717003284987	15.3649897713981	224.877790452813	1002.15253261591	-40.7901934085256
5.41706778165292	-46.7448846174391	67.3593862555747	317.302074834557	63.0125568889837	479.221468740072	-0.0164689265858253	212.978170036373	879.129770466444	5.41706778165292	-4.36329829317682	382.504515333422	9.76389714824392	1350.76075674157	-9.79683500141557	-53.2651286673256	13.0240191731872	356.423539133876	292.307805976659	774.80586566826	108.979546763442	-6.14864306975972	401.144481340153	1050.64125039916	706.342795897981	503.239291192238	407.661171330712	716.117830883819	37.2959568672977	73.13775181537	218.677161604512	7.97085190978393	1194.00843019145	38.3820718657241	13.4014269019161	53.044624344481	521.703246165487	-47.4210130099642	7.97085190978393	-43.0765530162585	756.304085825597	522.789361163914	-60.4543929910814	-11.5792180618919	-0.718068077627547	-30.0431730351413	17.7458868956218	28.6070368798862	614.165217972986	-16.4585440593779
67.4705673606254	7.68614336497939	-8.61869954292407	183.778446770337	-11.8796681245048	709.881377932022	83.7754102685289	254.432766037918	1713.17271153168	-2.09676237976269	-22.7495633964404	325.0870853055	-4.27074143414981	928.366272897928	10.9471119465601	-20.5755843420533	16.3820595825279	168.560593389627	214.214153531757	381.610540719565	-3.77755821035334	-37.4643906706461	374.384302956804	877.513445831499	536.298433169179	437.954615825421	677.565795099438	1170.9148898405	35.3426343241802	0.569129849039267	286.363869754103	-7.0375742548978	1033.99421596963	63.5961067102321	-36.3777186557979	48.382698502358	464.5780801892	-2.69088619550519	61.4227626805358	-63.5445190270017	761.239540242746	130.969771630818	-30.9443585815572	-49.4177828339758	-43.984422759735	-24.4243264924682	36.4293063390283	142.923163794147	305.030792640546	39.6048920493024
-11.7890395094105	32.7891067230299	74.1054373774868	151.301739389762	64.3199906435365	721.032193677536	-0.916320916132333	278.512546931116	600.345017292149	-17.2253988060495	58.8836313468974	354.621577084063	-6.3526802127714	685.152222319718	105.636321297993	34.9636504416855	-5.26540835344359	-4.17813649411578	292.647081102377	884.122972576708	-7.92741768843921	9.46825595791568	334.549907224173	1267.39290650995	581.351027081833	404.132601809592	247.571538992398	765.092829971456	-24.7794765333455	7.29379675212132	72.5275729259521	177.988844406979	1776.21636066583	48.6085216622142	0.770419134738233	175.270770399736	348.683892061836	1.85764873763541	57.3063584853916	-35.1081577608687	683.550609754168	1005.37057221173	-75.3356530680644	-56.8527498188123	-7.92741768843921	-13.3635657029251	36.6489960303452	27.9511592071677	555.080328974158	-38.7084040850526
14.4029403132012	36.1540270764963	61.1677768542856	175.360982361585	70.9557658977684	759.377661956057	27.4535923711782	5.70250560788315	1068.24309399485	25.2784836948487	123.158374129677	199.287177801209	-10.6108094645881	442.899349550114	-18.2236898317414	-16.0485811554119	61.1677768542856	6.79005994604791	296.079513897872	1204.18738626544	-31.6617178079027	-34.9250810982644	409.980114154381	1037.63365366728	701.507234760026	603.062442167448	253.338676217019	711.297324631112	-9.36206865709774	35.7811235262391	0.971915095714316	245.724161872842	2097.13893527138	21.6398826013384	44.4834256338703	471.984016671253	317.518154260799	-5.55481148500909	12.9375804937072	-19.6960524099098	937.557179429523	778.740165965253	-46.8907464962573	73.8536952471257	114.10184249492	-10.9937503022786	61.8880298491328	-13.1693258291864	499.16189966823	63.4385261285735
9.06126134473772	31.9058375849316	9.06126134473772	78.682827029138	-5.08061918490609	618.24996108324	-44.2427498823812	173.32464288137	1032.71584429819	30.8180006211128	326.709654779814	165.709784134638	13.4126092000127	310.392100322533	-0.72927132963107	-31.1887063165562	5.79775045328146	-32.276543280375	232.067838927582	879.330832399741	27.2939339880514	-12.9748864157674	560.5837177143	1115.64043138856	702.068762376366	355.430402954304	189.457562100727	1088.43176895355	-22.2258316436717	34.9123594698549	22.9405479984494	280.87866788237	1433.43760862951	-23.8583513897725	28.3822804854519	519.226550813081	185.104176111125	-46.7136278351831	239.52150098115	-73.9222902701958	969.802000736891	931.709873327873	6.61535053744175	-15.1515794105684	-41.2718953481806	-51.0670138247851	55.5909429204646	32.7356664750539	372.969437625648	111.017319247091
117.969377664257	196.313998685367	166.934765802451	6.98116455101729	208.283315785814	912.296785239401	-9.34063149504733	214.81203420424	2046.11755057269	216.988273677049	537.98359591632	-11.5168709678559	20.038601387869	472.696411732061	-9.34063149504733	-18.0455893862818	37.4485171703379	-49.6010617420067	321.447768371862	1119.03953515622	1.37552831803909	-7.33571812692896	665.608069746852	729.853512278492	702.630867137967	319.880476462183	227.867935887208	979.212941765702	0.831075415228586	38.3983257091533	76.5100289058885	588.295757547761	1147.99334163696	399.915053175327	-56.3364793798742	277.957602945775	197.37857332982	48.1984779597423	-19.31368198876	-44.3585155180431	889.92266570478	550.184054351026	62.3542534328154	-22.580399405623	-45.4474213236641	40.5761373203953	57.9986302103314	-33.4694574618331	142.245700053794	-20.1529914023249
44.082481691762	-0.542027205714954	137.68511011086	-21.2216776703994	186.663229632481	482.70875207428	-19.0448723583274	380.398902406893	1004.05362431553	-14.6912617341833	889.771345431752	65.8505348124825	22.3144285710415	162.718371199689	-2.718832517787	31.0216498193297	66.9389374685185	47.3476896598701	25.5796365391496	690.59365937716	-22.3905989397304	107.255818051415	462.421632665812	758.756300074144	1235.94227185668	489.658274890843	26.6353570653245	965.754780984376	-7.1380792937133	-32.1957901407414	-27.8379273847365	679.225304777055	1583.48182664807	434.095524751781	-23.4800646287316	553.392017697414	305.538573449637	-34.3747215187438	-10.406476360717	-47.4483097867584	692.29889304507	856.808212084254	-33.2852558297426	-13.6748734277206	-38.7325842747487	-38.7325842747487	118.150474941427	14.6512344863111	-0.0245903995482887	-41.7693315005256
11.5272108537531	128.016583196417	219.466183914022	63.7841255495274	179.184812169362	628.812015697587	-34.1975895050494	16.9706394678962	975.014075557092	42.0104110929547	744.212702317422	14.793268022239	225.998298250993	550.426643653925	16.9706394678962	-29.8428466137349	-20.0446751082772	-18.9559893854486	364.26138505023	354.463213544772	-30.9208123812119	69.3615932742375	284.096744514711	1804.68322157288	359.308548756298	350.588339568867	78.0818024616679	872.710864666261	38.8408611182312	-5.85021096734954	-47.2712046076438	344.048182678294	1999.79790214164	242.675750874416	-57.081439943503	337.508025787722	575.133726145199	-33.1008646780695	-4.76018481892074	-39.6410215686423	749.537909893807	951.192747353135	-24.3806554906391	-25.4706816390679	44.2909918603752	21.4004427433704	26.8505734855144	372.388862537443	-31.5408920496964	9.15193239201456
43.2041692351404	386.229384357689	376.428663925616	96.5636471430924	227.23991957073	724.898723732649	70.4283926575649	113.987150133444	1050.50043586485	154.279000798632	1173.5539257342	27.9586041185827	-0.354588240738725	818.550052305789	41.0262313613465	-25.4008737893692	12.713039002025	-14.5111844203995	54.0938586041102	294.755993658343	5.25426775358576	168.842345472568	454.57618788839	1565.88452919267	597.443109096301	303.52986279453	32.5189473734161	1465.5505081917	186.291740429259	-10.0139528335192	5.25426775358576	707.592414760415	1566.97511637747	961.699228817234	-22.0104118662446	330.79454241436	509.10554712805	-13.2857143878989	12.8883780471383	-34.0068708989699	497.109088095325	587.627824433162	-74.3585967363188	-19.8292374966581	-42.7315683773156	-47.0939171164885	287.716348615028	37.9718832973822	37.0677104505762	-17.9857499674652
-20.9565892665557	532.38357829831	180.555085929311	322.157884715596	284.034054273134	1033.43963554209	20.4349980709737	83.6116313756237	1659.75970709681	143.520507785206	916.889639617991	31.327521054534	-4.61780479121517	467.028440396948	-37.2953737418962	-19.8673369681997	6.27471819234519	12.8102319824814	44.3985486348064	239.374710040537	20.7347785054785	341.532525407296	483.381869275446	780.174342599577	633.960403535483	296.795424648879	-34.9138102427959	666.694867505056	128.75850960507	114.573575218255	-14.1819830620662	607.772832359825	1054.05269114501	999.495251195717	-6.54394146916584	893.108243294604	258.605216684377	-41.4607030367106	-1.08819747423697	-32.7315126448244	529.210118832849	597.952493168953	110.208980022312	5.45869531967767	-22.9111734539524	-40.3695542377248	172.404461564501	-7.63509026815161	18.7496048165518	-26.4461406605221
6.37026071350066	450.900870100423	258.053032204626	179.606454077522	148.009915665216	882.357049799495	16.1760829793887	-38.3007073866558	1154.74100162972	-4.52509735970823	1497.9447809358	13.9970113647469	68.4738017307913	497.750909815221	20.5342262086722	-14.3309196255962	-38.3007073866558	-30.6739567354096	102.249411757739	100.070340143097	-18.3543082814731	332.084920118306	357.194272931997	1603.92822568137	541.693430563033	468.002938609809	43.8732182568054	1107.19972436704	165.053138357663	-12.895753321975	-19.4460192733727	313.525833256012	1015.49600104747	760.035628942958	-22.7211522490716	448.352140755615	251.298306717734	1.29648957272013	137.760363560173	165.053138357663	504.575256838446	873.573572100518	146.49405149537	NaN	-25.9962852247704	25.3141313945118	-19.4460192733727	0.204778580820507	-41.5476351513179	-17.2683423650737
80.5735765285933	269.11234378446	331.232053227145	379.184109639042	166.669314177226	482.716958710182	-3.34252219222615	-50.2047591402162	817.291534129553	-15.3305362952004	1247.77022237272	-10.9712584395734	14.0945892302818	609.136016523365	-14.2407168312936	156.860939002065	16.2742281580953	54.4179093948314	-13.1508973673869	80.5735765285933	56.1127759050514	295.320730315166	583.681004124618	973.622738026037	275.65980255543	328.635080130273	512.683209436685	1063.18918670928	188.824038283265	13.5140990922914	-35.6382203070471	740.968426202501	926.654966155558	725.676593500485	-29.0845777204686	547.635969898437	224.322935627232	110.726464126539	-27.9923039560389	1.49908768356421	420.932213224586	397.994464171562	217.769293040654	-25.8077564271794	-62.9450644177907	-24.7154826627497	181.724258814472	-7.23910243187374	-14.6986461530012	-61.103442541718
22.9130440629464	558.153748763354	143.914506836358	328.141959167048	441.512699062858	446.963215404002	-49.0337716401633	-10.8801572521506	987.654436445554	27.2734571358621	1153.35013321635	-25.0514997391268	55.6161421098144	454.593938281605	-46.8535651037055	-31.5921193485004	-35.9525324214161	4.38128850305448	-10.8801572521506	-13.0603637886085	-7.04080216065759	473.80752952745	543.749105045721	1373.21247720771	677.075233377423	341.027819754484	176.555833574802	785.266108007247	321.903170198707	-2.6694536907657	-22.3405218052792	625.711888856193	1667.18566180794	665.05402508522	-27.8047073926441	412.062232390227	-1.57661657329273	502.221294581748	-36.5474043324278	43.2297052430991	621.340540386302	263.98280297264	286.932382439572	-51.8471239770495	-1.57661657329273	-12.5049877480225	80.3861672371802	156.884765460288	91.8551670526062	-20.9722274476324
38.2784163138242	388.292714063156	328.321416940997	166.944108321367	358.852259112278	757.933981779741	6.65718692213999	-17.3313319267239	923.672839280983	-23.8736552491413	829.899538326333	17.561059126169	20.8322207873778	832.080312767139	-38.0486891143791	-42.4102379959907	36.0976418730184	-24.9640424695442	88.4362284523578	-4.24668528188905	-52.7651414134674	196.530298426114	328.831825709401	726.829808611188	652.478537080085	393.889188299116	438.1719309022	599.995286587542	163.728266868274	-10.1225003882758	-25.4301151152677	558.446046614278	836.169913803987	928.015602165939	78.4429848178912	243.546543659018	484.094775083175	168.101871075986	-21.0565109075557	-61.5123498288913	554.072442406566	201.997303685754	238.079538399378	1.90491118293203	-76.8199645558831	-36.3641256345476	364.914060423024	11.7455206502839	-10.6488721575434	-13.9711582385438
18.7503131957504	569.539330070583	479.013610465412	186.713696559561	282.692772767452	704.782573818066	-18.3325117027531	-28.1485535876511	726.59600022895	31.8383690422811	953.455634902149	28.5663550806484	27.4756837601042	859.657901335346	-42.327280754726	-39.0552667930933	374.309163693167	40.5637396066348	32.9290403628253	0.208900746498642	-28.5228987042936	160.733144679999	445.164192540785	865.246970919793	1024.96594394931	541.980145370322	282.163322805181	533.775403605107	385.54306904689	30.5512420052543	-23.053070860817	677.084893104196	1096.07370591451	719.749550283314	-41.6504855286376	141.041764443483	342.331429083424	491.110746425989	61.1822779287236	-68.9996247460209	339.049532377338	164.015041386085	253.720218019102	-25.2410019982076	15.2357240435196	238.404700057367	378.43229285037	-44.9323822347236	29.6335149453911	-24.6932464529717
204.311678268484	568.690838237188	435.594258847422	641.784861344683	369.045969152539	770.517618459375	-0.787968660008643	-11.6975243476944	549.053637999354	38.4864318156601	789.063863128441	-8.42465764138868	46.1231207970401	542.507904586742	-32.4256801542974	-5.15179093508295	-8.42465764138868	-10.6065687789258	-26.9709023104545	-38.9714135669088	-9.72826414273058	336.143427159328	376.641061900392	417.138696641456	517.835518159777	449.42735136744	185.098194881847	202.610685580685	499.7757621266	61.4162293213005	-44.7532455404074	698.433078491549	1014.75244173932	562.711275575551	-68.8329202513103	109.028313408768	471.865230075326	-32.713408184956	-19.5790401608272	8.87875722478526	548.482376882744	227.784890960266	395.248083267908	-39.2805921970204	19.8240639115593	-60.0766749018911	938.1352949319	NaN	25.6094575440224	-44.3201080468804
3.67084202041467	632.225061970878	265.568433666441	405.247149210989	289.57571290066	603.852822875892	-20.3364372138044	-6.15031766631132	766.447577689467	131.345917947853	1236.77200268712	5.85332195079822	25.4956413242502	310.309272239304	40.7730008369351	24.4044013590584	22.2219214286749	4.76208198560644	24.4044013590584	98.6087189920992	884.067783475767	-16.1014185081307	352.946052378212	877.497205359096	867.64133818409	428.507700719926	380.323461197673	506.259541767197	436.173375189375	20.0367611335586	-21.576900272023	412.081255428249	913.635385000785	672.714187389523	-36.9082492109215	15.1088275460555	-40.1935382692569	-52.23959814982	66.0308079502541	-21.576900272023	262.053055097599	108.739565708614	314.617680030965	-20.4818039192446	-75.2366215581678	-76.3317179109462	286.145174858725	-78.5219106165032	98.2543751133816	-36.210476929949
16.864174082056	814.768590840706	264.64023783611	308.3012182333	135.840345664399	645.582291801594	-34.4374778846424	-47.5357720037994	1001.41928203869	12.498076042337	1086.55819381321	22.3217966317048	23.4133211416346	361.785919219858	-67.183213182535	-1.69174258674978	39.7861887905809	22.3217966317048	99.8200368367173	-16.9730857257663	78.3197972859524	-13.7158629540385	447.558100867821	777.352550061121	660.116649517323	380.722680931637	351.139790140211	754.343635001124	193.364372585941	47.6412438726221	12.5800399716732	474.949666415437	1795.22312581054	879.249173898254	-44.3944163673688	3.81473899643596	345.661477030688	18.0583530811965	-30.1508022826083	-8.23754984451522	852.953270972542	42.1629307630988	325.939549836404	-40.0117658797502	-26.8638144168943	-17.0028508197524	631.629421347802	-10.4288750883245	77.6120716623855	-24.7443149464363
-41.9950190488597	951.551355770828	238.59994614747	159.989683524374	234.232709335075	597.805173966895	-44.1786374550569	-27.8014994085785	633.834877669148	73.7367564795874	1190.65757124941	80.2876116981788	30.0643883556451	310.659353551975	-12.5161705651987	57.3596184331091	-48.5458742674511	113.041887791136	77.0121840888831	-32.1687362209727	-22.2901337742825	-32.1561990669583	328.503298854191	830.576399303694	432.645099165769	192.570843710658	660.660830374277	583.924766986799	255.055923897605	76.3705191524758	68.6969128137279	405.23936224167	832.768858257622	805.363121333523	30.3288811199886	15.5297831809749	7.308062103745	232.035104881361	-55.1770180832019	-23.3863632512465	678.200502005701	-54.0807886062379	422.779033873094	-25.5788222051744	-38.7335759287422	-85.8714434381933	383.31477270239	25.9439632121327	114.842628859513	-35.5287502058189
6.14029270398704	815.38197991143	224.55910166686	507.411459273779	-3.68855369934223	891.828563048435	49.8240544965615	-65.9379142537609	523.792869945995	-14.6094941474859	855.789459569561	159.033458977998	50.9161485413759	152.480894709112	23.6137974210168	-55.0169738056173	-56.1090678504316	365.439233447912	81.4947817961781	198.348844591315	-19.9053120154558	-79.132345634238	493.39564601399	642.560026979811	646.947214655277	314.069349779344	167.646961110688	617.333697845886	469.814512258363	45.9025031165244	-35.2604688795845	660.108777681673	1262.25028613929	328.876108184039	71.1288322504501	60.7092615212199	267.455480727524	-63.7771887701093	-8.93734282679245	-50.6156257437132	346.424858885901	-11.1309366645251	515.331584391316	-41.8412503927825	-35.2604688795845	85.3871921957125	416.619861693346	-3.45335823246077	17.2257155708839	-59.720167238788
39.0074205271675	847.367906570328	373.275405296366	196.310001595026	246.559437213925	628.892099531636	-56.0295555346635	56.4854850902629	391.845848894655	-28.720079654827	838.62887428878	285.885082480889	-44.0133861475354	81.6102028997125	-4.68774088057085	-21.0734264084727	18.2522188584918	87.0720980756798	-37.4591119363746	52.1159689494891	-65.8020777996653	19.7923881851675	222.804903662014	996.44719237108	289.744165521948	221.707538713491	140.502532522752	389.604375837586	270.540278922787	-50.4389685203363	39.5449572585904	438.985798521143	1032.66023567236	702.353386166783	113.068408809665	16.500293339597	625.537839770138	624.440474821614	-29.5890344983899	-83.3599169760412	302.91254490423	68.0764459202013	583.837971726245	20.889753133691	-20.8101149102019	-48.2442386232893	673.821897505172	-44.9521437777189	199.611994990008	-88.4337547532106
-33.0040540479592	859.702576397842	241.254653714459	234.698668668346	29.2778038901199	245.625310411868	-36.282046571016	-39.5600390940728	690.33962937324	-30.8187256992546	765.733457403547	278.405235642436	19.4438263209496	417.173585785174	-55.9500017093568	-37.3747107453682	22.7218188440064	146.192870545812	82.8183484333809	251.08863128363	-35.9889918520267	14.5159522230331	413.065836989266	899.450407103429	573.364137749239	219.280562440395	72.7064312660369	648.023620294979	436.122441893098	18.9076864904296	-68.9269988575005	593.126941952523	1348.50523594472	325.231151641336	480.039784567063	6.83041725508923	71.6084976991877	119.917574640549	-32.6951911514793	-7.44271911394942	823.69299099084	NaN	260.453071197238	-91.9836037613322	-35.9889918520267	2.43868298769273	228.612997758613	3.53661655454185	195.757968776929	-38.9712312001067
125.559204417617	913.575766813291	53.4245398987338	-0.129983759224684	147.418193665763	320.104208726119	-32.9184676314442	-4.50178160885395	289.501623778714	421.748508729999	723.402560354418	72.0046807596581	-8.87357945848321	297.152270015565	70.9117312972508	74.1905796844728	-12.1524278457052	56.7033882859557	-9.96652892089052	250.155443132051	-38.0015740388143	355.262419324832	416.778574711324	938.567392721748	542.007891033825	129.520099111901	435.453121882223	458.521680152158	326.152095793724	46.5831396176123	104.803786679828	503.560293917268	771.594970958412	111.394803328381	139.955875472109	-2.30023385915376	197.078019759566	545.303399358102	-12.7360102193622	18.0220674738838	674.926726779639	97.1142672565165	159.728925417767	-67.6611489573016	-28.1150490659853	39.9921229690596	145.448389345903	-51.1836073359198	492.922847651402	-43.1082502223477
21.828908462705	827.543029375978	212.051780971402	-68.9095881937422	248.128532654086	341.053499109483	28.3883178595567	-39.39224590791	282.018814537819	-9.87490362207773	693.07513674052	136.618572907608	39.3206668543093	365.104666897939	14.1762641663782	-45.9516553047616	-1.12902442627558	-54.6975345005637	22.9221433621803	-67.8163532942669	-74.087493865032	147.925165915295	234.75189919572	577.662542024741	435.882180085819	212.220911445737	236.95004434206	668.885565597846	410.053974616325	139.132585329936	-66.3939858528424	661.192057585656	1017.29157129272	2.84758625686363	-32.3227360845744	10.5410942690532	273.219439256668	325.974922768825	-53.2051149748032	30.3244005861121	488.637663597976	87.4761743909488	135.835367610426	-23.5301554992149	-20.2329377797051	-18.0347926333652	144.627948195786	189.689923695753	672.023001967169	-98.7919873792681
18.6483021748587	460.430578386712	82.0724903438872	-30.5601196804219	252.66168610886	341.236845448365	-1.03506656725352	-48.0564474511884	234.071837852421	27.396466060242	662.731868236199	17.5547816891858	28.4899865459149	156.431883369645	71.1372854871581	-63.365734250609	-36.0277221087864	-41.495324537151	-85.2361439640671	19.7418226605316	-36.5347904615167	136.109154729788	15.1484287995745	610.055271783625	453.905971037349	-5.74478749746235	547.375622892514	519.884548817466	364.834891034192	-32.1362186095089	-22.2394319424915	582.564197708576	1327.02248366089	-48.6308630545381	66.8316480606658	-5.19496601596137	166.899157693842	400.023465850254	214.183805102926	60.2337902826541	809.090648086976	-26.6380037944992	103.11986583973	-38.7340763875206	-77.2215800925886	-72.8230082405808	15.1484287995745	-16.7412171274818	448.858606713239	105.624075805564
26.4040959218231	550.337275836926	109.533368726725	29.6855145851745	159.848454898112	222.195409501788	132.503299370184	-9.69150937504199	360.014993362546	22.0288710373546	440.956653725213	-23.9109902495646	-32.6614400185016	346.88931870914	-70.9446577576009	-14.0667342595105	-26.0986026917989	-49.0685333352585	8.90319638394912	185.005997983806	-83.6595628618431	183.692425815943	81.372528914568	611.675650489436	484.050832849011	270.059220512265	30.7626874364685	392.733075399397	235.402481239218	74.7712452435115	-48.4527166162088	704.093621884226	630.379287557429	-47.3525026710327	30.7626874364685	10.9588364232992	-74.8578513004346	-63.8557118486738	46.1656826689336	183.692425815943	797.611807224192	20.8607619298839	339.922806030945	-97.9623441491321	-53.9537863420892	-19.8471540416309	92.3746683663287	-40.7512189999763	485.706320166361	-39.8555242616998
86.6803649696673	703.748312711341	249.700088752485	144.66724658369	591.056825801071	296.746049307258	-13.9761087754284	-59.9279772242765	262.829194023585	97.6212860289168	780.334760126088	-31.4815824702277	-15.0702008813534	99.8094702407667	-56.6457009065016	53.8576017919187	-24.917029834678	-79.6216351309257	-54.4575166946517	129.34995710074	-59.282240285256	197.200786018161	136.657582384307	718.973122789919	17.7727461578306	382.132753481569	267.651059337554	859.873669428705	287.465198708634	24.3774592815237	-35.0649588317145	451.482241280346	772.911613300079	28.7806013639858	-62.5845968471026	1.81135610890549	-61.4838113264871	487.808163460659	-0.94060769263332	105.835587807072	272.054201420016	14.470389595984	594.584358960364	-74.6932375738733	8.96646199290639	-73.5924520532578	92.6261615596861	-25.1578891461748	339.377539937761	-69.8721723600002
-27.0179735885092	602.249457034276	168.875713509714	167.781335369501	329.749300121105	202.801435856334	-48.90553639278	-118.945737366447	245.482183324662	-6.22478892445194	579.267516089792	63.8154120492146	2.53023619725638	10.1908831787512	-66.4155866361966	-45.6224019721394	-28.1123517287227	283.785418232136	-55.4718052340612	-17.1685703265873	-71.2243796497339	185.391962177443	-11.7510643764825	725.057230397687	254.777496662903	600.053132554835	645.759476700018	605.009242160939	595.09702294873	8.07337404793459	-29.3727874204088	619.326892134129	654.570338221982	-10.6497066862371	-8.44699130574634	93.4285950419527	-70.1230219594885	130.324077665173	-33.7782181813904	176.58110065548	616.022819063393	-40.3863643228628	142.439012257873	-40.3863643228628	-72.3257373399793	97.2833469578116	366.014623377688	73.0534777724129	514.636032650943	-84.2004527983448
38.7491719429163	635.341228577499	-53.2026312814964	-0.658743724689125	304.752602699253	263.155358383447	-41.1613237163947	-75.0959177634994	187.623520020537	-12.7000512897908	969.213847428045	-15.9840442620912	16.8558854609133	166.824897862634	-76.1905820875995	-32.4040091235935	20.1398784332137	-54.2972956055965	26.7078643778146	35.4651789706159	-54.5287482833703	93.1299326856547	-103.01368830305	824.811754800823	384.039572803734	1036.93336738692	103.047306780589	336.656563239047	507.455783762919	21.5044531111277	-40.2036523684649	619.852690172177	569.163889242511	-45.7133046434285	-13.7573214486395	-17.0631128136177	-85.3828010231666	568.061958787519	112.964680875524	236.380891834709	269.438805484491	NaN	84.3144890457129	-85.3828010231666	-96.4021055730938	289.27355367436	476.601731023123	-83.1789401131811	227.127774953272	-86.1659068818386
-6.03929325813258	583.04416058564	-68.4514807471568	-39.9827636469002	151.633601450981	407.852055353291	-34.5080103583893	-96.9201978474135	228.280147490134	41.0435850230611	372.813634306822	-43.2676156200067	129.734588296938	162.583108028003	-57.501974170135	117.690131062214	-30.1282077275805	48.7082396269764	217.330640913112	176.817466578131	-14.6631625121709	160.634944197878	135.277356434789	964.360225906215	372.31567682888	459.413478276011	323.805508934276	448.388440118147	377.828195907813	10.6944252509179	-92.9409334330103	1058.07305024806	480.361050775954	11.7969290667043	-46.6357731699786	5.18190617198553	-32.3032235647545	397.673264591969	-1.4331167227333	-118.298521196099	195.915066303045	NaN	463.823493539157	-60.9683227752027	-54.3532998804839	860.724867222287	429.645875249777	-41.1232540910462	276.299099787621	-47.5178351322756
14.8630330564004	897.624168812936	-84.8035467870794	-10.3274211897538	399.291269595537	423.386486700554	72.9106015366689	-47.5654839884166	270.053286941354	127.672458593526	551.529232213599	-32.2321640124966	54.2915701373375	-0.470286919519534	-117.660661021194	-67.2797525288851	-15.8036068954395	-70.5654639522965	289.767555481823	-72.7559382345708	-24.3945689164861	99.1501417219574	-49.7653577083093	275.642585491162	558.03049552189	618.148234180776	-1.22993567177791	385.950362846915	298.255679849092	30.7593197613905	-7.84840231312309	146.582485984931	828.284550043485	-40.940735519849	-48.6622799347517	14.7646920448063	-79.5484575943626	275.642585491162	-5.64224676600803	-66.3115243116722	21.9346975729302	NaN	273.436429944047	-38.734579972734	-85.0638464621503	421.248851600756	257.993341114242	-37.6315021991764	96.2751776657641	-60.7408127594581
177.098866936993	652.556185079833	34.6807762490457	-60.6297921344268	328.281147821122	361.146861056802	-65.0118872325174	-49.6745543892	208.86905639815	-8.04465095733852	684.32637454099	17.1523958566829	-0.375984535679817	19.3434434057283	11.6747769840696	-89.1134102720162	-45.2924592911094	-96.7820766936749	1.81506301336553	89.4569649751793	-70.5566397026703	119.271560926393	-52.8982024348505	631.366241693169	799.121395737457	913.349411813667	47.5341595258749	219.703922887118	510.516311641527	191.008962326911	-39.6543744839856	679.926944179673	600.463976474484	-12.0630662530171	-62.8310733979991	-8.75210926530085	-38.5507221547469	129.204431889542	-1.02654296062967	-77.1785536781028	24.3574606118614	NaN	177.765134376046	-95.9406432751614	-102.562557250594	438.227084076389	430.501517771718	-28.6178511915982	-21.971563248558	-60.4236598341856
104.916180786388	360.240040794921	155.323466453309	-41.9224339824674	370.102335816709	269.287764482868	-32.0601389606786	-69.3176979318808	198.060078214393	36.975926191843	353.665177447061	-4.66487501126528	40.2633578657726	34.7843050758899	-69.3176979318808	-35.3475706346082	-40.8266234244909	-64.9344556999746	17.2513361482654	93.9580752066228	-7.44830316096571	48.8672985110432	-86.9526819920371	739.009475864093	232.169060816013	913.477418298944	-33.9497627713228	333.757989322382	594.355675490894	8.0108816117426	62.1180283162217	598.772585425953	612.023315231132	-43.8878101252067	3.59397167668308	31.7517725126875	-99.0991843134507	482.828699630641	-47.2004925765014	-105.72454921604	-1.92716574214132	NaN	248.732473072486	-36.1582177388526	-47.2004925765014	917.894328234004	245.419790621192	-56.0343124466204	4.43418744539159	-78.2222335941504
-23.2052789357224	535.80444178875	352.756160688775	-39.6467413099716	182.861049488201	306.720066040878	-31.9740588686553	NaN	82.0200802594723	-21.0130839524892	417.425912694155	-23.2052789357224	-5.66771906985662	45.8488630361241	-57.1843011758374	-80.2023484997862	14.0620357792424	-35.2623513435051	126.960077415753	237.665924069031	6.00969819502009	-19.4007762806515	-98.9466094218843	502.066352089652	333.031456664533	512.561982851343	-59.1736928512679	309.830588665006	231.389558761846	-2.82872770956133	-61.3832993274132	905.31953398618	857.812994749055	-74.6409381842854	-32.6584151375236	25.8961564803283	-55.8592831370499	83.3459248601075	-24.9247924710149	-12.7719568522154	2.69528848080206	NaN	303.20176923657	-49.2304637086138	-81.2697576127214	779.371964845894	472.23666466169	-30.4488086613783	54.7083769937038	-55.2526293601206
-11.0566267497076	549.195891361919	453.810433288119	-47.2373177432177	149.015521282186	163.268520764478	-81.225239585606	NaN	109.545676561993	-0.0927809940984654	395.702050783391	63.4975243884345	45.9553711794599	105.160138259749	-64.7794709521923	-75.7433167078015	-40.6590102898522	-63.6830863766314	113.931214864236	305.798515587396	-84.4239406291161	-29.1549609740752	-94.3723569670235	662.812664307038	256.032974045936	1033.11482799581	-46.8410344636883	343.357961900901	775.561382803321	185.288680087484	-81.1078018498137	540.115529472847	1089.48918724395	-56.7894508015957	-63.4217283602006	-19.2065446361678	-50.1571732429908	34.9570554257723	20.5871207154617	-7.0473691120588	30.535537053369	NaN	230.609243404617	-42.419516091285	-89.9508385946202	524.640215169435	512.481039645326	118.965904501435	6.36002364545346	-56.0628134384885
-6.57831174703399	718.321754615089	730.385144524292	-63.6052458632676	173.275865081087	284.039717883772	-23.0283888959475	NaN	98.7021820060126	15.3551244515174	173.275865081087	-17.5450298463097	-28.5117479455854	120.635618204564	-103.08543102066	-76.7653075823984	-3.28829631725128	-12.0616707966718	-55.9285431937746	86.6387920968094	-70.9920680720589	-9.05850128382186	-113.018416964077	769.534909768302	254.159157566186	NaN	-100.852894916388	126.974154340342	623.548645196028	-34.4955019289907	-85.3695032193283	472.032597874806	1858.9021113114	55.0869786039951	-44.4491108771002	-15.6942405825616	-58.8265460243695	547.237643260522	-1.31680543529223	-96.4290687172278	41.8155000065157	NaN	393.509682839719	-53.2967632754198	-78.7337639205886	828.150606907169	425.582422783628	-45.5550674268901	22.666495449498	-39.830329473306
20.938493448884	377.450231770206	209.615474960476	-36.1033846825274	143.797923270386	204.130678986302	NaN	NaN	29.7141670075627	-48.1699358257106	339.056659950986	24.2293710333885	57.1381468784336	163.543188777413	-117.278365100305	9.96890150053565	-31.7155479031881	-9.77636400649139	46.1685549300852	188.773250258614	-6.64559755037344	60.8529831036697	-91.8487239497393	489.081683318664	339.699578592503	755.756403607589	61.9595172127523	516.745036045731	588.669753136105	36.5092327038508	119.499290885051	721.453846226026	591.989355463353	-17.7109386412002	-80.7833828589126	NaN	48.6811079037602	518.958104263897	52.0007102310083	-54.2265642409284	-54.2265642409284	NaN	401.665488701133	-35.415484386523	-68.6115076590032	621.865776408585	556.580263972707	516.745036045731	52.6635202338915	61.7647549045455
24.3302960171446	487.368416246405	827.514902670744	-41.504507806921	-16.2678330076959	350.212574946269	130.76322886605	NaN	-17.3650797380969	-19.5595731988991	262.432836514182	-28.3375470421079	-33.8237806941133	141.735696170061	-64.5466891453439	-38.2127676157177	29.81652966915	-31.6292872333111	-90.8806106749701	187.820058846907	-46.3004386709885	-30.8008668640584	-104.977389082938	NaN	448.57874687885	376.616449203817	28.9831958198146	258.155436107995	658.930078544329	-17.5155196009755	-52.9431123025299	448.57874687885	1335.37567668963	-31.907979135982	100.945493494847	-10.8728459694341	-3.12306006596903	300.225702441091	0.198276749801696	-78.4066945567721	52.2325535302097	NaN	384.366235107282	-64.0142350217657	375.509336931894	1267.8418281023	286.940355178008	344.510193318034	3.00140557379821	-32.307779312259
-31.5429813301863	286.741999525818	302.107481360246	-0.812017661330699	141.867456515499	236.255416355555	-11.7873618287791	NaN	-30.4454469134414	14.5534641730971	253.815967023473	-18.3725683292482	-0.812017661330699	7.96825767262803	-11.7873618287791	-83.1270989171938	13.4559297563522	-63.3714794157867	-29.3479124966966	335.033513862591	-59.4121557333819	-78.2429034007884	-114.796707696342	580.833264958439	390.310406205856	30.3108184466138	-69.3813750867148	357.07967502808	725.940791101395	-32.827570791161	-82.6736675578253	262.925936691047	1123.60187419545	-28.3968066341241	-84.8890496363437	166.556816275496	86.8030614488333	525.448712995479	-21.7506603985689	-51.6583184585675	-35.0429528696794	NaN	355.971983988821	-32.827570791161	-32.827570791161	721.510026944359	451.233413365112	630.679361725104	30.7656799711004	-83.2704010113932
15.7497267631176	81.6190620022003	264.955378417647	-27.0653411422862	398.889693403782	368.15067029221	-81.9564538415218	NaN	16.8475490171023	-12.7936518404849	156.270975273161	-22.6740521263474	1.47803746131632	-9.50018507853081	-101.717254413247	-100.619432159262	-50.1196084759652	-64.3912977777664	86.0103510181392	92.5972845420474	9.47442164664926	-2.71655288576987	-61.4548847237893	602.399092087034	268.809698063565	53.8052381281734	-25.99023153857	595.749469614806	906.065184985474	16.1240441188779	-6.04136412188417	552.52692354532	964.803516823494	79.2954576050497	61.5631310124401	NaN	-47.047369367294	498.221673355453	-65.8879663719417	-52.5887214274845	-6.04136412188417	NaN	306.490892072861	-73.6458592562084	-19.3406090663414	774.18100595294	61.5631310124401	366.337494322918	15.2107666103308	-87.5439328232849
30.1239398836078	303.553390201232	614.318588754999	-1.72125714133649	254.138429300457	411.168193940699	11.456065765537	NaN	102.599215871412	-13.8004698059705	484.741580170743	-73.0984228869012	77.3426802999044	26.8296091568894	-65.411651191225	2.67118382762133	281.591185356443	-62.1173204645066	-37.9588951352386	262.923311238372	-73.4794052336489	-25.7988384115852	-77.9148067984921	489.816593501429	220.365948437209	32.9702323225863	27.4259803665324	211.495145307523	671.668057659998	6.35782293352752	238.107554696581	464.313034503581	679.430010398473	-10.2749329346342	60.6914921028559	0.813570977473599	-43.5404446709578	375.605003206719	9.68437410715987	-18.0368856731097	-14.7103344994774	NaN	353.427995382503	-62.3909013215411	-61.2820509303303	735.981380350223	511.993601325645	269.155365650483	-31.2444053199952	-54.1060091984308
34.6201110324236	299.33412100476	412.469154312439	-41.169377299905	184.002290933825	257.594982502898	-42.267775681533	NaN	-25.7917999571137	54.3912819017267	110.409599364752	-20.299808048974	49.9976883752149	-55.4485562610684	-22.4966048122299	-60.9405481692081	-20.299808048974	-44.4645724447889	-24.6934015754858	327.892478927087	-84.4070866800001	-20.060089971674	-107.705137212325	741.009560750942	456.995230452123	2.12852958292123	-41.1392785485394	409.289698409743	471.41783316261	-57.7807432144859	NaN	471.41783316261	474.746126095799	78.6792670462747	-37.8109856153502	32.0831659816248	-0.0903323725382931	76.4604050908152	114.181058333627	-61.1090361476751	296.127738681308	NaN	275.048550104442	-6.74691823891686	-79.9693627690811	1071.61999211441	267.282533260334	465.870678273961	-22.8771414860466	-46.9104813494727
-26.8025579838027	340.158790554109	550.007944957526	-15.8156912611107	122.618829444808	408.2773642348	-4.82882453841874	NaN	-34.4933646896871	-27.9012446560719	130.309636150693	-57.5657848073402	178.651849730537	-35.5920513619563	-36.6907380342255	-32.2959913451487	-41.0854847233023	-4.82882453841874	232.487496671728	223.698003293574	185.486862214617	-34.2955479501917	-123.096521754155	1074.6066124268	197.696996112662	15.6549998145377	-70.9259496443265	428.579528002967	761.583179767829	NaN	NaN	544.020793948119	839.284031846297	-54.2757670560834	-50.9457305384348	93.3558518930055	2.33485374394317	274.287836018581	-27.6354749148944	25.6451093674835	21.2050606772854	NaN	214.347178700905	-14.3153288442999	-43.175645330588	683.882327689361	46.7353406459248	711.6326320031	-14.4898767944557	-50.0100667337751
-13.5271702404247	572.226565672054	198.575026816064	150.220121787641	77.6877642450082	157.912947587618	-47.5953987831767	NaN	33.7287596737152	41.4215854736915	395.2915722726	-26.7148716118126	-21.2199960404009	-23.4179462689656	-66.2779757259762	-49.7933490117413	-38.8035978689181	-49.7933490117413	-8.03229466901305	262.315583444438	-13.0069214814623	6.98377009781706	-66.3154323595407	617.810457242465	214.664843726997	28.0850556537231	-86.30612393882	327.945429342914	1009.85013099167	19.20030384071	NaN	440.115420982204	815.496185082005	-15.2281094347156	78.0617846019215	-8.56454557495579	-5.23276364507589	538.958284901974	9.20495805107032	-91.8590938219532	19.20030384071	NaN	191.342370217838	NaN	-75.2001841725537	960.983996020094	NaN	620.031645195718	-31.3205803060218	-68.0304579217212
21.7404639560908	419.673926174833	366.909268201077	-12.3367109852931	475.736375271948	206.416766864236	89.8948138388587	NaN	143.758735520401	-18.9322932320126	198.72192090973	-57.4065230045429	12.9463542937982	-37.6197762643845	-29.9249303098784	-25.5278754787321	267.975534500285	-53.0094681733966	115.17787911795	149.255054059334	24.9716790836869	-60.5889030171184	-96.1465475265439	377.214595005184	268.319308695068	272.764014258746	-37.2541988078078	384.992829741621	541.668700861277	68.3075583295493	NaN	438.329296505759	861.687501446107	42.7505013383997	-72.8118433172334	1.63697487437637	1.63697487437637	577.226345370703	8.30403321989366	-66.1447849717161	14.971091565411	NaN	302.765776813574	-53.9218446716011	-88.3683127901071	1008.36278504749	299.432247640815	708.345159499209	20.7218716269142	24.1675457996403
-10.0460738781102	261.543381988522	438.571326905638	31.7369193321408	241.751437836297	569.418068800898	183.475157832526	NaN	29.5378144263381	15.2436325386207	758.541090699929	3.14855555670587	40.5333389553516	-28.7384655774331	-74.9196685992895	-79.3178784108949	-28.7384655774331	-51.8290670883613	63.6239404662798	442.969536717243	66.3254120410489	-9.27422827339072	-104.885538082829	NaN	135.254495857156	9.62568180521918	-57.0798831781099	475.452877272134	717.816430044896	208.630617338817	NaN	626.652157901013	1776.21139444705	-3.71543119144663	37.4196672149396	41.8667048804949	-67.0857179256092	556.611314668517	4.06688472327509	-64.8621990928316	-10.3859876897795	NaN	193.065985509374	-29.2858977683894	10.737441221608	887.915620752385	94.1193974507693	513.252697429353	1.59315625445819	-47.8540804263946
8.74338716105683	332.096743986416	1088.78759261174	-3.35486768615047	213.313878213835	235.310705208757	-40.7494735775185	NaN	205.614988765612	9.84322851080295	886.416784258459	-7.75423308513494	-1.15518498665823	-4.45470903589658	NaN	-59.4467765232025	38.439103604202	-66.0458246216792	313.399441040732	347.494522882861	-35.76969023211	34.3079221696999	44.3190096556727	593.816478330181	94.3744470855368	33.1955791157029	8.72403192776929	691.702667081916	567.120245034254	469.234056282519	NaN	745.095133673771	818.509775237572	-58.0165513120496	-10.1857999901794	-9.0734569361824	38.7572943856878	1339.08632450816	-46.8931207720798	-75.8140401760013	28.746206899715	NaN	544.873383954314	-39.1067193941009	-58.0165513120496	617.175682464118	254.551846861102	1057.66353184692	21.5632651716671	-4.91701950184327
46.2449410693577	440.091623711068	446.692406101711	66.0472882412873	102.351591389825	172.759936890019	35.2436370849524	NaN	102.351591389825	30.8431154911903	455.493449289235	-37.3649692121226	16.5414203114634	-49.4664035949685	-46.1660123996469	-71.4690115637791	-61.5678379778143	-18.6627524386336	151.857459319649	452.193058093914	118.001238045397	166.970039452576	-89.0032406304033	594.33412446068	60.1290182005498	-21.1146750431784	-54.5024941844365	599.898760984223	912.631333607341	439.637229106184	NaN	775.741275128183	805.790312355315	16.7248533169142	-32.2439480902644	-38.921511918516	95.7426919512252	1094.03848427484	-47.8249303561849	-21.1146750431784	-4.42076547254927	NaN	858.09789567662	-41.1473665279332	-8.87247469138369	558.720450710005	579.866069499468	1087.36092044659	-13.7482526107562	-28.7333660530799
-7.56861504114656	1048.83420009902	1248.0101475369	-19.6732306312943	142.088450437043	314.854327496424	236.724535960016	NaN	200.410689189573	40.8498473194443	428.197546204171	112.377121261226	-11.9702934375639	96.9712468737655	40.8498473194443	-37.2799442169637	-24.0749090277116	-22.9744894286073	136.586352441522	482.118106560283	-50.9847436471172	193.987933640745	-58.7793288335492	1005.73830519916	320.928320962637	104.906960081522	-24.2604515793504	456.776805640452	325.382369640598	378.830953776132	NaN	505.771341098024	1529.08902485959	-16.4658663929184	90.4313018781488	-9.78479337597672	5.80437699688724	642.733337945329	6.91788916637752	-25.3739637488407	25.8475960477123	NaN	463.457878657394	-26.487475918331	-6.44425686750588	715.111628962198	283.068907199968	967.878891436492	5.09738011406612	27.025064958567
-4.17360595183604	322.736952749816	1033.79493564971	16.7398641334549	232.478818697508	174.141244249065	259.996542493944	NaN	352.456094449967	-59.2090535447068	464.728407539423	184.047624815782	15.6391551815974	-4.17360595183604	20.0419909890271	-28.3892028926992	146.62352045263	-60.3097624965643	384.376654053832	517.562437228579	33.865834525521	260.027657335581	-87.5708092493389	532.981581416688	182.040821883836	14.9261744872401	-8.46987614828335	407.088547044586	NaN	370.323324617335	NaN	554.14943675359	880.580048001608	-7.35577849897271	13.8120768379295	-32.9800244331175	24.9530533310359	911.774782182306	107.396279380023	-51.9196844713984	-10.6980714469046	NaN	968.593762297149	0.442905046201776	-2.89938790173015	615.424807465676	138.591013560721	1108.97006611029	22.8329612786094	-23.3862252410219
90.6060609424683	663.12525848875	1510.89407023998	49.8691180401367	393.380636567906	678.539236884227	359.249684406493	NaN	158.867965265294	71.8890871765322	342.734707554196	14.637167421904	14.637167421904	9.13217513780509	273.371804774551	-26.0997754804277	28.950147360561	163.271959092573	408.794614963383	746.801141207053	-11.612310418287	242.535583473711	-68.4611814204445	793.18935357304	417.540931460745	38.5484581130284	-22.7591478696904	741.913901296585	712.932123922936	675.032876588164	NaN	229.159378532027	1623.6287437026	3.9932620136778	683.950346549287	-3.8095242023046	38.5484581130284	88.7092266443439	14.0254157199409	-21.6444641245501	11.7960482296602	NaN	360.692060458587	-4.92420794744494	-46.1675065176376	650.509834195077	35.2044068776074	1205.62233927497	39.4544723081904	-28.8010941064316
8.12821187372786	1237.16574722221	758.105417583688	116.054447056659	342.919798563637	433.225423920783	458.555050545349	NaN	318.691460053183	4.82434753139324	381.464882557541	-8.39110983794527	-17.2014147508376	103.940277801432	-6.18853360972219	-44.7336176036262	13.6346524442856	-27.1130077778415	257.019325662936	738.28223152968	22.045872389084	242.869423063599	-105.094959817455	665.556926627444	324.284166494102	-14.7580527233352	127.996565894533	338.782682447479	1058.13212782658	569.643667243563	NaN	634.329353804785	1291.22365353857	-51.5619778357544	539.531364878857	-8.06642997562263	-1.37480722791005	1847.74361205667	-6.95115951767054	-33.7176505085209	15.3542496413714	NaN	974.486843480175	-12.527511807431	NaN	453.655539616545	76.6941248287367	1719.48750939218	54.9578752074628	-2.95571080775443
112.875200903143	1371.9787678671	857.541877427759	141.516226923321	86.4373307306716	273.705577785678	750.688818814019	NaN	274.807155709531	-33.6346629693033	1031.59118939653	-16.0094161876556	-8.29837072068477	-28.1267733500384	-28.1267733500384	14.8347656802278	-6.0952148729788	-24.8220395784795	655.953117362663	802.46298123511	22.2637721042208	152.819133384538	-46.9194107964601	784.394641800431	425.088433832379	57.9712213432819	-36.8766906979742	631.522124745701	476.417892113529	185.179009257437	NaN	591.351244351757	1199.49373920452	-17.907108289723	542.253501648048	79.1725193289744	-23.4863972333263	619.247689069774	-16.7912505010023	-45.8035530077394	-20.1388238671643	NaN	1302.15265576682	119.343399722918	-34.6449751205328	878.126696052967	68.0139414417678	989.712474925033	-3.72027490507237	-40.8298049866105
1.71122819447368	1180.70986639046	431.439703798619	20.4429822592698	197.84371193175	308.030500548198	667.239431437817	NaN	299.215557458882	-26.9373368458027	495.348041196159	-15.9186579841579	53.499018844204	84.3513196568093	6.11869973913158	251.83523835381	-13.714922211829	198.945579817915	301.419293231211	997.79979728716	42.5779247353418	176.551413346083	33.6463588279591	964.76210467261	230.140808790379	108.44822330229	-34.4568312158343	645.458623483677	1104.31782197546	77.1877426264499	NaN	429.984595968068	1129.99607395919	227.907917313534	306.059119003133	73.8384054111814	14.6667812747708	874.329999860359	-35.5732769542572	-53.4364087690226	26.947684397422	NaN	931.268732519924	-12.1279164473775	-33.3403854774115	NaN	159.80472726974	557.259410148272	4.80192748727226	-7.9699228517186
71.2426301036441	1220.79342532034	868.102864947051	72.3447881048106	211.216696251794	421.728874474603	702.77916477207	NaN	483.449722539929	171.539008209799	573.826678635585	63.5275240954784	365.51881641511	54.7102600861461	-14.7256939873458	76.7534201094768	48.0973120791468	94.3879481281414	376.540396426775	1598.83361972047	205.893887288928	183.553201128177	-32.0344203230634	910.742535660601	324.299523940905	23.8172950788125	NaN	737.602217914786	1484.89816999188	164.56361789154	NaN	755.474766843386	1909.37120704614	0.359574610024599	328.767661173055	36.1046724672251	22.7002607707749	906.274398428451	22.7002607707749	7.0617804582497	-5.22559693016299	NaN	832.550134097975	13.7639863064748	-49.9069692516637	1174.36263235745	18.2321235386249	756.591801151424	37.7569866785223	-5.25496565264147
-38.8884118115351	732.82537647433	1137.42389118992	85.6882425831832	436.266792118762	553.126308630621	1220.1075113634	NaN	413.115378470186	-31.1712739286764	870.631410096806	21.7462429823543	-1.40517066622161	95.6102770040014	60.3319323966476	41.5903118239909	64.7417254725668	-38.8884118115351	292.948517151387	1255.38585597076	73.2119078838339	553.79001225845	68.7414138896514	1300.36250928692	203.973857213671	-9.49223100854198	10.6249919652792	1028.77999914034	800.784805437032	100.034871848929	NaN	1043.30910462143	1214.30549989891	20.6836034521898	108.975859837294	11.7426154638248	58.6828024027408	1313.77399126947	16.2131094580073	-15.0803485012701	85.5057663678357	NaN	-5.0217370143595	-20.6684659939982	-36.3151949736368	NaN	63.1532963969233	952.781601239236	18.4167209266984	16.0889279042216
-2.41323219299755	1019.82553318212	1430.04432575984	136.531842712359	256.730359892389	261.141314651289	694.517619713234	NaN	816.921614272715	46.1072701549046	844.490081515841	30.6689284987539	33.9771445679291	46.1072701549046	-25.5707446772236	131.018149263734	168.511264714385	-6.82418695189775	286.504304514965	2081.76289138735	6.36447117999204	383.202356963455	241.189266475325	763.394882679708	295.981718710903	98.0579626762649	14.1919643565031	998.219677975041	906.526186478769	52.2112169281285	NaN	663.873898006924	790.232002142032	63.3933500374301	137.19542855882	81.2847630123126	41.0290838188269	1093.2678094041	-3.69944861837937	-41.7187011900047	46.6201503734777	NaN	-21.5908615932619	42.1472971297571	36.5562305751063	1068.66711656364	110.358309096497	1950.93741888754	9.51723936073368	-25.4420982984739
-12.2460590803204	1061.00141432771	721.268401162581	29.6690529335597	810.613771507957	442.201997491221	939.668195340166	NaN	899.959141853333	-25.4824102425983	1033.42568273964	-8.93697128975089	-2.31879570861193	153.208330448154	13.1236139807123	102.468984326088	21.9478480888976	-2.31879570861193	265.717315327516	1040.04385832077	-2.37576384182169	275.087565209879	160.969583099905	1212.64510450555	273.968761463703	-19.1578200344649	110.623414521976	658.83725014832	701.351792503016	-14.68260504976	NaN	1369.27762897022	945.251009169431	9.93107736611666	125.167863222267	20.0003110817026	80.4157133752181	1127.61601979615	109.5046107758	-11.3261938112314	21.1191148278788	NaN	-6.85097882652654	88.2473395984516	6.57466612758801	1554.99905083547	27.8319373049361	1368.15882522404	33.2645207995063	-28.5721396726916
1.08565052877279	1331.68955906593	1004.00352188887	102.591089654327	1001.79688190788	759.066483998946	1522.56391742159	NaN	713.830364388644	17.6354503862001	774.512963865878	45.2184501485791	28.6686502911517	65.0782099774919	54.0450100725403	194.166648865425	227.26624858028	241.609408456717	-5.53426941419816	1406.7153184196	-23.4385765770004	558.646722163895	197.082200061377	905.65911179789	549.691563721727	7.90447797058624	1.18810913896053	1031.03132998824	903.420322187348	142.231854603101	NaN	663.869833859365	915.733665045329	-27.9161557980842	22.4566104391086	5.66568836004434	49.3220857656115	1394.8346417013	-30.1549454086261	75.0681662868434	175.813698761229	NaN	-23.4385765770004	47.0832961550696	216.111911750983	1660.13121055051	-3.28947008212328	1346.70066507465	100.291263905841	-2.50603170793322
8.90633535169542	1198.59885403334	677.694523033584	257.218781273189	57.4652136652319	1041.88611038511	1800.06677859873	NaN	506.634838065444	21.0460549300795	1755.92234376824	89.4699289173354	-7.64782770973745	21.0460549300795	15.5280005762686	161.204635516878	256.115170402426	45.3254940868477	124.785476781726	1188.66635619648	20.4355605157911	418.030764183079	307.15210175192	789.866278598683	728.267021692484	54.0351551918999	26.0354929618092	936.584508684359	1466.33811807767	66.3550065731398	NaN	722.667089246466	1856.09341632054	-32.2038044767794	52.9151687026963	38.3553443430491	27.1554794510129	1162.82177950349	224.273101550851	78.6748579543797	NaN	NaN	36.1153713646419	-17.6439801171322	59.6350876379181	-25.4838855415576	74.1949119975652	1236.74088779093	41.1673191181712	-6.78530503678711
-0.931285504392958	1458.42703217261	1865.76683491301	162.446196353547	343.486108682615	530.045530533911	1960.70239869533	NaN	707.773737149643	7.89992973117136	1057.71064085888	56.4716135267751	153.614981117983	78.5496516156859	3.4843221133892	394.26559628711	1726.67519495288	94.0042782779234	23.3545563934089	1940.83216441531	0.483112126810251	846.520105345826	819.626214170652	863.328787330309	851.002420541688	-11.8432546618112	158.484722780957	770.320747016166	803.938110985133	8.32716371956933	NaN	747.909171036854	1256.65194576723	-7.36093946594883	-8.48151826491441	38.5827912916401	122.626201214059	1253.29020937033	24.0152669050875	54.2708944771582	NaN	NaN	681.795021897885	118.143886018196	189.860929151994	15.0506365133628	52.0297368792271	1243.20500017964	76.750327142416	-19.2720658611333
33.3936273713391	1766.97678128791	1204.94249762961	290.670617729658	564.510504462976	910.122942154623	1392.65532321293	NaN	1077.96029208795	4.68460698800738	2182.15338375455	3.58041389634078	30.0810480963393	-14.0866755703249	38.9145928296721	308.337707196324	1581.47234188792	79.7697372213365	38.9145928296721	1379.40500611293	5.17532687364897	1292.28047928535	713.755863741415	1429.06343102248	1000.77582804228	198.016865388294	-18.3692795729065	929.020836967065	899.870371842758	30.962276791305	NaN	961.534817298023	900.991543578308	21.9929029069029	332.557473654326	16.3870442291516	280.983573819013	1577.05810011512	-15.0057643662558	83.6573483621673	NaN	NaN	1942.5600859045	129.625389519728	15.2658724936013	-8.27873395295418	17.5082159647019	1125.22589068836	44.4190290312528	35.0395339851128
-0.741381343342729	1220.81840105355	762.457361546579	236.722771654245	529.411146279179	586.844336771619	1332.37132874079	NaN	576.903976878697	174.871643431618	1580.88032606385	14.7214007123142	NaN	14.7214007123142	82.0949510976763	170.45370570143	1509.0888379483	128.483297264647	72.154591204754	974.518372595588	30.0642852712636	937.572412933412	631.330486046185	1965.10942769055	792.864689239447	34.5513464710765	5.38544867229298	837.735301237576	1350.38204331619	-29.3892756262566	NaN	1324.58144141727	548.319853849647	-32.7545715261162	269.000294161298	24.4554587714976	22.2119281715912	1413.20090011357	6.50721397224619	53.6213565702811	NaN	NaN	1183.23901362316	249.930284062093	33.4295811711233	5.38544867229298	-8.07573492714556	1232.59668682111	30.790514155688	51.9202187211825
-2.85590593819907	1445.50533463168	821.306935759079	218.09927950343	515.284003922422	883.174387682735	1337.23729376528	NaN	805.840072778165	13.7157329699231	1053.30988047279	29.1825959508372	NaN	73.3736330391631	-5.06545779261536	344.043735205159	1453.23876612214	67.8497534031224	52.3828904222083	2111.68521873819	130.177696813877	519.636440944591	787.88035981272	2667.83251087597	705.948116811158	-4.50544236677375	282.818587885281	773.289686401483	1047.14540273547	53.8572512781748	NaN	893.382152170896	996.639225542728	33.6547804010772	307.510496735067	69.570284182584	80.7938791143049	1484.86560507259	-5.62780185994584	47.1230943191423	NaN	NaN	17.941747496668	479.231499190396	88.6503955665095	-31.4420702029038	37.0218588805935	2066.24782253573	100.575706337503	42.9854383831781
97.7997375917722	1058.1034609377	787.361904873547	277.92575244262	342.019671837401	626.022038810824	981.853798209432	NaN	1257.01562457668	22.6551424392711	1157.55954275719	42.5463588031685	NaN	0.553790923829631	63.5426427428379	216.041968199384	1779.71258791687	34.8108857727639	18.2348721361828	2208.47880731643	11.4211320070473	521.242391564871	557.176929683485	1004.11274753374	1080.47364103579	23.7736294853206	17.0359035880806	1520.6717329888	1087.21136693303	31.6343096987672	NaN	858.128686426869	1536.39309341569	-3.17727410363925	481.938990497638	4.68340610980738	189.970868283906	1307.31041290953	10.2981776908407	105.749294568407	NaN	NaN	88.9049798253069	1077.10477808717	-11.0379543170859	114.73292909806	22.6506751691139	2015.89458643594	83.4524019065159	-9.51118296347705
108.974429449625	1085.00676054205	1060.68885421812	406.316102228632	170.87455463782	658.338040494853	1291.70896429549	NaN	1559.20593385876	16.1242416673328	1983.66393514924	32.7046323427421	NaN	34.9153510994634	78.0243668555276	294.674805014209	1541.52018380499	152.083445205689	9.49208539716911	1256.33746418795	72.3065875231501	727.336103467444	1586.85167756244	1150.91436677962	1090.24267919644	NaN	-1.84769730073219	1082.37783080603	890.250820125974	188.032213839209	NaN	929.575062078032	1436.29600837456	49.8355921219737	497.008400605385	21.7468478705031	173.426066828444	1960.99375099203	39.7236441914443	37.4765446513266	NaN	NaN	-19.8244936216734	1502.58544480803	2.6465017795031	-20.9480433917322	220.615157170915	1527.30353974933	92.207418992545	68.6434103374543
62.6611549880648	1519.90961464437	843.250997565722	425.314792899498	513.766899707164	930.597453038293	1798.53375108852	NaN	887.477050969555	-2.57227378258928	2084.89744687834	43.8650822914357	NaN	50.4989903020107	78.1402736794064	241.77667127359	1760.94160569526	12.9068449087524	12.9068449087524	1449.14792919824	32.0835201000437	282.768045928412	1359.69977572024	1213.560814475	961.752142790898	23.090353254183	52.3181455032304	1016.8352897218	1590.14967614542	6.22816541819407	NaN	1369.81708842183	1483.35581985082	7.35231127392666	698.702012549471	14.0971864083222	113.02202171279	1007.84212287593	-42.1101063783074	3.97987370672888	NaN	NaN	68.0561874834867	886.434370456814	26.4627908213807	-12.88231412926	21.9662073984504	1990.34560078622	11.3305677267335	-1.64558431570057
266.266627584996	1188.6234616323	884.489013954831	359.165877057386	778.318443129242	1439.67262389697	1312.48912759549	NaN	1006.14279302582	43.9719949189188	1748.23084535884	43.9719949189188	NaN	104.798884454412	8.58180464372252	897.760335308029	1968.31359113272	31.8066170118201	25.1709563352208	1239.49686015289	78.4229285187181	55.9280770340357	1293.14490869157	1764.41204729566	2309.91219579921	58.1775621825039	159.404393863575	789.260235434682	1765.5367898699	44.6806512916945	NaN	923.104601768542	NaN	39.0569384205239	121.163146339615	16.5620869358415	61.5517899052063	1721.67182947477	-13.8059625684797	86.2961265383569	NaN	NaN	46.9301364401627	821.877770087471	89.6703542610593	12.063116638905	21.061057232778	2254.79980966174	67.2624436880493	44.8214769832548
-9.02035009820255	1797.46256677327	1864.94294517447	330.594013330788	337.231427599758	1191.24539687396	1020.88509730372	NaN	914.686469000191	39.6540212075811	1524.22234603398	194.527020816893	NaN	-9.02035009820255	52.9288497455221	672.420848182768	1930.21085215268	5.36071415123352	33.0166069386106	1551.87823882136	35.9097045860982	352.130223952743	2199.93838338346	2066.02293212143	1246.77546557724	58.4165031175319	47.163103851815	1197.26050880808	2307.97101633434	12.2775661280927	NaN	1232.1460465318	NaN	-12.4799122564845	262.103029827008	65.1685426769621	43.7870840721	1726.17027429678	7.77620642180592	334.124785127596	NaN	NaN	5.52552656866254	861.909210689718	94.427380767826	34.7843646595265	91.0513609881109	1902.84864276853	106.776459519505	15.7193070807857
-7.82083243580702	1438.41143530904	1002.43935153592	747.93788131303	595.236999179297	1172.84468377211	1287.92360943811	NaN	1215.99928089686	3.24444887823159	2169.82653016699	14.3097301922702	NaN	38.6533490831551	64.103496105444	449.175285833988	1712.8304118972	194.6738156111	173.649781114426	2104.54137041416	53.026008422371	251.19108124338	2018.91360583988	1348.98054715522	1051.73293792371	104.819152455135	55.2778842498824	1325.33585096635	2080.84019109645	45.1444430260808	NaN	753.359390778437	NaN	-11.1524526617059	86.804145835043	31.633188061012	84.5522700075315	2129.25552138794	120.582283247715	20.3738089234547	NaN	NaN	NaN	758.989080347216	42.8925671985694	50.7741325948595	37.2628776297907	2084.21800483771	89.5550734529445	57.5865083302436
-23.2229910392597	1401.25525751683	2042.10444626117	762.619710184377	1011.65436902285	1342.59376010154	842.310801012689	NaN	1034.89760384778	59.7885619068991	1643.64899211961	56.4680997890528	NaN	-4.40703903813035	40.9726099057698	627.587584058625	1841.76989848444	22.1566579046405	26.5839407284356	2773.71293289332	187.320312403455	297.720893009741	1407.35938175659	1825.30443690896	1201.2031955224	5.94792997884345	116.348510585129	1566.20103344522	1937.95809058884	20.5929049572282	NaN	902.671013270713	NaN	56.6420741347908	546.685467642282	91.5647067755546	58.8951472083885	1593.2379103284	19.4663684204294	67.9074395027791	NaN	NaN	NaN	1511.00074314208	235.761383485805	35.2378799356131	18.3398318836306	1995.41145396558	47.3959105050188	-39.1444982686217
-9.84834737858234	1675.17830107579	1109.44333566174	575.814659870013	982.125290607697	2098.09563334226	434.104140157688	NaN	1513.53973952892	15.6152616322262	2959.42988596874	-6.52700707282471	NaN	150.683100733037	79.8278408768737	857.02147242416	1292.11705247841	111.934130499198	320.071456326676	2521.01296560873	68.1519375488679	854.892723656437	1796.05111391406	1479.32595503694	2457.67982658618	58.0077153784264	24.193641476955	837.985686705701	2800.32910878776	36.5921352408278	NaN	528.02334260888	NaN	11.7951477130821	321.757491809904	28.7021846638178	99.7117398569079	1493.97872039425	24.193641476955	-2.85761764422219	NaN	NaN	NaN	1805.06820028778	103.093147247055	16.303690899945	25.3207772736707	1509.75862154827	186.736131356556	46.6757011491168
56.6888760744739	1211.71366724827	1145.26928808199	881.706584055758	996.876841277306	1614.80956752369	656.903101209851	NaN	1182.92110294288	22.359280171897	2059.98690793775	280.384952600943	NaN	33.4333433662766	41.1851876023424	714.488229820625	1465.30971439956	116.488817324124	119.811036282438	1990.22030981316	221.76875030952	348.075148096128	2893.37461063517	1272.81841760522	943.519594804419	114.633859329809	93.2068811338664	1099.14712064863	1479.19404970298	-6.03385998418218	NaN	719.100191594287	NaN	90.9514097448199	268.005913784975	36.8200964077025	63.8857530762612	1268.30747482712	48.0974533529352	34.5646250186559	NaN	NaN	NaN	120.272537802425	283.794213508301	28.9259465460395	112.378387940762	2195.30621572526	61.403220594642	5.5472839477532
150.953797332497	2954.54087401996	721.418967025916	720.311267667288	554.156363873089	1397.115575789	90.0303326079569	NaN	970.651322717216	59.0147505663729	1949.85755574437	26.8914691661609	NaN	27.9991685247889	97.7842281183529	503.202193376201	2094.96617172464	71.1994435112809	22.4606717316489	2153.67423773192	1195.84960984436	140.855233634412	2477.63956853366	1612.20567917214	1094.29934903271	9.96823081050448	33.6632916665568	707.280021717186	1771.30108777706	35.9199641290379	NaN	587.676381205684	NaN	263.843882839636	260.458874145914	39.3049728227597	77.6684046849396	1779.19944139574	-9.21348512058547	42.6899815164815	NaN	NaN	NaN	-9.21348512058547	465.816068231701	-4.70014019562313	94.5934481535484	3152.38463481553	78.5470972357503	149.941050559831
32.5340499420957	2293.94685050433	1421.95671133604	1197.03422308806	320.612113707986	728.353373192015	92.3656478011652	NaN	1190.38626777038	21.4541244126384	1563.7797581131	12.5901839890726	NaN	40.2899978127158	99.0136031188396	256.348545637133	1610.31544533682	12.5901839890726	7.05022122434391	1438.57659963023	843.338056719272	765.441375574941	1478.9298173607	1771.32460600392	1359.26245212448	1.15075043418047	39.5346223024018	614.163762917833	2071.62195650236	56.4686834207347	NaN	1248.62658615137	NaN	-16.9122480920413	900.913864521604	-4.49393660526385	155.815175314955	2255.63875398824	63.2423078680679	42.9214345260684	NaN	NaN	NaN	NaN	418.85759135306	37.2767474866241	10.1822496972914	1669.72023929392	54.0353563221666	-17.4473192534383
47.0459057716508	NaN	1136.49094794328	727.533449915476	923.70005466052	2005.38709551455	113.543059922513	NaN	905.967480220291	13.7973286962196	1352.60669893358	NaN	NaN	12.6890427937052	86.9441982621683	886.018333975032	1963.272231219	19.3387582087915	31.5299031364496	NaN	1086.84737865726	908.380181029599	1257.40780170648	1891.07930720722	1050.70212344153	30.7282028226857	20.562349793262	1298.07121382417	1616.60127541278	19.4328105677705	NaN	1442.65223468709	NaN	55.5780657834992	539.020854293871	62.3553011364483	420.419235617261	1874.13621882485	34.1168204991603	34.1168204991603	NaN	NaN	NaN	NaN	1477.66795067733	23.9509674697366	29.5986635971942	962.598063853192	59.2841252037791	4.41255093286347
7.24505692217554	99.2571477411291	921.823068074425	419.636596496281	NaN	1561.47338617727	-7.166475374769	NaN	734.473148214146	104.800044778415	1408.48942794817	20.5480098116628	NaN	NaN	40.5024391458937	247.806788340404	2985.99792475987	-4.94931655985445	62.6740272950391	NaN	946.368287616658	716.949525546604	2347.74397710861	1344.17816076276	1208.56115855386	32.0836643916651	32.0836643916651	1205.17073349864	1139.62251576434	-6.34115290085623	NaN	1447.02105410451	NaN	149.618399639377	414.07155394673	45.645364612555	NaN	1743.11817559394	42.2549395573325	32.0836643916651	NaN	NaN	NaN	NaN	1295.58206830457	23.0425309110719	77.2893317946314	930.54630402562	35.8816587187175	66.9346648002852
121.556478181948	2042.12463178111	969.844375123842	623.875977939697	583.956547495372	1344.64347207333	61.6773325154613	NaN	1026.39690158663	19.5401559353411	2150.79419243511	-13.7260361015959	NaN	32.8466327501159	111.576620570867	366.617426187384	1739.40228424498	6.23367912056629	88.2902861450109	NaN	1337.18931282795	486.869232504211	2061.99672172093	1935.3533055025	1013.79630355589	30.0483382877328	337.61092053249	693.795528646823	1561.07678078553	214.359738677054	NaN	2517.68687114974	NaN	18.7408904110873	588.63626339402	33.4405726507264	NaN	1920.65362326286	-5.00475012986822	8.56418732210637	NaN	NaN	NaN	NaN	3089.843733708	73.0166402189856	74.1473850066502	2074.43491438524	31.5541881999455	27.9666796820628
10.767599772916	2500.84725426281	1228.63283836085	847.079430278655	591.971046967885	1581.34790746009	59.5709426671501	NaN	1585.78457499592	-8.08823725440166	1914.09797264804	-16.9615723260806	NaN	22.9684354964746	456.652687124782	618.591052182922	1865.29462975381	37.3876049879528	-52.4549126127963	NaN	1148.04588766119	590.291060254897	1283.80771177631	990.788441394504	827.874252456359	46.112415260121	278.038864790119	1100.52924922089	1464.82347726313	55.1632035344624	NaN	1928.67637632313	NaN	273.513470652948	273.513470652948	37.0616269857796	NaN	1650.36463688713	259.937288241436	104.94253904334	NaN	NaN	NaN	NaN	NaN	64.2139918088038	99.2857963718767	2050.86201802674	27.2159083347524	28.4132380135052
124.031087616498	2190.95666191024	1294.51229045058	1058.19712817223	593.333029605898	1508.63823561359	6.42823690520605	NaN	1865.88463117053	34.1647582993786	1957.96988219919	107.389174779994	NaN	13.0850020398075	248.290703462391	482.386944029207	1052.6498238934	38.6026017224462	-43.4975016043046	NaN	1712.58102190559	196.896054004026	1359.41170899649	1439.78036674183	813.810398668964	53.1380324032057	612.322777842617	1313.00163903087	1272.2513336952	NaN	NaN	1869.9224786183	NaN	49.7421736252336	638.357695140404	5.59600951159584	NaN	2237.80717956528	NaN	NaN	NaN	NaN	NaN	NaN	NaN	100.680055294816	28.2350680314101	562.516849099026	-10.7003751900734	50.4397977344334
131.927906295001	1957.47485405854	1008.63434321488	611.342059142325	NaN	1041.92699271816	28.7206928348127	NaN	1523.56065553237	2.0865732321835	1217.26828010214	216.26928503666	NaN	NaN	744.512657155471	733.415107321042	1810.98719624408	18.7328979838267	NaN	NaN	1184.80121808878	205.138579407791	1057.95472614395	1542.68953464738	553.966432256049	29.5920950198691	686.475714019836	1103.25704469568	2460.06148531975	NaN	NaN	1566.47325188703	NaN	13.7362835267665	274.224615199167	43.1827905853856	NaN	1894.91506138702	103.208362666417	14.8688414905595	NaN	NaN	NaN	NaN	NaN	-27.0358031697832	29.5920950198691	541.508294654326	90.5264327989265	31.7103651763757
-16.6880335489805	2371.0279400085	1309.82084064962	509.475319062013	99.8671394977586	1704.99837974142	42.144577607945	NaN	1164.40438665798	16.6134444643736	1156.63404178819	2.18280399192014	NaN	29.9340356697152	33.2641834710506	874.681527941796	1651.71601492006	24.3837893341562	NaN	NaN	1259.29996869761	667.788544057273	2032.11757713575	1267.23211423876	961.277929079968	13.9531187364425	310.841994705346	2191.89365160756	2047.98186821806	NaN	NaN	2595.29991055768	NaN	-51.7703728902615	135.201629151224	15.0862823851787	NaN	1930.13284874948	-78.9663004599321	17.3526096826513	NaN	NaN	NaN	NaN	NaN	6.02097319528853	80.8097740118827	3905.23708849681	152.346562563382	27.3559654469628
56.685927439931	2506.10414485646	1865.43582597643	536.354408819777	1587.84989925199	1314.70534735513	47.8031777847487	NaN	1123.72622976871	36.6997407157708	1276.9536613206	89.9962386468648	NaN	10.0514917502238	1299.16053545856	709.568027095833	1553.42924433815	77.7824578709891	NaN	NaN	985.811060447802	754.521984148522	1297.59780545909	1387.16563402596	318.020541132724	90.1327747790222	386.046740044277	1498.27509224817	1706.88876891026	NaN	NaN	1789.65397758598	NaN	5.10002613958117	485.818498447888	43.6482055227945	NaN	2127.51743218003	NaN	66.3236051599787	NaN	NaN	NaN	NaN	NaN	68.5911451236972	137.751114017109	1895.09458589889	8.5505401450798	6.14385775306087
4.59669530872491	2674.57117554071	1668.33287309055	402.205207755917	1676.10734121103	1000.83925303256	-2.06713450882579	NaN	1547.27329807171	30.1413762760026	819.805209655761	165.639249232867	NaN	NaN	948.639252795075	698.745634636923	854.23499704644	2.37541870287468	NaN	NaN	541.872774027848	406.881915287702	1916.73765464177	2283.14141407931	395.538145645673	9.84997781668493	226.51597797944	1053.47678488336	1664.90596858873	NaN	NaN	1373.37108878858	NaN	-11.7031845031703	58.6281872774099	5.3124699598733	NaN	2507.74805299148	NaN	NaN	NaN	NaN	NaN	NaN	NaN	-32.1219698588226	-6.03129968215576	1979.12838767293	27.0483057473217	125.846294321085
32.4669952289943	2121.02113922716	2193.23178782284	767.904677849624	1116.73765721953	1593.32793795103	36.910727450267	NaN	796.788937287897	-15.3031261496871	472.396485134991	36.910727450267	NaN	NaN	842.337192555942	1606.65913461484	1616.65753211271	53.5747232800396	NaN	NaN	39.5746792768922	733.050267928182	902.162972852964	2297.05904233322	196.202553636758	56.5994482290515	129.238462424931	1660.33268352246	1925.91907917615	NaN	NaN	1832.85034223767	NaN	18.0099719374904	74.7592017780215	NaN	NaN	1524.13453190519	NaN	61.139386616294	NaN	NaN	NaN	NaN	NaN	25.9548641151648	65.6793250035365	2992.80460017813	25.0843407087625	19.0524924665458
63.6857759713277	1014.8969133278	1740.52877395137	699.308171494576	1246.03232988171	1103.79515046392	43.683672615701	NaN	991.561126079566	-2.98790188076126	587.074147110226	90.3552471121633	NaN	NaN	715.976590957598	691.529575745166	648.191685141308	39.2387607588951	NaN	NaN	78.4159851101932	533.788730282068	646.212425474127	1626.22908154228	324.83964022814	78.4159851101932	71.602427825826	2373.44919706121	1141.33092147148	NaN	NaN	1257.16139530572	NaN	-11.2958524673083	121.568514577852	NaN	NaN	1410.46643420398	NaN	40.9414200461736	NaN	NaN	NaN	NaN	NaN	-40.8212673662328	101.127842724751	1567.17825174443	54.5205562778027	87.1335754278257
16.0030007145625	1922.26499664956	1695.51429859082	1077.50749407778	1453.20227811629	1668.83774587803	94.9211358232419	NaN	1176.43304372106	NaN	1050.83094136499	50.4602146352535	NaN	NaN	985.251082612709	1327.60017576022	1140.86430677067	29.341277070959	NaN	NaN	83.2128919958575	759.252973112283	335.449695370389	1508.00997051686	438.844060717607	65.0336629238191	34.3562138647545	1889.77378102967	2061.34025539703	NaN	NaN	1905.6806064677	NaN	12.7683793417089	122.979955590941	NaN	NaN	1818.19306655852	NaN	38.901021132764	NaN	NaN	NaN	NaN	NaN	NaN	103.664524701901	3022.56699258105	38.0733324279014	33.2356788968292
10.5439897935333	1560.41863299461	1488.15044661866	759.909491599503	1850.60319675033	1279.12861525438	73.9176301539789	NaN	1314.70679931639	9.43217154159568	371.884921673267	36.1158095880991	NaN	NaN	1480.36771885509	1036.75223633198	312.958554320572	37.2276278400367	NaN	NaN	75.5100206360642	529.097771903062	144.855516443801	2237.72531614942	1032.70522506416	72.0995864160115	47.089735468959	1817.10509567627	1412.40023489669	NaN	NaN	1654.54106452042	NaN	25.4903187419592	41.405678435538	NaN	NaN	1588.60600293274	NaN	45.9529240622748	NaN	NaN	NaN	NaN	NaN	NaN	343.797512613536	1956.93289869842	45.8033792844306	17.9517358972879
31.7728054035532	1382.9908671174	1628.76797957729	354.285758405212	1553.14425266655	1818.93941048516	55.1271916553974	NaN	614.52034806862	17.3153282000305	247.522849825353	29.5485781414728	NaN	NaN	744.637642900324	388.761280967459	165.226441128378	219.720009049348	NaN	NaN	41.6381814533897	618.310958421942	534.141756260852	1453.17845012789	1445.21649857212	-23.1948526436665	20.0271700877043	3321.96222243427	1796.67978867721	NaN	NaN	1847.86376296436	NaN	42.7756031042153	84.8602041847605	NaN	NaN	2124.25722411497	NaN	NaN	NaN	NaN	NaN	NaN	NaN	NaN	237.274705395384	2354.01639758173	121.451439626766	25.6661109459401
-2.60755453698856	2400.19624646911	1726.07629118685	358.925424781059	NaN	2011.96544713989	68.5866321594885	NaN	941.827828358465	66.3618138252236	226.548733892297	37.4391754797798	NaN	NaN	670.399991578146	741.594178274623	98.6216796720648	97.5092705049323	NaN	NaN	80.564040938446	906.775672587608	104.462724498546	2101.70985059259	2057.32658112384	31.6286412677656	22.5243808639181	2111.95214354692	1094.55104341696	NaN	NaN	1962.86987943392	NaN	25.9384785153609	50.9751946259415	NaN	NaN	1303.94903270546	NaN	NaN	NaN	NaN	NaN	NaN	NaN	NaN	16.8342181115134	2283.79505866954	21.259944794313	85.6023630592898
NaN	2647.95063600459	1403.94660214494	479.288863202746	NaN	1539.69659510637	97.6310961062689	NaN	1241.49169253536	-9.18857048633094	98.7438009666085	44.221262809969	NaN	NaN	1061.23350516035	597.235578398741	37.5450336479315	94.2929815252502	NaN	NaN	141.165974427807	1414.17008572641	128.640889254029	2843.1684396439	NaN	43.2425812509915	20.4696991168483	3134.66133096093	2219.19146916838	NaN	NaN	2892.13013623231	NaN	15.9151226900197	135.472753894272	NaN	NaN	2282.95553914398	NaN	NaN	NaN	NaN	NaN	NaN	NaN	NaN	66.0154633851347	36.4107166107486	64.2489445935111	187.019207967697
77.7189736964037	1890.79713156828	2093.3632609315	752.197404433271	NaN	2673.23663125148	63.2499644561739	NaN	821.203448502059	20.9559374462713	173.437034824078	49.8939559267309	NaN	NaN	616.411317717268	861.271474090388	72.1539701424691	99.9789879121419	NaN	NaN	40.0586779823336	776.018261066203	34.3623963795173	1912.99606898834	2985.03626663837	62.8438043935989	71.9578549581051	1998.44029303059	1635.0175267709	NaN	NaN	1860.59027824243	NaN	NaN	91.3252124076806	NaN	NaN	1805.90597485539	NaN	NaN	NaN	NaN	NaN	NaN	NaN	NaN	70.8185986375418	8.15950100656221	138.991445259714	292.344828195701
13.2643910959258	2512.61552435269	1865.79013084615	254.849779032103	NaN	1383.7326516924	105.668018739717	NaN	1405.99858606439	80.0621942119195	140.180217016314	8.81120422152621	NaN	NaN	789.232203960052	880.522534885244	238.150328253104	13.2643910959258	NaN	NaN	17.4935728155564	1834.44506663383	47.1301718364316	1791.13003729563	NaN	20.9131803948882	18.633442008667	2902.50250057845	1312.38497618918	NaN	NaN	2391.84110206491	NaN	9.5144884637823	258.00597256189	NaN	NaN	2614.11559472147	NaN	NaN	NaN	NaN	NaN	NaN	NaN	NaN	6.09488088445054	-3.02407266043415	54.282458491594	216.361238360001
40.0901318518465	1770.61347343886	NaN	330.737874550823	NaN	2013.37672212996	104.678519118286	NaN	1194.88595246042	-2.22639773651026	106.905704886094	113.587262189519	NaN	NaN	785.083771183707	726.063348336788	141.427084287122	50.1124678069837	NaN	NaN	96.4071389655088	842.282841385441	86.1427944367941	1110.29628185743	NaN	110.092931670462	25.6972099899189	1972.50122226947	NaN	NaN	NaN	1461.56496128456	NaN	NaN	276.603409580722	NaN	NaN	2578.09754946363	NaN	NaN	NaN	NaN	NaN	NaN	NaN	NaN	46.2258990473482	-1.67437541998687	75.5142403142052	207.294596443003
16.8051347601471	2016.23626101161	NaN	377.705237771553	NaN	1332.30828802086	81.4107087560161	NaN	1503.84722587196	13.4634671396711	61.3607030331602	88.0940439969681	NaN	NaN	367.680234910125	648.380315030108	143.788504338234	51.3357001717323	NaN	NaN	930.811861071658	1728.43860712807	163.994731815711	888.59127508584	NaN	9.94664781340003	17.9343262431495	1534.45213097701	NaN	NaN	NaN	1454.57534667952	NaN	-32.2739381724185	126.338533504035	NaN	NaN	2073.04987652583	NaN	NaN	NaN	NaN	NaN	NaN	NaN	NaN	102.375498214787	39.6151676953266	18.6085547211554	630.7020361879
NaN	2004.61290818626	NaN	719.956810511036	NaN	2736.63290486677	306.593920452485	NaN	975.105332946099	48.1028409549548	233.057665078188	-0.921329294576835	NaN	NaN	240.856964890613	712.157510698611	118.296539266784	138.351881641593	NaN	NaN	295.59102016444	1188.40962707857	90.0829009258932	1303.72251620687	NaN	-17.23800578757	150.59362492391	1876.8618265277	NaN	NaN	NaN	1807.2174083413	NaN	NaN	109.4920010762	NaN	NaN	2889.56016966432	NaN	NaN	NaN	NaN	NaN	NaN	NaN	NaN	20.4384827394968	NaN	152.392824510466	510.820438749312
56.0130835786653	1869.27582801679	NaN	920.851368571895	NaN	1289.74501848524	512.950837247769	NaN	588.735635417278	11.4337905377771	139.599258030331	121.767540813975	NaN	NaN	344.664006018416	1196.12850309938	391.472263711348	32.608954732199	NaN	NaN	350.793271976066	1906.64304302465	254.837779488488	1795.83729574733	NaN	-17.0361158929825	117.758504506234	944.803463565834	NaN	NaN	NaN	1816.39918699467	NaN	NaN	44.6495578490319	NaN	NaN	2265.33381256155	NaN	NaN	NaN	NaN	NaN	NaN	NaN	NaN	22.945339310175	NaN	29.2972212753879	271.820567102608
NaN	1405.00682376555	NaN	532.134770808907	NaN	1636.88088125595	1276.8072246723	NaN	407.279509083308	41.6319568869095	117.436937220309	39.4023986418095	NaN	NaN	59.4684228477094	829.780796529756	552.200795014807	76.1901096859594	NaN	NaN	251.757708081948	2037.03541372388	201.468195246964	2034.74952677684	NaN	356.908507646006	26.5978437980421	836.9447665254	NaN	NaN	NaN	1350.12638613694	NaN	NaN	127.17686946801	NaN	NaN	1308.98042109014	NaN	NaN	NaN	NaN	NaN	NaN	NaN	NaN	19.7401829569079	NaN	40.7942268631429	401.365331042733
114.219102533132	1690.93667569251	NaN	1056.45838776628	NaN	2112.43543287372	730.856173224174	NaN	187.814123628265	42.8542335923961	113.104026455933	1.59641873603346	NaN	NaN	NaN	817.832107245695	778.804444543731	49.5446900555901	NaN	NaN	929.092702820388	1671.26335091144	289.842483586339	2167.56853006632	NaN	74.8531433072675	135.461840300836	512.836746109845	NaN	NaN	NaN	1695.27811764474	NaN	NaN	26.8236098406663	NaN	NaN	2055.49961864425	NaN	NaN	NaN	NaN	NaN	NaN	NaN	NaN	54.269057535867	NaN	71.9687384475114	873.854883924124
NaN	1554.29246104048	NaN	450.073002845853	NaN	1354.64066001337	1084.72034801024	NaN	394.304343341074	-2.76851233295539	89.8074624449783	25.1158174194343	NaN	NaN	NaN	1044.5669131668	761.262122882522	5.03909999771372	NaN	NaN	192.955405626691	2662.09117124596	583.120046996558	1433.24417760597	NaN	101.421178912353	175.792738117753	170.071848948107	NaN	NaN	NaN	NaN	NaN	NaN	55.6540655551842	NaN	NaN	1750.18143760437	NaN	NaN	NaN	NaN	NaN	NaN	NaN	NaN	157.485892774885	NaN	34.3668330798973	590.136212789666
NaN	1998.83971943611	NaN	392.274255068621	NaN	2147.22389079783	NaN	NaN	536.195744584875	68.7298212723906	65.3828098882917	25.2186732791045	NaN	NaN	NaN	932.258758369915	1099.60932757486	56.4574461973612	NaN	NaN	492.063055674944	2273.365654221	232.194360385771	3017.48306363934	NaN	14.683117632718	95.9636346614903	197.850479951078	NaN	NaN	NaN	1275.10352958593	NaN	NaN	35.2894458935335	NaN	NaN	3039.23418791464	NaN	NaN	NaN	NaN	NaN	NaN	NaN	NaN	42.158221980472	NaN	93.9297776887466	1126.87075829669
NaN	3617.62222555271	NaN	1270.74175048986	NaN	1828.72569605878	NaN	NaN	77.7720748635269	10.8140013952573	129.106597855867	123.526758400178	NaN	NaN	NaN	832.166369272697	651.37957090837	6.35012983070604	NaN	NaN	266.894078942163	2037.70545775401	189.005868231163	4298.7543980998	NaN	24.066127901987	45.8290103065311	134.025954788104	NaN	NaN	NaN	1437.50806933395	NaN	NaN	37.8111062627517	NaN	NaN	2294.27838715495	NaN	NaN	NaN	NaN	NaN	NaN	NaN	NaN	63.0102332574869	NaN	22.9754188142645	708.379081890492
NaN	1748.93844997117	NaN	1213.13101979344	NaN	2541.48694044239	NaN	NaN	46.6335936773421	12.0293638116971	120.30711532678	75.6564961453024	NaN	NaN	NaN	956.389959499943	975.366472652071	73.4239651862285	NaN	NaN	267.250301986826	1643.63759445128	38.0434256397058	23.144978677143	NaN	286.732886476331	130.872210560289	189.319964028805	NaN	NaN	NaN	986.959893716782	NaN	NaN	157.231001340208	NaN	NaN	1502.6753654978	NaN	NaN	NaN	NaN	NaN	NaN	NaN	NaN	242.037545588642	NaN	22.195022058796	928.191459835651
NaN	2215.1080576215	NaN	1010.33633602238	NaN	1667.99207654312	NaN	NaN	64.6072830154676	-0.153384132585312	163.981410190928	-1.26994735927588	NaN	NaN	NaN	1047.18292250317	1444.67943120501	46.7422713884185	NaN	NaN	123.128434684751	1968.09563876759	70.3823244375104	NaN	NaN	5.02301391375536	50.8891967374431	240.087200885155	NaN	NaN	NaN	1282.39620555346	NaN	NaN	44.00926931389	NaN	NaN	303.153202267726	NaN	NaN	NaN	NaN	NaN	NaN	NaN	NaN	85.288833855209	NaN	32.535882682788	891.499472916151
NaN	1664.06592727823	NaN	1257.52847496604	NaN	2080.65512978496	NaN	NaN	65.8376463476163	218.847621531051	157.420259231132	37.9161180294713	NaN	NaN	NaN	1236.30811344425	1422.82392260946	-22.3943831377218	NaN	NaN	64.8961540491458	1058.43667734365	220.925612672762	NaN	NaN	236.987468707546	85.5471118081539	33.9197174106337	NaN	NaN	NaN	NaN	NaN	NaN	46.5397471522498	NaN	NaN	132.58540448145	NaN	NaN	NaN	NaN	NaN	NaN	NaN	NaN	61.4543277559778	NaN	232.243113571749	786.649477841324
NaN	2198.60841573705	NaN	486.003365555894	NaN	3228.62919608083	NaN	NaN	280.446073166245	-6.66384066060217	125.160944676238	-11.1324774516815	NaN	NaN	NaN	875.891925577565	1003.24807412333	58.1313928100481	NaN	NaN	34.1503062139392	1658.42451058319	77.7703908542442	NaN	NaN	36.4461001423763	116.798887637675	255.69442030812	NaN	NaN	NaN	NaN	NaN	NaN	68.5872151404958	NaN	NaN	94.9888453175225	NaN	NaN	NaN	NaN	NaN	NaN	NaN	NaN	49.0729667487804	NaN	163.578917106044	858.721703425715
NaN	1919.92729184633	NaN	1371.25569766887	NaN	1965.74304614628	NaN	NaN	310.788604238316	144.287448367765	124.173214772665	-15.5089629710862	NaN	NaN	NaN	1410.36670743712	1572.39803361988	49.3035675020143	NaN	NaN	61.9456051024795	2067.26007797181	63.0941242736532	NaN	NaN	266.382017571403	115.926006147645	235.371999949713	NaN	NaN	NaN	NaN	NaN	NaN	69.9852393006956	NaN	NaN	NaN	NaN	NaN	NaN	NaN	NaN	NaN	NaN	NaN	-13.8566601949867	NaN	94.7369930868608	1707.66953029906
NaN	1939.53814114682	NaN	1088.92597324213	NaN	2263.68732471102	NaN	NaN	NaN	-3.12144862762068	269.610967888468	122.067201576486	NaN	NaN	NaN	NaN	1835.58685124519	55.0018532528573	NaN	NaN	81.7270583321896	1210.18455439567	72.5339219080472	NaN	NaN	66.7882116429582	19.6733874692284	391.995412646996	NaN	NaN	NaN	NaN	NaN	NaN	61.0425013778692	NaN	NaN	NaN	NaN	NaN	NaN	NaN	NaN	NaN	NaN	NaN	112.75389376367	NaN	44.3515275014566	613.336435984003
NaN	1576.78487912694	NaN	920.486976716612	NaN	2804.40855348221	NaN	NaN	506.806867871941	41.6962590087436	104.307302509559	-8.61618666155419	NaN	NaN	NaN	68.5295633662358	1188.82002029153	-4.14396926863883	NaN	NaN	218.80607184989	2641.36221390959	57.8388863309733	NaN	NaN	0.350605788503105	94.6313858781543	NaN	NaN	NaN	NaN	NaN	NaN	NaN	176.264744248462	NaN	NaN	NaN	NaN	NaN	NaN	NaN	NaN	NaN	NaN	NaN	62.437948774371	NaN	68.4715333160625	503.849515307858
NaN	1292.12250240783	NaN	486.908305988168	NaN	1828.9319666876	NaN	NaN	NaN	1.54308203520744	56.3423815137675	1.54308203520744	NaN	NaN	NaN	56.3423815137675	1575.06582420529	19.4367308445332	NaN	NaN	86.8427083289987	1180.86345165586	60.3837418762985	NaN	NaN	-12.0908184071846	52.3310129559115	NaN	NaN	NaN	NaN	NaN	NaN	NaN	44.2782840355245	NaN	NaN	NaN	NaN	NaN	NaN	NaN	NaN	NaN	NaN	NaN	58.0829621847594	NaN	59.0242761075057	739.096347179405
NaN	1246.69949202921	NaN	501.677318248432	NaN	2742.33709915368	NaN	NaN	1469.31122263338	109.030496931536	112.386452669287	-39.7502074421027	NaN	NaN	NaN	27.3689073129223	967.036513883272	95.606673980531	NaN	NaN	85.9516574247732	1445.30008766409	NaN	NaN	NaN	-34.9048922578083	42.2130965872675	NaN	NaN	NaN	NaN	NaN	NaN	NaN	47.9681703816761	NaN	NaN	NaN	NaN	NaN	NaN	NaN	NaN	NaN	NaN	NaN	205.657192348473	NaN	350.121276604372	704.3185792847
NaN	1796.53409509155	NaN	628.349319620191	NaN	1879.33646423415	NaN	NaN	NaN	162.865730926624	232.240688856915	-44.1401919298901	NaN	NaN	NaN	NaN	325.113616408757	53.2085393593895	NaN	NaN	127.670330921407	1685.83972621906	299.264743263869	NaN	NaN	NaN	305.022945020327	NaN	NaN	NaN	NaN	NaN	NaN	NaN	81.6047168697397	NaN	NaN	NaN	NaN	NaN	NaN	NaN	NaN	NaN	NaN	NaN	64.3301116003644	NaN	176.174926818295	271.083588470499
NaN	1742.26766168247	NaN	476.395780443068	NaN	NaN	NaN	NaN	1457.97813220873	90.2544904098276	126.070494123056	51.0807363484843	NaN	NaN	NaN	NaN	527.881285780833	1.83373124279571	NaN	NaN	165.977578556972	1397.75059972808	119.886913592665	NaN	NaN	NaN	33.4669167845893	NaN	NaN	NaN	NaN	NaN	NaN	NaN	243.179442372187	NaN	NaN	NaN	NaN	NaN	NaN	NaN	NaN	NaN	NaN	NaN	88.7757147417578	NaN	535.707145423628	166.831181550252
NaN	2000.3265000381	NaN	823.680019944352	NaN	2024.95658810857	NaN	NaN	878.537943374032	-38.3730625220496	279.578983478545	-45.090359268541	NaN	NaN	NaN	NaN	162.026290414945	23.202157654122	NaN	NaN	31.3924757764598	1173.91001201083	NaN	NaN	NaN	NaN	71.7437510218716	NaN	NaN	NaN	NaN	NaN	NaN	NaN	40.6156244039825	NaN	NaN	NaN	NaN	NaN	NaN	NaN	NaN	NaN	NaN	NaN	79.814006070954	NaN	325.239079228404	99.8682671267653
NaN	NaN	NaN	977.416200390537	NaN	2873.32048902475	NaN	NaN	1250.65934653747	-33.8074101450201	872.150398186393	NaN	NaN	NaN	NaN	NaN	73.6980899783614	14.3460951185779	NaN	NaN	81.2242308039716	760.648226676174	127.36507942008	NaN	NaN	NaN	129.672121850886	NaN	NaN	NaN	NaN	NaN	NaN	NaN	25.855212464641	NaN	NaN	NaN	NaN	NaN	NaN	NaN	NaN	NaN	NaN	NaN	62.7678913575281	NaN	758.62101549203	62.8189532325679
NaN	NaN	NaN	471.467119626599	NaN	3924.88532056479	NaN	NaN	558.838712125197	-10.1967877374687	NaN	NaN	NaN	NaN	NaN	NaN	184.709072451712	199.271004534812	NaN	NaN	33.0075617774501	681.639601071444	NaN	NaN	NaN	NaN	95.3316367274068	NaN	NaN	NaN	NaN	NaN	NaN	NaN	23.7743654885676	NaN	NaN	NaN	NaN	NaN	NaN	NaN	NaN	NaN	NaN	NaN	22.6202159524573	NaN	506.467464503284	52.0347321336976
NaN	NaN	NaN	684.575092227072	NaN	4227.43307326909	NaN	NaN	1075.61159930603	2.22198961651151	1161.88612952116	NaN	NaN	NaN	NaN	NaN	151.241632715369	75.051138499412	NaN	NaN	41.3224856192376	312.695442914277	77.1206204113492	NaN	NaN	NaN	52.8702710360478	NaN	NaN	NaN	NaN	NaN	NaN	NaN	37.8581499941946	NaN	NaN	NaN	NaN	NaN	NaN	NaN	NaN	NaN	NaN	NaN	35.5485929108326	NaN	453.513303337708	120.412285028091
NaN	NaN	NaN	848.484246890427	NaN	2039.83982529492	NaN	NaN	1620.67991341977	-12.2505454093343	2099.23949195102	NaN	NaN	NaN	NaN	NaN	54.9943602390846	61.7188508039265	NaN	NaN	56.5789269841117	277.261899532034	81.997908115286	NaN	NaN	NaN	48.4910693514653	NaN	NaN	NaN	NaN	NaN	NaN	NaN	28.849129386467	NaN	NaN	NaN	NaN	NaN	NaN	NaN	NaN	NaN	NaN	NaN	58.8897434505821	NaN	244.349329678949	95.8303723493914
NaN	NaN	NaN	592.087979225763	NaN	3818.46576734049	NaN	NaN	1059.5652334453	-118.656814959344	NaN	NaN	NaN	NaN	NaN	NaN	177.300007855905	58.4688593012978	NaN	NaN	156.242834527389	333.116742147421	62.6037069638419	NaN	NaN	NaN	59.135591128155	NaN	NaN	NaN	NaN	NaN	NaN	NaN	25.6104713831815	NaN	NaN	NaN	NaN	NaN	NaN	NaN	NaN	NaN	NaN	NaN	82.2563633660678	NaN	356.009330116902	121.595422239348
NaN	NaN	NaN	869.316410475913	NaN	NaN	NaN	NaN	1887.50118976601	-53.5537143652184	1401.95712651423	NaN	NaN	NaN	NaN	NaN	54.0957777183158	74.2800574839785	NaN	NaN	89.4551188644959	121.841869870549	117.215191155398	NaN	NaN	NaN	79.0450917554075	NaN	NaN	NaN	NaN	NaN	NaN	NaN	NaN	NaN	NaN	NaN	NaN	NaN	NaN	NaN	NaN	NaN	NaN	NaN	65.1650556099564	NaN	493.202267950958	177.715073209954
NaN	NaN	NaN	669.992438396363	NaN	2764.11175879707	NaN	NaN	1936.33454484114	-37.7682960293728	1168.00474597961	NaN	NaN	NaN	NaN	NaN	82.2481835008232	109.167767694512	NaN	NaN	103.605546685451	210.077278709018	60.7853935890164	NaN	NaN	NaN	30.6955562780083	NaN	NaN	NaN	NaN	NaN	NaN	NaN	NaN	NaN	NaN	NaN	NaN	NaN	NaN	NaN	NaN	NaN	NaN	NaN	97.8190395102572	NaN	146.7934272091	83.6128220177633
NaN	NaN	NaN	585.000516670316	NaN	3626.60687991817	NaN	NaN	1076.41460265429	-42.1695154416541	2278.02301838223	NaN	NaN	NaN	NaN	NaN	46.4645320303416	81.2449810383399	NaN	NaN	61.0326802645789	132.824580934898	238.196564176818	NaN	NaN	NaN	50.6112753285648	NaN	NaN	NaN	NaN	NaN	NaN	NaN	NaN	NaN	NaN	NaN	NaN	NaN	NaN	NaN	NaN	NaN	NaN	NaN	80.7175562548277	NaN	32.2816923582163	136.034637532787
NaN	NaN	NaN	NaN	NaN	NaN	NaN	NaN	NaN	NaN	NaN	NaN	NaN	NaN	NaN	NaN	NaN	NaN	NaN	NaN	93.7201139283315	179.454073418836	63.597371404641	NaN	NaN	NaN	93.7201139283315	NaN	NaN	NaN	NaN	NaN	NaN	NaN	NaN	NaN	NaN	NaN	NaN	NaN	NaN	NaN	NaN	NaN	NaN	NaN	26.5232267600987	NaN	91.0397089753667	132.849123077762
NaN	NaN	NaN	NaN	NaN	NaN	NaN	NaN	NaN	NaN	NaN	NaN	NaN	NaN	NaN	NaN	NaN	NaN	NaN	NaN	164.696941094475	85.8712832086792	69.6424712910153	NaN	NaN	NaN	15.1600312817151	NaN	NaN	NaN	NaN	NaN	NaN	NaN	NaN	NaN	NaN	NaN	NaN	NaN	NaN	NaN	NaN	NaN	NaN	NaN	32.5480440506407	NaN	25.6276416051846	186.743459988838
NaN	NaN	NaN	NaN	NaN	NaN	NaN	NaN	NaN	NaN	NaN	NaN	NaN	NaN	NaN	NaN	NaN	NaN	NaN	NaN	35.0999509585092	198.636739013458	89.612213643492	NaN	NaN	NaN	82.6532013858347	NaN	NaN	NaN	NaN	NaN	NaN	NaN	NaN	NaN	NaN	NaN	NaN	NaN	NaN	NaN	NaN	NaN	NaN	NaN	20.0220910669182	NaN	301.75547708406	169.643290859041
NaN	NaN	NaN	NaN	NaN	NaN	NaN	NaN	NaN	NaN	NaN	NaN	NaN	NaN	NaN	NaN	NaN	NaN	NaN	NaN	74.7897122117549	81.7525357897086	132.813242028036	NaN	NaN	NaN	93.3572417529648	NaN	NaN	NaN	NaN	NaN	NaN	NaN	NaN	NaN	NaN	NaN	NaN	NaN	NaN	NaN	NaN	NaN	NaN	NaN	94.5177123492904	NaN	NaN	91.4419876675539
NaN	NaN	NaN	NaN	NaN	NaN	NaN	NaN	NaN	NaN	NaN	NaN	NaN	NaN	NaN	NaN	NaN	NaN	NaN	NaN	54.1454333090039	99.4285872985502	58.7898593592138	NaN	NaN	NaN	70.4009244847385	NaN	NaN	NaN	NaN	NaN	NaN	NaN	NaN	NaN	NaN	NaN	NaN	NaN	NaN	NaN	NaN	NaN	NaN	NaN	86.6564156604731	NaN	47.422384474293	144.222434308747
NaN	NaN	NaN	NaN	NaN	NaN	NaN	NaN	NaN	NaN	NaN	NaN	NaN	NaN	NaN	NaN	NaN	NaN	NaN	NaN	162.432003639454	155.461544882843	104.34484733436	NaN	NaN	NaN	127.579709856398	NaN	NaN	NaN	NaN	NaN	NaN	NaN	NaN	NaN	NaN	NaN	NaN	NaN	NaN	NaN	NaN	NaN	NaN	NaN	163.593746765556	NaN	95.1129687960444	179.28800216588
NaN	NaN	NaN	NaN	NaN	NaN	NaN	NaN	NaN	NaN	NaN	NaN	NaN	NaN	NaN	NaN	NaN	NaN	NaN	NaN	108.104120881093	87.1812729949065	89.5060338711495	NaN	NaN	NaN	30.2246315269539	NaN	NaN	NaN	NaN	NaN	NaN	NaN	NaN	NaN	NaN	NaN	NaN	NaN	NaN	NaN	NaN	NaN	NaN	NaN	58.1217620418695	NaN	73.9683863385321	119.943202799912
NaN	NaN	NaN	NaN	NaN	NaN	NaN	NaN	NaN	NaN	NaN	NaN	NaN	NaN	NaN	NaN	NaN	NaN	NaN	NaN	49.0645249484264	88.607152240314	120.008650383872	NaN	NaN	NaN	-14.9014897884506	NaN	NaN	NaN	NaN	NaN	NaN	NaN	NaN	NaN	NaN	NaN	NaN	NaN	NaN	NaN	NaN	NaN	NaN	NaN	46.7384880489036	NaN	91.1308463193449	207.499981836111
NaN	NaN	NaN	NaN	NaN	NaN	NaN	NaN	NaN	NaN	NaN	NaN	NaN	NaN	NaN	NaN	NaN	NaN	NaN	NaN	58.61585425031	83.0526546559703	135.417226953814	NaN	NaN	NaN	133.089912629465	NaN	NaN	NaN	NaN	NaN	NaN	NaN	NaN	NaN	NaN	NaN	NaN	NaN	NaN	NaN	NaN	NaN	NaN	NaN	48.1429397907413	NaN	142.912375711303	229.985677586241
NaN	NaN	NaN	NaN	NaN	NaN	NaN	NaN	NaN	NaN	NaN	NaN	NaN	NaN	NaN	NaN	NaN	NaN	NaN	NaN	43.727452105608	120.571026155623	158.992813180631	NaN	NaN	NaN	191.593117323061	NaN	NaN	NaN	NaN	NaN	NaN	NaN	NaN	NaN	NaN	NaN	NaN	NaN	NaN	NaN	NaN	NaN	NaN	NaN	99.6136877783462	NaN	79.4342062949678	93.5384318890557
NaN	NaN	NaN	NaN	NaN	NaN	NaN	NaN	NaN	NaN	NaN	NaN	NaN	NaN	NaN	NaN	NaN	NaN	NaN	NaN	102.213690720423	91.7292604749419	83.5747036173453	NaN	NaN	NaN	261.810017790529	NaN	NaN	NaN	NaN	NaN	NaN	NaN	NaN	NaN	NaN	NaN	NaN	NaN	NaN	NaN	NaN	NaN	NaN	NaN	25.3278689202265	NaN	142.894042705912	95.3890209405288
NaN	NaN	NaN	NaN	NaN	NaN	NaN	NaN	NaN	NaN	NaN	NaN	NaN	NaN	NaN	NaN	NaN	NaN	NaN	NaN	98.9886665630123	121.134639359708	129.293681969017	NaN	NaN	NaN	51.1999884227738	NaN	NaN	NaN	NaN	NaN	NaN	NaN	NaN	NaN	NaN	NaN	NaN	NaN	NaN	NaN	NaN	NaN	NaN	NaN	65.1869186101607	NaN	76.6743127244011	48.3902042735291
NaN	NaN	NaN	NaN	NaN	NaN	NaN	NaN	NaN	NaN	NaN	NaN	NaN	NaN	NaN	NaN	NaN	NaN	NaN	NaN	67.7708353117934	190.223834795063	173.896768197294	NaN	NaN	NaN	NaN	NaN	NaN	NaN	NaN	NaN	NaN	NaN	NaN	NaN	NaN	NaN	NaN	NaN	NaN	NaN	NaN	NaN	NaN	NaN	133.079101702871	NaN	51.4725042834256	NaN
NaN	NaN	NaN	NaN	NaN	NaN	NaN	NaN	NaN	NaN	NaN	NaN	NaN	NaN	NaN	NaN	NaN	NaN	NaN	NaN	36.5186209109533	155.538471099111	211.547812364127	NaN	NaN	NaN	38.8523434636623	NaN	NaN	NaN	NaN	NaN	NaN	NaN	NaN	NaN	NaN	NaN	NaN	NaN	NaN	NaN	NaN	NaN	NaN	NaN	47.0203723981437	NaN	95.8142537012672	NaN
NaN	NaN	NaN	NaN	NaN	NaN	NaN	NaN	NaN	NaN	NaN	NaN	NaN	NaN	NaN	NaN	NaN	NaN	NaN	NaN	62.4396731949973	102.134816598619	76.4497238080402	NaN	NaN	NaN	51.9321352352151	NaN	NaN	NaN	NaN	NaN	NaN	NaN	NaN	NaN	NaN	NaN	NaN	NaN	NaN	NaN	NaN	NaN	NaN	NaN	27.41454666239	NaN	275.813031000935	NaN
NaN	NaN	NaN	NaN	NaN	NaN	NaN	NaN	NaN	NaN	NaN	NaN	NaN	NaN	NaN	NaN	NaN	NaN	NaN	NaN	43.9996872773318	131.610777382253	96.5663413402847	NaN	NaN	NaN	311.505549064358	NaN	NaN	NaN	NaN	NaN	NaN	NaN	NaN	NaN	NaN	NaN	NaN	NaN	NaN	NaN	NaN	NaN	NaN	NaN	32.3182085966756	NaN	76.2801720251166	NaN
NaN	NaN	NaN	NaN	NaN	NaN	NaN	NaN	NaN	NaN	NaN	NaN	NaN	NaN	NaN	NaN	NaN	NaN	NaN	NaN	74.6286316458894	67.6158782751069	95.6668917582367	NaN	NaN	NaN	141.249788668323	NaN	NaN	NaN	NaN	NaN	NaN	NaN	NaN	NaN	NaN	NaN	NaN	NaN	NaN	NaN	NaN	NaN	NaN	NaN	-16.5371621742825	NaN	91.0656512388565	NaN
NaN	NaN	NaN	NaN	NaN	NaN	NaN	NaN	NaN	NaN	NaN	NaN	NaN	NaN	NaN	NaN	NaN	NaN	NaN	NaN	57.3444557363438	90.0887001398064	69.0388287375804	NaN	NaN	NaN	83.0720763390644	NaN	NaN	NaN	NaN	NaN	NaN	NaN	NaN	NaN	NaN	NaN	NaN	NaN	NaN	NaN	NaN	NaN	NaN	NaN	-13.9912195711999	NaN	135.700712715399	NaN
NaN	NaN	NaN	NaN	NaN	NaN	NaN	NaN	NaN	NaN	NaN	NaN	NaN	NaN	NaN	NaN	NaN	NaN	NaN	NaN	NaN	NaN	NaN	NaN	NaN	NaN	NaN	NaN	NaN	NaN	NaN	NaN	NaN	NaN	NaN	NaN	NaN	NaN	NaN	NaN	NaN	NaN	NaN	NaN	NaN	NaN	NaN	NaN	48.0785423120001	NaN
NaN	NaN	NaN	NaN	NaN	NaN	NaN	NaN	NaN	NaN	NaN	NaN	NaN	NaN	NaN	NaN	NaN	NaN	NaN	NaN	NaN	NaN	NaN	NaN	NaN	NaN	NaN	NaN	NaN	NaN	NaN	NaN	NaN	NaN	NaN	NaN	NaN	NaN	NaN	NaN	NaN	NaN	NaN	NaN	NaN	NaN	NaN	NaN	5.70424091980844	NaN
NaN	NaN	NaN	NaN	NaN	NaN	NaN	NaN	NaN	NaN	NaN	NaN	NaN	NaN	NaN	NaN	NaN	NaN	NaN	NaN	NaN	NaN	NaN	NaN	NaN	NaN	NaN	NaN	NaN	NaN	NaN	NaN	NaN	NaN	NaN	NaN	NaN	NaN	NaN	NaN	NaN	NaN	NaN	NaN	NaN	NaN	NaN	NaN	NaN	NaN
[truncated: 54 more columns]
