# Supplementary material for: Notch-dependent and -independent transcription are modulated by tissue movements at gastrulation
Source: eLife. 2022 May 18;11:e73656. doi: 10.7554/eLife.73656 (PMC9183233; doi:10.7554/eLife.73656)
Supplement: Source data 1. [file elife-73656-data1.zip › numerical data/2S4B_m5m8peve kukPE ctr__sorted-Gast_normF-Y.txt]

NaN	NaN	NaN	NaN	NaN	NaN	NaN	NaN	NaN	NaN	NaN	NaN	NaN	NaN	NaN	NaN	NaN	NaN	NaN	NaN	NaN	NaN	NaN	NaN	NaN	NaN	NaN	NaN	NaN	NaN	NaN	NaN	NaN	NaN	NaN	NaN	NaN	NaN	NaN	NaN	NaN	NaN	NaN	NaN	NaN	NaN	NaN	NaN	NaN	NaN
NaN	NaN	NaN	NaN	NaN	NaN	NaN	NaN	NaN	NaN	NaN	NaN	NaN	NaN	NaN	NaN	NaN	NaN	NaN	NaN	NaN	NaN	NaN	NaN	NaN	NaN	NaN	NaN	NaN	NaN	NaN	NaN	NaN	NaN	NaN	NaN	NaN	NaN	NaN	NaN	NaN	NaN	NaN	NaN	NaN	NaN	NaN	NaN	NaN	NaN
NaN	NaN	NaN	NaN	NaN	NaN	NaN	NaN	NaN	NaN	NaN	NaN	NaN	NaN	NaN	NaN	NaN	NaN	NaN	NaN	NaN	NaN	NaN	NaN	NaN	NaN	NaN	NaN	NaN	NaN	NaN	NaN	NaN	NaN	NaN	NaN	NaN	NaN	NaN	NaN	NaN	NaN	NaN	NaN	NaN	NaN	NaN	NaN	NaN	NaN
NaN	NaN	NaN	NaN	NaN	NaN	NaN	NaN	NaN	NaN	NaN	NaN	NaN	NaN	NaN	NaN	NaN	NaN	NaN	NaN	NaN	NaN	NaN	NaN	NaN	NaN	NaN	NaN	NaN	NaN	NaN	NaN	NaN	NaN	NaN	NaN	NaN	NaN	NaN	NaN	NaN	NaN	NaN	NaN	NaN	NaN	NaN	NaN	NaN	NaN
NaN	NaN	NaN	NaN	NaN	NaN	NaN	NaN	NaN	NaN	NaN	NaN	NaN	NaN	NaN	NaN	NaN	NaN	NaN	NaN	NaN	NaN	NaN	NaN	NaN	NaN	NaN	NaN	NaN	NaN	NaN	NaN	NaN	NaN	NaN	NaN	NaN	NaN	NaN	NaN	NaN	NaN	NaN	NaN	NaN	NaN	NaN	NaN	NaN	NaN
NaN	NaN	NaN	NaN	NaN	NaN	NaN	NaN	NaN	NaN	NaN	NaN	NaN	NaN	NaN	NaN	NaN	NaN	NaN	NaN	NaN	NaN	NaN	NaN	NaN	NaN	NaN	NaN	NaN	NaN	NaN	NaN	NaN	NaN	NaN	NaN	NaN	NaN	NaN	NaN	NaN	NaN	NaN	NaN	NaN	NaN	NaN	NaN	NaN	NaN
NaN	NaN	NaN	NaN	NaN	NaN	NaN	NaN	NaN	NaN	NaN	NaN	NaN	NaN	NaN	NaN	NaN	NaN	NaN	NaN	NaN	NaN	NaN	NaN	NaN	NaN	NaN	NaN	NaN	NaN	NaN	NaN	NaN	NaN	NaN	NaN	NaN	NaN	NaN	NaN	NaN	NaN	NaN	NaN	NaN	NaN	NaN	NaN	NaN	NaN
NaN	NaN	NaN	NaN	NaN	NaN	NaN	NaN	NaN	NaN	NaN	NaN	NaN	NaN	NaN	NaN	NaN	NaN	NaN	NaN	NaN	NaN	NaN	NaN	NaN	NaN	NaN	NaN	NaN	NaN	NaN	NaN	NaN	NaN	NaN	NaN	NaN	NaN	NaN	NaN	NaN	NaN	NaN	NaN	NaN	NaN	NaN	NaN	NaN	NaN
NaN	NaN	NaN	NaN	NaN	NaN	NaN	NaN	NaN	NaN	NaN	NaN	NaN	NaN	NaN	NaN	NaN	NaN	NaN	NaN	NaN	NaN	NaN	NaN	NaN	NaN	NaN	NaN	NaN	NaN	NaN	NaN	NaN	NaN	NaN	NaN	NaN	NaN	NaN	NaN	NaN	NaN	NaN	NaN	NaN	NaN	NaN	NaN	NaN	NaN
NaN	NaN	NaN	NaN	NaN	NaN	NaN	NaN	NaN	NaN	NaN	NaN	NaN	NaN	NaN	NaN	NaN	NaN	NaN	NaN	NaN	NaN	NaN	NaN	NaN	NaN	NaN	NaN	NaN	NaN	NaN	NaN	NaN	NaN	NaN	NaN	NaN	NaN	NaN	NaN	NaN	NaN	NaN	NaN	NaN	NaN	NaN	NaN	NaN	NaN
NaN	NaN	NaN	NaN	NaN	NaN	NaN	NaN	NaN	NaN	NaN	NaN	NaN	NaN	NaN	NaN	NaN	NaN	NaN	NaN	NaN	NaN	NaN	NaN	NaN	NaN	NaN	NaN	NaN	NaN	NaN	NaN	NaN	NaN	NaN	NaN	NaN	NaN	NaN	NaN	NaN	NaN	NaN	NaN	NaN	NaN	NaN	NaN	NaN	NaN
NaN	NaN	NaN	NaN	NaN	NaN	NaN	NaN	NaN	NaN	NaN	NaN	NaN	NaN	NaN	NaN	NaN	NaN	NaN	NaN	NaN	NaN	NaN	NaN	NaN	NaN	NaN	NaN	NaN	NaN	NaN	NaN	NaN	NaN	NaN	NaN	NaN	NaN	NaN	NaN	NaN	NaN	NaN	NaN	NaN	NaN	NaN	NaN	NaN	NaN
NaN	NaN	NaN	NaN	NaN	NaN	NaN	NaN	NaN	NaN	NaN	NaN	NaN	NaN	NaN	NaN	NaN	NaN	NaN	NaN	NaN	NaN	NaN	NaN	NaN	NaN	NaN	NaN	NaN	NaN	NaN	NaN	NaN	NaN	NaN	NaN	NaN	NaN	NaN	NaN	NaN	NaN	NaN	NaN	NaN	NaN	NaN	NaN	NaN	NaN
NaN	NaN	NaN	NaN	NaN	NaN	NaN	NaN	NaN	NaN	NaN	NaN	NaN	NaN	NaN	NaN	NaN	NaN	NaN	NaN	NaN	NaN	NaN	NaN	NaN	NaN	NaN	NaN	NaN	NaN	NaN	NaN	NaN	NaN	NaN	NaN	NaN	NaN	NaN	NaN	NaN	NaN	NaN	NaN	NaN	NaN	NaN	NaN	NaN	NaN
NaN	NaN	NaN	NaN	NaN	NaN	NaN	NaN	NaN	NaN	NaN	NaN	NaN	NaN	NaN	NaN	NaN	NaN	NaN	NaN	NaN	NaN	NaN	NaN	NaN	NaN	NaN	NaN	NaN	NaN	NaN	NaN	NaN	NaN	NaN	NaN	NaN	NaN	NaN	NaN	NaN	NaN	NaN	NaN	NaN	NaN	NaN	NaN	NaN	NaN
NaN	NaN	NaN	NaN	NaN	NaN	NaN	NaN	NaN	NaN	NaN	NaN	NaN	NaN	NaN	NaN	NaN	NaN	NaN	NaN	NaN	NaN	NaN	NaN	NaN	NaN	NaN	NaN	NaN	NaN	NaN	NaN	NaN	NaN	NaN	NaN	NaN	NaN	NaN	NaN	NaN	NaN	NaN	NaN	NaN	NaN	NaN	NaN	NaN	NaN
NaN	NaN	NaN	NaN	NaN	NaN	NaN	NaN	NaN	NaN	NaN	NaN	NaN	NaN	NaN	NaN	NaN	NaN	NaN	NaN	NaN	NaN	NaN	NaN	NaN	NaN	NaN	NaN	NaN	NaN	NaN	NaN	NaN	NaN	NaN	NaN	NaN	NaN	NaN	NaN	NaN	NaN	NaN	NaN	NaN	NaN	NaN	NaN	NaN	NaN
NaN	NaN	NaN	NaN	NaN	NaN	NaN	NaN	NaN	NaN	NaN	NaN	NaN	NaN	NaN	NaN	NaN	NaN	NaN	NaN	NaN	NaN	NaN	NaN	NaN	NaN	NaN	NaN	NaN	NaN	NaN	NaN	NaN	NaN	NaN	NaN	NaN	NaN	NaN	NaN	NaN	NaN	NaN	NaN	NaN	NaN	NaN	NaN	NaN	NaN
NaN	NaN	NaN	NaN	NaN	NaN	NaN	NaN	NaN	NaN	NaN	NaN	NaN	NaN	NaN	NaN	NaN	NaN	NaN	NaN	NaN	NaN	NaN	NaN	NaN	NaN	NaN	NaN	NaN	NaN	NaN	NaN	NaN	NaN	NaN	NaN	NaN	NaN	NaN	NaN	NaN	NaN	NaN	NaN	NaN	NaN	NaN	NaN	NaN	NaN
NaN	NaN	NaN	NaN	NaN	NaN	NaN	NaN	NaN	NaN	NaN	NaN	NaN	NaN	NaN	NaN	NaN	NaN	NaN	NaN	NaN	NaN	NaN	NaN	NaN	NaN	NaN	NaN	NaN	NaN	NaN	NaN	NaN	NaN	NaN	NaN	NaN	NaN	NaN	NaN	NaN	NaN	NaN	NaN	NaN	NaN	NaN	NaN	NaN	NaN
NaN	NaN	NaN	NaN	NaN	NaN	NaN	NaN	NaN	NaN	NaN	NaN	NaN	NaN	NaN	NaN	NaN	NaN	NaN	NaN	NaN	NaN	NaN	NaN	NaN	NaN	NaN	NaN	NaN	NaN	NaN	NaN	NaN	NaN	NaN	NaN	NaN	NaN	NaN	NaN	NaN	NaN	NaN	NaN	NaN	NaN	NaN	NaN	NaN	NaN
NaN	NaN	NaN	NaN	NaN	NaN	NaN	NaN	NaN	NaN	NaN	NaN	NaN	NaN	NaN	NaN	NaN	NaN	NaN	NaN	NaN	NaN	NaN	NaN	NaN	NaN	NaN	NaN	NaN	NaN	NaN	NaN	NaN	NaN	NaN	NaN	NaN	NaN	NaN	NaN	NaN	NaN	NaN	NaN	NaN	NaN	NaN	NaN	NaN	NaN
NaN	NaN	NaN	NaN	NaN	NaN	NaN	NaN	NaN	NaN	NaN	NaN	NaN	NaN	NaN	NaN	NaN	NaN	NaN	NaN	NaN	NaN	NaN	NaN	NaN	NaN	NaN	NaN	NaN	NaN	NaN	NaN	NaN	NaN	NaN	NaN	NaN	NaN	NaN	NaN	NaN	NaN	NaN	NaN	NaN	NaN	NaN	NaN	NaN	NaN
NaN	NaN	NaN	NaN	NaN	NaN	NaN	NaN	NaN	NaN	NaN	NaN	NaN	NaN	NaN	NaN	NaN	NaN	NaN	NaN	NaN	NaN	NaN	NaN	NaN	NaN	NaN	NaN	NaN	NaN	NaN	NaN	NaN	NaN	NaN	NaN	NaN	NaN	NaN	NaN	NaN	NaN	NaN	NaN	NaN	NaN	NaN	NaN	NaN	NaN
NaN	NaN	NaN	NaN	NaN	NaN	NaN	NaN	NaN	NaN	NaN	NaN	NaN	NaN	NaN	NaN	NaN	NaN	NaN	NaN	NaN	NaN	NaN	NaN	NaN	NaN	NaN	NaN	NaN	NaN	NaN	NaN	NaN	NaN	NaN	NaN	NaN	NaN	NaN	NaN	NaN	NaN	NaN	NaN	NaN	NaN	NaN	NaN	NaN	NaN
NaN	NaN	NaN	NaN	NaN	NaN	NaN	NaN	NaN	NaN	NaN	NaN	NaN	NaN	NaN	NaN	NaN	NaN	NaN	NaN	NaN	NaN	NaN	NaN	NaN	NaN	NaN	NaN	NaN	NaN	NaN	NaN	NaN	NaN	NaN	NaN	NaN	NaN	NaN	NaN	NaN	NaN	NaN	NaN	NaN	NaN	NaN	NaN	NaN	NaN
NaN	NaN	NaN	NaN	NaN	NaN	NaN	NaN	NaN	NaN	NaN	NaN	NaN	NaN	NaN	NaN	NaN	NaN	NaN	NaN	NaN	NaN	NaN	NaN	NaN	NaN	NaN	NaN	NaN	NaN	NaN	NaN	NaN	NaN	NaN	NaN	NaN	NaN	NaN	NaN	NaN	NaN	NaN	NaN	NaN	NaN	NaN	NaN	NaN	NaN
NaN	NaN	NaN	NaN	NaN	NaN	NaN	NaN	NaN	NaN	NaN	NaN	NaN	NaN	NaN	NaN	NaN	NaN	NaN	NaN	NaN	NaN	NaN	NaN	NaN	NaN	NaN	NaN	NaN	NaN	NaN	NaN	NaN	NaN	NaN	NaN	NaN	NaN	NaN	NaN	NaN	NaN	NaN	NaN	NaN	NaN	NaN	NaN	NaN	NaN
NaN	NaN	NaN	NaN	NaN	NaN	NaN	NaN	NaN	NaN	NaN	NaN	NaN	NaN	NaN	NaN	NaN	NaN	NaN	NaN	NaN	NaN	NaN	NaN	NaN	NaN	NaN	NaN	NaN	NaN	NaN	NaN	NaN	NaN	NaN	NaN	NaN	NaN	NaN	NaN	NaN	NaN	NaN	NaN	NaN	NaN	NaN	NaN	NaN	NaN
NaN	NaN	NaN	NaN	NaN	NaN	NaN	NaN	NaN	NaN	NaN	NaN	NaN	NaN	NaN	NaN	NaN	NaN	NaN	NaN	NaN	NaN	NaN	NaN	NaN	NaN	NaN	NaN	NaN	NaN	NaN	NaN	NaN	NaN	NaN	NaN	NaN	NaN	NaN	NaN	NaN	NaN	NaN	NaN	NaN	NaN	NaN	NaN	NaN	NaN
NaN	NaN	NaN	NaN	NaN	NaN	NaN	NaN	NaN	NaN	NaN	NaN	NaN	NaN	NaN	NaN	NaN	NaN	NaN	NaN	NaN	NaN	NaN	NaN	NaN	NaN	NaN	NaN	NaN	NaN	NaN	NaN	NaN	NaN	NaN	NaN	NaN	NaN	NaN	NaN	NaN	NaN	NaN	NaN	NaN	NaN	NaN	NaN	NaN	NaN
NaN	NaN	NaN	NaN	NaN	NaN	NaN	NaN	NaN	NaN	NaN	NaN	NaN	NaN	NaN	NaN	NaN	NaN	NaN	NaN	NaN	NaN	NaN	NaN	NaN	NaN	NaN	NaN	NaN	NaN	NaN	NaN	NaN	NaN	NaN	NaN	NaN	NaN	NaN	NaN	NaN	NaN	NaN	NaN	NaN	NaN	NaN	NaN	NaN	NaN
NaN	NaN	NaN	NaN	NaN	NaN	NaN	NaN	NaN	NaN	NaN	NaN	NaN	NaN	NaN	NaN	NaN	NaN	NaN	NaN	NaN	NaN	NaN	NaN	NaN	NaN	NaN	NaN	NaN	NaN	NaN	NaN	NaN	NaN	NaN	NaN	NaN	NaN	NaN	NaN	NaN	NaN	NaN	NaN	NaN	NaN	NaN	NaN	NaN	NaN
NaN	NaN	NaN	NaN	NaN	NaN	NaN	NaN	NaN	NaN	NaN	NaN	NaN	NaN	NaN	NaN	NaN	NaN	NaN	NaN	NaN	NaN	NaN	NaN	NaN	NaN	NaN	NaN	NaN	NaN	NaN	NaN	NaN	NaN	NaN	NaN	NaN	NaN	NaN	NaN	NaN	NaN	NaN	NaN	NaN	NaN	NaN	NaN	NaN	NaN
NaN	NaN	NaN	NaN	NaN	NaN	NaN	NaN	NaN	NaN	NaN	NaN	NaN	NaN	NaN	NaN	NaN	NaN	NaN	NaN	NaN	NaN	NaN	NaN	NaN	NaN	NaN	NaN	NaN	NaN	NaN	NaN	NaN	NaN	NaN	NaN	NaN	NaN	NaN	NaN	NaN	NaN	NaN	NaN	NaN	NaN	NaN	NaN	NaN	NaN
NaN	NaN	NaN	NaN	NaN	NaN	NaN	NaN	NaN	NaN	NaN	NaN	NaN	NaN	NaN	NaN	NaN	NaN	NaN	NaN	NaN	NaN	NaN	NaN	NaN	NaN	NaN	NaN	NaN	NaN	NaN	NaN	NaN	NaN	NaN	NaN	NaN	NaN	NaN	NaN	NaN	NaN	NaN	NaN	NaN	NaN	NaN	NaN	NaN	NaN
NaN	NaN	NaN	NaN	NaN	NaN	NaN	NaN	NaN	NaN	NaN	NaN	NaN	NaN	NaN	NaN	NaN	NaN	NaN	NaN	NaN	NaN	NaN	NaN	NaN	NaN	NaN	NaN	NaN	NaN	NaN	NaN	NaN	NaN	NaN	NaN	NaN	NaN	NaN	NaN	NaN	NaN	NaN	NaN	NaN	NaN	NaN	NaN	NaN	NaN
NaN	NaN	NaN	NaN	NaN	NaN	NaN	NaN	NaN	NaN	NaN	NaN	NaN	NaN	NaN	NaN	NaN	NaN	NaN	NaN	NaN	NaN	NaN	NaN	NaN	NaN	NaN	NaN	NaN	NaN	NaN	NaN	NaN	NaN	NaN	NaN	NaN	NaN	NaN	NaN	NaN	NaN	NaN	NaN	NaN	NaN	NaN	NaN	NaN	NaN
NaN	NaN	NaN	NaN	NaN	NaN	NaN	NaN	NaN	NaN	NaN	NaN	NaN	NaN	NaN	NaN	NaN	NaN	NaN	NaN	NaN	NaN	NaN	NaN	NaN	NaN	NaN	NaN	NaN	NaN	NaN	NaN	NaN	NaN	NaN	NaN	NaN	NaN	NaN	NaN	NaN	NaN	NaN	NaN	NaN	NaN	NaN	NaN	NaN	NaN
NaN	NaN	NaN	NaN	NaN	NaN	NaN	NaN	NaN	NaN	NaN	NaN	NaN	NaN	NaN	NaN	NaN	NaN	NaN	NaN	NaN	NaN	NaN	NaN	NaN	NaN	NaN	NaN	NaN	NaN	NaN	NaN	NaN	NaN	NaN	NaN	NaN	NaN	NaN	NaN	NaN	NaN	NaN	NaN	NaN	NaN	NaN	NaN	NaN	NaN
NaN	NaN	NaN	NaN	NaN	NaN	NaN	NaN	NaN	NaN	NaN	NaN	NaN	NaN	NaN	NaN	NaN	NaN	NaN	NaN	NaN	NaN	NaN	NaN	NaN	NaN	NaN	NaN	NaN	NaN	NaN	NaN	NaN	NaN	NaN	NaN	NaN	NaN	NaN	NaN	NaN	NaN	NaN	NaN	NaN	NaN	NaN	NaN	NaN	NaN
NaN	NaN	NaN	NaN	NaN	NaN	NaN	NaN	NaN	NaN	NaN	NaN	NaN	NaN	NaN	NaN	NaN	NaN	NaN	NaN	NaN	NaN	NaN	NaN	NaN	NaN	NaN	NaN	NaN	NaN	NaN	NaN	NaN	NaN	NaN	NaN	NaN	NaN	NaN	NaN	NaN	NaN	NaN	NaN	NaN	NaN	NaN	NaN	NaN	NaN
NaN	NaN	NaN	NaN	NaN	NaN	NaN	NaN	NaN	NaN	NaN	NaN	NaN	NaN	NaN	NaN	NaN	NaN	NaN	NaN	NaN	NaN	NaN	NaN	NaN	NaN	NaN	NaN	NaN	NaN	NaN	NaN	NaN	NaN	NaN	NaN	NaN	NaN	NaN	NaN	NaN	NaN	NaN	NaN	NaN	NaN	NaN	NaN	NaN	NaN
NaN	NaN	NaN	NaN	NaN	NaN	NaN	NaN	NaN	NaN	NaN	NaN	NaN	NaN	NaN	NaN	NaN	NaN	NaN	NaN	NaN	NaN	NaN	NaN	NaN	NaN	NaN	NaN	NaN	NaN	NaN	NaN	NaN	NaN	NaN	NaN	NaN	NaN	NaN	NaN	NaN	NaN	NaN	NaN	NaN	NaN	NaN	NaN	NaN	NaN
NaN	NaN	NaN	NaN	NaN	NaN	NaN	NaN	NaN	NaN	NaN	NaN	NaN	NaN	NaN	NaN	NaN	NaN	NaN	NaN	NaN	NaN	NaN	NaN	NaN	NaN	NaN	NaN	NaN	NaN	NaN	NaN	NaN	NaN	NaN	NaN	NaN	NaN	NaN	NaN	NaN	NaN	NaN	NaN	NaN	NaN	NaN	NaN	NaN	NaN
NaN	NaN	NaN	NaN	NaN	NaN	NaN	NaN	NaN	NaN	NaN	NaN	NaN	NaN	NaN	NaN	NaN	NaN	NaN	NaN	NaN	NaN	NaN	NaN	NaN	NaN	NaN	NaN	NaN	NaN	NaN	NaN	NaN	NaN	NaN	NaN	NaN	NaN	NaN	NaN	NaN	NaN	NaN	NaN	NaN	NaN	NaN	NaN	NaN	NaN
NaN	NaN	NaN	NaN	NaN	NaN	NaN	NaN	NaN	NaN	NaN	NaN	NaN	NaN	NaN	NaN	NaN	NaN	NaN	NaN	NaN	NaN	NaN	NaN	NaN	NaN	NaN	NaN	NaN	NaN	NaN	NaN	NaN	NaN	NaN	NaN	NaN	NaN	NaN	NaN	NaN	NaN	NaN	NaN	NaN	NaN	NaN	NaN	NaN	NaN
NaN	NaN	NaN	NaN	NaN	NaN	NaN	NaN	NaN	NaN	NaN	NaN	NaN	NaN	NaN	NaN	NaN	NaN	NaN	NaN	NaN	NaN	NaN	NaN	NaN	NaN	NaN	NaN	NaN	NaN	NaN	NaN	NaN	NaN	NaN	NaN	NaN	NaN	NaN	NaN	NaN	NaN	NaN	NaN	NaN	NaN	NaN	NaN	NaN	NaN
NaN	NaN	NaN	NaN	NaN	NaN	NaN	NaN	NaN	NaN	NaN	NaN	NaN	NaN	NaN	NaN	NaN	NaN	NaN	NaN	NaN	NaN	NaN	NaN	NaN	NaN	NaN	NaN	NaN	NaN	NaN	NaN	NaN	NaN	NaN	NaN	NaN	NaN	NaN	NaN	NaN	NaN	NaN	NaN	NaN	NaN	NaN	NaN	NaN	NaN
NaN	NaN	NaN	NaN	NaN	NaN	NaN	NaN	NaN	NaN	NaN	NaN	NaN	NaN	NaN	NaN	NaN	NaN	NaN	NaN	NaN	NaN	NaN	NaN	NaN	NaN	NaN	NaN	NaN	NaN	NaN	NaN	NaN	NaN	NaN	NaN	NaN	NaN	NaN	NaN	NaN	NaN	NaN	NaN	NaN	NaN	NaN	NaN	NaN	NaN
NaN	NaN	NaN	NaN	NaN	NaN	NaN	NaN	NaN	NaN	NaN	NaN	NaN	NaN	NaN	NaN	NaN	NaN	NaN	NaN	NaN	NaN	NaN	NaN	NaN	NaN	NaN	NaN	NaN	NaN	NaN	NaN	NaN	NaN	NaN	NaN	NaN	NaN	NaN	NaN	NaN	NaN	NaN	NaN	NaN	NaN	NaN	NaN	NaN	NaN
NaN	NaN	NaN	NaN	NaN	NaN	NaN	NaN	NaN	NaN	NaN	NaN	NaN	NaN	NaN	NaN	NaN	NaN	NaN	NaN	NaN	NaN	NaN	NaN	NaN	NaN	NaN	NaN	NaN	NaN	NaN	NaN	NaN	NaN	NaN	NaN	NaN	NaN	NaN	NaN	NaN	NaN	NaN	NaN	NaN	NaN	NaN	NaN	NaN	NaN
NaN	NaN	NaN	NaN	NaN	NaN	NaN	NaN	NaN	NaN	NaN	NaN	NaN	NaN	NaN	NaN	NaN	NaN	NaN	NaN	NaN	NaN	NaN	NaN	NaN	NaN	NaN	NaN	NaN	NaN	NaN	NaN	NaN	NaN	NaN	NaN	NaN	NaN	NaN	NaN	NaN	NaN	NaN	NaN	NaN	NaN	NaN	NaN	NaN	NaN
NaN	NaN	NaN	NaN	NaN	NaN	NaN	NaN	NaN	NaN	NaN	NaN	NaN	NaN	NaN	NaN	NaN	NaN	NaN	NaN	NaN	NaN	NaN	NaN	NaN	NaN	NaN	NaN	NaN	NaN	NaN	NaN	NaN	NaN	NaN	NaN	NaN	NaN	NaN	NaN	NaN	NaN	NaN	NaN	NaN	NaN	NaN	NaN	NaN	NaN
NaN	NaN	NaN	NaN	NaN	NaN	NaN	NaN	NaN	NaN	NaN	NaN	NaN	NaN	NaN	NaN	NaN	NaN	NaN	NaN	NaN	NaN	NaN	NaN	NaN	NaN	NaN	NaN	NaN	NaN	NaN	NaN	NaN	NaN	NaN	NaN	NaN	NaN	NaN	NaN	NaN	NaN	NaN	NaN	NaN	NaN	NaN	NaN	NaN	NaN
NaN	NaN	NaN	NaN	NaN	NaN	NaN	NaN	NaN	NaN	NaN	NaN	NaN	NaN	NaN	NaN	NaN	NaN	NaN	NaN	NaN	NaN	NaN	NaN	NaN	NaN	NaN	NaN	NaN	NaN	NaN	NaN	NaN	NaN	NaN	NaN	NaN	NaN	NaN	NaN	NaN	NaN	NaN	NaN	NaN	NaN	NaN	NaN	NaN	NaN
NaN	NaN	NaN	NaN	NaN	NaN	NaN	NaN	NaN	NaN	NaN	NaN	NaN	NaN	NaN	NaN	NaN	NaN	NaN	NaN	NaN	NaN	NaN	NaN	NaN	NaN	NaN	NaN	NaN	NaN	NaN	NaN	NaN	NaN	NaN	NaN	NaN	NaN	NaN	NaN	NaN	NaN	NaN	NaN	NaN	NaN	NaN	NaN	NaN	NaN
NaN	NaN	NaN	NaN	NaN	NaN	NaN	NaN	NaN	NaN	NaN	NaN	NaN	NaN	NaN	NaN	NaN	NaN	NaN	NaN	NaN	NaN	NaN	NaN	NaN	NaN	NaN	NaN	NaN	NaN	NaN	NaN	NaN	NaN	NaN	NaN	NaN	NaN	NaN	NaN	NaN	NaN	NaN	NaN	NaN	NaN	NaN	NaN	NaN	NaN
NaN	NaN	NaN	NaN	NaN	NaN	NaN	NaN	NaN	NaN	NaN	NaN	NaN	NaN	NaN	NaN	NaN	NaN	NaN	NaN	NaN	NaN	NaN	NaN	NaN	NaN	NaN	NaN	NaN	NaN	NaN	NaN	NaN	NaN	NaN	NaN	NaN	NaN	NaN	NaN	NaN	NaN	NaN	NaN	NaN	NaN	NaN	NaN	NaN	NaN
NaN	NaN	NaN	NaN	NaN	NaN	NaN	NaN	NaN	NaN	NaN	NaN	NaN	NaN	NaN	NaN	NaN	NaN	NaN	NaN	NaN	NaN	NaN	NaN	NaN	NaN	NaN	NaN	NaN	NaN	NaN	NaN	NaN	NaN	NaN	NaN	NaN	NaN	NaN	NaN	NaN	NaN	NaN	NaN	NaN	NaN	NaN	NaN	NaN	NaN
NaN	NaN	NaN	NaN	NaN	NaN	NaN	NaN	NaN	NaN	NaN	NaN	NaN	NaN	NaN	NaN	NaN	NaN	NaN	NaN	NaN	NaN	NaN	NaN	NaN	NaN	NaN	NaN	NaN	NaN	NaN	NaN	NaN	NaN	NaN	NaN	NaN	NaN	NaN	NaN	NaN	NaN	NaN	NaN	NaN	NaN	NaN	NaN	NaN	NaN
NaN	NaN	NaN	NaN	NaN	NaN	NaN	NaN	NaN	NaN	NaN	NaN	NaN	NaN	NaN	NaN	NaN	NaN	NaN	NaN	NaN	NaN	NaN	NaN	NaN	NaN	NaN	NaN	NaN	NaN	NaN	NaN	NaN	NaN	NaN	NaN	NaN	NaN	NaN	NaN	NaN	NaN	NaN	NaN	NaN	NaN	NaN	NaN	NaN	NaN
NaN	NaN	NaN	NaN	NaN	NaN	NaN	NaN	NaN	NaN	NaN	NaN	NaN	NaN	NaN	NaN	NaN	NaN	NaN	NaN	NaN	NaN	NaN	NaN	NaN	NaN	NaN	NaN	NaN	NaN	NaN	NaN	NaN	NaN	NaN	NaN	NaN	NaN	NaN	NaN	NaN	NaN	NaN	NaN	NaN	NaN	NaN	NaN	NaN	NaN
25.8479397046647	-61.1520602953353	12.8479397046647	-34.1520602953353	-48.1520602953353	-53.1520602953353	-31.1520602953353	35.8479397046647	-39.1520602953353	-1.65206029533528	19.8479397046647	-29.1520602953353	-24.1520602953353	4.84793970466473	-9.15206029533527	57.8479397046647	4.84793970466473	-39.1520602953353	-42.1520602953353	7.84793970466473	51.8479397046647	-31.1520602953353	35.8479397046647	-10.1520602953353	-50.1520602953353	8.84793970466473	-43.1520602953353	62.8479397046647	-62.1520602953353	NaN	NaN	NaN	NaN	NaN	NaN	NaN	NaN	NaN	NaN	NaN	NaN	NaN	NaN	NaN	NaN	NaN	NaN	NaN	NaN	NaN
-14.8876368500007	-46.9151989029346	13.1364799463165	-20.8928047349258	-14.8876368500007	29.1502609727835	-35.9057244472385	17.1399252029332	-23.8953886773883	-20.8928047349258	-47.9160602170887	-61.9281186152473	15.1382025746249	-2.87730108015045	-44.9134762746262	-50.9186441595513	346.42329755966	-21.89366604908	-36.9065857613927	-53.9212281020138	-21.89366604908	-43.912614960472	-60.9272573010931	-69.9350091284808	-41.9108923321636	-66.9324251860182	-19.8919434207716	35.1554288577086	-28.8996952481592	NaN	NaN	NaN	NaN	NaN	NaN	NaN	NaN	NaN	NaN	NaN	NaN	NaN	NaN	NaN	NaN	NaN	NaN	NaN	NaN	NaN
-69.7175837408202	-45.6762050213426	-59.7003426077045	-10.6158610554377	-13.6210333953724	-24.6399986417997	-49.6831014745889	-16.6262057353071	-32.6537915482922	-33.154653604948	-31.6520674349807	70.5237921227993	-25.6417227551112	-39.6658603414732	-33.6555156616038	3.40827653092421	-2.60206814894519	-43.6727567947195	-1.60034403563363	-26.6434468684228	-27.6451709817344	-41.6693085680963	-42.6710326814079	14.4272417773515	-35.6589638882269	-57.6968943810814	-36.6606880015385	6.41344887085892	33.4599999302712	NaN	NaN	NaN	NaN	NaN	NaN	NaN	NaN	NaN	NaN	NaN	NaN	NaN	NaN	NaN	NaN	NaN	NaN	NaN	NaN	NaN
-51.4531919400332	13.7150541455025	-13.3548326900277	-39.422131124242	-22.3781283018711	-21.3755399005552	-37.4169543216101	-50.4506035387173	-16.3625978939755	54.8211785994558	-45.4376615321376	-48.4454267360854	10.2059947408967	36.774587375769	-32.4040123150304	-49.4480151374013	-57.4687223479288	-34.4091891176623	-10.3470674860799	-26.3884819071349	6.69693533629096	-31.4014239137145	27.7512917639256	5.69434693497502	-17.3651862952915	-40.4247195255579	-42.4298963281898	-12.3522442887118	46.8004713889283	NaN	NaN	NaN	NaN	NaN	NaN	NaN	NaN	NaN	NaN	NaN	NaN	NaN	NaN	NaN	NaN	NaN	NaN	NaN	NaN	NaN
219.71319799781	-26.1330765981538	-38.174526782446	-45.1987060566164	-27.1365307801782	-47.2056144206651	10.9947281367469	-61.2539729690059	-35.1641642363729	-23.624441143093	-46.2021602386407	-20.1123515060078	8.98781977269821	2.96709468055214	-53.2263395128111	-32.1538016902999	-30.1468933262512	-23.1227140520808	-25.1296224161295	-37.1710726004216	-49.2125227847137	-10.0778096857643	129.402321615619	29.0569034131851	-56.2367020588841	28.0534492311607	-44.195251874592	-67.2746980611519	1.9636404985278	NaN	NaN	NaN	NaN	NaN	NaN	NaN	NaN	NaN	NaN	NaN	NaN	NaN	NaN	NaN	NaN	NaN	NaN	NaN	NaN	NaN
-49.9809448230856	14.2956285725748	-23.8685868810986	-64.0414452533863	130.796917852209	-41.9463731486281	-28.8901941776346	-22.8642654217914	-45.9636589858568	-25.877229799713	-40.9420516893209	-53.9982306603144	26.8496468139147	-39.9377302300137	30.3647719214899	-12.8210508287194	-22.8642654217914	-59.0198379568504	298.518601556511	15.299950031882	-7.79944353218347	111.714810125373	173.982740602419	-30.8988370962489	-48.9766233637784	1.23944960158128	29.3604504621827	-19.8513010438698	-8.80376499149066	NaN	NaN	NaN	NaN	NaN	NaN	NaN	NaN	NaN	NaN	NaN	NaN	NaN	NaN	NaN	NaN	NaN	NaN	NaN	NaN	NaN
3.52957650830513	-39.6936036847706	-51.7558865293499	-2.50156491398451	-45.7247451070602	-19.5897989438051	-31.6520817883844	-47.7351255811568	8.55552769354649	3.52957650830513	-8.53270633627415	-44.719554870012	1.01660091568445	56.8046590718636	3.52957650830513	-10.5430868103707	-24.6157501290465	-4.51194538808105	30.6697129086085	12.5762886417396	-7.52751609922587	127.167975665243	36.7008543308981	-40.6987939218189	-52.7610767663981	21.623000775174	-33.662462262481	-37.6832232106741	-30.6468915513362	NaN	NaN	NaN	NaN	NaN	NaN	NaN	NaN	NaN	NaN	NaN	NaN	NaN	NaN	NaN	NaN	NaN	NaN	NaN	NaN	NaN
-40.4551149347862	28.9630608862062	60.1509369796956	13.8721530990339	NaN	-18.3217835136002	-43.4732964922207	-0.212694168993513	-19.3278440327451	5.32063868630299	-34.4187518199173	17.8963951756132	-7.75814806257965	-11.2793598795865	-15.3036019561658	-25.364207147614	193.956986025956	14.8782136181788	77.2539658051575	26.9509398479166	159.750928375033	46.0660897116681	-4.23693624557278	92.3448735923297	34.9994240010751	70.2115421711437	-24.3581466284691	-25.364207147614	-23.3520861093243	NaN	NaN	NaN	NaN	NaN	NaN	NaN	NaN	NaN	NaN	NaN	NaN	NaN	NaN	NaN	NaN	NaN	NaN	NaN	NaN	NaN
-8.99611203847913	-14.030773586017	15.1702633897027	66.5238111745891	-10.0030443479867	14.1633310801951	6.10787260413451	-62.3635244423807	89.6832542932633	38.3297065083769	-19.0654351335549	19.197992627733	-20.0723674430625	105.794171245385	-8.99611203847913	-44.2387428712443	-26.1139613001079	31.2811803418239	-35.1763520856761	-21.07929975257	-11.0099766574943	142.043734387657	-14.030773586017	19.197992627733	11.1425341516724	23.2257218657633	-10.0030443479867	-17.0515705145397	-33.162487466661	NaN	NaN	NaN	NaN	NaN	NaN	NaN	NaN	NaN	NaN	NaN	NaN	NaN	NaN	NaN	NaN	NaN	NaN	NaN	NaN	NaN
94.0716574858002	-54.0757674871463	-9.73232055646845	-7.71670933234673	NaN	-9.73232055646845	-27.8728215735639	30.579903925966	9.4159860726879	48.216502137031	-4.69329249616415	-10.7401261685293	57.2867526455788	25.5408758656617	65.8531003480961	-9.73232055646845	-8.72451494440759	-26.8650159615031	-24.8494047373814	-9.73232055646845	-9.73232055646845	-12.755737392651	-3.68548688410329	-20.8181822891379	-36.9430720821117	27.5564870897834	45.6969881068789	200.899052364251	1.35354117620102	NaN	NaN	NaN	NaN	NaN	NaN	NaN	NaN	NaN	NaN	NaN	NaN	NaN	NaN	NaN	NaN	NaN	NaN	NaN	NaN	NaN
-29.6347353799779	9.70380141898396	20.7992861571527	-49.8083439948301	24.8340078801231	-18.5392506418092	-30.6434158107205	23.8253274493805	-35.6868179644336	14.747203572697	-16.5218897803239	-37.7041788259188	-0.887343103813462	10.7124818497266	-12.4871680573535	-4.4177246114126	-51.8257048563154	-33.6694571029483	-18.5392506418092	18.7819252956675	232.622176613101	-26.6086940877501	-32.6607766722057	-23.5826527955222	26.8513687416084	-24.5913332262648	40.9728947720049	5.66907969601351	-22.5739723647796	NaN	NaN	NaN	NaN	NaN	NaN	NaN	NaN	NaN	NaN	NaN	NaN	NaN	NaN	NaN	NaN	NaN	NaN	NaN	NaN	NaN
-16.2563591354859	-13.2276888269725	11.0016736411344	-33.4188242170616	27.1545819532056	37.2501496482502	-26.3519268305304	-3.13212113192799	-19.2850294439992	-0.103450823414629	-22.3136997525126	12.0112304106388	-22.3136997525126	-11.2085752879636	-33.4188242170616	-60.6768569936818	-34.428380986566	61.479512116357	-21.3041429830082	-16.2563591354859	-49.5717325291328	-23.3232565220171	-10.1990185184592	95.8044422795085	53.4030579603214	-13.2276888269725	-38.4666080645839	17.0590142581611	-34.428380986566	NaN	NaN	NaN	NaN	NaN	NaN	NaN	NaN	NaN	NaN	NaN	NaN	NaN	NaN	NaN	NaN	NaN	NaN	NaN	NaN	NaN
-11.9486281756264	-43.2721017772908	-18.0112359694969	40.5939727045849	-2.85471648482055	-27.1051476603027	-27.1051476603027	92.1261389524845	-20.0321052341204	42.1096246530526	-12.9590628079381	55.7504921892613	3.20789130904998	-52.3660134680966	-11.9486281756264	1.18702204442647	-31.1468861895497	-47.3138403065378	-20.0321052341204	-12.9590628079381	0.176587412114716	-35.1886247187967	7.249629838297	-13.9694974402499	-29.1260169249262	-1.84428185250879	78.9904887324316	-20.0321052341204	5.22876057367349	NaN	NaN	NaN	NaN	NaN	NaN	NaN	NaN	NaN	NaN	NaN	NaN	NaN	NaN	NaN	NaN	NaN	NaN	NaN	NaN	NaN
-11.6786551902222	110.690341610164	-53.1425301391135	51.0228142446867	-32.9162496762397	-39.9954478382455	90.4640611472906	88.4414331010033	-10.6673411670785	68.7208096497013	-8.64471312079108	-33.9275636993833	-7.12774208607554	-36.9615057688144	87.4301190778596	-15.7239112827969	-44.0407039308203	55.0680703372615	-63.2556703705504	0.457113087502141	-68.3122404862688	-12.6899692133658	-46.0633319771076	2.47974113378952	40.9096740132498	-0.55420093564155	-51.1199020928261	-28.8709935836649	-32.9162496762397	NaN	NaN	NaN	NaN	NaN	NaN	NaN	NaN	NaN	NaN	NaN	NaN	NaN	NaN	NaN	NaN	NaN	NaN	NaN	NaN	NaN
14.908856720433	-36.7130855252252	-16.4691866053592	4.78690726050006	65.518604020098	-20.5179663893324	-63.0301541210509	-4.32284725343963	1.75032242252016	-12.420406821386	-36.7130855252252	-48.8594248771447	-21.5301613353257	35.152755640299	-32.664305741252	21.9942213423861	-20.5179663893324	-38.7374754172118	-27.6033310112855	21.9942213423861	-11.4082118753927	35.152755640299	-1.28626241545973	48.3112899382119	3.77471231450676	4.78690726050006	40.2137303702655	-32.664305741252	-27.6033310112855	NaN	NaN	NaN	NaN	NaN	NaN	NaN	NaN	NaN	NaN	NaN	NaN	NaN	NaN	NaN	NaN	NaN	NaN	NaN	NaN	NaN
-1.00652295232498	-20.2549936448082	-2.01960035719252	-19.2419162399407	-30.3857676934837	20.2681025498934	10.137328501218	6.08501888174781	-35.4511547178213	19.2550251450258	1.0196318574101	2.03270926227764	-34.9446160153876	-12.1503744058679	199.582803211448	26.3465669790986	-61.7911672443774	7.09809628661535	14.1896381206881	-36.4642321226889	-19.2419162399407	-7.08498738153022	189.452029162773	-14.176529215603	-36.4642321226889	67.8827405786678	-37.4773095275564	-13.1634518107355	-10.1242195961328	NaN	NaN	NaN	NaN	NaN	NaN	NaN	NaN	NaN	NaN	NaN	NaN	NaN	NaN	NaN	NaN	NaN	NaN	NaN	NaN	NaN
-19.9915619667002	-38.2428672348728	-19.9915619667002	-2.75421810231494	-28.1032531969991	-7.82402512125177	-1.74025669852758	-40.2707900424475	-27.0892917932117	-10.3589286307202	18.5389713772197	18.5389713772197	79.3766556044617	-0.72629529474021	-53.4522882916832	-22.0194847742749	-12.8938321401886	-4.78214090988968	10.4272801469208	5.35747312798399	-50.4104040803212	-46.3545584651717	-37.2289058310854	-35.2009830235107	-41.2847514462349	-6.81006371746441	-29.1172146007865	-32.1590988121486	-22.0194847742749	NaN	NaN	NaN	NaN	NaN	NaN	NaN	NaN	NaN	NaN	NaN	NaN	NaN	NaN	NaN	NaN	NaN	NaN	NaN	NaN	NaN
-55.2473132901514	58.415544750079	-42.0543029819104	8.68804435747816	-7.54950679112618	22.895901612507	2.59896267675153	10.7177382510537	-29.8761396204571	40.655723181293	10.7177382510537	-2.47527205718733	13.762279091417	5.64350351711484	-3.4901190039751	-24.8019048865183	-4.50496595076287	-2.47527205718733	-1.46042511039955	-5.51981289755064	2.59896267675153	-2.47527205718733	-3.4901190039751	197.449576460004	-27.8464457268816	-6.53465984433841	-58.2918541305147	4.62865657032707	-39.0097621415471	NaN	NaN	NaN	NaN	NaN	NaN	NaN	NaN	NaN	NaN	NaN	NaN	NaN	NaN	NaN	NaN	NaN	NaN	NaN	NaN	NaN
-20.4790510337311	-5.24304046496322	-29.6206573749918	125.786650426441	-41.8094658300062	-6.25877450288108	227.360054218227	0.85136376254393	-33.6835935266633	97.3460973647405	-36.7307956404169	-1.18010431329179	183.1756235688	-18.4475829578954	22.181778558819	190.793628853184	53.6695337342726	25.2289806725726	61.7954060376155	16.0873743313118	48.5908635446833	-6.25877450288108	6.94576799005109	85.1572889097262	-23.5262531474847	-9.30597661663466	20.1503104829833	-22.5105191095668	-22.5105191095668	NaN	NaN	NaN	NaN	NaN	NaN	NaN	NaN	NaN	NaN	NaN	NaN	NaN	NaN	NaN	NaN	NaN	NaN	NaN	NaN	NaN
89.5801256072307	17.3999152391265	16.3832925578856	121.095428725699	-11.0655198356188	71.2809173448944	44.8487276326309	3.16719770175386	-20.2151239667869	3.67550904237431	-21.2317466480278	-15.1320105605824	18.9248492609879	-4.96578374817337	-32.4145961416778	-23.2649920105096	259.356113374462	21.4664059640901	-25.2982373729914	127.195164813144	-23.2649920105096	-40.547577591605	-17.1652559230642	12.316801832922	-21.2317466480278	-31.3979734604369	-45.6306909978095	-52.7470497664958	-23.2649920105096	NaN	NaN	NaN	NaN	NaN	NaN	NaN	NaN	NaN	NaN	NaN	NaN	NaN	NaN	NaN	NaN	NaN	NaN	NaN	NaN	NaN
-5.70555435583376	19.7322676650265	-30.1258634958596	25.837344950033	86.8881178000976	51.2751669708932	11.5921646183512	51.2751669708932	-21.9857604491843	28.8898835925362	47.2051154475556	-10.7931187600058	65.5203473025749	168.28914826685	19.7322676650265	14.6447032608544	31.9424222350394	-15.8806831641779	78.7480147534223	9.55713885668239	89.9406564426008	-37.2484536617005	77.7305018725879	261.900333303616	257.830281780278	-8.75809299833699	55.3452184942308	-26.055811972522	4.46957445251034	NaN	NaN	NaN	NaN	NaN	NaN	NaN	NaN	NaN	NaN	NaN	NaN	NaN	NaN	NaN	NaN	NaN	NaN	NaN	NaN	NaN
-9.5018355727505	10.8662572430531	-12.557049495121	-38.0171655148755	-34.961951592505	95.3938424286379	-23.759500543813	-16.6306680582818	-3.39140772800943	3.73742475752182	27.1607314956959	-39.0355701556657	143.258860545776	-33.9435469517148	-32.9251423109246	-17.6490726990719	-7.46502629117015	30.2159454180665	4.75582939831199	-28.8515237477639	-2.37300308721925	-10.5202402135407	46.5104196707093	35.3079686220173	-1.35459844642908	-6.44662165037997	-14.5938587767014	-13.5754541359112	-16.6306680582818	NaN	NaN	NaN	NaN	NaN	NaN	NaN	NaN	NaN	NaN	NaN	NaN	NaN	NaN	NaN	NaN	NaN	NaN	NaN	NaN	NaN
-10.2468829397394	10.1390763645479	-25.5363524179549	-18.4012666614543	134.493428120701	-11.2661809049537	-54.0766954439571	-19.4205646266687	65.1811664861237	0.965394677618655	-3.11179718323881	-28.594246313598	-14.3240748005968	21.351353981906	-0.0539032875957111	19.3127580514772	-20.439862591883	-17.3819686962399	17.2741621210485	-18.4012666614543	-9.227584974525	-31.652140209241	-0.0539032875957111	-17.3819686962399	-26.5556503831692	-11.2661809049537	-16.3626707310256	-2.09249921802444	-6.1696910788819	NaN	NaN	NaN	NaN	NaN	NaN	NaN	NaN	NaN	NaN	NaN	NaN	NaN	NaN	NaN	NaN	NaN	NaN	NaN	NaN	NaN
-46.6999885738972	-39.5586385663044	-20.174974259981	18.5923543526659	-20.174974259981	26.7538972184863	-12.0134313941606	-26.2961314093462	64.5010329729056	27.2639936476	10.4308114868455	-51.800952865035	47.1577543830372	-22.2153599764361	-41.5990242827595	-47.7201814321248	-29.3567099840289	-38.5384457080768	-3.85188852834018	-28.3365171258013	-25.2759385511187	-15.0740099688432	35.9356329425342	31.854861509624	-5.89227424479528	4.3096543374802	-15.0740099688432	23.6933186438036	-7.93265996125038	NaN	NaN	NaN	NaN	NaN	NaN	NaN	NaN	NaN	NaN	NaN	NaN	NaN	NaN	NaN	NaN	NaN	NaN	NaN	NaN	NaN
-21.951799049688	-42.3735855289837	-56.6688360644907	34.2081137683753	-51.5633894446668	19.9128632328683	-9.69872716211052	9.70196999322043	66.8829721352485	-10.2092718240929	22.9761312047627	-9.69872716211052	59.735346867495	-26.0361563455471	-34.2048709372654	-6.63545919021616	9.70196999322043	-53.6055680925964	-20.9307097257232	31.1448457964809	-0.508923246427441	-23.9939776976175	-52.5844787686316	31.1448457964809	-17.8674417538288	-25.0150670215823	-26.0361563455471	-11.7409058100401	-15.8252631058992	NaN	NaN	NaN	NaN	NaN	NaN	NaN	NaN	NaN	NaN	NaN	NaN	NaN	NaN	NaN	NaN	NaN	NaN	NaN	NaN	NaN
-11.4679008563261	7.949859108612	14.0817833080661	-34.9736102875669	-19.6437997889316	34.5215306395799	-33.9516229209912	12.0378085749148	310.458119615016	-16.0668440059167	-19.6437997889316	32.4775559064285	-17.5998250557802	-3.29200192372057	-3.29200192372057	-13.5118755894775	-48.2594460530509	209.281370324023	-29.8636734546885	-3.29200192372057	136.720267297149	9.99383384176338	-45.1934839533238	-3.29200192372057	25.3236443403987	17.1477454077932	-50.3034207862022	-38.039572387294	32.4775559064285	NaN	NaN	NaN	NaN	NaN	NaN	NaN	NaN	NaN	NaN	NaN	NaN	NaN	NaN	NaN	NaN	NaN	NaN	NaN	NaN	NaN
-31.6521550715856	-48.0183469151771	-59.2701038076463	32.7897253125561	59.3847870583923	-46.9954599249526	24.6066293907603	1.08022861559751	-65.4074257489931	-16.8202937133307	-51.0870078858505	-26.5377201204632	143.261520256799	32.7897253125561	-25.5148331302387	-7.10286730619826	-1.98843235507591	-40.8581379836058	-8.12575429642273	57.3390130779434	-8.12575429642273	-18.3546241986674	19.492194439638	25.6295163809848	-48.0183469151771	25.6295163809848	-48.0183469151771	-42.9039119640547	7.21755055694433	NaN	NaN	NaN	NaN	NaN	NaN	NaN	NaN	NaN	NaN	NaN	NaN	NaN	NaN	NaN	NaN	NaN	NaN	NaN	NaN	NaN
41.2927503816249	38.2213857843549	-11.9442359710566	17.7456218025543	-20.1345415637768	-8.87287137378648	-33.4437881519472	-38.5627291473973	-23.2059061610469	10.5791044089241	18.7694100016443	-20.1345415637768	26.9597155943645	-42.6578819437574	22.8645627980044	-15.0156005683267	-29.3486353555871	-67.2287987219181	-9.89665957287651	42.316538580715	20.8169863998244	-5.80150677651639	30.0310801916346	-47.7768229392076	-33.4437881519472	146.742934887898	-53.9195521337477	39.2451739834449	-11.9442359710566	NaN	NaN	NaN	NaN	NaN	NaN	NaN	NaN	NaN	NaN	NaN	NaN	NaN	NaN	NaN	NaN	NaN	NaN	NaN	NaN	NaN
-41.3867270170525	61.082372719547	-9.62130609870666	21.1194238222732	29.3169518012012	1.65029487231929	-20.8929070697326	116.415686577311	33.4157157906651	21.1194238222732	8.82313185388126	5.74905886178327	1.13794937363629	2.67498586968529	-1.42377811977869	3.69967686705128	-2.44846911714469	50.8354627458871	5.74905886178327	-49.5842549959805	20.0947328249072	35.4650977853971	17.0206598328092	-22.9422890644646	-37.2879630275885	-8.59661510134066	-20.8929070697326	0.625603874953296	-38.3126540249545	NaN	NaN	NaN	NaN	NaN	NaN	NaN	NaN	NaN	NaN	NaN	NaN	NaN	NaN	NaN	NaN	NaN	NaN	NaN	NaN	NaN
57.3182337311645	0.910487321819961	58.3438291204253	22.447990496297	48.0878752278172	-20.6270158526571	-51.3948775304814	12.1920366036889	-33.9597559130476	7.57685735201523	79.8813322949024	-20.6270158526571	-9.85826426541855	-0.115108067440849	-46.2669005841773	5.0128688788632	70.6509737915551	-39.0877328593516	92.1884769660321	-3.19189423522328	-7.29427579226652	-10.371061960049	-36.0109466915692	-44.2157098056557	-46.2669005841773	134.237887925725	-50.3692821412206	-22.6782066311787	50.1390660063389	NaN	NaN	NaN	NaN	NaN	NaN	NaN	NaN	NaN	NaN	NaN	NaN	NaN	NaN	NaN	NaN	NaN	NaN	NaN	NaN	NaN
-25.493161764976	-11.1221424590071	-19.3341534909893	129.508546463689	-26.5196631439738	107.952017504736	11.4608878789442	-10.0956410800093	-14.2016465960004	16.5933947739331	19.6728989109264	-30.6256686599649	19.1596482214275	6.32838098395525	139.773560253667	10.4343864999464	22.7524030479198	-9.0691397010115	123.349538189702	-27.5461645229716	-24.4666603859782	31.9909154588998	-4.96313418502036	9.4078851209486	-18.3076521119915	-4.96313418502036	-13.1751452170026	1.19587408896633	-5.98963556401815	NaN	NaN	NaN	NaN	NaN	NaN	NaN	NaN	NaN	NaN	NaN	NaN	NaN	NaN	NaN	NaN	NaN	NaN	NaN	NaN	NaN
17.9203090444825	32.3040346358947	92.9211639139891	-23.1760497881239	138.127158629856	21.0025359569279	65.1811217019798	-23.1760497881239	-1.60046140100556	2.50917448225507	184.360562316538	-45.7790471460574	-8.2786197113041	35.3862615483402	5.59140139470055	-0.573052430190404	79.564847293392	15.8654911028521	21.0025359569279	-8.79232419671168	13.8106731612218	-6.73750625508136	-35.5049574379058	-0.573052430190404	-23.1760497881239	13.8106731612218	36.4136705191553	-13.9293690507875	64.1537127311646	NaN	NaN	NaN	-84.4368830814085	-138.543415590943	NaN	NaN	NaN	NaN	NaN	NaN	NaN	NaN	NaN	NaN	NaN	NaN	NaN	NaN	NaN	NaN
-0.288473408918347	25.4194808152364	-13.6566096054788	-5.43006425374929	18.221253632473	2.79648109798022	27.4761171531687	7.93807194281116	2.79648109798022	-1.83095066236763	65.5238894049177	22.3345263083378	-21.3689958727252	-7.48670059168167	-11.5999732675464	37.7592988428306	-39.3645638296335	36.7309806738644	1.76816292901403	-7.48670059168167	-11.5999732675464	9.99470828074353	-38.3362456606673	7.93807194281116	30.5610716600673	67.5805257428501	-18.7982004503097	-11.5999732675464	-9.54333692961404	NaN	NaN	NaN	NaN	-90.4024385952016	NaN	NaN	NaN	NaN	NaN	NaN	NaN	NaN	NaN	NaN	NaN	NaN	NaN	NaN	NaN	NaN
33.9611659955033	-20.5879698236136	4.11352564164689	85.4226148814626	25.7273341737498	-38.0848624448398	6.17198359708526	-24.7048857344903	68.9549512379557	-0.00339026922985754	-9.26645106870254	-17.500282890456	-11.3249090241409	82.3349279483051	-1.03261924694904	-9.26645106870254	-11.3249090241409	4.11352564164689	-17.500282890456	-16.4710539127368	2.05506768620852	25.7273341737498	11.3181284856812	-19.5587408458944	17.4935023519963	-40.1433204002781	9.25967053024282	2.05506768620852	-8.23722209098335	-4.1203061801066	NaN	NaN	NaN	-42.2614615994602	NaN	NaN	NaN	NaN	NaN	NaN	NaN	NaN	NaN	NaN	NaN	NaN	NaN	NaN	NaN	NaN
-12.0794984866954	-45.0440233301388	13.6740365472448	-3.83836727583453	2.34248113231112	7.49318813909916	-7.95893288126496	-18.260346894841	43.5481371866154	-3.83836727583453	-37.8330335206356	-5.89865007854974	-37.3179628199568	-20.3206296975562	9.55347094181437	-20.3206296975562	-10.0192156839802	5.43290533638394	39.427571581185	46.6385613906882	-48.1344475342117	-12.0794984866954	16.7644607513176	-14.1397812894106	42.5179957852578	-4.86850867719213	-5.89865007854974	30.1562989689665	-24.4411953029867	13.6740365472448	NaN	NaN	NaN	NaN	NaN	NaN	NaN	NaN	NaN	NaN	NaN	NaN	NaN	NaN	NaN	NaN	NaN	NaN	NaN	NaN
157.288721248414	32.5310125026215	19.1272917282801	3.66146006557852	-34.4875913690854	2.63040462139841	-43.7670903667064	-8.71120526458276	-37.5807577016258	0.052766010948146	-11.8043715971231	-24.1770369272844	6.75462639811884	-32.4254804807252	-39.642868589986	-47.8913121434268	41.8105115002425	34.5931233909817	232.555768673562	-23.1459814831043	0.5682937330382	15.0030699515597	11.9099036190194	-27.2702032598247	-31.3944250365451	-4.58698348786234	-8.71120526458276	15.0030699515597	73.7732302698258	-19.0217597063838	NaN	NaN	-55.1991861525238	NaN	-105.315803961233	-83.2644921254007	16.968743492017	-137.390439358806	-70.2341714951365	-85.2691568377491	-6.08490069998911	-103.311139248884	45.0340494648939	-97.2971451118392	-72.2388362074848	85.127343711861	-114.3367951668	-46.1781949469562	-47.1805273031304	-4.08023598764076
208.281090501979	-2.24101604014594	6.01475284385895	-11.5287560346514	11.174608396362	-16.6886115871545	-55.9035137861777	21.4943195013681	24.5902328328699	-8.43284270314961	31.8140306063742	101.988066120416	4.46679617810803	-41.4559182391692	-38.3600049076673	-22.8804382501582	-9.46481381365022	-20.8164960291569	-22.8804382501582	-50.7436582336747	-48.6797160126734	-50.7436582336747	43.1657128218809	18.3984061698663	-28.0402938026612	0.854897291355892	-13.5926982556527	47.2935972638834	-7.40087159264899	-1.20904492964533	NaN	NaN	-49.1389672924164	NaN	-57.6558245847587	-59.1615714032156	9.50152245532509	-47.62782459189	-43.1225450084401	-31.5923055204597	27.548810817162	-38.1070161787527	4.48644328247684	-94.7494961353649	-91.7442077628311	155.360934973693	-49.6349174511696	NaN	NaN	0.480801043860978
-6.08820847292993	-37.0748606123814	1.14201035960876	370.91605922373	6.30645238285068	13.5366712153894	26.9642204758183	162.272601484757	22.8326668572248	-22.0979787449799	-20.5486461380073	23.8655552618732	-24.1637555542766	-8.15398528222669	-30.8775301844911	21.7997784525764	3.20778716890553	-1.95665485433639	82.7401943268311	-24.6801997566008	-18.4828693287105	94.1019667779633	35.2273277130054	-33.9761953984363	-8.15398528222669	-21.5815345426557	52.7864305920279	-24.6801997566008	-38.1077490170298	-35.0090838030847	NaN	NaN	-43.078748432309	8.0493747320922	-9.9958452082847	-35.0586506810304	2.03430141863323	42.1347901750264	-16.0109185217437	22.0845457968298	61.1825223343131	27.0971068913789	-36.0611628999402	-92.2018471588906	-111.249579318177	225.594526235525	15.066960264461	NaN	NaN	5.04183807536272
0.395826966710507	22.1057809170405	-15.1112829978109	50.0185788531791	-19.2465123216833	72.7623401344772	-37.855044279109	21.0719735860724	60.35665216286	-20.2803196526514	-12.0098610049066	-10.9760536739385	45.3664458638227	29.3424322338172	-17.1788976597471	-26.48316363846	-25.4493563074919	14.8691296002638	3.49724895961479	12.8015149383277	258.847659708734	5.56486362155098	50.0185788531791	-3.73940235716188	98.6075234086796	-10.9760536739385	41.7481202054343	-29.5845856313643	17.9705515931681	181.312109886127	NaN	NaN	27.1559431177884	8.60155026684953	-48.5502827213093	23.6458008968699	6.59670575632776	11.1052218683047	-18.970324626288	50.2120148433845	-11.4570607306988	-4.93650301628458	-18.4671792802053	-53.0550203600306	-71.1017696824396	179.541039083444	0.579383351645188	NaN	NaN	35.6745081054047
37.9332467539873	4.82195415175076	73.1139951438637	-0.351685317348706	227.288451323028	121.746206153399	20.3428725590491	-15.8726037246471	-17.9420595122869	35.8637909663475	-0.351685317348706	-8.62950846790785	30.1727875503381	-23.1156989813863	18.2734167714094	7.92613783321043	-15.8726037246471	-26.219882662846	-29.3240663443057	-15.8726037246471	79.322362506783	-30.3587942381256	108.29474353374	-21.0462431937466	-5.52532478644817	8.96086572703033	-5.52532478644817	35.8637909663475	-4.49059689262828	17.2386888775895	NaN	NaN	97.3906346678859	9.15372580160686	-87.1047202343339	82.3502524747702	11.1591100940223	-19.9243464384169	-21.9297307308324	78.3394838899393	-84.0966437957108	-36.9701129239481	-0.873195660470308	-13.9081935611706	-30.9539600467018	133.487551931364	-13.9081935611706	69.3152545740699	-53.0131872632716	66.3071781354467
36.1828734671594	87.9653783461326	60.002825711487	2.00642024703705	25.8263724913647	95.2149290291888	2.00642024703705	2.00642024703705	12.3629212228317	9.2559709300933	24.7907223937853	-6.27878053359867	-6.7966055823884	-26.991782485188	33.075923174421	-12.4926811190755	171.853036250069	22.7194221986263	54.8245752235897	-7.31443063117813	24.7907223937853	-3.17183024086027	-11.457031021496	-15.5996314118138	-36.3126333634031	-24.920482290029	19.6124719058879	31.004622979262	31.004622979262	121.106181468675	NaN	NaN	33.2656751789493	12.7147159912212	-28.3944020600309	54.3273400183159	65.3653232497134	-32.9133564099717	-51.4663109729751	61.8492410378752	-17.8645145977959	-21.378796890685	54.334809681954	56.8431599745273	23.7499093482478	51.8155698797395	21.742635140936	90.4319069373267	-29.9017701293981	70.8761702321681
14.7344723620517	57.2340041742143	15.7710463086898	30.2830815616234	-3.92385867743436	-44.3502425963208	-18.435893930368	15.7710463086898	-2.88728473079625	-28.8016333967491	14.7344723620517	-25.6919115568347	14.7344723620517	-25.6919115568347	29.2465076149853	12.6613244687755	-26.7284855034729	-31.9113552366634	-27.765059450111	23.0270639351566	-0.81413683752002	3.33215894903244	-16.3627460370917	25.1002118284328	-9.10672841062493	31.3196555082615	13.6978984154136	-5.99700657071059	3.33215894903244	122.538162812416	NaN	NaN	-30.8592843099872	16.2757061808355	30.315916114272	26.3044275618616	119.571536405404	-45.9023663815264	-81.0028912151178	45.3589981858112	48.367614600119	-5.78748085742197	109.542815024378	127.594513510225	78.4537787431973	-29.8564121718846	57.3934638430425	111.548559300584	-6.79035299552458	75.4451623288895
-11.93972611989	-8.82722778368154	-1.56473166586175	8.81026278816652	270.260123029679	-4.67723000207023	-7.78972833827871	75.2102272939475	-34.7647139187522	9.32901251086793	-39.9522111457663	-5.71472944747306	21.7790058557019	-23.3522200193211	74.1727278485446	-21.2772211285155	36.8227478140428	-0.527232220458923	151.985186253757	-1.56473166586175	96.9977156474068	15.0352594605835	74.1727278485446	7.77276334276369	-38.9147117003635	72.097728957739	81.4352239663644	-28.5397172463353	62.7602339491135	-6.75222889287588	NaN	NaN	-8.74478116162202	17.3303445703626	2.78482735255083	-14.7682259404086	71.4858901692203	11.3176131549143	-67.418833134269	41.9025125191435	6.29388952501315	-8.24550577089104	148.72180943831	126.653040647725	31.3674935428454	59.964204142222	71.9929980188625	119.131589640219	-24.2942508566966	80.5173211644714
-18.9314935928032	-7.50880101154348	-11.6625074047289	5.99074476630897	88.02644603172	-11.6625074047289	10.1444511594943	11.1828777577907	8.06759796290165	23.6439969373468	28.8361299288285	-0.239814823469086	8.58681126204982	27.7977033305322	58.9505012794224	28.8361299288285	-4.39352121665446	-10.6240808064325	2.87546497141994	30.9129831254212	40.2588225100883	57.9120746811261	13.2597309543834	-63.583837319546	123.332950373796	-11.6625074047289	106.718124801054	38.1819693134956	106.718124801054	24.6824235356431	NaN	NaN	13.3697219867432	18.3849829598897	-24.7462614091704	-55.8408794426788	23.4002439330363	68.537592691355	-53.8347750534202	38.4460268524758	-35.7798355500927	-10.7035306843601	187.900803852242	125.711567785225	-15.7187916575066	149.784820456329	86.5925321946825	126.714619979855	-41.7981487178686	85.5894800000532
12.5203816464906	245.335993432109	-44.6441658901567	-18.6602806462261	17.7171586952767	19.7958695147912	12.5203816464906	-11.3847927779255	31.2287790221206	29.1500682026062	-21.7783468754978	-0.991238680353296	2.12682754891837	3.1661829586756	38.5042668904212	2.12682754891837	67.6062183636234	22.9139357440628	-19.6996360559833	11.4810262367334	-20.7389914657405	21.8745803343056	-22.817702285255	31.2287790221206	10.4416708269762	16.6778032855195	6.28424918794727	-33.2112563828272	-16.5815698267116	-0.991238680353296	NaN	NaN	23.4533796850632	29.9739394349269	16.4341757769778	-34.7278804514793	78.6302564493405	25.4548909838923	-45.7636160467214	42.0109260128652	-12.6585707153149	-1.12365059827119	77.1106380377551	135.303696112459	-9.14905882186884	118.748201447067	78.6245826317512	50.5304753648517	-17.674191930848	115.242652219873
-18.3885820972769	-12.1468667918374	11.7797085456809	26.3437109250399	56.5120015679977	78.3580051370362	-3.82457971791796	-18.3885820972769	23.2228532723201	1.37684970328167	56.5120015679977	4.49770735600145	12.2998514878009	0.336563819041743	288.495753753501	-6.94543737063774	-22.5497256342366	84.5997204424757	52.350858031038	8.65885089296115	53.391143915278	2.4171355875216	-6.94543737063774	-0.703722065198182	23.2228532723201	7.61856500872122	13.8602803141608	6.5782791244813	-41.2748715505553	19.0617097353604	NaN	NaN	33.5370373833832	41.5628959099641	57.6146129631259	-13.6148814602798	133.860268965645	-17.6278107235703	-37.6924570400226	45.5758251732546	10.462694119463	8.45622948781774	-33.6795277767322	144.895824439694	-2.57932598623105	87.7115824378045	70.65663306882	-25.6536692501512	6.4497648561725	144.895824439694
16.2437982244984	0.625527831275312	48.5215570371595	-10.8278704570883	-16.0339605881627	57.8925192730933	-32.6934490076006	51.6452111158041	28.7384145390769	20.4086703293579	-2.49812624736931	-37.899539138675	-5.10117131290649	2.70796388370506	-20.1988326930221	-9.78665243087342	21.4498883555728	21.4498883555728	25.6147604604323	7.91405401477942	-11.8690884833032	23.5323244080025	-39.9819751911047	0.625527831275312	-25.4049228240965	-36.8583211124601	-2.49812624736931	-44.1468472959642	78.7168797973908	-17.0751786143775	NaN	NaN	52.6550297549716	38.606533987349	16.0283112115496	-11.5591359864142	103.318351796961	-6.54171310603768	-28.6149862848725	57.6710111481899	531.284865211956	22.0532007762759	15.5348034189031	92.7815295065073	9.00982927637106	84.7593647907692	66.6994713399617	-30.6228924036759	16.0329059518663	87.7644669979203
25.9266543209517	5.08361751758125	-30.3495450481486	-2.21144536359841	-2.21144536359841	-25.1387858473059	32.1795653619629	-41.8132152900023	-28.2652413678115	7.1679211979183	22.8001988004462	0.915010156907157	11.3365285585924	-5.33790088410399	-11.5908119251151	24.8845024807832	-7.42220456444104	-1.16929352342989	21.7580469602776	19.6737432799406	-11.5908119251151	-27.223089527643	0.915010156907157	-8.46435640460956	-31.3916968883171	-39.7289116096653	-9.50650824477808	8.21007303808683	-25.1387858473059	37.3903245628055	NaN	NaN	71.77302212656	35.650172064734	-25.5579905400268	-9.50339051254853	72.7764346282774	4.54438451149492	-19.5375155297224	69.7661971231253	1052.10703630445	35.650172064734	64.7491346145383	40.667234573321	20.5989845389732	81.8071471437339	62.7423096111035	-35.5921155572007	25.6160470475601	30.6331095561471
-16.5274724285252	125.332404533544	89.8674352930265	11.6358854977679	21.023671473199	-33.2168697181803	-35.3030443793872	-11.3120357755079	21.023671473199	48.1439420688886	-22.7859964121458	213.994827634837	41.3638744199662	24.1529334650093	-29.0445203957665	-16.5274724285252	64.8333393585438	19.9805841425955	-21.7429090815424	-31.1306950569734	22.0667588038024	15.8082348201817	34.5838067710438	-40.5184810324044	110.729181905095	-4.01042446128378	52.3162913913024	11.6358854977679	10.5927981671645	88.824347962423	NaN	NaN	25.6643542166956	116.492742815594	1.08507393976598	6.60339207263387	45.7361191383499	25.6703926128375	6.60429332578938	54.2669279092587	647.803808239467	16.1334675807447	57.2781567928819	34.1976864964398	4.0917064322961	79.8574615903586	61.292708052907	-31.5307892584045	33.6972419999989	100.93750578077
-17.2969057001243	-26.6931262184698	-4.76861167566353	46.3885889242178	-12.0767831899323	-6.85666067974032	11.9357803569508	119.470304066905	-2.68056267158674	26.5521233854883	105.897985540406	27.5961478875267	12.45779260797	-19.384954704201	-19.384954704201	9.84773135287399	138.262745103596	-1.63653816954835	75.6212749812928	-3.72458717362513	30.7282213936419	-0.592513667509953	-7.90068518177871	-35.0453222347769	4.62760884268202	29.6841968916035	-6.85666067974032	0.451510834528441	-6.85666067974032	-29.825199724585	NaN	NaN	-20.4443136931689	197.335313566454	27.7281384195587	22.7101746578163	18.6958036484223	46.7964007141801	32.7461021813012	38.7676586953921	243.500580174485	-3.38323690324453	49.8071789712256	27.7281384195587	-12.415571674381	77.9077760369833	59.8431064947105	-27.4694629596083	41.7784369524376	171.241902005393
61.3494924607356	-32.6972098500175	1.78658099725867	-15.9777961058836	-25.3824663369589	-9.70801595183338	28.9556283314762	86.4286130769364	-3.43823579778317	-8.14057091332082	-19.1126861829087	55.0797123066854	2.83154435626703	81.2037962818946	-20.157649541917	-22.2475762599338	-5.52816251579991	-8.66305259282501	74.9340161278444	72.8440894098277	-46.2817335171262	-32.6972098500175	-33.7421732090258	-14.9328327468752	-38.9669900040677	30.0005916904846	-31.6522464910091	18.5059947413925	-57.7763304662183	15.3711046643674	NaN	NaN	-3.83373354745708	115.595697293738	39.8260673300477	34.8076527797994	13.2268924539615	27.7790775207158	12.2218571783944	-3.33716631795028	190.874530120796	5.19869138138051	8.70711876034675	35.309088525169	-10.3589797494467	30.7876018352322	66.4231685790071	24.7744299873494	26.2738687075954	82.9754166920666
-12.564504100184	-5.24317675773107	-41.8498134699956	90.9799826002214	-1.05956113347227	17.7667091756923	-14.6563119123134	5.21586230291593	-27.2071587850898	32.4093638605981	27.1798443302746	-27.2071587850898	-12.0415521471516	24.0421326120805	-2.10546503953697	36.5929794848569	194.524469300627	-13.6104080062487	-8.38088847592518	-32.4366783154133	-5.24317675773107	4.16995839685123	-2.10546503953697	-14.6563119123134	-36.6202939396721	-29.2989665972192	226.947490388632	-18.8399275365722	3.12405449078653	-31.3907744093486	NaN	NaN	12.7768465982547	33.8560810210219	51.9239962405366	46.9051309017825	7.75798125950065	8.76175432725147	-8.30238782451243	-45.4419913312927	138.248480067107	13.7806196660056	-32.3929414505321	42.8900386307793	-8.30238782451243	-16.332572366519	73.0032306633038	77.0183229343071	10.7693004627531	-5.29106862125998
-9.14506211057282	-9.14506211057282	-20.6603697360992	42.1503991304083	-13.3324467016733	7.60447625382918	-11.2387544061231	27.4945530615566	-17.5198312927738	-0.770292928371823	13.8855531404799	-37.4099081005012	-15.4261389972236	-2.86398522392207	-25.8946004749748	-32.1756773616256	-1.81713907614695	45.2909375737337	39.0098606870829	-22.7540620316495	18.0729377315804	-39.5036003960515	2.37024551495355	51.5720144603844	-54.1594464649032	152.069244646796	24.3540146182312	-26.94144662275	21.2134761749058	-11.2387544061231	NaN	NaN	5.29851390786913	59.008129381502	33.9076697606436	19.8527724397348	5.80094158236994	24.3739901795125	-5.7430800274941	45.9638595762658	195.536418533125	51.480282323892	-11.7646361527482	83.6041771455664	6.30436134801733	-31.343171429622	28.3840318046787	114.221690844781	-24.819909150701	48.9721123159743
11.0451879188489	56.1001617339744	-26.6752552752097	18.3797185399158	3.71065729778196	4.7584473865058	73.9125932422799	-28.7708354526574	-21.4363048315904	20.4752987173635	7.90181765267735	49.8134212016313	5.28234243086773	-27.7230453639335	34.0965698707736	-3.62387332328499	-0.480503057113443	-49.7266372271344	-24.579675097762	13.1407680962966	15.2363482737443	33.0487797820497	29.9054095158782	170.309281404874	-36.1053660737243	-26.6752552752097	-25.6274651864858	2.66286720905811	-8.86282376690424	14.1885581850205	NaN	NaN	-2.17981878251648	84.1601777419821	15.8913432807507	-7.19958602231291	3.84390190523923	39.9862260317735	-3.18377223047577	137.369710483824	252.824356999142	89.1799449817785	8.86366914503566	124.318315660353	20.9111105205471	-46.353770492725	-16.2351670539465	151.425058755254	-60.409118764155	103.235293253208
41.7592392332005	40.7105034996889	69.0263683045029	-33.7497335796369	0.858545626246938	51.1978608348052	12.3946386948749	-11.7262831758926	6.10222429380509	-5.95823664157866	-18.0186975769624	11.3459029613632	18.1626852291888	-45.2858266482648	35.4668248321307	-51.5782410493346	-26.4085834450555	-10.677547442381	-33.7497335796369	54.3440680353401	4.00475282678183	-4.38513304131121	24.9794674970144	-29.5547906455904	-21.1649047774973	-4.38513304131121	-14.8724903764275	-15.9212261099392	-25.3598477115438	12.3946386948749	NaN	NaN	182.630800809836	47.5670330630164	-5.64592813476725	0.883017287860054	44.561849185972	84.2218899489291	20.4632673114333	75.6780002734507	135.915658263632	26.4797701972069	-29.2424430628015	97.7701188124672	57.6140560121657	-33.7560833424786	7.91276654164491	144.459908829209	4.90433465370855	75.6810678392931
16.895576726804	9.54779511951302	-35.5885776109885	73.5784634116198	20.0446259870715	14.7962105532923	7.44842894600132	23.1936752473391	-7.24713426858057	51.0102770463691	9.54779511951302	-25.09174674343	32.1159814847638	-0.949035748045475	-33.4892114374768	-3.04840192155717	8.49811203275717	29.4917737678741	-21.9426974831625	-18.7936482228949	13.7465274665364	-7.24713426858057	39.9886046354326	20.0446259870715	20.0446259870715	33.6905061148975	8.49811203275717	20.0446259870715	-1.99871883480132	2.20001351222207	NaN	NaN	367.441420402188	10.9738883840507	-27.1831995502852	8.96562059803302	85.2797964667047	128.457553866085	44.1103068533424	13.9862900630772	19.0069595281214	-36.2204045873647	-67.3485552706387	71.221921964581	94.3170015037843	-21.1583961922321	32.0607001372363	137.494758903164	70.2177880715721	48.1268424253777
89.6957437161741	42.4172968270977	-8.01304652125034	25.6071823776484	30.8603431431013	18.2527573060143	39.265400367826	4.59453931583668	-6.96241436815976	60.2780434296377	23.5059180714672	-11.1649429805221	19.8287055356502	9.8477000812896	25.6071823776484	-25.8737931237903	29.8097109900107	31.9109752961919	47.6704575925507	31.9109752961919	10.8983322343802	31.9109752961919	63.4299398889094	19.3033894591049	120.164076155801	-38.4813789608773	9.8477000812896	-24.8231609706997	24.5565502245578	31.9109752961919	NaN	NaN	283.1622256314	77.3098135416338	-6.04485221333867	35.1287891283127	67.2599906450419	75.7927821065841	21.5673857649995	-23.1218975166992	33.1192577728157	26.0940209752288	-34.162045296991	26.5865208956761	14.030514994851	-34.16619702528	-13.5825352781524	167.686737680421	26.0844539491716	5.49799429819718
15.4060625351734	336.138858371015	-19.2961743913275	26.973474844007	10.1481478493399	11.1997307865066	-38.224667260328	20.6639772210068	62.7272947076746	24.3445175010903	80.6042046395084	5.94181610067313	-0.367681522327026	3.83865022633975	44.8503847758408	205.742574162345	-8.78034501966058	-24.554089077161	9.09656491217322	76.3978728908416	84.8105363881752	18.5608113466735	-4.5740132709938	-10.883510893994	19.6123942838402	48.0051335873409	14.3544795980067	-5.62559620816049	33.2829724670072	-14.038259705494	NaN	NaN	198.883030860611	143.645738699217	15.0934951236078	61.2919576585923	49.240184823379	23.1280103470834	-0.975535323343303	-60.2300850964756	47.2315560175101	88.4084465378224	-0.975535323343303	-18.0488801732289	-66.2559715140823	-47.1739978583278	-59.2257706935412	197.878716457677	-18.0488801732289	-37.1308538289833
-30.5997424037646	-3.2338208688157	39.9201323209114	4.13392723674746	0.976320905791815	68.3385892995121	-8.4964980870751	55.7081639756896	24.1321006661332	-2.70755314698976	-1.12874998151194	-9.54903353072698	-6.91769492159728	215.693551410775	4.13392723674746	-8.4964980870751	-7.44396264342322	-30.5997424037646	44.1302740955189	-17.969317079942	-10.6015689743789	-48.4928449458465	-2.18128542516382	48.3404158701264	17.8168880042219	-3.2338208688157	57.8132348629933	-1.12874998151194	-8.4964980870751	-20.0743879672458	NaN	NaN	261.229796195839	122.614455071435	-30.5594722491122	45.2757453513629	15.1419794672498	13.6375844734697	5.10154406045517	-0.417851359604555	58.8376915751293	39.748585213327	-7.4546431616836	-0.421643431174319	-23.0184466349444	-57.17299134011	-43.6112256911802	111.560134795363	9.62330634653669	-59.6851316587211
12.8576570640516	-33.4958887341026	108.725217692052	73.9600583434366	95.0298518880521	-25.0679713162564	12.8576570640516	12.8576570640516	191.950902193283	8.64369835512845	-18.7470332528717	463.751238918824	34.4541954472825	45.5158370582056	32.8739609314363	89.7624035018982	-7.15864680333319	-6.10515712610242	-35.6028680885642	12.8576570640516	69.7460996345135	40.2483886720517	10.75067770959	11.8041673868208	-16.6400538984102	-33.4958887341026	106.618238337591	-7.15864680333319	10.75067770959	38.1414093175902	NaN	NaN	323.576561531066	101.583171443653	-76.2124396218322	29.2595330441335	-18.9562258888794	4.14715859985593	11.1786234442536	59.3943823772665	70.4438271327486	-8.91127611116839	-13.9337510000239	17.2055933108802	20.2190782441935	-67.1719848218923	-27.9966806888193	25.241553133049	37.2954928663023	-82.2394094884588
42.6861320460014	-3.70947622861947	28.9783386921361	22.651664836506	42.6861320460014	-5.81836751382951	37.4139038329763	37.4139038329763	-12.1450413694596	37.9411266542788	55.3394797572616	14.2160996956659	9.47109430394327	-7.92725879903955	-14.2539326546697	-18.4717152250897	16.3249909808759	43.7405776886064	46.9039146164215	-11.0905957268546	22.651664836506	-42.7239650050052	14.2160996956659	28.9783386921361	-0.546139300804415	4.72608891222068	8.94387148264076	2.61719762701064	78.537283894572	-14.2539326546697	NaN	NaN	236.249083668499	48.8970416907015	NaN	-4.8466008162501	11.2325444193964	-18.9098014647196	5.70411892610956	47.3938216998079	53.9232196951028	12.7386546468136	-24.4338916032211	1.18253672776919	-28.4556649497427	-51.0530085141553	-21.9209380808575	-13.8883200946691	47.3958087374179	-49.5446402894541
184.441545061461	-13.974283703284	8.18918653107585	-4.47565360284407	17.6878166315158	15.5770099425291	10.2999932200625	19.7986233205024	6.07837984208919	1.32906479186923	-2.36484691385742	8.18918653107585	51.9884253275489	10.2999932200625	34.574270143409	44.0729002438489	82.0674206456087	-7.64186363632405	44.0729002438489	-22.4175104592306	85.2336306790887	6.07837984208919	43.0174968993556	15.5770099425291	11.3553965645558	0.801363119622563	-13.974283703284	56.7377403777689	-21.3621071147373	20.8540266649958	NaN	NaN	148.921605805931	-3.78908806224981	NaN	-38.9527346766336	41.4213147276723	-41.9667615292951	0.229614407965488	35.3932610223493	37.402612257457	34.3885854047955	-34.9340322064184	-14.8405198553419	-77.1304081436789	-34.9340322064184	-15.8451954728957	-53.0181933223872	57.4961246085335	-16.8498710904495
72.9276222788733	42.2931014375576	49.6876409509787	46.5185525880839	-17.9195774574421	171.16936152861	-7.35594958112632	49.6876409509787	11.658580596242	-4.71504261204738	-9.46867515638947	-10.525037944021	1.09495271992627	128.914850023347	39.1240130746629	452.161863038608	25.3912968354525	24.3349340478209	38.0676502870313	34.8985619241366	337.018319186767	-27.4268425461262	-15.8068518821789	153.211194138873	42.2931014375576	52.8567293138734	38.0676502870313	53.913092101505	50.7440037386102	54.9694548891365	NaN	NaN	52.519006940306	27.9137606055747	NaN	-6.75062018101736	7.31014014087647	-46.4421738554191	-21.3245605975182	22.8859552510917	37.4561912199339	23.8909019257913	-19.8141137806746	12.841909647011	-45.4341551997344	18.3704264673964	-33.8838189883782	-44.9338954957415	49.5126600401075	-6.25017977226071
107.121474274452	30.9941479468046	21.4782321558488	25.7075280629403	133.554573693773	77.5164029248111	38.3954157842147	56.3699233893536	1.38907659716416	0.860414608777723	7.7330204578014	45.7966836216249	79.6310508783568	-8.12683919379171	14.0769643184386	14.0769643184386	50.0259795287164	212.853871951739	14.0769643184386	-7.06951521701883	-8.12683919379171	-6.01219124024596	6.67569648102853	20.4209081790759	-36.6745865666593	61.656543273218	1.38907659716416	78.573726901584	-6.01219124024596	19.363584202303	NaN	NaN	-43.8835919253195	59.6166092733993	-77.0438505618022	25.4514943145989	-26.8010344459193	-50.9175861815431	-42.8787356030019	10.378649479834	37.5097701824108	13.393218446787	-4.69419535493084	40.5243391493638	-13.7379022557898	71.6748851412112	-51.9224425038608	-36.8495976690959	41.5291954716815	4.34951154592809
9.0917446279009	12.2666053779639	-7.84084603910159	-2.54941145566331	-26.8900105394794	234.506857882372	-1.49112453897566	-4.66598528903862	17.5580399614021	49.8357909203756	38.7237782951553	-27.948297456167	7.50431425286942	55.6563689621577	-30.0648712895424	-17.3654282892905	-2.54941145566331	-7.84084603910159	58.8312297122207	37.6654913784676	-33.2397320396053	36.6072044617799	8.03345771121324	-6.78255912241393	-21.5985759560411	-27.948297456167	55.6563689621577	51.4232212954071	-15.2488544559152	-26.8900105394794	NaN	NaN	-3.63583117772845	113.44168040798	-100.618927863784	-2.63703064304133	-33.7884804837888	9.93280225982021	2.39430098996759	25.0028451629948	7.91477420530416	34.0479078372039	165.206875283971	-11.6837202452705	-9.66876527701474	35.0477026056811	-24.7408870326596	18.9768707002392	11.432042488086	-22.7358744023046
24.2232168822079	-0.139570197558112	31.6379781673541	-10.7320863191955	21.0454620457167	-8.61358309486804	138.622390995892	-48.8651443570902	-5.43582825837681	45.4082491254827	92.0153200606873	-12.850589543523	144.977900668874	66.5932813687575	-24.5023572773241	-13.9098411556867	-9.67283470703178	21.0454620457167	84.6005587755411	-10.7320863191955	7.27519108758807	40.111991064664	-14.9690927678505	-2.25807342188559	-16.0283443800142	68.711784593085	-37.213376623289	53.8822620227927	-13.9098411556867	246.666055436593	NaN	NaN	36.6119295698626	167.26675154256	-124.194005165765	-30.7255556006816	-40.7759265216583	70.7831907011835	47.667337582937	39.6270408461556	-21.6802217718025	54.7025972276207	335.107945922872	-63.8917796399048	-5.59962829823972	-1.57947992984902	2.44066843854168	74.8033390695742	-18.6651104955095	-49.8212603505374
2.27466851463088	-23.1705651175233	170.849341327653	-19.989910913504	25.5994660107722	142.223453491479	42.562955098875	60.5866622549843	-12.5683844374591	-1.43609472339161	7.57575885466301	57.406008050965	122.60941923336	-18.9296928454976	37.2618647588429	-31.6523096615747	-12.5683844374591	29.8403382827979	7.57575885466301	30.9005563508044	-7.26729409742695	-8.32751216543337	5.45532271865016	3.33488658263731	-27.411437389549	3.33488658263731	49.98448157492	-33.7727457975876	-36.9534000016069	49.98448157492	NaN	NaN	24.100232593313	143.206802670362	-58.8157795918234	-7.55807413810119	-7.55716996394473	134.168521399903	32.6435903806371	16.0582179256343	46.7228801593222	3.99424654125202	179.379548331391	-10.0681351807073	3.99967158619078	-20.125920329767	-3.54018620510164	37.6672387450595	-2.03046054897963	-63.848560115226
-0.612614716651898	59.875003758546	-28.2034582316544	105.506014187204	73.6704255160472	88.5270335625871	11.0604344627723	187.217358443173	-29.264644520693	29.1006013764278	-6.97973245088325	5.75450301757946	-26.6116787980966	-6.97973245088325	-20.7751542083845	-26.0810856535773	-15.4692227631917	-30.3258308097316	29.1006013764278	-5.91854616184469	-14.4080364741532	-55.794301746657	35.4677191106591	3.63213043950234	-22.8975267864616	269.989888988181	-6.97973245088325	-22.8975267864616	19.5499247750807	23.794669931235	NaN	NaN	11.5885356167633	119.146853798163	6.5624459821185	15.6094073244792	25.6615865937689	197.553852098622	17.6198431783371	-7.51060499488703	115.125982090447	-46.7141041451167	23.6511507399109	43.7555092784903	13.5989714706213	-38.672360729685	-9.52104084874496	0.531138420544704	14.6041893975502	-77.8758598799147
-22.6239893069593	4.99207397565692	15.6136367766632	-21.5618330268587	8.17854281595879	148.383171789241	10.30285537616	102.710451744914	0.743448855254419	16.1447149167135	36.8567623786756	-35.3698646681668	3.39883955550598	-3.50517626514808	119.704952226524	7.11638653585816	51.7269503000844	-18.3753641865568	9.24069909605941	11.3650116562607	14.5514804965625	-20.4996767467581	-23.6861455870599	-20.4996767467581	15.6136367766632	-23.6861455870599	-24.7483018671606	6.05423025575754	10.30285537616	-30.0590832676637	NaN	NaN	11.1371213300045	44.3056044703478	39.7914401449284	32.2501348939489	90.5623623514664	94.0657913024674	-1.93360611875503	10.6361404657993	58.3815498460364	27.228748657164	26.2170183331982	78.9986477434707	13.1477380837802	12.1470426547934	-16.0067475457194	0.0787291842386303	9.62875173985803	-21.0275910827513
15.9226583488247	-1.08739038798838	11.6701461646214	-28.7287195853096	1.03886570411326	-15.9711830326998	-37.2337439537162	54.1952680066541	-37.2337439537162	-13.3133629175728	2.10199375016407	-0.0242623419375612	-20.7552592399285	187.086273763006	58.4477801908574	-13.8449269405982	16.9857863948755	14.8595303027739	-14.908054986649	-20.2236952169031	10.6070181185706	3.16512179621489	-28.7287195853096	-21.2868232629539	31.869579039587	80.7734691579246	10.6070181185706	13.7964022567231	26.5539388093329	-19.1605671708523	NaN	NaN	10.6857070432458	-30.5356448574671	73.0204343077383	48.8908624634186	155.463138109164	-9.42226949368733	-21.4870554158472	28.7828859264855	1.63711760162587	101.171601459445	28.7828859264855	114.241786208451	12.6965046969391	62.9664460392718	-22.4924542426938	-0.373680052067443	4.65331408216583	35.8206777144121
212.026938770761	-31.6523257434543	-8.24209072462135	-7.17798913285622	-44.4215448446358	108.809084369543	-5.04978594932595	44.9629888636353	102.424474818952	59.8604111483471	-15.6908018669773	-46.5497480281661	33.2578713542188	-15.6908018669773	-30.5882241516891	-28.4600209681589	15.1681442942116	-36.9728337022799	8.78353474362076	-33.7805289269845	24.7450586200977	0.270722009499707	26.873261803628	-32.7164273352194	9.84763633538589	-10.3702939081516	30.0655665789234	1.33482360126484	5.59122996832537	-3.98568435756082	NaN	NaN	74.5912369341014	-39.0355697656993	33.859645446507	60.0068916160107	127.873936421229	83.6432647114666	33.8681508033508	7.71855208833703	73.0836815889491	75.5886732992219	34.8692064692559	67.5428586913799	-9.37485665340916	64.5307339242226	-59.6506793595169	12.7490750408353	14.759782212009	7.21512881475678
-31.3860605518151	-16.474983641891	-43.1019066953269	0.566247112307968	-49.4923682281515	151.807170055824	93.2279393382649	10.1519394115449	14.4122471000946	16.0098624833008	99.6184008710895	0.566247112307968	26.6606317046752	-5.82421442051665	-3.69406057624178	-26.0606759411279	34.6487086207059	35.7137855428434	-23.9305220968531	-12.2146759533413	186.954708486359	1.6313240344454	-17.5400605640285	12.2820932558198	-18.6051374861659	10.1519394115449	239.143477671094	10.1519394115449	8.02178556727002	43.1693239978054	NaN	NaN	138.496766824957	-47.5354946739315	-5.30114341472441	71.1229207686028	100.284734733293	176.708798916621	89.2233570225487	-13.3457817498115	144.530245576272	50.0057451389992	40.9555270120263	20.8439311743086	-31.4462180037574	66.0950218091734	-96.8089044763399	25.871830133738	24.8662503418521	-21.3904200848986
37.1081518854762	8.32469274932811	30.7118276329989	40.3063140117149	143.713556093432	68.0237191057834	52.03290847459	46.7026382641922	17.9191791280441	37.641178906516	17.9191791280441	10.4568008334872	168.232799061262	70.1558271899426	86.1466378211359	153.308042472148	-6.60006383978572	-3.40190171354705	-25.7890365972178	-37.5156310600929	-32.1853608496952	145.845664177591	21.1173412542828	15.787071043885	-8.73217192394484	17.9191791280441	80.8163676107381	-3.40190171354705	-17.2606042605813	-21.5248204288996	NaN	NaN	71.1735187083684	-30.3915790287713	20.3955408522461	28.9376286924958	64.1366325275186	115.926435717287	91.2931703898055	-16.8168854439977	87.2651487710898	55.5921912947216	58.6102883968488	1.28373184014415	42.0217519195526	25.4179183906993	-63.577250917671	16.3696915958817	17.8784233441024	-14.8046396790503
52.3765074436654	18.2314528349816	-12.7125029041381	31.035848313238	11.8292550958534	342.609471617478	87.5885950088706	15.0303539654175	-31.9190961215228	8.09463974802859	33.1699142262808	-26.5839313389159	-6.84382164327058	-12.7125029041381	21.4325517045457	11.8292550958534	37.4380460523663	-22.3157995128304	56.6446392697509	13.9633210088961	-36.1872279476082	-15.9136017737022	-23.3828324693518	-14.8465688171809	37.4380460523663	17.1644198784602	43.8402437914945	13.9633210088961	6.49409031324654	-25.5168983823946	NaN	NaN	3.85027059177988	-13.2476633836112	46.0922251192166	-13.2476633836112	27.9885303217437	55.144072517953	93.3629837570624	-20.2879891381839	30.0000519659073	61.1786374504439	76.2650497816713	-18.2764674940203	115.489721842863	-15.2591850277748	-30.3455973590022	6.86755305802536	10.8905963463527	-8.21885927320202
28.1564235994271	61.2648473821638	-27.3802872619376	143.5019000038	-10.2920685353639	-8.15604119454215	5.72813652079904	-1.74795917207698	-14.5641232170073	17.4762868953185	15.3402595544968	49.5166970076443	48.9826901724389	17.4762868953185	-0.679945501666121	15.3402595544968	-47.672546999744	17.4762868953185	-1.74795917207698	-9.22405486495301	-17.7681642282399	42.0406013147683	-23.1082325802942	-25.2442599211159	-13.4961095465965	2.52409550956646	26.0203962586054	100.781353187366	-47.672546999744	34.5645056218923	NaN	NaN	-2.13476475213413	84.3777794610547	28.5426607275461	38.1044512574496	8.92842319537811	91.9161865988904	73.3028203133322	8.42979852595166	4.90447443011155	76.8265145506817	80.3459530464167	14.9682398941167	38.5958321113621	18.4887649621788	-8.67030859409357	26.5343082526698	11.444817299849	20.5000149632607
53.0656019433612	-23.9021236440637	6.02976963993485	-24.971119832778	-31.3850969650634	65.893556207932	-18.5571427004926	26.3406972255053	39.1686514900761	49.8586133772185	-28.1781083989207	7.09876582864909	-7.33268271899308	-21.7641312666353	31.6856781690765	-6.79818462463597	344.901561462347	-14.2811579456356	26.3406972255053	2.82278107379215	-27.1091122102064	-37.7990740973488	45.5826286223615	-11.0741693794929	19.9267200932199	-6.79818462463597	-2.52219986977903	37.0306591126477	118.27436945493	1.75378488507791	NaN	NaN	-8.11980009604814	182.003222305721	10.9930963358757	89.4565658985104	-10.1316839309875	128.688300679828	53.2426568696021	37.1475861900873	-20.1911031056842	92.4743916509194	84.426856311162	48.2129472822537	-38.2980576201384	52.2367149521324	13.004980170815	46.2010634473143	11.9990382533454	49.2188891997234
20.2417049577796	32.0114906383555	-28.9773987973556	-31.1173598301876	-5.43782743620397	78.0206528442428	-16.1376326003638	87.6504774919866	35.2214321876034	-18.2775936331958	180.738782420177	-24.6974767316917	42.7112958025153	-3.29786640337201	-11.8577105346999	-7.57778846903594	-10.7877300182839	38.4313737368514	26.6615880562756	-3.29786640337201	10.6118803100358	20.2417049577796	48.0611983845952	-12.9276910511159	-7.57778846903594	84.4405359427387	159.339172091858	-39.6772039615155	11.6818608264518	-24.6974767316917	NaN	NaN	19.5981319794767	88.50044315016	30.6637648125656	50.2760995712322	16.0768823667954	51.2786900173247	4.50076040945002	39.2134558882905	43.7461728171983	16.0676431754314	71.4051371125474	51.7889979809662	23.62534170104	55.3100664330326	45.7554298232205	19.5932406428723	-11.5934950472974	72.9174920404365
-30.8491291781735	66.6088367470534	21.6282370892563	-1.93302939816116	32.3379036744461	-11.571729324832	1.27987057739577	-11.571729324832	-20.1394625929838	10.3830871748071	43.0475702596359	30.1959703574081	-18.5330126052053	68.7507700640913	69.8217367226103	22.6992037477753	2.35083723591475	25.9121037233322	28.0540370403702	21.6282370892563	32.3379036744461	15.2024371381425	-3.00399605668014	46.2604702351928	-25.4942958855787	20.5572704307374	91.2410698929898	7.70567052850963	4.4927705529527	13.0605038211045	NaN	NaN	47.3160640550016	-5.00233600540048	50.3344332892555	11.095633243954	42.2854486645783	-26.1309206451782	-44.241136050702	41.2793255864936	107.683448740081	-60.3391053000565	58.3834179139328	55.3650486796788	85.5487410222185	58.3834179139328	78.5058794756259	-7.01458216156979	-35.1860283479401	96.6160948811496
83.0467860815018	-27.3645397830861	-24.1486759229524	NaN	13.3697357786066	100.198060002215	-38.0840859835315	-20.9328120628188	12.297781158562	-1.10165159199477	-3.78153814210612	14.4416903986511	-9.14131124232884	-2.70958352206158	0.506280338072046	-13.429129722507	27.3051458391856	17.6575542587847	-42.3719044637097	6.9380080583393	2.65018957816113	11.2258265385175	-18.7889028227297	-3.78153814210612	28.3771004592302	13.3697357786066	-16.6449935826406	12.297781158562	29.4490550792747	17.6575542587847	NaN	NaN	75.5471335550218	-1.93358597724175	30.7663201898963	87.6260472683583	65.9876957320761	7.62820778210958	-24.5718989117786	11.6473539310662	69.5038709549291	-2.43175441759549	65.4830937730762	66.9928220678353	76.046842415333	39.822334022045	49.3804126509105	7.12333398429369	-32.6231488599227	35.7936735145272
15.8254276049196	14.7524831988871	-8.85229373382914	99.5150912754589	134.922256674533	36.2113713195382	30.8466492893754	14.7524831988871	37.2843157255707	21.1901496350824	-16.362904576057	42.6490377557335	23.8725106501638	-3.48757170366637	42.6490377557335	48.0137597858963	63.0349814703521	71.6185367186125	-32.4570706665454	78.0562031548078	14.7524831988871	22.263094041115	23.3360384471475	0.804205920463854	7.24187235665918	51.2325930039939	-27.0923486363826	-23.8735154182849	-32.4570706665454	216.466031533007	NaN	NaN	103.778203055042	1.13516405091698	11.1982070905371	164.156461292763	89.6899427995739	41.3873362093974	-4.90266177285508	-17.9846177243612	31.3242931697773	55.4755964648655	72.5827696322197	78.6205954559918	66.5449438084476	21.2612501301572	20.2549458261952	21.2612501301572	-30.0602693719053	-25.0287478520953
-3.19306189750349	300.730832198747	52.6516112226556	44.0601230503234	-20.3760382421678	9.69417036099477	-5.34093394058653	16.1377864902439	12.9159784256193	33.3207628349082	-16.0802941560017	2.17661821020412	145.547077085997	26.8771467056591	8.62023433945325	23.6553386410345	-7.48880598366957	74.130331653486	0.0287461671210772	52.6516112226556	55.8734192872802	31.1728907918252	34.3946988564498	-9.63667802675261	-17.1542301775433	42.9861870287819	25.8032106841176	-3.19306189750349	-2.11912587596197	33.3207628349082	NaN	NaN	25.3319714309312	59.0584847179463	-12.9061417902252	52.5016437643804	42.4434955864854	68.6164720482479	-16.9306338413732	-17.4326982463042	56.5395513624787	18.7941660507407	114.408756613769	69.6196037566473	97.8022881675337	29.8685895472229	12.2551822779126	5.20969246636604	9.7435005694452	-31.0196192615414
42.2490305935618	2.47664014256126	31.4997358770752	44.3988895368592	20.7504411605886	-0.748148272384731	39.0242421786158	-13.6473019321687	58.3729726682918	12.1510053873992	2.47664014256126	84.1712799878597	18.0631174814669	143.292400928536	-14.7222314038174	0.326781199263934	29.3498769337779	120.718882023914	61.5977610832378	5.70142855750725	-13.6473019321687	12.1510053873992	-6.12279563062805	4.62649908585859	-19.021949290412	30.4248064054265	6.77635802915592	0.326781199263934	-13.6473019321687	15.3757938023452	NaN	NaN	-53.1142601931797	116.981805384976	-37.0104906709875	-59.1531737640018	-4.80295162660301	95.8456078870984	-28.9586059098913	-16.8807787682472	81.7548095551802	-17.8872643633842	156.234743595319	60.6186120573029	129.05963252662	38.4759289642886	4.25541872963011	-10.8418651974251	49.5472705107957	-37.0104906709875
-9.05795471338187	13.5364652770684	21.0679386072185	-12.2857289977319	11.3846157541684	-20.893127089332	-34.8801489881822	53.3456814507188	-2.6024061446818	-4.21629328685682	67.332703349569	33.9790357446186	27.5234871759185	35.0549605060686	-27.3486756580321	54.4216062121688	-2.6024061446818	-15.5135032820819	63.0290043037689	18.9160890843184	-15.5135032820819	3.85314242401827	23.2197881301185	19.9920138457684	241.632514704471	25.3716376530185	37.2068100289686	54.4216062121688	89.9271233400192	21.0679386072185	NaN	NaN	-0.218724748323822	31.4759596035708	86.8565157169019	-66.1548660115451	26.4535969140769	94.897881800537	-46.5275808020875	-8.7786582544491	54.6324732302941	57.6614512323724	81.3024372580915	15.374366359474	59.6615461105821	19.4030290876413	1.78944049448955	15.3808045155062	39.0320371839243	50.1131719818607
-0.152413373250665	-6.61394474961357	63.3859784943179	6.30911800311224	3.07835231493079	65.5398222864388	10.6168055873542	82.7705726234066	3.07835231493079	14.9244931715961	-0.152413373250665	114.001307609161	138.770511218552	49.3859938455316	7.38603989917272	101.078244856435	-19.5370075023394	84.9244164155275	142.001276906733	19.232180755838	56.924447117955	30.0013997164429	-14.152398022037	7.38603989917272	28.9244778203824	36.4629310928058	166.770480516124	17.0783369637171	10.6168055873542	-10.9216323338555	NaN	NaN	52.676810696532	-54.0298861778341	210.723522104791	-73.1565582590884	57.7101454547569	93.9501557139755	-64.0965556942837	-0.676537740651015	27.510136905408	133.210166828129	6.37013092086373	-29.8698793383549	-9.73654030545568	0.330129210993948	-0.676537740651015	41.6034742284374	28.5168038570529	137.236834634709
32.4839094266634	130.574709562535	-2.00955875298389	16.3150962174537	-9.55500491728173	48.6527226358731	-6.3212422754398	21.7047006205236	32.4839094266634	40.5683160312682	131.652630443149	-27.8796598877194	44.8799995537241	7.69172917254191	34.6397511878914	35.7176720685053	-14.9446093203516	-17.1004510815796	13.0813335756118	-6.3212422754398	26.0163841429795	80.9903490542924	93.9253996216601	17.3930170980677	61.5877732032408	30.3280676654354	42.1851973521892	-19.2562928428075	23.8605423817516	51.886485277715	NaN	NaN	9.94081636131409	14.481249401599	88.9641720654437	-30.3217797122695	21.0156949153565	191.673228633425	-59.5211989428268	78.4113134404742	30.0800516051904	125.721122441201	9.94498906446711	5.41743697739372	60.7922833022965	54.2468617650278	-11.1981918029109	33.6027509593811	12.4601143576317	89.9776423374469
26.3396553497622	-13.5804482999858	48.9970114752948	-24.3696655026204	-11.4226048594589	-8.18583969866854	-1.71230937708778	93.2328020060967	26.3396553497622	167.678400704275	-7.10691797840508	58.7073069576659	16.0898990072593	179.546539627173	-12.5015265797224	11.2347512660737	219.466643276921	19.8661250281814	-0.633387656824325	-27.6064306634108	9.07690782554681	18.7872033079179	20.9450467484449	41.4445594334506	119.12692329242	-8.18583969866854	25.2607336294987	-7.10691797840508	40.3656377131871	34.9710291118698	NaN	NaN	-32.7951779739039	82.992384981032	-32.7951779739039	12.5129988345493	-15.6787556240438	289.396301552874	-54.9458421913699	157.499164621599	32.6499663049729	118.232078054273	13.5198472080705	40.7047532931424	131.321106910049	108.163594319062	-21.7198458651709	25.6020276903247	-3.59657514178959	42.7184500401848
49.341940246946	45.0222425662218	446.754126873572	171.373399727405	46.1021669864028	24.5036785827818	5.06503901952294	117.377178718352	-31.6523912666328	26.6635274231439	63.3809577092997	28.823376263506	40.1625826754071	24.5036785827818	119.537027558714	27.743451843325	12.6245099607903	-13.2936761235549	-4.65428076210652	6.14496343970399	-0.334583081382315	76.3400507514722	11.5445855406092	61.2211088689375	-31.6523912666328	-39.2118622079001	10.4646611204282	53.6616379276702	-16.5334493840981	12.6245099607903	NaN	NaN	16.0931384549826	39.2443897348154	21.1282877589876	19.6136595039898	15.0845659523029	144.963922672739	-16.1298207305718	107.21219030953	-0.0252376544283699	33.1990345426122	22.634658342753	47.8079547845006	38.7365191096988	100.67094265268	29.1835284653567	47.3058010086989	25.1537756366341	8.5336087259811
77.7916643611675	6.45035131433185	-7.60172549792365	33.4735759532847	237.769154223769	106.976746971237	-9.76358346903988	119.947894797934	22.6642860977036	48.0661172583193	3.2075643576575	42.1210078377497	-1.65661607735402	26.988002039936	8.61220928544808	34.5545049388429	-6.52079651236554	2.12663537209939	1.04570638654127	5.36942232877374	-0.0352225990168426	-15.1682283968305	246.416586108234	10.7740672565643	92.9246701589811	43.2019368233078	133.99997161019	7.53128029988997	9.6931382710062	-13.0063704257142	NaN	NaN	64.981454883869	-4.5036055114012	75.0517534918791	26.7143201734303	45.8478875286497	0.531543792603881	22.6862007302263	56.9252159974608	-32.7004416138297	-51.834008969049	31.7494694774354	54.9111562758588	-53.848068690651	93.1782909862975	80.0869027958842	69.009574327073	53.9041264150578	-25.6512325882226
34.8866288344322	25.149210039984	-36.5211089915213	0.264695343060842	-4.06304634336058	3.51050160787691	73.8363040122251	-1.89917550014987	-1.89917550014987	79.2459811202518	72.7543685906197	82.4917873850679	18.1166297995492	33.8046934128269	53.2795310017233	67.3446914825929	33.8046934128269	38.1324350992483	12.1659849807198	1.3466307646662	87.9014644930947	-30.0294964618891	16.4937266671412	228.553069301791	215.569844242527	-5.14498176496594	-0.817240078544514	18.6575975103519	13.2479204023251	15.4117912455358	2.42856618627155	NaN	70.073702517945	43.3888636284687	29.7843382135571	45.4004723883665	26.2617307806607	1.08553037883817	-0.930889528108608	30.7931836015464	-33.6602677677358	3.60827928332727	17.1980989280139	53.4556219584617	-46.7521098399461	66.545920832562	20.2153759033215	52.95074538267	94.7513806891347	28.2825987292187
-12.430152499207	198.743875543608	46.0488091126494	7.06283470474518	37.3852592442263	18.975215773827	50.380584046861	11.3946096389568	67.7076837837074	-4.30807449756023	-36.2549146373707	87.2006709876595	24.3899344415915	52.5464715139668	-24.3425335682888	-0.517771430125096	41.7170341784379	60.1270776488371	-1.60071516367799	98.0301083231885	-18.9278149005243	44.9658653790965	37.3852592442263	11.3946096389568	-0.517771430125096	-13.5130962327599	41.7170341784379	62.2929651159429	77.4541773856834	-31.9231397031591	28.7217093758031	NaN	75.1659501520211	91.2813327683385	-15.4830770647649	64.0866246033028	6.67557403267168	1.63951696507246	-24.5479797864435	4.66115120563199	-34.6200939216419	59.0505675357035	2.6467283785923	52.0000876410646	-39.6561509892411	39.9135506788265	-39.6561509892411	36.891916438267	135.598634963212	82.21643004666
27.9650580127362	-4.5535597867751	8.45388733302941	-5.63751371342548	-6.72146764007586	-1.30169800682398	33.3848276459881	90.834385758458	9.53784125967978	52.8959983256948	-14.3091451266285	52.8959983256948	7.36993340637903	33.3848276459881	74.5750768587023	-15.3930990532789	19.2934265995332	-20.8128686865307	26.8811040860858	39.8885512058903	4.1180716264279	8.45388733302941	38.8045972792399	-12.1412372733277	-13.2251911999781	32.3008737193377	26.8811040860858	9.53784125967978	21.4613344528339	38.8045972792399	-46.8277629261398	NaN	72.2008899786487	85.2955464453728	88.3273513047525	72.2018888787114	-11.9102531508225	-4.35435136749147	-8.38156245783189	24.8597741248975	9.75242020396929	69.6838603449118	17.3045080052427	25.8628991290699	-36.0835086934919	62.633834495756	47.5301129386921	32.9160124875105	46.0032226083126	65.1485030929811
17.4422996349487	-20.5315105808977	15.2723676226146	4.42270756094422	26.1220276842851	138.958492325657	-9.68185051922732	30.4618917089532	44.5664497891248	75.4879809648854	-5.34198649455915	5.50767356711126	53.7886608415446	-2.08708847605803	82.5402600049712	3.33774155477718	30.4618917089532	21.7821636596169	18.5272656411158	-6.42695250072619	22.8671296657839	-15.1066805500625	-6.42695250072619	-7.51191850689324	15.2723676226146	13.1024356102806	17.4422996349487	18.5272656411158	-23.7864085993989	13.1024356102806	-24.8713746055659	NaN	69.2358298052764	79.309760122407	192.13777967427	80.3171531541201	-30.4960803343166	-10.3482197000554	7.78485487077969	45.058397044163	54.1249343295805	80.3171531541201	31.9622876318932	-0.274289382924795	-32.5108663977428	85.3541183126854	134.716376866625	28.940108536754	-43.5921897465864	48.0805761393021
54.682991859632	2.55595294482387	63.3708316787667	NaN	2.55595294482387	-38.7112861960659	-23.5075665125802	23.1895725152688	-23.5075665125802	32.4204023230994	31.8774123344035	15.5877126735259	8.52884282047897	-16.9916866482292	-0.701986987351636	51.4250519274565	72.0586714979014	-26.7655064447557	30.7914323570116	-15.9057066708373	38.3932921987545	-25.6795264673639	-22.4215865351884	85.0904312266035	57.9409317918075	-16.9916866482292	74.2306314526851	40.5652521535382	163.280989598816	23.1895725152688	-10.4758067838782	9.07183280917489	34.0273092392079	27.9809525281961	142.330508440553	25.4619248978044	-19.365157334545	7.33375578695116	-9.29286217074169	98.0104838725662	60.225614467799	43.5982697752941	60.2276129885324	2.29497379135552	31.5175474776708	81.8856547518481	133.267513987345	88.9437649034456	31.0147593803294	37.051941064338
209.388908219444	74.6014233608905	-2.57528167908764	-48.2291071956944	23.5126186161162	34.3825770724512	26.7736061530167	16.9906435423153	-5.83626921598813	30.578091612734	13.7296560054148	18.0776393879488	68.6229462099063	-1.48828583345415	-4.74927337035463	-11.2712484441556	11.5556643141478	-15.6192318266896	-5.83626921598813	24.5996144617497	9.38167262288081	95.254344427927	47.4265272200531	-10.1842525985221	-19.9672152092236	-28.6631819742915	37.6435646093517	10.4686684685143	-4.74927337035463	19.1646352335823	-30.8371736655585	-46.0551155044275	-1.18121132686072	-23.3478550660148	92.523237206836	-29.3933033585113	-8.23423433477338	25.0157312739577	-26.3705792122631	150.962570700969	66.3262946060176	6.87938639646803	88.4929383451716	4.86423696563584	95.5459613530843	78.4171911910107	131.818651108064	148.947421270137	105.621708507245	26.0233059893738
63.0047598467691	91.2931138685055	-6.6281115913515	-52.3246834726181	-44.7085881590737	11.8681198843993	64.0927734629897	-0.100029894027696	31.4523649763707	31.996371784481	98.90920918205	7.51606541951674	79.8689708981889	31.4523649763707	4.25202457085484	109.789345344256	-12.0681796724547	35.8044194412532	-8.80413882379277	-6.6281115913515	6.42805180329611	63.0047598467691	-44.7085881590737	-2.27605712646896	8.60407903573737	-7.71612520757213	-12.0681796724547	22.7482560466056	-6.6281115913515	-25.1243430671023	253.40714268538	48.8605828359008	32.6288839065512	-17.7569400849372	NaN	-35.3921329688192	-13.2233991133097	26.5799823783369	17.514808802189	92.0727932535038	148.010910510806	-0.1239281920348	71.419419954581	-10.2013110894304	56.8063150945782	52.7768341045312	117.772309720305	81.9954103561082	94.5962737732515	69.4095412519495
18.7153608837419	-7.42143818430234	18.7153608837419	-67.3182693819038	231.076853311602	-10.6885380678079	-3.06530500629496	40.4960267737788	56.8315261913065	17.6263275892401	-8.51047147880418	-28.1130707798374	-16.1337045403171	11.092127822229	8.91406123322532	-8.51047147880418	-23.75693760183	-29.2021040743392	23.0714940617493	-34.6472705468484	20.8934274727456	14.3592277057345	38.3179601847751	75.3450921978378	43.7631266572843	53.5644263078009	15.4482610002364	0.20179487721057	-32.4692039578448	-8.51047147880418	-0.887238417291274	40.4960267737788	66.4389791399631	-12.1660251038596	NaN	-41.390962579127	-18.212563891846	28.1442334827161	61.4001968166411	33.1830158060381	229.695526415595	-7.12724278053763	54.3459015639903	-25.2668591444967	18.0666688360722	27.1364770180517	103.725968332546	15.043399442079	83.5708390392577	112.795776514525
72.44780838084	-8.21625317174832	-3.85603362836516	-0.5858689708278	11.4047347734759	1.59424080086378	41.9262715771579	222.875382627559	17.9450640885506	-3.31100618544227	-38.7377899754304	68.0875888374568	37.5660520337748	-9.3063080575941	20.1251738602422	25.5754482894711	21.215228746088	4.86440545840114	-32.1974606603557	-42.0079546329677	-16.9366922585146	13.5848445451674	131.310772216513	-18.0267471443604	-8.21625317174832	-25.6571313452809	49.5566557780785	-37.6477350895846	-23.4770215735893	-30.0173508886641	344.961529842287	-3.85603362836516	126.467669366825	-17.6604138224033	NaN	-8.58633299194129	10.5624034479	-7.08069818430307	54.904506059864	99.2563357651816	98.2306705398567	16.1050640035541	69.5202474644204	6.53128668182789	-12.119480507625	46.8440906760102	155.190546758051	15.599094900688	66.493796310919	36.2530116110949
-45.0181478024474	2.98930160576943	-11.1947175375674	31.357339892443	-29.7430502634693	115.370376356822	-31.9252070547519	-23.1965798896216	5.17145839705201	50.9967510139862	37.9038102662907	49.9056726183449	9.53577197961717	13.9000855621823	21.5376343316714	-30.8341286591106	11.7179287708998	-23.1965798896216	-2.46609037243703	16.0822423534649	47.7235158270624	-1.37501197679574	-22.1055014939803	-13.3768743288499	137.191944269648	19.3554775403888	70.6361621355295	67.3629269486056	-23.1965798896216	49.9056726183449	-4.64824716371961	40.0859670575733	186.496359593687	-23.154802540947	58.4881980980212	24.2182965952444	39.3373707876459	-42.3056298513223	48.4088153030868	165.329655724325	-33.2341853358813	39.3373707876459	84.6945933648505	38.3294325081525	-42.3056298513223	66.5517043339686	206.655125183556	16.1547903592969	49.4167535825803	-40.2897532923354
-28.3761302143248	-6.53405362837607	-19.6392995799453	43.702722519306	4.3869846645983	-24.0077148971351	10.9396076403829	159.465728424834	-26.1919225557299	6.57119232319317	-18.5471957506479	-1.07353448188889	37.1500995435214	43.702722519306	13.1238152989778	2.20277700600342	-2.16563831118632	25.1369574212496	22.9527497626547	21.8606459333573	90.6631871790958	6.57119232319317	-3.25774214048376	28.4132689091419	-49.1261029709761	18.584334445465	-4.3498459697812	-3.25774214048376	90.6631871790958	-14.1787804334581	339.662860258911	-24.0077148971351	69.1175657853595	7.1370915154379	72.6575357534206	-11.5174056338926	66.6105426580185	-38.7306478975436	28.3011581183434	96.3387198483804	-30.6665050800377	28.3019765803472	105.92313658561	50.984771119191	-30.1616265380645	38.380722793723	100.367471939007	-24.6222401913148	22.7564062984578	-45.78767089756
-11.7028016981352	-24.8203760050591	1.41477260878877	-14.9821952748662	-22.6341136205718	-18.2615888515972	-22.6341136205718	50.6056762597536	-46.6829998499324	-15.528760870988	-45.5898686576887	-19.3547200438408	-17.7150232554753	-4.05088335242955	25.4636588381493	-17.1684576593535	-9.51653931364786	-10.6096705058915	203.644043173866	25.4636588381493	-20.4478512360845	213.482223904059	-19.3547200438408	201.457780789379	122.752334947835	26.556790030393	34.2087083760986	-4.05088335242955	70.2820377201395	48.4194138752662	-25.9135071973028	53.8850698364846	-48.2612280229684	37.4289855718228	86.8268734088201	-47.2531078630297	93.8837145283911	-35.155665943765	8.19350093359993	27.3477839724356	-28.098824824194	17.2665823730484	127.151679806369	63.6401097302295	-18.0176232248068	10.2097412534774	-5.92018130554215	-65.3992707419266	-3.90394098566471	-51.2855885027845
-27.8228885042043	42.2033828513064	11.5668891332705	2.81360521383165	-21.2579255646252	-3.75135772574748	15.9435310929899	-3.75135772574748	-20.1637650746953	132.471623270519	-10.3163206653266	8.28440766348092	55.3333087304647	32.3559384419377	-4.84551821567734	56.4274692203945	-11.4104811552565	20.3201730527093	-25.6345675243446	-17.9754440948356	-42.0469748732924	50.9566667707453	90.3464444082201	-47.5177773229417	-11.4104811552565	46.5800248110258	6.09608668362121	-46.4236168330118	257.752999367488	-34.3878514437834	157.090234293941	8.28440766348092	-19.4785856383933	3.20047903828672	65.710751933127	0.687365509273665	111.083709893397	6.73608646890599	12.277836211016	34.4587540558811	-43.6796556442225	14.7977727186687	92.4271188211339	58.6547295709927	-13.9356532466524	-19.9880131282259	-13.9367449232348	-25.0227006797651	47.0653505458327	44.0447199610062
-26.4502937821944	-10.0224178647977	12.9766084195577	-27.5454855100209	10.7862249639048	-12.2128013204506	-12.2128013204506	41.4515933430453	-10.0224178647977	-19.3315475513225	109.353480468285	-41.7829779717647	-1.26088404218615	53.4987023491362	-50.5445117943763	-28.6406772378473	-33.0214441491531	-19.8791434152358	2.0246911412932	-1.26088404218615	11.8814166917312	60.0698527160949	-26.4502937821944	0.929499413466749	-30.8310606935002	-6.73684268131838	26.118909153475	-13.3079930482771	21.7381422421693	0.929499413466749	87.4496459117561	68.8313865387065	9.30405674618171	-31.0280274952494	44.5946304574339	48.627838881577	128.283705258403	48.627838881577	16.3621714884321	41.5697241393266	-59.2604864642511	12.328963064289	57.702557835899	53.6693494117559	-9.85368326849805	-50.1857675099291	-21.9533085409274	15.3538693823964	98.0346420773301	139.375028424797
14.3889875119911	19.8701120691136	-11.9204103621973	-63.4429811991496	0.138063663472357	53.8530843232736	4.52296330917042	18.7738871576891	81.2587071088865	-4.24683598222571	-7.53551071649925	-9.72796053934828	12.196537689142	41.794610297604	20.9663369805382	39.6021604747549	49.4681846775756	366.277184079261	12.196537689142	7.81163804344397	-19.5939847421689	130.58882812299	80.162482197462	244.596218911139	40.6983853861794	0.138063663472357	63.7191085260943	-18.4977598307444	-15.2090850964709	163.475575465725	28.6399113605098	10.004087866293	76.9237289574356	-5.76832846812974	25.4878537423809	35.0680888381036	64.3069387894051	40.6147514861145	42.6346319103049	6.32692852147444	32.0523741151075	39.1053015215031	70.8684559676895	40.1100543977434	-24.4271957715387	-34.5083967140526	-43.0830598805053	11.8759573226823	48.6781651399584	72.3738106671523
15.8040339453145	-33.5726681352999	7.02595357542747	-12.7247272568183	24.5821143152015	102.487577597949	-5.04390693316717	-0.654866748223666	-17.1137674417618	-13.8219873030542	33.3601946850885	27.8738944539091	26.2280043845553	2.63691339048396	-6.14116697940305	73.9588163958159	-34.6699281815358	172.712220557045	39.9437549625037	-11.6274672105824	-5.04390693316717	12.5122538066068	-12.7247272568183	27.8738944539091	-8.3356870718748	9.22047366789922	-25.8918478116488	-39.0589683664793	99.195797459241	-20.4055475804694	224.283442730131	-14.91924734929	144.543401168689	19.4913705589899	6.38107702732784	21.5083387946302	0.330172320406888	32.6016640906519	68.9070923321776	-28.9158670963777	123.365234694466	65.8816399787172	84.03435409948	26.550759383731	-39.0007082745793	-18.8310259181761	-64.2128112200832	8.39804526296815	-0.67831179741327	5.37259290950768
-35.4965073313149	27.1064295228965	-28.9067245045558	-39.8896958824876	-3.64589033531263	-2.54759319751945	17.2217552827578	27.1064295228965	-1.44929605972627	35.3436580563453	-27.8084273667626	36.9911037630351	-13.5305645754513	4.04218962923964	-38.7913987446944	-48.6760729848331	35.8928066252419	30.401320936276	32.5979152118624	-14.6288617132444	5.14048676703282	-32.2016159179354	27.1064295228965	21.6149438339305	-33.2999130557285	7.33708104261918	29.3030237984828	-0.350998921933086	39.1876980386214	66.645126483451	329.138142416021	-19.0220502644172	86.6085489486502	25.0911998391278	38.2050438821819	16.0130220036736	-12.2277196516683	5.42102552644536	94.6847064177929	-7.68608164883921	36.1771509961046	42.7386704746905	73.501350734612	4.41290556363977	-4.15483957765674	-31.3906476265705	14.0034279070783	-24.3324423056268	6.432696000643	10.4668145494309
1.05278004977187	-24.2319523581787	-2.2452285251782	-12.1392542500284	-18.7352713999286	-15.4372628249785	50.522908674023	-40.7219952329291	-26.4306247414787	16.9931548286972	94.4963563400239	3.25145243307192	4.90045672054696	273.688155578978	54.9202534406231	-45.1193399995291	-6.6425732917783	26.3375124577224	-0.046556141878151	224.218026954727	17.5428229245222	-16.5365990166285	-27.5299609331288	-41.8213314245791	119.781088747975	3.25145243307192	-35.2253142746789	-37.423986657979	20.8408314994723	-3.34456471682822	17.5428229245222	-49.5166847661292	28.6736967286109	30.6910291192658	70.029010737036	10.5177052127169	-24.7856116237435	-21.7596130377612	120.462320503408	13.5437037986993	-51.0109327022571	19.5957009706639	62.9683473697439	-17.7249482564515	30.6910291192658	-43.950269334965	92.2196670342398	-57.0629298742217	13.5437037986993	15.5610361893542
-9.64493169512239	23.3663847063086	-39.3551164564102	18.9648758527844	-4.14304562821723	-18.4479494021706	-17.3475721887896	-20.6487038289327	-6.34380005497929	-7.99436587505084	-1.94229120145517	-22.8494582556948	42.0727973337861	-34.9536076028861	-10.7453089085034	-0.841913988074136	-42.6562480965533	-43.7566253099344	-9.64493169512239	-20.6487038289327	65.1807188147877	-19.5483266155517	-16.2471949754086	-8.54455448174135	-5.24342284159826	21.1656302795465	-1.94229120145517	65.1807188147877	-3.0426684148362	9.06148093235515	2.45921765206896	22.2660074929275	-7.08741560110348	11.5760965196056	25.1919972969313	28.2239155390518	18.1386196602709	-40.3748571930354	55.4528938730835	-14.1479878967627	-21.20409768241	22.1700058627964	50.4138432631924	-28.7734655857448	-1.53893188210649	-6.57643427423836	57.9775647252877	-35.8318521622145	33.7723081864159	1.99340337746327
-8.24730084947516	-19.2615029352948	18.186784156492	-34.6813858554423	-10.4501412666391	-20.3629231438768	68.8521137512624	-32.4785454382784	19.288204365074	-29.7249949168235	10.4768426964183	-10.4501412666391	9.92613259212727	154.762890020656	20.3896245736559	36.9109277023854	13.7811033221642	9.37542248783629	-4.94304022372926	-21.4643433524587	9.37542248783629	-30.2757050211145	-39.0870666897702	0.564060819180567	11.5782629050002	75.4606350027542	-20.3629231438768	-13.754401892385	46.8237095796231	-25.8700241867866	-17.0586625181309	-33.5799656468604	-42.8485279308179	-7.53883608005467	-19.6450161431735	45.9301258653868	61.0628509442853	-58.9901013483096	-9.55653275724114	-41.8396795922246	8.60273733743708	24.7443107549288	37.8593391566409	-39.8219829150382	-33.7688928834788	30.7974007864882	23.7354624163356	-14.6007744502073	54.0009125741326	-11.5742294344276
-27.7938564690919	27.3294026743994	5.28009901700288	-31.1012520177014	4.17763383413305	-17.8716698232635	42.7639152345769	28.4318678572692	1.9727034683934	-8.50071576886994	-15.6667394575238	-38.8185082977901	-3.53962244595573	-13.4618090917842	-45.4332993950091	39.4565196859675	4.17763383413305	-12.3593439089143	-11.2568787260445	-4.64208762882555	-17.8716698232635	4.17763383413305	32.8417285887485	-43.2283690292694	-7.94948317743503	-34.4086475663108	25.1244723086597	10.792424931352	-18.9741350061333	-5.74455281169538	19.6121463943106	5.28009901700288	-64.4961302905489	2.0966971960112	3.61133627185052	32.8673003593446	56.0736363874179	-51.3772754985783	36.9084332991053	40.9474708346768	-21.6169783463176	15.71569424437	42.9583346721159	20.262162398727	5.63067283057636	70.7073124642877	53.5544308858937	108.045542431303	21.76723549892	-35.7415839228626
112.631723606546	-2.13353914928071	-8.75461200057839	-23.1002698450567	-23.1002698450567	80.6298714919403	62.9736772218131	-2.13353914928071	-20.8932455612908	-4.89231950398808	60.7666529380473	-19.7897334194079	34.834117603798	-7.65109985869545	-6.5475877168125	7.79807012766581	-18.6862212775249	6.69455798578286	-16.479196993759	42.0069465260372	11.1086065533146	-21.9967577031738	-16.479196993759	30.9718251072077	7.79807012766581	5.59104584389991	80.6298714919403	-56.2056341015451	-29.7213426963544	92.7685050526527	-44.0670005408327	-33.0318791220032	-86.1437326502798	11.7322304720771	26.8676886868745	19.8044748533024	51.0844218305505	-43.764449648847	83.3733993554517	123.734621261578	-51.8366940300723	6.68707773381125	48.057330187591	80.3463077124922	45.0302385446315	110.617224142087	83.3733993554517	230.691859312814	-10.4664415762925	-59.9089384112976
-4.03846600637751	42.3530998274288	-20.6068823755941	4.79802272387132	-9.56127146278303	5.90258381515242	43.4576609187099	1.48433945002801	-20.6068823755941	-0.724782732534201	23.5755612756501	-0.724782732534201	-16.7409185561102	-53.7437151140272	31.3074889146178	-30.547932197124	-9.56127146278303	-19.502321284313	-21.7114434668752	172.691308598599	50.0850274663966	-11.7703936453452	-10.6658325540641	-30.547932197124	-12.8749547366263	31.3074889146178	-9.56127146278303	9.21626708899573	-15.0840769191885	-15.0840769191885	-7.35214928022082	42.3530998274288	-51.7878443596264	21.8758513538528	37.0126766303231	26.9211863670083	24.3953290498604	-23.0291066898383	78.3852986576693	88.9783877965751	-29.0836545255368	51.6480853060922	108.160266733255	108.66195674629	45.5893451479302	40.0327506900283	34.4845408770537	94.0147913401342	-13.4445924113613	18.3500772335378
59.2840923818999	-10.3694659330735	30.538179426514	-31.3760946312401	-12.5806900065647	65.9177646023735	116.775918292672	18.3764470223123	-8.15824185958227	30.538179426514	74.7626608963384	-56.8051714763891	-7.05262982283666	7.32032665485626	-20.319974263784	-26.9536464842576	-36.9041548149681	-20.319974263784	-34.6929307414769	-15.8975261168015	-13.6863020433103	-14.7919140800559	-31.3760946312401	2.89787850787382	62.6009284921367	-13.6863020433103	-17.0031381535471	-53.4883353661522	-22.5311983372752	27.2213433162772	-21.4255863005296	74.7626608963384	-17.431956068973	32.0194722356285	47.1576645737718	34.0378978807142	-2.29376373082972	-2.29376373082972	73.3971979598868	54.222154331572	-6.33061502100127	96.6090928783732	168.263203278918	136.977605780089	46.1484517512289	-30.5517227620306	-14.4043176013444	-42.6622766325452	-16.4227432464301	96.6090928783732
5.42077496257333	173.633852527445	-5.64587487722088	-49.9124742363977	47.4740443537913	0.994115026655643	-21.1391846529328	4.31410997859391	-7.85920484517973	29.7674046101206	4.31410997859391	51.900704289709	7.08077243854246	-10.0725348131386	20.9140847382852	43.0473844178736	10.9540998824704	37.5140594979765	7.63410493053217	120.513933296433	-8.96586982915915	-11.179199797118	-43.2724843325212	49.6873743217502	-17.8191897009945	4.31410997859391	36.4073945139971	185.807167351219	-2.32587992528262	-18.9258546849739	31.9807345780794	-12.2858647810974	31.5725766733772	13.3989963855093	19.9586973912829	-12.340762619347	-2.74822643442166	1.79405180041973	23.9939076146577	44.6882406994428	3.30850922687725	54.7783631765645	96.6617893566255	93.1317325667878	-9.31367117398397	20.9751126736561	-47.1605195750062	-3.75397478261578	74.9764775248173	56.2924559215116
37.8569197845182	134.228554452048	2.40988174588651	-52.9761151894756	41.18007960064	46.7186792941762	74.4116777618572	-27.498556599209	88.8120369650513	-3.68257791700332	-18.6367970895511	10.1639213168372	51.1495590490051	-27.498556599209	94.3506366585876	-29.7139964766235	-11.9904774573076	-16.4213572121366	-33.0371562927452	74.4116777618572	15.7025210103734	28.9951602748603	34.5337599683965	-43.0066357411104	-25.2831167217945	58.9035986199558	3.51760168459375	169.67559249068	27.8874403361531	7.94848143942272	-7.55959770247866	-11.9904774573076	80.5771094157275	-5.22147946460977	-7.24026979120594	-58.7194231194083	-3.2026891380136	5.88186733166917	-25.4093827305715	35.1543270673137	12.9476334747558	12.9476334747558	25.0603754343328	49.2858593534868	-64.7757940991968	72.5019481093428	-79.9167215486681	35.1543270673137	166.375698296065	15.97581896465
23.7863345874591	-39.4139490930514	16.0248962407297	-43.8490567197539	34.8741036542153	-15.0208571461877	-29.4349569329708	47.0706496276472	-3.93308807943147	11.0354001606894	55.9408648810522	-27.2174031196196	-44.9578336264295	45.9618727209716	366.398398750227	-17.2384109595389	-6.15064189278272	-39.4139490930514	-32.7612876529977	-52.7192719731589	-11.6945264261608	10.4810117073516	-43.8490567197539	-31.652510746322	-17.2384109595389	-6.15064189278272	62.5935263211059	-41.6315029064027	6.04590408064913	6.04590408064913	-8.36819570613397	147.969348135129	57.4145570135194	-12.7433318154199	-2.64737370921883	-52.11202326725	35.7162091357381	-2.64855935248531	23.6032847695047	41.7702088289937	19.0567199782384	12.9992545585116	27.6370348829131	46.3120310471941	-1.12780876458027	57.9200754251221	-7.18390613438422	15.5211920101776	78.607933699667	35.2096874875253
105.134758761097	-10.2881741788221	-34.7045638391897	-2.51932292325063	64.0708306959337	159.516717550098	-13.6176818597813	52.972471759403	1.92002065136166	3.58477449184127	6.35936422597395	25.2265744180762	-17.5021074875671	19.6773949498108	17.4577231625047	46.3134563974845	-28.0455484772713	-4.73899471055677	25.2265744180762	-11.3980100724752	79.6085332070767	-31.3750561582305	-3.6291588169037	-28.0455484772713	-11.3980100724752	99.585579292832	17.4577231625047	48.5331281847907	-58.0111176059042	0.810184757708589	-23.606204902659	18.5675590561577	34.2520046113112	-20.26518416623	1.94552237276827	-45.5046234150917	74.6351074094899	-11.1789860366398	72.6159522695809	48.3860905906737	25.165806481721	13.0508756422674	30.2136943314933	43.3382027409014	62.5201765700363	43.3382027409014	65.5489092798997	-4.11194304695852	-9.15983089673086	54.4435560104005
-19.9881020183337	-41.0951432215066	297.72841293469	41.1112277803247	-2.21375153145122	171.086165715653	-26.6534834509146	8.89521752285031	-3.32464843688137	-32.2079679780653	-18.8772051129035	-15.5445143966131	55.5528875509167	7.78432061742016	-21.0989989237638	-29.986174167205	-15.5445143966131	-25.5425865454844	196.636794540546	7.78432061742016	-33.3188648834955	18.8932896717217	-37.7624525052161	63.3291658889278	5.56252680655985	72.216341132369	20.0041865771518	-63.3130813301096	-23.3207927346241	-8.87913296403213	-18.8772051129035	27.7804649151629	32.7909202536221	-1.53599443298283	-17.1892822909994	-36.3704349934644	44.3995112910555	-12.1392960064042	55.5070542316741	7.54564188177496	4.51846018895458	202.93740338515	26.2278449222482	8.05097808453208	50.9640464031757	0.477777765423856	143.86169660868	4.52110604155738	5.0264422443145	70.1502171019564
-23.0348343318638	28.1153232678377	2.54024446798694	-28.5946340709618	-25.258754227503	192.685395545138	-3.01955527111104	16.9957237896417	-8.57935501020903	173.782076432205	4.76416436362613	80.3774408153587	0.872304546257545	-14.139154749307	-6.35543511456983	154.878757319272	-9.69131495802862	82.6013607109979	-17.4750345927658	19.2196436852809	16.9957237896417	21.4435635809201	23.6674834765593	186.01363585822	-48.6099131317145	16.9957237896417	21.4435635809201	-56.3936327664517	-46.3859932360753	-13.0271948014874	-46.3859932360753	-17.4750345927658	31.329835895933	17.1931953002643	-36.3240869547671	-27.2362465718372	14.163915172621	-13.0996059761686	38.3981561937674	-33.2948068271238	-16.1288861038118	392.823931128032	22.2419955130032	-27.2362465718372	39.4079162363151	-42.3826472100537	222.17448393746	13.1541551300733	19.2127153853599	85.8568781935122
167.578951433482	9.5293976482729	-21.6353030981064	2.85124748833448	48.485273581247	262.186078699276	15.0945227815549	-10.5050528315424	-9.39202780488596	10.6424226749293	45.1461985012778	-45.0088286578909	92.4497621341749	13.9814977548985	-6.05295272491675	1.73822246167807	-24.9743781780756	-38.3306784979524	-42.7827786045781	-2.71387764494754	-32.7655533646704	-26.087403204732	-7.16597775157315	15.0945227815549	-33.8785783913268	12.8684727282421	40.6940983946522	-36.1046284446396	-3.82690267160394	1.73822246167807	9.5293976482729	50.7113236345598	-4.46982447234083	3.61099394653085	35.9339938141686	7.1498088288803	27.3449184105526	-36.783971219529	23.302957623306	39.9734903307746	39.466967462407	281.311251579537	21.2845327696063	-8.50430117838259	71.2751389569254	-38.8012095725498	84.8928440617404	2.60141644254906	27.3444620641377	41.9826057176097
-30.2599175722723	-3.5217060251215	48.8406249213822	5.39103115726211	-12.4344432075051	254.947672264003	16.5319526352416	-15.7767196508989	-0.179429581727645	-12.9914892814041	-16.8908117986969	62.2097306949576	29.901058408817	-14.662627503101	-12.4344432075051	-14.662627503101	-33.6021940156662	132.397536006228	-10.2062589119092	47.7265327735842	24.3305976698273	-7.9780746163133	-15.7767196508989	238.236290047034	10.9614918962519	6.50512330506006	-32.4881018678682	-52.5417605282313	-16.8908117986969	-10.2062589119092	-14.662627503101	102.317048015684	-40.2694848406147	-9.97120740720263	108.192074583104	41.5358642295978	40.5259216484841	-60.4683364628894	8.2077590528446	113.241787488673	95.0628210286258	169.798572031042	20.3270700262094	10.2276442150721	103.142361677536	-35.219771935046	-52.3887958139795	-7.95132224497516	35.4762087429154	-1.89166675829275
-35.5556017944415	10.1660122076467	-17.7130207204558	39.1602064528733	17.9721414275154	116.106337334436	19.0873027446395	-29.9797952088209	-35.5556017944415	4.03262496346412	-8.79173018346304	-8.79173018346304	64.2513360881655	25.7782706473841	-22.1736659889522	65.9240780638517	52.5421422583625	-35.5556017944415	-18.8281820375799	36.9298838186251	17.9721414275154	-23.2888273060763	-74.586247893785	120.566982602933	-26.6343112574486	-3.21592359784254	-3.21592359784254	-46.7072149656825	-26.6343112574486	-24.4039886232004	62.5785941124794	148.446015531035	29.9810536380546	-29.1140087933196	69.8675770365164	62.8027266876555	16.8421220411312	87.0549526751803	71.8968663343271	55.725367925446	80.9801410088201	117.842953917184	53.2084547716495	11.7942351813068	68.3528457694203	42.6071619477206	-54.3633037394607	-3.86106175568989	0.175512988712494	9.27001784453298
264.986256027289	30.5774225144545	-24.1179719718737	48.4371431630514	12.7177018658575	89.7377471629318	-11.8394140259633	64.0643987305737	22.7637947306933	6.5784228929023	-28.5829021340229	-28.5829021340229	23.8800272712306	-47.5588553231572	-27.4666695934856	20.5313296496187	540.695693540005	19.4150971090814	14.9501669469321	-18.5368092691872	152.246769433021	-9.60694894488868	-26.3504370529483	225.918117108484	-39.745227539396	-21.8855068907991	4.90407408209634	0.439143919947099	31.6936550549918	17.1826320280067	-39.745227539396	28.3449574333798	100.231592116724	-48.2568101794366	31.5430794899285	84.0695891457132	-6.84167756622179	234.57824181325	135.58597361581	-1.79105163778096	66.8974609890144	65.8873358033262	86.0898395170895	13.3608261475415	33.5633298613049	120.434095830487	-56.3378116649419	0.229198733595373	-35.1251827654905	20.4317024473587
44.3242499644413	37.6204150206649	-37.2390751848383	-7.07181793784447	19.7435218372611	213.037429382814	17.5089101893357	4.10124030178286	-16.0102645295463	2.98393447782013	-23.8314052972855	144.881774121087	-0.92663590604944	16.3916043653729	-1.48528881803081	-21.59679364936	120.301045993907	39.8550266685903	32.0338859008512	-19.3621820014345	-31.6525460650246	13.0396868934847	89.0164829229506	16.3916043653729	-42.8256043046519	97.9549295146525	352.700657378156	-32.7698518889873	-16.0102645295463	-13.7756528816209	-48.4121334244656	28.681968428963	104.332374163648	28.0675573029542	19.4727250349071	48.76690343172	-45.1835070269771	142.711925107165	92.2054831521385	-20.4314212240056	84.1292311027194	25.5314667722304	93.725420366757	16.9485994297082	23.0086198613624	59.3718478518055	-37.096568746364	-8.3079096189419	17.963291380864	54.3293507658969
-0.0582823710132494	11.1255293624702	20.0725787492569	6.65200466907679	-4.53180706440661	543.47496787628	-48.1486728249919	-2.29504471770993	20.0725787492569	-13.4788564511933	-35.8464799181601	-51.5038163450369	69.2813503765839	35.7299151761336	-16.8339999712384	20.0725787492569	260.52453101915	-7.88695058445163	-21.3075246646317	13.3622917091668	53.6240139497071	2.17847997568343	-41.4383857849018	-12.360475277845	-23.5442870113284	45.7953457362687	120.726884350608	-15.71561879789	-19.070762317935	-5.65018823775495	44.6769645629204	-6.76856941110329	108.433156210573	104.391924785345	7.40237057988567	13.4642177177269	-83.5253364877325	50.845608401081	48.8249926884673	-39.0717908102303	101.361001216424	-14.8244022588654	101.361001216424	20.536372711875	12.45390986142	-1.69040012687614	-17.855325827786	-16.8450179714792	71.0517655272184	88.2269990844351
8.08822513084498	56.2249447014407	-13.1814881677904	15.9244352935001	-41.1679530344158	64.0611548640959	-26.6149913037706	-4.22581941047022	-26.6149913037706	88.6892439467263	-27.7344498984356	40.5525243761305	7.52849583351246	25.9995626454853	-26.6149913037706	60.7027790801008	604.7596560873	8.08822513084498	3.6103907521849	-13.1814881677904	-4.22581941047022	31.5968556188103	-21.0176983304455	-32.2122842770957	-15.4204053571204	-3.1063608158052	27.1190212401503	12.566059509505	24.8801040508202	-34.4512014664257	-53.481997575731	-13.1814881677904	62.5161373394213	29.1703132436316	11.4954992275751	-19.8302573656974	-33.968354306234	66.0580624108573	45.8484332874425	-9.72060028147153	37.2545120927252	18.5709434823017	75.1479093304382	53.9349163452713	59.4933455535978	-7.19775442788532	2.90861339576194	6.44523910293241	61.5090273753436	24.1193221721937
16.2504440644835	410.679853119637	-24.0889273161571	17.3709821583902	-8.40139400146354	317.675191325382	121.581024891712	-7.28085590755686	-2.79870353193012	-2.23843448497677	45.3844345060573	-29.6916177856906	-11.7630082831836	-24.0889273161571	70.0362725720044	-12.8835463770903	445.416534030744	-31.9326939735039	12.8888297827635	65.5541201963777	-8.40139400146354	-46.4996891942908	-42.0175368186641	0.562910749789938	0.562910749789938	-15.1246225649036	18.4915202522969	-45.3791511003841	29.6969011913637	-31.9326939735039	-2.79870353193012	1.68344884369662	16.5991184682702	-46.0512982980819	15.5886278752645	-53.1247324491216	15.5886278752645	81.2705164206336	42.8718738864178	19.6305902472872	-26.851977030974	51.9662892234689	48.9348174444519	87.3334599786676	106.532781245776	-12.7051087288945	23.6725526193099	29.735496177344	51.9662892234689	-39.9883547400478
-13.7066490954746	387.833195302889	9.84736412342383	145.563345051363	-1.36883264748019	55.8337708841303	45.7391937903167	-19.3147474809266	3.11764606088142	38.4486658892291	31.1581379881415	118.644472801193	-20.9971769965622	51.3472921757687	-1.36883264748019	1.99602638379102	963.224089650266	-22.6796065121978	3.11764606088142	-20.436367158017	-5.8553113558418	-9.22017038711301	14.3338428317854	3.11764606088142	-29.4093245747402	-35.0174229601923	37.8878560506839	-33.8958032831019	-63.0579148874523	-58.5714361790907	338.481929510912	-2.49045232457059	63.6474387747262	-31.8555302430488	37.3700218848017	-30.3388803394664	16.1458805725721	58.588222105551	57.0756852653011	53.0350939143893	-21.2451962136745	19.6799470072777	28.776281773884	20.1820846559293	84.3581086637879	-23.2678226250188	46.9706879338369	14.628590859138	26.7546607780209	-21.7493446932886
153.874160213415	384.028347015994	-31.3718925789055	-12.2859356245452	7.92272468007153	-47.0897394824963	190.923370771879	147.137940111876	-10.0405289240322	-11.1632322742887	12.4135380810975	-15.6540456753147	-11.724583949417	30.3767916852012	-21.2675624265971	-19.0221557260841	336.874806305222	-42.5989260814703	4.55461462930207	-4.42701217274981	-48.2124428327528	-43.7216294317268	-44.8443327819833	21.3951648831494	47.2173419390485	56.1989687411004	-57.1940696348046	-59.4394763353176	5.67731797955856	31.4994950354577	-53.8259595840352	-22.3902657768536	110.695759081182	-17.6597621880158	59.1514158943389	-7.55302822981126	16.7031332698797	35.9059277904684	71.2794966441844	86.4395975814913	-15.6384153963749	-12.6063952089135	8.61774610331606	-46.9692906668091	62.1834360818003	-33.8305365211432	70.268823248364	-0.478314459068057	1.54303233257286	-3.51033464652943
-1.87216124677957	148.715580762015	149.839369881484	-27.7193109945577	-4.1197394857168	20.6036211425928	119.497063655831	101.516437744333	-15.357630680403	5.43246802976644	-41.2047804281812	40.8318252930279	18.9179374633898	-40.0809913087125	-31.0906783529636	-33.3382565919008	109.382961580613	122.868431014237	-47.9475151449928	-43.4523586671184	-0.748372127310955	-0.748372127310955	-36.7096239503067	11.6133081868438	-22.1003653972147	10.4895190673752	50.9459273682454	52.069716487714	-17.6052089193402	-36.7096239503067	91.4023356691156	-40.0809913087125	69.8166099852622	1.59542429151477	-1.94952165597233	-28.2257498645378	11.7008781669529	26.8619848835762	65.2713227385697	63.2482386917457	67.8063267661029	-18.6221581766437	53.6521446314839	-26.7058995225077	24.3324669250422	-10.5333879341973	34.9457262294402	0.0775855081176963	-10.5365881411135	3.61585673832249
-16.1855187939394	278.532252799317	0.687636068269885	-31.9337966653348	-25.1845347204511	16.4359139396653	5.18714403152571	43.4329617192002	14.1861599580373	-6.06162587661385	74.9295174619909	-34.1835506469627	19.2481064167001	45.6827157008281	25.4349298661769	-61.1805984264977	436.015031513271	-30.8089196745209	27.6846838478048	-36.4333046285906	-15.0606418031255	-20.6850267571953	15.3110369488513	-35.3084276377767	-4.93674888579989	-22.9347807388232	46.807592691642	35.5588227835025	86.1782873701305	-6.06162587661385	22.060298893735	40.0583307467583	28.9374608893421	20.8506107710454	-63.0504592062836	-48.8984714992643	6.69862306402603	17.8180419766841	59.263148832955	40.0568798020002	151.251068928581	-24.6379211443739	98.6865431596518	-6.44250837820622	-13.5185022317159	12.7637606527486	-0.377370789483646	0.63348547530345	-22.6162086147998	10.7420481231744
10.0081959736254	236.32755702468	-37.2824167833114	64.0546105529817	-44.0382186057309	-23.7708131384723	-19.2669452568593	-31.6525819312951	12.2601299144319	-12.5111434344397	-14.7630773752463	22.3938326480612	-5.19235812681857	24.6457665888677	2.12642718080259	47.1651059969329	379.325362265893	-35.0304828425049	10.0081959736254	-13.637110404843	-13.637110404843	3.25239415120585	-62.053690132183	-2.37744070081043	-14.7630773752463	22.3938326480612	-22.6448461680691	53.9209078193524	137.242463629193	-3.50340767121369	-66.5575580137961	-2.37744070081043	38.0899563511723	27.9802960923748	83.5950438980658	40.1190777545001	-1.33856015984801	37.5854428945508	87.1226135210192	35.5613522079692	112.895789570002	-7.40195986460368	49.2050762877016	42.1373145161405	129.087325984151	32.0251846327585	62.3575497095074	13.8275766447378	-4.87454479990432	27.4756911681761
80.2080256851054	535.539887690982	20.4738952734433	-13.3378766576862	-29.1167035588799	-12.2108175933152	12.5844818228464	-42.6414123313317	82.4621438138473	-19.5367015117266	-5.44846320708929	-44.8955304600737	-25.735526365767	-51.6578848462996	83.5892028782183	-13.3378766576862	449.883398798787	3.56800930787857	8.07624556536249	57.6668443976857	-6.57552227146027	48.6503718827178	-15.5919947864281	45.2691946896049	-2.06728601397634	-6.57552227146027	48.6503718827178	-56.1661211037835	70.0644941057665	9.20330462973348	-30.2437626232509	62.1750806551696	47.2424518130024	35.1099814137043	230.240547002415	129.136627008264	-9.37574338372205	57.3528438124174	114.982078209083	31.0658246139382	74.5405102114231	9.83400141516659	-0.276390584248485	90.7171374104872	271.693154200017	51.2866086127684	125.092470208498	27.0216678141722	12.8671190149911	44.2093342131778
5.01239057853564	326.536075058029	32.0880692715456	-35.6011274609794	-32.2166676243531	-57.0360397596123	111.058798792825	18.5502299250406	-24.3195946722252	30.3958393532325	-37.8574340187302	42.2414487814244	53.5229815701786	70.4452807533098	1.62793074190939	54.651134849054	1050.81048009605	-4.01283565246769	126.852944697081	-22.0632881144744	-35.6011274609794	1.62793074190939	36.6006823870473	423.557257041315	37.7288356659227	33.2162225504211	-10.7817553257202	12.9094635306636	181.004302083101	-23.1914413933498	-14.1662151623464	93.0083463308182	85.7237043758971	17.9729148957504	178.739585272583	99.8734036385578	-8.31483630824131	25.0494572898284	109.481295560741	1.79372567739251	26.5647350800938	51.3455350565249	-13.371770821041	60.9448259139363	158.511389717939	39.2071171124377	187.850101156122	23.0297579078611	-32.5861821550719	34.151646610663
40.3370677563745	144.228032805463	73.0853067392393	21.1398242146952	-39.8396552706392	-47.7444026113307	65.1805593985478	6.45957915341098	-36.4519064103428	-8.7852907179226	-10.4791651480708	-50.0029018515282	32.9969452257324	-3.70366742747807	16.6228257343	-22.9009109691574	346.363714803145	-10.4791651480708	25.6568226950903	-17.2546628686635	-0.315918567181721	3.07183029311463	4.20107991321342	228.921754312872	12.1058272539049	-59.0368988123185	16.6228257343	-20.6424117289598	187.139518369216	-13.8669140083671	-5.96216666767564	245.860498614353	124.204956938792	0.835848377796503	127.238623542751	70.6101802688512	-7.25392923276056	-7.25392923276056	103.980512912399	-27.4783732591532	-21.4110400512354	92.8570686978831	-26.4671510578336	31.1725144173855	45.3296252358604	27.127625612107	250.607732103746	19.0378480015499	-78.0394833251349	24.0939590081481
-24.870511508279	25.9951527328523	23.7344565443576	46.3414184293048	14.6916717903787	33.9075893925838	49.7324627120469	-10.1759862830633	-15.8277267543001	-44.6516031576079	54.2538550890363	6.77923513064713	-36.1739924507526	-39.5650367334947	-7.91529009456858	200.068759246946	796.892553009553	-9.04563818881594	5.64888703639977	-20.3491191312896	44.0807222408101	37.2986336753259	-15.8277267543001	153.724487382804	-19.2187710370422	-16.9580748485475	2.25784275365768	-21.4794672255369	92.6856902934467	-31.6526000737632	-4.52424581182649	198.938411152699	100.498718446051	-18.3302335305414	101.004146479074	62.0701695180707	28.195141112052	-13.7781775496817	117.188736060227	8.47456904375999	-0.122924945291658	86.3418822290334	34.7710145028345	0.3780179306041	43.3614603878306	41.8460000931347	116.164058387529	58.5349193014837	-21.3573096995393	-6.70117821536565
-7.60931959599022	81.7751283005862	-40.4213321149866	-41.5527808225382	-26.8439476243674	-43.8156782376414	-16.660909256403	22.939795507903	46.7002183664866	95.9182371449813	-7.60931959599022	-23.4496015017126	19.5454493852482	-18.9238066715062	-26.8439476243674	5.96806489462899	519.645778123056	117.981486942237	61.4090515646574	-42.6842295300898	-30.2382937470222	41.0429748287286	105.53555115917	124.770179187547	-34.7640885772286	242.440844772914	-29.1068450394706	-25.7124989168158	647.499482076387	-20.0552553790578	-6.47787088843862	619.213264387597	76.7924799533113	-37.4963154388794	74.7696694153964	53.5301587672902	63.6442114568646	-20.3024258666029	130.396959208056	44.4275113466732	21.1651901606521	79.8266957601836	96.0091800635026	-30.4164785561773	41.3932955398009	56.5643745741625	-18.279615328688	98.0319906014175	35.3248639260563	-37.4963154388794
-37.8816422625089	13.083173719472	-3.90509827452165	8.55296785440699	-25.4235761335802	9.68551932067323	18.7459310508032	-8.43530413958662	9.68551932067323	-17.4957158697165	43.6620633086604	-39.0141937287751	9.68551932067323	153.519555536486	-26.5561275998465	-11.8329585383853	929.317309928861	10.8180707869395	-40.1467451950414	-8.43530413958662	230.53305524259	145.591695272622	246.388775770317	324.534826942688	113.880254217167	-8.43530413958662	-18.6282673359828	-39.0141937287751	21.0110339833356	33.4691001122643	-32.2188849311777	272.437459494441	60.664569562169	-12.1594483787355	90.5066105813846	384.880758728943	42.4571686807001	-8.62044560705187	63.6944817216046	71.2891779354594	48.0247507092032	93.0351237537782	48.52376895511	-34.9208284125484	42.9649773554139	44.9867806566946	-12.1611881511036	78.3654437064586	108.718772945124	-20.2521556018629
15.6775399524528	-29.6687151143644	235.606877026516	54.2218567592474	104.102737332746	45.152605745884	-36.4706533743869	16.8111963291233	33.8160419791797	-33.6365124327109	66.6920769026222	-1.32730569760363	46.2862621225544	66.6920769026222	-11.5302130876375	40.6179802392023	712.876211604767	-41.0052788810687	67.8257332792926	-26.2677459843531	-35.3369969977165	216.334718623119	267.349255573288	13.410227199112	-69.3466882978294	-13.7975258409784	-2.46096207427406	-60.277437284466	83.6969225526786	55.3555131359179	-16.0648385943192	914.667046652104	44.5366591710268	13.1774186814083	106.243551747373	716.231358690597	21.2701259045357	3.06153465249916	-3.00799576484635	98.1508445242455	74.8843112577544	106.243551747373	1.03835784671732	-39.4251782689194	44.5366591710268	33.4091867392267	-6.04276097351911	58.6988968114997	182.112681964192	-3.00799576484635
10.3336291095432	-19.1702204622208	-40.7307259185098	-14.6311666819494	-27.1135645776957	10.3336291095432	-30.5178549128992	314.450232387726	358.706006745371	-9.52473117914409	25.0855538954252	33.0288980109001	-12.3616397918137	-33.9221452481028	-13.4964032368815	-30.5178549128992	760.412266299388	-6.68782256647448	253.173006354062	-20.3049839072886	-6.68782256647448	582.254405423737	409.770361773424	333.741210953879	-11.2268763467459	-6.68782256647448	172.604801754245	-64.5607582649346	22.8160270052895	-27.1135645776957	-53.2131238142561	642.396868012333	7.15570353327257	0.0761419152900951	124.009736089713	414.83883711714	49.1463318672998	31.4419776144547	-16.110738133086	31.9392530035697	53.6944492744751	157.398198993864	-23.699391557287	60.2813155099719	83.5444595715574	-16.1140357378591	24.3604007935554	33.9663686150528	91.1202889771964	-2.9577072920568
-23.4175460374047	11.7945069739864	-4.10771051502891	-38.1838908486332	-12.0588192595366	-31.3686547819123	78.8109949634081	-33.6404001374859	128.789392786028	-10.9229465817498	-35.9121454930595	221.930952364546	49.8462416798445	-16.6023099706838	8.38688894062598	-20.0099280040442	546.790538211573	24.2891064296413	140.148119563896	-2.9718378372421	-44.999126915354	188.990644708729	503.627376455674	109.479557263652	-2.9718378372421	-22.2816733596178	-60.9013444043693	-46.1349995931408	207.164607553317	-21.145800681831	-39.31976352642	382.088999932486	-30.2252521044817	-13.0251348508282	141.775920432054	113.446315543683	77.0225378300638	59.8224205764103	-29.2134805013256	-34.272338517106	32.5045872911959	208.552846240356	-48.4371409612913	159.987809288863	122.552259972088	-65.6372582149448	54.7635625606299	9.23384041860582	0.127895990201012	-2.90741881926726
58.7376069001029	40.5458616012163	-69.7415942732837	-34.4950877566909	5.2993550846235	56.4636387377421	25.7650685458709	347.531563519928	253.161884781953	49.6417342506596	46.2307820071183	154.244269719258	7.57332324698432	-18.5773106201652	7.57332324698432	12.121259571706	450.997114907345	1.88840284108226	116.723795040304	34.8609411953142	-2.65953348363939	172.436015018144	672.709010737526	140.600460745093	-23.1252469448868	294.093311704448	333.887754545763	75.7923681178091	-17.4403265389848	211.093473778278	16.6691958964276	381.64108595534	-3.36061546388425	-5.38608296984196	59.3650087992364	129.698437982433	69.4904220293795	5.23284556415783	32.0577133454142	-7.40806840977443	30.534191408427	130.19580188558	-23.0920860250735	100.853509060889	88.2074636212355	-68.6284973991987	46.2174759571945	44.7036671517515	-24.1084392940523	13.8401432229845
20.4153358542826	73.9059259507345	-23.9704729491563	46.5915820716952	11.3105545612695	137.639395001826	6.75816391476292	533.697381247896	228.687207931957	1.63672443744305	20.4153358542826	419.887615085232	53.9892168722684	28.382019485669	-42.1800355351825	117.153637092547	708.964421138398	-17.1418869793965	380.0541969283	-23.9704729491563	-6.89900802475673	219.582426638944	941.136344110232	228.687207931957	-17.1418869793965	268.52062608889	406.230443145713	-67.2181840909685	50.0058750565751	180.887106143638	-41.0419378735558	410.782833792219	23.5040211767132	2.25296891114423	-23.0459028335807	145.950560421182	61.9583062286951	-49.3567294480947	93.328907192154	19.4562016975572	28.5637955256582	51.8387575308051	2.25296891114423	41.7192088329152	53.8626672703831	-71.6197365834526	37.6713893537592	80.1734938848971	-48.3447745783057	30.5877052652362
143.786230745811	40.1178090227199	3.66297940580866	169.988139532966	62.9020775332894	209.860609426463	164.292072405324	503.777673212809	51.5099432780046	8.78943982068679	-16.8428622537039	168.848926107438	-16.2732555409397	-33.931063636631	-51.0192650195582	-8.86836827500457	695.165528701593	-30.5134233600456	291.883976064513	32.1433150440205	-47.6016247429727	116.445108533128	799.973163850213	78.851065490688	100.496120575729	119.862748809713	121.001962235242	17.3335405121504	-45.3231978919158	141.507803894754	-38.4879173387449	361.37599502175	21.5324530191176	-3.76907705463971	-22.4913421439565	233.058245760971	89.3422292807429	25.0815367183294	53.9145505197738	48.8605511614853	43.2929660472787	14.4449189368236	248.759404550376	30.6400468472186	14.4447356037869	-21.9808730496624	51.895315772632	34.179047229411	-29.0679487993647	14.952913035122
268.539594189344	9.6843710850539	2.84238280916958	63.2799459128144	6.26337694711174	152.22579349931	-19.9642447771115	87.2269048784094	70.1219341886987	-33.0780556392231	13.1053652229961	393.976045913889	25.6490103954506	-37.0692154668222	-9.70126236328499	47.3153066024176	690.462204535543	-11.9819251219131	439.589301086452	285.644564879054	-19.9642447771115	262.837937292773	868.353899708535	-1.71894270808662	119.156183499203	1071.33288522644	1126.06879143351	-10.841593742599	14.2456966023101	218.365013499525	-54.174186156533	154.506456257939	19.560884861522	-9.79112302042366	-21.9367814543322	320.165931100759	116.726152332791	99.5198028847535	14.5001938473935	78.2649006254135	58.0221365688992	-22.9489196571579	495.265840189608	19.560884861522	-24.9731960628094	27.6579904841278	66.1192421915049	-11.8153994260751	-9.79112302042366	-0.681879194992232
383.264984896577	30.556462300621	-0.262728994171329	-56.1938539365722	-5.96998664135509	377.557727249393	22.5663015945637	-41.3549840538944	201.774191716134	-4.25780934719996	59.0927505365398	401.528209367565	51.1025898304825	-9.39434122966534	-40.2135325244576	105.892263243447	1020.19493832228	41.9709775949885	887.786560907621	65.9414597131603	85.346135713585	125.296939243871	1248.48524420963	425.498691485737	-32.2233718184004	369.567566543336	93.3362964196423	-1.40418052360808	150.40887289148	257.705316658535	5.44452865301243	103.609360184573	59.0937879018884	57.5779647908459	14.0492362887052	160.804874110995	70.7266831534874	59.0865436225619	63.6496936109405	87.4334741815318	42.8931576749952	32.2711168298855	437.152807484805	16.5762806051903	1.90165216029213	25.6864414280049	129.445921073938	23.1592137120431	-13.2845473703176	93.0083955737828
96.0299806540385	33.1884171233949	-1.08879934786524	-43.3640329957528	-44.5066068781281	992.950478318679	4.62407006401145	455.94075360227	515.354595485788	92.6022590069125	-26.2254247601227	967.813852906422	54.3260339473387	20.6201044172662	-5.6590948773666	0.0537745345100954	340.540791482361	-7.94424264211727	375.960581835996	-26.2254247601227	28.6181215938936	45.7567298295236	840.988151962759	399.954633365878	-52.5046240547555	331.400200423358	36.6161387705209	-19.3699814658707	-7.94424264211727	287.982392893095	-43.3640329957528	13.7646611230142	98.6266909422547	124.947052602115	50.0352540317427	1.44381712123058	24.7272139741843	18.6532843603703	112.799193374487	96.6020477376501	27.7641787810913	87.491153316929	379.039774780001	13.5916763488586	28.7765003833936	23.7148923718819	192.772599956372	58.1338268501613	-16.7779717202115	186.698670342558
-44.2333382492529	14.0952824270854	-35.0837506921802	-4.20389268705998	-43.0896398046188	424.683024050721	103.303761108544	324.037560922922	60.9869186570828	18.6700762056217	31.2507590965966	481.867946282426	22.673020761841	-31.652655358278	20.9574730948899	-25.9341631351076	354.917418928042	7.23309175928085	453.275485166574	66.7054108802532	-22.5030678012053	102.16006266391	1601.54872357919	232.541685352195	NaN	1113.18948772044	115.884443999519	-65.9636086973005	-9.9223849102304	227.966891573659	-11.0660833548645	0.370901091476352	86.5361648248295	73.8774664142578	12.6276980250793	453.071805898861	1.49243559868255	-3.06328681060693	67.8035368004438	39.4548626169254	49.0798986077378	55.1495167716646	219.148918731791	-14.2003838965301	26.2984428390244	21.2363761626311	109.815250227896	115.902481123277	47.0589247221861	119.940851308304
211.336493502852	-15.3389006002402	17.8610308593037	0.688652518160299	-18.7733762684689	324.674190554399	33.8885839777042	656.673505149837	259.419152858054	-19.3457888798403	125.474601797136	787.183580542527	-11.9044249320115	-22.2078519366975	-32.5112789413836	24.729982195761	882.204074030187	-34.8009293868694	15.5713804138179	163.253834147651	-35.9457546096122	-47.3940068370412	794.052531878984	608.590845794636	-53.1181329507556	828.397288561271	456.329091169831	17.8610308593037	-24.4975023821833	280.026006867426	188.439989047995	-11.9044249320115	74.4456387074043	22.8078802264001	-24.7798579815841	904.699794676491	-21.7423427768192	-24.7798579815841	22.8078802264001	-17.6923225037993	70.3956184343843	22.8078802264001	59.2580626835795	-41.9924441419189	23.8203852946551	18.7578599533802	26.85790049942	173.671135396393	110.895821164584	53.1830322740496
180.921843714675	59.4506960493874	-9.30655734605812	226.760012644972	-24.2039622484046	293.225357593902	39.9694742540112	287.495586477615	161.440621919298	-12.7444200158304	-2.43083200651356	620.968265445526	-13.3173971274591	25.0720693516646	-23.0580080251472	2.15298488651614	575.130096515229	-41.393275597266	14.7584813423478	196.965202840278	-15.0363284623452	34.2397031377241	920.062317715714	799.737124273684	6.73680177954584	450.221086180169	80.0778720680211	-49.414955160068	-31.0796875879492	144.251308570437	-23.0580080251472	15.9044355656052	60.8316964929452	7.67022503300825	-35.3647274846603	1131.16829914321	-55.1124304973938	5.14281654413215	3.619470630129	14.2563715869835	62.3510964589546	27.4176527470446	11.2113315511607	40.0821332949167	16.7843306732541	86.1539586537232	-4.98874954091904	100.823903130601	13.2320286747472	63.8716893859853
71.2982500010814	-17.0273298613795	-25.0569280306941	7.06146464656437	-12.4389880503426	639.105549116901	74.7395063593591	4.7672937410459	79.327848170396	72.4453354538406	49.503626398656	940.789023192579	55.2390536624521	-18.1744153141387	4.7672937410459	-13.5860735031018	712.519018093492	-31.9394407472495	-14.733158955861	103.41664267834	-36.5277825582865	-2.11521897550949	640.252634569661	780.197059806287	-6.70356078654642	721.695701715566	314.480365986039	389.040920415389	34.5915155127859	117.181668111451	-69.7932606883042	97.6812154145437	47.2177542784862	-7.46743016038362	-45.9495969877364	1357.63680360992	-88.4825182179685	35.0654910698484	-15.5689389661421	46.2050656777663	54.3065744835248	32.027425267689	-36.8353995812581	122.156710731752	9.74827605185317	153.550057354066	-36.8353995812581	27.9766708648098	-84.4317638150892	74.5603464979211
-8.68829572068183	-15.5776092278171	72.8352474470852	32.6475853221296	147.469477107717	227.844801357628	-1.79898221354659	-31.6526740777993	65.9459339399499	44.1297745006883	3.94211237573277	1078.67501948883	59.0566204328147	-8.68829572068183	11.9796448007239	-46.5795200099257	867.402738603349	65.9459339399499	22.3136150614267	91.2067501327791	5.09033129358865	80.8727798720763	1056.85886004957	373.668603925324	-36.2455497492228	1040.78379519959	40.6851177471207	-14.4293903099612	3.94211237573277	164.692760875555	-76.4332118741784	57.9084015149588	16.3800482915708	97.4147814435659	93.8732171257508	1277.28714839762	-24.1225385638658	-7.92778290794193	-39.8286672242016	19.4187566902763	67.5294517815407	35.6259970790964	-13.4920622415055	66.5104290148661	-30.7151124142695	128.799223513741	2.20745685435586	14.8624841825965	-17.0328003637612	63.4761269924769
14.6088448827133	-37.1121132504341	-9.5276022460888	166.323655406612	-52.0537233777878	216.895258914579	312.291692804606	498.487142083937	1.96594400572173	97.3623778957491	36.4465827611533	738.702258746777	71.5018988291754	-24.4692123734425	-11.8263114964509	-17.5730846223562	1044.43058904494	-22.1705031230804	-14.125020746813	158.278173030345	13.4594902575323	45.6414197626018	519.175525337196	449.064893201151	-17.5730846223562	568.597774219981	-11.8263114964509	-30.2159854993478	283.55782717508	66.3298030158607	-63.5472696295983	132.992371276362	-14.4576576953446	202.296993047515	233.696031239238	1196.93749318531	40.2374410902369	-50.9210568857323	-64.0883954822612	-7.3675522972137	80.7523290795565	39.2245688905039	9.85127509824714	10.8641472979801	-71.1785008803921	104.048389673415	41.2503132899699	1.74829750038322	50.3661630875668	52.3919074870328
-16.1210336443325	89.7242838439842	-8.06758557456929	-50.6358110861749	2.28684765798343	63.262954471905	-27.62595945828	1186.14371391318	69.0154173788788	172.559749704406	-40.2813778536222	1476.06784442465	67.2896785067867	-13.820048481543	-32.227929783859	51.7580286579576	900.821553727281	-44.8833481792012	17.2432512161151	361.240533053145	-28.7764520396747	NaN	1166.58534002947	539.56688316933	29.8986696114574	487.794717006567	-31.0774372024642	-72.4951701326751	17.2432512161151	-40.2813778536222	-29.9269446210695	314.07033721596	11.4245810835809	124.867185781665	453.60096726472	805.044019542759	-15.9328862514876	15.9866384583284	-19.9756509345271	-4.78495559130282	110.695423602898	120.323219468294	24.0855754130421	132.988989103296	-55.9384913241758	91.9517779399061	216.563343009115	-32.1382904504222	37.7581562830522	12.9381039168517
-35.3954947926854	61.3416598347145	-16.9693701017521	30.2475744187645	16.4279809005645	16.4279809005645	130.439627425714	664.797243462781	-3.14977658355212	99.3455420097645	9.51818414146454	797.235014678864	-10.0595733426521	-23.8791668608521	-41.1536587586021	-5.45304216991879	1360.38345054551	60.1900270415312	143.107588150731	45.2188007301479	-42.3052915517854	131.591260218898	820.267670542531	443.683747171581	258.270867469064	503.568652417114	59.0383942483478	79.7677845256478	67.0998238006312	-6.60467496310212	-53.8216194836188	302.032913610031	37.3068198625064	47.4373785158136	673.505903290202	413.150545900206	-72.1032135932121	82.8943338023891	24.1370936132069	-2.20235888539195	140.63851812624	201.421870046084	38.3198757278371	255.113830908612	-40.6984817679595	79.8551662063969	391.876372728261	-66.0248784012277	25.1501494785377	-26.5156996533294
-24.7360413423275	35.208272555178	-30.4999176786261	23.6805198825808	39.8193736242169	55.9582273658529	228.874517454811	826.012105895346	21.3749693480613	323.402089370108	-2.83331126439279	1306.71939234265	19.0694188135419	21.3749693480613	-29.3471424113664	-23.5832660750678	964.345137966512	72.097081107489	-0.527760729873352	21.3749693480613	-29.3471424113664	392.568605405691	586.234850305324	686.52629855692	151.63857454841	35.208272555178	70.9443058402293	-13.2082886697303	212.735663713175	-3.98608653165251	-62.7776251618982	412.165784949106	39.8939361286241	145.776555411428	385.857566775076	442.622593827914	-19.8772785869814	16.0786716113001	13.0442810529894	3.92751319388699	355.002080623295	131.070617598356	33.3077868784447	247.081682613954	51.5532651908534	17.0921868071772	334.714505877214	58.141619227655	-13.3000403494002	-13.8019749766026
-27.9024576526469	-30.2102976733739	29.7935428655273	-0.208377403923274	27.4857028448003	-25.5946176319199	280.194185114403	839.845390140693	35.5631429173447	306.157385347582	229.42170465841	734.838669197616	-0.785337409105016	10.1769026893481	-11.7475775075581	47.1023430209796	716.3759490318	13.6386627204385	-38.2877377459182	57.4876231142509	9.0229826789846	420.972426378748	704.836748928165	577.905547788182	156.724744005511	527.133067332189	657.526028503263	-2.51621742465024	337.890185632578	-15.2093375386486	-14.0554175282851	63.2572231660683	42.4810523947418	244.115732307042	98.2092302599503	472.094641755622	32.3486564192493	-50.7369905797888	1.95146849277197	10.0573852731659	569.365643120349	60.7193651506282	28.2956980290523	239.049534319295	143.805012149666	-45.6707925920426	277.552639026167	182.308116856538	-51.750230177338	-1.08825029987577
-2.19849319003941	-14.9042305119104	34.7636517463125	-4.5086272485614	-31.0751689215643	5.88697601478756	-11.4390294241274	871.032180931274	-3.35356021930041	106.955341075125	27.8332495707465	873.342314989795	97.7148048410367	35.9187187755735	-2.19849319003941	13.9724452196145	727.80386930291	-18.3694315996934	-21.8346326874763	-12.5940964533884	-40.3157051556523	469.068854748447	437.8820449584	525.667139182236	102.912606472711	153.735555760195	190.697700696547	24.3680484829635	220.729443457333	270.397325715556	-20.6795656582153	126.013947057931	37.4684317792204	150.95356419068	87.6278354331702	223.392659661553	-3.57429678160635	-16.7412651812309	32.4049907746075	-18.2669142421349	410.867165654115	78.5104251445448	-5.60077597670484	126.125150475462	112.452573170878	22.7817877821474	154.49751339672	120.049756465428	-51.7042804584488	-13.1987863661953
-19.223381639999	-25.0044632937268	-15.7547326477623	-42.3477082549101	-27.3168959552179	11.9944592901311	110.272847403504	795.90913153562	16.6193246131133	203.348262028521	1.58851231342109	1046.80807530741	29.3377042513145	35.1187859050423	-34.2541939396912	9.68202662863999	496.44910187252	11.9944592901311	112.585280064995	178.489610917492	-35.4104102704368	222.425831485823	510.323697841467	391.233415774674	290.642594999811	-5.34878567105226	354.234493190816	8.52581029789444	147.271769987361	82.5236554656102	15.4631082823678	570.446947040236	32.4558111636989	57.791396074319	77.0464406063902	-25.3093224325148	-39.497249982462	17.2544602173269	62.858513056443	-46.5912137574356	252.368688187881	96.3014851384615	-39.497249982462	13.2007666316277	81.1001341920894	91.2343681563375	31.4423877672741	57.791396074319	-51.6583307395596	-25.3093224325148
151.211419654418	5.38306152808803	80.611976434528	-3.87588184501227	52.8351463152271	0.75358984153788	225.28296663922	756.51484267085	5.38306152808803	133.850900829855	20.428844509376	1012.29315335275	88.134867925172	-33.9674478075883	28.5304199608388	-11.977457296475	733.3674842381	-3.87588184501227	15.7993728228259	-6.19061768828735	57.4646180017773	402.360258649764	518.097050813517	556.290192227556	212.551919501207	125.749325378392	498.421796145679	-13.1348252181126	291.25293817256	158.155627184243	-8.50535353156243	328.288711664961	76.0945202427544	30.4798951334279	32.5053629345109	242.33135137843	-1.94671170306375	9.19781994293819	42.6427226134298	-33.3678932953767	160.710777205003	54.2961723444707	1.60091371391412	3.11654410211387	23.3825298454301	124.742336716953	38.0843398507759	36.0547350743931	10.7244822652705	-44.5195037657803
-8.19265011473536	89.1231818231628	12.6607424433857	-22.0949118201494	-1.24151926202835	14.9777860609547	586.129037791714	206.133884510397	36.9897004278602	72.3246155957875	17.2948296785237	545.580774484256	61.3186584123347	2.23404616432516	-59.1676097012534	-26.7289990552874	471.435378722048	-20.9363900113649	-19.7778682025804	21.9289169136617	-45.2653479958394	491.130249471385	673.018173450552	558.324514380886	470.276856913264	142.41518502725	320.827543580063	-42.9483043782704	315.034934536141	17.2948296785237	-32.5216080992099	414.667810091608	119.73322932181	3.16839419253683	-12.0357147373683	509.972025189376	35.6038265763345	1.14117966854948	22.4269321704167	-20.1445728333178	69.0528662221259	12.2908595504799	42.6990774102903	-6.96767842739995	-34.3350745012292	158.25030527757	44.7262919342776	14.3180740744673	73.1072952701006	-63.7296850990459
-25.2744925356299	-44.9890185196728	9.51584743621062	9.51584743621062	19.9529494277628	12.9948814333947	428.159605097358	592.833880964069	48.9448994042965	112.14735035314	-19.4761025403231	834.04690476883	141.719139329204	0.238423443719821	-25.2744925356299	-14.8373905440777	341.183755167756	-19.4761025403231	30.3900514193149	-0.921254555341529	-3.24061055346423	451.353165078585	582.396778972517	793.458174801683	83.735239376137	199.703039282272	290.157923209057	-2.08093255440288	202.022395280395	128.96268133953	-44.9890185196728	279.720821217505	42.7466239094529	2.20555224492955	34.6482499545181	711.81340517483	42.2473615026946	36.1677411860161	0.17622249950943	49.8558535980947	395.550557830594	0.684037758148028	178.601633371948	-48.4830878081869	-7.92895695046996	131.449858696347	159.339416748098	265.790251133254	35.6543159922732	-39.3538169551992
-11.0478784640535	-11.0478784640535	12.1688515233556	-44.7121369457966	-13.3695514627944	-18.0128974602762	597.230447206065	1470.17949473265	29.5813990139125	34.8051632610795	-33.1037719520921	294.252120870376	224.601930908149	40.0289275082465	23.7772165170602	-43.5513004464262	852.614477067565	-47.0338099445375	-43.5513004464262	-41.2296274476853	55.1198020000625	512.489382752021	514.811055750762	923.425503529162	-8.72620546531254	221.119421410037	1022.09660597565	5.20383252713291	228.08444040626	446.321702287906	-49.3554829432785	476.503451271537	-34.239981502904	1.24271029732227	81.3322146464044	913.654785160283	48.8908964290547	71.1943027034826	-22.0744871713978	119.856280029507	722.048249439062	-10.9227840341839	314.504189333606	-89.9984971889739	18.4771606002893	104.649412115125	273.952541561919	517.262428192042	-1.79866328555427	-14.9779488113526
-25.8427445516764	-1.44080090219864	4.36918568101036	-40.9487096680198	76.4130193128019	171.696799277429	490.084064037282	1418.51992003408	29.9331266471299	145.551859652989	11.3411695808612	1260.4882849708	174.601792569034	-36.3007204014526	11.3411695808612	-25.8427445516764	576.071865468776	20.6371481139956	-33.976725768169	6.69318031429396	-21.1947552851092	619.065766184522	634.171731300866	629.523742034298	93.8429790624289	383.180310906237	536.563956702955	-1.44080090219864	361.102361890043	390.152294806088	-22.356752601751	609.769787651388	-17.4618270543563	19.0380599228547	156.424430659633	674.490222848915	40.8342026020077	21.5666499385224	41.3476301659421	85.4426711424437	675.014598357185	-3.77527793328292	230.423459882255	-57.5087872176709	2.81289283710056	98.1187410523851	283.660837514768	601.519980744339	12.4474971646332	-7.83081070858056
16.3276329341006	50.0592862112609	68.6698535365907	-6.93557622256165	31.4487188859311	69.8330139944238	592.092059561492	218.717552597062	61.690890789592	-40.6672294997219	18.6539538497668	665.371168404978	99.4936056691682	23.3065956810993	10.511830644935	86.1172604040874	1057.35624269474	-37.1777481262226	84.9540999462543	-17.4040203430597	4.69602835576948	241.980761753725	626.986873296485	459.491767368517	11.6749911027682	763.076646862959	408.31270722386	-15.0776994273934	574.644652693995	475.77601377818	-18.5671808008928	761.913486405126	-0.683672605808521	36.8334095483872	231.516646672862	435.325660537547	32.7775087749606	-28.0610028264378	104.769747503282	51.0290622553801	627.980947275308	3.37222816761804	146.342730430904	-25.0190772463679	-12.8513749260882	91.5880699896457	293.369133467617	685.777533296637	26.6936576148208	-0.683672605808521
-24.0846222332524	230.90275642142	6.18785194492784	-0.798103634652229	-5.45540735437227	-7.7840592142323	356.649956853861	976.071351576627	72.5544299509385	-24.0846222332524	-5.45540735437227	378.772149522531	273.98281582883	2.6948741551378	-64.8360297808028	7.35217787485785	276.31146768869	18.995437174158	-19.4273185135324	-22.9202963033224	49.2679113523382	243.71034165065	532.463172273293	997.029218315367	-7.7840592142323	263.50388245946	593.008120629653	2.6948741551378	467.260920197212	443.974401598612	-50.8641186216427	1605.97167966876	-12.802965603125	NaN	439.490988468774	307.631786150118	13.0550584202704	-41.1969399721792	172.271527780077	85.5657888619439	790.354107283122	49.0603810777701	323.377484054097	5.45410985329794	24.2149517537305	61.7293649528579	169.211931876796	430.829404011216	49.0582643203021	-22.9445581953592
4.18618688958238	69.4538363265659	-19.1236879093403	3.02069314963625	-63.4124500272934	-37.7715877484785	1076.44042764003	1374.80682506624	3.02069314963625	-10.9652317297174	-7.46875050987896	434.253376929706	55.4679114472123	-19.1236879093403	-5.13776302998669	-24.951156609071	851.500135830422	-40.1025752283707	1.85519940969011	61.295380146943	-12.1307254696635	283.904684476655	469.21818912809	589.264044342542	-14.4617129495558	530.989357345235	822.362792331769	35.654517868128	713.971874516778	546.140775964535	-62.2469562873473	920.264266487244	-24.9222586004415	NaN	647.465330264686	179.937911762689	-6.66739193441989	-54.3328771179207	239.773308056871	120.102515468508	952.727267290936	94.7485339879222	500.41223767729	35.9272969529638	61.2812784335493	31.8706599160701	45.0547302859745	175.881274725796	71.4228710257835	-45.2054437849099
-5.98614477112317	149.180153253675	-31.6527504594356	-30.4860865645123	-0.152825296506711	88.5136307176635	422.179504665725	711.512150606701	274.013190010467	-18.2361156678177	-16.4861198254328	626.345686277301	207.513347999839	-18.8194476152794	-47.9860449883617	19.6804609171893	774.512000932559	-4.81948087619988	20.8471248121125	81.5136473481237	-15.3194559305095	250.679912112001	640.345653016381	998.511468757831	-21.152775405126	748.845395244247	152.680144938445	-3.65281698127659	645.012308596074	419.846176875878	-58.4860200426713	522.512599629128	5.04929836300398	NaN	422.897735845845	133.345140038757	36.9994580144151	-45.6652013092118	97.837689406433	74.5186552216918	913.81222556726	74.0137851845459	296.625333171844	21.7804403486664	86.6961157732978	47.6465651082644	86.1904171389772	98.8578329785847	122.197213827282	31.4240678802104
-45.3748330375461	-4.50055896994012	-22.0181049989141	22.3596782744867	-43.0391602336829	1.33862303971788	523.361494703143	257.094795062738	76.0801527633403	20.0240054706235	-31.3607962143669	369.207089648172	149.653846085031	48.0520791169819	81.9193347729983	10.6813142551707	769.77497551071	35.2058786957343	206.877829779679	-39.5356510278881	-27.8572870085721	129.800627252194	539.711204330185	658.830517327209	-58.2210334587937	399.570836098393	241.912921837627	-19.6824321950509	419.424054931231	881.887270096144	76.0801527633403	793.131703549343	35.0208553264494	6.61924035244004	198.330141427003	86.7523683148236	80.6663079632502	-36.9975255005029	-44.0979292440053	28.934794974876	874.897183843584	53.2790363811697	92.838428666397	7.63358374436895	112.110953113046	63.4224703004588	127.32610399198	21.8343912313736	172.971556628781	108.053579545331
-11.1950629888149	-34.5752883502074	39.072421538179	-26.39220947372	162.987615953559	43.7484666104575	766.197430277486	-6.51901791653638	18.0302187129258	-8.85704045267563	41.4104440743183	816.46491480448	103.952546916043	5.17109476415988	32.0583539297613	-3.0119841123275	621.240033036853	-15.8711080610934	-19.3781418653023	8.67812856836875	0.495049691881374	-34.5752883502074	651.634326006663	1030.39397686122	-3.0119841123275	670.338506295777	63.6216581676412	35.5653877339701	677.352573904195	768.535452813625	-48.6034235670429	2262.53185340661	13.7696542820764	-16.1563308733257	236.95089634793	95.9416921050413	48.7667116985909	-17.1668981738522	-37.9640691012651	32.0317035279894	731.978930444439	28.4786465627388	55.8672996416738	68.0493671221733	132.969646700381	71.0878844082352	197.898031060135	58.4100656057687	79.7014221587135	29.488200765572
-23.75399267688	54.6486368542435	-15.5626731736283	16.032416338914	60.4995793565662	16.032416338914	443.151219008468	444.321407508932	109.647496376076	9.59637958635913	-19.0732386750219	1126.54130327975	86.2437263667859	18.3727933398431	5.50071983473327	-38.9664431829189	588.254593066069	-31.9453121801317	-15.5626731736283	-22.5838041764155	-34.2856891810608	-19.0732386750219	692.401369607413	735.6983441246	-16.7328616740928	1306.75033235129	285.175771445756	-14.3924846731637	704.103254612058	784.846261144111	-29.6049351792026	1775.99592103757	-7.48154676229667	-38.9319020990915	275.571651268857	105.131015895259	16.8671154339316	2.66372915279844	-31.8302089585249	35.1286120811028	589.060677045295	3.67825674430795	18.8961706169506	128.465150499978	153.828340287715	78.7532985160117	268.46995812829	94.9857399801638	-13.5687123113537	-49.0771780141866
11.6878499922456	413.467110443615	36.2865802239621	-38.6809785774596	233.076422077694	66.7421509870396	257.67515230941	438.065840675331	353.727337023732	135.267185203964	-3.53993538929318	477.892356288587	-8.81109186751814	-12.9108802394709	33.9438440114177	10.5164818859734	613.771056616163	45.6575250741398	1.14553703579567	42.1434207553231	2.31690514206789	-31.6527699398263	657.111676548235	833.988260595339	-3.53993538929318	564.57359615273	186.221697826805	23.4015310549677	918.326764246939	885.528457271317	-26.9672975147375	1161.97133035156	-1.85060319066571	5.76259187497532	722.627958246871	224.927270282393	2.71338897243587	33.1560345779311	-10.473442785774	-12.0015913670178	315.700034015162	31.1265187286817	0.68378098994037	76.777219949489	47.3482727362885	95.046547922577	513.597960431249	67.6478536245946	-30.7693383442369	62.0800213265289
15.5423663957724	49.5463190834187	-2.04588499438943	-12.5988358284865	849.225482289445	-16.1164861065189	530.291857081176	184.389579741326	193.769980482746	16.7149164884499	-12.5988358284865	539.672257822596	147.454251821986	42.511018527354	-19.6341363845513	37.8208181566441	374.342694755074	-7.90863545777671	-2.04588499438943	21.4051168591597	-53.6380890721976	6.16196565435277	474.009452632658	1102.49630230778	44.8561187127089	748.386174319183	253.570035209296	65.9620203809031	547.880108471338	515.048705876369	7.33451574703023	1334.66122065791	3.78034038096524	50.4570858490421	1169.68426522489	344.723524669527	-11.4403374890598	63.6483400030638	10.8833233869769	-59.1317948151384	42.3393909850287	58.5747807130555	-17.5286086370699	25.0892893990003	-59.1317948151384	111.339797329142	758.725962734209	40.3099672690254	-47.96996437712	173.237220667244
163.774008998811	6.49359043500518	-7.5912231677237	-19.3285678366644	201.333511939421	18.2309351039459	383.262354308003	13.5359972363696	72.2227205810733	-9.35182486806481	-48.6719295090163	1046.42232810315	5.90672320155814	-15.8073644359822	-36.9345848400755	37.0106865742511	1078.11315870929	25.2733419053103	34.6632176404629	157.905336664341	-24.0235057042407	-14.6336299690881	848.061203198056	898.531785274501	27.6208108390985	1143.84228885536	318.706958628829	-14.6336299690881	946.654898417158	500.63580099741	-34.5871159062874	758.857383714106	23.6218764770125	13.4686748934697	848.119132462135	398.087603101106	-29.6587910728835	43.4069143736432	-12.9150315819349	21.5977984307745	147.943157593276	113.435212416732	-38.2848556998188	204.271463052541	24.6424870051001	50.5068558778919	536.075881115401	48.4835151654147	-69.7438726329135	43.3969603678733
-11.9728539477627	-6.09824776693743	-43.695727324219	-23.7220663094131	703.554178876751	-38.9960423795588	320.529855886946	439.196900739616	-28.4217512540733	1.53874026813539	8.00080706704315	897.416182843984	158.978185914252	-2.57348405844228	-44.870648560384	186.58883496413	563.738551773111	186.58883496413	-4.92332653077238	-1.39856282227723	-36.6461999072287	79.6710024731111	609.560479983548	859.818703286703	-22.5471450732481	1012.55846398816	287.632061274325	-31.9465149625685	653.032565721654	986.710196792528	253.559345425538	1726.91057557651	43.4634125730598	-23.5197360621027	526.553999699383	451.451681532686	-47.8772446567072	23.1654887442227	-36.7133865508468	102.327391676687	253.546924201524	168.295644120408	-59.0411027625677	383.453636706081	108.416768825339	-10.3260855733586	313.425799496593	56.6570630618039	-91.517780888707	-86.4432999314978
275.312026848112	24.8005099946589	-22.2439063158488	-24.5961271313742	355.287534575975	10.6871851015066	4.80663306269312	504.653556361837	115.361011392386	115.949066596268	-4.60225019940842	656.371798963224	-29.300568762425	-28.1244583546623	-19.8916855003234	444.67192556594	739.875637914376	56.5554910042516	-4.60225019940842	-26.9483479468996	-34.0050103934757	49.4988285576754	655.195688555462	584.6290640897	-23.4200167236115	511.710218808413	372.929190692416	8.33496428598119	729.290644244511	538.760758186955	-71.6405434418819	1706.63839309531	2.40732332838765	39.463850145532	430.727445794995	460.679146070773	-7.73518457116643	13.0675135472335	-35.6509150498325	84.6235036572623	158.710649031881	203.381939891847	-12.8095733281634	593.660881019519	96.2963772624536	-1.14057213189076	397.249148307993	78.0296288196855	-70.1586763618285	125.751416867355
-20.7627511142056	2.78328866557012	6.31519463253648	45.1661602691665	268.853538177036	-34.8903749820711	1015.26299919593	255.903216298159	-31.3584690151047	-20.1741001197112	-6.63512724634018	682.086536312101	-9.57838221881215	-7.81242923532897	-8.98973122431776	173.492077068944	639.703664708504	100.49935375164	18.0882145224244	5.1378926435477	-7.81242923532897	48.6980662361328	784.511809354125	558.469827468278	-1.92591929038503	569.065545369177	318.300221714565	-45.4860928829702	597.320793104908	579.661263270076	-33.7130729930823	1930.02664464022	-38.6487659162845	102.447436353167	334.900891890608	469.90661060886	32.4068755143744	2.96953835024428	-34.5884435488183	66.9196156378373	63.8743738622376	238.468235663285	33.4219561062409	803.868125332956	84.1759856995687	8.04494130957706	481.072497119392	99.402194577567	-48.79957183495	337.946133666207
-40.4915193605728	-11.0291196812043	37.2892157929599	-22.8140795529517	269.452925266383	46.7171836903578	582.932857854864	252.953981445937	52.6096636262315	-12.2076156683791	16.0762880238146	1253.49707455729	-8.67212770685486	-0.422655796631694	185.779710176977	146.889342600211	243.526013548539	116.248446933667	3.11283216489252	-23.9925755401265	-5.13663974533065	1.93433617771778	1261.74654646751	492.188666842409	-48.740991270796	466.261755124565	683.105016764717	-15.7431036299033	696.068472623639	401.444475829954	76.1795833697263	1325.38532977495	-24.8954639494608	17.2252155245207	608.595991051392	463.90845301425	-8.65767936106489	3.02054359898956	-17.2813449395101	37.0261123614106	105.556780566159	145.643886208661	10.1246320024896	635.457903143203	24.3337311467183	17.7414257904034	258.823896462216	54.7902994202439	56.834295662407	194.36757015081
NaN	-4.81480209095273	45.9119715253612	-5.99449450063445	161.52182767417	3.44304477681931	1219.70591915867	517.788935398049	23.4978157414085	55.349510802815	12.8805840542731	871.696658302565	-6.58434070547531	120.23259333531	-23.6898806458602	424.593235033193	444.648005997782	165.060904903215	-24.869573055542	9.34150682522791	261.795682497116	306.623994065021	1130.04929602286	311.342763703748	9.34150682522791	266.514452135843	997.923746138509	-24.869573055542	625.140944679085	553.179707688501	-28.4086502845871	833.94650119275	-11.1421619826372	-67.9970053041254	882.291090212177	457.91029541964	-49.7222342365042	3.07154884773484	0.0257536697979705	7.13260908498399	147.23918727008	52.819536754037	-13.1726921012618	467.047680953451	-35.5085234061321	27.4379102712298	36.5752958050404	10.1784042629209	162.468163159764	50.7890066354124
NaN	-34.0145919035329	-6.85409283381387	-18.6630054728222	21.487297499806	39.2006664583185	1053.58626214913	212.79168225174	16.7637324442027	-5.67320156991304	23.8490800276077	648.540558631146	19.1255149720044	9.67838486079774	12.0401673885994	1070.11873984374	432.437457337295	544.622127407873	21.487297499806	-3.31141904211138	-44.6426132786404	41.5624489861201	1093.73656512176	556.431040046882	6.13571106909525	252.941985224369	1072.48052237154	-22.2056792645246	828.036030744072	349.775068864237	-31.6528093757313	1359.43709949945	-52.2181384835263	NaN	679.839823476064	468.157150876704	-47.1373843588854	44.2482811874325	-45.1110062665854	47.8019856967805	138.671991462548	119.894754831364	1.60087452320381	579.855775791155	96.5474414244989	19.3675517249106	99.5872392310781	26.4772674248979	76.7281822310217	14.2881816090445
NaN	17.108503636345	-24.2647358675185	-33.7214763255444	52.5712803539422	173.144721193773	893.039088560997	473.396230736096	-10.0796251804796	-18.9453193598789	15.9264110790917	810.29260955327	27.1562903729975	56.1175580257019	286.625606690084	306.721180163389	818.567257454043	818.567257454043	-26.628920982025	-8.89753262322635	-37.2677539973041	160.141703063987	1045.52902844666	856.394219286146	62.0280208119681	527.772488369745	1054.98576890469	14.7443185218385	513.587377682706	317.360013178668	-71.5484381576481	2029.03003608136	-93.2941149844155	NaN	477.388556739952	478.404006333768	-44.5525344812666	85.4250135271302	-90.2477662029687	88.4713623085771	130.104795655017	186.96997290869	16.3744411476694	692.66387062886	228.60340625513	11.2971931785914	162.599182657116	42.776130586875	-9.01179869772062	-22.2126434173234
NaN	36.3867177533428	-1.4787637567486	41.1199029421042	-7.39524524270038	54.1361622111982	1135.66897784318	93.1849400184799	11.5374955123453	33.4284770103669	-22.778097106175	773.580310902935	16.2706807011068	237.547088275703	-1.4787637567486	386.642421721688	477.756236605346	796.062940549552	-15.6783193230329	-29.8778748893172	-20.4115045117943	63.602532588721	1056.38812593143	541.654236653625	10.354199215155	329.844199456551	380.725940235737	-10.9451341342715	659.983866372661	606.735532999095	45.8530881308657	585.436199649668	-65.3219008447372	NaN	790.298035741882	992.409148328283	-8.45081633994474	20.9907608247965	-28.7593467122631	4.74033679579126	153.526962091057	81.4117653720006	163.693641734646	460.705171561012	143.869484057156	7.79425424273405	279.462648696718	-6.42748581780952	16.9368080174263	-35.367153135963
NaN	162.309458602994	-26.0264374968453	9.50863723897354	-30.7644474616211	14.2466472037494	1268.63478537815	286.68222017836	42.6747069924044	167.639719813367	207.320553268365	476.202618769394	21.3536621509131	-30.7644474616211	197.844533338813	445.405553998351	1095.69742166383	888.409485704892	-9.44340262012982	86.5012991665809	9.50863723897354	-34.317954935203	743.900181779229	940.527595317426	-28.3954424792332	502.261673575661	702.44259458744	-7.0743976377419	18.9846571685252	331.693314843731	-39.0559648999788	1203.48714836249	-37.3496867050589	67.2606354224867	1103.20751474381	1506.4142903228	27.6509018013772	-43.4434918775373	32.7290727784425	-78.9906887169945	176.949128527098	-24.1464421646891	311.012842321622	228.746472493164	59.1355618591821	4.2913153068767	396.326114736319	-55.6311022224941	42.8854147325731	-48.5216628546026
NaN	18.1470388294837	18.1470388294837	3.9185050681672	44.2326840585639	33.5612837375765	640.645390887079	-17.4242955738075	15.7756165359309	236.317889836336	14.5899053891546	646.573946620961	24.0755945633655	-2.01005066571466	165.175221029754	836.287730105181	619.302590245105	729.573726895307	14.5899053891546	-6.75289525282015	5.10421621494358	-18.6100067205839	881.344753682683	593.216945016024	32.3755725908001	382.16036088983	251.732134744429	-38.7670962157822	1227.57240854138	305.089136349366	-30.4671181883476	1063.94427028624	-13.4305758689524	26.684758825125	947.430378117804	1756.49344666378	6.37198258249965	-50.5074104039244	7.89524920689104	-19.5217033448717	239.488838751399	17.0427897085525	216.112816740088	257.260959821302	51.5730596714992	-27.147916243788	264.356456700213	-33.2373817011534	11.9576013198151	-67.2679599904349
NaN	41.0461547777312	18.4946316195996	-24.2345701537023	10.1861757192353	-13.5522697103769	1751.40114798129	147.869159210986	187.037594169846	86.1492010939943	-15.9261142533381	462.403561153347	-30.1691815111054	-34.9168705970278	674.862647748377	120.569946966932	360.328245806015	476.646628411115	63.5976779358628	-23.0476478822217	-15.9261142533381	45.7938438636536	679.610336834299	468.338172510751	-23.0476478822217	505.132762926649	403.057447579317	-39.6645596829503	481.394317497037	-15.9261142533381	-90.7022173566165	521.749674727378	10.488534967154	-13.8911177722366	791.653241491795	2006.57260300476	-14.9069366363779	-57.5713289303115	-16.9385743646604	39.9472820272511	302.0285489757	58.232021581794	121.212791158553	285.77544714944	44.0105574838162	-58.5871477944527	132.386798664107	-10.8436611798128	-18.970212092943	-86.0142571262672
NaN	33.1005656959448	23.5954787129005	-58.3858965158564	-6.10791810911287	-10.860461600635	892.122801788572	84.1904082298078	105.576853941657	114.487872988261	-33.4350431853652	498.849827865115	12.3081879205354	31.9124298230643	162.607375839923	-4.91978223623234	683.010888161598	940.836372576674	84.1904082298078	-8.48418985487394	-38.1875866768873	131.715843145029	1536.09244488982	918.261790991944	-12.0485974735156	466.77015929734	592.712561822677	-56.0096247700954	811.329562432695	63.9920983908387	-52.4452171514538	901.627888771616	8.00025201782609	-37.2096913530673	673.411579090118	1385.01162885038	63.3747574185299	-34.1577087312016	25.7828089530616	13.5855931475428	489.559448834282	282.824884534251	80.6344413141523	285.344203114038	152.269715080783	31.8826176391423	67.9333802662658	-1.64984245562045	-2.66510711207496	-50.4111800292532
NaN	63.1979742849163	252.304935699299	42.9789909890389	-9.35249518852612	-4.59508735420202	1185.9462231854	-16.4886069400123	120.286868296805	103.041264897381	310.583181669769	493.743383291247	157.156779012817	-9.35249518852612	365.293371764496	9.67713614877026	15.6238959416754	353.399852178686	-43.8437019873758	-39.0862941530517	-18.8673108571743	37.0322311961338	1493.98838045789	1659.30830270065	26.3280635689046	1020.62630094264	1510.63930787802	-31.9501824015656	NaN	22.7600076931615	-23.6247186914984	944.507775593455	5.51196906849813	-60.5282649338979	555.169916688441	763.450654695998	141.656451473438	-10.7440885320917	68.5041922707836	-12.7760957321654	677.090348692864	507.417747486708	40.0560914697515	284.912959078635	260.528872677751	122.352383072737	3.47996186842441	7.54397626857186	13.639997868793	-14.8081029322391
NaN	5.25483716464606	545.77386060767	-13.7942914148438	11.2076898457366	245.750085480705	1051.76633850037	12.3982603819547	271.942637277504	130.860028735657	-29.2717083856792	581.490976694213	335.638160965173	-34.0339905305517	426.716806985858	-1.88858605266262	NaN	-11.4131503424075	2.87369609220984	26.6851068165721	-19.7471440959343	-31.6528494581155	1044.62291528306	956.520695602919	69.5456461204242	733.884005330132	1135.10627603564	42.1625237874076	224.319815828779	275.514348886158	-69.7511066170951	710.072594605769	571.580192475657	3.53688122310506	552.222623577619	883.4811006824	133.590608916162	-27.9694869500662	131.564885021476	45.7043570804279	348.973854764347	323.584575744753	23.8515015324038	224.018348176786	218.431529596731	41.1192198601895	45.702878655631	24.3625525835658	5.56251271624216	-27.4610231422987
NaN	22.275715994366	303.538536770731	NaN	0.823466952100862	9.16600824631508	575.267024639423	3.20705017901921	265.401205140037	93.7832128019164	-27.7795317709193	346.443034855261	134.900023466258	-33.7384898382152	585.993149160555	19.8921327674476	519.252818806842	303.538536770731	-34.9302814516744	-42.0810311324294	-30.1631149978377	56.837672784682	1241.4785365631	960.215715786736	5.59063340593756	1066.2851693846	968.55825708095	2.01525856556004	416.758740049353	245.140747711232	-44.4646143593477	664.651395648861	1137.64841588282	67.6020273801081	549.275330466797	1003.5115466688	125.524766358887	-45.1948853680407	194.625577772167	104.184809893021	20.8573608358302	139.751404002798	7.64691159505604	163.123737274937	176.334186515711	-40.1139433523583	87.9257954428376	41.1811288985597	-2.51497243630872	-40.1139433523583
NaN	-14.3541392105463	421.09640806057	-34.6353975765983	19.0502863335393	75.122000639683	779.000967461487	57.2267726696372	353.094541774396	7.12013435350872	-14.3541392105463	608.39979414705	23.22583952655	-27.47730638858	175.33527727194	-0.0379568345096243	497.449380732766	504.607471920784	-23.8982607945708	-7.19604802252797	1.15505836349343	50.0686814816188	1411.29902240311	617.943915731074	9.50616474951484	708.613070779307	1144.06361805042	33.366468709576	2.34807356149649	510.572547910799	-40.6004735666136	1336.13906492892	919.790623021039	61.0525411673265	726.73322102397	940.638476569774	15.8186616929102	-43.1154590601571	102.712290983605	37.1644415744962	32.0901548910652	146.421333242296	13.2884509889566	197.74605754396	237.891600189081	30.0629544543211	350.717075404809	77.8251034941177	-48.7093943414261	102.225456871173
NaN	-30.7571836857493	427.831474585074	NaN	5.07005524165879	197.342904152082	941.355232544591	15.8182269198812	688.176077457573	-6.87235773414391	-18.8147707099466	809.988689810761	152.558855492822	-11.649322924465	700.118490433376	-41.5053553639718	163.904147819835	147.184769653711	-30.7571836857493	-16.4262881147861	-6.87235773414391	7.45853783681933	558.003776021324	676.233664481771	0.293090051337711	1534.89315744199	841.038963547848	24.1779160029431	337.069135968974	270.191623304479	-104.800144135726	639.212184256782	701.932830159261	54.5030549545449	904.191111581143	877.765406470746	-93.8874429730667	-41.0360327522736	10.7990041950428	-29.8559267440288	43.3229489463002	153.091262481794	18.9299903828572	232.368377812983	299.449013862452	100.239852261001	613.50835536678	114.469078089676	-94.9038162465435	244.564857094705
NaN	4.21122785186833	343.724685118556	26.9251563309777	138.103858886619	-5.35253150775668	1361.06958699867	-26.870990066913	457.294327514103	33.5002408907199	-13.7208209474286	609.11900734815	118.378605207392	-12.5253510274754	480.008255993213	-40.0211591863974	114.194460487556	79.5258328089153	-2.96159166785043	-12.5253510274754	-11.3298811075223	12.5795172915402	499.135774712463	566.082090229838	-42.4120990263036	884.07708893737	364.04767375776	43.6617352103215	637.810285427025	513.4814137519	-38.8256892664442	864.94957021812	763.54926325347	-2.36844617500379	1080.18874471645	767.599498993914	-43.0172741726905	-49.6297109228658	40.8392539552943	-5.91872500269898	64.7254129141319	223.806786319067	16.441117138555	319.864324700407	263.947520148824	74.8858167717807	597.350040525887	74.8845222084566	-93.8450922586075	305.12312101383
NaN	-20.5833899205235	984.645511328849	383.901572725057	87.1197066419093	-21.7800909934394	995.415820985093	3.35063153779492	365.951056631319	-11.0097813371961	-2.63287382678468	446.130028516685	224.141979490782	23.6945497773656	623.241787308241	3.35063153779492	216.363422516829	114.643831318975	-38.5339060142623	-30.1569985038508	-11.0097813371961	0.957229391963084	588.53745619368	1013.36633707883	-7.41967811844836	1012.16963600592	1030.12015209965	65.5790873294228	8.1374358294586	468.867348902088	-37.3372049413464	121.824037756471	825.165696347678	-59.2399473045525	1256.18637785175	657.433591517083	7.8528946276857	-58.2233890934579	70.8795037155458	18.0184767386309	86.1278768819636	294.52231015634	13.9522438942528	407.360271587831	228.446026435196	49.5317812825609	581.191725684994	35.2999663272377	-92.7863682706716	365.681384932956
NaN	8.47793465010756	1126.15106973742	327.1285819526	-11.8869563429088	221.710322694632	787.135531441911	324.732712424009	646.977164019387	21.0562496752059	31.2386951717141	396.608798281714	131.266247990354	129.469345843911	800.312813849157	16.8634780001731	26.4469561145338	74.3643466863371	-8.2931520500236	22.8531518216486	-29.8559778073351	-34.6477168645154	726.040858462862	1001.56585425073	-5.89728252143343	554.736187168665	1031.51422335811	113.896193908075	16.8634780001731	358.274885824272	-113.711411307991	1316.62269726034	739.885162057597	38.4128201447538	959.970847281754	611.790779745152	5.87093206915787	28.245295482024	38.9093514371275	5.36163543648535	58.734456612653	301.717122237443	11.9708363505206	405.414662498415	174.121861286417	23.1517741405031	784.135692546569	1.29309003045894	5.88008981328528	404.401711883492
NaN	32.8025562816739	1187.6042311589	1121.64982605169	-43.9443878430848	-45.1435588450342	915.392413716399	-13.965112794351	356.578726808	-22.9588953089711	20.8108462621803	891.408993677412	164.711366496103	6.42079423878808	336.192819774861	-40.3468748372368	381.761317848936	199.487325552634	72.3751993460026	-28.3551648177432	-0.77423177290805	-6.77008678265483	2221.28963483925	571.230336156935	-28.3551648177432	526.861009084808	519.665983073112	207.88152256628	NaN	506.475102051669	NaN	638.383912266098	654.604627767516	136.06558759406	663.755316711754	566.147967973221	3.88896951063005	114.713980057506	6.9391991587092	-7.29520586566018	31.3410363433424	308.911934318545	9.98942880678836	403.469053408999	119.797696137638	-3.22823300155464	987.079659408144	-32.7137862663198	104.546547897242	443.122038834028
NaN	137.604890718556	446.110207717434	788.22699894187	96.7909577303777	66.7807128861289	147.208169068716	-26.8512510279273	626.171676782926	15.163091754021	-4.04346494629819	452.112256686283	161.613086593955	34.3696484543403	570.952826269508	34.3696484543403	88.3880891739881	114.797104636927	287.6561149398	11.5618623727112	198.825790200824	-34.053709790547	1114.7384628473	758.216754097621	-5.24387474006814	616.568398432767	460.515125242673	459.314715448903	395.692996379096	435.306519573504	-104.877887622974	1209.57083655512	1009.11453185993	65.9607378852933	382.685873436216	347.610730959123	16.1432814565247	51.2172209637797	5.97372096500905	1.90730331775181	98.5119743337486	304.414690349754	35.9728278617049	649.144774225408	196.637503511281	-19.4485608813059	969.424069297636	93.43316266911	76.6413535329223	787.443412525938
NaN	71.9895161439425	618.740788338672	652.387020473733	39.544935156563	273.866908954304	1327.7149654703	33.5366794181593	655.991973916775	29.3309004012768	-24.1425756705155	914.346970668131	135.677026971021	-13.3277153413889	583.892905055931	-21.739273375154	150.09684074319	142.886933857105	94.8208879498763	-21.739273375154	NaN	-16.9326687844311	1121.03096806922	776.157088684848	-4.91615730762387	842.247901807287	1008.07576018723	371.200651916443	7.10035416918338	754.527368026594	-84.2251330545517	1362.56284875304	1363.62443595233	-4.14411182347345	101.616430160678	129.073493945025	28.3975934024194	-12.2795381299467	5.00824277130891	11.1098125011638	165.682912324155	299.917446380963	61.9562269166214	894.820495041816	273.477310884925	-35.6688887610571	951.768479187128	219.58011160454	48.7361591686024	1131.76478621785
NaN	36.3106710528907	617.30899065421	1364.30683014162	15.8614548350389	5.03539919029381	1265.66943426728	18.2672449783156	242.005728303047	-12.4065793484622	-19.022502242473	808.569307044706	406.200905581681	-31.0514529588565	430.860254550267	-13.0080268842813	334.6286488192	108.484375351191	15.8614548350389	-35.8630332454098	38.7164611961674	25.4846154081456	1339.04603363722	703.917435812171	26.687510479784	1014.26436429486	666.627688591382	408.005248189138	365.903920681796	967.351456500968	NaN	970.960141715883	892.367319072365	NaN	176.43434494024	191.179990260394	15.2285316336097	15.2322344270187	17.7734443097689	113.38155112084	136.761089349417	530.880323473263	41.6704259565169	1029.21174982966	258.296331590445	-19.8560497320674	1333.83203759878	124.550822012395	265.945140233877	871.537599721215
NaN	-1.85040170910395	1095.12257187006	507.501483937422	NaN	22.232429763545	1775.46256097239	40.2945533680317	360.596211954263	58.3566769725185	24.6407129108099	812.149302066431	336.513380481614	41.4986949416642	806.128594198269	6.57858930632319	367.821061396058	171.545984893969	-9.07525115089864	-4.25868485636884	-9.07525115089864	-18.7083837399582	1588.82061705936	688.122719982289	-15.0959590190609	541.21744799913	780.841621151988	520.747041247379	15.0075803217503	679.693728966862	NaN	213.690939971104	421.110202192396	NaN	251.252259719803	253.286486575762	2.05946986480003	42.7440069839841	30.5386458482289	215.653289740516	107.839266374679	761.843200565563	21.3846249964125	1163.60300461751	243.115352295966	-4.04321070307758	1715.89559601043	29.5215324202493	483.154121299152	611.310413224582
NaN	-9.95587891870233	651.803594346825	760.28875389855	NaN	70.805295414249	1384.68111665182	-1.51814428690144	908.551805285909	46.6974821805322	86.475374016165	590.328670600847	308.26725576636	-15.9828322271315	458.94108847709	129.869437836855	20.1788876234437	87.6807646778508	-15.9828322271315	45.4920915188464	-49.7337707543351	33.438184901988	929.043446534568	1125.52212438936	26.2058409318729	795.24508308744	1026.68009013112	1125.52212438936	364.920616865594	328.758897015019	NaN	125.047875190112	779.288498954855	NaN	194.865897896954	209.107893580903	-19.2527769171074	-7.04889743811173	39.7479510178873	141.460960679702	55.0003926743975	680.57950916422	56.0255626110073	816.35229854542	154.683342639889	-5.01004040477883	1054.34989542659	104.346506948669	1094.13677769403	532.576263085899
NaN	-8.42505089312836	283.582396319695	930.342692625783	NaN	252.209695379474	1251.30955609112	16.9144383278191	383.73371085963	45.8738545803305	12.0878689524006	1148.74495686347	220.233673267326	-16.8715473001109	673.327873384744	-10.8383355808376	223.250279126963	230.490133190091	248.58976834791	-33.7645401140758	-69.9638104297151	-2.39183917385515	2081.47948866311	947.235685439748	-6.01176620541908	743.313129328314	844.671086212104	508.017872276658	-7.21840854927372	118.272395211609	NaN	801.231961833336	1137.46679571731	106.943278386795	138.479536074106	164.929300586044	-40.5650236990148	-56.8418018602076	48.9572561875456	67.2686316188875	2.16151897411633	599.315817762877	90.6665002256022	469.101592473335	66.251332983813	-5.97687010648007	392.804194842743	179.171481477088	1705.11943408891	453.842112947216
NaN	58.3353775966319	14.8510989804071	1060.88957902626	NaN	18.4747888650925	1128.53179020705	14.8510989804071	427.951745834543	28.1379618909202	132.017071918568	343.39898185855	274.548874049528	8.81161583926477	795.152320815997	357.893741397292	396.546433500603	290.251530216498	-8.09893695593378	61.9590674813173	-8.09893695593378	42.6327214296618	2506.74184301573	930.436743177585	81.2854135329728	502.841336784708	462.980748053168	344.606878486779	536.662442375105	722.678523122289	NaN	697.312693929491	632.440460928267	152.281897145272	112.088410959231	70.877904049951	-27.2905804992398	20.0239034950442	144.147306193079	20.0126017471109	71.9102099240845	669.118886795114	195.017703546217	848.716654416559	64.7819864081457	116.171501091251	662.524046749977	77.4902525406574	1079.064205655	444.77693185229
NaN	247.35924900498	209.875489794132	731.020658177223	NaN	64.7770670424588	1079.25687278124	43.0123036297079	16.4109261252345	23.6658472628182	1.90108385006726	1218.30952791826	448.078733811461	220.757871500507	636.706683388636	121.607282620197	340.464070270637	1102.23078971692	-0.517223195793952	252.195863096703	119.188975574336	13.9926190793733	1619.74849753122	558.111704398146	-42.8375964983652	663.308060893109	553.275090306424	599.222924177787	978.897130377997	664.51721441604	NaN	860.400085130798	127.414126139221	197.620515903748	85.6972858443568	-23.1734924861424	-14.0161372994649	96.8896088502959	239.337356198613	-27.2434281246657	141.658900874053	738.921955827352	299.368906866832	1228.33171635978	63.3126398324784	238.319872288982	932.24389865721	-24.1909763957732	453.008977221088	435.711750757363
NaN	21.605241962232	40.9718505401231	1419.63229867875	NaN	-19.5488012657866	861.631889028259	8.29069856493189	418.620717809	63.3644917083097	40.9718505401231	769.640498283276	277.002392583171	136.594480393461	463.406000145373	261.267023113635	273.371153474817	833.792389197541	-26.8112794824958	-2.60301876013186	123.27993699616	-30.4425185908503	1127.92275697426	1010.5126924708	301.210653305535	423.462369953473	937.887910303705	572.343173396011	42.1822635762413	383.518739761572	NaN	244.32124060798	109.667374507089	NaN	138.674747692238	-19.0540705190716	-10.9135505448342	73.5428962030778	205.318090352513	-38.3894156169836	127.475289017201	705.45702608147	223.121834666398	792.423172336461	10.9592953683297	131.537162276354	710.018930218878	-9.89495458287646	450.048084467111	406.798716677948
NaN	-4.69316418794903	21.9636896836636	1711.03888500312	NaN	240.065221360494	1010.69063328529	-15.5982407717905	375.772841070522	46.8030307913026	-5.90483936393142	620.531226618964	466.648479269201	51.0438939072409	967.070326949928	572.064219579669	386.677917654363	475.130205501078	24.3870400356283	0.153536515980532	NaN	14.6936386277692	1055.52261479664	1057.94596514861	-24.0799670036673	771.990623616763	338.210910615067	287.320553223807	682.326660594066	494.517008316796	NaN	1302.70435069705	91.9206228749576	NaN	191.652209540119	-14.9346485520008	-7.81096379020353	50.1961835558596	171.298824506412	-49.5354031093016	113.291677160349	671.992096335589	146.874762465965	356.51462831314	-41.394049095819	24.7544522637266	487.793961780546	4.40106723002028	447.087191713134	377.885682598532
NaN	1.70290655452808	-22.555892460443	928.389028926422	NaN	15.0452460127622	36.8781651262361	50.2205045844702	376.501351335831	27.7811154956219	200.625058477291	1223.13343695832	166.056269880957	-18.9170726081973	458.981267986732	648.199900303506	334.048453059631	871.38085124124	70.8404837471955	12.619366111265	-33.4723520171799	25.9617055694991	1070.303003164	1459.65672735429	-9.21355300220888	617.876401534792	429.870709168767	321.919053552146	1095.77474212972	919.898449271182	NaN	1050.89596395203	37.0157095299836	NaN	121.997488676548	-19.4654901673203	-38.2964503344694	-8.7839493308004	174.418857828101	4.96617366630006	105.210025034711	455.301133580936	211.57277787971	341.83907733517	-10.3023878911817	14.1200981677545	489.416044301502	60.4343393516581	274.143491633653	210.02495189938
NaN	28.7538692521492	113.748385059498	2003.05505072	NaN	17.8260029340615	1272.1022147768	22.6828324087671	232.740707189787	69.4298161028092	49.3953945196483	422.157056703308	357.19696247912	2.04130714126805	514.436816722716	631.000724115652	691.711092549473	431.87071565272	49.3953945196483	89.4642376859701	-44.0985728684358	15.3975881967086	898.126345224464	1476.08905271444	192.671864023466	467.082729344336	544.792000939626	85.8216155799408	440.370167233455	873.842197850935	NaN	677.140604125356	-17.8892038149905	75.7534250223	52.3427678129774	-23.9963317826398	-68.7819368787353	-67.7640822174604	177.53889114979	59.4677504419017	97.1283729090729	238.610170826284	276.270793293455	327.1635263572	20.7892733134556	3.48574407178238	491.038126822458	116.467611473296	101.199791554172	42.1642212002285
NaN	27.9054418660261	-29.2219977228072	NaN	NaN	115.419817406366	1146.14468488149	-12.2053135899632	787.578840653703	82.6019265787388	-10.989836151903	1172.88518851881	202.326454227677	-7.34340383772211	154.315095424295	1137.63634281506	436.305861054281	414.427267169196	31.5518741802069	13.3197126093027	63.1542875697743	-1.26601664742069	1214.21142141286	924.927791154515	64.3697650078346	546.914307917767	438.736815930402	-2.48149408548098	1198.41021471808	1170.45423364269	NaN	934.651610658997	-4.09641775969511	57.4864786662792	109.408658713898	13.7198410944282	-31.5788645684405	-36.1601379299855	175.060840797614	26.4377382612591	51.8853103946818	331.833457801986	244.278574568958	501.329072595132	-35.6591861172965	1.50085549150886	418.852890470268	92.096133829888	23.3798155641369	-31.5889730737473
NaN	0.286734020398801	-4.58026664851794	834.97734873962	NaN	76.9419945558375	1384.94842432721	40.4394895389619	541.740558437386	36.7892390372744	-7.01376698297631	1354.52967014648	317.858527667216	63.5577427163164	385.996537032051	731.553584525139	590.410565126554	884.864105596016	-0.930016146830384	27.0552376994409	28.2719878666701	-31.34877032756	955.435615295309	754.671837702494	39.2227393717327	1100.22888519558	411.548290543863	7.58723502377391	344.627031346258	888.514356097704	NaN	1504.18994071567	9.69636829560024	39.2195323102584	166.47454961482	51.4360139714963	5.62420774185428	-4.55619364251061	172.582790445438	-6.59227391938359	6.64224788029077	425.056744777688	212.286355844462	675.494618833064	-92.1076455480487	-0.484033088764655	346.667654118078	67.7246561864801	-54.4401604258986	-105.342167347723
NaN	31.075353423319	6.71484213237733	1110.24600361204	NaN	118.773194070709	821.573944814376	29.8573278587719	398.919073916538	27.4212767296777	-9.11949020673476	1122.42625925751	366.641396456041	-17.6456691585643	346.543974641014	1024.98421409374	472.000607789363	702.207439488762	32.2933789878661	0.624714309641908	26.2032511651307	24.9852256005836	1417.1884458779	1241.79276458312	12.8049699551127	568.224627388583	982.353319334591	-38.3521037558648	643.742212390502	625.471828922296	NaN	595.021189808619	16.8757150690335	6.69076783779007	88.6463387877974	37.236425065378	36.2223741395084	-17.2335465050085	161.448918502789	26.0412305760613	68.8055032297484	420.055234485829	149.226592181279	395.085883240479	47.4317628037723	14.8401914264722	709.238471990295	91.2009019171867	-46.7575454711342	-73.735887456857
NaN	209.464326052751	77.7795331041426	1211.73191682827	NaN	48.5162457822295	911.783221778663	65.5864967200121	471.614608311555	38.7618166749252	3.40201116094698	677.676923203359	291.767321645631	-5.13311430794431	514.290235656012	995.915172829163	371.631709961686	415.526640944555	26.5687802907948	44.8583348669904	161.911484154642	-20.9840616073139	1294.64456424036	1126.38066213936	-1.47520339270518	491.123466526164	1056.88035474982	-36.8350089066834	266.771597058164	637.439903135729	NaN	1170.27559312223	24.0550618424667	-25.8379966346783	10.8181279607752	23.0368361592597	66.8205405371624	-29.9108993675064	150.31504656014	58.6747350715061	130.968758579206	415.05372419397	86.1668285180962	114.677147647893	186.971171155593	30.164415941709	1071.80928986251	114.677147647893	-39.0749305163698	-42.1296075659909
NaN	73.3172844173627	36.6997524995203	1313.43103203496	NaN	40.3615056913045	1037.57895825388	36.6997524995203	671.403639075455	39.7512134926738	-24.3294673635504	551.786368143837	437.661726999895	14.7292333488148	413.860331253297	1086.40233414434	567.653965308235	352.831111390226	45.2438432803502	46.4644276776116	211.243321307902	24.4939085269062	1596.60661219961	828.859026322178	152.655270239355	659.197795102841	902.094090157862	131.905335485911	269.83137237645	651.874288719273	NaN	915.520518527738	37.3474938366873	82.1621383483264	85.723236859512	29.7095019257191	115.761265738953	-34.9547894235462	216.576373896606	84.700463672101	104.552894695975	723.211863855167	204.361285140243	432.992022433894	175.836581048168	88.7767074284259	959.93263008332	281.7579450338	-66.0154986841895	82.67282889547
NaN	335.212842769035	-0.800815860522309	213.026057812832	NaN	45.6301624228347	965.696653143041	98.1704799540018	648.011012256914	48.0738981219587	17.5272018829081	814.185039797349	322.994164273415	-26.4600407013249	217.91352921108	1516.75905329551	452.512156326989	258.235168246627	45.6301624228347	-16.6850979048287	553.927187840638	19.9709375820321	819.072511195597	716.435611832387	-5.68828725877041	882.609639372823	905.825128514501	183.701229423344	348.653389114217	1056.11487401063	NaN	1676.82374158814	50.6399258309079	190.162273331331	160.628345758249	36.3821676921785	164.701990940743	-39.9986794795859	282.837701233072	110.726192272696	78.1370308127431	1031.37000351636	322.555741762389	751.306897219894	164.701990940743	147.388998915143	848.055970304129	448.838742419707	-92.9560668520093	207.475265356931
NaN	-13.9172513326017	-34.710869397548	729.760382990184	NaN	-11.4709433249609	688.173146860292	26.4468307934706	403.178263970145	16.0500217609974	1.98375071706317	733.429845001645	366.483643855534	24.0005227858299	387.27726192048	575.642978508817	754.223463066592	239.275627458215	42.3478328431354	52.1330648736984	173.225311251915	72.9266829386447	1193.33575043811	1025.76365191471	75.3729909462855	274.747093569006	536.502050386566	304.102789660695	902.225097528857	449.658116115319	NaN	816.604317261431	15.044550030331	NaN	218.753918449551	142.879770244256	82.7708508303394	-52.1745876029592	406.164621176608	69.5340106685757	148.987545656556	687.229149039604	257.445841959119	428.021749731785	389.877839010807	93.9769958441368	1153.2539766418	272.203985940938	-84.2555646556471	109.75977140491
NaN	28.0386001179123	63.5474433066681	744.337678235919	NaN	34.1608144608012	642.708920143962	-1.34802872795466	919.433008442542	-12.3680145451548	9.67195708924543	1220.64595411268	414.350325154205	15.7941714321344	394.147017822671	904.739694019609	389.24924634836	12.120842826401	13.3452856949788	34.1608144608012	457.818046988716	-5.02135733368803	1530.42999986286	1384.7212985021	-14.8169002823103	422.30920379996	587.608991057962	242.316102119025	243.540544987603	838.619779116408	NaN	1248.80814008997	-20.5508257702459	NaN	276.879491140854	249.377372796334	0.839710719935923	-64.3504957263325	529.491541120144	28.3418290644554	219.838060500369	343.088294562845	192.33594215585	104.736602243676	615.053687080872	40.5649927731308	1458.45198297947	95.5692294621698	-75.5550624592849	12.0442774528883
NaN	-9.58977493036277	62.728557761925	951.386035760376	NaN	-3.46110266830449	700.110473015986	8.79624185581208	584.891434489291	249.040194528497	22.2793208323403	881.519171972912	460.479387569508	-13.2669782875977	665.78990834846	875.390499710853	407.159938889601	38.2138687136918	-31.6529950737726	49.2454787853968	604.503185727877	-2.23536821589283	915.839736640438	1368.13574958034	6.34477295098876	262.523273505025	494.187085010828	614.309061347171	291.940900362905	729.528099873866	NaN	1060.47640202501	-8.27639566342197	NaN	393.096878230624	136.36613949352	-31.7103486569989	-46.4767542181425	718.574925672794	159.818295773396	202.080318505381	597.35677749673	334.524580161445	158.792547506627	686.475468472797	22.7909049700375	1532.49762077747	49.2742405910147	-1.13990140750247	64.0542057429729
NaN	187.064876737932	96.2647482066988	610.389800295708	NaN	23.8700511344993	22.6430223705637	64.3620003443736	395.659766606981	-16.0083836934071	-11.7137830196326	530.632930639895	362.52998998072	10.3727347312079	394.432737843046	663.152037144939	631.249289282613	146.572927528058	49.6376551771466	139.210754944444	631.249289282613	38.5943963017263	1811.65096018864	681.557468603972	NaN	472.962578734923	688.919641187586	398.113824134852	848.433380499212	431.243600761113	NaN	1711.03460154593	3.99803444340197	420.680168372212	509.314265320394	23.3549061907061	-64.2604080339337	-28.6030127099524	907.658310225443	291.294762482337	184.322576510393	851.625260430615	476.71321816704	212.848492769578	757.897249864722	5.0168171669443	1606.54325857548	2.97925171985965	73.27525964428	116.064134033058
NaN	-16.2989331572354	142.155096564913	812.820989807493	NaN	26.6924702557505	702.271666745529	80.7388059749328	312.892384405057	-5.24400085103906	-12.6139557218366	655.595285897145	209.098853307991	-1.55902341564026	518.02279497559	1548.58815107545	353.427136194444	176.548219295301	10.7242347023557	62.3139187979388	927.055290304856	48.8023348681432	1221.85348513676	1053.57284892021	-7.70065247463825	748.948047593914	763.687957335509	658.051937520744	465.204785068207	962.676738847044	NaN	1379.07918904711	-2.06449169222554	571.067312276681	998.00704718985	62.6382452938373	-10.7194994529254	-42.8202602077519	803.34772927299	370.342309359394	111.024571471441	924.100611086909	287.279464203767	181.840283522123	562.884811485838	-1.55510033045438	918.936923720261	21.3718776152932	38.1784478733664	426.911043420053
NaN	50.424497925838	970.184450234213	1071.01374981882	NaN	28.2912370414118	1195.20593589255	29.5208626461022	657.859546642866	28.906049843757	0.00984813353399405	719.340826877383	274.21635797948	98.3798965087612	1058.71749377192	683.681684341363	429.149184170463	242.246092257531	39.3578674836249	-23.3530383555825	402.097420867275	-9.82715670398873	796.807239972875	NaN	NaN	323.401382167094	1187.8281822644	1133.72465565803	457.430573078341	387.341913610991	NaN	1099.2951387267	-8.12701782785305	721.454456181149	1486.69982905931	101.921584396968	42.8214091280828	-57.0375077055515	699.037148320537	449.389856236451	37.7265664324892	996.575961743203	97.8457102404936	150.832074274667	367.872373106954	-8.12701782785305	231.330588865046	39.7645035107267	3.08163610245285	737.757952807048
NaN	27.431534682743	304.390368732277	1180.81121248014	NaN	0.351115353455218	875.541030949982	50.8191695580369	601.044053203111	4.043899807449	22.5078220774179	678.59252673698	374.553273358159	-9.49630985719487	443.485249832709	850.922467923357	427.483183865403	380.707914114815	69.2830918280059	4.043899807449	475.489381767322	52.0500977093682	833.689473804719	1180.81121248014	NaN	468.103812859335	653.973963710355	807.839982626763	385.63162672014	1051.56375659035	NaN	866.924533890663	-33.5556898800509	1181.71941269169	1253.50000027156	215.617528716554	125.427752944003	-44.7619273265404	530.99135864941	394.957013959986	33.1947424171562	1084.8746483002	186.062422231108	143.762680730173	569.23985554046	105.049311578481	340.452141877456	44.405255181167	7.71904187222435	521.815437062968
NaN	3.1575732721269	631.596638118361	778.232419915815	NaN	204.011627330825	719.08521381264	221.262895777584	783.161353757746	38.8923436261284	48.7502113099909	869.417695991543	193.537642916721	62.3047793753018	874.346629833474	825.057291414162	422.116949836283	597.094101224842	38.8923436261284	16.7121413374378	624.203237355464	-15.3259286351153	1447.33518895798	1504.01792814019	NaN	534.250194740218	711.691813049743	1165.15372650742	719.08521381264	1199.65626340094	NaN	1496.62452737729	-58.9843619322487	1641.98436920224	1020.30017148382	329.31347303614	208.034096759924	-32.4863469475293	362.945568978283	340.524171683521	28.6629184018232	1173.1733348572	274.279134221722	136.693287185679	770.607337973967	218.225640984816	449.573694889866	49.0460068516073	12.3564476419959	305.872921318888
NaN	34.3414450370876	363.697036468772	885.485108287509	NaN	14.6047803820053	616.573052362013	66.4135251015962	604.237636952587	28.1737373323744	52.8445681512272	810.239074290008	155.228516049466	170.031014540778	568.46493226525	1034.74363474157	400.703282697052	641.243883180866	41.7426942827434	-7.59896735496219	542.560559905455	22.0060296276612	1399.87193086059	1096.4207117887	NaN	229.241008506025	1317.22464761743	693.052627900457	454.979110498528	1091.48654562493	NaN	2262.11746797949	-9.50079576382459	1209.47511489268	914.942462012527	485.863202146031	181.091494508952	-10.5225535031375	374.24236303205	566.390068936003	19.0327387978478	910.851154177636	421.140109099105	280.99335942272	500.603379129383	117.891461584108	277.397124605342	23.6179109674399	20.0535667811523	402.789100129042
NaN	-4.79499309806653	827.495525543798	1662.25574898875	NaN	27.3111693421241	1405.40644946723	-1.09043589342915	871.950211999446	31.6331527475344	14.9626453266662	692.896613775306	261.933125635825	82.8795274116848	464.448919489335	817.616706331431	113.75083745033	637.328255705746	90.2886418209595	90.2886418209595	534.835506377445	NaN	1565.93726166818	1090.51908707305	NaN	445.926133466148	1268.33783289565	1231.29226084927	879.359326408721	1498.02037958316	NaN	1591.86916210064	39.9827704045995	776.965860583123	809.584752541231	642.412931255923	154.148892257981	11.4412399412542	385.539157085816	792.255966188486	9.40255919387244	648.528973498069	568.001083976487	425.293431659761	230.599420284798	17.5572821833997	105.220554320817	-1.8101849167275	27.7506859203087	499.705278939197
NaN	38.8084266448192	956.043636609184	1272.5021457074	NaN	1.72344510987179	536.983345264279	38.8084266448192	528.330182906124	32.0095133634121	16.5574377238507	512.260024240981	327.453199591826	185.912186733444	697.684931915718	1326.89345195866	145.118707045002	587.66615336204	330.543614719739	7.90427536569635	621.042636743493	NaN	1451.74622312631	941.209643995205	NaN	737.242245552995	1030.21359967908	994.364784195297	236.594994831205	1066.06241516286	NaN	1481.41420835427	-1.25345190516311	1082.4358577059	621.097188676452	672.598525074622	657.350180750481	-24.6999546716842	516.124662188642	545.653816774237	87.9578977474695	897.403536621199	644.568338969752	384.602130150615	375.444157436955	84.3888112965261	138.415711292844	46.1583387491563	-16.0354684857765	712.373075727201
NaN	-5.35654062546378	656.696596184619	1042.79113578228	NaN	66.4174442997415	969.779668358359	87.4546467778189	321.338839034091	34.2428993332702	-30.1061905996725	1067.54078575648	274.93324533245	133.241499230105	974.729598353201	1201.18889561721	104.779401759765	531.710863814865	115.916744248159	271.839539085674	457.461913892239	NaN	1276.67532803855	858.40624347442	NaN	450.037018899976	1297.71253051662	572.54778627231	733.420511104666	579.972681264572	NaN	1967.19056231897	-42.4896742149258	1387.90585482867	432.609624811672	702.78411889332	1160.55146924298	-60.8411492846226	646.710167291469	299.051667359989	166.513236301067	1146.27809974433	721.135593963017	343.91082864147	520.288894589112	151.220340409653	171.610868264871	94.12686241504	-59.8216228918617	925.040872515205
NaN	29.6676375938108	1221.39492410564	951.336141923123	NaN	69.3092936939963	1277.14100299652	13.5632148031105	536.337554624306	14.1826156796759	37.1004481125956	383.964938989219	266.278772441793	133.726984856798	846.037992907005	676.322152728087	167.174632191329	663.934135196778	116.383760312967	39.5780516188572	789.053112262989	NaN	1225.11132936503	2312.77926861387	NaN	790.29191401612	1372.52873798759	707.292196556356	476.875070474028	806.39633680682	NaN	770.471085966027	-25.6173382944628	1178.53256026098	818.661236662039	682.504964092961	1107.68329161706	-67.4238751808785	468.370460740128	252.732999105193	173.717377579026	820.125674940206	919.586440848912	291.987835661585	848.224896834449	157.403373555559	123.7510008545	50.8486298584119	-64.3648307851568	601.927394713446
NaN	12.6813720260741	1263.96630984942	1071.74711722046	NaN	56.0857058455161	87.0888014308318	92.0492967244823	414.481490811765	18.2619292314309	-2.20011385487742	924.172382234355	322.092265967525	253.265393768124	576.93771167882	2192.81905358547	266.906755825663	435.56359580978	NaN	77.1678108435307	717.071703724446	NaN	1004.78043075618	851.00507665301	NaN	715.831579901034	1144.9144228018	832.403219301821	430.60310051613	901.850153412928	NaN	1943.55416507954	-8.74500237399987	969.159265693281	1204.71284851241	662.225809292602	1054.81511399115	-74.0066010771344	290.030754188788	206.414330850397	180.921518856985	493.973250136083	1118.03728773481	240.0648426817	1176.16089907979	163.586406701465	75.8911334441277	7.57039730178375	-68.908038678452	278.813916911686
NaN	92.4918117107076	1150.20611994169	1366.21819697478	NaN	0.624606535716071	603.968683766066	14.2805424401067	476.099465752226	142.149760453946	-13.0313293686746	819.980760799154	278.088395138562	122.286580956651	585.346952987351	913.089414692727	313.46968361812	1146.48177378595	106.147747615098	35.3851706559831	507.13568371675	NaN	1006.1980685863	1316.56024823154	NaN	380.507914421492	2034.11760757134	1295.45562001566	589.071299143094	836.119594140707	NaN	1136.5501840373	NaN	699.535506860866	1285.95572089427	680.18544911762	780.609629809349	-87.7310208518931	384.448818340332	324.282431247352	163.140773908386	802.588643056939	1300.75216268078	416.580186127452	1160.51079500059	107.047931319182	361.520645327015	58.1070377070007	-39.7962504104175	441.054216415719
NaN	78.0219558638911	718.051826429113	1187.82132365951	NaN	65.5941913868965	1257.41680473068	41.9814388806067	320.363363165286	18.3686863743169	-25.1284892951642	1135.62471285613	422.892420100491	647.213568910244	788.890083947982	1119.46861903604	289.293951972799	769.005660784791	117.790802190274	23.3397921651148	682.011309445829	NaN	1324.52673290645	1190.30687655491	NaN	234.611788274023	1508.45764716597	751.606790516999	375.045526864062	833.630036065163	NaN	1074.72866691886	NaN	429.91174802845	1367.19859327613	698.145088942638	506.404145627553	-101.455440626652	478.866882491876	442.150531644307	145.360028959787	1111.20403597779	1483.46703762676	593.095529573204	1144.8606909214	50.5094559368994	647.150157209903	108.643678112218	-10.684462142383	603.294515919751
NaN	33.6625473876481	1092.3976212975	1925.94932461079	NaN	38.6389754671304	669.40123454151	34.9066544075187	595.998920369146	57.9226342751243	15.0009420895896	999.089594807211	344.689302355291	277.50752328228	768.929796131156	1234.22582156275	215.302172288752	757.732832952321	58.5446877850596	41.1271895068716	1176.9968986487	NaN	1489.26776063622	1079.9565510988	NaN	997.845487787341	1489.26776063622	551.211067653806	362.106800633479	624.61338182617	NaN	1974.46949838574	NaN	673.292211548953	1202.63068319719	591.150892204843	519.762457128569	-76.4216476874239	837.521404265406	NaN	113.291602846731	1070.55306511781	1222.51172321427	972.162176980086	985.882949263103	65.8663163352868	384.588364122846	97.9936819956045	15.8877450021415	1398.55671632269
NaN	16.6077405367983	1100.14092702193	884.67973016914	NaN	-12.0373896806248	733.98143641661	22.8349427579772	808.707863070758	46.4983111984571	1.66245520596884	1583.37181938542	725.886073529078	80.1252031928233	797.498899072635	1691.72513803393	123.715618741076	462.475419573209	53.9709538638718	87.597845858238	624.382677323861	NaN	2141.32913840305	NaN	NaN	904.606777276913	1313.11124298625	335.440494261159	445.039253353908	1010.46921503695	NaN	2176.20147084165	NaN	916.672675069456	1038.06277311824	484.156695467049	533.120768629585	-51.3878547481958	1196.17592603894	NaN	81.2231767336742	1029.90209425782	961.556408801781	1351.22882438697	826.905207604805	81.2231767336742	122.026571035788	87.3436858789913	42.459952146666	2193.81891672562
NaN	50.634181967435	60.6083958072416	1162.75902510587	NaN	10.7373266082088	965.768301769687	NaN	712.672625584596	-5.47077088147689	69.3358329170723	1934.5138209609	297.495974502647	0.763112768402207	833.60996839225	1041.82168229821	187.779622264775	669.035440035442	228.923254353977	23.205093907967	583.00784566711	NaN	1053.04267286799	1195.17522008524	NaN	878.49393067138	1678.92459131586	287.521760662841	NaN	568.046524907401	NaN	1438.29668243052	NaN	NaN	931.590210744541	430.687654830186	340.899322783023	-5.93949534891322	1019.31909196687	NaN	162.393135238836	796.915164310407	784.168015700218	1468.22423918328	768.366108099371	79.7511722129165	825.565655924821	199.632473285177	135.359489331821	1570.68455145632
NaN	47.2902420526735	1009.58759039833	1389.01481983683	NaN	66.0119803473361	560.265871326429	-17.6117840354902	577.739493734781	28.5685037580109	69.7563280062687	1427.70641231246	379.913125754513	117.184731686081	708.791661797419	1466.3980047881	114.688499913459	460.416600421562	193.319800751042	NaN	1058.26410996445	NaN	1259.2107676605	1054.51976230552	NaN	897.257160630356	652.626446913431	310.642694064261	462.912832194183	460.416600421562	NaN	1302.89482368138	NaN	NaN	825.117648370837	377.218614193324	148.67787693646	39.5088640503694	842.462257894796	724.110804672491	243.563093743997	563.928234362993	606.779622598655	1585.2196539796	709.827008593937	78.2791676921587	1529.10474081385	311.921260691363	228.259026516975	947.550186187014
NaN	6.45537332233951	734.889342140227	703.65289407771	NaN	193.874061697439	1462.07385303561	21.4488683923475	393.787329297546	1.45754163233686	46.4380268423608	1152.20828825545	551.84375649388	71.4271852923741	1353.37101377806	1583.27127151818	NaN	779.869827350251	NaN	-48.5207752676897	512.485831935109	NaN	843.592181397785	1187.19311008547	NaN	408.780824367553	1452.07818965561	43.9391109973594	67.6788115248721	465.006430880083	NaN	1793.18020249829	NaN	NaN	793.609817021733	725.790298570968	121.700326372364	34.4611796913075	619.109999198616	582.894566504816	399.766331457089	935.477264503719	505.860740334016	830.787097326994	440.031819976304	39.0496976543533	949.675521815172	148.72754160189	412.013219238616	618.079944204238
NaN	6.80908868789462	408.316802846133	1191.31938559709	NaN	19.3171171663444	1187.56697705356	16.8155114706545	635.96292115392	8.0598915357396	-4.4481369427102	1969.31875695667	209.439150038781	6.80908868789462	550.908327500461	1450.235575101	75.6032453193686	510.882636369422	NaN	NaN	774.802037264713	NaN	2315.79114580973	1076.24552359535	NaN	883.621885027226	1230.09427388029	279.4841095181	1318.90127607728	719.766711959533	NaN	1042.47384670354	NaN	1829.50053845263	762.101985672628	1074.36198294861	94.7227758082686	29.4134953322457	395.757740502437	441.67832833714	555.96956917018	1307.02629464444	404.941858069377	76.3545406743871	170.23663135867	-0.179772383452231	370.24630281649	-14.4661774875822	595.767411960257	288.609702221462
NaN	-41.6703098382176	938.763666090011	698.350737126767	NaN	32.2065797911126	1278.09649811626	98.5705653903413	1549.81319387159	61.0060452398345	57.2495932247838	1217.99326587545	231.298536588799	8.4157170291249	414.112534654599	1055.21367855658	221.28133121533	531.814697792853	NaN	NaN	248.828645992369	NaN	3292.80692885511	991.353994300721	NaN	935.00721407496	1154.13358161958	-2.85363901602715	967.563131538733	312.68833024823	NaN	996.362596987455	NaN	NaN	853.570236119068	1240.87608592115	88.1482468936843	-15.9514687592781	656.109098450982	475.450927435723	346.329029806121	NaN	938.826629385511	395.363749021526	104.4716520444	73.3575787018015	NaN	6.50670598152746	967.897550588497	496.388110122567
NaN	-5.01620523602615	829.815729426029	1756.15326653603	NaN	-27.5792304971628	1235.95018412649	58.9123663371943	749.591639608654	3.7583045877492	23.8143270420929	1495.42497462956	638.030014706367	46.3773523032295	783.436177500359	1655.87315426431	77.7148873881414	337.189677891213	NaN	NaN	582.875952956922	NaN	411.146260691605	1383.86334972727	NaN	1060.45998765098	1771.19528337678	56.4053635304013	901.265309419628	1083.02301291212	NaN	96.5174084390886	NaN	NaN	945.038486565507	1407.39018889369	81.5737179791	-61.3164328508019	916.460456399527	509.223526534306	136.688490442062	NaN	1472.71140070165	714.372957368666	38.7066727301295	146.894929787055	NaN	27.4795894506372	1340.02768921674	704.166518023673
NaN	-17.2222825610845	723.142198357467	1396.99936149859	NaN	115.792352993774	1007.99429525325	22.9330791158538	1071.99190292587	16.0313763276301	-3.41887698463696	1893.9219622507	197.985358926257	-10.9480072990629	350.450247793382	2240.26195671429	79.4015564740484	616.479518903099	NaN	NaN	730.671328671893	NaN	1211.28081374275	1097.08900397396	NaN	778.355820663257	1536.28827231547	51.7947453211533	657.889735632442	1174.89001722302	NaN	420.722130728025	NaN	NaN	1277.96656035218	1342.23663626199	58.6634995532985	56.1244781424084	1074.31350056173	954.403130863681	82.6479792808653	NaN	787.919745094334	716.530897979316	294.47924521064	NaN	NaN	22.9393766367039	1316.21161464618	707.854771802905
NaN	17.0250793101394	1027.01922835755	NaN	NaN	228.068632842435	839.843695760458	13.2564444256341	1025.76301672938	3.20675140028674	66.017332808708	NaN	710.45389805911	3.20675140028674	1165.20250745608	581.064100357762	108.728528166434	494.385498014141	NaN	NaN	226.812421214266	NaN	973.002128346311	1166.45871908425	NaN	883.811102746352	1836.01951689802	86.1167188594028	NaN	712.966321315447	NaN	20.7937141946447	NaN	1354.66619628671	1610.89463413884	1277.08308363028	35.753281127497	173.565389135619	1232.16654472393	1399.58273519306	28.6074681196685	1192.35415796603	103.128089487023	718.688838589966	550.251817691151	NaN	NaN	18.3991638227706	1292.39554007563	711.543025582138
NaN	-5.24413296718665	548.087168716882	2336.35333006858	NaN	26.19514553759	1453.53838965445	22.4224321170168	675.10185387618	5.44522172443741	13.6194341356793	1878.59743503903	748.040980007262	31.2254300983543	1047.34291137274	NaN	79.0131334256148	429.875481538922	NaN	NaN	340.587930585356	NaN	521.67817477287	1256.09972064445	NaN	1366.76598098127	1490.00795271999	385.860491632235	NaN	663.78371361446	NaN	45.058712640456	NaN	778.987422073785	1355.83860944387	879.564685296445	23.0448586512691	82.7617597179098	1531.99864824713	828.502641842697	17.9404266577848	2110.40841279353	63.879381782359	593.220443824961	945.48669790301	NaN	NaN	271.66408224667	1231.30364017585	593.22109679671
NaN	-12.4543951834701	749.200431616036	1128.13944461876	NaN	51.7512183153312	936.781537720377	36.6440151391427	854.950853849356	42.3092163302134	-12.4543951834701	1454.20324650483	271.435131169073	-25.0437311636272	249.403793203798	1486.93552005324	88.2602926577869	27.8314799530327	NaN	NaN	74.412023079614	NaN	1186.05039012749	1232.63093325407	NaN	1201.15759330368	656.039345362873	550.288923129553	NaN	652.262544568826	NaN	126.028300598258	NaN	203.308647860864	1100.7825847489	482.046286962608	10.3364361750413	-8.04186969979901	1831.83075177032	257.422548492338	7.27338519590122	3028.46266762103	24.6306740776948	467.752049059955	1340.72157811487	1352.97378203143	NaN	524.929000670569	1170.21174027607	474.899168011282
NaN	16.8683737247895	679.785653630312	1696.84695569069	NaN	-10.8582045222095	802.034657719354	30.7316628482891	744.060903202901	11.197028174267	1.74478559006277	1354.04562463688	475.617213811501	-9.59790551098229	1254.48200274993	1391.8545949737	115.171696600513	882.693794437896	NaN	NaN	217.255916509919	NaN	NaN	1665.33948041001	NaN	1327.57934540111	1056.61505798725	189.52933826292	NaN	1103.24612140266	NaN	130.29528473524	NaN	99.2154917230455	1686.59450160427	364.702958912926	-3.39783586751005	-6.97036886958973	1849.92026744272	684.360222886703	48.6838289348062	2231.23045513901	53.7882606895772	562.307166695375	1563.0069338184	1082.52950865127	NaN	737.948964444141	1412.39498292413	611.324287466065
NaN	4.61979357276203	913.020313978284	1036.66371814459	NaN	47.5164848141339	1049.28039203911	9.66646313057048	848.675277116226	46.8856511194078	14.7131326883789	1885.76587124586	698.536857771424	-2.95021076395065	1051.80372681802	NaN	179.991560706606	684.658516487451	NaN	NaN	173.683223759345	NaN	1446.70561971653	1227.17549395186	NaN	1229.69882873076	790.638577201428	1020.26204208171	NaN	547.136771037171	NaN	123.216528181261	NaN	-4.87766441477309	2272.40641845963	247.359630863244	-17.1321079100614	-5.89886803938045	1868.00978311512	1111.29789728107	90.0942726737111	1433.99824265699	82.9458473014596	656.862284330794	1785.29228952192	812.085235271113	NaN	950.968928217713	1654.57822557218	747.749406920849
NaN	88.3355309712455	873.945628718363	560.712020613403	NaN	6.23801271792936	2023.31088426479	26.4466325956687	839.843582674678	4.34345460439129	244.952335023726	2585.36312461442	206.429653381785	27.7096713380274	880.260822430157	953.517069486962	56.7595624122778	513.979587146131	NaN	NaN	126.226693242007	NaN	2163.50818466661	NaN	NaN	1563.56478204622	642.809538866719	1010.3538128931	NaN	1086.13613743463	NaN	97.1768021677565	NaN	156.552602488189	2476.43255410466	154.486764413841	-15.0398518137487	73.3093843987388	1725.74763222465	734.55749466209	62.5760111017543	1348.89427622554	186.164893804577	627.353051305037	1482.15360119502	NaN	NaN	2093.53197722301	980.662900697416	1021.60140838581
NaN	-7.31320346063029	956.169563238346	1604.81347310262	NaN	206.372607001479	NaN	12.9174058138889	691.907229589939	172.865660390556	320.169784170649	2539.21473896947	308.790066453732	-30.0726388944644	909.386279291021	1896.89289450349	107.748386788198	938.467780123142	NaN	NaN	41.9989066460102	NaN	1284.91696394928	519.947050756526	NaN	1745.1633249446	528.797942314128	1236.8692669223	NaN	986.515477150125	NaN	72.344820557789	NaN	317.982869391152	2680.45868974968	61.6138979644372	-12.947595717436	152.517636836858	1583.48548133418	357.817092043112	35.0577495297974	1263.79030979409	289.383940307694	597.843818279279	1179.01491286813	NaN	NaN	3236.0950262283	306.747575822651	1295.45340985078
NaN	13.2823986464487	819.590890517831	NaN	NaN	47.4587397461776	NaN	87.9640329014119	1253.7570015255	112.014050712332	109.48246989013	3560.02713055165	323.401049366211	-28.4886849198867	1046.16737410492	NaN	58.8508534460873	1211.98591795916	NaN	NaN	3.15607535764014	NaN	932.246237105827	575.293341175324	NaN	2319.5525276726	867.690926139672	498.080126098159	NaN	1418.30975496864	NaN	80.3692904348055	NaN	NaN	2571.4460616449	27.4477494784607	-10.8545744549656	276.704248866369	1769.09754995346	696.042875141306	-6.77265513489829	NaN	453.935360951941	566.280639145655	1292.56881638694	NaN	NaN	3010.67341049758	280.265667700006	892.610738896631
NaN	60.5335051430914	526.852339849518	NaN	NaN	71.9380418614551	NaN	-2.82503218115146	751.141561977338	32.6557487204245	472.36399775067	1603.94747436165	390.631484602396	8.57950453721225	1064.1327363591	1303.62800744474	50.3961391712125	496.440241933882	NaN	NaN	340.578240116245	NaN	1325.16991013498	398.868094454548	NaN	632.027511807762	827.17180676643	710.592098089823	NaN	1453.15415552995	NaN	75.7395541009096	NaN	NaN	2462.43343354012	-6.71839900751578	-8.7615531924952	400.89086089588	1954.70961857273	1034.2686582395	-48.603059799594	NaN	618.486781596188	534.717460012032	1406.12271990576	708.385565735283	NaN	2785.25179476687	253.783759577361	489.768067942485
NaN	21.6260996249632	1424.64692941039	NaN	NaN	83.7852503116593	NaN	3.86634228590722	589.938334474756	15.9176061945524	327.347636675856	1557.84510945331	391.409618506022	22.8946537206101	711.719527656854	891.854209238708	121.841873181065	131.99030594624	NaN	NaN	33.0430864857849	NaN	130.721751850593	785.295665204372	NaN	1091.01720225526	1145.56502836808	666.051580213567	NaN	853.797586369302	NaN	27.9688701031975	NaN	NaN	2094.8746567534	60.2575841616124	-14.8418777751334	596.135491001355	2131.19370507341	684.971033531523	49.5328930544362	NaN	847.98040139559	597.655899110708	985.335624399915	714.631987874479	NaN	2634.84737301914	178.247496307415	793.838683857601
NaN	-24.9859906737911	354.726209398182	NaN	NaN	94.3884133622139	NaN	30.891389938807	1225.90537076732	4.22264010097609	250.591090983795	1813.88780766807	425.207905398164	-55.4645619170264	855.082753974628	1323.69078683937	187.094067560388	1037.95418143404	NaN	NaN	-2.1270622413646	NaN	959.217872389015	536.327696389126	NaN	898.260729902545	557.916684353084	673.481266983684	NaN	1173.83781156013	NaN	190.903888965792	NaN	NaN	1727.31587996667	127.233567330741	-20.9222023577716	791.38012110683	2307.67779157409	335.673408823544	147.668845908466	NaN	1077.47402119499	660.594338209385	564.548528894073	720.878410013676	NaN	2484.44295127141	102.71123303747	1097.90929977272
NaN	55.4329125419454	374.536711135068	NaN	NaN	-1.77693182733955	NaN	35.0916345439774	777.548281469809	5.85104742189844	505.483688246987	2242.1202973235	609.732737986573	-28.4748591996725	1001.30233944746	1161.48990368145	158.410632406658	361.823412386338	NaN	NaN	10.9363669213904	NaN	486.413740123892	284.272290019085	NaN	1467.88040352585	972.061752325378	112.64275691123	NaN	791.532910093412	NaN	51.6189229173264	NaN	NaN	1395.90188741469	77.7316584430502	-20.8730464084806	800.190153780218	1724.91697489659	787.968423535865	72.1090598105482	NaN	1058.2065726084	754.214328170587	431.797624681546	634.129591528175	NaN	1863.88612101025	529.94714518418	632.562181351317
NaN	29.1193013575308	318.027269093765	NaN	NaN	24.0284120582139	NaN	80.0281943506997	561.117233136147	36.1192741440915	265.845653775767	1733.29449430386	267.75473726301	-66.3348730046611	1128.75139000998	693.480354918386	609.480681479657	801.66175252887	NaN	NaN	53.301025529286	NaN	1032.02449332296	508.935617818149	NaN	NaN	446.572223901517	399.481497882835	NaN	1614.93131809474	NaN	NaN	NaN	NaN	1064.48789486272	28.2297495553598	-20.8238904591896	809.000186453605	1142.15615821909	1240.26343824819	-3.45072628737004	NaN	1038.93912402181	847.83431813179	299.046720469018	547.380773042675	NaN	1243.32929074909	957.18305733089	167.215062929917
NaN	NaN	NaN	NaN	NaN	NaN	NaN	NaN	NaN	NaN	NaN	NaN	NaN	NaN	NaN	NaN	NaN	NaN	NaN	NaN	NaN	NaN	NaN	NaN	NaN	NaN	NaN	NaN	NaN	NaN	NaN	NaN	NaN	NaN	1202.62495545186	34.9273065909539	6.8230042599572	616.963363810895	1169.39837175222	806.530475635354	4.77713937470117	NaN	1070.26044663841	784.590411632754	252.617885493388	870.988541357233	NaN	1563.42324109453	1088.15533718267	NaN
NaN	NaN	NaN	NaN	NaN	NaN	NaN	NaN	NaN	NaN	NaN	NaN	NaN	NaN	NaN	NaN	NaN	NaN	NaN	NaN	NaN	NaN	NaN	NaN	NaN	NaN	NaN	NaN	NaN	NaN	NaN	NaN	NaN	NaN	1340.762016041	41.6248636265479	34.469898979104	424.926541168185	1196.64058528535	372.797513022522	13.0050050367724	NaN	1101.58176925502	721.346505133717	206.189050517757	1194.59630967179	NaN	1883.51719143996	1219.12761703446	NaN
NaN	NaN	NaN	NaN	NaN	NaN	NaN	NaN	NaN	NaN	NaN	NaN	NaN	NaN	NaN	NaN	NaN	NaN	NaN	NaN	NaN	NaN	NaN	NaN	NaN	NaN	NaN	NaN	NaN	NaN	NaN	NaN	NaN	NaN	935.583975289611	93.8183275930378	50.8813386079337	444.440680281906	1117.57098472616	338.123665613789	27.8809934565968	NaN	1198.85450760279	928.995537371029	110.671630744397	1747.83444077402	NaN	1426.25024295965	1064.40803515482	NaN
NaN	NaN	NaN	NaN	NaN	NaN	NaN	NaN	NaN	NaN	NaN	NaN	NaN	NaN	NaN	NaN	NaN	NaN	NaN	NaN	NaN	NaN	NaN	NaN	NaN	NaN	NaN	NaN	NaN	NaN	NaN	NaN	NaN	NaN	530.405934538221	146.011791559528	67.2927782367633	463.954819395628	1038.50138416697	303.449818205056	42.7569818764212	NaN	1296.12724595056	1136.64456960834	15.1542109710363	2301.07257187624	NaN	968.983294479336	909.688453275176	NaN
NaN	NaN	NaN	NaN	NaN	NaN	NaN	NaN	NaN	NaN	NaN	NaN	NaN	NaN	NaN	NaN	NaN	NaN	NaN	NaN	NaN	NaN	NaN	NaN	NaN	NaN	NaN	NaN	NaN	NaN	NaN	NaN	NaN	NaN	842.882973918663	207.938224449178	119.498143785379	346.970755178746	1278.93782732534	502.918516970093	12.1366334755246	NaN	1025.84254176082	1089.25287776343	39.2357263581798	1640.79152014587	NaN	939.98147486237	1184.87851508631	NaN
NaN	NaN	NaN	NaN	NaN	NaN	NaN	NaN	NaN	NaN	NaN	NaN	NaN	NaN	NaN	NaN	NaN	NaN	NaN	NaN	NaN	NaN	NaN	NaN	NaN	NaN	NaN	NaN	NaN	NaN	NaN	NaN	NaN	NaN	1155.36001329911	269.864657338829	171.703509333995	229.986690961865	1519.3742704837	702.38721573513	-18.4837149253719	NaN	755.557837571082	1041.86118591852	63.3172417453234	980.510468415494	NaN	910.979655245403	1460.06857689744	NaN
NaN	NaN	NaN	NaN	NaN	NaN	NaN	NaN	NaN	NaN	NaN	NaN	NaN	NaN	NaN	NaN	NaN	NaN	NaN	NaN	NaN	NaN	NaN	NaN	NaN	NaN	NaN	NaN	NaN	NaN	NaN	NaN	NaN	NaN	1141.71043056708	175.852144050523	65.4096218326891	117.561943227405	1242.41297777395	635.004468268029	30.1439092130367	NaN	562.899312472877	1433.70142256774	90.9870207183947	820.598905338235	NaN	1323.26189520654	NaN	NaN
NaN	NaN	NaN	NaN	NaN	NaN	NaN	NaN	NaN	NaN	NaN	NaN	NaN	NaN	NaN	NaN	NaN	NaN	NaN	NaN	NaN	NaN	NaN	NaN	NaN	NaN	NaN	NaN	NaN	NaN	NaN	NaN	NaN	NaN	1128.06084783506	81.8396307622162	-40.8842656686164	5.13719549294582	965.451685064211	567.621720800929	78.7715333514454	NaN	370.240787374673	1825.54165921696	118.656799691466	660.687342260977	NaN	1735.54413516769	NaN	NaN
NaN	NaN	NaN	NaN	NaN	NaN	NaN	NaN	NaN	NaN	NaN	NaN	NaN	NaN	NaN	NaN	NaN	NaN	NaN	NaN	NaN	NaN	NaN	NaN	NaN	NaN	NaN	NaN	NaN	NaN	NaN	NaN	NaN	NaN	829.02096573219	46.6086588505087	15.4218589632387	7.23455483186856	956.896649875777	359.567421174205	143.271703009599	NaN	409.706923333798	1830.3628844183	92.6351756832675	703.248726457669	NaN	1492.81861656825	NaN	NaN
NaN	NaN	NaN	NaN	NaN	NaN	NaN	NaN	NaN	NaN	NaN	NaN	NaN	NaN	NaN	NaN	NaN	NaN	NaN	NaN	NaN	NaN	NaN	NaN	NaN	NaN	NaN	NaN	NaN	NaN	NaN	NaN	NaN	NaN	529.981083629315	11.3776869388012	71.7279835950938	9.3319141707913	948.341614687343	151.513121547481	207.771872667753	NaN	449.173059292923	1835.18410961964	66.613551675069	745.810110654361	NaN	1250.09309796881	NaN	NaN
NaN	NaN	NaN	NaN	NaN	NaN	NaN	NaN	NaN	NaN	NaN	NaN	NaN	NaN	NaN	NaN	NaN	NaN	NaN	NaN	NaN	NaN	NaN	NaN	NaN	NaN	NaN	NaN	NaN	NaN	NaN	NaN	NaN	NaN	396.058080904505	253.898321170937	51.8357396750362	7.84928371706735	NaN	204.777952464257	197.611285385937	NaN	529.065060829595	1073.72489954147	45.1862289163621	987.374917508932	NaN	1564.34231080992	NaN	NaN
NaN	NaN	NaN	NaN	NaN	NaN	NaN	NaN	NaN	NaN	NaN	NaN	NaN	NaN	NaN	NaN	NaN	NaN	NaN	NaN	NaN	NaN	NaN	NaN	NaN	NaN	NaN	NaN	NaN	NaN	NaN	NaN	NaN	NaN	262.135078179695	496.418955403073	31.9434957549785	6.3666532633434	NaN	258.042783381033	187.45069810412	NaN	608.957062366267	312.2656894633	23.7589061576553	1228.9397243635	NaN	1878.59152365104	NaN	NaN
NaN	NaN	NaN	NaN	NaN	NaN	NaN	NaN	NaN	NaN	NaN	NaN	NaN	NaN	NaN	NaN	NaN	NaN	NaN	NaN	NaN	NaN	NaN	NaN	NaN	NaN	NaN	NaN	NaN	NaN	NaN	NaN	NaN	NaN	366.071219295038	292.886596293398	-0.235168025235275	67.8140363604149	NaN	155.279810771411	108.727896209586	NaN	1235.81137901128	744.161598897048	70.3705963039151	NaN	NaN	1629.13899384321	NaN	NaN
NaN	NaN	NaN	NaN	NaN	NaN	NaN	NaN	NaN	NaN	NaN	NaN	NaN	NaN	NaN	NaN	NaN	NaN	NaN	NaN	NaN	NaN	NaN	NaN	NaN	NaN	NaN	NaN	NaN	NaN	NaN	NaN	NaN	NaN	470.007360410382	89.3542371837238	-32.4138318054491	129.261419457486	183.494256906446	52.5168381617892	30.0050943150513	NaN	1862.6656956563	1176.0575083308	116.982286450175	NaN	NaN	1379.68646403538	NaN	NaN
NaN	NaN	NaN	NaN	NaN	NaN	NaN	NaN	NaN	NaN	NaN	NaN	NaN	NaN	NaN	NaN	NaN	NaN	NaN	NaN	NaN	NaN	NaN	NaN	NaN	NaN	NaN	NaN	NaN	NaN	NaN	NaN	NaN	NaN	292.533234360868	143.144614222513	14.2012520257829	51.5423148400912	704.49751386323	118.073499221862	-2.17964187862369	NaN	1641.82256850966	911.143203639967	124.720009944197	NaN	NaN	1708.39096229837	NaN	NaN
NaN	NaN	NaN	NaN	NaN	NaN	NaN	NaN	NaN	NaN	NaN	NaN	NaN	NaN	NaN	NaN	NaN	NaN	NaN	NaN	NaN	NaN	NaN	NaN	NaN	NaN	NaN	NaN	NaN	NaN	NaN	NaN	NaN	NaN	115.059108311355	196.934991261302	60.8163358570149	-26.176789777304	1225.50077082001	183.630160281936	-34.3643780722987	NaN	1420.97944136301	646.228898949137	132.457733438219	NaN	NaN	2037.09546056137	NaN	NaN
NaN	NaN	NaN	NaN	NaN	NaN	NaN	NaN	NaN	NaN	NaN	NaN	NaN	NaN	NaN	NaN	NaN	NaN	NaN	NaN	NaN	NaN	NaN	NaN	NaN	NaN	NaN	NaN	NaN	NaN	NaN	NaN	NaN	NaN	54.214457444982	151.452382137361	66.5030594699956	-1.56076875112242	939.557917565005	257.911751111737	80.8426840444844	NaN	1450.84622046981	364.327521308548	117.678299138072	NaN	NaN	1508.11339573691	NaN	NaN
NaN	NaN	NaN	NaN	NaN	NaN	NaN	NaN	NaN	NaN	NaN	NaN	NaN	NaN	NaN	NaN	NaN	NaN	NaN	NaN	NaN	NaN	NaN	NaN	NaN	NaN	NaN	NaN	NaN	NaN	NaN	NaN	NaN	NaN	-6.63019342139083	105.969773013419	72.1897830829763	23.0552522750591	653.615064309996	332.193341941538	196.049746161267	NaN	1480.7129995766	82.426143667959	102.898864837925	NaN	NaN	979.131330912447	NaN	NaN
NaN	NaN	NaN	NaN	NaN	NaN	NaN	NaN	NaN	NaN	NaN	NaN	NaN	NaN	NaN	NaN	NaN	NaN	NaN	NaN	NaN	NaN	NaN	NaN	NaN	NaN	NaN	NaN	NaN	NaN	NaN	NaN	NaN	NaN	NaN	NaN	NaN	NaN	NaN	NaN	NaN	NaN	NaN	NaN	NaN	NaN	NaN	NaN	NaN	NaN
NaN	NaN	NaN	NaN	NaN	NaN	NaN	NaN	NaN	NaN	NaN	NaN	NaN	NaN	NaN	NaN	NaN	NaN	NaN	NaN	NaN	NaN	NaN	NaN	NaN	NaN	NaN	NaN	NaN	NaN	NaN	NaN	NaN	NaN	NaN	NaN	NaN	NaN	NaN	NaN	NaN	NaN	NaN	NaN	NaN	NaN	NaN	NaN	NaN	NaN
NaN	NaN	NaN	NaN	NaN	NaN	NaN	NaN	NaN	NaN	NaN	NaN	NaN	NaN	NaN	NaN	NaN	NaN	NaN	NaN	NaN	NaN	NaN	NaN	NaN	NaN	NaN	NaN	NaN	NaN	NaN	NaN	NaN	NaN	NaN	NaN	NaN	NaN	NaN	NaN	NaN	NaN	NaN	NaN	NaN	NaN	NaN	NaN	NaN	NaN
NaN	NaN	NaN	NaN	NaN	NaN	NaN	NaN	NaN	NaN	NaN	NaN	NaN	NaN	NaN	NaN	NaN	NaN	NaN	NaN	NaN	NaN	NaN	NaN	NaN	NaN	NaN	NaN	NaN	NaN	NaN	NaN	NaN	NaN	NaN	NaN	NaN	NaN	NaN	NaN	NaN	NaN	NaN	NaN	NaN	NaN	NaN	NaN	NaN	NaN
[truncated: 58 more columns]
