# Supplementary material for: Notch-dependent and -independent transcription are modulated by tissue movements at gastrulation
Source: eLife. 2022 May 18;11:e73656. doi: 10.7554/eLife.73656 (PMC9183233; doi:10.7554/eLife.73656)
Supplement: Source data 1. [file elife-73656-data1.zip › numerical data/2S4B_m5m8peve kukPE__sorted-Gast_normF-Y.txt]

NaN	NaN	NaN	NaN	NaN	NaN	NaN	NaN	NaN	NaN	NaN	NaN	NaN	NaN	NaN	NaN	NaN	NaN	NaN	NaN	NaN	NaN	NaN	NaN	NaN	NaN	NaN	NaN	NaN	NaN	NaN	NaN	NaN	NaN	NaN	NaN	NaN	NaN	NaN	NaN	NaN	NaN	NaN	NaN	NaN	NaN	NaN	NaN	NaN	NaN
NaN	NaN	NaN	NaN	NaN	NaN	NaN	NaN	NaN	NaN	NaN	NaN	NaN	NaN	NaN	NaN	NaN	NaN	NaN	NaN	NaN	NaN	NaN	NaN	NaN	NaN	NaN	NaN	NaN	NaN	NaN	NaN	NaN	NaN	NaN	NaN	NaN	NaN	NaN	NaN	NaN	NaN	NaN	NaN	NaN	NaN	NaN	NaN	NaN	NaN
NaN	NaN	NaN	NaN	NaN	NaN	NaN	NaN	NaN	NaN	NaN	NaN	NaN	NaN	NaN	NaN	NaN	NaN	NaN	NaN	NaN	NaN	NaN	NaN	NaN	NaN	NaN	NaN	NaN	NaN	NaN	NaN	NaN	NaN	NaN	NaN	NaN	NaN	NaN	NaN	NaN	NaN	NaN	NaN	NaN	NaN	NaN	NaN	NaN	NaN
NaN	NaN	NaN	NaN	NaN	NaN	NaN	NaN	NaN	NaN	NaN	NaN	NaN	NaN	NaN	NaN	NaN	NaN	NaN	NaN	NaN	NaN	NaN	NaN	NaN	NaN	NaN	NaN	NaN	NaN	NaN	NaN	NaN	NaN	NaN	NaN	NaN	NaN	NaN	NaN	NaN	NaN	NaN	NaN	NaN	NaN	NaN	NaN	NaN	NaN
NaN	NaN	NaN	NaN	NaN	NaN	NaN	NaN	NaN	NaN	NaN	NaN	NaN	NaN	NaN	NaN	NaN	NaN	NaN	NaN	NaN	NaN	NaN	NaN	NaN	NaN	NaN	NaN	NaN	NaN	NaN	NaN	NaN	NaN	NaN	NaN	NaN	NaN	NaN	NaN	NaN	NaN	NaN	NaN	NaN	NaN	NaN	NaN	NaN	NaN
NaN	NaN	NaN	NaN	NaN	NaN	NaN	NaN	NaN	NaN	NaN	NaN	NaN	NaN	NaN	NaN	NaN	NaN	NaN	NaN	NaN	NaN	NaN	NaN	NaN	NaN	NaN	NaN	NaN	NaN	NaN	NaN	NaN	NaN	NaN	NaN	NaN	NaN	NaN	NaN	NaN	NaN	NaN	NaN	NaN	NaN	NaN	NaN	NaN	NaN
NaN	NaN	NaN	NaN	NaN	NaN	NaN	NaN	NaN	NaN	NaN	NaN	NaN	NaN	NaN	NaN	NaN	NaN	NaN	NaN	NaN	NaN	NaN	NaN	NaN	NaN	NaN	NaN	NaN	NaN	NaN	NaN	NaN	NaN	NaN	NaN	NaN	NaN	NaN	NaN	NaN	NaN	NaN	NaN	NaN	NaN	NaN	NaN	NaN	NaN
NaN	NaN	NaN	NaN	NaN	NaN	NaN	NaN	NaN	NaN	NaN	NaN	NaN	NaN	NaN	NaN	NaN	NaN	NaN	NaN	NaN	NaN	NaN	NaN	NaN	NaN	NaN	NaN	NaN	NaN	NaN	NaN	NaN	NaN	NaN	NaN	NaN	NaN	NaN	NaN	NaN	NaN	NaN	NaN	NaN	NaN	NaN	NaN	NaN	NaN
NaN	NaN	NaN	NaN	NaN	NaN	NaN	NaN	NaN	NaN	NaN	NaN	NaN	NaN	NaN	NaN	NaN	NaN	NaN	NaN	NaN	NaN	NaN	NaN	NaN	NaN	NaN	NaN	NaN	NaN	NaN	NaN	NaN	NaN	NaN	NaN	NaN	NaN	NaN	NaN	NaN	NaN	NaN	NaN	NaN	NaN	NaN	NaN	NaN	NaN
NaN	NaN	NaN	NaN	NaN	NaN	NaN	NaN	NaN	NaN	NaN	NaN	NaN	NaN	NaN	NaN	NaN	NaN	NaN	NaN	NaN	NaN	NaN	NaN	NaN	NaN	NaN	NaN	NaN	NaN	NaN	NaN	NaN	NaN	NaN	NaN	NaN	NaN	NaN	NaN	NaN	NaN	NaN	NaN	NaN	NaN	NaN	NaN	NaN	NaN
NaN	NaN	NaN	NaN	NaN	NaN	NaN	NaN	NaN	NaN	NaN	NaN	NaN	NaN	NaN	NaN	NaN	NaN	NaN	NaN	NaN	NaN	NaN	NaN	NaN	NaN	NaN	NaN	NaN	NaN	NaN	NaN	NaN	NaN	NaN	NaN	NaN	NaN	NaN	NaN	NaN	NaN	NaN	NaN	NaN	NaN	NaN	NaN	NaN	NaN
NaN	NaN	NaN	NaN	NaN	NaN	NaN	NaN	NaN	NaN	NaN	NaN	NaN	NaN	NaN	NaN	NaN	NaN	NaN	NaN	NaN	NaN	NaN	NaN	NaN	NaN	NaN	NaN	NaN	NaN	NaN	NaN	NaN	NaN	NaN	NaN	NaN	NaN	NaN	NaN	NaN	NaN	NaN	NaN	NaN	NaN	NaN	NaN	NaN	NaN
NaN	NaN	NaN	NaN	NaN	NaN	NaN	NaN	NaN	NaN	NaN	NaN	NaN	NaN	NaN	NaN	NaN	NaN	NaN	NaN	NaN	NaN	NaN	NaN	NaN	NaN	NaN	NaN	NaN	NaN	NaN	NaN	NaN	NaN	NaN	NaN	NaN	NaN	NaN	NaN	NaN	NaN	NaN	NaN	NaN	NaN	NaN	NaN	NaN	NaN
NaN	NaN	NaN	NaN	NaN	NaN	NaN	NaN	NaN	NaN	NaN	NaN	NaN	NaN	NaN	NaN	NaN	NaN	NaN	NaN	NaN	NaN	NaN	NaN	NaN	NaN	NaN	NaN	NaN	NaN	NaN	NaN	NaN	NaN	NaN	NaN	NaN	NaN	NaN	NaN	NaN	NaN	NaN	NaN	NaN	NaN	NaN	NaN	NaN	NaN
NaN	NaN	NaN	NaN	NaN	NaN	NaN	NaN	NaN	NaN	NaN	NaN	NaN	NaN	NaN	NaN	NaN	NaN	NaN	NaN	NaN	NaN	NaN	NaN	NaN	NaN	NaN	NaN	NaN	NaN	NaN	NaN	NaN	NaN	NaN	NaN	NaN	NaN	NaN	NaN	NaN	NaN	NaN	NaN	NaN	NaN	NaN	NaN	NaN	NaN
NaN	NaN	NaN	NaN	NaN	NaN	NaN	NaN	NaN	NaN	NaN	NaN	NaN	NaN	NaN	NaN	NaN	NaN	NaN	NaN	NaN	NaN	NaN	NaN	NaN	NaN	NaN	NaN	NaN	NaN	NaN	NaN	NaN	NaN	NaN	NaN	NaN	NaN	NaN	NaN	NaN	NaN	NaN	NaN	NaN	NaN	NaN	NaN	NaN	NaN
NaN	NaN	NaN	NaN	NaN	NaN	NaN	NaN	NaN	NaN	NaN	NaN	NaN	NaN	NaN	NaN	NaN	NaN	NaN	NaN	NaN	NaN	NaN	NaN	NaN	NaN	NaN	NaN	NaN	NaN	NaN	NaN	NaN	NaN	NaN	NaN	NaN	NaN	NaN	NaN	NaN	NaN	NaN	NaN	NaN	NaN	NaN	NaN	NaN	NaN
NaN	NaN	NaN	NaN	NaN	NaN	NaN	NaN	NaN	NaN	NaN	NaN	NaN	NaN	NaN	NaN	NaN	NaN	NaN	NaN	NaN	NaN	NaN	NaN	NaN	NaN	NaN	NaN	NaN	NaN	NaN	NaN	NaN	NaN	NaN	NaN	NaN	NaN	NaN	NaN	NaN	NaN	NaN	NaN	NaN	NaN	NaN	NaN	NaN	NaN
NaN	NaN	NaN	NaN	NaN	NaN	NaN	NaN	NaN	NaN	NaN	NaN	NaN	NaN	NaN	NaN	NaN	NaN	NaN	NaN	NaN	NaN	NaN	NaN	NaN	NaN	NaN	NaN	NaN	NaN	NaN	NaN	NaN	NaN	NaN	NaN	NaN	NaN	NaN	NaN	NaN	NaN	NaN	NaN	NaN	NaN	NaN	NaN	NaN	NaN
NaN	NaN	NaN	NaN	NaN	NaN	NaN	NaN	NaN	NaN	NaN	NaN	NaN	NaN	NaN	NaN	NaN	NaN	NaN	NaN	NaN	NaN	NaN	NaN	NaN	NaN	NaN	NaN	NaN	NaN	NaN	NaN	NaN	NaN	NaN	NaN	NaN	NaN	NaN	NaN	NaN	NaN	NaN	NaN	NaN	NaN	NaN	NaN	NaN	NaN
NaN	NaN	NaN	NaN	NaN	NaN	NaN	NaN	NaN	NaN	NaN	NaN	NaN	NaN	NaN	NaN	NaN	NaN	NaN	NaN	NaN	NaN	NaN	NaN	NaN	NaN	NaN	NaN	NaN	NaN	NaN	NaN	NaN	NaN	NaN	NaN	NaN	NaN	NaN	NaN	NaN	NaN	NaN	NaN	NaN	NaN	NaN	NaN	NaN	NaN
NaN	NaN	NaN	NaN	NaN	NaN	NaN	NaN	NaN	NaN	NaN	NaN	NaN	NaN	NaN	NaN	NaN	NaN	NaN	NaN	NaN	NaN	NaN	NaN	NaN	NaN	NaN	NaN	NaN	NaN	NaN	NaN	NaN	NaN	NaN	NaN	NaN	NaN	NaN	NaN	NaN	NaN	NaN	NaN	NaN	NaN	NaN	NaN	NaN	NaN
NaN	NaN	NaN	NaN	NaN	NaN	NaN	NaN	NaN	NaN	NaN	NaN	NaN	NaN	NaN	NaN	NaN	NaN	NaN	NaN	NaN	NaN	NaN	NaN	NaN	NaN	NaN	NaN	NaN	NaN	NaN	NaN	NaN	NaN	NaN	NaN	NaN	NaN	NaN	NaN	NaN	NaN	NaN	NaN	NaN	NaN	NaN	NaN	NaN	NaN
NaN	NaN	NaN	NaN	NaN	NaN	NaN	NaN	NaN	NaN	NaN	NaN	NaN	NaN	NaN	NaN	NaN	NaN	NaN	NaN	NaN	NaN	NaN	NaN	NaN	NaN	NaN	NaN	NaN	NaN	NaN	NaN	NaN	NaN	NaN	NaN	NaN	NaN	NaN	NaN	NaN	NaN	NaN	NaN	NaN	NaN	NaN	NaN	NaN	NaN
NaN	NaN	NaN	NaN	NaN	NaN	NaN	NaN	NaN	NaN	NaN	NaN	NaN	NaN	NaN	NaN	NaN	NaN	NaN	NaN	NaN	NaN	NaN	NaN	NaN	NaN	NaN	NaN	NaN	NaN	NaN	NaN	NaN	NaN	NaN	NaN	NaN	NaN	NaN	NaN	NaN	NaN	NaN	NaN	NaN	NaN	NaN	NaN	NaN	NaN
NaN	NaN	NaN	NaN	NaN	NaN	NaN	NaN	NaN	NaN	NaN	NaN	NaN	NaN	NaN	NaN	NaN	NaN	NaN	NaN	NaN	NaN	NaN	NaN	NaN	NaN	NaN	NaN	NaN	NaN	NaN	NaN	NaN	NaN	NaN	NaN	NaN	NaN	NaN	NaN	NaN	NaN	NaN	NaN	NaN	NaN	NaN	NaN	NaN	NaN
NaN	NaN	NaN	NaN	NaN	NaN	NaN	NaN	NaN	NaN	NaN	NaN	NaN	NaN	NaN	NaN	NaN	NaN	NaN	NaN	NaN	NaN	NaN	NaN	NaN	NaN	NaN	NaN	NaN	NaN	NaN	NaN	NaN	NaN	NaN	NaN	NaN	NaN	NaN	NaN	NaN	NaN	NaN	NaN	NaN	NaN	NaN	NaN	NaN	NaN
NaN	NaN	NaN	NaN	NaN	NaN	NaN	NaN	NaN	NaN	NaN	NaN	NaN	NaN	NaN	NaN	NaN	NaN	NaN	NaN	NaN	NaN	NaN	NaN	NaN	NaN	NaN	NaN	NaN	NaN	NaN	NaN	NaN	NaN	NaN	NaN	NaN	NaN	NaN	NaN	NaN	NaN	NaN	NaN	NaN	NaN	NaN	NaN	NaN	NaN
NaN	NaN	NaN	NaN	NaN	NaN	NaN	NaN	NaN	NaN	NaN	NaN	NaN	NaN	NaN	NaN	NaN	NaN	NaN	NaN	NaN	NaN	NaN	NaN	NaN	NaN	NaN	NaN	NaN	NaN	NaN	NaN	NaN	NaN	NaN	NaN	NaN	NaN	NaN	NaN	NaN	NaN	NaN	NaN	NaN	NaN	NaN	NaN	NaN	NaN
NaN	NaN	NaN	NaN	NaN	NaN	NaN	NaN	NaN	NaN	NaN	NaN	NaN	NaN	NaN	NaN	NaN	NaN	NaN	NaN	NaN	NaN	NaN	NaN	NaN	NaN	NaN	NaN	NaN	NaN	NaN	NaN	NaN	NaN	NaN	NaN	NaN	NaN	NaN	NaN	NaN	NaN	NaN	NaN	NaN	NaN	NaN	NaN	NaN	NaN
NaN	NaN	NaN	NaN	NaN	NaN	NaN	NaN	NaN	NaN	NaN	NaN	NaN	NaN	NaN	NaN	NaN	NaN	NaN	NaN	NaN	NaN	NaN	NaN	NaN	NaN	NaN	NaN	NaN	NaN	NaN	NaN	NaN	NaN	NaN	NaN	NaN	NaN	NaN	NaN	NaN	NaN	NaN	NaN	NaN	NaN	NaN	NaN	NaN	NaN
NaN	NaN	NaN	NaN	NaN	NaN	NaN	NaN	NaN	NaN	NaN	NaN	NaN	NaN	NaN	NaN	NaN	NaN	NaN	NaN	NaN	NaN	NaN	NaN	NaN	NaN	NaN	NaN	NaN	NaN	NaN	NaN	NaN	NaN	NaN	NaN	NaN	NaN	NaN	NaN	NaN	NaN	NaN	NaN	NaN	NaN	NaN	NaN	NaN	NaN
NaN	NaN	NaN	NaN	NaN	NaN	NaN	NaN	NaN	NaN	NaN	NaN	NaN	NaN	NaN	NaN	NaN	NaN	NaN	NaN	NaN	NaN	NaN	NaN	NaN	NaN	NaN	NaN	NaN	NaN	NaN	NaN	NaN	NaN	NaN	NaN	NaN	NaN	NaN	NaN	NaN	NaN	NaN	NaN	NaN	NaN	NaN	NaN	NaN	NaN
NaN	NaN	NaN	NaN	NaN	NaN	NaN	NaN	NaN	NaN	NaN	NaN	NaN	NaN	NaN	NaN	NaN	NaN	NaN	NaN	NaN	NaN	NaN	NaN	NaN	NaN	NaN	NaN	NaN	NaN	NaN	NaN	NaN	NaN	NaN	NaN	NaN	NaN	NaN	NaN	NaN	NaN	NaN	NaN	NaN	NaN	NaN	NaN	NaN	NaN
NaN	NaN	NaN	NaN	NaN	NaN	NaN	NaN	NaN	NaN	NaN	NaN	NaN	NaN	NaN	NaN	NaN	NaN	NaN	NaN	NaN	NaN	NaN	NaN	NaN	NaN	NaN	NaN	NaN	NaN	NaN	NaN	NaN	NaN	NaN	NaN	NaN	NaN	NaN	NaN	NaN	NaN	NaN	NaN	NaN	NaN	NaN	NaN	NaN	NaN
NaN	NaN	NaN	NaN	NaN	NaN	NaN	NaN	NaN	NaN	NaN	NaN	NaN	NaN	NaN	NaN	NaN	NaN	NaN	NaN	NaN	NaN	NaN	NaN	NaN	NaN	NaN	NaN	NaN	NaN	NaN	NaN	NaN	NaN	NaN	NaN	NaN	NaN	NaN	NaN	NaN	NaN	NaN	NaN	NaN	NaN	NaN	NaN	NaN	NaN
NaN	NaN	NaN	NaN	NaN	NaN	NaN	NaN	NaN	NaN	NaN	NaN	NaN	NaN	NaN	NaN	NaN	NaN	NaN	NaN	NaN	NaN	NaN	NaN	NaN	NaN	NaN	NaN	NaN	NaN	NaN	NaN	NaN	NaN	NaN	NaN	NaN	NaN	NaN	NaN	NaN	NaN	NaN	NaN	NaN	NaN	NaN	NaN	NaN	NaN
NaN	NaN	NaN	NaN	NaN	NaN	NaN	NaN	NaN	NaN	NaN	NaN	NaN	NaN	NaN	NaN	NaN	NaN	NaN	NaN	NaN	NaN	NaN	NaN	NaN	NaN	NaN	NaN	NaN	NaN	NaN	NaN	NaN	NaN	NaN	NaN	NaN	NaN	NaN	NaN	NaN	NaN	NaN	NaN	NaN	NaN	NaN	NaN	NaN	NaN
NaN	NaN	NaN	NaN	NaN	NaN	NaN	NaN	NaN	NaN	NaN	NaN	NaN	NaN	NaN	NaN	NaN	NaN	NaN	NaN	NaN	NaN	NaN	NaN	NaN	NaN	NaN	NaN	NaN	NaN	NaN	NaN	NaN	NaN	NaN	NaN	NaN	NaN	NaN	NaN	NaN	NaN	NaN	NaN	NaN	NaN	NaN	NaN	NaN	NaN
NaN	NaN	NaN	NaN	NaN	NaN	NaN	NaN	NaN	NaN	NaN	NaN	NaN	NaN	NaN	NaN	NaN	NaN	NaN	NaN	NaN	NaN	NaN	NaN	NaN	NaN	NaN	NaN	NaN	NaN	NaN	NaN	NaN	NaN	NaN	NaN	NaN	NaN	NaN	NaN	NaN	NaN	NaN	NaN	NaN	NaN	NaN	NaN	NaN	NaN
NaN	NaN	NaN	NaN	NaN	NaN	NaN	NaN	NaN	NaN	NaN	NaN	NaN	NaN	NaN	NaN	NaN	NaN	NaN	NaN	NaN	NaN	NaN	NaN	NaN	NaN	NaN	NaN	NaN	NaN	NaN	NaN	NaN	NaN	NaN	NaN	NaN	NaN	NaN	NaN	NaN	NaN	NaN	NaN	NaN	NaN	NaN	NaN	NaN	NaN
NaN	NaN	NaN	NaN	NaN	NaN	NaN	NaN	NaN	NaN	NaN	NaN	NaN	NaN	NaN	NaN	NaN	NaN	NaN	NaN	NaN	NaN	NaN	NaN	NaN	NaN	NaN	NaN	NaN	NaN	NaN	NaN	NaN	NaN	NaN	NaN	NaN	NaN	NaN	NaN	NaN	NaN	NaN	NaN	NaN	NaN	NaN	NaN	NaN	NaN
NaN	NaN	NaN	NaN	NaN	NaN	NaN	NaN	NaN	NaN	NaN	NaN	NaN	NaN	NaN	NaN	NaN	NaN	NaN	NaN	NaN	NaN	NaN	NaN	NaN	NaN	NaN	NaN	NaN	NaN	NaN	NaN	NaN	NaN	NaN	NaN	NaN	NaN	NaN	NaN	NaN	NaN	NaN	NaN	NaN	NaN	NaN	NaN	NaN	NaN
NaN	NaN	NaN	NaN	NaN	NaN	NaN	NaN	NaN	NaN	NaN	NaN	NaN	NaN	NaN	NaN	NaN	NaN	NaN	NaN	NaN	NaN	NaN	NaN	NaN	NaN	NaN	NaN	NaN	NaN	NaN	NaN	NaN	NaN	NaN	NaN	NaN	NaN	NaN	NaN	NaN	NaN	NaN	NaN	NaN	NaN	NaN	NaN	NaN	NaN
NaN	NaN	NaN	NaN	NaN	NaN	NaN	NaN	NaN	NaN	NaN	NaN	NaN	NaN	NaN	NaN	NaN	NaN	NaN	NaN	NaN	NaN	NaN	NaN	NaN	NaN	NaN	NaN	NaN	NaN	NaN	NaN	NaN	NaN	NaN	NaN	NaN	NaN	NaN	NaN	NaN	NaN	NaN	NaN	NaN	NaN	NaN	NaN	NaN	NaN
NaN	NaN	NaN	NaN	NaN	NaN	NaN	NaN	NaN	NaN	NaN	NaN	NaN	NaN	NaN	NaN	NaN	NaN	NaN	NaN	NaN	NaN	NaN	NaN	NaN	NaN	NaN	NaN	NaN	NaN	NaN	NaN	NaN	NaN	NaN	NaN	NaN	NaN	NaN	NaN	NaN	NaN	NaN	NaN	NaN	NaN	NaN	NaN	NaN	NaN
NaN	NaN	NaN	NaN	NaN	NaN	NaN	NaN	NaN	NaN	NaN	NaN	NaN	NaN	NaN	NaN	NaN	NaN	NaN	NaN	NaN	NaN	NaN	NaN	NaN	NaN	NaN	NaN	NaN	NaN	NaN	NaN	NaN	NaN	NaN	NaN	NaN	NaN	NaN	NaN	NaN	NaN	NaN	NaN	NaN	NaN	NaN	NaN	NaN	NaN
NaN	NaN	NaN	NaN	NaN	NaN	NaN	NaN	NaN	NaN	NaN	NaN	NaN	NaN	NaN	NaN	NaN	NaN	NaN	NaN	NaN	NaN	NaN	NaN	NaN	NaN	NaN	NaN	NaN	NaN	NaN	NaN	NaN	NaN	NaN	NaN	NaN	NaN	NaN	NaN	NaN	NaN	NaN	NaN	NaN	NaN	NaN	NaN	NaN	NaN
NaN	NaN	NaN	NaN	NaN	NaN	NaN	NaN	NaN	NaN	NaN	NaN	NaN	NaN	NaN	NaN	NaN	NaN	NaN	NaN	NaN	NaN	NaN	NaN	NaN	NaN	NaN	NaN	NaN	NaN	NaN	NaN	NaN	NaN	NaN	NaN	NaN	NaN	NaN	NaN	NaN	NaN	NaN	NaN	NaN	NaN	NaN	NaN	NaN	NaN
NaN	NaN	NaN	NaN	NaN	NaN	NaN	NaN	NaN	NaN	NaN	NaN	NaN	NaN	NaN	NaN	NaN	NaN	NaN	NaN	NaN	NaN	NaN	NaN	NaN	NaN	NaN	NaN	NaN	NaN	NaN	NaN	NaN	NaN	NaN	NaN	NaN	NaN	NaN	NaN	NaN	NaN	NaN	NaN	NaN	NaN	NaN	NaN	NaN	NaN
NaN	NaN	NaN	NaN	NaN	NaN	NaN	NaN	NaN	NaN	NaN	NaN	NaN	NaN	NaN	NaN	NaN	NaN	NaN	NaN	NaN	NaN	NaN	NaN	NaN	NaN	NaN	NaN	NaN	NaN	NaN	NaN	NaN	NaN	NaN	NaN	NaN	NaN	NaN	NaN	NaN	NaN	NaN	NaN	NaN	NaN	NaN	NaN	NaN	NaN
NaN	NaN	NaN	NaN	NaN	NaN	NaN	NaN	NaN	NaN	NaN	NaN	NaN	NaN	NaN	NaN	NaN	NaN	NaN	NaN	NaN	NaN	NaN	NaN	NaN	NaN	NaN	NaN	NaN	NaN	NaN	NaN	NaN	NaN	NaN	NaN	NaN	NaN	NaN	NaN	NaN	NaN	NaN	NaN	NaN	NaN	NaN	NaN	NaN	NaN
NaN	NaN	NaN	NaN	NaN	NaN	NaN	NaN	NaN	NaN	NaN	NaN	NaN	NaN	NaN	NaN	NaN	NaN	NaN	NaN	NaN	NaN	NaN	NaN	NaN	NaN	NaN	NaN	NaN	NaN	NaN	NaN	NaN	NaN	NaN	NaN	NaN	NaN	NaN	NaN	NaN	NaN	NaN	NaN	NaN	NaN	NaN	NaN	NaN	NaN
NaN	NaN	NaN	NaN	NaN	NaN	NaN	NaN	NaN	NaN	NaN	NaN	NaN	NaN	NaN	NaN	NaN	NaN	NaN	NaN	NaN	NaN	NaN	NaN	NaN	NaN	NaN	NaN	NaN	NaN	NaN	NaN	NaN	NaN	NaN	NaN	NaN	NaN	NaN	NaN	NaN	NaN	NaN	NaN	NaN	NaN	NaN	NaN	NaN	NaN
NaN	NaN	NaN	NaN	NaN	NaN	NaN	NaN	NaN	NaN	NaN	NaN	NaN	NaN	NaN	NaN	NaN	NaN	NaN	NaN	NaN	NaN	NaN	NaN	NaN	NaN	NaN	NaN	NaN	NaN	NaN	NaN	NaN	NaN	NaN	NaN	NaN	NaN	NaN	NaN	NaN	NaN	NaN	NaN	NaN	NaN	NaN	NaN	NaN	NaN
NaN	NaN	NaN	NaN	NaN	NaN	NaN	NaN	NaN	NaN	NaN	NaN	NaN	NaN	NaN	NaN	NaN	NaN	NaN	NaN	NaN	NaN	NaN	NaN	NaN	NaN	NaN	NaN	NaN	NaN	NaN	NaN	NaN	NaN	NaN	NaN	NaN	NaN	NaN	NaN	NaN	NaN	NaN	NaN	NaN	NaN	NaN	NaN	NaN	NaN
NaN	NaN	NaN	NaN	NaN	NaN	NaN	NaN	NaN	NaN	NaN	NaN	NaN	NaN	NaN	NaN	NaN	NaN	NaN	NaN	NaN	NaN	NaN	NaN	NaN	NaN	NaN	NaN	NaN	NaN	NaN	NaN	NaN	NaN	NaN	NaN	NaN	NaN	NaN	NaN	NaN	NaN	NaN	NaN	NaN	NaN	NaN	NaN	NaN	NaN
NaN	NaN	NaN	NaN	NaN	NaN	NaN	NaN	NaN	NaN	NaN	NaN	NaN	NaN	NaN	NaN	NaN	NaN	NaN	NaN	NaN	NaN	NaN	NaN	NaN	NaN	NaN	NaN	NaN	NaN	NaN	NaN	NaN	NaN	NaN	NaN	NaN	NaN	NaN	NaN	NaN	NaN	NaN	NaN	NaN	NaN	NaN	NaN	NaN	NaN
NaN	NaN	NaN	NaN	NaN	NaN	NaN	NaN	NaN	NaN	NaN	NaN	NaN	NaN	NaN	NaN	NaN	NaN	NaN	NaN	NaN	NaN	NaN	NaN	NaN	NaN	NaN	NaN	NaN	NaN	NaN	NaN	NaN	NaN	NaN	NaN	NaN	NaN	NaN	NaN	NaN	NaN	NaN	NaN	NaN	NaN	NaN	NaN	NaN	NaN
NaN	NaN	NaN	NaN	NaN	NaN	NaN	NaN	NaN	NaN	NaN	NaN	NaN	NaN	NaN	NaN	NaN	NaN	NaN	NaN	NaN	NaN	NaN	NaN	NaN	NaN	NaN	NaN	NaN	NaN	NaN	NaN	NaN	NaN	NaN	NaN	NaN	NaN	NaN	NaN	NaN	NaN	NaN	NaN	NaN	NaN	NaN	NaN	NaN	NaN
NaN	NaN	NaN	NaN	NaN	NaN	NaN	NaN	NaN	NaN	NaN	NaN	NaN	NaN	NaN	NaN	NaN	NaN	NaN	NaN	NaN	NaN	NaN	NaN	NaN	NaN	NaN	NaN	NaN	NaN	NaN	NaN	NaN	NaN	NaN	NaN	NaN	NaN	NaN	NaN	NaN	NaN	NaN	NaN	NaN	NaN	NaN	NaN	NaN	NaN
NaN	NaN	NaN	NaN	NaN	NaN	NaN	NaN	NaN	NaN	NaN	NaN	NaN	NaN	NaN	NaN	NaN	NaN	NaN	NaN	NaN	NaN	NaN	NaN	NaN	NaN	NaN	NaN	NaN	NaN	NaN	NaN	NaN	NaN	NaN	NaN	NaN	NaN	NaN	NaN	NaN	NaN	NaN	NaN	NaN	NaN	NaN	NaN	NaN	NaN
NaN	NaN	NaN	NaN	NaN	NaN	NaN	NaN	NaN	NaN	NaN	NaN	NaN	NaN	NaN	NaN	NaN	NaN	NaN	NaN	NaN	NaN	NaN	NaN	NaN	NaN	NaN	NaN	NaN	NaN	NaN	NaN	NaN	NaN	NaN	NaN	NaN	NaN	NaN	NaN	NaN	NaN	NaN	NaN	NaN	NaN	NaN	NaN	NaN	NaN
NaN	NaN	NaN	NaN	NaN	NaN	NaN	NaN	NaN	NaN	NaN	NaN	NaN	NaN	NaN	NaN	NaN	NaN	NaN	NaN	NaN	NaN	NaN	NaN	NaN	NaN	NaN	NaN	NaN	NaN	NaN	NaN	NaN	NaN	NaN	NaN	NaN	NaN	NaN	NaN	NaN	NaN	NaN	NaN	NaN	NaN	NaN	NaN	NaN	NaN
NaN	NaN	NaN	NaN	NaN	NaN	NaN	NaN	NaN	NaN	NaN	NaN	NaN	NaN	NaN	NaN	NaN	NaN	NaN	NaN	NaN	NaN	NaN	NaN	NaN	NaN	NaN	NaN	NaN	NaN	NaN	NaN	NaN	NaN	NaN	NaN	NaN	NaN	NaN	NaN	NaN	NaN	NaN	NaN	NaN	NaN	NaN	NaN	NaN	NaN
NaN	NaN	NaN	NaN	NaN	NaN	NaN	NaN	NaN	NaN	NaN	NaN	NaN	NaN	NaN	NaN	NaN	NaN	NaN	NaN	NaN	NaN	NaN	NaN	NaN	NaN	NaN	NaN	NaN	NaN	NaN	NaN	NaN	NaN	NaN	NaN	NaN	NaN	NaN	NaN	NaN	NaN	NaN	NaN	NaN	NaN	NaN	NaN	NaN	NaN
NaN	NaN	NaN	NaN	NaN	NaN	NaN	NaN	NaN	NaN	NaN	NaN	NaN	NaN	NaN	NaN	NaN	NaN	NaN	NaN	NaN	NaN	NaN	NaN	NaN	NaN	NaN	NaN	NaN	NaN	NaN	NaN	NaN	NaN	NaN	NaN	NaN	NaN	NaN	NaN	NaN	NaN	NaN	NaN	NaN	NaN	NaN	NaN	NaN	NaN
NaN	NaN	NaN	NaN	NaN	NaN	NaN	NaN	NaN	NaN	NaN	NaN	NaN	NaN	NaN	NaN	NaN	NaN	NaN	NaN	NaN	NaN	NaN	NaN	NaN	NaN	NaN	NaN	NaN	NaN	NaN	NaN	NaN	NaN	NaN	NaN	NaN	NaN	NaN	NaN	NaN	NaN	NaN	NaN	NaN	NaN	NaN	NaN	NaN	NaN
NaN	NaN	NaN	NaN	NaN	NaN	NaN	NaN	NaN	NaN	NaN	NaN	NaN	NaN	NaN	NaN	NaN	NaN	NaN	NaN	NaN	NaN	NaN	NaN	NaN	NaN	NaN	NaN	NaN	NaN	NaN	NaN	NaN	NaN	NaN	NaN	NaN	NaN	NaN	NaN	NaN	NaN	NaN	NaN	NaN	NaN	NaN	NaN	NaN	NaN
NaN	NaN	NaN	NaN	NaN	NaN	NaN	NaN	NaN	NaN	NaN	NaN	NaN	NaN	NaN	NaN	NaN	NaN	NaN	NaN	NaN	NaN	NaN	NaN	NaN	NaN	NaN	NaN	NaN	NaN	NaN	NaN	NaN	NaN	NaN	NaN	NaN	NaN	NaN	NaN	NaN	NaN	NaN	NaN	NaN	NaN	NaN	NaN	NaN	NaN
-19.3667949765875	70.6332050234125	-0.366794976587471	12.6332050234125	5.63320502341253	-33.3667949765875	16.6332050234125	10.6332050234125	4.63320502341253	-24.3667949765875	531.633205023413	-22.3667949765875	6.63320502341253	-5.36679497658747	28.6332050234125	192.633205023413	0.633205023412529	11.6332050234125	NaN	NaN	NaN	NaN	NaN	NaN	NaN	NaN	NaN	NaN	NaN	NaN	NaN	NaN	NaN	NaN	NaN	NaN	NaN	NaN	NaN	NaN	NaN	NaN	NaN	NaN	NaN	NaN	NaN	NaN	NaN	NaN
14.7729364005738	196.851427482806	24.7772490973998	53.789755918195	-25.2443143867301	-11.2382766111737	36.7824243335909	24.7772490973998	22.7763865580346	-12.2387078808563	589.020485198384	60.7927748059732	-41.2512147016516	3.76819243406523	16.773798939939	-11.2382766111737	184.846252246615	29.7794054458127	NaN	NaN	NaN	NaN	NaN	NaN	NaN	NaN	NaN	NaN	NaN	NaN	NaN	NaN	NaN	NaN	NaN	NaN	NaN	NaN	NaN	NaN	NaN	NaN	NaN	NaN	NaN	NaN	NaN	NaN	NaN	NaN
110.995627858775	415.257952958656	18.9162399996002	93.9809583630578	63.9550710176748	-9.10792152275726	24.9214174686768	-45.1389863372169	-8.1070586112445	-11.1096473457828	704.507334385846	51.9447160795215	38.9334982298556	-9.10792152275726	17.9153770880875	1.90157050388318	11.9101996190109	16.9145141765747	NaN	NaN	NaN	NaN	NaN	NaN	NaN	NaN	NaN	NaN	NaN	NaN	NaN	NaN	NaN	NaN	NaN	NaN	NaN	NaN	NaN	NaN	NaN	NaN	NaN	NaN	NaN	NaN	NaN	NaN	NaN	NaN
-39.0171649640352	392.540948130076	30.0721849280615	22.0618255202822	-10.9809070368076	209.303976677124	209.303976677124	-5.97443240694547	10.0462864086132	10.0462864086132	316.442533756172	258.367428049772	39.0838392618132	-37.0145751120904	-34.0106903341731	25.0657102981994	4.03851685277869	-1.96925270305581	NaN	NaN	NaN	NaN	NaN	NaN	NaN	NaN	NaN	NaN	NaN	NaN	NaN	NaN	NaN	NaN	NaN	NaN	NaN	NaN	NaN	NaN	NaN	NaN	NaN	NaN	NaN	NaN	NaN	NaN	NaN	NaN
3.17212684922734	391.842324504407	41.2377647639099	13.1893999846701	115.365585966187	-5.84341897267117	40.2360374503656	-17.8641467352025	9.18249073049301	3.17212684922734	90.3224031275795	240.581500159221	22.2049458065686	-3.83996434558261	10.1842180440373	-18.8658740487468	45.244674018087	46.2464013316313	NaN	NaN	NaN	NaN	NaN	NaN	NaN	NaN	NaN	NaN	NaN	NaN	NaN	NaN	NaN	NaN	NaN	NaN	NaN	NaN	NaN	NaN	NaN	NaN	NaN	NaN	NaN	NaN	NaN	NaN	NaN	NaN
21.3460296783476	247.834206563242	38.3827509484503	85.4842744599107	51.4108319197053	-21.7468535342652	31.3676304254668	75.4626737127915	-31.7684542813844	30.3654703507549	182.693801706967	8.31794870709254	69.4497132645199	95.50587520703	1.30282818410907	16.3352293047879	-35.7770945802321	125.570677448388	NaN	NaN	NaN	NaN	NaN	NaN	NaN	NaN	NaN	NaN	NaN	NaN	NaN	NaN	NaN	NaN	NaN	NaN	NaN	NaN	NaN	NaN	NaN	NaN	NaN	NaN	NaN	NaN	NaN	NaN	NaN	NaN
8.45525258065666	89.6653025873973	-4.57845914882023	254.090589020798	242.059470501281	10.4604390005762	6.45006616073714	-3.57586593886046	16.4759982603347	9.45784579061642	182.906471113655	192.932403213253	-8.58883198865927	50.5641673989666	40.538235299369	-2.5732727289007	-17.6121708782971	29.5097099898116	NaN	NaN	NaN	NaN	NaN	NaN	NaN	NaN	NaN	NaN	NaN	NaN	NaN	NaN	NaN	NaN	NaN	NaN	NaN	NaN	NaN	NaN	NaN	NaN	NaN	NaN	NaN	NaN	NaN	NaN	NaN	NaN
50.7197974219306	39.6865035044273	39.6865035044273	257.343301695175	498.069714440702	15.6138622298745	43.6986103835194	32.665316466016	72.7863852569373	216.219206184481	154.031549558553	21.6320225485127	4.58056831237118	30.65926302647	-11.4678592039973	5.58359503214421	27.6501828671509	-37.5465539180961	NaN	NaN	NaN	NaN	NaN	NaN	NaN	NaN	NaN	NaN	NaN	NaN	NaN	NaN	NaN	NaN	NaN	NaN	NaN	NaN	NaN	NaN	NaN	NaN	NaN	NaN	NaN	NaN	NaN	NaN	NaN	NaN
37.8305742280978	67.9343923672324	14.750980321428	355.927585898286	366.965652549302	113.090119575934	8.73021669360108	84.9932226460753	-3.31131056205275	64.9240105533189	185.339283109857	-8.32861358524184	23.7821257631684	26.7925075770818	20.7717439492549	83.9897620414375	-2.30784995741493	16.7579015307036	-42.4462741429277	NaN	NaN	NaN	NaN	NaN	NaN	NaN	NaN	NaN	NaN	NaN	NaN	NaN	NaN	NaN	NaN	NaN	NaN	NaN	NaN	NaN	NaN	NaN	NaN	NaN	NaN	NaN	NaN	NaN	NaN	NaN
8.8678772414251	193.584532408978	73.1171486040522	278.915595937467	308.028547023658	-27.2723379000527	59.0626204934775	-3.17886113906749	7.86398237638405	47.015882112985	34.9691437324924	30.9535642723282	-29.2801276301348	20.9146156219177	-21.2489687098064	39.9886180576976	2.8445080511788	78.1366229292575	-17.2333892496422	NaN	NaN	NaN	NaN	NaN	NaN	NaN	NaN	NaN	NaN	NaN	NaN	NaN	NaN	NaN	NaN	NaN	NaN	NaN	NaN	NaN	NaN	NaN	NaN	NaN	NaN	NaN	NaN	NaN	NaN	NaN
14.0273044969105	40.1398715351432	-12.0852625413223	80.3130515939628	61.2307910660235	28.0879175174973	42.1485305380842	4.98833898367606	55.2048140572006	-17.1069100486747	77.3000630895514	173.715695230718	36.1225535292613	41.1442010366137	23.0662700101449	66.252438573376	49.1788370483776	130.529526667487	-4.05062652955836	NaN	NaN	NaN	NaN	NaN	NaN	NaN	NaN	NaN	NaN	NaN	NaN	NaN	NaN	NaN	NaN	NaN	NaN	NaN	NaN	NaN	NaN	NaN	NaN	NaN	NaN	NaN	NaN	NaN	NaN	NaN
83.4961301595821	68.4246624433608	-10.951734195405	111.629536563195	42.3007850685771	81.4866011307526	65.4103689001165	112.63430107761	2.11020449198687	40.2912560397476	23.2102592946967	44.3103140974066	1.10543997757212	1.10543997757212	52.3484302127247	10.1483206073049	0.100675463157362	47.3246076406509	-39.0851405990181	-27.027966426041	NaN	NaN	NaN	NaN	NaN	NaN	NaN	NaN	NaN	NaN	NaN	NaN	NaN	NaN	NaN	NaN	NaN	NaN	NaN	NaN	NaN	NaN	NaN	NaN	NaN	NaN	NaN	NaN	NaN	NaN
8.27637480221725	-8.81202357195895	137.947162465084	-6.80162376323234	9.28157470658055	0.234775567310801	50.4947707854761	0.234775567310801	-6.80162376323234	-12.8328231894122	67.5831691596523	45.4687712636596	38.4323719331164	78.6403681076487	5.26077508912733	-5.79642385886904	-22.8848222330452	145.98876169999	29.3855727938467	22.3491734633035	-0.770424337052505	NaN	NaN	NaN	NaN	NaN	NaN	NaN	NaN	NaN	NaN	NaN	NaN	NaN	NaN	NaN	NaN	NaN	NaN	NaN	NaN	NaN	NaN	NaN	NaN	NaN	NaN	NaN	NaN	NaN
26.5155194067667	43.6113258274764	9.41971298605709	17.4647983605087	66.7409462790247	7.40844164244419	45.6225971710893	102.943830464057	119.03400121296	24.5042480631538	23.4986123913474	12.4366200014764	118.028365541154	64.7296749354118	-16.7268144809106	27.5211550785732	64.7296749354118	3.38589895521839	-20.7493571681364	-21.7549928399429	-5.66482209103965	NaN	NaN	NaN	NaN	NaN	NaN	NaN	NaN	NaN	NaN	NaN	NaN	NaN	NaN	NaN	NaN	NaN	NaN	NaN	NaN	NaN	NaN	NaN	NaN	NaN	NaN	NaN	NaN	NaN
0.503324731899191	19.6186892593708	32.6976228834303	73.9465673900795	127.268373703553	66.904064669432	43.7644128730191	-1.5088189025715	0.503324731899191	43.7644128730191	51.8129874109019	-7.54524980598358	15.5944019904294	-10.5634652576896	11.570114721488	214.796621803028	-5.53310617151289	15.5944019904294	NaN	34.709766517901	6.53975563531127	NaN	NaN	NaN	NaN	NaN	NaN	NaN	NaN	NaN	NaN	NaN	NaN	NaN	NaN	NaN	NaN	NaN	NaN	NaN	NaN	NaN	NaN	NaN	NaN	NaN	NaN	NaN	NaN	NaN
35.8655660351214	66.0608162693816	24.7939742825593	16.7419075534232	12.7158741888552	130.47735010247	46.9371577876834	11.7093658477132	21.7744492591332	-26.5379511156832	141.548941855032	12.7158741888552	37.8785827174054	29.8265159882693	1.64428243629308	19.7614325768492	-24.5249344333991	0.637774095151068	80.1519330453697	42.9111244231154	-6.40778429284299	NaN	NaN	NaN	NaN	NaN	NaN	NaN	NaN	NaN	NaN	NaN	NaN	NaN	NaN	NaN	NaN	NaN	NaN	NaN	NaN	NaN	NaN	NaN	NaN	NaN	NaN	NaN	NaN	NaN
1.77928542537669	-9.29711225883562	1.77928542537669	84.3487954349594	8.8279021335118	-7.28322177079702	25.9459712818399	2.78623066939599	78.3071239708436	15.8765188416469	43.064040430168	45.0779309182067	10.8417926215504	40.0432046981102	19.9042998177241	-28.4290718952024	12.855683109589	-3.25544079471981	8.8279021335118	274.661446554607	6.8140116454732	NaN	NaN	NaN	NaN	NaN	NaN	NaN	NaN	NaN	NaN	NaN	NaN	NaN	NaN	NaN	NaN	NaN	NaN	NaN	NaN	NaN	NaN	NaN	NaN	NaN	NaN	NaN	NaN	NaN
5.94393577438954	181.228495361195	-3.122506962859	-1.1077419101371	-7.15203706830279	9.97346587983334	-14.2037147528294	60.3425921978808	27.0989688279695	1.91440566894575	12.9956134589162	52.2835319869932	-19.2406273846342	-4.12988948921995	-11.1815671737466	43.2170892497447	16.017761037999	38.1801766179399	NaN	3.92917072166764	-28.3070701218827	NaN	NaN	NaN	NaN	NaN	NaN	NaN	NaN	NaN	NaN	NaN	NaN	NaN	NaN	NaN	NaN	NaN	NaN	NaN	NaN	NaN	NaN	NaN	NaN	NaN	NaN	NaN	NaN	NaN
12.1278452064408	-0.973817246159107	16.1591259610869	16.1591259610869	65.5423152055019	203.613681052132	30.2686086023483	16.1591259610869	3.05746350848702	12.1278452064408	68.5657757714865	6.08092407447161	NaN	34.2998893569945	13.1356653951023	45.3859114322713	NaN	43.3702710549482	NaN	11.1200250177793	-0.973817246159107	-27.1771421513589	NaN	NaN	NaN	NaN	NaN	NaN	NaN	NaN	NaN	NaN	NaN	NaN	NaN	NaN	NaN	NaN	NaN	NaN	NaN	NaN	NaN	NaN	NaN	NaN	NaN	NaN	NaN	NaN
-7.89758378305778	87.8869482015085	33.4410037050182	15.2923555395214	34.4492619364347	352.050604832628	31.4244872421852	21.3419049280203	-0.83977616314237	-16.9719078658062	NaN	7.22628968818953	7.22628968818953	4.20151499394007	-12.9388749401402	-19.9966825600556	18.3171302337709	9.2428061510225	5.20977322535655	21.3419049280203	14.2840973081049	-16.9719078658062	NaN	NaN	NaN	NaN	NaN	NaN	NaN	NaN	NaN	NaN	NaN	NaN	NaN	NaN	NaN	NaN	NaN	NaN	NaN	NaN	NaN	NaN	NaN	NaN	NaN	NaN	NaN	NaN
9.38134804200263	10.3900446971248	NaN	61.8335741083529	-8.77519175019554	NaN	50.7379109020096	31.5726744546893	-30.9665181628822	6.35525807663627	-1.71431516434069	16.4422246278575	17.4509212829796	18.4596179381017	NaN	NaN	-44.0795746794698	NaN	-14.8273716809283	67.8857540390856	13.4161346624911	-46.096967989714	25.5204945239566	-22.8969449219052	-25.9230348872716	NaN	NaN	NaN	NaN	NaN	NaN	NaN	NaN	NaN	NaN	NaN	NaN	NaN	NaN	NaN	NaN	NaN	NaN	NaN	NaN	NaN	NaN	NaN	NaN	NaN
46.8580225006981	NaN	53.9219707226273	8.51087501022547	NaN	0.437791328020698	NaN	NaN	NaN	NaN	17.5930941527058	NaN	13.5565523116035	NaN	-0.571344132254898	26.6753132951862	-21.7631887980424	20.6205005335326	-15.7083760363888	NaN	7.50173954994987	28.6935842157374	57.9585125637297	17.5930941527058	-13.6901051158377	-38.9184916227276	81.1686281500684	-17.72664695694	-33.8728143213496	4.47433316912309	NaN	NaN	NaN	NaN	NaN	NaN	NaN	NaN	NaN	NaN	NaN	NaN	NaN	NaN	NaN	-1.81531589475895	-23.815315894759	-4.81531589475895	78.184684105241	27.184684105241
NaN	-31.7337669484773	-30.7241923011023	NaN	-29.7146176537274	-25.6763190642276	-31.7337669484773	-3.46567682197876	-33.7529162432271	-41.8295134222267	39.9460330151439	100.520511857641	-24.6667444168526	-20.6284458273528	70.2332724363923	-24.6667444168526	-35.772065537977	-5.48482611672866	NaN	133.836475221014	NaN	-47.8869613064764	-31.7337669484773	188.353506179261	7.63964429914564	22.7832640097698	72.2524217311422	-2.45610217460382	-27.6954683589775	1.58219641489597	13.6970921833953	14.7066668307703	NaN	NaN	NaN	NaN	NaN	NaN	NaN	NaN	NaN	NaN	NaN	NaN	NaN	-36.7879645446617	11.2176700682339	-16.7856167892885	31.220017823607	15.2181396193085
-19.4927147208149	-46.7630985776297	20.9078539559479	27.9779534743813	-5.35251568394793	-48.7831270114679	-20.5027289377339	67.368507934225	33.0280245589767	-6.362529900867	39.0881098604911	370.372773009945	-23.5327715884912	-15.4526578531386	0.707569617566483	-13.4326294193005	31.0079961251385	-37.6729706253581	-41.7130274930344	41.1081382943292	-18.4827005038958	-12.4226152023814	-7.37254411778606	-18.4827005038958	3.73761226832369	-4.34250146702886	7.77766913599996	-8.38255833470513	23.9378966067051	-32.6228995407628	-19.4927147208149	11.8177260036762	NaN	NaN	NaN	NaN	NaN	NaN	NaN	NaN	NaN	NaN	NaN	NaN	NaN	42.2579426725432	-27.7584935444797	-3.75285827007187	-35.7603719692823	2.24855054853009
-28.4605358812385	94.8148727865046	-12.2932691707148	74.60578939835	-7.24099832367616	-24.4187192036076	23.0726267585557	-49.6800734388008	-11.2828150013071	5.89490587862434	17.0099017421094	-31.4918983894617	14.9889934032939	13.9785392338862	-18.3559941871612	-11.2828150013071	-4.20963581545296	29.1353517750021	NaN	-33.5128067282771	-14.3141775095303	22.062172589148	-3.19918164604523	-9.26190666249162	1.85308920099342	43.2817101467104	-10.2723608318993	13.9785392338862	4.88445170921661	-3.19918164604523	5.89490587862434	34.1876226220408	NaN	NaN	NaN	NaN	NaN	NaN	NaN	NaN	NaN	NaN	NaN	NaN	NaN	-33.7321858376455	6.28190400254326	-0.720561719489768	7.28225624854798	51.2977550727556
24.228391786131	49.5007544196703	5.02139618464119	15.1303412380569	-15.1964939221902	-10.1420213954824	-4.07665436343295	21.1957082701063	-23.2836499649228	68.7077500211602	20.1848137647648	-19.2400719435565	-21.2618609542397	6.03229068998276	19.1739192594232	51.5225434303535	94.991007160041	22.2066027754479	-59.6758521572194	47.4789654089872	-15.1964939221902	-11.1529159008239	-23.2836499649228	0.977818163274906	-57.6540631465362	22.2066027754479	-30.3599115023138	228.429081865128	-8.12023238479923	113.187108256189	13.1085522273738	-9.13112689014081	NaN	NaN	NaN	NaN	NaN	NaN	NaN	NaN	NaN	NaN	NaN	NaN	NaN	-10.6936593234492	-23.6997656378393	-4.69084102449994	-2.68990159151685	11.3166744393648
-4.9548921847344	-17.0909148873996	-47.4309716440627	-2.9322217342902	-37.3176193918417	-2.9322217342902	-9.00023308562282	-23.1589262387323	-17.0909148873996	-11.022903536067	-15.0682444369554	NaN	-15.0682444369554	-4.9548921847344	-40.351625067508	-26.1929319143986	-3.9435569595123	-23.1589262387323	9.20380096837504	0.101783941376114	-47.4309716440627	3.13578961704242	-46.4196364188406	58.7592270042581	1.11311916659822	-21.1362557882881	38.532522499816	1.11311916659822	-4.9548921847344	25.3851645719287	-12.0342387612891	8.19246574315294	-3.9435569595123	-28.2156023648428	16.2831475449298	NaN	NaN	NaN	NaN	NaN	NaN	NaN	NaN	NaN	NaN	-22.6702738958402	-41.6814309726801	-16.6667506084171	34.3631973346795	-15.6661633938465
12.3780778208574	48.8020256847191	-23.0340937134526	6.3074198435471	-23.0340937134526	32.6136044118917	45.7666966960639	2.26031452534025	13.3898541504091	-40.2342913158317	7.31919617309882	-9.88100142928031	-10.892777758832	4.28386718444368	-25.057646372556	-29.1047516907629	-34.1636333385214	17.4369594686159	-18.9869883952457	59.9315653097879	-11.9045540883837	-16.9634357361423	24.5193937754779	20.4722884572711	32.6136044118917	52.8491310029259	-18.9869883952457	-22.0223173839009	-0.775014463314892	-16.9634357361423	-4.82211978152175	46.7784730256156	10.354525161754	162.120974594511	-26.0694227021077	NaN	NaN	NaN	NaN	NaN	NaN	NaN	NaN	NaN	NaN	16.3862398171341	-32.6482924551833	-23.6419497929209	-6.62996920864753	8.38060189512308
-44.1657264421671	6.44516449951613	42.8850059775281	13.5306892313518	-28.9824591596622	44.9094416151954	6.44516449951613	-23.9213700654938	-8.73810278298885	-3.67701368882053	12.5184714125181	-24.9335878843275	-52.2634689928365	-35.0557660726641	38.8361347021934	-43.1535086233335	101.593639469881	-16.8358453336582	-38.0924195291651	-19.8724987901592	29.7261743326904	75.2759761802054	12.5184714125181	-2.66479586998686	6.44516449951613	-24.9335878843275	42.8850059775281	26.6895208761894	0.371857586514136	25.6773030573558	-17.8480631524918	40.8605703398608	65.1537979918687	-27.9702413408285	-37.0802017103315	-15.8236275148245	NaN	NaN	NaN	NaN	NaN	NaN	NaN	NaN	NaN	29.4305498748462	-24.6138539765207	-30.6187877377836	-6.59905269273172	-20.6105648023453
-1.51824813066856	42.0261186929318	-3.54356751781277	7.59568911148035	8.60834880505246	-27.8474001635432	-28.8600598571153	-23.7967613892548	10.6336681921967	-2.53090782424066	19.7476054343456	-39.9993164864084	15.6969666600572	-28.8600598571153	15.6969666600572	20.7602651279177	-45.0626149542689	-3.54356751781277	11.6463278857688	10.6336681921967	-32.9106986314037	22.7855845150619	-8.60686598567327	-24.8094210828269	-30.8853792442595	1.51973095004774	24.8109039022061	10.6336681921967	3.54505033719195	-23.7967613892548	-4.55622721138487	-2.53090782424066	-42.0246358735526	10.6336681921967	1.51973095004774	13.671647272913	10.6336681921967	NaN	NaN	NaN	NaN	NaN	NaN	NaN	NaN	-29.5897460249302	83.5164597887808	-11.5728282846931	-41.6010245184217	4.44220970662882
10.7734225733791	-4.42310674070164	-4.42310674070164	29.0092577502759	76.625049601062	66.4940300583416	8.74721866483496	9.760320619107	-1.3838008778855	-48.9995927286717	73.5857437382459	-14.5541262834221	-0.370698923613455	5.70791280201882	34.0747675216361	20.9044421160995	-11.514820420606	-17.5934321462382	-26.7113497346866	-32.7899614603189	-25.6982477804146	17.8651362532834	40.1533792472684	-27.7244516889587	12.7996264819231	-5.43620869497368	-34.816165368863	-43.9340829573114	52.3106026985329	-22.6589419175985	-14.5541262834221	-56.091306408576	-27.7244516889587	9.760320619107	40.1533792472684	-10.5017184663339	-74.3271415854728	NaN	NaN	NaN	NaN	NaN	NaN	NaN	NaN	13.4839517949429	-10.5414277971166	40.5125038360099	-28.5604624911613	-25.5572900421538
-17.4659497620392	9.89975447682472	19.0216558897794	1.79139766530949	3.8184868681883	33.211280309931	74.7666089689466	-32.6691187836302	-11.3846821534028	-9.35759295052395	96.051045599174	-14.425315957721	-62.061912225373	NaN	18.00811128834	-23.5472173706756	64.6311629545525	22.0622896940976	12.9403882811429	-33.6826633850696	0.777853063870089	-67.12963523257	-6.31695914620574	9.89975447682472	-17.4659497620392	-23.5472173706756	5.84557607106711	-43.8181093994637	-50.9129216095395	-3.27632534188753	-37.7368417908273	55.5092615415979	22.0622896940976	-15.4388605591604	-23.5472173706756	37.2654587156886	41.3196371214462	NaN	NaN	NaN	NaN	NaN	NaN	NaN	NaN	17.5219433122407	-16.5180107401565	-41.5473887198603	-26.529761932038	-14.5156605017802
-19.3663312004312	3.95538441793104	-46.7439973611173	-16.3243682936883	-16.3243682936883	-35.5901333697266	-20.3803188360121	-30.5201951918218	-31.5341828274028	-35.5901333697266	81.0184447220845	-15.3103806581073	-35.5901333697266	114.480036696256	-9.22645484462152	-50.7999479034411	50.5988156546555	-9.22645484462152	-42.6880468187934	19.1651989516455	-11.2544301157834	-7.19847957345958	-28.4922199206599	216.892787889934	11.0532978669978	5.98335968909297	27.2771000362933	-21.3943064715931	-5.17050430229765	-19.3663312004312	-19.3663312004312	13.0812731381597	26.2631124007123	-0.100566124392822	-63.9817871659937	12.0672855025788	14.0952607737407	-40.6600715476315	NaN	NaN	NaN	NaN	NaN	NaN	NaN	-21.4947057047125	-7.47660674237116	-2.47014282724926	26.5673478804578	8.54407778601893
-0.979753586447019	23.3665917864588	-3.00861570085584	140.026163364966	-1.99418464365143	8.15012592839267	-21.2683747305352	23.3665917864588	-3.00861570085584	-17.2106505017176	-26.3405300165573	-4.02304675806025	-30.3982542453749	46.6985061021602	-4.02304675806025	4.09240169957503	29.4531781296853	21.33772967205	-11.1240641584911	-52.7157375038719	-39.5281337602146	-18.225081558922	61.9149719602264	-11.1240641584911	27.4243160152764	-35.4704095313969	-51.7013064466675	-23.297236844944	4.09240169957503	6.12126381398385	33.5109023585029	-1.99418464365143	-50.6868753894631	-16.1962194445132	2.06353958516621	NaN	-36.4848405886013	57.8572477314087	NaN	NaN	NaN	NaN	NaN	NaN	NaN	-9.44859251932051	-46.5007800765944	-28.4753915352179	-24.4697496371343	-15.457055366446
1.18491426981219	10.3187880711769	-25.2018322674636	6.25928860390369	30.6162854075429	-17.0828333329172	65.1220308793651	35.6906597416344	-12.0084589988257	-23.172082533827	57.0030319448187	152.401269425739	-20.1274579333721	-42.4547050033747	5.24441373708539	10.3187880711769	-33.32083120201	-25.2018322674636	-24.1869574006453	-3.88946006427931	-9.97870926518911	-27.2315820011002	30.6162854075429	-47.5290793374662	-9.97870926518911	-40.4249552697381	-3.88946006427931	152.401269425739	-5.91920979791591	32.6460351411795	66.1369057461834	10.3187880711769	8.28903833754029	-12.0084589988257	33.6609100079978	-39.4100804029198	-13.023333865644	-4.90433493109761	NaN	NaN	NaN	NaN	NaN	NaN	NaN	26.6370294367455	-42.468415927693	28.6400858241206	20.6278602746204	-26.4439648286928
-1.72511830216361	10.4587104770215	-0.709799237231518	-37.2612855747868	-29.1387330553301	-15.9395852112129	-44.3685190293115	13.5046676718178	-4.77107549695989	-40.3072427695831	58.1787065288298	-26.0927758605338	30.7650917756633	-39.291923704651	-16.954904276145	23.6578583211387	-45.3838380942436	-25.0774567956017	-29.1387330553301	-23.0468186657375	14.5199867367499	71.377854372947	-32.1846902501264	26.703815515935	-42.3378808994473	-12.8936280164166	10.4587104770215	22.6425392562066	24.6731773860708	9.4433914120894	13.5046676718178	13.5046676718178	48.0255158795089	-8.83235175668825	-17.9702233410771	10.4587104770215	28.7344536457991	-21.0161805358734	NaN	NaN	NaN	NaN	NaN	NaN	NaN	-27.4169982855468	3.63402587100514	37.6899878491589	-32.4252279882165	13.6504852763445
NaN	0.441118900533733	89.8283202814736	9.58299176903895	78.6549201088561	-14.7953358803083	31.9297921142739	-1.59040840357854	26.8509738539932	18.7248646375442	57.3238834156773	-20.8899177926451	-50.347063702273	7.55146446492668	-20.8899177926451	-19.874154140589	-10.7322812720838	-6.66922666385921	-18.8583904885328	-40.1894271817117	8.56722811698281	-9.71651762002762	21.7721555937126	-10.7322812720838	-28.000263357038	4.50417350875827	-20.8899177926451	-45.2682454419923	-34.0948452693749	6.53570081287054	-14.7953358803083	142.648030188393	57.3238834156773	-10.7322812720838	-23.9372087488135	84.749502021193	-11.7480449241399	10.5987554210951	-11.7480449241399	NaN	NaN	NaN	NaN	NaN	NaN	11.6802880398937	-18.3726234122044	-6.35145883136516	-3.34616768615534	7.67323317961398
42.2413905541907	-36.006673855838	-1.45558047998117	-11.6176667669979	-26.8607961975229	-42.103925628048	-24.8283789401196	-46.1687601428547	-0.439371851279495	-19.7473357966112	-32.958047969733	-17.7149185392079	-26.8607961975229	13.7875489505439	18.8685920940523	-47.1849687715564	65.6141890143291	-49.2173860289597	-29.909422083628	-45.152551514153	-38.0390911132413	-15.6825012818046	53.4196854699091	42.2413905541907	14.8037575792456	-20.7635444253129	-30.9256307123296	-21.7797530540146	-6.53662362348952	-34.9904652271363	53.4196854699091	-5.52041499478785	-20.7635444253129	62.5655631282241	-7.55283225219119	13.7875489505439	66.6303976430308	35.127930153279	16.8361748366489	NaN	NaN	NaN	NaN	NaN	NaN	-8.32423987807668	-26.358107189572	-5.31859532616079	28.7453762622193	-32.3693962934038
6.81259758685333	-6.40390435309757	-5.38725035771673	-27.7536382560952	-33.8535622283802	40.362179434421	-8.43721234385925	-17.5870983022868	23.0790615129467	34.262255462136	1.72932760994914	-15.5537903115251	-18.6037522976676	27.1456774944701	6.81259758685333	-5.38725035771673	78.9950312588929	-27.7536382560952	-17.5870983022868	89.1615712127012	-8.43721234385925	35.2789094575168	-15.5537903115251	13.9291755545192	7.82925158223417	11.8958675637575	57.6452973558953	21.0457535221851	-28.770292251476	-21.6537142838101	23.0790615129467	23.0790615129467	1.72932760994914	15.9624835452809	-2.33728837157422	0.712673614568299	5.79594359147249	-15.5537903115251	-18.6037522976676	NaN	NaN	NaN	NaN	NaN	NaN	-52.3814575415566	47.8184771834214	-13.3034829988152	-16.3094810405646	-0.277491484568073
22.2077243731884	17.122225610155	1.86572932105489	-38.8182607832121	-19.4933654836853	4.91702857887491	18.1393253627617	-32.715662267572	-8.30526820501186	-54.0747570723122	-46.9550588040655	-29.664363009752	-22.5446647415053	-9.32236795761853	-2.20266968937181	-33.7327620201787	-10.3394677102252	102.558604829116	-23.561764494112	-3.21976944197848	-1.18556993676514	27.2932231362217	-51.0234578144922	-38.8182607832121	-29.664363009752	-11.3565674628319	-48.9892583092788	4.91702857887491	2.88282907366156	72.0456122509154	156.464891717269	-18.4762657310786	-18.4762657310786	16.1051258575483	-2.20266968937181	-30.6814627623587	-36.7840612779987	18.1393253627617	17.122225610155	-24.5788642467186	NaN	NaN	NaN	NaN	NaN	-9.26484261733513	21.8007907349731	45.8516036528891	-32.313538330338	18.7944391202336
31.5110818226063	-9.19075421311834	6.07243430027839	37.616357227965	5.05488839938528	34.5637195252856	-11.2258460149046	7.08998020117151	-2.06793290686653	4.03734249849216	-5.12057060954588	-52.9452279515223	29.4759900208201	6.07243430027839	-6.13811651043899	-11.2258460149046	-42.7697689425912	-21.4013050238357	-52.9452279515223	19.3005310118889	41.6865408315374	2.00225069670593	12.1777097056371	-49.892590248843	-31.5767640327669	8.10752610206463	33.5461736243925	-43.7873148434843	-20.3837591229426	-26.4890345283013	-21.4013050238357	3.01979659759905	-19.3662132220495	-4.10302470865276	-23.436396825622	-17.3311214202633	-17.3311214202633	-61.0855951586672	62.0374588493998	-16.3135755193702	-53.9627738524154	NaN	NaN	NaN	NaN	44.8865024610874	175.177064200769	9.80827430040386	-16.2498380475325	-23.2654836796692
-34.5088359727371	30.642680235583	65.2544232212531	-15.166979598392	-23.3109191244321	55.0744988137031	15.372793624258	-0.91508542782202	96.8121888846581	24.534725591053	-6.00504763159703	21.480748268788	-20.256941802167	-20.256941802167	47.948551728418	16.390786065013	-39.5987981765121	-27.3828888874521	-20.256941802167	-16.184972039147	-32.4728510912271	-10.077017394617	-36.5448208542471	-32.4728510912271	-25.3469040059421	-28.4008813282071	-21.2749342429221	3.15688433519799	-2.95107030933202	-1.93307786857702	12.318816301993	-46.7247452617971	-13.130994716882	-19.238949361412	-30.4368662097171	-46.7247452617971	-45.7067528210421	-13.130994716882	-6.00504763159703	-2.95107030933202	-55.8866772285921	NaN	NaN	NaN	NaN	-23.2364770495544	8.83881906039096	16.8576430878773	-23.2364770495544	-19.2270650358112
91.898317870394	-49.6647549360284	-1.79810441874887	44.0316673531145	-20.1300131274942	-8.9271800277054	-35.4066037181153	10.423168053748	11.4416074264561	-23.1853312456184	21.6260011535368	-20.1300131274942	-57.812269917693	0.238774326667276	-21.1484525002023	-1.79810441874887	-45.5909974451961	-14.0193768912458	-53.7385124268607	-43.5541186997799	69.4926516708164	16.5338042899965	-26.2406493637427	-24.2037706183265	11.4416074264561	-20.1300131274942	23.662879898953	-9.94561940041347	-23.1853312456184	-27.2590887364507	33.8472736260337	-27.2590887364507	27.7366373897853	-36.4250430908234	14.4969255445803	-31.332846227283	8.38628930833188	-19.1115737547861	33.8472736260337	271.143647467015	-15.0378162639538	NaN	NaN	NaN	NaN	-12.1802832059058	-26.2148764263102	-20.2000507604226	17.8938451235323	-4.16051565138896
-29.1729532276165	26.8658151221777	48.2624357648264	18.7147215440258	29.9224752139847	-25.0974064385405	-34.2673867139614	-5.73855919042981	-8.79521928223676	-27.1351798330785	-37.3240468057684	-1.66301240135387	-37.3240468057684	-25.0974064385405	154.226652280801	-6.75744588769879	-24.0785197412715	-10.8329926767747	-11.8518793740437	274.455282558541	-15.9274261631197	121.622277968193	-29.1729532276165	-13.8896527685817	20.7524949385638	40.1113421866745	21.7713816358328	-14.9085394658507	-3.70078579589184	-18.9840862549266	-8.79521928223676	36.0357953975986	-4.71967249316082	0.374760993184104	-26.1162931358095	-44.4562536866513	9.54474126860497	-12.8707660713127	-6.75744588769879	16.6769481494879	1.39364769045309	-6.75744588769879	NaN	NaN	NaN	64.046792118083	-18.1654987439382	-36.2120991770648	2.88886842804285	5.89663516689728
24.9748931287478	31.0908996184795	8.66554248946314	-15.7984834694638	-9.68247697973208	-17.8371522993744	16.8202178091055	8.66554248946314	-10.7018113946874	-43.3205126732567	14.7815489791949	-39.2431750134355	-51.475187992899	0.510867169820821	-41.2818438433461	-2.54713607504505	27.0135619586584	35.1682372783007	-18.8564867143297	40.2649093530772	18.858886639016	-20.8951555442403	9.68487690441843	-3.56647049000034	9.68487690441843	-14.7791490545085	-30.0691652788379	-28.0304964489273	58.6129288222724	30.0715652035242	53.5162567474959	13.7622145642396	6.62687365955256	36.187571693256	-36.1851717685696	-2.54713607504505	-17.8371522993744	-21.9144899591956	-8.66314256477679	193.165071596371	NaN	49.4389190876748	NaN	NaN	NaN	50.0481881898727	-11.1169332808562	-6.10339873407515	14.9534463624053	-16.1304678276373
-27.9068177218011	-4.45181961723561	145.456211746727	-4.45181961723561	23.0823085924718	28.181221223899	0.647093014191682	25.1218736450427	-37.0848604583703	14.9240483821881	-37.0848604583703	22.0625260661863	-24.8474701429448	48.5768717496082	-29.946382774372	-16.6892099326611	-25.8672526692302	-29.946382774372	-17.7089924589466	-18.728774985232	-8.53094972237744	-7.51116719609198	-19.7485575115175	5.74600564561897	45.5175241707518	-39.1244255109412	-20.7683400378029	3.70644059304806	-26.8870351955157	-39.1244255109412	12.8844833296172	-22.8079050903738	-31.985947826943	-3.43203709095015	19.0031784873299	-12.6100798275193	37.3592639604682	-17.7089924589466	5.74600564561897	-29.946382774372	-0.372689512093776	3.70644059304806	NaN	NaN	NaN	-0.0554087728718697	-44.1797058485709	-38.1627562473392	1.95024109420536	26.0180394991321
-28.8032612373991	-30.8437233009569	280.326741391597	4.86436281130345	-12.4795647289373	-17.5807198878316	6.90482487486119	52.8152213049102	0.783438684187988	14.0464420973133	-27.7830302056203	-40.0258025869667	-44.1067267140821	106.88746598919	218.092648453087	17.1071351926499	-6.35817853826408	-37.9853405234089	-44.1067267140821	91.5840005125071	54.8556833684679	-29.823492269178	-28.8032612373991	-50.2281129047553	-23.7021060785048	-11.4593336971584	16.086904160871	6.90482487486119	15.0666731290921	13.0262110655344	17.1071351926499	-4.31771647470635	218.092648453087	-9.41887163360068	4.86436281130345	-40.0258025869667	-32.8841853645146	-36.9651094916301	5.88459384308232	-13.4997957607161	-20.6414129831682	40.5724489235638	-27.7830302056203	NaN	NaN	-12.0589686190765	4.99106213456788	-22.0883984741614	26.0528648302462	-19.0795695176359
-37.8659330763417	51.9539009357697	-9.28689498157895	34.6023420925209	123.401496172677	-50.1140922598114	50.9332210038139	38.6850618203442	19.2921431131838	389.798958413143	-31.7418534846068	-15.4109745733138	-46.0313725319882	133.608295492235	-20.5143742330929	-22.5557340970045	243.841728143462	1.94058426993497	-57.2588517835021	56.036620663593	-2.14213545788827	-15.4109745733138	2.96126420189078	-25.6177738928719	-3.16281538984409	28.4782625007861	13.1680635214489	-20.5143742330929	2.96126420189078	1.94058426993497	80.5329390305324	38.6850618203442	-56.2381718515463	-26.6384538248277	-9.28689498157895	42.7677815481674	-7.24553511766733	-29.7004936206952	10.1060237255815	-4.1834953217999	-2.14213545788827	6.02330399775822	49.9125410718581	NaN	NaN	5.02341599077235	15.054026643529	2.01423279494537	-18.0469885105679	-3.00107253143294
1.05649013401289	-3.02802677533712	173.627329554051	-13.2393190487121	7.18326549803789	-25.4928697767621	-36.7252912774747	-14.2604482760496	-10.1759313666996	47.0073053642004	-24.4717405494246	-17.3238359580621	-24.4717405494246	169.542812644701	-0.985768320662116	76.620052956988	-8.13367291202462	-44.8943250961747	8.20439472537539	-26.5139990040996	-45.9154543235122	43.9439176821879	3.09874858868789	-35.7041620501372	7.18326549803789	-29.5773866861121	13.3100408620629	-16.3027067307246	0.0353609066753855	20.4579454534254	49.0495638188754	-35.7041620501372	-43.8731958688372	-14.2604482760496	38.8382715455004	-39.7886789594872	-15.2815775033871	49.0495638188754	5.14100704336289	69.4721483656255	-22.4294820947496	-24.4717405494246	26.5847208174504	NaN	NaN	23.113002577424	48.1924818986726	-9.99191012662406	-1.96647674382453	-14.0046268180238
207.552137757121	-12.0873297087826	43.0779318873049	-0.849961605875927	7.32266974169259	176.904770203739	21.6247745999375	-4.93627727966019	15.4953010892611	-18.216803219459	-17.195224301013	-10.0441718718905	33.8837216212903	313.796345275512	-17.195224301013	-33.54048699615	-13.1089086272287	-28.4325924039197	-22.3031188932433	5.27951190480046	-4.93627727966019	-33.54048699615	35.9268794581824	8.34424866013866	-24.3462767301354	-15.1520664641208	-28.4325924039197	-31.4973291592579	10.3874064970308	18.5600378445993	385.306869566737	-19.2383821379051	5.27951190480046	73.7252994406868	-22.3031188932433	34.9053005397363	-9.02259295344444	9.36582757858472	-28.4325924039197	14.473722170815	182.01266479597	-11.0657507903366	-31.4973291592579	NaN	NaN	7.09474117979999	-11.967907676782	3.08155194683536	12.1112277210058	-2.93823190261157
-15.0224413048772	86.1584302697733	151.568286641264	13.5943708576502	-30.3528763919454	41.1891540143731	-6.84620925844076	-8.89026727004986	63.6737921420732	-40.5731664499909	-38.5291084383818	-12.9783832932681	1.33002278799564	69.8059661769005	-61.0137465660819	4.39610980540929	-28.3088183803363	-30.3528763919454	36.0790089853503	-25.2427313629227	31.9908929621321	-24.2207023571181	43.2332120259822	-43.6392534674046	45.2772700375913	-18.0885283222908	-19.1105573280954	-48.7493984964273	240.48481014626	-12.9783832932681	132.149735530978	8.48422582862748	-20.1325863338999	1.33002278799564	43.2332120259822	16.6604578750639	-31.37490539775	-9.91229627585441	-25.2427313629227	0.307993782191087	-37.5070794325773	-9.91229627585441	-53.8595435254501	NaN	NaN	-11.937539729762	13.1478470567163	154.629428532454	19.1683398854711	-33.0092646304037
-37.3872506533649	-12.8477428948787	-10.8027839150048	13.7367238434814	263.221719388092	-29.2074147338695	-23.0725377942479	-27.1624557539957	-36.364771163428	-33.2973326936172	-44.5446070829234	-20.0050993244372	-35.3422916734911	183.468319173011	19.871600783103	1.46696996423829	-18.9826198345002	70.9955752799493	-37.3872506533649	-22.050058304311	-11.8252634049418	-26.1399762640587	-18.9826198345002	-28.1849352439326	2.48944945417522	-30.2298942238064	1.46696996423829	-2.62294799550941	-10.8027839150048	-33.2973326936172	249.929486018912	22.9390392529138	-37.3872506533649	-38.4097301433019	-8.75782493513097	-5.69038646532019	-55.7918814722296	-29.2074147338695	-18.9826198345002	-5.69038646532019	10.6692853736706	-27.1624557539957	-23.0725377942479	NaN	NaN	-13.9142319537643	-13.9142319537643	54.3260570971676	-21.9425012538739	-50.0414438042577
-30.1068035930988	17.9709238612015	9.78748089025673	84.4613980001273	36.3836705458271	-18.8545695080498	43.5441831454037	4.67282903341628	-39.3131769354116	-14.7628480225774	-32.152664335835	53.7734868590846	-16.8087087653136	22.0626453466738	-20.900430250786	1.60403791931201	-40.3361073067797	-14.7628480225774	-36.2443858213073	-28.0609428503626	2.6269682906801	-34.1985250785712	0.581107547943921	-21.9233606221541	-17.8316391366817	91.621910599704	12.856272004361	-33.1755947072031	11.8333416329929	34.3378098030909	-7.6023354230008	-39.3131769354116	-20.900430250786	-33.1755947072031	88.5531194855997	-14.7628480225774	-24.9921517362583	22.0626453466738	61.9569298300293	62.9798602013974	-31.1297339644669	-21.9233606221541	-18.8545695080498	NaN	NaN	18.2327740712628	-4.85121920127551	-18.9023455410814	206.919327777228	-27.9352124738138
-0.305536488181285	-28.9602227056494	21.1854781749198	5.83475341556188	-38.1706575612642	-0.305536488181285	-16.6796428981631	-28.9602227056494	-19.7497878500347	-34.0771309587687	-32.030367657521	-12.5861162956676	10.9516616686812	-25.8900777537778	-22.8199328019062	11.9750433193051	-11.5627346450438	-33.0537493081449	-2.35229978942901	-35.1005126093926	-20.7731695006585	27.325768078663	-11.5627346450438	-28.9602227056494	-18.7264061994108	11.9750433193051	2.7646084636903	-14.6328795969153	58.0272175973788	49.8401643923879	-9.51597134379604	-29.9836043562733	-3.37568144005287	0.717845162442576	28.3491497292868	0.717845162442576	11.9750433193051	-12.5861162956676	45.7466377898925	213.581228492206	26.3023864280391	-31.0069860068971	-8.49258969317218	NaN	NaN	-27.9067150053091	18.2667108906025	40.3496537103863	60.4250562738261	-12.8501630827292
-22.6934630719105	-31.9079630259894	-16.5504631025246	-4.26446316375268	-10.4074631331386	-4.26446316375268	-50.3369629341472	-26.7887963848344	11.0930367597122	-32.9317963542204	9.04537010325018	-27.8126297130654	-12.4551297896006	111.428702926349	-43.1701296365303	13.1407034161741	-37.0271296671443	11.0930367597122	-44.1939629647613	53.0702032171827	-18.5981297589865	-34.9794630106824	8.02153677501919	-56.4799629035331	67.4038698124166	65.3562031559546	17.2360367290981	-41.1224629800683	-45.2177962929922	-3.24062983552169	89.9282030334983	0.854703477402264	-21.6696297436795	-42.1462963082993	-8.35979647667664	-56.4799629035331	-15.5266297742936	-30.8841296977584	-25.7649630566035	-6.31212982021466	5.97387011855721	-37.0271296671443	-20.6457964154485	NaN	NaN	4.24621806838375	-3.78488915397941	32.3550933466548	104.635058347923	14.2851020963377
-38.9554481312591	31.7202447942244	51.1816674838503	-22.5668816557847	-8.22688598974456	-12.3240276086132	-7.20260058502741	-5.15402977559311	-32.8097357029562	0.99168265270981	-48.1740167737135	23.5259615564872	-38.9554481312591	4.06453886686127	4.06453886686127	3.04025346214411	-4.12974437087595	215.067332238595	-28.7125940840876	-2.08117356144165	2.01596805742696	24.5502469612043	-15.3968838227646	-54.3197292020164	-34.8583065123905	4.06453886686127	29.6716739847901	-34.8583065123905	-44.0768751548449	-10.2754567991789	-22.5668816557847	-29.7368794888048	-28.7125940840876	84.9830858395163	-55.3440146067336	-7.20260058502741	-30.7611648935219	143.367353908394	-33.8340211076734	6.11310967629557	12.2588221045985	-22.5668816557847	-23.5911670605019	NaN	NaN	-6.76555910752863	-16.8056261604764	40.4227560413257	-14.7976127498868	-11.7855926340025
2.1535207291457	-11.1680717187968	11.3761616546444	-19.3659747636846	-22.4401884055174	8.30194801281148	-15.2670232412407	2.1535207291457	-16.2917611218517	-36.7865187340709	-47.0338975401806	-8.09385807696395	-32.6875672116271	25.7224919831979	9.32668589342245	13.4256374158663	-21.4154505249065	-11.1680717187968	-37.8112566146819	10.3514237740334	-33.7123050922381	-40.8854702565148	7.27721013220052	-33.7123050922381	9.32668589342245	42.1182980729733	5.22773437097859	33.9203950280856	-38.8359944952929	55.4398905209158	-14.2422853606297	5.22773437097859	-22.4401884055174	6.25247225158956	-26.5391399279613	18.5493268189211	-0.920692912687195	-11.1680717187968	16.4998510576992	-35.76178085346	188.655815000341	-20.3907126442955	-30.6380914504052	NaN	NaN	8.32731898859559	-6.73455654660412	-27.8211822958837	66.5665710580344	-2.7180564038842
3.3163857382134	-21.2881924163939	-34.6156722501395	-21.2881924163939	-28.4645277114877	-33.5904814936975	9.46753027686522	13.5682933026331	-36.6660537630234	-26.4141461986037	-12.0614756084161	-7.96071258264827	73.0293571762674	-12.0614756084161	26.8957731363787	-5.91033106976433	-5.91033106976433	-40.7668167887913	-18.212620147068	70.9789756633834	-8.98590333909024	-40.7668167887913	11.5179117897492	-5.91033106976433	-8.98590333909024	5.36676725109734	9.46753027686522	-33.5904814936975	-40.7668167887913	-20.2630016599519	3.3163857382134	-13.0866663648581	7.41714876398128	82.2560739842451	25.8705823799367	-33.5904814936975	32.0217269185886	-31.5400999808136	6.39195800753931	-10.0110940955322	NaN	-27.4393369550457	-15.1370478777421	NaN	NaN	222.263947146072	167.030560478224	27.4407287176614	26.4364853237005	-4.69505988908675
-34.4941942020924	-26.2890419401672	35.249600024272	-28.3403300056485	47.5573284171598	29.0957358278281	-2.69922918713218	-48.8532106604616	-20.1351777437233	-23.2121098419452	-43.7249904967583	-31.4172621038705	-22.1864658092046	-11.9300254817981	-24.2377538746859	-2.69922918713218	3.45463500931174	-1.67358515439152	-34.4941942020924	-36.5454822675737	41.4034642207159	-18.083889678242	2.42899097657109	4.48027904205239	-18.083889678242	-13.9813135472794	-2.69922918713218	36.2752440570126	-34.4941942020924	-21.1608217764639	-23.2121098419452	-9.87873741631675	-9.87873741631675	-6.80180531809479	122.429342807228	9.60849920575566	-56.0327188896461	-40.6480583985363	26.0188037296061	-15.00695758002	51.6599045481224	-49.8788546932022	-13.9813135472794	NaN	NaN	259.483342242887	-26.7597650991038	-31.7815739998405	32.497579929589	-27.7641268792511
225.230111953437	-10.772361355403	-21.0333384557873	-15.9028499055952	-11.7984590654414	-21.0333384557873	-41.555292656556	8.72349513532728	-13.8506544855183	-23.0855338758642	8.72349513532728	0.514713455019804	-42.5813903665944	-40.5291949465176	-1.53748196505707	-35.3987063963254	-2.5635796750955	-33.3465109762485	-7.69406822528767	-40.5291949465176	-39.5030972364791	-5.6418728052108	12.827885975481	16.9322768156348	56.9500875071337	4.61910429517354	-27.1899247160179	22.0627653658269	-45.6596834967098	-20.0072407457489	68.2371623175565	11.8017882654426	34.3759378862881	9.74959284536572	14.8800813955579	1.54081116505824	-4.61577509517237	-41.555292656556	-24.1116315859026	-39.5030972364791	-51.8162697569404	-38.4769995264407	11.8017882654426	NaN	NaN	58.6497076247355	136.999162776174	-4.63254461296531	37.5556235455019	1.39433655253
58.138745438041	-15.7729833604318	21.1828810388046	17.0766738833339	17.0766738833339	2.70494883918641	-16.7995351492995	37.6077096606874	-43.4898816598591	31.4483989274814	-31.1712601934469	-10.6402244160934	-26.0385012491086	27.3421917720107	6.81115599465712	-6.53401726062269	-20.9057423047702	-49.6491923930651	84.8290919486006	10.9173631501278	-30.1447084045793	33.5015025052167	67.3777115378501	39.6608132384228	-22.9588458825055	-20.9057423047702	-10.6402244160934	-13.7198797826964	-39.3836745043884	-12.6933279938287	15.0235703055985	114.599093825763	-19.8791905159025	4.75805241692176	-19.8791905159025	12.9704667278632	-52.7288477596682	-13.7198797826964	81.7494365819976	-21.9322940936378	-16.7995351492995	-44.5164334487267	-17.8260869381671	NaN	NaN	-5.60587455406494	-16.6564595531054	5.4447104449755	2.43091453614629	-43.7806227325683
16.1941925378668	41.8693492819089	-27.9670770618857	67.5445060259511	19.2752113471518	-44.3991773780727	-21.8050394433156	-35.1561209502175	-26.940070792124	-19.7510269037922	14.1401799983434	-39.2641460292642	-21.8050394433156	-17.6970143642688	119.921825783797	-55.6962463454512	-52.6152275361661	-32.0751021409324	2.84311103096488	-8.45395793641366	-22.8320457130773	55.2204307888108	-33.1021084106941	-14.6159955549838	-7.42695166665198	33.6532991238154	13.1131737285817	5.92412984024993	22.3562301564369	-25.9130645223623	100.408706658325	43.9233618214323	-12.5619830154604	-28.9940833316474	-3.31892658760524	2.84311103096488	-24.8860582526006	-46.453189917596	-24.8860582526006	-41.3181585687876	2.84311103096488	-19.7510269037922	-25.9130645223623	NaN	NaN	-23.6596248662605	10.5007567458576	39.6375528267819	38.6328357205432	-42.7492498847971
-2.15591015342942	-29.8973612913066	-11.4030605327218	-21.6776720652689	13.2560071453912	-8.32067707295768	-23.7325943717783	-0.100987846920003	15.3109294519006	5.03631791935354	-10.3755993794671	9.14616253237238	-36.0621282108348	11.2010848388818	-8.32067707295768	-11.4030605327218	-32.9797447510707	10.1736236856271	-23.7325943717783	18.3933129116648	-42.2268951303631	-45.3092785901272	-10.3755993794671	50.2446086625607	-5.23829361319355	-35.0346670575801	-10.3755993794671	-19.6227497587595	-16.5403662989954	-20.6502109120142	14.2834682986459	31.750307903976	104.70004978506	-6.26575476644826	-1.12844900017471	-43.2543562836178	-13.4579828392312	-8.32067707295768	-34.0072059043254	59.4917590418531	-10.3755993794671	-36.0621282108348	-27.8424389847972	NaN	NaN	-24.635428483086	-49.756318586741	60.775597869341	-17.6015792540626	15.557995682762
-33.8851890882262	-17.4385260501151	-28.7456068888165	36.0131288237461	71.9902042196142	-18.466442489997	-14.3547767304692	34.9852123838641	15.4548000261072	10.3152178266975	-30.8014397685803	18.538549345753	-29.7735233286984	-27.7176904489345	47.3202096624475	-35.9410219679901	-31.8293562084623	-24.6339411292887	-6.13144521141366	365.97430602585	62.7389562606767	7.23146850705162	-46.2201863668095	-42.1085206072817	9.28730138681551	-6.13144521141366	-12.2989438507053	59.6552069410308	-14.3547767304692	-7.15936165129561	-11.2710274108234	-33.8851890882262	17.5106329058711	-15.3826931703512	-4.07561233164977	-44.1643534870456	1.06396986775995	-36.968938407872	-2.01977945188588	25.7339644249266	-19.4943589298789	-10.2431109709414	-55.471434325747	NaN	NaN	-37.6709118627756	7.55202398761078	57.7997304880401	-7.52228796251801	-45.7105449028443
-2.91190018308477	-29.6495755677528	-32.7346919582914	-32.7346919582914	-4.96864444344385	38.2229850240968	-14.2239936150597	15.5987981601469	11.4853096394288	49.5350784560717	-24.5077149168551	-30.6779476979323	-14.2239936150597	-40.9616689997277	-37.8765526091891	-27.5928313073937	29.9960079826605	-14.2239936150597	-50.2170181713436	-32.7346919582914	11.4853096394288	-52.2737624317027	-38.9049247393686	-29.6495755677528	-33.7630640884709	-25.5360870470346	128.719732479896	-56.3872509524208	-62.5574837334981	-19.3658542659574	-21.4225985263165	5.31507685835154	-35.81980834883	-28.6212034375733	38.2229850240968	-12.1672493547006	5.31507685835154	-23.4793427866756	22.7974030714037	-20.3942263961369	-25.5360870470346	15.5987981601469	26.9108915921219	NaN	NaN	-29.6029444579981	14.6202536307779	13.6151809469421	-5.48120004593845	3.56445410858393
-36.7273154351716	-36.7273154351716	53.8095683370721	13.6852675743732	168.009501277061	-24.3813767389566	-12.0354380427415	-31.5831743117487	43.5212860902263	30.1465191693266	71.2996481567101	12.6564393496886	-52.1597388054404	-5.86246869463397	20.8870651471653	30.1465191693266	-23.352548514272	9.56995467563485	-43.9291130079637	-35.698487210487	25.0023780459037	-29.5255178623795	-27.4678614130103	-22.3237202895874	-27.4678614130103	-29.5255178623795	34.261832068065	-21.2948920649028	20.8870651471653	-1.74715579589562	6.48347000158109	-14.0930944921107	152.577077906793	-26.4390331883257	16.771752248427	-32.6120025364333	-29.5255178623795	-7.92012514400315	6.48347000158109	25.0023780459037	-7.92012514400315	-8.94895336868773	17.8005804731116	NaN	NaN	62.9029930313524	28.7264899996673	-0.424056703828899	3.5967083587223	-18.5174994853093
78.6735459469612	-46.8991903731262	-56.1627528885424	-20.1377875508125	91.0249626341829	-40.7234820295153	27.2093097502041	-26.3134958944233	-5.72780141572048	7.65289999543637	2.50647637576066	-18.0792181029422	9.71146944330665	-34.5477736859045	17.9457472347878	-14.9913639311368	-36.6063431337748	-21.1670722747476	-41.7527667534505	-6.75708613965563	10.7407541672418	7.65289999543637	10.7407541672418	30.2971639220095	-43.8113362013207	-29.4013500662288	130.137782143718	13.8286083390472	-24.254926446553	14.8578930629824	37.5021569895555	-3.6692319678502	-35.5770584098396	-27.3427806183585	-1.61066251997991	13.8286083390472	-1.61066251997991	21.0336014065932	-22.1963569986828	17.9457472347878	-16.0206486550719	-7.78637086359077	26.1800250262689	NaN	NaN	-17.4825371632278	-35.5781149208675	-31.5568754191698	-39.5993544225652	-13.4612976615301
-48.8421629736251	-39.5744883173932	-0.444306435525317	39.7156170748128	60.3104496442169	-31.3365552896315	-29.2770720326911	20.1505261338788	-49.8719046020953	-17.9499141195188	-14.8606892341082	-13.830947605638	-36.4852634319826	-25.1581055188103	1.6151768214151	-50.9016462305655	72.6673491858594	54.1319998733957	-0.444306435525317	-36.4852634319826	148.868229692655	-66.3477706576186	-12.8012059771678	62.3699329011573	-26.1878471472805	-2.50378969246573	162.254870862767	143.719521550304	-22.0688806333997	46.9238084741042	69.5781243004488	-20.0093973764593	-2.50378969246573	-6.62275620634656	52.0725166164552	-17.9499141195188	71.6376075573892	-39.5744883173932	78.8457989566806	90.1729568698529	0.58543519294489	-2.50378969246573	-35.4555218035124	NaN	NaN	-27.5070442122068	13.7155248292233	127.328946821457	-10.4147594877114	-31.5287582650292
3.81368242765517	-21.9412910430885	-40.4848719420239	-4.4279090829828	-4.4279090829828	-6.48830696064229	-0.307113327663814	-14.7298984712803	-27.0922857372372	-13.6996995324505	-47.6962645138321	336.567939669663	-60.0586517797891	96.5315869223323	65.6256187574399	-20.9110921042587	-31.2130814925562	-45.6358666361726	-27.0922857372372	-46.6660655750024	199.551480805307	-50.7868613303213	-37.3942751255347	-17.8204952877695	-20.9110921042587	-12.6695005936208	302.571374688281	-29.1526836148967	-47.6962645138321	-7.51850589947203	40.900844225526	1.75328454999568	-14.7298984712803	-30.1828825537264	-27.0922857372372	-31.2130814925562	-5.45810802181254	-27.0922857372372	-21.9412910430885	-26.0620867984074	-2.36751120532331	27.5082580207393	11.0250749994634	NaN	NaN	86.1483854681483	-19.4340683259344	-6.36195499904795	27.826649086655	-33.5117288318121
-37.2734379101518	50.332377811996	31.7805580120117	-29.0281846657144	2.92217165648069	15.2900515231369	60.6389443675428	-43.4573778434799	-5.32308158795675	-38.3040945657065	6.01414162314473	-20.782931421277	12.1980815564728	3.95282831203537	-23.874901387941	-20.782931421277	-7.38439489906611	43.1177812231132	20.4433348009103	77.1294508564177	-14.5989914879489	9.10611158980877	58.5776310564334	40.0258112564492	263.678305511815	-3.26176827684739	264.70896216737	-44.4880344990346	-19.7522747657223	128.662283634152	62.7002576786522	-10.4763648657302	15.2900515231369	52.3936911231054	-22.8442447323863	23.5353047675743	8.0754549342541	-14.5989914879489	-48.6106611212533	-15.6296481435036	18.3820214898009	-36.2427812545972	16.3207081786915	NaN	NaN	-27.4498405520553	-15.3818500785597	-5.32519135064672	-9.34785484181193	31.8844459426314
-15.4990829083222	-39.2147228296208	3.06098311704197	-20.6546568042566	-1.06347599970561	-23.7480011418173	42.243344726144	-8.28127945401388	-30.9658045961256	9.24767179216335	-22.7168863626304	35.0255412718357	2.02986833785508	-9.31239423320078	16.4654752464716	-33.0280341544994	6.15432745460266	2.02986833785508	-41.2769523879945	13.3721309089109	27.8077378175275	-5.18793511645319	12.341016129724	-35.0902637128732	-7.25016467482699	278.368629159943	285.586432614251	3.06098311704197	164.946003449385	-30.9658045961256	62.8656403098819	48.4300334012654	-16.530197687509	16.4654752464716	-28.9035750377518	-30.9658045961256	-15.4990829083222	-38.1836080504339	-21.6857715834435	-4.1568203372663	16.4654752464716	-42.3080671671814	-12.4057385707615	NaN	NaN	23.8737857330097	5.76966302992804	2.7523092460811	30.9142778953192	15.8275089760845
-40.1261609963157	-5.05266844716151	-41.1577343065849	-5.05266844716151	-11.242108308777	78.504769684647	6.29463796580014	16.6103710684925	-30.8420012038925	-16.3999748601232	51.6838636176467	2.16834472472318	-31.8735745141618	-34.9682944449695	5.2630646555309	-26.7157079628156	0.105198104184695	-0.926375206084545	12.4840778274156	32.0839707225312	-21.5578414114694	-10.2105349985077	20.7366643095695	144.525461541878	260.061672292033	-43.2208809271234	396.229349247573	-17.4315481703924	14.5472244479541	9.38935789660786	-34.9682944449695	-13.3052549293154	-38.0630143757772	-33.9367211347002	-5.05266844716151	-10.2105349985077	-1.95794851635379	-12.2736816190462	-4.02109513689227	-37.031441065508	2.16834472472318	-12.2736816190462	-11.242108308777	NaN	NaN	58.1091744038379	62.1327877817348	142.605055339673	15.8612339359205	4.79629714670405
16.7553958165995	13.6592990685629	-8.01337816769316	57.0046535410751	23.9796215620182	-5.9493136690021	-17.3016684118029	92.0937500188231	205.617297446831	-4.91728141965658	14.6913313179085	-13.1735394144208	127.182846496571	-35.8782489000224	-25.5579264065671	-1.82118467161999	5.40304107379871	6.43507332314424	-5.9493136690021	-3.88524917031105	-27.6219909052582	-3.88524917031105	-0.789152422274462	-41.0384101467501	12.6272668192174	-19.365732910494	108.606266008352	-33.8141844013314	25.0116538113638	-41.0384101467501	138.535201239372	-32.7821521519858	-0.789152422274462	-15.2376039131119	1.2749120764166	12.6272668192174	-1.82118467161999	-46.1985713934777	18.8194603152906	203.55323294814	55.9726212917296	-62.7110873830062	7.46710557248977	NaN	NaN	4.82872351415253	34.0033650630845	-4.22547558724016	-18.3097853005177	-19.3158074228946
3.4781589024569	1.41317570853582	-37.8215049759648	34.4529068112732	60.2651967352867	-34.7240301850832	-19.236656230675	62.3301799292078	-8.91174026106961	-14.0741982458723	37.5503816021548	11.7380916781412	25.1604824386283	39.6153647960759	-14.0741982458723	-31.6265553942015	59.2327051383262	4.51065049941744	-34.7240301850832	-20.2691478276356	-28.5290806033199	-41.951471363807	17.9330412599045	44.7778227808786	-33.6915385881226	32.3879236173521	122.214692552919	-27.4965890063594	-19.236656230675	-49.1789125425308	155.254423655657	-8.91174026106961	-23.3666226185172	102.597352210669	-19.236656230675	-31.6265553942015	-30.594063797241	5.54314209637799	106.727318598511	36.5178900051943	-25.4316058124383	-10.9767234549907	3.4781589024569	NaN	NaN	-36.3906205213159	5.86729846870398	-20.292365667975	-11.2370973129707	36.0515263187182
70.7593031703054	51.1332274507648	-2.58024293955705	-7.74499970785722	-1.54729158589701	-36.6676376103382	4.6504165360632	-22.2063186590977	-17.0415618907975	-27.3710754273979	-20.1404159517776	36.6719084995243	-43.8982970859585	57.330935572725	-10.8438537688373	34.6060057922042	-30.469929488378	-30.469929488378	-25.3051727200778	-33.5687835493581	53.1991301580848	189.548708841209	28.408297670244	3.61746518240316	-34.6017349030181	4.6504165360632	56.297984219065	-28.4040267810579	-24.2722213664178	2.58451382874313	1.55156247508309	30.4742003775641	-31.502880842038	10.8481246580234	-28.4040267810579	-48.0301025005986	-40.7994430249783	136.868189804548	7.7492705970433	51.1332274507648	11.8810760116834	-43.8982970859585	31.5071517312241	NaN	NaN	14.9561968516176	-10.2002972072496	-16.2378557813777	-3.15647887076679	-7.18151792018554
0.65666102063215	-45.8468573789508	-21.0449808991732	-7.61063113929371	-3.47698505933078	-7.61063113929371	-3.47698505933078	15.1244223005024	4.79030710059508	0.65666102063215	-22.078392419164	-3.47698505933078	-12.7776887392474	-34.4793306590527	-41.7132112989879	-31.3790960990805	-32.4125076190713	7.89054166056727	54.3940600601502	-17.944746339201	-4.51039657932151	-44.8134458589601	-38.6129767390157	103.997813019705	-16.9113348192103	-11.7442772192566	-31.3790960990805	-1.41016201934931	97.797343899761	6.85713014057654	-30.3456845790898	-41.7132112989879	-47.9136804189323	-2.44357353934005	20.2914799004561	-26.2120384991269	-21.0449808991732	-24.1452154591454	19.2580683804653	6.85713014057654	-3.47698505933078	-8.64404265928444	31.6590066203541	NaN	NaN	-11.1760094112237	6.93880582886821	-30.2972032757653	-2.11860179117777	41.155679060153
-36.4245615004995	-29.1874568249972	-0.239038122987891	30.7771247720221	11.1335549385158	-48.8310266585035	-21.9503521494949	-14.7132474739926	-10.5777590879912	-25.0519684389959	11.1335549385158	-8.51001489499056	30.7771247720221	21.4722759035191	26.6416363860208	8.03193864901477	146.570799580059	-10.5777590879912	-33.3229452109985	4.93032235951377	11.1335549385158	11.1335549385158	-55.0342592375055	-37.4584335969999	0.794833973512442	22.5061480000194	20.4384038070188	-10.5777590879912	-7.47614279849022	-13.6793753774922	57.6577992810308	24.5738921930201	-36.4245615004995	8.03193864901477	63.8610318600328	21.4722759035191	36.9803573510241	-33.3229452109985	-5.40839860548956	6.99806655251444	-1.27291021948822	-5.40839860548956	13.2012991315164	NaN	NaN	-2.0869770036169	6.97150062803829	-14.1649471791571	20.0559683182069	28.1079484352337
48.5124519965928	-17.6848653626082	-11.4788668601831	25.7571241543675	15.4137933169923	7.13912864709221	-44.5775255397836	-10.4445337764456	-20.7878646138207	-10.4445337764456	-31.1311954511959	42.3064534941677	-16.6505322788706	-33.1998616186709	-39.405860121096	3.00179631214215	-26.9938631162458	-24.9251969487708	-42.5088593723085	31.9631226567926	-0.101202939070397	-4.23853527402046	4.03612939587966	3.00179631214215	14.3794602332548	23.6884579868925	-13.5475330276581	-33.1998616186709	164.357757375195	-1.13553602280791	-16.6505322788706	-2.16986910654543	-34.2341947024084	-16.6505322788706	-14.5818661113956	15.4137933169923	-8.37586760897052	-9.41020069270803	-20.7878646138207	-51.8178571259462	-9.41020069270803	-17.6848653626082	-18.7191984463457	NaN	NaN	9.01743601882996	-9.10165977338881	28.1431482439498	40.2225454387623	-3.06196117598255
-10.3111896057784	-42.3898185555884	-35.1462571798249	35.2197676133067	-11.3459840880304	-39.2854351088326	-26.8679013218094	-11.3459840880304	-8.24160064127458	2.10634418124477	-59.9813247538713	31.0805896842989	6.2455221102525	13.489083486016	1.07154969899283	-29.9722847685652	51.7764793293376	-18.5895454637939	-33.076668215321	7.28031659250444	11.4194945215122	-25.8331068395575	122.142504122469	-45.4942020023442	-29.9722847685652	-7.20680615902264	-34.1114626975729	178.021406164074	25.9066172730393	-24.7983123573055	-31.0070792508171	81.7855193146437	-37.2158461443287	-6.17201167677071	10.3847000392602	-35.1462571798249	9.34990555700831	-36.1810516620768	-28.9374902863133	-35.1462571798249	47.6373014003299	-37.2158461443287	-2.03283374776297	NaN	NaN	-12.0910587996983	22.1379440957394	15.0907964407963	9.05038416513085	-14.1045295582535
-24.6713145131749	65.3959829425229	-10.1777264168557	-2.93093236869608	11.5626557276231	-3.96618866129031	-52.623234413219	-32.9533648539287	-11.2129827094499	131.652385668554	-19.4950330502037	9.49214314243465	-23.6360582205806	52.9729074313922	-31.9181085613345	6.38637426465197	12.5979120202173	43.6556007980442	56.0786763091749	13.6331683128116	34.3382941646961	-39.164902609494	-29.847595976146	-8.10721383166721	43.6556007980442	-7.07195753907299	-20.5302893427979	-53.6584907058132	-11.2129827094499	-10.1777264168557	-11.2129827094499	-10.1777264168557	25.0209875313481	-19.4950330502037	-15.3540078798268	5.35111797205774	81.9600836240306	-30.8828522687402	-33.9886211465229	34.3382941646961	-11.2129827094499	-1.89567607610185	-11.2129827094499	NaN	NaN	47.343805542139	-11.053746976401	122.857882074734	-13.0674556839368	42.3095337732993
-31.7942328718953	-27.6513588106313	-23.5084847493672	-0.722677412414873	230.242551503057	34.4917521083297	-7.97270701962698	-3.82983295836292	-36.9728254484754	-19.3656106881031	-23.5084847493672	9.63450774074528	-32.8299513872114	191.920966436364	32.4203150776976	-44.2228550556875	-53.5443216935317	-24.5442032646832	-4.86555147367893	81.0990852975503	-6.93698850431096	-22.4727662340512	-47.3300106016356	34.4917521083297	-17.2941736574711	-7.97270701962698	-18.3298921727871	-11.079862565575	-2.7941144430469	-24.5442032646832	50.0275298380699	-26.6156402953153	28.2774410164336	-16.2584551421551	-25.5799217799992	-22.4727662340512	58.313277960598	220.921084865212	69.7061816290742	17.9202558632734	-11.079862565575	23.0988484398535	-57.6871957547957	NaN	NaN	129.953106588919	-20.0859235120082	19.1860373868921	-5.98829652265939	-19.0789501556262
-29.5978842147134	-45.1406014792619	24.2835356357216	-9.91044234628519	-42.0320580263522	9.77699952214299	3.55991261632356	-4.72953659143567	-3.69335544046577	30.5006225415411	-2.65717428949586	-19.2360727050143	-35.8149711205328	-1.62099313852596	-62.7556810457503	-29.5978842147134	-8.87426119531528	28.4282602396013	6.66845606923328	-2.65717428949586	87.4905858448858	-5.76571774240557	-28.5617030637435	-33.742608818593	215.977048565154	-17.1637104030745	36.7177094473605	19.1026298808721	34.6453471454207	-13.0189857991949	-22.344616157924	2.52373146535366	5.63227491826337	13.9217241260226	97.8523973545848	-30.6340653656833	-38.9235145734425	-29.5978842147134	1.48755031438376	62.6222382216081	-45.1406014792619	23.2473544847517	46.0433398060896	NaN	NaN	9.14927534023519	-6.96420285384389	-8.97838762810378	-8.97838762810378	15.1918296630148
-13.9231979453836	-26.3629283466974	-47.0958123488872	-30.5095051471354	-49.1691007491061	29.6158584592149	-23.252995746369	-22.2163515462595	11.9929070573536	-29.4728609470259	-1.48346754406973	-38.8026587480113	-6.66668854461716	30.6525026593244	8.88297445702515	59.67854026239	-11.8499095451646	-18.0697747458215	30.6525026593244	20.2860606582295	-13.9231979453836	-10.8132653450551	-1.48346754406973	10.9562628572441	-22.2163515462595	17.176128057901	-20.1430631460405	-48.1324565489967	10.9562628572441	-15.9964863456026	-3.5567559442887	60.7151844624995	37.9090120600908	-31.5461493472449	-33.6194377474638	13.0295512574631	-41.9125913483397	-7.70333274472665	60.7151844624995	-11.8499095451646	14.0661954575726	0.589820856149247	-33.6194377474638	NaN	NaN	-12.9763971592617	-9.95476282119706	5.1534088691263	-37.1494718637791	8.17504320719098
29.7674109190296	54.657994837974	-18.9766492555698	-14.8282186024124	96.142301369548	-10.679787949255	38.0642722253444	295.266972721103	10.062365316532	15.2479036329787	-38.6816948580674	-51.1269868175396	-12.7540032758337	20.4334419494255	-10.679787949255	20.4334419494255	128.292638931518	22.5076572760042	3.8397193367959	2.80261167350656	-11.7168956125443	-16.9024339289911	-2.38292664294019	-4.45714196951889	-1.34581897965084	-5.49424963280824	-0.308711316361492	37.0271645620551	-15.8653262657017	-9.64268028596563	22.5076572760042	21.4705496127148	27.6931955924509	-46.9785561643822	-6.53135729609759	85.7712247366545	-11.7168956125443	-50.0898791542502	-7.56846495938693	-28.3106182251739	-15.8653262657017	-5.49424963280824	45.3240258683699	NaN	NaN	-28.0559879587061	1.15659750023363	-6.90204676430147	45.4791409551767	5.18591963250118
27.8439558695588	-36.4854796764753	-36.4854796764753	-48.9363381692561	-13.6589057730439	27.8439558695588	-5.35833344452333	-30.2600504300849	13.3179542946478	-5.35833344452333	-17.8091919373041	13.3179542946478	-25.0721927247596	-22.9970496426294	73.4971036764216	58.9711021015107	-21.9594781015644	-29.2224788890198	-31.29762197115	-32.335193512215	1.90466734293213	-11.5837626909137	50.6705297729902	-43.7484804639308	44.4451005265998	-14.6964773141089	-26.1097642658246	-9.50861960878359	-33.3727650532801	-15.734048855174	155.465255420562	-43.7484804639308	5.01738196612732	-17.8091919373041	10.2052396714526	-25.0721927247596	-27.1473358068897	-13.6589057730439	10.2052396714526	47.557815149795	171.028828536538	12.2803827535828	-37.5230512175404	NaN	NaN	18.3152835121535	-18.9603534740554	14.2854849190499	7.23333738111844	82.7920610018123
-32.2112273004013	-16.6406897905032	47.7175319170756	3.08199105536775	27.9948510712047	12.4243135613066	-4.1842597825847	6.19609855734737	40.4512810791232	15.5384210632862	52.9077110870417	-34.2872989683877	22.8046719012387	-3.14622394859149	19.6905643992591	-33.2492631343945	-5.22229561657791	-44.6676573083198	159.825401988342	-23.9069406284556	52.9077110870417	-18.7167614584896	35.2611019091572	4.12002688936095	-16.6406897905032	-27.0210481304352	256.36273454971	2.04395522137454	-7.29836728456432	58.0978902570077	-13.5265822885236	72.6303919329126	-16.6406897905032	-17.6787256244964	8.27217022533378	17.6144927312726	-5.22229561657791	1.00591938738133	-46.7437289763062	10.3482418933202	-0.0321164466118728	-29.0971197984217	56.0218185890213	NaN	NaN	5.25096422805037	64.6975229359103	-25.9836683133675	0.213120269757154	-7.84743006351198
-1.97063435771063	-35.2026517219135	-46.6261576908583	-30.0101490087568	-23.7791457529688	-23.7791457529688	-16.5096419545494	-36.2411522645449	75.9169063396399	5.29886944070876	-30.0101490087568	13.6068737817595	86.3019117659533	31.2613830064923	1.1448672701834	16.7223754096535	-14.4326408692867	48.9158922312251	-22.7406452103374	-1.97063435771063	44.7618900606997	52.0313938591191	-5.08613598560465	107.07192261858	14.6453743243908	-8.20163761349867	-20.6636441250748	0.106366727552055	-35.2026517219135	11.5298726964968	30.2228824638609	2.18336781281474	-25.8561468382315	1.1448672701834	0.106366727552055	-58.049663659803	114.341426417	66.5704014559579	-33.1256506366508	9.45287161123412	-23.7791457529688	-12.355639784024	20.8763775801789	NaN	NaN	5.28349806568172	-8.82413341946908	-6.80875749301896	-24.94714083107	14.3526897347072
215.310867130119	-29.8850304088566	-19.4953737334763	85.4401586878651	34.5308409785015	13.7515276277408	-27.8070990737805	-1.8329573853297	15.8294589628169	33.4918753109634	30.3749783083493	17.9073902978929	-16.3784767308622	-27.8070990737805	-10.144682725634	-26.7681334062425	41.8036006512677	5.43980228743653	-21.5733050685523	-7.02778572301987	45.9594633214198	19.985321632969	-10.144682725634	9.59566495758866	3.36187095236046	-28.8460647413186	51.15429165911	-30.9239960763946	-37.1577900816228	4.40083661989849	5.43980228743653	-37.1577900816228	-5.98882005548184	6.47876795497456	-15.3395110633241	-23.6512364036284	-4.9498543879438	-49.6253780920792	-8.0667513905579	13.7515276277408	-7.02778572301987	25.1801499706592	-28.8460647413186	NaN	NaN	-27.9415967783194	-15.8479108224974	-9.80106784458642	51.6751690975086	-11.8166821705568
63.7890091523661	66.9073027801847	-40.154111774919	-8.97117549673345	43.0003849669091	-43.2724054027375	8.69915506090502	-29.7597996821905	-39.1146805656461	-18.3260563801891	-34.9569557285547	-24.5626436358262	94.9719454305517	-6.89231307818775	12.8568798979964	31.5666416649077	21.1723295721792	25.3300544092706	-21.4443500080077	-18.3260563801891	-17.2866251709163	20.1328983629064	-18.3260563801891	9.73858627017787	-14.1683315430977	-7.9317442874606	-1.6951570318235	-19.365487589462	32.6060728741806	-33.9175245192819	-37.0358181471004	0.383705386722207	28.4483480370892	14.9357423165421	-23.5232124265534	20.1328983629064	37.8032289205448	48.1975410132734	7.65972385163217	7.65972385163217	-39.1146805656461	70.0255964080032	-11.0500379152792	NaN	NaN	-21.8654237213121	17.4437055256977	10.3882207890549	-13.8020125937204	-24.8892028941591
21.3205045734568	59.7966998041224	57.7169054673296	-10.9163076468305	-5.71682180484868	-6.75671897324504	16.121018731475	14.0412243946823	-37.953634025136	-21.3152793307942	120.110735571112	29.6396819206278	-22.3551764991905	7.80184138430408	1.56245837392588	158.586930801777	26.5199904154387	-36.9137368567396	-31.7142510147578	-33.7940453515506	2.60235554232225	-44.1930170355142	-1.55723313126321	-25.4748680043796	48.3578309517623	-25.4748680043796	-26.514765172776	-34.8339425199469	-17.1556906572087	13.0013272262859	-28.5945595095687	-30.6743538463615	51.4775224569514	-42.1132226987215	19.2407102366641	22.3604017418532	2.60235554232225	-20.2753821623978	62.9163913093115	-7.79661614164141	-24.4349708359833	-20.2753821623978	-38.9935311935324	NaN	NaN	141.467308132847	39.6546977730723	19.4937848305425	114.250075660432	33.6064238903133
2.74226866445844	6.90372284633906	260.752427941056	30.8320843921526	21.4688124829212	10.0248134827495	-9.74209388118339	18.3477218465107	-15.9842751540043	-2.45954906289232	-37.8319096088775	-10.7824574266535	-33.6704554269969	-4.54027615383263	-28.4686376996461	-2.45954906289232	-19.1053657904148	11.0651770282197	-7.66136679024309	5.8633593008689	-39.9126366998178	-40.953000245288	18.3477218465107	30.8320843921526	-23.2668199722954	-13.903548063064	-9.74209388118339	-12.8631845175939	2.74226866445844	-25.3475470632357	-2.45954906289232	4.82299575539875	-0.378821971952015	5.8633593008689	30.8320843921526	-15.9842751540043	-18.0650022449446	-18.0650022449446	-20.1457293358849	-9.74209388118339	6.90372284633906	-28.4686376996461	-6.62100324477293	NaN	NaN	69.936266030085	3.39738054925501	-0.635279176855895	108.246533428139	38.6831531527255
29.9438962079283	-6.48516572905956	-23.1384511859683	4.96396802256521	60.1279760985755	-3.36267470588917	-23.1384511859683	6.00479836362201	-22.0976208449115	-33.5467545965363	35.1480479132123	0.800646658338022	-1.28101402377557	37.2297085953259	-36.6692456197067	18.4947624563036	46.5971816648371	-26.2609422091387	-50.200040053445	-40.8325669839339	50.7605030290643	-30.4242635733659	-22.0976208449115	-7.52599607011635	-21.0567905038547	-2.32184436483237	-26.2609422091387	-48.1183793713314	-18.9751298217411	-34.5875849375931	59.0871457575186	24.7397445026443	-38.7509063018203	-0.240183682718775	-14.8118084575139	-26.2609422091387	-51.2408703945018	7.0456287046788	-30.4242635733659	27.8622355258147	-0.240183682718775	-46.0367186892178	-6.48516572905956	NaN	NaN	16.5374094474517	26.6202518890788	-14.7194021215925	-28.8353815398704	-25.8105288073823
-19.8860744864575	-14.679586707858	13.4354472965791	-27.1751573764967	17.6006375194587	-36.5468353779757	-10.5143964849784	-41.7533231565752	-11.5556940406983	-9.47309892925854	9.27025707369952	-14.679586707858	4.06376929510006	10.3115546294194	18.6419350751786	13.4354472965791	64.4590275268538	16.5593399637388	-52.1662987137741	8.22895951797963	7.18766196225974	69.6655153054533	-26.1338598207768	-29.2577524879365	12.3941497408592	60.2938373039742	-45.9185133794548	-27.1751573764967	-18.8447769307376	16.5593399637388	-2.18401603921929	-29.2577524879365	8.22895951797963	-14.679586707858	-9.47309892925854	-14.679586707858	1.98117418366028	-6.34920626209886	-7.39050381781875	-26.1338598207768	5.10506685081995	-45.9185133794548	107.152227311369	NaN	NaN	20.6049165971848	1.4452484813968	89.1763603800048	30.6889524475995	-2.58836585876909
-15.5890113898068	-29.1319588601194	91.7128031826698	40.6663088714916	-26.0066632900473	3.16276203062599	-7.25488986961446	-24.9648981000232	2.12099684060195	104.213985462958	-3.08782910951828	20.8727702610348	-4.12959429954232	-7.25488986961446	-42.674906330432	4.20452722065003	-7.25488986961446	37.5410133014195	8.37158798074621	-14.5472461997828	15.6639443109145	32.3321873512992	-19.756072149903	-19.756072149903	-10.3801854396866	15.6639443109145	42.7498392515397	32.3321873512992	-8.2966550596385	-33.2990196202156	5.24629241067408	7.32982279072217	-3.08782910951828	-9.33842024966255	-15.5890113898068	29.2068917812271	-33.2990196202156	41.7080740615157	16.7057095009386	-33.2990196202156	-37.4660803803118	-19.756072149903	-33.2990196202156	NaN	NaN	-30.7953757555139	33.750093311624	-26.7612839388178	-20.7101462137736	-12.6419625803813
-25.8793524631009	-1.90798783879877	-23.7948859740312	-16.499253262287	-1.90798783879877	-9.2036205505429	218.00322675806	-18.5837197513568	-32.1327519303102	35.6124089644568	70.0061060341077	16.852210562829	-44.6395508647287	-24.8371192185661	53.3303741215497	-26.9215857076358	-0.865754594263889	6.42987811748025	-44.6395508647287	-38.3861513975195	-19.6259529958917	30.4012427417824	110.653202570968	22.0633767855034	-0.865754594263889	9.55657785108488	-31.0905186857753	-12.3303202841475	1.21871189480586	-5.0346875724034	-21.7104194849614	-9.2036205505429	-5.0346875724034	9.55657785108488	-14.4147867732173	-31.0905186857753	36.6546422089917	38.7391086980614	14.7677440737593	-19.6259529958917	-34.21721841938	-20.6681862404266	4.3454116284105	NaN	NaN	3.52676138082612	18.6563966543825	-10.5942315411598	-12.6115162443007	7.56133078710782
1.35831752948239	10.7426330078536	8.65722956821557	62.8777189988049	-11.1541031083459	35.7674742835103	10.7426330078536	26.383158805139	22.2123519258629	3.44372096912044	-0.727085910155667	-6.98329622906982	48.2798949213386	-4.89789278943177	15.9561416069488	44.1090880420625	8.65722956821557	-9.06869966870788	29.5112639645961	47.2371932015195	-16.3676117074411	-5.9405945092508	48.2798949213386	311.040728315733	1.35831752948239	130.653330787042	-19.4957168668981	-17.4103134272601	13.8707381673107	5.52912440875849	-1.76978762997469	4.48642268893947	-21.5811203065362	-1.76978762997469	46.1944914817005	0.31561580966336	77.4755430762713	11.7853347276726	31.5966674042342	-4.89789278943177	1.35831752948239	-4.89789278943177	-29.9227340650884	NaN	NaN	32.8132172774495	1.54160218298796	-15.6073480301039	-41.8351542383619	-12.5810626983818
7.75707242243446	-22.4948754544459	-27.7107285366667	-15.1926811393369	-8.93365744067196	-16.235851755781	-1.6314631255629	137.110228861509	101.642427902408	56.7860913953096	31.7499966006499	311.319721807682	-22.4948754544459	-23.5380460708901	0.454878107325401	45.3112146144239	7.75707242243446	25.490972901985	19.2319492033201	7.75707242243446	34.8795084499824	219.520707560597	-1.6314631255629	7.75707242243446	25.490972901985	3.58438995665785	19.2319492033201	2.5412193402137	5.67073118954616	80.779015573525	-35.0129228517757	-17.2790223722252	14.0160961210994	-31.8834110024433	-14.1495105228927	-22.4948754544459	-31.8834110024433	24.4478022855409	40.0953615322031	-25.6243873037784	-29.797069769555	25.490972901985	-14.1495105228927	NaN	NaN	-7.50619578408893	0.56485406547015	-9.5239582464787	-31.7193453327662	12.6714288398088
-47.413171296876	55.9071822660381	-16.1039732475081	7.89974525700727	13.1179449319019	-29.6712924022342	-7.75485376767668	7.89974525700727	25.6416241516491	-16.1039732475081	20.4234244767544	-16.1039732475081	-36.9767719470867	11.0306650619441	13.1179449319019	173.838494918657	32.9471036965016	-2.53665409278203	30.8598238265437	-6.71121383269775	66.3435816158273	-8.79849370265561	-31.7585722721921	-19.2348930524449	22.5107043467123	-27.5840125322764	38.1653033713962	-0.449374222824169	39.2089433063752	25.6416241516491	-14.0166933775503	-1.4930141578031	23.5543442816912	-27.5840125322764	7.89974525700727	-3.58029402776096	66.3435816158273	47.5580627862066	576.683509820524	13.1179449319019	-36.9767719470867	-19.2348930524449	0.594265712154761	NaN	NaN	4.63287816174883	-16.5561368205551	25.8218931440527	-56.9161653582768	56.091914547344
34.1452884251313	12.2189852292769	18.4836432852353	10.1307658772908	11.1748755532838	251.320101031689	32.0570690731452	11.1748755532838	69.6450174088955	14.307204581263	-9.70731796657749	-23.2807437544873	21.6159723132145	34.1452884251313	43.5422755090689	23.7041916652006	16.3954239332492	-13.8837566705498	0.733778793353174	26.8365206931798	68.6009077329025	3.86610782133237	-4.48676958661216	-29.5454018104457	37.2776174531105	-10.7514276425706	-6.57498893859829	2.82199814533931	68.6009077329025	17.4395336092422	46.6746045370481	4.91021749732544	60.2480303249579	-29.5454018104457	-14.9278663465428	-31.6336211624319	-2.39855023462602	-37.8982792183903	143.776804404403	-9.70731796657749	-37.8982792183903	90.5272109287569	2.82199814533931	NaN	NaN	204.471189382996	21.8204288398608	35.948111975794	-5.42581720801021	3.65626480794681
-0.171162319629972	-17.9290196006039	8.18547640082834	-10.6169607202029	8.18547640082834	-28.3748180011768	-15.8398599204893	-3.30490183980184	12.3637957610575	-32.5531373614059	57.2807288835209	-16.8844397605466	7.14089656077105	6.09631672071376	33.2553925622033	26.9879135218595	136.668796727875	-3.30490183980184	-34.6422970415205	-5.39406151991642	-27.3302381611195	-18.9735994406612	2.9625772005419	-7.48322120003099	22.8095941616304	-5.39406151991642	22.8095941616304	-2.26032199974455	11.3192159210002	-3.30490183980184	-4.34948167985913	-15.8398599204893	26.9879135218595	69.8156869642084	11.3192159210002	-16.8844397605466	48.9240901630626	-36.7314567216351	8.18547640082834	-51.3555744824371	-9.57238088014557	NaN	-36.7314567216351	-16.8844397605466	NaN	-39.7086499623401	49.1044491694707	1.67018031498088	24.8826948607951	26.901174386518
67.8964094387638	-10.4823726419878	-16.752675208448	4.14833334641915	52.2206530226135	31.3196444677464	-19.887826491678	21.9141906180562	-28.2482299136249	29.2295436122597	-8.39227178650111	27.139442756773	-6.3021709310144	-14.6625743529612	43.8602496006667	-20.9328769194214	7.28348462964922	-3.16701964778434	165.086099218896	1.01318206318909	14.5988376238527	10.4186359128793	25.0493419012863	-27.2031794858815	22.9592410457996	6.23843420190586	25.0493419012863	17.7339889070828	-1.07691879229763	-17.7977256361913	-6.3021709310144	26.0943923290296	121.193981253675	33.4097453232331	35.4998461787198	194.34751119571	17.7339889070828	18.7790393348261	24.0042914735429	10.4186359128793	24.0042914735429	-35.5635829078284	-11.5274230697312	18.7790393348261	NaN	-3.34445276105921	-26.5597173522528	-12.4286867315263	435.726855811514	-24.540998692149
83.7492663220571	19.9724585049897	3.24411547100486	-19.7573562007243	10.5627655483732	-37.5312206743333	-32.303613476213	25.20006570311	29.3821514616062	19.9724585049897	78.5216591239368	3.24411547100486	-11.3931846837319	4.28963691062892	22.0635013842378	-12.438706123356	-18.7118347611003	-4.07453460636352	-10.3476632441078	44.019451616343	107.79625943341	10.5627655483732	-19.7573562007243	-17.6663133214762	35.6552800993506	-11.3931846837319	3.24411547100486	15.7903727464935	39.8373658578468	41.9284087370949	16.8358941861176	24.154544263486	36.7008015389746	23.1090228238619	33.5642372201024	-38.5767421139573	0.107551152132699	-28.1215277177168	213.39392483544	21.0179799446138	9.51724410874919	-16.6207918818522	0.107551152132699	10.5627655483732	NaN	20.9146146712765	-12.3981898727484	-28.5498526819726	236.94310474465	50.1895035129954
-33.2246756404607	-8.12084660990368	26.3969183071122	7.56904653419443	13.8450037918337	34.7648613172978	29.5348969359318	34.7648613172978	-9.16683948617689	-22.7647468777286	86.018512254685	-1.84488935226443	37.9028399461175	-16.4887896200893	4.43106790537481	65.0986547292209	-18.5807753726358	-1.84488935226443	-0.798896475991226	6.52305365792123	0.247096400281982	12.7990109155605	-13.3508109912697	-27.9947112590946	0.247096400281982	-26.9487183828214	-6.02886085735726	6.52305365792123	27.4429111833854	13.8450037918337	6.52305365792123	-29.0407041353678	-19.626768248909	101.708405398783	-12.3048181149965	25.350925430839	-17.5347824963625	-17.5347824963625	28.4889040596586	34.7648613172978	-20.6727611251822	8.61503941046764	-35.3166613930071	84.9725193784118	NaN	80.5153807628005	10.8530808510667	-20.4444741817412	-22.463671280632	3.78589100494883
31.7807096980215	-21.5889919535278	-11.124344570871	142.705971954183	5.61909124137971	-27.8677803831218	-49.8435398867009	5.61909124137971	-12.1708093091367	-4.84555614127701	15.0372738857708	-26.8213156448561	-5.89202087954268	-35.1930335509815	42.2453570806782	-17.4031330004651	53.7564692016006	26.5483860066931	5.61909124137971	12.9443444092394	-16.3566682621994	7.71202071791105	240.02719261289	38.0594981276155	67.3605107990543	24.4554565301618	-4.84555614127701	-15.3102035239337	33.8736391745528	15.0372738857708	-12.1708093091367	-26.8213156448561	-37.2859630275128	54.8029339398663	0.386767550051353	38.0594981276155	10.8514149327081	53.7564692016006	57.9423281546633	-5.89202087954268	-39.3788925040442	39.1059628658812	-26.8213156448561	1.43323228831702	NaN	17.9543715808159	49.2556358325451	6.84747136246034	70.4597180675874	27.041835395834
-15.1774906207546	5.76124990279223	-19.365238725464	18.3244942169203	63.342786342546	-30.8815460134147	-12.0366795422226	24.6061163739844	-5.75505738515852	-2.6142463066265	149.191622489088	-6.80199441133586	-5.75505738515852	28.7938644786937	45.5448568975312	128.252881965541	2.62043882426021	-0.520372254271813	-12.0366795422226	15.1836831383883	2.62043882426021	113.595763599058	27.7469274525164	-25.646860882528	175.365048143522	-26.6937979087053	-9.94280548986788	-6.80199441133586	-15.1774906207546	-5.75505738515852	44.4979198713539	19.3714312430977	18.3244942169203	-14.1305535945772	-32.9754200657694	1.57350179808287	-20.4121757516413	-8.89586846369054	-14.1305535945772	-21.4591127778186	-26.6937979087053	14.136746112211	-17.2713646731093	-15.1774906207546	NaN	9.90977749026283	-20.3853589774291	-52.7001712096337	18.9983184305704	23.037669959596
-16.0920676127451	35.2310096759273	-5.61797020689357	16.3776343453946	-29.7083942403521	38.3732388976828	40.4680583788531	12.187995383054	-7.71278968806387	12.187995383054	-19.2342968345005	-0.380921503967814	-28.6609844997669	309.652361709237	7.9983564207134	-11.9024286504045	95.9807746298661	6.95094668012825	-17.1394773533302	-38.0876721650333	-1.42833124455297	-5.61797020689357	38.3732388976828	-22.376526056256	-8.76019942864902	25.804322010661	10.0931759018837	-11.9024286504045	-31.8032137215224	42.5628778600234	-45.4195403491293	14.2828148642243	-11.9024286504045	-23.4239357968411	-19.2342968345005	-0.380921503967814	26.8517317512461	-22.376526056256	-25.5187552780114	-13.9972481315748	33.136190194757	65.6058921528967	10.0931759018837	-3.52315072572327	NaN	8.93297928158616	-40.5549426881273	13.9827672376794	16.0026824201167	-41.5649002793459
-46.3481915777506	-4.43287629506746	63.6795110392927	-6.52864205920161	-12.8159393516041	-27.4862997005432	-17.0074708798724	0.80653811526794	-13.8638222336712	-11.768056469537	-9.67229070540285	-28.5341825826103	-15.9595879978053	34.3387903414145	19.6684299924754	35.3866732234816	-9.67229070540285	32.2430245772803	277.447618980977	-30.6299483467444	-30.6299483467444	-15.9595879978053	4.99806964353626	-2.3371105309333	-19.1032366440066	3.95018676146918	-0.241344766799139	-20.1511195260736	-26.4384168184761	38.5303218696828	-17.0074708798724	35.3866732234816	187.329691123208	-27.4862997005432	76.2541056240976	-11.768056469537	-40.0608942853481	14.42901558214	23.8599615207437	56.3443308648231	-29.5820654646774	4.99806964353626	-1.28922764886622	-8.62440782333577	NaN	-24.3665250533396	86.7419810888667	-4.16497848202938	2.9055628179292	15.0264907607153
-13.7302757375821	-12.6819192863799	-39.9391870176357	-8.48849348157132	-4.29506767676273	-8.48849348157132	29.252338761706	-6.39178057916703	14.5753484448759	1.99507103045015	91.1053693826326	-29.4556225056143	-7.44013703036917	66.9931710049833	-5.34342412796488	-6.39178057916703	134.087983881921	48.1227548833446	15.6237048960781	-30.5039789568164	0.946714579248001	-42.03589992004	-40.9875434688379	40.7842597249296	129.894558077112	3.04342748165229	-12.6819192863799	247.310480611752	4.09178393285444	59.6546758465682	19.8171307008866	39.7359032737274	161.345251613176	-20.0204144447949	-27.35890960321	-12.6819192863799	-29.4556225056143	-43.0842563712422	-0.101641871954146	-13.7302757375821	-21.0687708959971	31.3490516641103	-20.0204144447949	244.165411258146	NaN	-6.15387428060513	-7.16407137491223	18.0908559827653	14.0500676055369	-11.2048597521406
8.42883094025094	-2.0594735454533	2.1358482488284	5.28233959453967	1.08701780025797	52.4797097802087	-6.25479533973499	13.6729831831031	-24.0849129654322	-3.10830399402372	54.5773706773496	-12.5477780311575	35.698422603082	16.8194745288143	17.8683049773848	-25.1337434140026	-8.35245623687584	-14.6454389282984	-24.0849129654322	27.3077790145186	-14.6454389282984	94.4329277230257	164.704567777244	25.2101181173777	31.5031008088003	-30.3778956568547	-13.596608479728	-34.5732174511364	9.47766138882136	44.0890661916454	19.9659658745256	38.8449139487932	107.018893105871	-23.0360825168618	14.7218136316735	-10.4501171340167	2.1358482488284	48.284387985927	-9.40128668544626	5.28233959453967	23.1124572202369	-31.4267261054252	7.38000049168052	10.5264918373918	NaN	24.1868986452145	39.3416519720173	-16.2257768929262	15.0940466491328	-6.12260800839101
79.9253135567861	-10.3149056719743	8.57258207358017	11.7204966978393	-47.0405762883303	36.9038136919119	-8.21629592246828	26.4107649443817	154.425959664251	-25.0051739185167	3.32605769981503	26.4107649443817	-11.3642105467274	-34.448917791294	3.32605769981503	-23.9558690437637	-18.7093446699986	26.4107649443817	-6.11768617296223	-33.399612916541	4.37536257456806	126.094728045919	-2.96977154870314	33.7558990676529	-28.1530885427758	6.47397232407412	-27.1037836680228	1.22744795030897	-4.01907642345617	-18.7093446699986	42.1503380656771	-10.3149056719743	-16.6107349204925	47.3968624394422	-16.6107349204925	40.051728316171	20.1149356958635	-18.7093446699986	-4.01907642345617	169.116227910794	-27.1037836680228	-18.7093446699986	-9.26560079722131	39.002423441418	NaN	-10.1330811639398	23.2113302995506	16.1382733224466	14.1173999004168	-13.1643912969844
107.395757965269	-25.9262677869118	-29.0756069779082	68.5539079429801	-3.88089344993699	48.6080930666696	-34.3245056295688	-5.98045291060125	-4.93067318026912	-7.03023264093339	26.5627187296948	-24.8764880565796	5.5671241230522	11.865802505045	-24.8764880565796	22.3635998083663	192.427916122172	-7.03023264093339	-34.3245056295688	8.7164633140486	-14.3786907532583	25.5129389993627	-11.2293515622619	36.010736302684	69.6036876733123	-9.12979210159765	-12.279131292594	26.5627187296948	-4.93067318026912	-28.025827247576	-2.83111371960486	69.6036876733123	-5.98045291060125	4.51734439272007	17.1147011567057	-41.6729637418937	3.46756466238794	-24.8764880565796	-20.6773691352511	-19.627589404919	-39.5734042812295	34.9609565723519	82.2010444372979	-1.78133398927273	NaN	-1.00727040242795	-4.03894008843168	2.02439928357579	-17.1761753944479	105.101168607703
-8.99386043177303	-7.94360541588207	22.5137900449558	100.232661220887	19.3630249972829	-6.89335039999111	2.55894474302753	-41.5517659243928	59.2727156011393	-20.5466656065736	-18.4461555747917	13.0614949019371	2.55894474302753	-18.4461555747917	-0.591820304645351	-3.74258535231823	-21.5969206224645	-11.0943704635549	4.65945477480945	14.1117499178281	14.1117499178281	37.2173602674292	-6.89335039999111	38.2676152833202	163.247962174344	-17.3959005589007	140.142351824743	14.1117499178281	38.2676152833202	37.2173602674292	49.8204204581207	-3.74258535231823	27.7650651244106	13.0614949019371	14.1117499178281	NaN	27.7650651244106	8.86047483837329	-16.3456455430097	22.5137900449558	-27.8984507178103	7.81021982248233	16.21225994961	-12.1446254794459	NaN	-9.06079400768058	1.04597040654727	-12.0928233319489	-10.0714704491034	-16.1355290976401
-8.85780562064274	-7.80707488862894	-36.1768046530013	19.5119241437297	243.317570062668	-19.3651129407807	-16.2129207447393	39.4758080519917	7.95388609157795	64.6933456203228	54.1860383001848	-34.0753431889738	-22.517305136822	30.0192314638676	33.171423659909	-2.55342122855998	-17.2636514767531	-18.3143822087669	19.5119241437297	34.2221543919228	-10.9592670846703	-10.9592670846703	26.8670392678262	22.664116339771	11.1060782876193	-2.55342122855998	208.643455906212	7.95388609157795	-17.2636514767531	16.3597319476883	9.00461682359174	-2.55342122855998	64.6933456203228	10.0553475556055	-12.0099978166841	13.2075397516469	-12.0099978166841	20.5626548757435	-23.5680358688358	109.874767096916	-6.75634415661515	3.75096316352278	-3.60415196057377	-9.90853635265653	NaN	39.4883669878592	30.3911998442528	-27.2241920652545	-36.321359208861	-26.2133957159649
0.73923441277434	-25.540937569375	18.6097513606359	-25.540937569375	-12.9264550179433	15.456130722778	-21.3361100522311	9.14888944706212	15.456130722778	34.3778545499255	21.7633719984938	3.89285505063226	17.5585444813499	-27.6433513279469	-6.61921374222747	27.0194063949236	-11.8752481386573	8.09768256777615	132.140094323521	-33.9505926036627	64.8628540492186	0.73923441277434	-32.8993857243768	-3.46559310436955	-10.8240412593714	1.79044129206031	73.2725090835064	97.4502673070838	7.04647568849017	-1.3631793457976	-6.61921374222747	50.145957739215	-30.7969719658048	-24.489730690089	5.9952688092042	-43.4114545172365	2.84164817134628	4.94406192991823	-10.8240412593714	-11.8752481386573	-13.9776618972293	18.6097513606359	-17.1312825350872	10.2000963263481	NaN	10.2084952197157	44.5796489305176	-8.99891420690895	-3.94433277884985	136.573030921193
-14.8954266542953	5.08655905328885	31.3786455106364	-10.6886928211197	36.6370628021059	1.93150867840715	-6.48195898794406	-31.7223619869977	61.8774658011595	-48.5492973197001	21.9134943859913	25.068544760873	71.3426169258046	-9.63700936282576	37.6887462603998	7.18992596987665	323.746646916341	-28.567311612116	-12.7920597377075	228.043452211596	20.8618109276974	-9.63700936282576	-3.32690861306236	-26.4639446955282	-2.27522515476846	19.8101274694035	201.751365754248	10.3449763447584	69.2392500092168	38.7404297186937	4.03487559499495	47.1538973850449	6.13824251158275	-20.1538439457648	55.5673650513961	-11.7403762794136	10.3449763447584	-18.050477029177	12.4483432613462	-10.6886928211197	-27.5156281538221	-10.6886928211197	-10.6886928211197	129.185207131969	NaN	22.3741604707181	-7.95692704126912	-15.0341807940661	14.2858704675215	-3.91278203967082
-32.6485914652009	-15.8140239512002	35.741839060427	8.38566685017585	-9.5010611334499	1.02054356280054	35.741839060427	-7.39674019419981	65.2023322099282	10.4899877894259	-5.29241925494972	21.0115924856764	-7.39674019419981	-22.1269867689504	7.33350638055081	1.02054356280054	11.542148259051	55.7328879833028	12.594308728676	4.17702497167567	-23.1791472385755	16.8029506071762	-30.5442705259508	24.1680738945515	12.594308728676	278.790907543812	36.793999530052	26.2723948338016	-22.1269867689504	74.6717764365536	39.9504809389272	2.07270403242559	-22.1269867689504	10.4899877894259	26.2723948338016	37.8461599996771	-31.5964309955758	-9.5010611334499	-35.805072874076	26.2723948338016	-40.0137147525762	-2.13593784607459	-30.5442705259508	164.105416354682	NaN	-7.92584878604305	-21.070879953662	4.2080261379129	19.3753697928578	-26.126661171977
8.529855011529	18.0035962363404	31.6878891166236	-20.9440065767732	-0.943886213282422	30.6352512027556	21.1615099779442	-10.4176274380938	-6.2070757826221	-24.101920318377	-49.3652302512074	-8.31235161035797	7.47721709766106	-3.04916204101829	96.9514397764356	-12.5229032658297	-30.4177478015846	-4.10179995488623	-45.1546785957357	-14.6281790935656	24.319423719548	-24.101920318377	-12.5229032658297	5.37194126992519	-19.8913686629053	-36.7335752847922	42.2142682553029	-30.4177478015846	47.4774578246426	19.0562341502084	119.056835967662	10.6351308392649	-10.4176274380938	-6.2070757826221	16.9509583224725	-15.6808170074335	238.004920234739	-38.8388511125281	86.4250606377562	38.0037165998312	-8.31235161035797	9.58249292539693	38.0037165998312	-3.04916204101829	NaN	27.4999061364351	29.5224586672596	151.886886782139	6.26310456277841	82.1088244686953
-32.3973417825854	-13.4412575335662	12.8866372567382	-26.0786470329123	-5.01633120066882	-13.4412575335662	-7.12256278389317	52.9050373380008	-12.3881417419541	-0.803868034220123	4.46171092384075	-15.5474891167906	-31.3442259909732	44.4801110051034	37.1083004638182	-21.8661838664636	49.7456899631643	18.152216214799	56.0643847128373	150.844805957933	0.249247757392052	-22.9192996580758	-26.0786470329123	12.8866372567382	122.410679584404	-18.7068364916271	57.1175005044495	-8.17567857550535	-27.1317628245245	67.6486584205713	56.0643847128373	22.3646793812477	-23.972415449688	-33.4504575741976	9.72728988190163	-22.9192996580758	-13.4412575335662	-6.069446992281	-10.2819101587297	136.101184875363	-1.8569838258323	-18.7068364916271	165.588427040504	24.4709109644721	NaN	-24.0460111900091	41.6947493277224	5.28448196405573	22.4782193302316	87.2075835323057
-16.4676342179221	13.0330006786342	-22.7891988386127	121.553193333823	-17.5212283213705	164.750551575209	-4.87809907998925	28.8369122303607	34.1048827476029	-10.1460695972314	30.9441004372576	-14.3604460110252	-27.0035752524064	7.76503016139199	50.9623884027779	-13.3068519075767	-17.5212283213705	95.2133407476122	3.55065374759824	-6.98528728688613	-27.0035752524064	47.8016060924326	29.8905063338092	16.1937829889795	18.3009711958764	5.65784195449512	-39.6467044937877	159.482581057967	45.6944178855357	50.9623884027779	74.1414586786435	45.6944178855357	68.8734881614013	-20.6820106317158	42.5336355751904	NaN	-17.5212283213705	-0.663722666195505	-9.092475493783	47.8016060924326	-8.03888139033456	-43.8610809075814	-16.4676342179221	10.9258124717373	NaN	-9.85560253172522	-3.78650416527307	-6.82105334849914	-15.9247008981774	144.906405812805
-17.3886155353225	-3.68566848573249	2.6387686140783	-7.90195988560636	11.071351413826	28.9905898632899	25.8283713133845	25.8283713133845	-19.4967612352595	4.74691431401523	-19.4967612352595	42.69353691288	-18.442688385291	64.8290667622178	-23.7130526351333	27.9365170133215	11.071351413826	7.90913286392063	-17.3886155353225	179.72300740878	101.721616511114	16.3417156636683	42.69353691288	-4.73974133570096	43.7476097628485	23.7202256134476	-45.8485824844711	104.883835061019	120.694927810546	11.071351413826	-3.68566848573249	50.0720468626592	6.85506001395216	81.6942323617132	7.90913286392063	-6.84788703563789	-13.1723241354487	16.3417156636683	27.9365170133215	-20.5508340852279	-17.3886155353225	-50.064873884345	-18.442688385291	60.6127753623439	NaN	-31.0691014991679	17.4894505812913	15.4661775779388	25.5825425947011	30.6407251030823
2.78060642587733	-26.746850463545	85.0356649035539	29.1444072200044	-37.2923707811958	4.8897104894075	-20.4195382729545	17.5443348705885	71.3264884906078	-39.401474844726	11.217022679998	206.309148556539	162.017963222405	-19.3649862411894	25.9807511247092	-35.1832667176657	-21.4740903047196	-8.81946592353859	1.72605439411225	-9.87401795530367	-32.0196106223704	-20.4195382729545	-11.9831220188338	-40.4560268764911	-22.5286423364847	9.10791861646784	11.217022679998	13.3261267435282	-16.2013301458942	149.363338841224	17.5443348705885	-36.2378187494308	67.1082803635474	43.9081356647156	-17.2558821776593	8.05336658470275	-33.0741626541355	-6.71036186000842	19.6534389341187	-20.4195382729545	-22.5286423364847	17.5443348705885	4.8897104894075	-1.437601701183	NaN	-26.9937229019132	-4.73507687756896	3.35897622219257	15.5000558718349	20.5588390591858
-8.68277488841276	31.4084277900105	60.9493139741119	-39.2786927219463	7.14269985307012	56.7291873763831	-17.1230280838703	5.03263655420574	16.6379846979598	-7.62774323898057	-20.2881230321669	-39.2786927219463	86.2700735604845	-35.0585661242176	33.5184910888749	-6.57271158954837	-18.1780597333025	-2.35258499181961	-38.2236610725141	27.1883011922818	27.1883011922818	-7.62774323898057	-19.2330913827347	-18.1780597333025	0.812509956476969	48.2889341809256	244.524820975313	55.6741557269509	159.067257371306	38.7936493360359	17.693016347392	3.97760490477354	-44.5538509691073	16.6379846979598	9.2527631519345	-24.5082496298956	89.4351685087811	-12.9029014861415	12.4178581002311	38.7936493360359	32.4634594394427	90.4902001582133	101.040516652535	-0.242521692955223	NaN	-16.8461154445767	96.4840863571049	-24.9411298589826	30.7120942400575	26.6645870328546
-30.7117052354877	-23.3231233105343	-28.6006818283582	46.3406491247406	26.28592675701	-35.9892637533116	63.228836381777	15.7308097213623	-3.26840094280364	71.6729300102952	-0.101865832109322	12.5642746106679	35.7855320890929	-24.3786350140991	-24.3786350140991	66.3953714924713	19.9528565356213	-35.9892637533116	17.8418331284918	-25.4341467176638	38.9520671997872	-11.7124945713218	62.1733246782122	-27.5451701247934	2.00915757502022	21.0083682391861	-11.7124945713218	49.507184235435	-29.6561935319229	-3.26840094280364	10.4532512035384	35.7855320890929	-0.101865832109322	24.1749033498804	84.3390704530724	12.5642746106679	-0.101865832109322	108.615839635062	9.39773949997362	31.5634852748338	-14.8790296820161	-52.8774510103479	32.6189969783986	24.1749033498804	NaN	-2.64810929976268	29.7357945299338	44.9157494501041	48.9637374288161	-31.9960221454251
10.5988400353556	-22.1369180021699	-9.46501166506326	32.7746761252923	22.2147541777034	-22.1369180021699	85.5742858632367	32.7746761252923	7.43086345107895	46.5025746571578	36.9986449043278	43.3345980728811	31.7186839305334	89.7982546422722	68.6784107470945	64.4544419680589	-16.8569570283755	25.38273076198	-5.24104288602771	36.9986449043278	29.6066995410156	-7.35302727554548	-40.088785313071	19.0467775934267	-14.7449726388577	49.6705512414345	41.2226136833634	14.8228088143912	62.3424575785411	13.7668166196323	-15.8009648336166	-20.0249336126521	-1.01707410699216	-12.6329882493399	214.405333623821	53.89452002047	-43.2567618973477	-12.6329882493399	8.48685564583784	13.7668166196323	-13.6889804440988	22.2147541777034	-9.46501166506326	29.6066995410156	NaN	14.5896218327767	47.9894899644801	3.45633245554218	6.49268410387886	-22.8587151633757
-24.1190516014309	36.0999164444355	-2.98958912919703	17.0834002194251	47.7211208041642	2.29277648886143	112.165981344477	-19.8931591069841	14.9704539722017	-15.6672666125373	-33.6273097139361	41.382282062494	1.23630336524974	105.827142602807	35.0434433208239	88.9235726250201	-43.1355678264413	12.8575077249783	18.1398733430368	-37.8532022083828	-19.8931591069841	-28.3449440958776	-28.3449440958776	4.40572273608481	-29.4014172194893	118.504820086147	-7.21548162364379	113.222454468089	44.5517014333291	4.40572273608481	106.883615726419	16.0269270958134	-1.93311600558534	11.8010346013666	-23.0625784778192	70.9635295236213	42.4387551861057	-16.723739736149	43.4952283097174	-5.10253537642041	-15.6672666125373	3.34924961247312	27.648131455542	-13.5543203653139	NaN	-1.5723873746714	-5.62133723912556	-2.58462484078494	3.48879995589629	27.7824991426212
-6.02085613953974	17.2321426563315	-14.4764920653111	10.890415712003	9.83346122128157	32.0295055264314	74.3076851552882	32.0295055264314	2.43477978623162	-29.273854935411	-38.7864453519038	14.0612791841672	54.2255498315812	10.890415712003	-27.1599459539682	-9.19171961170401	8.77650673056015	-16.5904010467539	1.3778252955102	-9.19171961170401	0.320870804788781	-13.4195375745897	6.6625977491173	-23.9890824818039	17.2321426563315	77.4785486274525	90.1620025161095	-7.07781063026116	18.2890971470529	41.5420959429242	-0.736083685932639	-15.5334465560325	141.952772561459	5.60564325839588	26.7447330728243	88.0480935346667	-25.0460369725253	-8.13476512098258	70.0798671924025	13.0043246934458	-23.9890824818039	36.2573234893171	42.5990504336456	-22.9321279910825	NaN	22.7560723212679	0.484201938040972	7.57070615088591	6.55834840619378	14.6572103637309
39.5871829302565	35.3574377435069	-0.595396343864932	33.2425651501321	-10.1123230140516	9.97896662300913	-31.2610489477997	-13.2846319041138	15.2661481064462	15.2661481064462	0.462039952822474	53.3338547871928	-15.3995044974886	29.0128199633824	68.1379629408165	21.6107658865706	20.5533295898832	13.1512755130713	-50.294902288173	2.57691254619729	-28.0887400577375	127.354395555311	-0.595396343864932	-32.3184852444871	35.3574377435069	13.1512755130713	42.7594918203187	-12.2271956074264	101.975924434813	82.9420710944401	31.1276925567572	6.80665773294691	14.2087118097588	-11.169759310739	8.92153032632172	94.5738703580016	-20.6866859809256	-30.2036126511123	69.1953992375039	-5.88257782730196	-20.6866859809256	-6.94001412398937	-16.456940794176	-11.169759310739	NaN	79.4896119963215	6.59119226253083	-39.9827981229466	65.3149192703067	11.6535825218219
-5.74417339099719	30.2250570407452	9.0666861985438	-13.1496031857677	-8.9179290173274	0.603337861663236	-3.62833630677705	42.9200795460661	-15.2654402699878	-8.9179290173274	3.77709348799345	-14.2075217278778	5.89293057221359	106.39519207267	-12.0916846436576	8.00876765643373	64.0784503882675	-25.8446256910885	-12.0916846436576	-19.4971144384281	162.464874804504	29.1671384986351	196.318268152026	3.77709348799345	0.603337861663236	-32.192136943749	66.1942874724876	82.0630656041387	-5.74417339099719	-17.381277354208	22.8196272459747	30.2250570407452	18.5879530775344	-16.3233588120979	-13.1496031857677	6.95084911432366	-6.80209193310726	-16.3233588120979	28.1092199565251	22.8196272459747	32.3408941249654	-18.439195896318	-18.439195896318	-22.6708700647583	NaN	38.0145939423109	23.8382165156038	-18.6909157645177	-16.6657189892739	-23.7539077026274
6.03677084551067	-7.72244511317146	-8.78084634076239	-11.9560500235352	30.3799990801021	14.5039806662381	12.3871782110563	49.4312211767389	7.0951720731016	239.943442143107	-6.66404388558053	0.744764707556005	15.5623818938291	6.03677084551067	-28.8904696649901	7.0951720731016	8.15357330069254	-21.4816610718536	-2.4304389752168	9.21197452828347	-13.0144512511261	32.496801535284	28.2631966249203	38.8472089008296	4.97836961791974	7.0951720731016	-10.8976487959443	22.9711904869656	19.7959868041928	-7.72244511317146	72.7160481837395	44.1392150387843	32.496801535284	48.372819949148	37.7888076732387	1.80316593514694	9.21197452828347	40.9640113560115	-14.0728524787171	14.5039806662381	-44.7664880788541	40.9640113560115	-1.37203774762586	-40.5328831684904	NaN	1.59330963950994	257.811153893876	14.758653415426	11.7204971594454	-23.7246591603286
28.4173138641157	15.7107016193243	-20.2913664075845	26.2995451566504	0.886320667067762	-26.6446725299801	6.18074243573082	-4.4081011015953	24.1817764491852	-28.7624412374454	-10.761407223991	18.8873546805222	-19.2324820538519	4.0629737282656	-27.7035568837128	15.7107016193243	64.4193818910245	-47.8223596046324	-12.8791759314562	-14.9969446389214	-1.23144804039746	13.5929329118591	50.6538852925005	-5.46698545532791	12.5340485581265	-11.8202915777236	-47.8223596046324	-20.2913664075845	-3.34921674786268	136.423517944842	-21.3502507613171	-27.7035568837128	-2.29033239413007	44.3005791701048	68.6549193059549	-13.9380602851888	13.5929329118591	10.4162798506613	-5.46698545532791	29.4761982178483	17.8284703267895	-23.4680194687823	-38.2924004210389	-4.4081011015953	NaN	41.1263016150858	122.153433213742	-34.8366342586548	65.4344410946828	9.72828812060637
24.3341001821419	62.4713453431395	-12.7437770577169	-47.7029184552981	20.0966284975866	-52.9997580609922	6.3248455227819	-10.6250412154393	-3.20946576746751	47.640194447196	-47.7029184552981	20.0966284975866	-23.3374562691052	-33.9311354804934	-11.6844091365781	-8.50630537316163	-23.3374562691052	79.4212320813607	-12.7437770577169	243.623259857878	-11.6844091365781	-4.26883368860634	-4.26883368860634	1.02800591708778	9.50294928619837	10.5623172073372	-8.50630537316163	53.9964019740289	4.20610968050425	-25.4561921113828	-10.6250412154393	20.0966284975866	55.0557698951678	-11.6844091365781	-6.38756953088398	6.3248455227819	-2.15009784632869	5.26547760164307	-9.56567329430045	-4.26883368860634	-15.9218808211334	34.9277793935301	-8.50630537316163	6.3248455227819	NaN	-15.5624646778704	15.8392818867652	-0.36807117885316	-8.47174771166236	2.67080752095029
-8.36884673890066	22.3668592431167	46.7434536426476	-31.6855892080172	106.095161745853	118.813384910826	12.8281918693871	12.8281918693871	7.5289322173152	10.7084880085584	-7.30899480848627	137.890719658285	47.803305573062	-5.18929094765749	-43.3439604425755	-0.949883225999926	10.7084880085584	6.4690802869008	-28.5060334167741	-33.805293068846	-11.5484025301438	-11.5484025301438	52.0427132947196	-13.6681063909726	73.2397519030074	-7.30899480848627	-24.2666256951165	23.426711173531	18.1274515214591	3.28952449565763	22.3668592431167	-20.0272179734589	-16.8476621822158	124.112644562898	-24.2666256951165	-36.9848488600892	20.2471553822879	35.0850824080893	26.6062669647742	-12.6082544605582	5.40922835648641	6.4690802869008	20.2471553822879	14.9478957302159	NaN	-5.40143149493093	-16.5453116803643	33.0956091456571	19.9255689265085	-19.584551730937
-28.3776537027992	44.7855566666023	12.9754652016452	4.49277414432325	-1.86924414866818	138.095158297143	38.4235383736109	-11.4122715881553	92.5006938640381	-18.834626263312	129.612467239821	-13.5329443524858	-8.23126244165961	-10.3519352059901	9.79445605514945	-9.29159882382485	-18.834626263312	28.8805109341237	-17.7742898811468	-17.7742898811468	17.2168107303061	-28.3776537027992	-42.1620266709473	107.345403214351	-23.075971791973	-3.98991691299866	54.3285841060895	5.55311052648849	-12.4726079703206	6.61344690865373	76.5956481315595	6.61344690865373	-18.834626263312	-2.92958053083342	19.3374834946366	41.6045475201066	-23.075971791973	80.8369936602205	-18.834626263312	0.251428615662297	-48.5240449639387	60.6906023990809	20.3978198768018	-28.3776537027992	NaN	-47.924407322725	8.81482043998689	8.81482043998689	65.5540482026988	-13.4755904667928
-24.0058714640164	58.7381881418593	0.393017906946976	-19.7625863560227	95.8669328368035	32.2176562168991	32.2176562168991	15.2445157849247	176.489349888682	3.57548173794219	9.94040939993263	2.51466046094379	-9.15437358603868	-3.85026720104665	8.87958812293422	8.87958812293422	11.001230676931	-20.8234076330211	2.51466046094379	-30.3707991260068	-17.6409438020259	40.7042264328864	30.0960136629023	26.9135498319071	-2.78944592404824	7.81876684593582	-19.7625863560227	15.2445157849247	38.5825838788896	-17.6409438020259	36.4609413248928	-17.6409438020259	31.1568349399007	-19.7625863560227	8.87958812293422	-5.97190975504346	15.2445157849247	22.6702647239135	78.893792404829	-26.1275140180132	-1.72862464704984	30.0960136629023	-17.6409438020259	-0.66780337005143	NaN	-39.7914481395817	-15.4717440597391	45.3275161398672	-5.33853402647141	291.564519948273
-11.1396360148952	98.1749453838745	-7.95571616832913	44.0483079922506	-39.7949146339902	30.2513219904642	71.6422799958236	69.5196667647795	-14.3235558614614	-12.2009426304173	-7.95571616832913	138.504596773712	10.0864962955455	-9.01702278385117	15.3930293731557	21.7608690662879	9.02518968002345	62.0905204561253	7.96388306450141	18.5769492197218	-14.3235558614614	52.5387609164269	-32.365768325336	-21.7527021701156	-13.2622492459393	1.5960433713692	-16.4461690925054	6.90257644897938	-48.2853675581665	55.7226807629931	11.1478029110675	11.1478029110675	-3.71048970624099	10.0864962955455	-18.5687823235495	-11.1396360148952	-37.6723014029462	-30.2431550942919	-22.8140087856376	39.8030815301625	-53.5919006357767	98.1749453838745	6.90257644897938	-30.2431550942919	NaN	-21.5221387025623	82.8623398721163	10.9079905633572	55.4994183039966	-4.29363253004256
-15.250300634914	25.0978105022109	-34.362563805131	1.73837773861226	19.7888485104839	66.5077140376811	218.344027001072	34.6539420873194	47.3954508674641	17.6652637137931	-14.1885082365686	27.2213952989017	-7.81775384649626	-18.4356778299502	-19.4974702282956	-13.1267158382232	93.0525239963159	2.80017013695766	28.2831876972471	-0.385207058078519	-39.671525796858	-9.94133864318704	108.979409971497	-30.1153942117495	-16.3120930332594	-19.4974702282956	10.2327169253754	30.4067724939378	-20.559262626641	65.4459216393358	-2.5087918547693	4.92375493364844	25.0978105022109	-11.0031310415324	0.676585340266873	-20.559262626641	-7.81775384649626	-6.75596144815087	-13.1267158382232	11.2945093237208	-18.4356778299502	-23.7446398216771	37.8393192823556	97.2996935896975	NaN	16.0091975665103	-2.23492031399624	-11.3569792542495	19.0498838799281	-20.4790381945028
-15.1156155527469	-18.3024514309835	-23.6138445613777	13.5659073513819	-0.243714787643072	249.391762340886	35.8737584990377	-21.48928730922	70.9289531596397	82.614018046507	-15.1156155527469	51.8079378902204	12.5036287253031	-24.6761231874565	7.19223559490885	48.6211020119839	1.88084246451462	42.2474302555108	126.16744171574	176.094537141445	-11.9287796745104	-12.9910583005892	-10.8665010484315	-26.8006804396142	-17.2401728049046	13.5659073513819	45.4342661337473	82.614018046507	-14.0533369266681	10.3790714731454	71.9912317857185	24.1886936121704	-12.9910583005892	25.2509722382493	28.4378081164858	-34.2366308221662	37.9983157511954	-0.243714787643072	30.5623653686435	16.7527432296185	-3.43055066587961	10.3790714731454	-3.43055066587961	17.8150218556973	NaN	-12.3399105837576	-21.4630548664309	186.341898238905	18.0705703584866	16.043204962337
10.5255601229155	-17.1063376597659	15.8393866195849	54.0989373956052	25.40427431359	7.33726422491376	-31.9850518504404	-19.2318682584337	9.46279482358155	12.6510907215832	38.1574579055968	-18.1691029590998	-14.9808070610981	4.14896832691207	12.6510907215832	30.7181008102595	-23.4829294557692	7.33726422491376	10.5255601229155	32.8436314089273	16.9021519189188	15.8393866195849	-30.9222865511065	-21.3573988571015	-0.102092870423516	32.8436314089273	19.0276825175866	-8.60421526509469	-3.29038876842521	19.0276825175866	24.3415090142561	-0.102092870423516	6.27449892557986	-11.7925111630964	68.9776515862798	-4.3531540677591	57.2872332936069	-6.4786846664269	51.9734067969374	21.1532131162544	60.4755291916086	47.7223455996018	32.8436314089273	-11.7925111630964	NaN	4.9253839273796	-3.18504263563556	4.9253839273796	-24.4749123635504	98.1952894020539
21.3047072463144	-16.9723798277193	-6.33985564048771	-9.52961289665718	-2.08684596559508	-25.4783991775045	13.8619403152523	78.7203378573649	53.2022798080091	13.8619403152523	-38.2374282021824	22.3679596650375	15.9884451526986	9.60893064035965	-4.2133508030414	-10.5928653153803	-12.7193701528267	-1.02359354687192	13.8619403152523	1.10291129057439	28.7474741773765	-9.52961289665718	13.8619403152523	-26.5416515962277	-4.2133508030414	-27.6049040149509	39.379998364608	26.6209693399302	51.0757749705628	52.1390273892859	-13.7826225715498	6.41917338419018	9.60893064035965	46.8227652956701	-8.46636047793402	42.5697556207775	-28.668156433674	4.29266854674386	48.9492701331165	30.8739790148228	-52.0597096455835	-40.3639330396287	-7.40310805921087	-30.7946612711203	NaN	-1.12546347664951	-12.2786271619295	13.0694721227978	-4.16723539081678	-20.3900189330423
-28.5394389734506	40.6036600424732	-8.32837926110368	-33.8581388977525	-17.902039124847	18.2651203604055	39.5399200576128	12.9464204361037	16.1376403906848	20.3926003301262	-10.4558592308244	-22.1569990642884	-20.0295190945677	20.3926003301262	-17.902039124847	-8.32837926110368	19.3288603452659	40.6036600424732	-24.2844790340092	19.3288603452659	77.834559512586	3.37276057236035	-28.5394389734506	51.2410598910769	-7.26463927624331	26.7750402392884	49.1135799213561	-29.603178958311	26.7750402392884	2.30902058749999	10.8189404663829	59.7509797699598	14.010160420964	2.30902058749999	-1.94593935194148	171.443678180298	45.922359966775	-22.1569990642884	59.7509797699598	8.69146049666219	-3.00967933680185	27.8387802241488	0.181540617779253	15.0739004058244	NaN	-12.2479745098594	17.1593203726685	41.4963919995882	10.061007814817	-31.5148228811707
-43.3097953864895	100.360984392163	-33.731743401246	45.021128477423	26.9292525052963	-17.7683234258401	32.2503924970983	12.0300605282509	6.7089205364489	7.77314853480929	14.1585165249716	27.9934805036567	-3.93335944715502	3.51623654136772	40.7642164839814	5.6446925380885	14.1585165249716	50.342268469225	-26.2821474127232	64.1772324479101	30.1219365003775	10.9658325298905	-17.7683234258401	-25.2179194143629	-20.9610074209213	12.0300605282509	-20.9610074209213	21.6081125134944	112.067492374128	6.7089205364489	-2.86913144879463	-0.740675452073846	-22.0252354192817	36.5073044905399	37.5715324889003	146.12278832166	189.756136254436	51.4064964675854	-2.86913144879463	25.8650245069359	-13.5114114323985	23.7365685102152	-16.7040954274797	-33.731743401246	NaN	41.5334494977839	0.966835114390724	-21.3448027964755	54.7175991723867	38.4909534190294
15.3717252743765	-31.4757989585494	41.9896367703572	65.4133988868202	46.2485026097141	59.0251001277848	2.59512775630582	11.1128594350196	41.9896367703572	19.6305911137334	211.279553884794	13.2422923546981	-1.66373808305109	-31.4757989585494	5.7892771358235	-3.79317100272954	-29.346366038871	41.9896367703572	59.0251001277848	-28.2816495790317	-1.66373808305109	-31.4757989585494	7.91871005550195	55.8309507482671	2.59512775630582	-3.79317100272954	56.8956672081064	5.7892771358235	10.0481429751804	-4.85788746256877	-27.2169331191925	11.1128594350196	32.4071886318042	4.72456067598427	14.3070088145373	8.98342651534117	-9.11675330192567	-12.3109026814434	284.744989613701	43.0543532301964	-5.92260392240799	-2.72845454289031	20.6953075735727	-26.1522166593533	NaN	-13.2009334071702	28.3847965611742	57.799093368052	63.8848099487853	5.05621633502979
63.4550844933112	16.5860482170954	-1.52244307144253	20.8468696967514	-15.3701128803245	12.3252267374394	5.93399451795544	-14.3049075104105	61.3246737534832	82.6287811517632	35.7597448755473	11.2600213675254	5.93399451795544	33.6293341357193	35.7597448755473	-4.71805918118452	15.5208428471814	-10.0440860307545	36.8249502454613	6.99919988786944	-8.97888066084051	-18.5657289900665	16.5860482170954	-8.97888066084051	6.99919988786944	-3.65285381127053	11.2600213675254	57.0638522738273	10.1948159976114	38.9553609852893	110.324120769527	-21.7613450998085	-0.457237701528539	14.4556374772674	16.5860482170954	-4.71805918118452	-53.7175061972284	50.6726200543433	-3.65285381127053	80.4983704119352	14.4556374772674	53.8682361640853	20.8468696967514	127.367406688151	NaN	11.1753850853546	-29.4008894244091	17.2618262618191	74.0686105754883	19.2906399873073
56.1664971400283	11.4073185135039	41.2467709311869	76.4146969948846	16.7357921595188	22.0642658055336	126.502349267424	25.2613499931424	45.5095498479987	30.5898236391573	-14.1693549873671	-22.6949128209908	16.7357921595188	-6.7094918829464	6.07884486748914	29.5241289099543	-25.8919970085997	-13.1036602581642	39.1153814727809	-2.44671296613455	29.5241289099543	-5.64379715374344	-33.3518601130204	71.0862233488698	-23.7606075501938	449.407852215921	-10.9722707997582	42.3124656603898	-2.44671296613455	-21.6292180917879	-2.44671296613455	78.5460864532905	5.01315013828618	5.01315013828618	18.8671816179247	0.750371221474333	9.27592905509803	48.7066340356076	-2.44671296613455	2.88176067988026	-25.8919970085997	-39.7460284882382	10.341623784301	41.2467709311869	NaN	294.262061653397	-5.02359729751285	-22.270567474345	135.995747089526	61.9352280948942
11.5547510593937	22.2165964426489	5.15764382944058	39.2755490558572	-20.4307850903719	26.481334595951	7.29001290609162	8.35619744441714	30.746072749253	-0.173278862187012	-22.5631541670229	37.1431799792061	16.8856737510213	41.4079181325082	-17.2322314753953	11.5547510593937	-4.43801701548909	29.6798882109275	-10.8351242454422	-5.50420155381461	-0.173278862187012	-33.2249995502781	-10.8351242454422	-2.30564793883805	-8.70275516879116	54.2021325924144	7.29001290609162	-18.2984160137208	-36.4235531652547	15.8194892126958	9.42238198274266	5.15764382944058	60.5992398223676	-14.0336778604188	3.02527475278954	-0.173278862187012	8.35619744441714	-18.2984160137208	37.1431799792061	-5.50420155381461	-42.8206603952078	6.2238283677661	37.1431799792061	-9.76893970711668	NaN	3.12512548052923	-7.02135932896104	-22.2410865431964	196.922985341793	43.7110647184903
20.2357175751934	-12.8312011597749	-4.29780277655724	24.5024167668023	42.6358883311397	85.3028802472279	61.8360346933794	-0.0311035849484281	-6.43115237236165	29.8357907563133	78.9028314598146	-28.8313231283079	43.7025631290419	14.9023435856824	-10.6978515639705	-10.6978515639705	-21.3645995429925	52.2359615122595	-19.2312499471881	15.9690183835846	211.170506399688	-12.8312011597749	11.7023191919758	19.1690427772912	-46.9647946926454	42.6358883311397	-2.16445318075284	3.16892080875818	-7.49782717026385	132.236571354925	18.102367979389	14.9023435856824	55.4359859059662	39.4358639374331	-30.9646727241123	19.1690427772912	56.5026607038684	37.3025143416287	-24.5646239366991	-17.0979003513837	5.30227040456259	-11.7645263618727	-6.43115237236165	-28.8313231283079	NaN	16.3496360730876	-9.01959725739528	8.23148140733305	193.934269386467	-34.3888305878781
26.7903402181411	-5.2246250384997	-44.7097488550234	-12.6947835983826	-6.29179054705439	3.31269902993786	33.1933332694693	11.8500230983754	23.588843692477	-15.8962801240466	10.7828575898207	41.7306573379068	-2.02312851283561	33.1933332694693	40.6634918293521	-4.157459529945	9.71569208126602	33.1933332694693	-13.7619491069372	34.260498778024	106.827753359743	15.0515196240395	6.51419555560194	34.260498778024	7.58136106415663	52.4023124234538	-10.5604525812732	-35.1052592780311	-5.2246250384997	35.3276642865787	-22.2992731753748	79.0814501373211	36.3948297951334	43.8649883550162	90.8202707314228	25.7231747095864	20.387347166813	-23.3664386839295	20.387347166813	17.1858506411489	-45.7769143635781	-14.8291146154919	-4.157459529945	-34.0380937694764	NaN	26.5326266755442	-17.1076525385758	7.24971260418885	111.78340467522	172.676817532132
-8.28761378114859	11.9978629660618	-8.28761378114859	16.2684896496851	227.664510489036	-7.21995711024278	47.2305331059536	17.3361463205909	36.5539663968955	-10.4229271229602	38.6892797387071	11.9978629660618	-15.7612104774893	1.32129625700372	-26.4377771865474	36.5539663968955	-15.7612104774893	49.3658464477652	57.9070998150117	-14.6935538065835	143.319633487477	8.7948929533444	36.5539663968955	47.2305331059536	33.3509963841781	-21.0994938320183	54.7041298022943	-33.9113738828881	17.3361463205909	-29.6407471992648	26.9450563587432	0.253639586097906	-0.814017084807906	17.3361463205909	268.235463983457	-34.9790305537939	-11.490583793866	-1.88167375571372	-14.6935538065835	21.6067730042141	-59.5351339846275	4.52426626972115	58.9747564859175	-4.01698709752534	NaN	-28.2426683477834	44.8381325907975	59.0482883288549	334.11630297268	20.4778656112705
-26.307499298013	1.46435612705472	52.735473834872	1.46435612705472	67.6895498329854	64.4851049762468	28.1680632665429	-18.8304612989563	-2.80823701526338	-0.671940444104329	-15.6260164422177	-7.08083015758149	44.1902875502358	-29.5119441547515	-20.9667578701153	86.9162189734168	26.0317666953838	-14.5578681566382	27.0999149809634	-2.80823701526338	75.166587832042	-15.6260164422177	20.6910252674862	-8.14897844316101	8.94139412611141	7.87324584053188	-24.1712027268539	30.3043598377019	40.9858426934972	0.396207841475198	-7.08083015758149	5.73694926937283	7.87324584053188	14.282135554009	7.87324584053188	4.6688009837933	-24.1712027268539	-23.1030544412744	78.3710326887806	126.437705539859	-23.1030544412744	1.46435612705472	-10.2852750143201	32.440656408861	NaN	-2.83558337181084	-24.1533566911337	6.30060519361325	242.826375831814	-16.0323001885345
-24.0398206719319	2.67618815809205	16.5685127497045	9.08803027729779	68.9318900565514	-4.80429431431465	19.7744338093074	43.2845215797284	-2.66701360791274	16.5685127497045	-27.2457417315348	-12.2847767867214	24.0489952221112	-9.07885572711848	-17.6279785527261	29.392196988116	29.392196988116	-2.66701360791274	-36.8635049103434	-25.1084610251328	305.101408113963	52.902284758537	229.227943036695	66.7946093501495	34.7353987541208	11.2253109836997	28.323556634915	-19.7652592591281	-10.1474960803194	13.3625916901016	39.0099601669246	5.88210921769492	-10.1474960803194	64.6573286437476	-9.07885572711848	13.3625916901016	62.5200479373457	43.2845215797284	24.0489952221112	-6.94157502071657	-8.01021537391753	112.746144537791	17.6371531029054	246.32618868791	NaN	2.27249623260501	26.6385689604286	244.917970480515	102.782546234878	11.4097735055389
-34.599646256719	22.0643960862889	-20.7009188895661	-22.8391846383589	0.681738598361396	28.4791933326672	47.7235850718019	140.738145144287	-2.52566002482773	-31.3922476335299	17.7878645887034	-3.59479289922411	-6.80219152241323	81.9358370524859	66.9679768109367	56.2766480669729	1.75087147275777	-22.8391846383589	-23.9083175127552	26.3409275838744	103.318494540413	72.3136411829185	33.824857704649	243.374901086339	-26.046583261548	-19.6317860151697	10.3039344679288	26.3409275838744	-20.7009188895661	10.3039344679288	42.37792069982	19.9261303374962	0.681738598361396	-8.94045727120598	14.5804659655143	42.37792069982	-19.6317860151697	25.271794709478	-29.2539818847371	59.484046690162	19.9261303374962	10.3039344679288	13.5113330911179	15.6495988399107	NaN	-18.0025572829492	27.6892739167743	145.472661009395	-12.9256871496466	13.474037543527
-8.80193118469603	9.3817082617885	-14.1500604336621	-15.2196862834553	-35.5425774295262	2.96395316302926	58.5844973522761	152.711572134078	72.4896333995878	-7.73230533490282	31.8438511074459	-12.0108087340757	17.9387150601342	69.2807558502082	-5.59305363531641	-9.87155703448924	40.4008579057915	39.3312320559983	5.10320486261567	190.148476876841	300.319939405541	-15.2196862834553	276.78817071009	57.5148715024829	237.212014267742	71.4200075497946	19.0083409099274	16.869089210341	-18.4285638328349	53.23636810331	-15.2196862834553	-0.244924386350368	-1.31455023614358	15.7994633605478	1.89432731323605	47.888238854344	210.471368022912	19.0083409099274	16.869089210341	253.25640201464	-31.2640740303534	2.96395316302926	-28.0551964809738	-1.31455023614358	NaN	38.895179864243	-13.9105628313758	51.0811204863088	-11.8795727276981	-0.709127157471102
3.10803478926389	30.9311360697849	-7.59315801093649	-8.66327729095653	0.967796229223817	-16.1541122510968	-10.8035158509966	80.1566229507067	20.2299432695845	-33.2760207314174	-23.6449472112371	-2.2425616108363	10.5988697494042	-0.102323050796222	22.3701818296246	9.52875046938413	-9.73339657097657	-4.38280017087638	-22.574827931217	17.0195854295244	60.894475910346	68.3853108704863	-24.7150664912571	113.330320631328	21.3000625496046	42.7024481500053	-16.1541122510968	-10.8035158509966	44.8426867100454	-6.52303873091646	51.2634023901656	4.17815406928393	-14.0138736910567	-11.8736351310167	-25.7851857712772	200.009982312951	139.013183351809	60.894475910346	13.8092275894643	17.0195854295244	12.7391083094442	19.1598239895645	-31.1357821713773	22.3701818296246	NaN	2.36980047872202	6.43226490220681	88.6971694777738	-16.9269055328307	-15.9112894269595
164.914837431442	-1.03020325308278	-13.8775612415621	-23.5130797329217	13.9583810668098	61.0653603579008	-38.5016640528143	49.2886155351281	-40.6428903842275	-10.6657217444423	-9.59510857873569	19.3114468953429	55.7122945293677	-2.10081641878939	-6.38326908161585	6.46408890686352	-23.5130797329217	10.74654156969	10.74654156969	2.18163624403706	236.645919533785	-45.9959562127605	-5.31265591590923	130.655216128831	-14.9481744072688	13.9583810668098	-4.24204275020262	-19.2306270700952	33.2294180495289	17.1702205639297	70.7008788492603	40.7237102094752	62.1359735236074	-16.0187875729754	27.8763522209958	10.74654156969	38.5824838780619	-60.9845405326531	21.4526732267561	12.8877679011032	-67.4082195268928	79.2657841749132	37.5118707123553	2.18163624403706	NaN	15.6068341490405	4.43372507259283	88.7399117403343	-28.0698649679822	-6.73938400385484
-21.2388754634347	22.6765323434027	20.534317328435	33.3876074182411	3.39659720869359	29.1031773883057	11.9654572685643	99.7962728822391	13.0365647760481	8.75213474611278	-8.38558537362865	14.107672283532	-0.887832821241769	30.1742848957896	0.18327468624207	64.4497251352724	44.0986824930795	-13.7411229110478	-14.8122304185317	15.1787797910158	-18.0255529409832	17.3209948059835	13.0365647760481	189.769303510882	13.0365647760481	20.534317328435	91.2274128223684	-8.38558537362865	-10.5278003885963	30.1742848957896	-18.0255529409832	10.8943497610805	-27.6655205083377	4.46770471617743	2.32548970120975	-34.0921655532408	-9.45669288111248	26.960962373338	26.960962373338	-5.17226285117713	-61.9409607478206	-7.3144778661448	17.3209948059835	-0.887832821241769	NaN	64.4020649827243	-18.8983156615116	70.4972147859611	-4.67629945395917	-21.94589056313
92.4840697673339	56.049591363885	7.82748759461445	113.91611588701	76.410035177577	14.2571014305172	7.82748759461445	125.703741252831	5.68428298264687	24.9731244903551	5.68428298264687	59.2643982818364	-27.5353885028506	73.1952282596257	-14.6761608310452	39.9755567741282	1.3978737587117	7.82748759461445	-9.3181493011262	106.414899745123	27.1163291023227	16.4003060424848	-21.1057746669479	76.410035177577	103.200092827172	45.3335683040471	-17.8909677489965	136.419764312669	20.6867152664199	27.1163291023227	4.61268067666308	15.328703736501	49.6199775279823	281.086075620481	87.1260582374149	29.2595337142902	17.4719083484686	-48.9674346225264	-0.745330853255876	-12.5329562190776	-54.3254461524454	-15.7477631370289	-22.1773769729317	-13.6045585250614	NaN	138.608419466036	-18.8683939193452	3.48315378696692	29.8986192580631	8.56305099294696
152.707254176327	48.7137906778751	49.7858882397148	95.8860833988223	27.271839441081	41.2091077449972	2.61359551876766	-26.3330386509045	29.4160345647604	-12.3957703469883	2.61359551876766	47.6416931160354	-9.17947766146913	-3.81898985227059	-19.9004532798662	34.7765223739589	13.3345711371647	-7.03528253778971	-15.6120630325074	16.5508638226839	42.2812053068369	217.033107886709	188.086473717037	182.725985907839	-12.3957703469883	3.68569308060737	-0.602697166751464	-1.67479472859117	-0.602697166751464	44.4254004305163	165.572424918403	-20.9725508417059	-3.81898985227059	-7.03528253778971	0.469400395088244	-3.81898985227059	31.5602296884398	-17.7562581561868	111.967546826418	11.1903760134853	36.9207174976383	7.9740833279662	153.779351738167	24.0555467555618	NaN	166.091846116106	100.04530641749	29.9343642758826	-10.7096601540349	13.6767545039156
17.7741541076448	41.3712061727369	-20.8392038170515	10.2660011778427	53.169732205283	4.90303479941268	77.8393775460612	-2.60511813038937	5.97562807509869	16.7015608319588	-34.7829164009696	60.6778851350851	-11.1858643358774	-16.5488307143075	-10.1132710601914	-11.1858643358774	22.0645272103888	-20.8392038170515	2.75784824804067	9.19340790215671	8.1208146264707	-9.04067778450541	-3.67771140607538	23.1371204860748	47.806765826853	4.90303479941268	0.612661696668653	140.04978753585	1.68525497235466	2.75784824804067	-14.4036441629354	37.0808330699929	60.6778851350851	10.2660011778427	-10.1132710601914	37.0808330699929	-14.4036441629354	-5.82289795744739	-35.8555096766556	3.83044152372667	5.97562807509869	-28.3473567468535	-12.2584576115634	55.314918756655	NaN	38.0998922945359	40.1323359129471	8.62945982757371	-16.7760854025661	-42.181630632706
129.526789320147	18.9985761598444	255.078254754665	28.6563811932689	-21.77882287017	-6.75557059595417	27.5832917451106	-13.1941072849038	-2.46321280332108	31.8756495377437	-33.582806799911	57.6297962935423	11.4869500227365	35.0949178822185	-1.3901233551628	39.3872756748516	78.0184958085495	-30.3635384554362	-26.0711806628031	40.4603651230099	47.9719912601178	5.04841333378684	-14.2671967330621	-26.0711806628031	25.4371128487941	20.0716656080027	15.7793078153696	68.360690775125	30.8025600895854	53.3374385009092	-7.82866004411245	-15.3402861812204	-1.3901233551628	37.2410967785351	17.9254867116861	-5.6824811477959	75.8723169122329	-0.317033907004528	9.34077112641994	-24.9980912146448	-51.8253274186017	-1.3901233551628	1.82914498931202	14.7062183672113	NaN	-6.58246942071498	5.61364701823686	88.9537760177411	-21.8276149694048	-13.6968706767702
3.04675427235496	135.097842099228	-3.39476220700468	39.5486809887262	110.405362261682	-4.46834828689795	36.3279227490464	35.2543366691532	-18.4249673255105	146.907288978054	24.5184758702204	293.988581923432	-14.1306230059374	21.2977176305406	71.7562633855244	6.26751251203478	-5.54193436679122	-17.3513812456172	-29.1608281244432	18.0769593908608	33.1071645093666	-16.277795165724	40.6222670686195	-9.83627868636431	-7.68910652657777	1.97316819246169	18.0769593908608	108.258190101896	8.41468467182133	0.899582112568417	54.5788861072321	8.41468467182133	13.7826150712877	-13.0570369260441	43.8430253082993	17.0033733109675	9.4882707517146	-48.4853775625221	-19.4985534054038	-7.68910652657777	-35.6023446038029	70.6826773056312	44.9166113881926	-19.4985534054038	NaN	50.3709363622732	7.67943606133557	-13.6663140891332	36.1404362619607	144.902115600064
9.63590696750971	-26.8829208644745	59.0437328578413	-34.4015030651771	68.7104814016018	17.1544891682123	-17.216172320714	9.63590696750971	1.04324159527814	73.0068140877176	-29.0310872075324	129.933222178752	16.0804059966834	1.04324159527814	-4.32717426236659	12.8581564820966	-8.62350694848238	63.3400655439571	-17.216172320714	20.3767386827992	25.7471545404439	31.1175703980886	247.008287875407	36.4879862557334	-4.32717426236659	-13.9939228061271	8.56182379598077	21.4508218543281	-6.47534060542449	12.8581564820966	-7.54942377695343	-2.1790079193087	41.8584021133781	-19.3643386637718	15.0063228251544	15.0063228251544	135.303638036396	-26.8829208644745	75.1549804307755	79.4513131168913	-5.40125743389554	-10.7716732915403	21.4508218543281	4.26549110986498	NaN	-12.6191646313127	-14.6523357875455	74.8071950866967	-7.53623674073076	-41.0835608185716
-4.18586944453185	-23.5283224712114	-11.7079345104628	35.5736173325317	16.2311643058521	36.6481980562362	18.380325753261	-36.4232911556645	-7.40961161564512	44.1702631221671	21.6040679243743	305.293378982341	481.524617669867	-8.48419233934954	8.7090992399212	8.7090992399212	66.7364583199599	19.4549064769654	40.9465209510538	-34.2741297082556	40.9465209510538	32.3498751614185	59.214393254029	26.9769715428964	1.18703417399025	4.41077634510352	132.28588246593	30.2007137140096	16.2311643058521	16.2311643058521	16.2311643058521	10.85826068733	1.18703417399025	60.2889739777334	65.6618775962555	0.112453450285831	40.9465209510538	-2.03670799712301	59.214393254029	46.3194245695759	-42.870775497891	16.2311643058521	250.489762073416	-34.2741297082556	NaN	-19.7054203888497	-2.4214032197422	-2.4214032197422	-5.47152389664353	-19.7054203888497
-5.11951238860578	28.2079284602544	11.0066686672943	-6.19459112566578	-14.7952210221458	-4.04443365154577	45.4091882532145	161.517691855695	-8.3447485997858	16.3820623525943	20.6823773008344	194.845132704555	9.93158993023431	4.55619624493428	-19.0955359703859	14.2319048784743	-11.5699848109658	-19.0955359703859	60.4602905720546	-9.4198273368458	4.55619624493428	-48.122661871006	202.370683863975	0.255881296694252	13.1568261414143	40.0337945679145	-35.2217170262859	-22.3207721815659	-19.0955359703859	-6.19459112566578	19.6072985637744	-10.4949060739058	13.1568261414143	26.0577709861344	16.3820623525943	31.4331646714344	2.40603877081426	-8.3447485997858	-22.3207721815659	20.6823773008344	-44.897425659826	42.1839520420345	-23.3958509186259	-12.6450635480258	NaN	42.3509523859345	-20.6923982114694	118.613070044084	-22.7260546823534	-38.9953064494254
-27.5655653704413	-8.20517555017168	16.5331003312839	14.3819459068095	25.1377180291815	-0.67613506451129	-7.12959833793448	11.1552142700979	-8.20517555017168	47.7248394861627	399.438587887727	13.3063686945723	-10.3563299746461	320.921451394411	-7.12959833793448	39.1202217882651	-25.4144109459669	38.0446445760279	39.1202217882651	-27.5655653704413	25.1377180291815	21.9109863924699	1.47501935996311	-9.28075276240888	-4.97844391346009	106.881586159209	-20.0365248847809	-9.28075276240888	-1.75171227674849	9.0040598456235	35.8934901515535	70.3119609431439	95.0502368245994	93.9746596123622	2.55059657220031	-7.12959833793448	-23.2632565214925	-38.3213374928133	19.7598319679955	-0.67613506451129	14.3819459068095	11.1552142700979	29.4400268781303	-24.3388337337297	NaN	-21.6796116522124	21.0322718649473	34.2526167631157	13.9136246120873	-2.35756910873541
-11.2937014601907	26.3689637855634	-9.14154916043332	19.9125068862913	11.3038976872618	45.7383344833798	30.6732683850782	-19.9023106592202	58.6512482819241	-6.98939686067594	12.3799738371405	78.0206189797405	43.5861821836224	0.543136188474881	25.2928876356847	-19.9023106592202	-25.2826914086136	-23.1305391088563	-17.7501583594628	61.8794767315601	12.3799738371405	-29.5869960081284	-33.8913006076432	-17.7501583594628	57.5751721320454	86.62922817877	24.216811485806	2.69528848823226	53.2708675325306	4.84744078798964	409.452073142377	29.5971922351995	37.1297252843503	19.9125068862913	-3.76116841103987	-14.5219299098268	38.205801434229	-9.14154916043332	36.0536491344716	-6.98939686067594	-10.217625310312	42.5101060337437	38.205801434229	-11.2937014601907	NaN	36.3230577056055	-16.5646347436269	7.84506946371116	10.8962824896284	134.978945543597
-12.2319430031614	-39.1463317688703	67.4346477433369	26.5247768194594	-15.4616696550465	48.0562878320265	6.06984135752063	0.68696360437885	10.376143560034	-14.3850941044181	49.1328633826548	98.6553387115592	-43.4526339713837	122.340000825383	-26.22742516133	-36.9931806676136	74.9706765977354	-7.92564080064799	-3.61933859813457	-21.9211229588166	51.2860144839116	-12.2319430031614	-10.0787919019047	49.1328633826548	17.9121724144325	13.6058702119191	51.2860144839116	-5.77248969939128	152.484116242977	101.885065363444	144.948087388578	113.727396420356	66.3580721927085	-14.3850941044181	0.68696360437885	49.1328633826548	-48.8355117245255	-12.2319430031614	62.0517699901951	-4.69591414876293	-27.3040007119584	9.29956800940569	6.06984135752063	22.218474616946	NaN	-48.0673642548081	-10.4312440223394	48.5659174231521	-27.7235154805007	51.6174947392982
95.6135611127724	-22.864734551668	80.5345053009345	203.3211026259	28.8348853746333	55.7617707529152	10.5246033174016	48.2222428469962	-26.0959607970618	190.396197644325	0.830924581220087	32.0661116200271	30.9890362048958	-9.93982957009267	8.37045248713902	98.8447873581662	25.6036591292394	-45.4833182694248	-8.8627541549614	29.9119607897645	-6.70860332469885	-7.78567873983012	-36.8667149483746	7.29337707200775	49.2993182621275	166.700538511437	55.7617707529152	1.90799999635136	-15.3252066457491	129.002898981842	193.627423889719	37.4514886956835	82.6886561311971	29.9119607897645	37.4514886956835	-18.5564328911429	395.040526519267	-27.1730362121931	12.6787541476641	117.155069415398	-57.3311478358688	47.145167431865	4.06215082661392	-0.24615083391119	NaN	-22.6080387316278	-15.4868414470932	-1.24444687802392	-8.36564416255856	147.283382199413
116.275623916735	74.2501698994192	-16.2661925994138	19.2938069536992	-18.4213440874813	-28.1195257837848	139.982290285477	-22.7316470636162	-10.8783138792452	7.44047376932818	7.44047376932818	-11.9558896232789	46.2332005545423	13.9059282335305	11.7507767454631	-18.4213440874813	6.36289802529445	100.111987756229	106.577442220431	-17.3437683434475	24.6816856738678	72.0950184113518	22.5265341858004	2.05259504915954	28.9919886500027	94.72410903606	73.1725941553855	-8.72316239117773	6.36289802529445	2.05259504915954	159.378653678084	24.6816856738678	20.3713826977329	5.28532228126072	40.8453218343737	45.1556248105086	192.783501743129	4.207746537227	-13.0334653673126	37.6125946022725	134.594411565308	44.0780490664749	33.3022916261376	22.5265341858004	NaN	70.008102987608	-10.3692924965446	-3.24724479541718	-0.194938637791126	68.9906676017327
217.812632097189	43.1642329439137	69.0380698555101	-12.8957470312119	11.9000133424014	155.284192894165	297.590295907945	-6.42728780331277	10.8219368044182	1.11924796256951	46.3984625578632	39.9300033299641	-25.8326654870101	164.986881736013	28.0711614121491	39.9300033299641	-25.8326654870101	237.218009780887	22.6807787222332	10.8219368044182	73.3503760074428	-11.8176704932287	-26.9107420249933	3.27540103853588	7.58770719046862	70.1161463934933	4.35347757651907	55.0230748617287	64.7257637035774	-3.19305818936322	471.160618523238	50.710768709796	34.5396206400482	-5.34921126532959	2.1973245005527	6.50963065248543	500.268685048784	-18.2861297211278	37.7738502539978	9.74386026643499	-44.1599666327242	-18.2861297211278	15.1342429563509	-5.34921126532959	NaN	59.873120670705	31.3815273872698	-14.4085332468224	1.87237720085483	33.4166411932295
156.578813598851	17.4422777047962	7.73507752614119	5.57792193088453	23.9137444905661	49.799611633646	351.801394969578	-18.1507896169387	34.6995224668494	85.3926789553809	68.1354341933276	9.89223312139785	-6.28643384302708	43.328144847876	63.8211230028143	173.836058360904	-10.6007450335404	-5.20785604539875	-18.1507896169387	1.26361074037122	172.757480563275	-12.7579006287971	2.34218853799955	17.4422777047962	13.1279665142828	9.89223312139785	0.185032942742889	48.7210338360177	98.3356125269208	-0.893544854885439	384.158728898428	17.4422777047962	31.4637890739644	5.57792193088453	56.271078419416	28.2280556810794	597.717132828837	-38.6437677718769	42.2495670502477	6.65649972851286	-8.44358943828374	-6.28643384302708	1.26361074037122	-17.0722118193104	NaN	-29.6432019037389	19.2053636537567	-17.431060514365	-9.28963292144905	269.554262135922
89.8926287624609	-10.4617669341107	37.0177321051275	4.64534639655598	188.088865411794	-25.5688802647774	602.45540248151	52.1248454357942	1.40810782569883	49.9666863885561	11.1198235382703	7.88258496741313	38.0968116287465	12.1989030618893	-24.4898007411584	33.7804935342703	4.64534639655598	8.96166449103218	6.80350544379408	-1.82913074515832	93.1298673333181	10.0407440146512	-2.90821026877737	20.8315392508417	-5.06636931601547	-5.06636931601547	-0.750051221539269	256.070875399795	-2.90821026877737	4.64534639655598	663.962935327795	-9.38268741049167	-0.750051221539269	-2.90821026877737	12.1989030618893	-16.936244075825	421.170042513509	68.3110382900799	3.56626687293693	-0.750051221539269	-54.7040274024918	49.9666863885561	-16.936244075825	-20.1734826466822	NaN	-10.2763097008728	-2.13390950655483	-10.2763097008728	-2.13390950655483	120.002093408215
276.846077140712	-2.76558746035735	29.621864037836	-28.675548658912	-17.8797314928476	4.79148455588776	484.125766729149	-22.1980583592733	-18.959313209454	-29.7551303755185	15.5873017219522	18.8260468717715	-4.92475089357024	11.2689748555264	-12.4818229098153	-3.84516917696379	-9.24307775999601	1.55273940606843	57.6909886696035	-9.24307775999601	-11.4022411932089	-29.7551303755185	-22.1980583592733	96.5559304674355	166.728742046854	-4.92475089357024	-26.5163852256991	342.700561853705	47.9747532201455	-12.4818229098153	575.890212640697	53.3726618031777	40.4176812039004	55.5318252363906	72.8051327020937	44.7360080703262	694.644201467405	11.2689748555264	15.5873017219522	-30.8347120921249	-10.3226594766025	-4.92475089357024	64.1684789692422	82.5213681515517	NaN	4.00560217604745	-10.2453006231767	193.339025080025	396.923350783227	27.4177996319157
15.7386025735023	13.5784338190166	34.1000369866303	-14.5037599892968	-18.8240974982681	22.2191088369592	717.793447781337	-14.5037599892968	9.25809631004533	-8.02325372583984	6.01784317831686	80.5436652080717	121.586871543299	52.4614713997583	30.8597838549018	74.0631589446147	-13.423675612054	21.1390244597164	227.435140513096	-11.2635068575683	39.5004588728444	52.4614713997583	284.679612506965	155.069487237826	162.630077878526	217.71438111791	34.1000369866303	8.17801193280251	-19.9041818755109	9.25809631004533	317.08214382425	47.0610495135441	52.4614713997583	62.1822307949437	-11.2635068575683	-23.1444350072394	357.045265782234	-44.7461225520958	34.1000369866303	10.3381806872882	-35.0253631569104	12.4983494417738	21.1390244597164	1.69750566934557	NaN	3.0202782686284	31.5254895991316	12.1826676248616	51.8863548352052	-19.3766734910527
-19.7693433198886	16.9706318902896	86.1282322859192	121.787619989916	-4.64111823334465	-3.56053072716294	439.480346807339	14.8094568779262	114.223507446644	41.824144532469	34.260031989197	31.0182694706518	146.641132632095	89.3699948044643	129.351732533188	2.92299430992733	40.7435570262872	208.234620484453	-11.1246432704349	20.2123944088347	48.3076695695592	-6.80229324570808	13.7288693717445	-3.56053072716294	270.908695842992	15.8900443841079	61.2747196437398	107.739982409553	65.5970696684666	8.32593184083589	546.458509919328	54.7911946066495	-7.88288075188979	25.6153319397433	-24.0916933446155	40.7435570262872	547.53909742551	-4.64111823334465	5.08416932229076	-20.8499308260703	-61.9122560609754	185.542282854637	170.414057768093	21.2929819150164	NaN	-9.16509530898131	8.14370840179299	-40.7282079580403	327.847494589036	14.2526979467722
96.0423690526085	61.4474537221171	19.2849006630807	40.9067227446379	-4.49910362663209	7.39289851822433	376.044965008773	-6.6612858347878	25.7714472875479	13.8794451426915	46.3121782650271	9.55508072638004	78.7449113873628	5.23071631006861	50.6365426813386	41.9878138487157	3.0685341019129	109.015462301543	-18.5532879796442	14.9605362467693	-22.8776523959556	-5.58019473070994	-18.5532879796442	9.55508072638004	150.096924256501	27.9336294957036	-1.25583031439852	69.0150914506621	43.0689049527936	40.9067227446379	391.180240465863	247.395123623508	32.257993912015	-1.25583031439852	17.122718454925	17.122718454925	204.151479460394	0.90635189375719	4.14962520599076	9.55508072638004	26.8525383916257	61.4474537221171	-7.74237693886566	12.7983540386136	NaN	-11.1705155310984	-31.5362478431977	-29.4996746119877	730.142140629314	-8.11565568428351
-28.1520503639104	105.965750912905	8.62218547005508	7.54059029846786	12.948566156404	9.7037806416423	228.186005302261	-20.5808841627998	50.8043971619566	9.7037806416423	41.0700406176717	871.735132396656	286.592144567971	43.2332309608461	180.595817752423	4.2958047837062	286.592144567971	70.2731102505266	96.2313943686199	-1.1121710742299	-17.3360986480382	29.1724937302122	-19.4992889912126	45.3964213040205	186.003793610359	21.6013275291017	67.0283247357649	235.757171503371	-21.6624793343871	123.2712736583	554.827747121601	-11.9281227901021	216.288458414801	85.4154426527477	-11.9281227901021	-15.1729083048637	597.009958813503	-56.2735248251781	19.4381371859273	28.090898558625	-72.4974523989864	364.46699692225	-21.6624793343871	98.3945847117943	NaN	-14.1948235237647	12.2837932158603	58.1121683421341	854.50748720316	15.3390182242785
18.5094169616113	8.77051957730838	-32.3492693786373	21.7557160897123	137.540384991981	61.793405336291	453.513500127142	-16.1177737381325	45.5619096957861	40.1514111489512	13.0989184147763	479.48389315195	103.995294001604	9.85261928667537	23.9199155084463	58.5471062081901	-2.05047751636155	-8.5430757725635	-22.6103719943344	4.44212073984041	-6.37887635382952	-18.2819731568664	4.44212073984041	30.4125137646482	160.264478888687	-28.0208705411694	110.487892257806	30.4125137646482	-9.6251754819305	52.0545079519881	363.699224249682	3.36002103047342	25.0020152178133	-7.46097606319651	22.8378157990793	29.3304140552812	372.356021924618	9.85261928667537	-2.05047751636155	73.6965021393279	-58.3196624034452	458.923998673977	150.525581504384	52.0545079519881	NaN	9.26192760813853	-7.03455376429344	-39.6275165091574	286.302110939482	43.8919505245565
106.35341676444	28.405877062997	14.3320157280143	63.0492280414159	217.861702726225	5.67117798340954	364.01333966643	-20.3113352504046	20.8276440364678	-13.8157069419511	5.67117798340954	530.734466250071	42.4797383979796	15.4146204460899	26.2406676268458	310.965708480726	149.657605487463	24.0754581906946	-15.9809163781023	-30.054777713085	31.6536912172237	-26.8069635588582	-12.7331022238755	63.0492280414159	21.9102487545434	2.42336382918277	34.9015053714505	28.405877062997	0.258154393031585	21.9102487545434	371.591572692959	-9.48528806964874	86.8665318390789	-13.8157069419511	116.09685922712	47.8927619883576	172.392304567051	-39.7982201757653	60.8840186052647	0.258154393031585	-30.054777713085	405.152318953303	18.6624346003166	13.2494110099387	NaN	-8.02178671102766	-0.891223659330698	6.23933939236626	548.162131321335	11.332598715007
-9.34527002736035	105.464411000142	-15.8439312175963	0.402721757993603	136.874606752949	28.5635869156828	215.941651234153	36.1453583042914	-0.680388440379058	31.8129175108008	28.5635869156828	673.014154947416	39.3946888994094	13.4000441384655	38.3115787010367	9.06760334497489	58.8906724701173	159.619920918775	-15.8439312175963	-8.26215982898768	23.1480359238195	157.453700522029	166.118582109011	-12.5946006224783	32.8960277091734	145.53948833993	-16.927041415969	18.8155951303288	1.48583195636626	-0.680388440379058	79.4697662391979	2.56894215473893	1.48583195636626	-15.8439312175963	-6.09593943224236	14.4831543368382	27.4804767173101	-29.9243637964409	-16.927041415969	3.65205235311159	-44.0047963752855	656.767501971826	-13.677710820851	1.48583195636626	NaN	38.8731068434354	-23.2720871731648	-25.3096345179714	533.99711163143	39.8918805158387
20.0525149028131	18.968898751894	3.79827263902691	25.4705956574085	78.5677870524435	13.5508179972986	584.616529531654	-10.2887373229211	-7.0378888701639	-2.70342426648758	78.5677870524435	682.141983114371	59.0626963359	-7.0378888701639	4.88188878994599	-28.7102118885455	140.333907654831	11.3835856954605	2.71465648810782	27.6378279592467	-8.12150502108298	-25.4593634357883	1.63104033718874	143.584756107588	0.547424186269662	51.4773832794665	164.173462975051	21.1361310537322	44.975686373952	15.7180502991368	66.6480093923336	9.21635339362231	22.2197472046513	8.13273724270323	-2.70342426648758	10.2999695445414	-14.6232019265975	-34.1282926431409	-0.536191964649418	17.885282600975	-53.6333833596844	349.471824782214	12.4672018463796	-15.7068180775165	NaN	152.007425002173	59.2879336456012	28.7210683632148	417.939152958935	-18.1481250697777
5.02875217273212	-11.2330864729223	10.4493650546169	82.0014550954966	127.534603303329	20.2064682420096	232.694493211895	-11.2330864729223	48.3936552278107	54.8983906860725	6.11287474910909	763.914555636607	24.5429585475175	66.8237390262191	2.86050701997819	37.552429464041	161.142403171015	2.86050701997819	-12.3172090492993	7.19699732548605	42.9730423459259	-29.6631702713307	-1.47598328552966	42.9730423459259	35.3841843112871	-23.1584348130689	158.974158018261	38.636552040418	64.6554938734651	31.0476940057793	32.1318165821562	71.1602293317269	47.3095326514337	-18.8219445075611	52.7301455333185	-31.8314154240847	-6.89659616741448	157.890035441884	10.4493650546169	0.692261867224267	8.28111990186301	449.519008487287	13.7017327837478	9.36524247823998	NaN	-10.984902500643	-4.8707982472387	15.509549264109	417.002395237659	-6.90883299837347
14.9374181709019	-10.0090597635204	-7.83980081270104	36.6300076790952	158.108508924977	-24.109242943846	503.02068210525	243.794237482341	10.5989002692632	-24.109242943846	-1.33202396024306	813.224712072414	-18.6860955667977	47.4763024331918	111.469441482362	18.1913065971309	68.0842624659754	0.837234990576266	-0.247394484833397	4.09112341680526	35.5453782036855	26.8683424004082	-14.347577665159	24.6990834495889	30.1222308266372	38.7992666299145	1.92186446598593	22.5298244987695	34.4607487282758	83.2690751217107	13.8527886954922	18.1913065971309	-27.363131370075	0.837234990576266	58.3225971872884	-18.6860955667977	43.1377845315531	-42.5479440258103	12.7681592200826	-5.67054186188171	-26.2785018946653	148.34684364629	-8.9244302881107	8.42964131844391	NaN	-29.298447967726	114.400189225967	94.0174038084222	571.993721849856	-5.85824473754907
242.967861002434	23.7702175687165	72.6013757593962	12.9188490818987	9.66343853585343	-15.2947089838273	309.161208772022	-1.18792995096429	-9.86902474041846	-6.61361419437315	10.7485753845352	1459.4062683747	4.23775429244457	107.325754917213	-12.039298437782	76.9419231541233	36.7918597528977	-10.9541615891002	-9.86902474041846	80.1973337001686	28.1107649634436	7.49316483848989	74.7716494567597	195.221839660436	9.66343853585343	69.3459652133509	-9.86902474041846	22.6850807200347	-27.2312143193268	-10.9541615891002	9.66343853585343	18.3445333253076	28.1107649634436	33.5364492068524	7.49316483848989	190.881292265709	-7.69875104305492	14.0039859305805	30.2810386608071	40.047270298943	-18.5501195298726	158.327186805256	-0.102793102282515	259.244913732661	NaN	-21.1155842286364	-12.9614946658127	53.2904830321298	403.916334233549	-16.0192782518716
19.5835481717281	49.9815996837836	0.0419436282637724	16.3266140811507	13.0696799905733	57.5811125617975	261.682315571313	-8.64321394660924	-4.30063515917274	17.4122587780098	-20.5853056120596	572.176698873024	-5.38627985603186	-5.38627985603186	22.8404822623054	13.0696799905733	299.679879961383	10.898390596855	-1.04370106859535	21.7548375654463	105.349479223599	23.9261269591646	97.7499663455852	-19.4996609152005	1.1275883251229	1.1275883251229	8.72710120313679	97.7499663455852	-18.4140162183414	59.7524019555158	29.3543504434602	-10.8145033403275	10.898390596855	4.38452241570028	3.29887771884115	45.6390208963471	355.047759501198	90.1504534675713	69.5232042272479	-10.8145033403275	-22.7565950057779	32.6112845340376	41.2964421089106	194.372344366048	NaN	-3.75631400446319	6.43751748558645	10.5150500816063	461.082401941801	-17.0082949415277
1.27296891753326	-0.899337123684363	6.70373402057733	-20.450091494643	30.5991004739712	0.186815896924451	84.9067515044119	-13.9331733709901	-1.98549014429318	8.87604006179496	15.3929581854478	404.235739563403	33.8575595357977	3.44527495875089	1.27296891753326	-19.3639384740342	284.758907296434	-12.8470203503813	13.2206521442302	37.1160185976241	32.7714065151889	-28.0531626389047	-18.2777854534254	13.2206521442302	-5.24394920611962	-1.98549014429318	24.0821823503184	-5.24394920611962	-0.899337123684363	24.0821823503184	99.0267407723265	15.3929581854478	-15.0193263915989	47.9775488037123	66.4421501540621	485.697216109064	-6.33010222672843	17.5652642266655	21.9098763091007	-13.9331733709901	-26.9670096182959	122.92210722572	5.61758099996852	440.078789243494	NaN	28.8996877354573	30.9386979991448	-21.056063724886	746.631300553451	31.9582031309885
32.93167851215	54.6649149241333	-2.92816156762251	67.7048567713233	17.7184130237617	1.41848571477416	60.0982240271292	24.2383839473567	3.59180935597249	199.190937063822	-24.6613979796058	599.082487044316	25.3250457679558	-35.5280161855975	30.7583548709517	7.93845663836916	275.257264505764	31.8450166915508	-10.5347943118167	145.944507854463	68.7915185919225	-8.36147067061834	12.2851039207658	47.0582821799392	52.491591282935	13.371765741365	-4.01482338822168	-33.3546925443992	26.411707588555	26.411707588555	56.8382385653317	-14.8814415942133	-14.8814415942133	41.6249730769433	-24.6613979796058	280.69057360876	86.1781077215091	230.704129861198	10.1117802795675	15.5450893825633	-31.1813689032008	-24.6613979796058	59.01156220653	360.016886512499	NaN	-9.81039420541729	-44.4777170973295	-43.4580899534497	332.784326138186	-22.0459199319745
8.0871654933461	60.2713781733352	4.82565220084678	102.671050975826	-13.6562564566494	-31.0509940166457	42.8766406133388	71.1430891483329	125.501644023322	61.3585492708349	55.9226937833361	316.843757183282	8.0871654933461	53.7483515883365	11.3486787858454	16.7845342733443	534.277976683236	-18.0049408466484	83.1019712208304	20.0460475658436	92.8865110983284	15.6973631758445	18.9588764683438	0.476967810847689	5.91282329834655	39.6151273208395	6.99999439584632	-7.13322987165072	60.2713781733352	80.9276290258309	123.327301828322	11.3486787858454	17.8717053708441	11.3486787858454	12.4358498833452	334.238494743278	47.2253250033379	199.429278653306	10.2615076883456	66.7944047583338	8.0871654933461	77.6661157333315	-20.179283041648	185.296054385809	NaN	0.418218162978484	10.6157100142139	39.1686871976729	355.29093458597	-18.9570163543687
8.23601380200333	-15.6929649415891	-3.7284755697929	69.146141512966	-15.6929649415891	-1.55311386582995	-2.64079471781142	111.565694740243	32.1649925455958	16.9374606178551	6.06065209804038	419.379375851001	-9.16687982970027	43.0418010654105	19.1128223218181	98.5135245164658	237.736673570095	-10.2545606816818	27.8142691376699	-1.55311386582995	-11.3422415336632	-9.16687982970027	-17.8683266455521	22.3758648777625	24.5512265817255	27.8142691376699	-6.99151812573732	84.3736734407066	10.4113755059663	14.7620989138922	58.2693329931512	-6.99151812573732	24.5512265817255	86.5490351446696	-17.8683266455521	453.097482262427	78.9352691807992	151.809886263558	24.5512265817255	-10.2545606816818	-49.4110713530149	109.390333036281	-2.64079471781142	127.880907519966	NaN	15.7486356691894	0.450566835406463	-4.64878944252119	538.942589784566	-1.5891756757646
67.1473203352789	19.2669126077583	-25.3489218656131	30.1488234549221	20.3551036924747	11.6495750147437	11.6495750147437	2.94404633701265	-24.2607307808968	-14.4670110184494	14.9141482688928	461.072493002607	9.47319284531091	7.29681067587815	-14.4670110184494	33.4133967090712	352.25338453097	72.5882757588608	-39.495405966926	-31.8780683739114	-29.7016862044787	53.000836233966	-43.8481703057916	21.4432947771911	11.6495750147437	94.3520974531883	44.295307556235	43.2071164715186	66.0591292505625	1.85585525229627	160.731753620887	-2.49690908656924	-3.58510017128561	1.85585525229627	249.96342256763	486.100887951084	30.1488234549221	295.667448125718	14.9141482688928	17.0905304383255	-31.8780683739114	22.5314858619074	33.4133967090712	116.115919147516	NaN	-7.67702358876471	87.1823584519258	-0.537070101831015	123.902119241871	-4.61704352293598
253.492033750756	-9.97380097268125	-12.1512045654369	80.3884481266795	0.913216991097159	24.8646565114097	-25.215626121971	-27.3930297147267	-4.53029199079204	-12.1512045654369	23.7759547150318	383.047547519719	-6.70769558354773	212.121365488398	7.4454277693642	48.8160960317222	515.869166677816	-2.35288839803636	-20.8608189364597	85.8319571085687	-9.97380097268125	20.5098493258983	-14.3286081581926	25.9533583077875	37.9290780679437	16.1550421403869	2.001918787475	3.09062058385284	-17.5947135473261	54.2596050136114	34.6629726788102	9.62283136211989	2.001918787475	47.7273942353443	39.0177798643216	510.425657695927	16.1550421403869	159.863679262262	103.251185850614	69.5014301629011	-51.3444692350392	199.056943931864	-6.70769558354773	50.9934996244778	NaN	34.1790983986808	32.1388674302684	-35.188754527339	67.8429093774845	-8.66575193797852
158.994789708826	8.68339741443732	64.2332597841026	450.903870396479	-25.0822052024181	-4.38715843724863	29.3784441796067	2.14811948859435	14.1294623526398	29.3784441796067	-21.8145662394966	697.066005603231	117.604696178487	23.9323792414043	56.6087688706191	113.247844227925	142.656594894218	43.5382130189332	-23.9929922147776	-6.56558441252962	34.8245091178092	-13.1008623383726	2.14811948859435	153.548724770623	16.3078883279208	16.3078883279208	46.8058519818547	7.59418442679683	15.2186753402803	-3.29794544960813	7.59418442679683	-29.43905715298	-4.38715843724863	39.1813610683712	253.756319633549	303.860117065012	45.7166389942142	553.289891234685	55.5195558829786	58.7871948459001	-54.4909558687114	11.9510363773588	2.14811948859435	90.3743714874745	NaN	12.7905110461154	-28.0189946493177	-35.1606581460185	67.8833437349501	-18.8368558678452
382.608363602864	42.6142699386293	-8.60278904284184	-8.60278904284184	30.6272986876467	6.65335618568149	67.6779370997748	3.38418220814078	16.4608781183036	56.7806905079724	-7.5130643836616	294.340666209264	34.9861973243677	-6.42333972448136	0.115008230600065	88.3827056241993	62.2293138038736	5.56363152650125	-23.8589342713652	-7.5130643836616	27.358124710106	4.47390686732102	-12.9616876795628	357.544696441718	-31.4870068856268	4.47390686732102	21.9095014142048	49.1526178937108	-4.24389040612089	-7.5130643836616	-14.051412338743	-8.60278904284184	25.1786753917455	63.3190384630539	30.6272986876467	192.996272905502	9.92253016322221	171.201779721897	66.5882124405946	30.6272986876467	NaN	-3.15416574694065	7.74308084486173	30.6272986876467	NaN	-6.56247979972454	0.580039009055464	0.580039009055464	151.593293823261	9.7632774774869
124.547456069758	17.7042485256827	12.2530644673115	53.6820633109324	30.7870902657735	87.4794044728336	11.1628276556373	-1.92001408445353	17.7042485256827	16.6140117140084	5.7116435972661	404.738316670036	579.176206537913	20.9749589607054	77.6672731677655	74.3965627327428	155.074086796636	20.9749589607054	49.3211160642355	32.9675638891219	-11.7321453895216	42.7796951941901	79.847746791114	412.369974351755	68.9453786743717	53.6820633109324	101.652483024599	42.7796951941901	2.4409331622434	145.261955491568	14.43353809066	16.6140117140084	29.6968534540992	5.7116435972661	201.954269698628	535.566734070944	22.0651957723796	-23.7247503179382	16.6140117140084	7.89211722061457	-62.9732755382106	-10.6419085778474	12.2530644673115	47.140642440887	NaN	-20.81769653989	-64.698424540953	0.612426437373328	48.5750826245817	57.7594210434088
238.189426815476	-21.4089412851436	-20.3181918393426	41.85452657131	10.2227926430832	17.8580387636897	14.5857904262869	-17.0459435019399	-3.95695015232879	-6.13844904393063	75.6677593911386	257.822916839893	140.021976693393	-10.5014468271343	-5.04769959812971	193.468699537638	-8.31994793553248	28.7655332216989	28.7655332216989	37.4915287881063	0.406047630874909	70.214012162134	212.011440116254	293.817648551323	45.1267749087128	50.5805221377174	-7.22919848973156	18.9487882094906	37.4915287881063	46.2175243545137	160.746216163611	8.04129375148138	39.6730276797082	42.9452760171109	112.75324054837	388.712850336004	-17.0459435019399	161.836965609412	191.287200646037	-17.0459435019399	-27.9534379599491	2.58754652247676	29.8562826674999	-6.13844904393063	NaN	4.72723879533961	-7.52001271499936	-30.993911443149	46.5720147889978	-4.45819983741461
127.138229919423	56.206163373821	-4.90454011162038	-0.539489862660278	4.91682294853985	15.8294485709401	7.0993480730199	-3.81327754938035	-2.72201498714033	-20.1822159829807	46.3848003136608	766.618091392078	475.250987273991	32.1983870045405	30.0158618800604	126.046967357183	1.64303526181977	23.4682865066203	114.043079172542	8.19061063525993	-7.08706523610043	72.5751018074214	35.4721746912606	267.911100448386	-11.4521154850605	2.7342978240598	-21.2734785452208	39.8372249402207	59.4799510605411	-5.9958026738604	39.8372249402207	26.7420741933404	105.312978674622	36.5634372535006	144.598430915263	311.561602937987	14.7381860087001	106.404241236862	114.043079172542	6.00808551077987	-59.4676682236217	23.4682865066203	14.7381860087001	-3.81327754938035	NaN	-20.7580333486464	-38.1103850014493	-44.2347444083209	27.2161153385146	11.9052168213356
344.607125865261	110.967027267338	21.4413820101905	103.324594135631	15.9825012018279	48.7357860520039	133.894326662462	-11.3119028399855	83.672623225525	204.859777171176	8.34006807012012	423.215009505683	306.394960206722	18.1660535251729	29.0838151418983	56.3782191837116	12.7071727168103	24.7167104952081	980.020851958676	41.0933529202962	2.88118726175744	104.416370297303	62.9288761537468	544.402163451335	26.9002628185532	32.3591436269159	60.7453238304018	3.97296342342998	14.8907250401553	155.729849895912	186.299582422743	42.1851290819687	33.4509197885884	-33.1474260734362	208.135105656194	547.677491936352	NaN	12.7071727168103	83.672623225525	-22.2296644567109	-45.1569638518341	11.6153965551377	31.2673674652433	106.599922620648	-0.394141223260162	-21.7490399020583	-22.7698887744562	-4.39460907129319	16.0223683766657	-20.7281910296603
105.70349804009	-13.3561386410093	-25.3713313335973	13.951117478509	46.7198248219309	28.1508906606585	8.48966625460534	-19.9098801096937	29.2431809054392	20.5048589471934	25.966310171097	118.810980977459	656.217781409579	8.48966625460534	32.5200516397814	18.3202784576319	198.548168846453	56.5504370249575	307.777193324526	-40.6633947605276	33.6123418845622	188.717556643426	8.48966625460534	710.832293648616	42.350663842808	21.5971491919741	74.0270809414492	7.39737600982461	11.7665369889475	12.8588272337283	233.501456679436	10.6742467441668	199.640459091233	28.1508906606585	193.086717622549	554.634788644971	-12.2638483962286	66.3810492279841	347.099642136632	51.0889858010539	-50.4940069635541	34.7046321293429	15.0434077232897	-17.7252996201322	-81.0781338174146	-45.2016505094613	16.0566218683472	25.2453627250185	-16.6144567331506	53.8325565013291
108.084643302217	10.8250150121292	39.2379401305819	3.17538132639198	73.1148893102755	2.0825765141438	23.9386727591074	39.2379401305819	35.9595256938374	-31.7943726655498	2.0825765141438	247.963659269984	587.825955879168	2.0825765141438	21.753063134611	69.836474873531	-8.845471608338	226.107563025021	423.905234041941	86.2285470572536	98.2493999919836	617.331685809869	32.6811112570928	336.480849062087	16.2890390733701	79.6717181837646	-30.7015678533016	397.677918547985	-6.65986198384164	-18.6807149185716	535.371324891256	22.8458679468592	-0.103033110352558	34.8667208815892	17.3818438856183	630.445343556847	-1.19583792260074	21.753063134611	637.002172430336	6.45379576313652	-42.7224207880316	-1.19583792260074	-18.6807149185716	9.73221019988106	-19.7735197308198	96.7572755625848	53.8713456427841	-0.246613541726234	7.92213501442627	26.3018192657694
35.0289624227289	53.6154001236444	10.9759253980147	208.866820919527	38.3089220170081	2.22936647993686	43.7755213408068	-5.42387257338128	-6.51719243814102	387.077958875363	-14.1704314914592	387.077958875363	548.889298859804	21.9091240456121	12.0692452627745	54.7087199884041	146.547588628222	302.892329288864	1104.29579015775	108.281393361631	48.1488007998457	582.782214667356	-22.916990409537	390.357918469643	70.0151980950404	193.56034281289	40.4955617465276	130.147790656826	82.0417166073975	-13.0771116266994	618.861770204427	53.6154001236444	3.32268634469659	31.7490028284497	-9.79715203242022	601.368652368271	3.32268634469659	-2.14391297910208	357.558322526851	25.1890836398913	-9.79715203242022	25.1890836398913	0.0427267504173893	61.2686391769625	-75.3963439180043	1.82813001725931	4.89177790348508	-3.27794979311697	33.4858248415923	1.82813001725931
-5.28055294215935	6.75163649085759	43.9420401929099	15.5023197148699	8.93930729686067	122.698189209021	61.4434066409346	6.75163649085759	110.665999776004	183.952971777107	23.1591675358807	352.403623839344	325.057738764306	65.8187482529408	27.5345091478868	51.5988880139207	29.7221799538899	202.548173628133	602.891931126697	30.8160153568915	-0.905211330153193	265.990627002223	-7.46822374816243	327.245409570309	2.37629487885143	30.8160153568915	-34.8141088232009	113.947505985009	3.47013028185297	7.84547189385913	631.331651604737	48.3173818049161	308.650207719283	19.8776613268761	53.7865588199238	361.154307063357	18.7838259238745	143.48106186605	354.591294645347	41.7543693869069	19.8776613268761	8.93930729686067	41.7543693869069	-10.7497299571671	-35.9079442262025	290.899456908031	-11.4167047488469	76.4183962730837	52.9276134416372	12.0740780825997
0.334659051486	12.3725247557574	45.2030675855885	61.6183390005041	88.97712469203	-20.4580180740737	65.9957447111482	9.0894704727743	-30.307180923023	152.44950749637	60.523987572843	267.356407400779	650.379407082142	133.845533226133	3.61771333446911	12.3725247557574	-16.0806123634296	86.7884218367079	450.113095820172	3.61771333446911	25.5047418876898	253.129838841186	78.0336104154196	27.6934447430119	-12.7975580804464	20.0329847493847	0.334659051486	326.451384494475	20.0329847493847	13.4668761834184	900.98588401652	11.2781733280964	108.675450389929	7.99511904511326	39.7313104472833	419.471255845663	26.5990933153509	175.430887477252	405.24468728607	3.61771333446911	-60.9490208975321	-17.1749637910906	32.0708504536561	61.6183390005041	-22.6467209293958	-39.9866279676356	235.807797544912	14.1507962996423	44.7946213565921	24.3654046519589
-15.9421872101614	34.4217380034789	145.003399885602	36.6114738823329	82.5959273382653	26.7576624274902	22.3781906697823	5.95517157837789	-31.2703383621389	92.449738793108	84.7856632171192	422.004988560624	772.362729177252	-19.2267910284423	13.6192471543666	10.3346433360857	-27.985734543858	50.8447570948834	396.823025953804	35.5166059429059	-23.6062627861501	193.177589220389	25.6627944880632	13.6192471543666	212.885212130074	8.14490745723181	-10.4678475130266	389.158950377815	24.5679265486363	92.449738793108	587.330047414095	9.23977539665878	8.14490745723181	21.2833227303554	17.9987189120745	204.126268614658	-1.70890399761086	-7.18324369474567	519.448235169624	27.8525303669171	-44.4087536352624	8.14490745723181	-9.3729795735996	-20.3216589678692	-17.0370551495883	-40.9806531436908	343.134673617031	-45.0669864071027	145.969093657405	11.1200959648113
12.6763770862836	-15.8036313274397	2.8179126353794	-9.23132169350354	106.879481839368	40.0610005610176	15.9625319032517	56.4917746458579	-16.899016266429	139.741030009049	-1.56362712057803	235.039519701123	1264.70136235112	94.8302475104854	28.0117662321346	13.771762025273	-42.0928698631843	143.027184826017	52.1102348899005	-14.7082463884503	-21.2805560223865	93.7348625714961	30.2025361101133	57.5871595848473	-7.04055181552482	33.4886909270814	-22.3759409613758	825.452001816387	59.777929462826	68.5410089747408	1036.86129504133	90.448707754528	56.4917746458579	9.39022226931554	56.4917746458579	366.485712379846	70.7317788527196	107.974866778358	267.901067870804	23.6302264761772	-36.6159451682375	92.6394776325067	128.787180619155	-16.899016266429	-34.4251752902588	-38.9097992525521	267.60194850259	62.2390775066447	53.0437250739904	112.302662973318
31.4588598327165	11.7326161460044	48.9932986653495	-21.1444566651825	42.4178841031121	-9.08952996774733	2.96539672968785	103.788420017328	9.54081129192523	246.255735532471	15.020323427123	88.4457860387737	799.68646118745	18.3080307082417	23.7875428434395	7.3490064378461	85.158078757655	88.4457860387737	20.4998355623209	221.049979710561	22.6916404164	-49.6379197682111	64.3359326439034	81.8703714765364	72.0072496331803	16.1162258541626	5.15720158376698	308.722173873726	87.3498836117342	12.8285185730439	827.084021863439	33.6506646867956	199.13193116977	-0.322310551430835	32.554762259756	382.147636485376	17.2121282812022	-23.3362615192616	326.256612706359	92.829395746932	-57.3092367574881	-18.9526518111034	-13.4731396759056	-0.322310551430835	-61.6928464656463	-1.07445583803325	202.269388843672	11.1874845447831	27.5367383885383	3.01285762290554
-39.6473755261112	-17.7189674407066	-15.5261266321662	50.2590976240475	116.044321880261	15.1736446874002	99.5980158162078	-28.6831714834089	-15.5261266321662	77.6696077308033	17.3664854959407	213.625737860312	566.673108035325	51.3555180283178	31.6199507514537	3.11302024042771	51.3555180283178	118.237162688802	-15.5261266321662	-29.7795918876791	-4.56192258946389	421.945614671655	103.983697433289	-13.3332858236257	-1.2726613766532	-1.2726613766532	12.9808038788598	380.281639309386	0.920179431887256	49.1626772197773	499.791463374841	-12.2368654193555	310.110733436092	23.9450079215621	66.705403688101	588.60151612073	10.7879630703193	4.20944064469794	226.782782711554	40.3913139856155	-63.7686244200562	37.1020527728048	18.4629059002109	33.8127915599941	-6.75476339800434	4.06753442159198	223.786985235082	-32.7226992029925	-14.3275823907002	51.0772773863388
19.7148664360073	46.0413993490148	15.327110950506	43.8475216062642	-2.22391099149906	76.7556877475237	310.403667350466	37.2658883780123	43.8475216062642	72.3679322620224	43.8475216062642	46.0413993490148	686.653700232199	118.439364859786	64.6893601623952	50.4291548345161	296.143462022587	575.862874223292	-12.0963608338769	-6.61166647700032	33.9750717638864	156.832225357922	-27.4535050331313	18.6179275646319	-3.32084986287437	15.327110950506	21.9087441787579	253.36284603895	17.5209886932566	3.26078336537752	619.740429078305	50.4291548345161	324.663872678345	50.4291548345161	37.2658883780123	346.602650105851	66.8832379051458	-19.7749329335041	352.087344462728	19.7148664360073	-23.0657495476301	-41.7137103610104	20.8118053073826	7.64853885087879	-30.7443216472573	-20.4293740365774	177.852891211321	-6.12034458569812	-3.05412398908113	11.2549054617981
-21.8328437654621	-2.07860284256039	36.332421174193	15.4807224222412	3.4086863026901	-2.07860284256039	73.6459873618963	-28.4175907397627	95.5951439428982	161.442613685904	36.332421174193	78.0358186780967	729.925769133854	18.7730959093914	-28.4175907397627	54.9892042680446	169.124818489255	330.451119359619	-11.9557233040113	2.31122847364	-6.46843415876078	451.17148055513	82.4256499942971	19.8705537384415	26.4553007127421	23.1629272255918	11.0908911060408	363.374854231122	15.4807224222412	45.1120838065938	682.7350824847	-11.9557233040113	374.349432521623	39.6247946613433	0.116312815539805	198.756179873607	86.8154813104974	-30.6125063978629	511.531661152885	-4.27351850066058	-28.4175907397627	15.4807224222412	14.3832645931911	-4.27351850066058	-0.981145013510292	-33.6880029778254	58.3096514053955	-22.4438452198762	0.0444702960222531	-0.977725863791312
-7.42304352901802	34.3000930346461	-10.7169753629915	32.1041384786638	-6.32506625102686	83.7090705442484	433.963822223429	-23.8927026988854	-11.8149526409827	83.7090705442484	15.6344793087964	18.9284111427699	1093.84816629612	69.4353659303633	7.94863836285824	29.9081839226815	126.530184385904	691.988482551352	-4.12911169504453	3.5567292508936	67.239411374381	245.111730408949	90.2969342121954	-26.0886572548678	6.85066108486708	-7.42304352901802	4.65470652888476	392.240685659765	34.3000930346461	38.6920021466108	1326.61934923024	23.3203202547345	464.707186007181	-20.598770864912	27.7122293666992	258.287457744843	3.5567292508936	0.262797416920113	261.581389578817	99.0807524361247	-19.5007935869208	45.2798658145577	27.7122293666992	-1.93315713906221	-33.7744982008059	-60.2399584403995	120.710472142145	96.1748205377322	97.1971393545828	60.3936619479635
8.09890128447767	41.0538178513702	36.6598289757846	24.576359567924	41.0538178513702	5.90190684668483	327.761591983336	5.90190684668483	75.1072316371592	399.163911211603	-3.98456812338294	90.4861927017091	753.978512915146	4.80340962778841	157.494523054391	20.1823706923383	153.100534178805	434.315822216288	31.1673428813025	9.19739850337409	-16.0680375312436	523.294096946898	19.0838734734419	0.409420752202736	5.90190684668483	41.0538178513702	-2.88607090448652	168.479495243355	142.115561989841	-9.47705421786504	530.983577479173	30.0688456624061	557.347510732687	16.886879035649	46.5463039458523	65.2207566670915	15.7883818167526	-20.4620264068292	370.602983520296	3.70491240889199	5.90190684668483	41.0538178513702	-8.37855699896862	55.3342816970237	-32.5454958146898	0.109240983612255	-10.1151740496594	-32.608887122857	11.3560975202111	-2.95808352636924
-7.13694054868458	-7.13694054868458	7.15028893336173	13.7443948481523	29.1306419826638	-12.6320288110101	653.372668582841	-29.1172935979866	369.826114246845	186.290166285173	0.556183018571127	210.468554639406	746.789169042375	4.95225362843153	12.6453771956872	197.280342809824	480.82689714582	345.647725892613	115.953036527407	74.1903657337329	24.7345713728034	561.055185775773	68.6952774714074	-17.0280994208705	86.279559910849	-10.4339935060799	161.012760278476	193.983289852429	13.7443948481523	225.854801773917	1750.19228574301	25.8335890252685	369.826114246845	64.299206861547	347.845761197543	330.261478758102	6.05127128089663	55.5070656418262	383.014326076426	101.66580704536	-10.4339935060799	184.092130980243	362.13299067959	8.24930658582684	-47.8005936898933	-13.1516968619912	13.4349728386142	-33.6029812470723	20.5929223733926	73.7662617746034
36.9878575337086	14.9970859457533	34.7887803749131	11.69847020756	16.0966245251511	12.7980087869578	49.082781907084	39.1869346925041	218.41172313434	185.425565752407	7.30031588996894	53.4809362246751	1410.31154320152	-16.8895328567819	12.7980087869578	98.5620179799835	389.939741520391	263.492804889648	71.0735534950393	17.1961631045488	-15.7899942773841	504.291753777759	-26.7853800713618	23.7933945809354	22.6938560015377	14.9970859457533	298.678039430377	307.474348065559	29.2910874779242	13.8975473663555	565.865914224034	60.0781677010617	474.604212134019	7.30031588996894	613.146073138138	36.9878575337086	24.8929331603332	-36.6812272859417	502.092676618963	20.4947788427421	18.2957016839466	464.708364919439	-2.59553132461095	0.703084413582345	-28.9844572301573	-53.0056793906947	-10.0528268757386	18.5824081342322	6.31016455853042	63.5806345784719
10.7506651387351	0.850125135168442	48.1527051522092	41.5523451498315	22.8513251430944	11.8507251391314	132.857325182724	36.05204514785	597.082645349962	202.161105207691	18.4510851415092	143.857925186687	713.689005391969	344.068845258813	7.45048513754623	-15.650774870776	757.691405407821	429.873525289725	143.857925186687	50.3528251530018	85.5547451656834	427.673405288932	-18.9509548719649	1.95018513556474	73.4540851613241	55.8531251549833	86.6548051660797	441.974185294084	14.050845139924	58.0532451557759	892.998785456566	-17.8508948715686	370.470285268324	-4.65017486681305	622.384025359077	139.457685185102	11.8507251391314	11.8507251391314	652.085645369777	165.859125194613	135.057445183517	117.456485177176	6.35042513714993	-9.05041486839824	-29.9515548759279	-32.523456330516	-11.044451800994	-10.0216420614929	-12.067261540495	-37.6375050280212
56.0264011898326	23.0089437049152	119.86015232734	-1.20385845069099	202.403796039633	30.7130171180626	376.295738793532	-35.3218978517724	202.403796039633	201.30321412347	9.80196071094818	158.380519393077	1008.02975867162	-6.70676803151057	276.142784422616	49.4229096928492	678.955765738609	323.467806817664	393.905049452155	93.4461863394058	23.0089437049152	408.212614362286	21.9083617887513	26.3106894534069	-0.103276534527069	10.9025426271121	191.397976877994	374.094574961204	-1.20385845069099	36.2159266988822	1239.15196106604	27.4112713695708	109.954915081865	12.003124543276	524.874297475661	211.208451368945	27.4112713695708	-0.103276534527069	522.673133643333	47.2217458605213	0.997305381636847	188.096231129503	3.19846921396468	-23.2154967739693	-21.0143329416415	21.7204591003178	-35.5637633548552	-6.92165212726868	17.6287289249483	-30.4491006356433
71.6153023056029	207.051134576439	311.656045679931	-14.2708352320007	46.2899027752839	31.9755465190166	551.696789054259	15.458981607939	370.014575032405	273.11739422075	6.65014698869763	299.543898078474	1050.4970493688	66.1097806685771	27.5711292093959	16.5600859353442	324.869297608793	524.16918086913	300.645002405879	165.209170135043	28.6722335368011	431.676417367095	2.24572967907693	-17.5741482142162	58.4020503767408	35.2788595012322	453.698503915199	819.265140613716	19.8633989175597	35.2788595012322	1137.48429123381	9.95345997091316	95.8395975085168	24.2678162271804	821.467349268527	210.354447558655	60.6042590315512	-8.76531359497481	432.7775216945	11.0545642983183	-26.3829828334576	463.608442861845	8.85235564350798	22.0656075723701	133.277144640293	37.1012974081655	22.7785221206957	-39.6278559175656	-6.8900838319203	17.6632452323137
-21.8420866870107	-15.2323232780549	46.4588018721991	37.6457839935914	-5.31767816462124	48.662056341851	292.121675238389	-35.0616135049223	673.284698488173	412.199043834419	76.2027372125002	364.829072736903	1197.65926226533	14.5116120622461	7.90184865329034	65.1864648642405	261.276112663262	285.511911829433	224.922413914005	183.060578990619	1.29208524433455	586.256146936922	-6.4193053994472	-19.6388322173588	70.6946010383703	29.9343933498096	282.207030124956	596.170792050355	47.5604291070251	40.9506656980693	1221.8950614315	-15.2323232780549	17.816493766724	38.7474112284173	376.946972319988	210.601259861268	37.6457839935914	17.816493766724	866.069464582717	10.1051031229423	-42.773004148704	190.7719696344	7.90184865329034	73.9994827428482	-3.11442369496931	-30.391607497531	85.2275337370277	-44.7161028717242	46.3467605785036	-1.74261674914479
15.7676435678009	-36.0334364714745	45.5257108244059	19.0740954852015	16.8697942069344	21.2783967634685	537.084895877956	-26.1140807192729	375.068751925328	440.095639634206	45.5257108244059	381.68165576013	574.558017608495	19.0740954852015	26.7891499591361	-30.5226832758069	603.213934225967	447.810694108141	48.8321627418065	582.27307208243	20.176246124335	619.74619381297	17.9719448460679	-2.96891729746894	24.5848486808691	46.6278614635395	624.154796369504	254.934332259775	-10.6839717714036	1.43968525906514	541.49349843449	-11.7861224105371	74.1816274418775	9.15473973299978	394.907463429732	404.826819181933	173.375184963894	-32.726984554074	304.531111020783	10.2568903721333	37.8106563504713	319.961219968652	37.8106563504713	79.6923806375451	26.7891499591361	-33.4327539719107	-21.153140365529	-6.82692449141698	17.7323027213465	20.8022061229419
7.10079830086451	97.5201106658508	28.0516145805565	78.7746434682317	18.1275437112287	4.89544921879168	926.731365525237	-10.5419943557182	505.509690849325	417.295727566412	11.5114964650102	123.984299650725	587.107606886021	56.7211526475033	94.2120870427415	34.667661826775	562.848766983219	219.916984720893	39.0783599909206	451.478638338541	179.118026702546	936.655436394565	52.3104544833577	21.4355673343379	56.7211526475033	18.1275437112287	539.692601621454	927.834040066274	56.7211526475033	-2.82327256846325	1011.63730518504	-22.6714143071188	14.8195200881194	10.4088219239738	346.724556940081	405.166307615011	18.1275437112287	-51.3409523740656	425.014449353667	11.5114964650102	-14.9526925198638	247.483848246804	47.899756319212	10.4088219239738	-5.02862165053609	-34.4277829593062	-48.7557197466816	-37.4980551280295	7.53260334657887	42.3290212587762
-18.1222744880169	3.94170433687482	105.436006931377	5.0449032781194	1.73530645438565	-1.57429036934811	354.758967652653	29.3152799855003	886.500857332543	587.533944255261	40.3472693979461	317.250203650337	911.874432981169	42.5536672804353	45.8632641041691	16.0768926905653	589.74034213775	31.5216778679895	41.4504683391907	39.2440704567016	102.126410107643	967.034380043398	19.386489514299	8.35450010185316	70.13364081155	12.7672958668315	437.498888245997	274.225444941798	11.6640969255869	158.389556111117	644.900289199979	2.83850539563023	11.6640969255869	6.14810221936399	288.567031177978	619.526713551354	43.6568662216799	-35.7734575479303	621.733111433843	66.8240439878162	46.9664630454137	235.613481998238	44.7600651629245	10.5608979843423	3.94170433687482	2.44818827375304	-11.8814698403792	-11.8814698403792	140.627034374314	-11.8814698403792
5.19449955716273	80.2477207090751	32.7875955688952	-30.1246633378548	9.60939491903993	-13.5688057308154	1054.83587184347	21.7503571642022	643.146879348418	873.825162006501	36.0987670903031	302.096212643404	512.90746617304	-4.73901500706096	148.678598818172	-24.6060441355083	714.888928978922	291.058974238711	29.4764240474873	172.960523308496	-9.15391036893816	1268.95829689451	95.6998544756453	8.50567107857063	19.5429094832636	12.9205664404478	201.657343160698	365.008471550154	39.409938611711	-6.94646268799956	1389.26419550566	-31.2283871783241	17.335461802325	26.1652525260794	157.508389541926	368.319643071562	9.60939491903993	29.4764240474873	575.81972507979	119.98177896597	80.2477207090751	299.888764962466	22.8540810046715	-0.324119645183764	374.941986114378	-44.6079181806919	-30.2765383261604	10.6702612582155	141.700019928218	-30.2765383261604
-3.48975565636378	27.4292230474856	13.0739829349841	-2.38550641694059	43.9929616388334	111.352165243648	579.553842759081	17.4909798926768	515.507386872536	405.082462930217	27.4292230474856	45.0972108782566	362.016742592712	31.8462200051783	37.3674662022943	66.0779464272972	519.924383830228	182.024116566732	6.44848749844494	310.117028339822	95.8926758917233	454.77367870426	335.514760846556	-3.48975565636378	19.6994783715232	17.4909798926768	400.665465972524	714.27224996871	56.1397032724885	40.6802139205638	879.909635882188	0.927241301328984	20.8037276109464	49.5142078359493	953.894334923542	604.951575265814	34.0547184840247	82.6416850186451	395.144219775408	57.2439525119117	3.13573978017536	545.322116336962	30.7419707657551	15.2824814138305	-52.0767221909841	-41.5094767558222	345.484277479685	11.7277592765756	373.126688496507	14.7991382784447
75.0949533328589	75.0949533328589	44.1612494458919	34.2182731965097	11.0179952812845	-9.97273235630023	370.069915397865	-33.1730102715254	786.570142733099	430.832548032979	55.2090008340944	23.1705218083072	229.763472767694	29.7991726412287	11.0179952812845	-15.4966080504015	462.871027058766	76.1997284716791	-17.706158328042	260.697176654661	29.7991726412287	450.718500531743	331.402785539156	11.0179952812845	30.903947780049	33.1134980576895	515.900233722138	752.322113429671	14.3323206977452	52.9994505564539	1019.67769702417	-19.9157086056825	26.484847224768	68.4663024999374	647.368475241747	850.647100784673	-4.44885666219898	-68.5258147137734	792.0940184272	32.0087229188692	-16.6013831892217	408.737045256574	18.7514212530262	28.6943975024085	-9.97273235630023	78.3161381145585	-24.075466005829	12.7855114775105	120.296695803917	-7.692809346567
86.3311561199569	36.5925868480449	73.067537647447	-17.5671885813704	-2.09296703010888	36.5925868480449	582.611547299701	123.911408458735	839.041504434892	383.657270212053	7.85474682427352	101.805377671218	590.348658075332	4.53884220614606	-0.987665490733056	3.43354066677023	379.23606405455	104.01598074997	186.913596203157	50.9615068599306	-12.0406808844913	173.649977730647	141.596233088748	-20.8830931994979	50.9615068599306	-4.30357010886052	514.0828518584	66.4357284111921	27.7501745330383	8.96004836364934	1103.20857234571	-17.5671885813704	-33.0414101326319	59.8039191749372	642.297830425995	469.870790283367	-20.8830931994979	-17.5671885813704	327.286891703886	36.5925868480449	12.2759529817768	1035.78517844379	11.170651442401	-21.9883947388737	-6.51417318761217	-16.8776553882024	-44.526711394992	177.689775770687	306.718703802372	-20.9738118336527
-4.15814503795844	64.4032183540524	148.446179931356	33.4400219834669	-11.8989441306048	106.424699142704	612.894125490139	-13.0047725724115	323.167073736803	471.348084938891	25.6992228908205	57.7682477032127	324.27290217861	-8.58145880518495	65.5090467958591	-0.840659712538558	430.432432592046	19.0642522399807	-8.58145880518495	-13.0047725724115	-5.26397347976507	69.9323605630856	291.098048924411	-15.2164294560247	47.815791726953	-27.3805423158976	872.763809314697	137.38789551329	54.4507623777928	40.0749926343066	481.300540915151	66.6148752376657	-24.0630569904777	95.366414724638	500.099624425864	414.950834406753	4.68848249649458	35.6516788670801	124.11795421161	15.7467669145608	-16.3222578978313	435.961574801079	12.429281589141	52.2391054941795	29.0167082162404	28.2158875381952	-67.031198095017	-2.50897879509909	114.245513271419	43.5783207048423
-6.22529294496395	39.1352967750965	45.773431856081	18.1145356853124	273.682736303214	69.0069046395266	423.040775625364	8.15733306383571	498.272973209855	519.293734299639	43.5607201624195	4.83826552334348	638.780165757359	144.239102224017	28.0717383067891	-42.7350358903785	253.768331060261	-0.693513710810232	-12.8634280259484	65.6878370990343	-11.7570721791177	445.167892561979	38.0289409282658	10.3700447574972	-2.90622540447172	49.0924993965732	602.270422811945	317.936970176444	70.1132604863573	31.3908058472813	886.603875447445	12.5827564511587	70.1132604863573	-7.33164879179469	752.734817980926	567.973391560191	5.94462137017422	147.558169764509	322.362393563767	70.1132604863573	-10.6507163322869	622.184828054898	80.070463107834	-30.5651215752403	69.0069046395266	-47.5453970157549	15.9602940925319	-27.0596902066301	20.0574354543569	-9.64683941887406
2.77442398068194	103.500845700936	79.1494030872479	-8.29441357099428	-17.1494836123353	128.959172069791	400.145692085858	-30.4320886743467	462.131182375245	483.16197372343	38.1947041460458	20.4845640633639	559.536952829996	-6.08064606065904	73.6149843114098	7.20195900135243	591.636581729857	85.7907056182536	0.560656470346695	10.5226102668553	217.509872483201	120.10410202845	146.669312152473	-3.86687855032379	69.1874492907393	219.723639993536	545.147464012817	249.609501383062	32.6602853702077	73.6149843114098	1149.50599433434	83.5769381079183	16.0570290426934	272.854060241582	628.163745650388	656.942723284747	-4.97376230549142	22.6983315736991	715.607562308631	39.3015879012135	-8.29441357099428	798.623843946202	66.973681780404	0.560656470346695	301.63303787594	-34.2013610298726	-41.3722205257605	NaN	4.72616194780423	-19.859642038097
-22.5470435842222	-1.50621240099853	33.9309769602203	-5.93586107115089	49.4347473057536	156.853727556948	513.440445504213	-8.15068540622707	552.199871368046	289.743187661519	78.2274636617439	26.1790917874537	1143.55796883339	5.13826060423	111.449828687887	110.342416520349	740.459939849522	68.2607541539011	45.0050986356012	9.56790927438236	50.5421594732917	398.269580080252	-5.93586107115089	74.9052271591297	77.1200514942058	27.2865039549918	552.199871368046	214.439160268929	8.46049710684427	78.2274636617439	944.22377867653	195.613153420781	-42.4804625999079	16.2123822796109	233.265167117076	507.903384666523	29.501328290068	-28.0841044219127	472.466195305304	84.8719366669725	-52.4471721077507	913.216237985464	25.0716796199156	118.094301693115	212.224335933853	-39.2956860971398	-50.5655346650234	-6.51067208147844	20.1271518062464	-23.9277107772986
69.5490559786199	-9.11476103254892	64.0093505552981	8.61229632208067	19.6917071687242	219.121102408307	97.2475830952286	57.361704047312	256.791099286895	195.854339630356	57.361704047312	-22.4100540485211	1086.63897170049	50.7140575393259	25.2314125920459	48.4981753699972	726.558119184579	75.0887614019416	-34.5974059798289	15.2599428300668	30.7711180153676	200.286103969013	337.670798467392	35.202882354025	81.7364079099277	-19.0862307945281	627.951362649452	364.261384499337	-1.35917343989847	-19.0862307945281	897.181046222888	232.416395424279	7.50435523741632	64.0093505552981	349.8581503987	583.633719262878	-11.3306432018776	20.7996482533885	468.407846457785	9.72023740674502	-17.9782897098637	451.78873018782	54.037880793319	-43.4609346571437	413.010792224568	-6.47900500199267	-51.5638208746842	9.91547349716787	17.0880578405506	-2.38038537720254
-11.1882285209622	67.5131774952065	70.8385890170164	18.7404751753273	22.0658866971372	194.987285831254	226.024460034814	-51.0931667826816	469.88797163421	292.532690471013	50.8861198861568	-1.2119939555324	811.296887873365	42.0183558279969	101.875763220576	1.00494705900756	738.137834393546	55.3200019152367	-21.1644630863921	69.7301185097465	6.54729959535747	212.722813947574	202.746579382144	8.76424060989744	23.1743572044072	8.76424060989744	318.027512138223	-24.489874608202	45.3437673498069	50.8861198861568	965.374288383892	89.6825876406061	362.366332429022	169.492464164045	390.078095110771	1030.77404831282	-3.42893497007237	-21.1644630863921	647.243252797407	-21.1644630863921	-23.381404100932	476.53879467783	7.65577010262746	-26.706815622742	893.323705411343	-12.595999228814	3.80045123594743	-0.298661380242924	-6.44733030452846	-5.42255215048087
25.5513367195595	15.5703327948399	68.8023537266779	48.8403458772386	6.69832930620025	186.356399951153	89.873362012197	76.5653567792375	119.816373786356	164.176391229554	51.0583467493985	37.7503415164391	761.927626276651	94.3093637565168	63.2573515462781	35.5323406442791	623.302571766656	32.2053393360393	-35.4436872648381	116.489372478116	-6.60967592675923	154.195387304835	44.4043441329188	-16.5906798514788	64.366351982358	56.6033489297983	451.407504174263	194.119403003713	21.1153349752397	143.105382944035	1104.60876102536	248.460424371631	41.0773428246789	32.2053393360393	263.98643047675	824.031650697128	11.1343310505201	-50.9696933699575	631.065574819216	141.996382507955	18.8973341030798	891.680677298006	7.80732974228021	-39.8796890091579	378.213475392986	-59.7105224269512	-46.3868038167976	-4.36584512323605	-24.8638737542417	-6.41564798633661
-37.5317313805341	31.2591826723448	47.9021457496542	96.7215041097617	-7.57439784137714	141.102738982587	63.4355779551429	168.841010778102	430.69029652777	304.203777140219	46.7926148778335	0.192318261367239	1128.58521490294	4.63044174864974	49.0116766214748	0.192318261367239	949.950744539823	81.1880719042729	26.8210591850623	58.9974544678604	37.9163679032685	218.769900010031	258.713011395573	10.1780961077529	37.9163679032685	20.1638739541385	489.495432734263	634.843976942765	370.775629449456	95.6119732379411	912.226694897922	268.698789241959	40.1354296469098	19.0543430823179	9.06856523593225	735.811286278442	41.2449605187304	-44.1889166114578	590.46274206994	25.7115283132416	-47.5175092269197	412.93780257864	33.478244415986	-25.3268917905072	378.542345552201	-18.6842549092623	-1.25883435108498	-23.8093786028439	15.141561468376	116.619010601291
13.6611932523553	81.3749639807591	85.8152112416381	122.447251143889	10.3310078066961	19.211502328454	323.368439698661	4.78069873059743	445.475239372832	162.4094764918	49.1831713393868	-30.7412793564341	1068.2199177111	4.78069873059743	82.4850257959789	86.9252730568578	1101.5217721677	38.0825531871895	16.9913786980145	-7.42998123681965	21.4316259588934	190.161021872293	169.069847383118	11.4410696219158	91.3655203177367	161.29941467658	516.519195546895	337.799243296518	7.0008223610369	131.327745665647	1200.31727372225	105.796323915593	343.349552372616	-19.6406612042367	-0.769610345501246	1201.42733553747	85.8152112416381	5.89076054581716	640.846118851505	125.777436589549	-9.65010486725912	333.358996035639	33.6423059263105	31.4221822958711	1214.74807732011	114.615212438888	-49.4084796501348	22.3518856388126	-8.40255662787913	34.6536625454893
190.400175176301	50.4654235334925	102.663307082794	39.3594908634283	-5.06423981682847	78.230255208653	51.5760168004989	-35.0502580260018	480.265017864977	174.851869438212	87.1150013447044	39.3594908634283	1054.4417369073	82.6726282766787	17.1476255232999	385.864590169431	952.267156342705	41.5806773974411	-8.39601961784773	68.2349158055952	61.5713562035567	107.10568015082	-16.1701724868927	11.5946591882678	18.2582187903063	26.0323716593513	353.657385426245	486.928577467015	58.2395764025374	34.9171177954026	1005.57563315901	-60.5939031671495	716.821383737344	23.8111851253384	95.9997474807557	403.634082441534	180.404835773244	-6.1748330838349	530.241714880266	3.82050631922288	-17.2807657538991	333.66670662013	-1.73246001580922	-7.28542635084131	443.615440053765	-2.21946951155795	-22.7248983531825	-40.1545128685635	39.8166596137725	20.3365022142291
8.41502020602028	31.7486499921558	169.528178253147	132.861045732076	17.30402202931	97.3050384389175	77.3047843365157	-10.4741086684704	559.533133249983	59.5267806899362	117.305292541319	-23.807611403405	1026.20572897269	65.0824068294923	125.083169136698	220.639938737063	463.976363649619	58.415655462025	-11.5852338963816	33.9709004479782	-4.91848252891431	63.9712816015811	150.639049378656	125.083169136698	NaN	9.52614543393149	153.97242506239	490.643369119488	60.6379059178474	75.0825338806932	1151.76287972666	7.30389497810906	292.863078551292	61.7490311457586	75.0825338806932	901.759703446638	29.5263995363334	-29.3632375429611	868.425946609301	73.971408652782	-4.91848252891431	507.310247538156	-11.5852338963816	-17.1408600359377	377.308595872544	-31.9237134088001	125.987091689638	49.0824788170221	7.04129044665867	9.09208012326176
-41.4572895980673	104.169868927186	117.509761311179	415.434024553683	-14.7775048300819	206.442377204464	168.646015449818	-21.4474510220782	512.14824433763	156.417780764491	68.5968225698725	-6.99590093941948	1053.525543588	3.00901834857505	50.8102993912156	239.792108164446	761.159568838827	49.6986416925495	3.00901834857505	11.9022799379035	0.785702951242931	150.859492271161	NaN	-10.3308740354177	NaN	129.737995996506	491.026748062975	260.913604439101	67.4851648712065	-2.54927014475525	826.747373060125	18.5722261298999	186.432538628475	-2.54927014475525	83.0483726525313	850.092184732112	-1.43761244608919	-47.0155780913976	614.420752614908	20.795541527232	16.3489107325678	226.452215780453	47.4753262952174	-33.6756857074049	340.952958743057	-39.0737064434443	47.0698277517132	-8.30815851660236	-2.15504893123397	85.0140035281516
13.1685022246557	48.7586039847928	107.70471002502	291.216172225727	35.4123158247414	106.592519345016	322.357511265847	-17.9728368154644	704.951105187322	13.1685022246557	82.1243243849214	10.9441208646471	1069.74964822873	NaN	167.763006745252	264.523595905624	1580.2451703507	35.4123158247414	-30.2069342955115	19.8416463046814	48.7586039847928	77.6755616649043	50.9829853448014	-20.1972181754729	NaN	-24.6459808954901	363.508566426006	121.050998185071	126.611951585093	85.4608964249343	1164.28585602909	8.71973950463851	137.733858385136	43.1976505847714	43.1976505847714	615.975850786979	58.7683201048314	-6.8509300154215	483.625159866469	28.7391717447157	26.5147903847071	313.459985825813	-2.40216729540436	-11.2996927354387	228.933494145487	-44.174137523026	-45.1997792428975	-0.0715435685509635	14.2874405096502	38.9028417865665
-33.4112001567473	87.8757346632631	15.5486634403211	50.0431127928011	18.886835958303	193.584531066024	252.558912217039	15.5486634403211	836.739102863878	36.6904227208734	47.8176644474798	-13.3821650488557	1126.04738775565	9.98504257701786	62.2830786920682	57.8321820014256	1874.91075595626	27.7886293395882	21.1122843036243	66.7339753827108	46.7049402748192	320.435086749338	24.4504568216063	110.130218116476	NaN	52.2685611381224	370.507674519067	392.76215797228	189.133634375382	221.402635382541	724.353961425152	-44.5384418833538	308.195120850071	24.4504568216063	142.399219123635	986.956866173065	13.3232150949998	-42.3129935380325	756.622962432311	110.130218116476	-36.7493726747293	92.3266313539057	9.98504257701786	-36.7493726747293	399.438503008244	30.7338892413301	7.14128952074972	35.8627152675432	-2.0905973264339	29.7081240360875
53.5553708464537	233.903195580603	54.668629023825	61.3481780880527	15.7045928158298	81.386825280736	179.35354488941	375.286984106757	538.935936180337	-0.994279844739613	42.4227890727408	149.295574100385	1213.57039166734	45.7625636048546	139.276250504043	502.198416327084	1746.82105862819	250.602068241172	22.3841418800575	27.950432766914	125.917152375588	394.212373122069	-3.2207961994822	-13.2401197958238	NaN	39.0830145406269	350.795304204589	267.300940901742	-17.693152505309	334.096431544019	889.612262052294	4.57201104211685	474.366961892802	43.5360472501121	109.218279715018	1264.78026782642	59.1216617333101	-17.693152505309	600.165135935758	139.276250504043	34.6299818311417	218.317581097405	35.743240008513	-24.3727015695367	NaN	-18.472579408485	-0.00658244214649152	-30.7832440527106	66.6761843807425	15.3817483631356
-20.8944870042744	102.736502126717	42.591696603532	224.139905867961	188.498539631999	188.498539631999	250.870930544932	1.38136689320152	1098.46717134389	280.943333306524	108.305465601086	106.077880211338	1251.0567705416	NaN	6.9503303675705	130.581319498562	1277.78779521857	117.215807160076	70.4365139753769	23.6572207906774	21.4296354009298	527.091518873633	103.850294821591	-1.96001119141986	NaN	67.0951358907555	143.946831837047	661.860434953362	109.41925829596	827.815546489558	803.312107202334	-1.96001119141986	214.115771614097	121.670977939571	270.91919905266	723.119033171421	15.8606719265609	-15.3255235299054	440.215688673477	70.4365139753769	9.17791575731809	327.722626491224	42.591696603532	-42.0565482068765	302.105394509126	-27.6764213050105	-43.0666052831724	-16.3902863876917	169.317933615463	-1.00010240952969
49.4467327655129	250.025723428799	71.7332872836558	139.707278563992	52.7897159432343	33.8461446028129	178.708748970742	-11.84129215938	340.286269227277	10.4452623587628	27.16017824737	48.3324050396057	1284.12185307063	63.9329932023057	41.6464386841629	-1.81234262621575	1534.84559139974	231.082152088377	157.536522178506	38.3034555064414	-16.2986030630086	461.747991351156	-15.1842753371015	-25.2132248702658	NaN	13.7882455364843	304.627781998249	163.108160808042	157.536522178506	543.093915342378	741.444250553849	1.53064055150568	8.21660690694855	57.2470268468629	340.286269227277	534.17929353512	21.5885396178343	5.98795145513426	613.296562074528	80.6479090909129	33.8461446028129	140.821606289899	14.9025732623914	-26.3275525961729	200.995303488884	-37.9086160933249	-54.3267895305946	-32.7779368941782	-24.5688501755433	-40.987023612813
284.855328579273	134.348786965687	62.9975376081354	196.781130153545	55.1934947096532	154.416325847498	135.463650236899	-18.387481190322	476.611811227693	104.24747864297	45.1597252687474	-2.77939539335759	982.759736357825	66.3421274217706	54.0786314384414	230.227028289897	1203.50266405775	309.382320545931	120.970427711146	47.3894518111709	-22.846934275169	705.1587818261	29.551639471783	-3.89425866456933	NaN	60.7678110657119	591.442728162502	156.646052389922	37.3556823702652	626.003489570067	491.105033753445	-38.4550200721334	398.571382242871	31.7813660142065	563.571146382209	859.009913253321	16.1732802172421	-55.1779691403096	571.375189280691	215.733805764144	-6.12398520699282	66.3421274217706	-7.23884847820457	-6.12398520699282	217.963532306568	-37.8806815013647	-28.6443465033976	-32.7493842802719	15.4848095980004	86.296711249081
-49.4787507302302	127.869742982949	65.4073804173012	116.715749667655	25.2530044822417	153.523927608126	88.8307663794192	18.5606084930651	531.644300996603	70.9843770749483	172.485716244127	-31.6323614257593	1284.53884977897	19.6760078245945	79.9075717271838	0.714219188594216	1502.04171942721	349.834209957306	-37.2093580834064	31.9454004714183	-9.32437479517066	772.57055660696	57.5995850965952	-50.5941500617596	NaN	17.4452091615357	294.064243380834	43.0993937867126	94.4077630370664	1203.11469857732	656.569026127899	-16.0167707843472	126.75434365142	62.0611824227129	595.222062893781	885.225889091433	16.3298098300062	-45.0171534041124	488.143727066955	192.562904211656	310.795233353776	434.604559153543	8.52201450930023	-42.7863547410536	181.408910896362	19.6247122109878	-44.0110386491409	-3.98209859196321	23.7302445245445	-19.3778447678008
-0.252548570428958	26.5299132120541	42.1530159185025	71.1673495161925	24.2980413968472	111.341042189917	102.413554929089	25.4139773044506	490.759250775094	200.615914798194	20.9502336740368	13.1386823208126	1281.95780926595	41.0370800108991	167.13783757009	-13.6437794616705	1430.37728497721	397.020634536403	-42.6581130593605	-16.9915871844809	25.4139773044506	679.352419160079	66.7036058857787	-42.6581130593605	NaN	35.4574004728818	777.554779029183	64.4717340705717	45.5008236413129	479.599891699059	605.70064925825	1.97932324477796	144.819119418021	47.7326954565198	847.858741208201	795.409753550838	26.5299132120541	-4.7162922008428	201.731850705797	14.254618228416	-28.1509462605155	177.181260738521	28.761785027261	134.77569624959	106.877298559503	-23.4536977302885	-28.5862314420483	13.5005449943821	-9.08260333736101	-9.08260333736101
-25.7826529312423	72.4669710844679	172.949541100535	178.531906101428	26.6915780771484	86.9811200867887	103.728215089467	66.8846060835752	871.861639212291	146.15418909625	61.3022410826826	164.017757099107	2348.95541844848	NaN	132.756513094108	-2.33671992749328	1567.42431832351	590.510443167303	47.9045650805403	22.2256860764343	42.3222000796477	667.547080179621	69.1175520839323	-41.4132749337416	NaN	136.105932094644	605.024592169624	-54.8109509358839	98.1458500885739	385.079411134455	1545.09485831994	8.82801007429197	108.194107090181	155.085973097679	1274.90839227674	899.773464216754	28.9245240775054	-21.3167609305282	213.142569106962	97.0293770883954	124.941202092858	285.713314118566	24.4586320767913	-12.3849769291	61.3022410826826	-35.7435764599253	-30.6104242793368	-47.0365112572199	-11.1044459931007	-25.4772720987484
-16.7100151563916	119.5652792637	202.224064403755	69.299801813666	79.3528973036727	42.4915471736481	52.5446426636548	-39.0502273564065	501.582907883955	69.299801813666	23.5023668036354	320.627189063834	995.301597504286	137.437449023712	181.000862813741	-1.0718666163811	1501.30740383462	487.061769953946	32.4384516836413	53.6616532736555	12.3322607036279	664.666456944065	52.5446426636548	-34.5821849164035	NaN	44.7255683936496	407.754016643893	-73.6775562664297	41.3745365636473	267.010679783798	810.994846854163	50.3106214436533	795.356698314152	178.766841593739	852.32423942419	482.593727513943	-16.7100151563916	-14.4759939363901	393.232878713883	116.214247433697	-53.5713652864162	285.999860153811	-2.18887722638185	0.045143993619647	134.086417193709	-4.91274269289648	-60.3574673165421	33.0771612158978	13.5688321816521	87.4951316798463
88.4805556865111	15.839887728361	76.1875195705164	6.89949782581951	3.54685161236643	39.3084112225326	66.1295809301572	-7.62863576581049	722.130690029143	40.4259599603503	-0.923343338904339	231.526794127176	1541.29391484951	56.071642289798	153.298382479937	-10.9812819792636	1143.44656418641	354.457155287122	-47.8603903272474	39.3084112225326	-17.6865744061697	583.554646539749	38.1908624847149	-35.5673542112528	NaN	-31.097159259982	507.561332368146	68.3646784057926	105.243786753776	277.346292377701	733.30617740732	177.884454711926	413.68723839146	73.9524220948811	576.849354112843	1024.98639797774	48.2488011250741	-27.744513046529	335.458826744221	124.242115296677	-6.5110870279928	50.4838986007095	14.7223389905434	49.3663498628918	11.3696927770903	77.2694187334094	-40.8215412732159	33.1136684700625	13.6029881211418	40.3018138617701
-27.60877411324	190.418265840541	203.835314453081	145.694770465406	26.0594203369214	36.1222067963267	64.0743914057858	-25.3725993444833	1292.85242683761	-19.7821624225915	51.7754301776238	143.45859569665	1082.65199857447	99.8531877058934	109.915974165299	-8.60128857880784	1780.33852642657	524.726393769671	-8.60128857880784	42.8307311025969	145.694770465406	478.884811010158	37.240294180705	-18.6640750382131	NaN	3.69767264935416	339.123887962863	-62.2694830289693	12.6423717243811	88.6723138621097	738.281084185939	162.466081231082	548.206228841617	107.679799396542	1051.34555181188	694.675676195182	68.5467409432992	-70.0960947196178	419.626179638105	102.08936247465	-23.1364245757266	321.234489812809	62.9563040214074	-3.01085165691602	204.953401837459	-11.0108884169977	-21.2809053804009	25.9611726512539	108.12130835848	4.39413702810717
-42.0150494230509	91.1015100785008	115.711294188031	92.220136628934	-1.74449360745545	21.7466639516419	68.7289790698366	4.96726569514379	1215.32119326387	97.8132693811	NaN	380.825786640701	1312.64170315156	92.220136628934	37.4074356577068	46.3564480611725	1821.61678359867	591.127578122144	-52.0826883769498	85.5083773263347	58.6613401159377	685.092208358534	78.7966180237355	0.492759493410961	NaN	-25.2356511665528	332.724844972074	-40.8964228726177	50.8309542629053	135.846572095829	1055.35759655193	142.558331398428	469.197284124925	32.932929455974	1150.44085333875	974.816484920735	40.7633153090064	-63.2689538812819	289.098409505178	102.287775582833	159.337729654926	107.880908334999	40.7633153090064	-28.5915308178524	308.115060862543	-23.3051936326077	-55.1460844248022	75.2988552722528	48.5935920271864	18.8069522538431
-37.4093994501958	39.8130708844586	55.4813981987364	101.367213904835	91.2947177742283	197.61551026397	39.8130708844586	10.7147487293715	461.738742133223	185.304681659895	140.53803219053	338.630456092469	997.819369528867	66.6730605660776	31.9789072273198	89.05638530076	1209.34178827162	565.821202149496	12.9530812028397	33.0980734640539	28.6214085171174	958.648551243173	19.6680786232445	-1.59607987470387	NaN	NaN	316.247131357787	-41.8860643971323	34.217239700788	25.2639098069151	372.205443194493	-0.476913637969748	296.102139096573	103.605546378304	663.188664745365	824.348602835078	84.5797203538235	-27.3369033195887	292.74464038637	164.040523161946	-36.2902332134617	364.371279537354	NaN	-37.4093994501958	392.350435455707	-17.111975212278	10.6237573016528	-29.4389674406917	28.0869962919055	-26.3572193835883
7.5101286851637	42.2210284502318	72.4531024391622	22.0663124576116	89.248699099679	35.5027897860251	135.156663305092	-29.4401839679734	371.414722996362	66.8545702189899	47.8195606704041	221.374059495745	1576.21885677744	138.515782637195	83.6501668795067	43.3407348942663	2554.84228886355	257.204665704847	1.91159646499142	94.8472313198513	62.3757444428521	647.982214672873	-7.04605508728423	-29.4401839679734	NaN	NaN	378.132961660569	-30.5598904120078	15.3480737934049	61.2560379988176	1290.69371354865	-33.9190097441112	587.518066695012	104.924589316161	1006.2882767639	803.621410393662	51.1786800025075	22.0663124576116	417.322687201775	139.63548908123	3.03130290902587	NaN	265.042610813089	45.5801477823352	613.271314907805	-9.88988992481134	-29.4099812031869	-15.0267560506996	39.4240248837163	35.3145319830056
-34.9062375697792	6.54290783451428	305.648903049281	7.6631550076033	16.6251323923154	78.2387269122111	28.9478512962946	-4.65956389637585	627.159841725828	56.9540306235199	89.4411986431013	244.035308529385	820.962602670227	126.409355355039	264.199757644987	74.8779853929441	2984.15989390511	510.65413572457	-31.5454960505122	80.4792212583892	115.206883624149	305.648903049281	46.8718060657188	27.8276041232055	NaN	NaN	272.04148785661	-20.343024319622	110.725894931793	33.4288399886506	1023.72734099934	-8.02030541564289	284.36420676059	130.890344047395	475.926473358811	1188.40367544342	53.5932891042528	-12.5012941079989	397.50917124258	69.276749527499	-29.3050017043341	41.2705702002737	223.870859413783	14.3846380461374	367.262497569177	71.3137305567486	-23.2160052069222	123.716084077914	51.7912851272949	NaN
-31.4112656623816	45.9231356387482	174.813804473965	-17.961804566533	11.1786944744725	8.93711762516436	86.2715189262942	-8.99549716930053	386.642816733581	32.4736745428995	127.740690638494	430.353565295089	1108.43056221079	20.1450018717049	44.8023472140941	-14.5994392925708	1267.58251851167	256.631359473711	-19.082592991187	34.7152513922076	27.9905208442833	517.775062418106	373.193355637733	16.7826365977428	NaN	NaN	396.729912555468	-54.9478225801168	NaN	-16.8410161418789	731.84565152703	218.524553035473	1155.50367604626	132.223844337111	820.387937074701	762.10693899269	1.09159865258597	-8.99549716930053	907.809434197717	3.33317550189408	32.4736745428995	203.95430351497	209.55824563824	-1.14997819672214	431.474353719743	32.3052758756607	-35.5177141136172	-3.66146123986545	12.7804757272322	27.1671705734427
-38.0048867006589	56.1868500562749	67.400152051148	66.2788218516607	31.5175856675542	-11.0929619129635	25.9109346701176	56.1868500562749	634.793232991726	123.466662025513	65.1574916521734	308.486144940919	584.333374014797	NaN	99.9187278362799	161.591888808082	1907.50300940982	336.519399928102	-43.6115376980955	57.3081802557622	33.7602460665288	344.368711324513	200.838445790138	-39.1262169001462	NaN	NaN	349.97536232195	-40.2475470996336	NaN	34.8815762660161	1075.47600139024	9.090981677808	545.086817032741	34.8815762660161	422.861825288625	626.943921595315	31.5175856675542	-36.8835565011716	557.421449227102	134.679964020387	-14.4569525114255	22.5469440716557	86.4627654424322	-4.3649807160397	911.761792265091	-34.4617056457748	-7.74033504982032	23.0920156378195	4.59260522523562	73.4515217609646
20.4637195377131	65.3386194716315	134.894714369205	73.1917269600672	44.0230420030202	5.87937705918957	208.938299260171	107.969774408854	436.678416424807	179.769614303124	70.9479819633713	363.756704032189	1456.4605174231	27.1949545278008	147.235311851033	-18.8018179044656	2792.61066295552	451.26275890333	-41.2392678714248	49.6324044947601	56.3636394848478	523.0625987976	44.0230420030202	-27.7767978912493	NaN	NaN	309.906824111487	-47.9705028615126	NaN	50.754276993108	1280.32653518247	-1.97373042924615	514.087618810816	21.585592036061	456.87212139507	791.190125902762	24.9512095311049	-49.0923753598605	705.927816028317	83.2885794451989	47.3886594980641	110.21351940555	136.016586867553	-16.5580729077696	408.631603966108	-42.6562635112534	-24.1546212356738	32.3781746063751	7.70931823893558	57.0470309738146
7.15432582647467	82.3561524002518	63.2750919263084	16.1336484024481	26.2353863004181	NaN	64.397507248305	-27.6405491554222	442.651470761184	73.3768298242784	122.763103992132	465.099777201118	1147.5282929751	57.663015316325	184.495946701949	4.90949518248132	1489.86496618408	559.382664248838	1.54224921649129	55.4181846723317	13.8888177584547	1194.66973649896	109.294120128172	-31.0077951214123	NaN	NaN	194.597684599919	0.41983389449462	NaN	84.6009830442452	754.68293027626	62.1526766043117	651.420720652566	77.8664911122652	788.35538993616	864.679631831934	9.39915647046801	-7.4370733594821	352.85824500145	71.1319991802851	-4.06982739349208	98.0699669082053	218.168406361849	NaN	932.024551151734	15.9667485637085	-27.2089590163477	-24.1249799034866	54.0024909556628	-4.59311218869924
-17.3975404657364	87.0376159554526	-5.04499508258504	183.612061678273	14.0453023277398	NaN	71.3161945587145	-12.9057057809541	508.147117653795	312.752308865764	64.578442531541	314.998226208156	NaN	67.9473185451277	45.4881451212161	-8.41387109617178	1674.901177026	266.711003346746	-40.9796725608436	58.9636491755631	26.3978477108912	1272.88197273799	NaN	26.3978477108912	NaN	NaN	328.473730262502	65.7014012027366	NaN	17.4141783413266	603.59860470542	-20.7664164793232	531.729249748903	42.1192691076294	785.517909439104	447.507349409234	NaN	-15.1516231233453	493.548654928253	61.2095665179542	152.169218884796	9.55346764295751	97.1442439962128	NaN	435.154804026083	659.602533341737	41.7041623338455	-2.5048725302799	18.0574692669877	NaN
-1.52709717851605	56.895035250315	61.3890454371482	6.33742064844198	59.1420403437316	NaN	178.23331029481	22.066456302358	481.578997906049	45.6600097832321	88.3531065581471	280.472042045265	754.590116756163	26.5604664891912	90.6001116515637	11.9549333819834	1385.99854800622	457.985444425175	-21.7501430192653	NaN	78.2415836377725	1225.33768382694	NaN	-13.8856251923072	NaN	NaN	244.519960550599	52.4010250634819	NaN	20.9429537556498	942.215042056447	-0.403594631807756	496.184531013256	NaN	993.896159205029	937.721031869614	NaN	16.4489435688166	692.797476687207	55.7715327036067	-25.1206506593901	19.8194512089415	50.1540199700653	NaN	839.976310305993	1009.31670213519	-32.291605151255	18.0922122791852	59.2218591611772	NaN
-10.3703064628165	272.889524760756	54.8244165965772	53.7003696472773	44.7079940528781	NaN	NaN	-19.3626820572156	693.283083798915	199.826473056263	19.9789611682805	324.595684428551	NaN	-31.7271984995144	35.715618458479	176.221487120965	1882.5247561582	526.924135302531	-38.4714801953138	NaN	23.3511020161802	1024.87693384238	NaN	-30.6031515502145	NaN	NaN	365.061374603347	124.51532745317	NaN	75.0572616839752	1146.27400436677	-10.3703064628165	896.735581622195	NaN	750.60947821321	585.374576666126	NaN	-44.0917149418132	357.193045958248	63.8167921909763	35.715618458479	22.2270550668803	19.9789611682805	NaN	458.357271395238	631.032673056109	-33.2913005309467	1.6731191315299	-3.46870728942254	NaN
22.3878095458147	30.2599527039734	32.5091364634473	125.850262481615	38.1320958621321	NaN	NaN	-52.9598463965614	684.772426710882	381.132619181904	-16.9729062449788	576.811606256134	NaN	112.355159924771	49.3780146595017	92.112506089506	2056.77451998997	171.95852955083	-31.5926006815592	NaN	14.515666387656	558.818136180343	NaN	11.1418907484452	NaN	NaN	460.978642643228	129.224038120826	NaN	89.8633223300321	1295.42581740805	-0.104028048924413	700.5167130272	NaN	638.664159641667	1298.79959304726	NaN	61.7485253366082	729.75610190036	96.6108736084539	16.7648501471299	46.0042390202908	85.3649548110843	NaN	658.906813476932	1047.67963919079	-20.9208747310565	-16.8069170258713	56.2158322411654	NaN
21.4235826269514	29.2995439984642	23.6738573045264	67.5542135172408	24.798994643314	NaN	NaN	-25.8321856021256	794.392934373996	325.210664099589	295.957093291113	429.848436606831	NaN	-19.0813615694003	78.8055869051162	2.29624786756305	1798.01544057249	421.972475235318	-19.0813615694003	NaN	37.175505369977	1441.34690417684	NaN	6.79679722271324	NaN	NaN	927.159140350927	-1.07916414879959	NaN	64.1788015008781	1288.32822610173	78.8055869051162	758.388539532795	NaN	838.273290586711	1100.43029052421	NaN	57.4279774681529	847.274389297011	27.0492693208891	-58.4611684269645	293.706818613538	123.811080456618	NaN	760.63881421037	1421.22543983878	-30.14834747267	3.79590127380609	NaN	NaN
-21.1918632079568	57.6059696975281	63.2343863336342	71.1141696241827	67.737119642519	NaN	NaN	-34.7000631346114	523.638867167111	360.414784720035	-0.929563317974982	505.627933931571	NaN	17.0813699175644	NaN	15.9556865903432	2973.12578720047	725.136182739708	36.2179864803251	NaN	113.890136058589	638.458566543674	NaN	NaN	NaN	NaN	765.660782519671	35.0923031531038	NaN	47.4748197525372	1571.65004481006	30.589569844219	533.770017112101	NaN	390.808234555007	784.797399082432	NaN	27.2125198625554	821.944948880732	37.3436698075463	1213.68274675371	793.802865700202	11.4529532814584	NaN	NaN	1689.93019395614	420.467748204953	-10.5733901821995	6.91515242539383	NaN
42.016916915821	NaN	29.628388611922	129.862844888923	74.6775824442821	NaN	NaN	-12.042115683011	988.049987395383	485.751476164568	NaN	585.985932441569	NaN	NaN	NaN	34.133307995158	1441.92061525641	1095.04182274724	-8.66342614558403	NaN	25.123469228686	412.546536186983	NaN	NaN	NaN	NaN	620.899057661648	199.689095329081	NaN	54.4054452197201	1029.72049169032	18.366090153832	608.510529357749	NaN	873.174543122864	1484.71734939715	NaN	-16.547035066247	660.317102264963	221.087462399452	1170.49922241644	469.984258323242	NaN	NaN	NaN	533.72593149786	165.393323858222	-22.8884280916493	NaN	NaN
-8.51736392522501	NaN	NaN	35.4269349923897	39.9340425736836	NaN	NaN	-14.1512484018423	980.792750168768	438.813063518187	NaN	535.715876516004	NaN	37.6804887830366	NaN	51.2018115269181	727.267948720991	968.39820432021	2.75040502800954	NaN	-0.629925657960822	233.739668569318	NaN	NaN	NaN	NaN	791.494231754428	223.598676511407	NaN	53.455365317565	1225.30333645396	14.0181739812441	799.381670021692	NaN	394.868764600572	1643.33756461896	NaN	-5.13703323925464	1431.50350829815	206.697023081555	1157.69672273455	1043.89225630688	50.0750346315946	NaN	NaN	1147.09881175265	166.474873010472	-16.6846874261579	NaN	NaN
-9.49848421731497	13.0480053134574	NaN	70.5415536169269	64.9049312342338	NaN	NaN	-1.60721288154464	1281.2880414194	407.611572101974	NaN	606.020679972771	NaN	53.6316864688477	NaN	61.522957804618	NaN	577.837568059305	45.7404151330773	NaN	68.2869046638497	196.801894989252	NaN	NaN	NaN	NaN	405.356923148897	204.693166325023	NaN	120.143830584626	2294.75274582762	57.0136598984635	482.014987553523	NaN	354.627321704659	1344.41821210557	NaN	-1.60721288154464	1156.15502452362	46.867739609616	1281.2880414194	864.177985100114	-17.3897555530853	NaN	NaN	664.617096812585	230.33242923274	86.2569470972465	NaN	NaN
15.460511009665	NaN	NaN	71.8541405211672	31.2507272728856	NaN	NaN	-2.58545043401569	751.961312429883	160.956075149341	NaN	720.380879903442	NaN	30.1228546826556	NaN	63.9590323895569	NaN	1267.39908616501	70.7262679309371	NaN	150.80522183727	109.073935998759	NaN	NaN	NaN	NaN	890.689641028179	79.7492486527775	NaN	59.4475420286367	731.659605805743	54.9360516677165	642.557671177569	NaN	428.261879033861	2144.88396136399	NaN	188.025017314862	613.232983831588	51.5524338970264	1126.41501238626	829.784521155756	23.3556191412753	NaN	NaN	628.706759493489	266.416071593531	26.6043378415703	NaN	NaN
-30.6467493944146	NaN	NaN	101.378535355036	42.7006310219467	NaN	NaN	5.46273019517864	401.53858444353	383.483844648733	NaN	579.829139917146	NaN	9.9764151438778	NaN	60.7553708167433	NaN	778.431277659909	7.71957266952822	NaN	128.460645047231	73.168004425666	NaN	NaN	NaN	NaN	916.098668595233	17.8753638041013	NaN	224.376450207088	1179.02081685696	52.8564221565198	1267.03767335659	NaN	796.486017454706	2858.11161777305	NaN	-1.30779722787009	819.054442198201	NaN	1667.62721255364	1188.04818675436	-28.389906920065	NaN	NaN	850.127560043321	157.368777408828	25.6107920043485	NaN	NaN
123.02887517541	NaN	NaN	76.741088031201	22.5505079599324	NaN	NaN	-19.2213975116704	1147.00504443876	64.3224134315353	NaN	355.596781314604	NaN	42.8719754866581	NaN	22.5505079599324	NaN	1239.58061872717	20.2925671236296	NaN	19.1635967054781	147.866224374741	NaN	NaN	NaN	NaN	731.543930559029	348.822958805695	NaN	209.95959737307	1020.56035760579	240.441798663158	1421.34485604955	NaN	583.648805781192	739.446723486089	NaN	18.0346262873267	715.738344704909	NaN	1211.35635827339	1456.34293901225	28.1953600506896	NaN	NaN	884.235848121668	82.2680900763545	-25.8276924586365	NaN	NaN
-1.00779841095392	NaN	NaN	88.22429217031	26.1006848036073	NaN	NaN	89.35381230425	911.644469812606	184.233503555214	NaN	261.040872663138	NaN	43.043486812708	NaN	66.7634096254491	NaN	872.111265124704	-12.3029997503544	NaN	26.1006848036073	177.456382751574	NaN	NaN	NaN	NaN	682.351882622776	65.633889491509	NaN	287.019835743759	1364.58204352257	254.263751859497	1963.22771451079	NaN	671.056681283376	2459.08705331047	NaN	151.477419670953	1500.12445959537	NaN	738.827889319779	969.249996643549	-28.1162816255151	NaN	NaN	726.845281801425	105.991624352253	154.383202959402	NaN	NaN
17.2235463815464	NaN	NaN	19.4836871521909	24.00396869348	NaN	NaN	16.0934759962242	720.127326051994	350.594310051614	NaN	404.837688547083	NaN	19.4836871521909	NaN	132.490725684417	NaN	2046.82995842033	13.8333352255796	NaN	1.40256098703475	115.539669904583	NaN	NaN	NaN	NaN	1048.97780818077	109.889317977972	NaN	175.433400326663	834.264434969542	376.585928914026	1365.39751607101	NaN	673.794440253781	2099.94326653048	NaN	13.8333352255796	983.433725832081	NaN	644.412610235402	NaN	-20.0687763340882	NaN	NaN	772.273971905178	12.3313885095719	-30.9173763991212	NaN	NaN
81.8281309095075	NaN	NaN	141.751053082811	NaN	NaN	NaN	55.82384392864	898.136617874134	716.106609008061	NaN	177.93093062141	NaN	-33.4952287447748	NaN	6.07651231306719	NaN	1037.20302216312	102.179312024969	NaN	151.926643640542	92.0037214672383	NaN	NaN	NaN	NaN	440.235042776248	NaN	NaN	116.877387275025	849.519907431642	883.438542624078	865.348603854779	NaN	1143.48141243275	1835.42157035845	NaN	21.905208736204	1031.54991629772	NaN	487.721132045658	250.290685698606	-10.8828052831508	NaN	NaN	446.965135410082	-28.8287848526142	3.09678122561866	NaN	NaN
-0.556703022172222	NaN	NaN	106.904684287972	NaN	NaN	NaN	49.2148868898947	966.595782769128	499.4215410945	NaN	283.36759397621	NaN	-16.3931179941935	NaN	13.017366953846	NaN	1130.61579497935	25.4602644318628	NaN	44.6901968978886	105.773511789971	NaN	NaN	NaN	NaN	432.68236371241	10.755021957843	NaN	24.3290919338612	720.000178204797	482.453953624477	1131.74696747735	NaN	784.477010590883	2741.40543213351	NaN	67.3136468579191	1166.8133149154	NaN	928.135917837077	131.790479244006	50.3460593878962	NaN	NaN	835.354804420531	185.436495083207	38.1491444726889	NaN	NaN
-9.4598393461916	NaN	NaN	23.3601671190215	NaN	NaN	NaN	9.77947478858852	524.714058984174	324.398847110287	NaN	618.647180936336	NaN	-33.2260509244494	NaN	30.150513284238	NaN	1260.3348935493	25.6236158407604	NaN	69.7608659146677	112.766391627706	NaN	NaN	NaN	NaN	366.272648462455	126.347083958139	NaN	351.560231771153	1259.20316918843	493.02577687983	1517.23632346665	NaN	1003.43346363194	1827.32879834487	NaN	90.1319044103172	769.166520931968	NaN	490.762328158091	211.226411023345	-8.32811498532218	NaN	NaN	687.15316316151	5.22298755844206	-27.7404046157244	NaN	NaN
0.877037940909998	NaN	NaN	28.0516802402528	NaN	NaN	NaN	7.67069851574571	400.570735093744	608.909659388706	NaN	492.285152854026	NaN	-2.51979234650786	NaN	35.9776175775612	NaN	983.693267767143	50.6972154897052	NaN	63.152259876904	362.073325169675	NaN	NaN	NaN	NaN	248.845648922413	22.3902964278898	NaN	263.565246834558	865.936484469991	728.930996210804	911.227554968895	NaN	1165.98982652523	2991.2199676311	NaN	29.1839570027255	1067.48174819012	NaN	1968.77405111832	56.3585993020683	26.9194034777802	NaN	NaN	992.217130152829	NaN	-4.01582929861399	NaN	NaN
56.5371992863373	NaN	NaN	36.1462646215304	NaN	NaN	NaN	-2.36994530088275	456.426084657274	1025.10659586467	NaN	561.77924709211	NaN	NaN	NaN	178.882807275179	NaN	1414.8000139032	-14.831072040487	NaN	4.42703292071957	377.128005405247	NaN	NaN	NaN	NaN	475.68418961848	36.1462646215304	NaN	142.632256759967	496.075124283287	596.896967903722	1030.77074438267	NaN	719.242575892563	1276.59479006395	NaN	41.8104131395323	1050.02884934388	NaN	1905.31527556217	81.4594527655458	-0.10428589368198	NaN	NaN	1053.16071094479	4.25915695517871	8.38057759953868	NaN	NaN
41.9819923869067	NaN	NaN	62.3828897176903	NaN	NaN	NaN	73.7167215681255	219.923152438741	1168.56487832018	NaN	363.862816939269	NaN	NaN	NaN	21.5810950561232	NaN	1613.98447004228	32.9149269065585	NaN	32.9149269065585	349.128835533703	NaN	NaN	NaN	NaN	499.868799144493	-39.6215969362274	NaN	347.99545234866	1022.35844744956	345.728685978573	845.550670582769	NaN	1187.83239246592	1565.24899308541	NaN	75.9834879382126	906.75336257512	NaN	974.756353677732	39.7152260168197	-16.9539332353568	NaN	NaN	349.50303435972	21.8104630104283	-38.9878442524906	NaN	NaN
20.6089324333837	NaN	NaN	-2.06981171850434	NaN	NaN	NaN	29.6804300941389	143.074150853579	1201.03756553916	NaN	451.505071319257	NaN	NaN	NaN	0.198062696684461	NaN	831.374035863382	75.037918397915	NaN	38.7519277548941	662.417391931816	NaN	NaN	NaN	NaN	316.566543615523	-29.28430470077	NaN	160.083208967495	865.392152091214	432.228138790152	693.033696536865	NaN	958.375003113955	2413.21644045757	NaN	-6.60556054888196	533.148550266054	NaN	78.4397300206982	50.0912998308382	18.3410580181949	NaN	NaN	1212.19386493529	-15.2560198829224	NaN	NaN	NaN
2.61844233631253	NaN	NaN	34.384211953626	NaN	NaN	NaN	19.6358189170162	165.985257511067	557.384918867251	NaN	468.894560647592	NaN	NaN	NaN	26.4427695492976	NaN	1683.93524850983	34.384211953626	NaN	8.29090119654707	926.094744782496	NaN	NaN	NaN	NaN	433.725315714138	30.9807366374853	NaN	507.467280897187	892.059991621089	536.964066970407	553.98144355111	NaN	747.979536571132	2037.89668138847	NaN	11.6943765126878	941.977629591153	NaN	38.9221790418136	666.296128983754	-7.59198361210965	NaN	NaN	628.980477297897	4.35863019382647	-3.88720277124377	NaN	NaN
41.3626906951333	NaN	NaN	58.3883938830809	NaN	NaN	NaN	-31.2803095734432	168.487941165142	1286.5091171737	NaN	107.195409688531	NaN	NaN	NaN	0.501003044058994	NaN	837.030553011885	15.2566124736136	NaN	7.31128431923804	1713.28674375159	NaN	NaN	NaN	NaN	755.307177709736	-21.0648876606746	NaN	580.509958313474	1012.96281928734	354.635629353369	1017.50300680413	NaN	1177.54461677084	1983.42790100036	NaN	-15.3896532646921	820.004849823937	NaN	96.9799877757621	212.754769453806	-94.8429348084476	NaN	NaN	579.608243440641	29.1322960072629	193.038055636302	NaN	NaN
14.279926027873	NaN	NaN	13.1443234980328	NaN	NaN	NaN	-39.093392874617	157.36584478774	848.947785460429	NaN	183.484702974065	NaN	NaN	NaN	59.7040272214814	NaN	870.524233527393	14.279926027873	NaN	4.05950325931106	1135.11962298016	NaN	NaN	NaN	NaN	650.217342738392	-42.5002004641376	NaN	343.604659681534	692.23463634248	47.2123993932391	925.033154959723	NaN	629.776497201268	1733.58215620595	NaN	89.229692997327	437.859669658272	NaN	NaN	667.251380685995	-40.2289954044572	NaN	NaN	699.304547274096	NaN	-10.0087142792787	NaN	NaN
-7.14857418601157	NaN	NaN	276.891107008139	NaN	NaN	NaN	-9.42089163556478	92.8333935943293	900.642246910493	NaN	413.230153981331	NaN	NaN	NaN	114.420409365085	NaN	1339.19951467426	113.284250640308	NaN	75.7910127226803	961.994818048429	NaN	NaN	NaN	NaN	859.740532818535	-2.60393928690517	NaN	648.415010010087	287.116535531128	278.027265732915	832.472723423897	NaN	776.800945909843	1160.82259488433	NaN	-3.74009801168177	954.041706974993	NaN	56.4763144014781	146.23285365883	-57.139558076182	NaN	NaN	611.778049832383	NaN	-23.3816148318502	NaN	NaN
6.64010423942941	NaN	NaN	71.4328857333609	NaN	NaN	NaN	56.6555846908853	262.401083820738	373.799199371708	NaN	570.450974783114	NaN	NaN	NaN	30.5111290003515	NaN	752.325449152045	30.5111290003515	NaN	4.36667330981777	1604.86204775641	NaN	NaN	NaN	NaN	653.431203713939	55.5188692260795	NaN	776.196473912967	282.861962187243	157.823261058603	551.126811881415	NaN	668.208504756414	930.789777126558	NaN	6.64010423942941	1153.5860082285	NaN	12.3236815634585	186.241147678748	43.0149991132155	NaN	NaN	192.174897913139	NaN	59.1464658122038	NaN	NaN
15.8932117320692	NaN	NaN	71.6195765178181	NaN	NaN	NaN	45.462303251038	387.781401220638	545.862313572048	NaN	285.426853654977	NaN	NaN	NaN	17.0304844827988	NaN	2301.8114406985	38.6386667466606	NaN	120.52230479919	967.790504092718	NaN	NaN	NaN	NaN	693.707771166892	-26.1858800449248	NaN	1138.38141670215	217.190488611203	42.0504849988493	982.575049852203	NaN	640.255951882603	1117.91050718902	NaN	101.188668036787	1124.7341436934	NaN	NaN	NaN	-81.9122448306737	NaN	NaN	271.645003923923	NaN	-0.632185470614426	NaN	NaN
59.2903140291829	NaN	NaN	52.4633305290761	NaN	NaN	NaN	-20.3578268053971	316.440025866541	439.325728868465	NaN	538.316989620014	NaN	NaN	NaN	93.4252315297172	NaN	2813.9781563223	44.4985164456181	NaN	8.08793777838147	1596.49943213658	NaN	NaN	NaN	NaN	1596.49943213658	3.53661544497689	NaN	906.974098625785	542.868311953419	318.715687033244	804.569346124182	NaN	962.727797209991	1024.17064871095	NaN	NaN	1736.45259388877	NaN	NaN	203.794798114778	-79.5250171396566	NaN	NaN	338.756618359061	NaN	-25.3550643385633	NaN	NaN
-12.2472755095079	NaN	NaN	52.6408954085899	NaN	NaN	NaN	2.5517810156723	299.671300482752	507.99648079875	NaN	660.540601904454	NaN	NaN	NaN	7.1053368695739	NaN	1138.66396656412	44.6721726642621	NaN	40.1186168103605	1517.74749140143	NaN	NaN	NaN	NaN	1696.47455866707	-9.97049758255711	NaN	1442.61381981205	NaN	53.7792843720653	766.410775507666	NaN	849.51316984137	1218.3511940074	NaN	NaN	1129.55685485632	NaN	NaN	141.435234559671	35.5650609564589	NaN	NaN	380.094416253821	NaN	NaN	NaN	NaN
24.3449373526858	NaN	NaN	38.0123120555912	NaN	NaN	NaN	80.1533840562162	609.7641537938	524.343061900641	NaN	863.749533689459	NaN	NaN	NaN	41.4291557313176	NaN	1904.74790689409	55.096530434223	NaN	36.8733641636824	1360.33081456169	NaN	NaN	NaN	NaN	1010.67381174569	34.5954683798649	NaN	1532.31194623991	894.501126770996	38.0123120555912	626.848372172432	NaN	350.084034438598	1502.69930105029	NaN	NaN	1112.04017412557	NaN	NaN	189.492381679459	-82.7161644867397	NaN	NaN	127.399838774613	NaN	NaN	NaN	NaN
60.9731000976902	NaN	NaN	46.1595042947191	NaN	NaN	NaN	16.5323126887769	786.839294443274	639.842843783023	NaN	638.703336413563	NaN	NaN	NaN	72.3681737922833	NaN	974.858010404062	17.6718200582362	NaN	22.2298495360734	1093.36677682783	NaN	NaN	NaN	NaN	1099.06431367513	-0.560297853112867	NaN	1606.14509308452	977.13702514298	132.762064373627	994.22963568487	NaN	630.726784827348	NaN	NaN	NaN	605.657622699243	NaN	NaN	278.61900766442	-107.673990582289	NaN	NaN	61.4093782548682	NaN	NaN	NaN	NaN
22.3928175319675	NaN	NaN	42.9140306768265	NaN	NaN	NaN	-7.24893478838452	1294.70803251323	511.481730817775	NaN	598.126852984958	NaN	NaN	NaN	187.702590087777	NaN	1352.851469757	99.9174005236573	NaN	37.2136936921435	NaN	NaN	NaN	NaN	NaN	1198.94237117055	-12.9492717730676	NaN	2886.24211863674	902.524847967034	85.0965243634813	623.208335717564	NaN	625.488470511437	NaN	NaN	NaN	925.326195905766	NaN	NaN	560.50462888605	-93.8940569555673	NaN	NaN	62.4814762332362	NaN	NaN	NaN	NaN
136.6187433078	NaN	NaN	71.6029487241429	NaN	NaN	NaN	-16.2254053625524	1014.90228417475	681.838915430402	NaN	582.604281592188	NaN	NaN	NaN	22.5559457926117	NaN	1079.91807875841	77.3060885999023	NaN	-7.10038156133733	1374.2000963476	NaN	NaN	NaN	NaN	1451.76279865793	73.8842046744467	NaN	1436.93463498095	NaN	60.196668972624	313.416079456343	NaN	929.355186038362	NaN	NaN	NaN	696.667079107377	NaN	NaN	1351.38753684456	-123.44443502683	NaN	NaN	123.415786569981	NaN	NaN	NaN	NaN
71.7903660660033	NaN	NaN	87.7670135348544	NaN	NaN	NaN	27.2839909742038	1033.81278151182	578.478328649567	NaN	693.738428246279	NaN	NaN	NaN	248.674677328283	NaN	2594.95947703956	2.17783066600916	NaN	38.6958820233831	2138.48383507239	NaN	NaN	NaN	NaN	1228.95611845279	-40.0461662159545	NaN	2027.78849189535	876.328685033148	93.4729590594441	610.431623587269	NaN	601.302110747926	NaN	NaN	NaN	1014.41256672822	NaN	NaN	387.899748128272	72.9315551709212	NaN	NaN	152.365804108988	NaN	NaN	NaN	NaN
1.18941910078557	NaN	NaN	36.5836934993097	NaN	NaN	NaN	-10.2280887697061	1157.78296638159	381.392431188158	NaN	513.835522485861	NaN	NaN	NaN	65.1274631755388	NaN	2567.84518838731	41.1506966475064	NaN	68.5527155366863	1145.22370772405	NaN	NaN	NaN	NaN	1194.31899156716	13.7486777583264	NaN	954.551326286839	NaN	45.717699795703	524.111279569303	NaN	666.830127950449	NaN	NaN	NaN	407.652699290289	NaN	NaN	720.49241494176	-21.6455966401977	NaN	NaN	325.852222992748	NaN	NaN	NaN	NaN
56.1733721791192	NaN	NaN	63.0272503132887	NaN	NaN	NaN	-27.2154784532764	1984.39775392547	299.486045942136	NaN	447.986738849142	NaN	NaN	NaN	15.0501033741022	NaN	1335.56395722409	125.854466543176	NaN	59.6003112462039	1155.07849969096	NaN	NaN	NaN	NaN	1125.37836110956	-27.2154784532764	NaN	2459.59997122789	1498.9147194218	77.8773196039893	1080.82815323746	NaN	883.208000368905	NaN	NaN	NaN	365.740201239108	NaN	NaN	940.323651486985	-87.7580686384403	NaN	NaN	354.833789679487	NaN	NaN	NaN	NaN
38.0674517719452	NaN	NaN	25.4958178435444	NaN	NaN	NaN	-0.790325824930123	1476.94809866801	46.0675824536549	NaN	263.213986671488	NaN	NaN	NaN	38.0674517719452	NaN	1609.52169282205	78.0681051804934	NaN	35.7817001485996	1279.23058324861	NaN	NaN	NaN	NaN	1140.9426100362	4.9240532334339	NaN	935.224963935097	794.651239099342	118.068758589042	628.934246406786	NaN	553.50444283638	NaN	NaN	NaN	660.934769133624	NaN	NaN	1060.94130321911	-22.5049662467134	NaN	NaN	244.420976874255	NaN	NaN	NaN	NaN
7.36585118058293	NaN	NaN	19.9436818944056	NaN	NaN	NaN	-40.6585933631036	896.961514394585	558.503524277176	NaN	615.675482067278	NaN	NaN	NaN	-9.78573615644796	NaN	1736.2458547533	0.50521624577057	NaN	38.2387083872385	1575.02093378521	NaN	NaN	NaN	NaN	1010.16199081899	-28.0807626492809	NaN	1940.92146364187	923.260614978032	32.5215126082282	892.387757771377	NaN	1029.60045646762	NaN	NaN	NaN	1085.62897510192	NaN	NaN	822.637969267451	-82.9658421277798	NaN	NaN	270.301514368897	NaN	NaN	NaN	NaN
1.80203613850408	NaN	NaN	92.178277528549	NaN	NaN	NaN	-1.62997302820649	1466.12594726835	315.258873364736	NaN	514.315405033949	NaN	NaN	NaN	24.6820972499079	NaN	1847.07896477322	22.3940911387675	NaN	133.362387529076	843.788285038164	NaN	NaN	NaN	NaN	2027.83144755331	-34.806061639742	NaN	1423.79783421225	NaN	260.346726697367	848.364297260444	NaN	831.204251426891	NaN	NaN	NaN	819.76422087119	NaN	NaN	842.644281982593	-57.6861227511458	NaN	NaN	374.685182430115	NaN	NaN	NaN	NaN
29.4251885161121	NaN	NaN	39.726296122309	NaN	NaN	NaN	-32.3814571210696	1494.47160361968	383.096549662207	NaN	910.742172601851	NaN	NaN	NaN	38.5817286105094	NaN	1426.9421204235	48.8828362167063	NaN	75.2078889880985	NaN	NaN	NaN	NaN	NaN	1309.05166670813	1.95556823292021	NaN	1315.91907177893	937.067225373243	124.424291995484	479.240220653379	NaN	1109.89691965499	NaN	NaN	NaN	1336.52128699132	NaN	NaN	947.36833297944	-15.2129444440747	NaN	NaN	214.651643199506	NaN	NaN	NaN	NaN
51.349950497499	NaN	NaN	60.5110107000154	NaN	NaN	NaN	13.5605771621185	870.119706097409	146.395950098607	NaN	1045.32498247054	NaN	NaN	NaN	-4.76154324291449	NaN	1580.10187179244	396.034840617182	NaN	47.9145529215553	NaN	NaN	NaN	NaN	NaN	1135.79045197039	5.54464948491655	NaN	2175.57078495601	1586.97266694432	69.6720709025319	838.055995388602	NaN	1041.88958489459	NaN	NaN	NaN	1324.73731864729	NaN	NaN	885.006428926499	NaN	NaN	NaN	361.411136032881	NaN	NaN	NaN	NaN
27.4684455239503	NaN	NaN	41.2168226872376	NaN	NaN	NaN	-22.9422707414363	693.119039846442	71.0049732076933	NaN	551.052475825807	NaN	NaN	NaN	-12.6309878689709	NaN	1273.98797499533	81.3162560801587	NaN	75.5877655954557	NaN	NaN	NaN	NaN	NaN	1710.4989499297	-51.5847231649514	NaN	1284.29925786779	1805.59189197577	142.038255218011	1126.19292048999	NaN	2190.54645254781	NaN	NaN	NaN	1023.08009176534	NaN	NaN	1026.51718605616	-97.4126470425756	NaN	NaN	505.106537739796	NaN	NaN	NaN	NaN
-18.2156811902814	NaN	NaN	37.9512659574706	NaN	NaN	NaN	205.305843173221	232.816184633345	185.819351305634	NaN	391.000648029054	NaN	NaN	NaN	11.5871887248523	NaN	1712.64330234248	227.084863495819	NaN	37.9512659574706	NaN	NaN	NaN	NaN	NaN	1365.32524140842	-11.3380958252505	NaN	1686.27922510986	1640.42865600966	50.5601724600272	410.487139896642	NaN	857.530188623647	NaN	NaN	NaN	1212.87209915024	NaN	NaN	1184.21549346261	NaN	NaN	NaN	546.534705484721	NaN	NaN	NaN	NaN
61.0595914848143	NaN	NaN	311.068731573315	NaN	NaN	NaN	3.71804559295648	194.091977953925	278.957465873874	NaN	543.875407894258	NaN	NaN	NaN	71.3810697453488	NaN	1384.50247066889	245.699369256597	NaN	12.8926929356537	NaN	NaN	NaN	NaN	NaN	2390.27318561208	-12.3375872567637	NaN	1686.11900206007	1229.68029676088	43.857127717257	776.6820842152	NaN	1226.23980400737	NaN	NaN	NaN	530.113436880212	NaN	NaN	981.964818508052	-97.2030751767134	NaN	NaN	558.002009599326	NaN	NaN	NaN	NaN
41.7370446661985	NaN	NaN	77.3063878979841	NaN	NaN	NaN	7.3150996031803	164.508648724297	577.571989480516	NaN	994.077524743036	NaN	NaN	NaN	26.820868472224	NaN	1292.40104862253	166.803445061831	NaN	115.170527467304	NaN	NaN	NaN	NaN	NaN	973.424357705225	50.9162300163367	NaN	2149.50748069168	1798.4036410489	39.442248328664	1361.24493874856	NaN	690.017010019709	NaN	NaN	NaN	598.225156518327	NaN	NaN	902.285671241654	-36.2860308099761	NaN	NaN	NaN	NaN	NaN	NaN	NaN
13.2116457203137	NaN	NaN	48.7985911352743	NaN	NaN	NaN	46.5026591730188	193.442304757372	455.178548454502	NaN	840.89511811343	NaN	NaN	NaN	6.32384983354713	NaN	1355.18387765867	518.316677416529	NaN	36.1709653428689	NaN	NaN	NaN	NaN	NaN	1769.59959684579	-37.2988574493078	NaN	1778.78332469481	1323.04083018709	46.5026591730188	557.347520774873	NaN	918.956804830118	NaN	NaN	NaN	588.342602265323	NaN	NaN	755.945635509976	NaN	NaN	NaN	NaN	NaN	NaN	NaN	NaN
66.2039393544923	NaN	NaN	47.8273896624517	NaN	NaN	NaN	-10.7478624809277	168.423497016468	508.389666319219	NaN	626.688704961731	NaN	NaN	NaN	36.3420461049263	NaN	1768.33185457975	665.738873057317	NaN	57.015664508472	NaN	NaN	NaN	NaN	NaN	1025.23012640786	13.3713589898756	NaN	1180.28226443445	952.872461995451	47.8273896624517	354.486062648379	NaN	1528.28817422747	NaN	NaN	NaN	512.983803742229	NaN	NaN	765.661362007788	NaN	NaN	NaN	NaN	NaN	NaN	NaN	NaN
-8.30173208556889	NaN	NaN	146.827212533849	NaN	NaN	NaN	-25.5382814877264	198.536860740322	429.506622729233	NaN	630.599699087738	NaN	NaN	NaN	3.18930084920281	NaN	1729.14244765191	1457.9540703913	NaN	122.696043370828	NaN	NaN	NaN	NaN	NaN	1547.58412728252	-20.9418683138178	NaN	1053.46971108734	1128.16142516335	36.5132963600407	612.214046392103	NaN	1027.04033533736	NaN	NaN	NaN	381.244284403192	NaN	NaN	1274.09754343495	NaN	NaN	NaN	NaN	NaN	NaN	NaN	NaN
43.5827531310504	NaN	NaN	116.0121392248	NaN	NaN	NaN	72.3245730095225	399.981319624105	331.000951915772	NaN	563.234856533827	NaN	NaN	NaN	128.658539971328	NaN	1808.33049366924	1518.61294929424	NaN	22.8886428185505	NaN	NaN	NaN	NaN	NaN	1920.99842759285	28.6370067942449	NaN	1556.55215153382	1284.07969908591	20.5892972282727	421.825102731744	NaN	1538.1573868116	NaN	NaN	NaN	690.848536794243	NaN	NaN	1477.22472866924	NaN	NaN	NaN	NaN	NaN	NaN	NaN	NaN
70.2133493436806	NaN	NaN	74.8143207899869	NaN	NaN	NaN	-6.85292238194958	225.496135656518	432.5398507403	NaN	562.517294098453	NaN	NaN	NaN	NaN	NaN	1611.53878385628	2031.37742833173	NaN	52.9597064200321	NaN	NaN	NaN	NaN	NaN	1106.58216762417	-6.85292238194958	NaN	1535.62275499223	1707.00894136714	119.673792391473	140.378163899851	NaN	995.008610051243	NaN	NaN	NaN	901.838938263541	NaN	NaN	1583.93295517845	NaN	NaN	NaN	NaN	NaN	NaN	NaN	NaN
26.6707451635987	NaN	NaN	226.912293055354	NaN	NaN	NaN	26.6707451635987	231.515547029877	522.671360918463	NaN	550.290884765601	NaN	NaN	NaN	0.20203481009093	NaN	2327.14691893152	1436.4172748613	NaN	41.6313205807988	NaN	NaN	NaN	NaN	NaN	671.126301596833	31.2739991381218	NaN	1574.51489409699	NaN	60.0443364788912	206.19765017	NaN	925.456083689234	NaN	NaN	NaN	787.358464453541	NaN	NaN	675.729555571356	NaN	NaN	NaN	NaN	NaN	NaN	NaN	NaN
33.7458432822409	NaN	NaN	87.8609238129957	NaN	NaN	NaN	-28.42893009352	298.564322475296	647.433884194843	NaN	496.602489524016	NaN	NaN	NaN	37.199997358672	NaN	1329.05362194393	1234.64007718814	NaN	52.1679983565404	NaN	NaN	NaN	NaN	NaN	1487.94470945976	198.393854258793	NaN	1294.51208117961	1311.78285156177	105.131694195151	260.568627634554	NaN	769.480661562077	NaN	NaN	NaN	685.429579035586	NaN	NaN	NaN	NaN	NaN	NaN	NaN	NaN	NaN	NaN	NaN
0.509492214463397	NaN	NaN	28.1564472054865	NaN	NaN	NaN	-66.3039823471758	427.885338117363	976.216612105988	NaN	650.212934503507	NaN	NaN	NaN	12.0290567940564	NaN	2713.36695070861	1435.84723883175	NaN	69.6268796920212	NaN	NaN	NaN	NaN	NaN	1174.35312287499	139.896223627538	NaN	431.34120749124	588.007285773705	56.9553586544689	147.959918833253	NaN	971.608786274151	NaN	NaN	NaN	551.144679119007	NaN	NaN	33.916229495283	NaN	NaN	NaN	NaN	NaN	NaN	NaN	NaN
21.4089683053356	NaN	NaN	30.6291986407202	NaN	NaN	NaN	36.3918426003356	540.04692467072	688.723138828797	NaN	481.267956282643	NaN	NaN	NaN	112.458742867259	NaN	1463.22248700111	1379.08788519072	NaN	36.3918426003356	NaN	NaN	NaN	NaN	NaN	1063.2949962038	240.38943877072	NaN	744.044520841105	1059.83740982803	49.0696593114895	647.232102319566	NaN	839.70441057072	NaN	NaN	NaN	704.85854191572	NaN	NaN	-28.1497697473567	NaN	NaN	NaN	NaN	NaN	NaN	NaN	NaN
25.0326965392828	NaN	NaN	61.9319507755167	NaN	NaN	NaN	-11.8665576969512	679.994459232435	623.492476183202	NaN	472.436154153619	NaN	NaN	NaN	20.4202897597535	NaN	2116.75917105579	1716.63288293163	NaN	91.9125948424568	NaN	NaN	NaN	NaN	NaN	1170.06267955742	196.844849076747	NaN	888.705866006134	1221.95225582712	57.3195439959875	670.769645673377	NaN	1176.98128972671	NaN	NaN	NaN	660.391730419436	NaN	NaN	-23.3975746457743	NaN	NaN	NaN	NaN	NaN	NaN	NaN	NaN
33.2747298261354	NaN	NaN	30.9673794907635	NaN	NaN	NaN	-49.789882247252	1310.39314045447	946.985462633396	NaN	561.657956626294	NaN	NaN	NaN	35.5820801615072	NaN	1978.37106254462	1609.19500888512	NaN	43.6578063353088	NaN	NaN	NaN	NaN	NaN	901.992131093645	288.236941884727	NaN	867.381876063067	1018.51332302992	85.1901123720025	799.315041169597	NaN	1085.42648275571	NaN	NaN	NaN	852.38409888315	NaN	NaN	NaN	NaN	NaN	NaN	NaN	NaN	NaN	NaN	NaN
16.1314825774632	NaN	NaN	36.9079683787856	NaN	NaN	NaN	2.28049204324829	565.554107101322	1233.86440037719	NaN	440.895192293387	NaN	NaN	NaN	13.8229841550941	NaN	NaN	735.228741145455	NaN	48.4504604906314	NaN	NaN	NaN	NaN	NaN	1102.27999030215	145.407394230136	NaN	589.793340536198	NaN	70.3811955031383	442.049441504572	NaN	640.580305828319	NaN	NaN	NaN	780.244460381653	NaN	NaN	NaN	NaN	NaN	NaN	NaN	NaN	NaN	NaN	NaN
254.187232223923	NaN	NaN	62.4864770696512	NaN	NaN	NaN	53.2478864598068	761.154891939137	960.939413877023	NaN	794.644782899823	NaN	NaN	NaN	28.9965861089651	NaN	2241.63903716671	-16.0415431140265	NaN	62.4864770696512	NaN	NaN	NaN	NaN	NaN	680.317224102998	56.7123579384984	NaN	201.065336217318	1276.20631843796	300.380185273146	1403.23693932333	NaN	1785.48362580564	NaN	NaN	NaN	666.459338188231	NaN	NaN	NaN	NaN	NaN	NaN	NaN	NaN	NaN	NaN	NaN
54.5838943319473	NaN	NaN	55.7392933456252	NaN	NaN	NaN	25.6989189900001	1110.61859283354	1592.41998153722	NaN	803.282455195219	NaN	NaN	NaN	7.21253477115389	NaN	1607.44016871503	-32.0710316938943	NaN	33.7867120857453	NaN	NaN	NaN	NaN	NaN	717.782928183055	78.8472736191829	NaN	290.285293122236	1371.73876992474	910.734563467263	988.146297383681	NaN	982.369302315292	NaN	NaN	NaN	1043.60545004022	NaN	NaN	NaN	NaN	NaN	NaN	NaN	NaN	NaN	NaN	NaN
36.2696625637193	NaN	NaN	21.2419904967495	NaN	NaN	NaN	185.390408459036	555.302336261371	1476.61423144406	NaN	1388.76014859101	NaN	NaN	NaN	9.68224275292651	NaN	1795.66326917358	NaN	NaN	223.537576013651	NaN	NaN	NaN	NaN	NaN	547.210512840695	-9.96932841157254	NaN	395.777817396614	1172.59286578152	540.274664194401	972.60922981338	NaN	816.55263527177	NaN	NaN	NaN	1130.97777390375	NaN	NaN	NaN	NaN	NaN	NaN	NaN	NaN	NaN	NaN	NaN
30.6592311285678	NaN	NaN	41.0681911113786	NaN	NaN	NaN	-14.4462621302794	596.212723527959	702.61542557447	NaN	1066.92902497285	NaN	NaN	NaN	-12.1331599118769	NaN	1269.32546908306	NaN	NaN	111.617808772652	NaN	NaN	NaN	NaN	NaN	1010.25802062199	94.2695421346342	NaN	356.806643923308	1657.92664177467	719.963692212488	436.608670458192	NaN	724.589896649293	NaN	NaN	NaN	667.918892298433	NaN	NaN	NaN	NaN	NaN	NaN	NaN	NaN	NaN	NaN	NaN
36.6144827025468	NaN	NaN	19.2575624176404	NaN	NaN	NaN	-42.0702225890289	1562.86633975532	2928.27740216795	NaN	1390.45426492525	NaN	NaN	NaN	51.6571469494657	NaN	2007.20349904892	NaN	NaN	114.142059975129	NaN	NaN	NaN	NaN	NaN	1478.39599436877	NaN	NaN	246.054654140417	NaN	536.493786907851	873.218040435036	NaN	1262.01305481694	NaN	NaN	NaN	931.074441384724	NaN	NaN	NaN	NaN	NaN	NaN	NaN	NaN	NaN	NaN	NaN
102.776364668419	NaN	NaN	98.145542649936	NaN	NaN	NaN	-18.7827133167654	520.70805183653	1412.14129039455	NaN	1677.25585095271	NaN	NaN	NaN	57.6258499882078	NaN	2339.46339959582	NaN	NaN	-31.5174738675942	NaN	NaN	NaN	NaN	NaN	1483.91903168104	9.00221879413397	NaN	113.195714210006	1511.70396379194	235.912497699812	891.173813315187	NaN	630.690074775506	NaN	NaN	NaN	608.693670187711	NaN	NaN	NaN	NaN	NaN	NaN	NaN	NaN	NaN	NaN	NaN
-5.89650043701942	NaN	NaN	79.8164835169044	NaN	NaN	NaN	-53.386126681761	1002.968486372	971.69483006449	NaN	907.98923388252	NaN	NaN	NaN	17.2691709018789	NaN	1560.10288207251	NaN	NaN	91.3993191863535	NaN	NaN	NaN	NaN	NaN	1606.4342247503	NaN	NaN	74.0250656821798	1996.77578681074	524.597373223752	866.291025472502	NaN	619.576625713235	NaN	NaN	NaN	1191.76870778402	NaN	NaN	NaN	NaN	NaN	NaN	NaN	NaN	NaN	NaN	NaN
10.4791741085998	NaN	NaN	44.086178106681	NaN	NaN	NaN	-42.8284874055981	1280.59215279471	1084.74443984037	NaN	1316.51688120645	NaN	NaN	NaN	13.9557607290909	NaN	2467.26705258902	NaN	NaN	90.4406663798966	NaN	NaN	NaN	NaN	NaN	1636.36285029163	-39.3519007851069	NaN	51.0393513476634	1182.08886521412	333.801729814278	740.562364411745	NaN	1690.82937401266	NaN	NaN	NaN	1032.595640533	NaN	NaN	NaN	NaN	NaN	NaN	NaN	NaN	NaN	NaN	NaN
37.3061911412433	NaN	NaN	54.697812518392	NaN	NaN	NaN	7.16071408751886	886.0173143461	1478.4918825943	NaN	1272.1113089188	NaN	NaN	NaN	88.3216138475461	NaN	1494.7240625463	NaN	NaN	46.5817225423892	NaN	NaN	NaN	NaN	NaN	1702.26407764695	-12.5497901399163	NaN	61.6544610692515	787.464793208924	516.155499725404	708.622776299183	NaN	677.317857820315	NaN	NaN	NaN	1408.9253970857	NaN	NaN	NaN	NaN	NaN	NaN	NaN	NaN	NaN	NaN	NaN
47.9197416307963	NaN	NaN	1.51889272074648	NaN	NaN	NaN	-47.2019986348059	712.61190226726	1348.30353233494	NaN	1155.74000935824	NaN	NaN	NaN	111.720908882115	NaN	1750.83089662963	NaN	NaN	29.3594020667764	NaN	NaN	NaN	NaN	NaN	2030.39601131268	-66.922359421577	NaN	185.962267138195	794.973409082599	546.728867413832	962.016465158778	NaN	959.696422713276	NaN	NaN	NaN	782.213175632335	NaN	NaN	NaN	NaN	NaN	NaN	NaN	NaN	NaN	NaN	NaN
10.9592467680035	NaN	NaN	34.1712787784811	NaN	NaN	NaN	-56.3556460623816	1452.42643461866	1039.25226483216	NaN	1553.39877386424	NaN	NaN	NaN	30.6894739769094	NaN	1224.94852091598	NaN	NaN	58.5439123894826	NaN	NaN	NaN	NaN	NaN	1023.00384242483	-41.2678252555711	NaN	91.0407572041512	1125.13678327093	342.891304517833	807.131944727385	NaN	445.024245363935	NaN	NaN	NaN	602.866063035182	NaN	NaN	NaN	NaN	NaN	NaN	NaN	NaN	NaN	NaN	NaN
13.4419565178148	NaN	NaN	38.9879728231272	NaN	NaN	NaN	-69.0020051947843	480.237345369432	1055.02271223896	NaN	1466.08133824262	NaN	NaN	NaN	70.3399019251015	NaN	1518.33455341258	NaN	NaN	50.599798416451	NaN	NaN	NaN	NaN	NaN	927.2926307124	NaN	NaN	135.366125247715	1435.89059169998	351.346081283538	1080.56872854427	NaN	400.115748775498	NaN	NaN	NaN	654.41472926929	NaN	NaN	NaN	NaN	NaN	NaN	NaN	NaN	NaN	NaN	NaN
43.809491438531	NaN	NaN	36.8389068382326	NaN	NaN	NaN	-54.9404570656962	968.573715078118	1835.24973371522	NaN	1182.33830948727	NaN	NaN	NaN	35.6771427381829	NaN	2125.69075872765	NaN	NaN	40.3241991383818	NaN	NaN	NaN	NaN	NaN	2227.92599953203	17.0889171373871	NaN	119.324157941764	805.926741071155	314.500526750118	927.911971576377	NaN	362.132854852157	NaN	NaN	NaN	831.485551272249	NaN	NaN	NaN	NaN	NaN	NaN	NaN	NaN	NaN	NaN	NaN
95.1296908190411	NaN	NaN	34.687687194407	NaN	NaN	NaN	-64.1117418073989	759.991730690017	1623.61497478815	NaN	1674.75820862438	NaN	NaN	NaN	105.590806830997	NaN	1541.08839291606	NaN	NaN	23.0642249589004	NaN	NaN	NaN	NaN	NaN	999.435052741452	-18.7802390889232	NaN	71.882766348028	784.401001384581	490.327406826265	958.752934917179	NaN	365.956360906344	NaN	NaN	NaN	348.521167553084	NaN	NaN	NaN	NaN	NaN	NaN	NaN	NaN	NaN	NaN	NaN
70.9109653661192	NaN	NaN	41.8377420983281	NaN	NaN	NaN	152.315990515934	733.780455871755	760.527821278122	NaN	2104.87366518078	NaN	NaN	NaN	32.534310652635	NaN	1467.5886111508	NaN	NaN	16.253305622672	NaN	NaN	NaN	NaN	NaN	1098.94014011521	-37.2414251900635	NaN	88.3548993267938	1332.68885518825	717.499450841792	1084.98499294667	NaN	618.650491731302	NaN	NaN	NaN	1209.41838853282	NaN	NaN	NaN	NaN	NaN	NaN	NaN	NaN	NaN	NaN	NaN
29.2152617449917	NaN	NaN	222.358290665205	NaN	NaN	NaN	-24.3063004859108	1000.74796745811	1141.53294636984	NaN	1777.97413202861	NaN	NaN	NaN	108.334092868935	NaN	1893.16184204729	NaN	NaN	-2.19956826010325	NaN	NaN	NaN	NaN	NaN	550.468737385086	-65.0292282702932	NaN	99.0259950896472	876.252159660145	152.54755732055	754.083376306998	NaN	678.455081850288	NaN	NaN	NaN	600.499762948756	NaN	NaN	NaN	NaN	NaN	NaN	NaN	NaN	NaN	NaN	NaN
27.0569777871529	NaN	NaN	67.8003412706509	NaN	NaN	NaN	-64.9066140755996	1358.78291564777	753.452943892945	NaN	1876.80567993796	NaN	NaN	NaN	31.713362185267	NaN	1195.80946171378	NaN	NaN	30.5492660857385	NaN	NaN	NaN	NaN	NaN	421.685555527319	-26.4914427911587	NaN	122.512857948491	1010.71818188875	817.478229367014	836.10376695947	NaN	561.377087470741	NaN	NaN	NaN	314.588714370696	NaN	NaN	NaN	NaN	NaN	NaN	NaN	NaN	NaN	NaN	NaN
1.60291533004197	NaN	NaN	88.9539575510053	NaN	NaN	NaN	9.75567927066522	691.093808594179	452.334293190213	NaN	1126.68433913605	NaN	NaN	NaN	151.846707950099	NaN	2786.35414133435	NaN	NaN	26.0612071519117	NaN	NaN	NaN	NaN	NaN	351.007084213895	NaN	NaN	72.6484296697588	1399.21959086546	623.542335943301	618.883613691516	NaN	800.57378151112	NaN	NaN	NaN	788.926975881658	NaN	NaN	NaN	NaN	NaN	NaN	NaN	NaN	NaN	NaN	NaN
203.350074984295	NaN	NaN	69.3445294263372	NaN	NaN	NaN	-41.3557038606715	1715.8648413689	952.615864495312	NaN	1274.22917383441	NaN	NaN	NaN	76.336123107622	NaN	1465.3327344562	NaN	NaN	507.484400120182	NaN	NaN	NaN	NaN	NaN	549.433962207891	NaN	NaN	114.789888354688	1137.89309704936	378.139917016414	668.291054789732	NaN	929.310552224363	NaN	NaN	NaN	1419.88737552784	NaN	NaN	NaN	NaN	NaN	NaN	NaN	NaN	NaN	NaN	NaN
28.7300681665403	NaN	NaN	26.398365662105	NaN	NaN	NaN	-56.3770732453505	1259.86899050841	330.68554249092	NaN	1097.81566645015	NaN	NaN	NaN	75.3641182552476	NaN	2836.09988350672	NaN	NaN	21.7349606532342	NaN	NaN	NaN	NaN	NaN	631.475165563082	NaN	NaN	74.1982670030299	1222.56175043745	602.32888425764	1369.45900821687	NaN	1083.82545142354	NaN	NaN	NaN	562.689941682239	NaN	NaN	NaN	NaN	NaN	NaN	NaN	NaN	NaN	NaN	NaN
11.4035119804965	NaN	NaN	72.0582609323815	NaN	NaN	NaN	-100.574486084522	1691.07348295577	254.022507788036	NaN	1474.1161117048	NaN	NaN	NaN	32.3993866176875	NaN	1486.94692398308	NaN	NaN	23.0678867789359	NaN	NaN	NaN	NaN	NaN	400.993630248373	NaN	NaN	67.3925110130057	1023.87124448504	423.155942365408	1421.62642511182	NaN	1454.28667454745	NaN	NaN	NaN	1425.12573755135	NaN	NaN	NaN	NaN	NaN	NaN	NaN	NaN	NaN	NaN	NaN
40.7404942179502	NaN	NaN	13.8989353797023	NaN	NaN	NaN	-75.9619355135624	1960.49546330133	420.023390845366	NaN	2219.57485730529	NaN	NaN	NaN	52.4107371911014	NaN	1256.77981202031	NaN	NaN	-3.60642908002459	NaN	NaN	NaN	NaN	NaN	996.533393719038	NaN	NaN	30.237275542114	1449.33882107731	380.344564736652	569.402500901702	NaN	1207.76479153308	NaN	NaN	NaN	1338.47151283237	NaN	NaN	NaN	NaN	NaN	NaN	NaN	NaN	NaN	NaN	NaN
120.314312655475	NaN	NaN	53.7604454407258	NaN	NaN	NaN	-112.040416743385	1548.30342850877	308.299797244502	NaN	1872.89948264386	NaN	NaN	NaN	33.9110464468534	NaN	1869.39664752729	NaN	NaN	16.3968708640248	NaN	NaN	NaN	NaN	NaN	1119.78993258223	NaN	NaN	169.354004287395	783.517761391918	776.512091158787	1242.38916166203	NaN	1104.61098041044	NaN	NaN	NaN	1499.26373687685	NaN	NaN	NaN	NaN	NaN	NaN	NaN	NaN	NaN	NaN	NaN
56.2797128000777	NaN	NaN	24.7383207554452	NaN	NaN	NaN	-55.8674589141711	1340.13118898715	157.913087166116	NaN	1077.28625528188	NaN	NaN	NaN	7.21532517509386	NaN	1729.14169087095	NaN	NaN	-2.1302724677602	NaN	NaN	NaN	NaN	NaN	914.906496237295	NaN	NaN	65.6253104429317	951.120687103354	946.447888281927	1155.55563554079	NaN	1520.0339436121	NaN	NaN	NaN	1579.61212858529	NaN	NaN	NaN	NaN	NaN	NaN	NaN	NaN	NaN	NaN	NaN
89.1900145438671	NaN	NaN	41.2696943375954	NaN	NaN	NaN	-60.4148875635176	1816.65911856507	305.415849620947	NaN	1536.14992711373	NaN	NaN	NaN	41.2696943375954	NaN	2238.59169403981	NaN	NaN	318.2725208958	NaN	NaN	NaN	NaN	NaN	880.459692096206	NaN	NaN	47.1136358261651	532.160779377451	689.947199568834	888.641210180204	NaN	1335.11833990693	NaN	NaN	NaN	1257.97831225781	NaN	NaN	NaN	NaN	NaN	NaN	NaN	NaN	NaN	NaN	NaN
41.4464500702729	NaN	NaN	19.2282778839718	NaN	NaN	NaN	-94.2013380145131	1160.54070176976	178.263615638549	NaN	2188.42350975706	NaN	NaN	NaN	76.527774574959	NaN	1908.94229120306	NaN	NaN	47.2933374877206	NaN	NaN	NaN	NaN	NaN	329.113311008699	NaN	NaN	341.976463327083	1224.85646336168	450.72856929161	1120.78186733111	NaN	1144.1694170009	NaN	NaN	NaN	592.223244793844	NaN	NaN	NaN	NaN	NaN	NaN	NaN	NaN	NaN	NaN	NaN
77.8923692688597	NaN	NaN	54.4930239972314	NaN	NaN	NaN	-104.622523849841	1117.99326659273	171.489750355373	NaN	1234.98999295088	NaN	NaN	NaN	12.3742025083006	NaN	1890.17166055647	NaN	NaN	59.1728930515571	NaN	NaN	NaN	NaN	NaN	513.120191321145	NaN	NaN	118.841223494209	635.966753997193	254.557426069653	883.999813876452	NaN	1312.20783234725	NaN	NaN	NaN	1257.21937095892	NaN	NaN	NaN	NaN	NaN	NaN	NaN	NaN	NaN	NaN	NaN
61.6999765513092	NaN	NaN	112.033955023548	NaN	NaN	NaN	-82.2786130320703	1103.49627516275	193.972989745796	NaN	1028.58058627384	NaN	NaN	NaN	57.0177459957522	NaN	1269.71545988503	NaN	NaN	73.4055529402018	NaN	NaN	NaN	NaN	NaN	450.325112662545	NaN	NaN	354.339386273625	662.196045301501	693.801101551512	760.5228869682	NaN	1431.25241405175	NaN	NaN	NaN	899.819245996022	NaN	NaN	NaN	NaN	NaN	NaN	NaN	NaN	NaN	NaN	NaN
107.56211029541	NaN	NaN	84.1391380891183	NaN	NaN	NaN	-65.7678840311506	830.160802859519	155.579203318309	NaN	1552.75949542363	NaN	NaN	NaN	-9.55275073604975	NaN	2233.19683801641	NaN	NaN	265.667172687881	NaN	NaN	NaN	NaN	NaN	236.388457430016	NaN	NaN	81.7968408684891	1098.35383462156	286.747847673544	879.349044492732	NaN	1317.35862475039	NaN	NaN	NaN	962.500595825069	NaN	NaN	NaN	NaN	NaN	NaN	NaN	NaN	NaN	NaN	NaN
44.498739009159	NaN	NaN	72.620503299417	NaN	NaN	NaN	-77.362239581959	1639.23712230254	347.979445308193	NaN	1141.24754632922	NaN	NaN	NaN	32.7813372215515	NaN	2607.09450995892	NaN	NaN	16.376974718901	NaN	NaN	NaN	NaN	NaN	662.005813216074	NaN	NaN	269.472853331223	417.112115855077	104.257488125957	912.758211470875	NaN	1288.88680885308	NaN	NaN	NaN	1014.69960702306	NaN	NaN	NaN	NaN	NaN	NaN	NaN	NaN	NaN	NaN	NaN
48.1945702889372	NaN	NaN	73.9858818818603	NaN	NaN	NaN	-77.2449906402797	457.338558740308	125.568505067706	NaN	735.181324536798	NaN	NaN	NaN	27.0925880765456	NaN	2219.35407347501	NaN	NaN	102.121858165049	NaN	NaN	NaN	NaN	NaN	1419.82341409439	NaN	NaN	95.0878640942519	697.666689492546	89.2262023685876	653.118060377497	NaN	269.765383519049	NaN	NaN	NaN	1116.18933670498	NaN	NaN	NaN	NaN	NaN	NaN	NaN	NaN	NaN	NaN	NaN
149.246923165547	NaN	NaN	146.901072944871	NaN	NaN	NaN	-31.3835438264956	790.836958520401	205.547328461768	NaN	854.174914478649	NaN	NaN	NaN	-0.887490957709127	NaN	1549.71950490905	NaN	NaN	76.5255663245949	NaN	NaN	NaN	NaN	NaN	675.890297707283	NaN	NaN	107.021619193381	1969.62669441003	82.3901918762846	590.266764652613	NaN	895.227293340477	NaN	NaN	NaN	686.446623700324	NaN	NaN	NaN	NaN	NaN	NaN	NaN	NaN	NaN	NaN	NaN
-31.2429163340924	NaN	NaN	35.6476367571406	NaN	NaN	NaN	-69.9690260184905	948.645010528707	225.757629753276	NaN	577.813172338713	NaN	NaN	NaN	-39.457545661086	NaN	1637.50035552088	NaN	NaN	72.026709490969	NaN	NaN	NaN	NaN	NaN	1651.5825772243	NaN	NaN	266.830776388244	1925.01238196565	35.6476367571406	584.854283190422	NaN	178.816890741885	NaN	NaN	NaN	791.393534840545	NaN	NaN	NaN	NaN	NaN	NaN	NaN	NaN	NaN	NaN	NaN
NaN	NaN	NaN	NaN	NaN	NaN	NaN	NaN	NaN	NaN	NaN	NaN	NaN	NaN	NaN	NaN	NaN	NaN	NaN	NaN	NaN	NaN	NaN	NaN	NaN	NaN	NaN	NaN	NaN	NaN	NaN	NaN	NaN	NaN	NaN	NaN	NaN	NaN	NaN	NaN	NaN	NaN	NaN	NaN	NaN	NaN	NaN	NaN	NaN	NaN
NaN	NaN	NaN	NaN	NaN	NaN	NaN	NaN	NaN	NaN	NaN	NaN	NaN	NaN	NaN	NaN	NaN	NaN	NaN	NaN	NaN	NaN	NaN	NaN	NaN	NaN	NaN	NaN	NaN	NaN	NaN	NaN	NaN	NaN	NaN	NaN	NaN	NaN	NaN	NaN	NaN	NaN	NaN	NaN	NaN	NaN	NaN	NaN	NaN	NaN
NaN	NaN	NaN	NaN	NaN	NaN	NaN	NaN	NaN	NaN	NaN	NaN	NaN	NaN	NaN	NaN	NaN	NaN	NaN	NaN	NaN	NaN	NaN	NaN	NaN	NaN	NaN	NaN	NaN	NaN	NaN	NaN	NaN	NaN	NaN	NaN	NaN	NaN	NaN	NaN	NaN	NaN	NaN	NaN	NaN	NaN	NaN	NaN	NaN	NaN
NaN	NaN	NaN	NaN	NaN	NaN	NaN	NaN	NaN	NaN	NaN	NaN	NaN	NaN	NaN	NaN	NaN	NaN	NaN	NaN	NaN	NaN	NaN	NaN	NaN	NaN	NaN	NaN	NaN	NaN	NaN	NaN	NaN	NaN	NaN	NaN	NaN	NaN	NaN	NaN	NaN	NaN	NaN	NaN	NaN	NaN	NaN	NaN	NaN	NaN
NaN	NaN	NaN	NaN	NaN	NaN	NaN	NaN	NaN	NaN	NaN	NaN	NaN	NaN	NaN	NaN	NaN	NaN	NaN	NaN	NaN	NaN	NaN	NaN	NaN	NaN	NaN	NaN	NaN	NaN	NaN	NaN	NaN	NaN	NaN	NaN	NaN	NaN	NaN	NaN	NaN	NaN	NaN	NaN	NaN	NaN	NaN	NaN	NaN	NaN
NaN	NaN	NaN	NaN	NaN	NaN	NaN	NaN	NaN	NaN	NaN	NaN	NaN	NaN	NaN	NaN	NaN	NaN	NaN	NaN	NaN	NaN	NaN	NaN	NaN	NaN	NaN	NaN	NaN	NaN	NaN	NaN	NaN	NaN	NaN	NaN	NaN	NaN	NaN	NaN	NaN	NaN	NaN	NaN	NaN	NaN	NaN	NaN	NaN	NaN
NaN	NaN	NaN	NaN	NaN	NaN	NaN	NaN	NaN	NaN	NaN	NaN	NaN	NaN	NaN	NaN	NaN	NaN	NaN	NaN	NaN	NaN	NaN	NaN	NaN	NaN	NaN	NaN	NaN	NaN	NaN	NaN	NaN	NaN	NaN	NaN	NaN	NaN	NaN	NaN	NaN	NaN	NaN	NaN	NaN	NaN	NaN	NaN	NaN	NaN
NaN	NaN	NaN	NaN	NaN	NaN	NaN	NaN	NaN	NaN	NaN	NaN	NaN	NaN	NaN	NaN	NaN	NaN	NaN	NaN	NaN	NaN	NaN	NaN	NaN	NaN	NaN	NaN	NaN	NaN	NaN	NaN	NaN	NaN	NaN	NaN	NaN	NaN	NaN	NaN	NaN	NaN	NaN	NaN	NaN	NaN	NaN	NaN	NaN	NaN
NaN	NaN	NaN	NaN	NaN	NaN	NaN	NaN	NaN	NaN	NaN	NaN	NaN	NaN	NaN	NaN	NaN	NaN	NaN	NaN	NaN	NaN	NaN	NaN	NaN	NaN	NaN	NaN	NaN	NaN	NaN	NaN	NaN	NaN	NaN	NaN	NaN	NaN	NaN	NaN	NaN	NaN	NaN	NaN	NaN	NaN	NaN	NaN	NaN	NaN
NaN	NaN	NaN	NaN	NaN	NaN	NaN	NaN	NaN	NaN	NaN	NaN	NaN	NaN	NaN	NaN	NaN	NaN	NaN	NaN	NaN	NaN	NaN	NaN	NaN	NaN	NaN	NaN	NaN	NaN	NaN	NaN	NaN	NaN	NaN	NaN	NaN	NaN	NaN	NaN	NaN	NaN	NaN	NaN	NaN	NaN	NaN	NaN	NaN	NaN
NaN	NaN	NaN	NaN	NaN	NaN	NaN	NaN	NaN	NaN	NaN	NaN	NaN	NaN	NaN	NaN	NaN	NaN	NaN	NaN	NaN	NaN	NaN	NaN	NaN	NaN	NaN	NaN	NaN	NaN	NaN	NaN	NaN	NaN	NaN	NaN	NaN	NaN	NaN	NaN	NaN	NaN	NaN	NaN	NaN	NaN	NaN	NaN	NaN	NaN
NaN	NaN	NaN	NaN	NaN	NaN	NaN	NaN	NaN	NaN	NaN	NaN	NaN	NaN	NaN	NaN	NaN	NaN	NaN	NaN	NaN	NaN	NaN	NaN	NaN	NaN	NaN	NaN	NaN	NaN	NaN	NaN	NaN	NaN	NaN	NaN	NaN	NaN	NaN	NaN	NaN	NaN	NaN	NaN	NaN	NaN	NaN	NaN	NaN	NaN
NaN	NaN	NaN	NaN	NaN	NaN	NaN	NaN	NaN	NaN	NaN	NaN	NaN	NaN	NaN	NaN	NaN	NaN	NaN	NaN	NaN	NaN	NaN	NaN	NaN	NaN	NaN	NaN	NaN	NaN	NaN	NaN	NaN	NaN	NaN	NaN	NaN	NaN	NaN	NaN	NaN	NaN	NaN	NaN	NaN	NaN	NaN	NaN	NaN	NaN
NaN	NaN	NaN	NaN	NaN	NaN	NaN	NaN	NaN	NaN	NaN	NaN	NaN	NaN	NaN	NaN	NaN	NaN	NaN	NaN	NaN	NaN	NaN	NaN	NaN	NaN	NaN	NaN	NaN	NaN	NaN	NaN	NaN	NaN	NaN	NaN	NaN	NaN	NaN	NaN	NaN	NaN	NaN	NaN	NaN	NaN	NaN	NaN	NaN	NaN
NaN	NaN	NaN	NaN	NaN	NaN	NaN	NaN	NaN	NaN	NaN	NaN	NaN	NaN	NaN	NaN	NaN	NaN	NaN	NaN	NaN	NaN	NaN	NaN	NaN	NaN	NaN	NaN	NaN	NaN	NaN	NaN	NaN	NaN	NaN	NaN	NaN	NaN	NaN	NaN	NaN	NaN	NaN	NaN	NaN	NaN	NaN	NaN	NaN	NaN
NaN	NaN	NaN	NaN	NaN	NaN	NaN	NaN	NaN	NaN	NaN	NaN	NaN	NaN	NaN	NaN	NaN	NaN	NaN	NaN	NaN	NaN	NaN	NaN	NaN	NaN	NaN	NaN	NaN	NaN	NaN	NaN	NaN	NaN	NaN	NaN	NaN	NaN	NaN	NaN	NaN	NaN	NaN	NaN	NaN	NaN	NaN	NaN	NaN	NaN
NaN	NaN	NaN	NaN	NaN	NaN	NaN	NaN	NaN	NaN	NaN	NaN	NaN	NaN	NaN	NaN	NaN	NaN	NaN	NaN	NaN	NaN	NaN	NaN	NaN	NaN	NaN	NaN	NaN	NaN	NaN	NaN	NaN	NaN	NaN	NaN	NaN	NaN	NaN	NaN	NaN	NaN	NaN	NaN	NaN	NaN	NaN	NaN	NaN	NaN
NaN	NaN	NaN	NaN	NaN	NaN	NaN	NaN	NaN	NaN	NaN	NaN	NaN	NaN	NaN	NaN	NaN	NaN	NaN	NaN	NaN	NaN	NaN	NaN	NaN	NaN	NaN	NaN	NaN	NaN	NaN	NaN	NaN	NaN	NaN	NaN	NaN	NaN	NaN	NaN	NaN	NaN	NaN	NaN	NaN	NaN	NaN	NaN	NaN	NaN
NaN	NaN	NaN	NaN	NaN	NaN	NaN	NaN	NaN	NaN	NaN	NaN	NaN	NaN	NaN	NaN	NaN	NaN	NaN	NaN	NaN	NaN	NaN	NaN	NaN	NaN	NaN	NaN	NaN	NaN	NaN	NaN	NaN	NaN	NaN	NaN	NaN	NaN	NaN	NaN	NaN	NaN	NaN	NaN	NaN	NaN	NaN	NaN	NaN	NaN
NaN	NaN	NaN	NaN	NaN	NaN	NaN	NaN	NaN	NaN	NaN	NaN	NaN	NaN	NaN	NaN	NaN	NaN	NaN	NaN	NaN	NaN	NaN	NaN	NaN	NaN	NaN	NaN	NaN	NaN	NaN	NaN	NaN	NaN	NaN	NaN	NaN	NaN	NaN	NaN	NaN	NaN	NaN	NaN	NaN	NaN	NaN	NaN	NaN	NaN
NaN	NaN	NaN	NaN	NaN	NaN	NaN	NaN	NaN	NaN	NaN	NaN	NaN	NaN	NaN	NaN	NaN	NaN	NaN	NaN	NaN	NaN	NaN	NaN	NaN	NaN	NaN	NaN	NaN	NaN	NaN	NaN	NaN	NaN	NaN	NaN	NaN	NaN	NaN	NaN	NaN	NaN	NaN	NaN	NaN	NaN	NaN	NaN	NaN	NaN
NaN	NaN	NaN	NaN	NaN	NaN	NaN	NaN	NaN	NaN	NaN	NaN	NaN	NaN	NaN	NaN	NaN	NaN	NaN	NaN	NaN	NaN	NaN	NaN	NaN	NaN	NaN	NaN	NaN	NaN	NaN	NaN	NaN	NaN	NaN	NaN	NaN	NaN	NaN	NaN	NaN	NaN	NaN	NaN	NaN	NaN	NaN	NaN	NaN	NaN
NaN	NaN	NaN	NaN	NaN	NaN	NaN	NaN	NaN	NaN	NaN	NaN	NaN	NaN	NaN	NaN	NaN	NaN	NaN	NaN	NaN	NaN	NaN	NaN	NaN	NaN	NaN	NaN	NaN	NaN	NaN	NaN	NaN	NaN	NaN	NaN	NaN	NaN	NaN	NaN	NaN	NaN	NaN	NaN	NaN	NaN	NaN	NaN	NaN	NaN
NaN	NaN	NaN	NaN	NaN	NaN	NaN	NaN	NaN	NaN	NaN	NaN	NaN	NaN	NaN	NaN	NaN	NaN	NaN	NaN	NaN	NaN	NaN	NaN	NaN	NaN	NaN	NaN	NaN	NaN	NaN	NaN	NaN	NaN	NaN	NaN	NaN	NaN	NaN	NaN	NaN	NaN	NaN	NaN	NaN	NaN	NaN	NaN	NaN	NaN
NaN	NaN	NaN	NaN	NaN	NaN	NaN	NaN	NaN	NaN	NaN	NaN	NaN	NaN	NaN	NaN	NaN	NaN	NaN	NaN	NaN	NaN	NaN	NaN	NaN	NaN	NaN	NaN	NaN	NaN	NaN	NaN	NaN	NaN	NaN	NaN	NaN	NaN	NaN	NaN	NaN	NaN	NaN	NaN	NaN	NaN	NaN	NaN	NaN	NaN
NaN	NaN	NaN	NaN	NaN	NaN	NaN	NaN	NaN	NaN	NaN	NaN	NaN	NaN	NaN	NaN	NaN	NaN	NaN	NaN	NaN	NaN	NaN	NaN	NaN	NaN	NaN	NaN	NaN	NaN	NaN	NaN	NaN	NaN	NaN	NaN	NaN	NaN	NaN	NaN	NaN	NaN	NaN	NaN	NaN	NaN	NaN	NaN	NaN	NaN
NaN	NaN	NaN	NaN	NaN	NaN	NaN	NaN	NaN	NaN	NaN	NaN	NaN	NaN	NaN	NaN	NaN	NaN	NaN	NaN	NaN	NaN	NaN	NaN	NaN	NaN	NaN	NaN	NaN	NaN	NaN	NaN	NaN	NaN	NaN	NaN	NaN	NaN	NaN	NaN	NaN	NaN	NaN	NaN	NaN	NaN	NaN	NaN	NaN	NaN
NaN	NaN	NaN	NaN	NaN	NaN	NaN	NaN	NaN	NaN	NaN	NaN	NaN	NaN	NaN	NaN	NaN	NaN	NaN	NaN	NaN	NaN	NaN	NaN	NaN	NaN	NaN	NaN	NaN	NaN	NaN	NaN	NaN	NaN	NaN	NaN	NaN	NaN	NaN	NaN	NaN	NaN	NaN	NaN	NaN	NaN	NaN	NaN	NaN	NaN
NaN	NaN	NaN	NaN	NaN	NaN	NaN	NaN	NaN	NaN	NaN	NaN	NaN	NaN	NaN	NaN	NaN	NaN	NaN	NaN	NaN	NaN	NaN	NaN	NaN	NaN	NaN	NaN	NaN	NaN	NaN	NaN	NaN	NaN	NaN	NaN	NaN	NaN	NaN	NaN	NaN	NaN	NaN	NaN	NaN	NaN	NaN	NaN	NaN	NaN
NaN	NaN	NaN	NaN	NaN	NaN	NaN	NaN	NaN	NaN	NaN	NaN	NaN	NaN	NaN	NaN	NaN	NaN	NaN	NaN	NaN	NaN	NaN	NaN	NaN	NaN	NaN	NaN	NaN	NaN	NaN	NaN	NaN	NaN	NaN	NaN	NaN	NaN	NaN	NaN	NaN	NaN	NaN	NaN	NaN	NaN	NaN	NaN	NaN	NaN
NaN	NaN	NaN	NaN	NaN	NaN	NaN	NaN	NaN	NaN	NaN	NaN	NaN	NaN	NaN	NaN	NaN	NaN	NaN	NaN	NaN	NaN	NaN	NaN	NaN	NaN	NaN	NaN	NaN	NaN	NaN	NaN	NaN	NaN	NaN	NaN	NaN	NaN	NaN	NaN	NaN	NaN	NaN	NaN	NaN	NaN	NaN	NaN	NaN	NaN
NaN	NaN	NaN	NaN	NaN	NaN	NaN	NaN	NaN	NaN	NaN	NaN	NaN	NaN	NaN	NaN	NaN	NaN	NaN	NaN	NaN	NaN	NaN	NaN	NaN	NaN	NaN	NaN	NaN	NaN	NaN	NaN	NaN	NaN	NaN	NaN	NaN	NaN	NaN	NaN	NaN	NaN	NaN	NaN	NaN	NaN	NaN	NaN	NaN	NaN
NaN	NaN	NaN	NaN	NaN	NaN	NaN	NaN	NaN	NaN	NaN	NaN	NaN	NaN	NaN	NaN	NaN	NaN	NaN	NaN	NaN	NaN	NaN	NaN	NaN	NaN	NaN	NaN	NaN	NaN	NaN	NaN	NaN	NaN	NaN	NaN	NaN	NaN	NaN	NaN	NaN	NaN	NaN	NaN	NaN	NaN	NaN	NaN	NaN	NaN
NaN	NaN	NaN	NaN	NaN	NaN	NaN	NaN	NaN	NaN	NaN	NaN	NaN	NaN	NaN	NaN	NaN	NaN	NaN	NaN	NaN	NaN	NaN	NaN	NaN	NaN	NaN	NaN	NaN	NaN	NaN	NaN	NaN	NaN	NaN	NaN	NaN	NaN	NaN	NaN	NaN	NaN	NaN	NaN	NaN	NaN	NaN	NaN	NaN	NaN
NaN	NaN	NaN	NaN	NaN	NaN	NaN	NaN	NaN	NaN	NaN	NaN	NaN	NaN	NaN	NaN	NaN	NaN	NaN	NaN	NaN	NaN	NaN	NaN	NaN	NaN	NaN	NaN	NaN	NaN	NaN	NaN	NaN	NaN	NaN	NaN	NaN	NaN	NaN	NaN	NaN	NaN	NaN	NaN	NaN	NaN	NaN	NaN	NaN	NaN
NaN	NaN	NaN	NaN	NaN	NaN	NaN	NaN	NaN	NaN	NaN	NaN	NaN	NaN	NaN	NaN	NaN	NaN	NaN	NaN	NaN	NaN	NaN	NaN	NaN	NaN	NaN	NaN	NaN	NaN	NaN	NaN	NaN	NaN	NaN	NaN	NaN	NaN	NaN	NaN	NaN	NaN	NaN	NaN	NaN	NaN	NaN	NaN	NaN	NaN
NaN	NaN	NaN	NaN	NaN	NaN	NaN	NaN	NaN	NaN	NaN	NaN	NaN	NaN	NaN	NaN	NaN	NaN	NaN	NaN	NaN	NaN	NaN	NaN	NaN	NaN	NaN	NaN	NaN	NaN	NaN	NaN	NaN	NaN	NaN	NaN	NaN	NaN	NaN	NaN	NaN	NaN	NaN	NaN	NaN	NaN	NaN	NaN	NaN	NaN
NaN	NaN	NaN	NaN	NaN	NaN	NaN	NaN	NaN	NaN	NaN	NaN	NaN	NaN	NaN	NaN	NaN	NaN	NaN	NaN	NaN	NaN	NaN	NaN	NaN	NaN	NaN	NaN	NaN	NaN	NaN	NaN	NaN	NaN	NaN	NaN	NaN	NaN	NaN	NaN	NaN	NaN	NaN	NaN	NaN	NaN	NaN	NaN	NaN	NaN
NaN	NaN	NaN	NaN	NaN	NaN	NaN	NaN	NaN	NaN	NaN	NaN	NaN	NaN	NaN	NaN	NaN	NaN	NaN	NaN	NaN	NaN	NaN	NaN	NaN	NaN	NaN	NaN	NaN	NaN	NaN	NaN	NaN	NaN	NaN	NaN	NaN	NaN	NaN	NaN	NaN	NaN	NaN	NaN	NaN	NaN	NaN	NaN	NaN	NaN
NaN	NaN	NaN	NaN	NaN	NaN	NaN	NaN	NaN	NaN	NaN	NaN	NaN	NaN	NaN	NaN	NaN	NaN	NaN	NaN	NaN	NaN	NaN	NaN	NaN	NaN	NaN	NaN	NaN	NaN	NaN	NaN	NaN	NaN	NaN	NaN	NaN	NaN	NaN	NaN	NaN	NaN	NaN	NaN	NaN	NaN	NaN	NaN	NaN	NaN
NaN	NaN	NaN	NaN	NaN	NaN	NaN	NaN	NaN	NaN	NaN	NaN	NaN	NaN	NaN	NaN	NaN	NaN	NaN	NaN	NaN	NaN	NaN	NaN	NaN	NaN	NaN	NaN	NaN	NaN	NaN	NaN	NaN	NaN	NaN	NaN	NaN	NaN	NaN	NaN	NaN	NaN	NaN	NaN	NaN	NaN	NaN	NaN	NaN	NaN
[truncated: 135 more columns]
