# Supplementary material for: Notch-dependent and -independent transcription are modulated by tissue movements at gastrulation
Source: eLife. 2022 May 18;11:e73656. doi: 10.7554/eLife.73656 (PMC9183233; doi:10.7554/eLife.73656)
Supplement: Source data 1. [file elife-73656-data1.zip › numerical data/2E_2S1B_m5m8peve_vs_m5m8peve Fog:+_vs_m5m8peve Fog_GastCorrMSE_table.txt]

File,Nickname,Repeat,GastT1,GasT2,GastT3,TranscT2,DiffZ
"20190617 hisRFP, nosMCPGFP, m5m8peveMS2lacZ 2.lif",m5m8peve,4,37.5576036866359,48.0645161290323,57.741935483871,47.2350230414746,2.1337938718663
"20190617 hisRFP, nosMCPGFP, m5m8peveMS2lacZ 1.lif",m5m8peve,3,44.4354838709677,51.3709677419355,60.7258064516129,49.4354838709677,5.94499290072794
"20190613 hisRFP, nosMCPGFP, m5m8peveMS2lacZ 2.lif",m5m8peve,2,39.4124423963134,50.4032258064516,60.1497695852535,46.0483870967742,7.840499065059
"20190613 hisRFP, nosMCPGFP, m5m8peveMS2lacZ 1.lif",m5m8peve,1,39.8617511520737,50,58.8479262672811,48.8940092165899,7.66288956689779
"20190725 hisRFP, nosMCPGFP, m5m8peveMS2lacZ, Fog:+.lif",m5m8peve Fog:+,11,39.2741935483871,46.8548387096774,55.4032258064516,47.6612903225806,4.37577640437184
"20190724 hisRFP, nosMCPGFP, m5m8peveMS2lacZ, Fog:+.lif",m5m8peve Fog:+,10,41.4055299539171,50.5299539170507,58.1336405529954,49.9769585253456,3.51755843828211
"20190722 hisRFP, nosMCPGFP, m5m8peveMS2lacZ, Fog 2.lif",m5m8peve Fog:+,9,42.3617511520737,49.6198156682028,66.0023041474654,NaN,8.69779761780669
"20190722 hisRFP, nosMCPGFP, m5m8peveMS2lacZ, Fog 1.lif",m5m8peve Fog:+,8,41.9815668202765,49.1705069124424,57.741935483871,47.5115207373272,-1.20304699264298
"20190701 hisRFP, nosMCPGFP, m5m8peveMS2lacZ, Fog 2.lif",m5m8peve Fog:+,7,45.5529953917051,56.8433179723502,65.5990783410138,57.3041474654378,5.17529408197914
"20190701 hisRFP, nosMCPGFP, m5m8peveMS2lacZ, Fog 1.lif",m5m8peve Fog:+,6,45.9447004608295,55.3456221198157,66.405529953917,50.36866359447,5.89625886459983
"20190123 hisRFP, nosMCPGFP,m5m8peveMS2LacZ, Fog:+.lif",m5m8peve Fog:+,5,44.4009216589862,55,67.4423963133641,53.3870967741936,5.88805799003899
"20190116 hisRFP, nosMCPGFP,m5m8peveMS2LacZ, Fog:+ 2.lif",m5m8peve Fog:+,4,39.8271889400922,50.4032258064516,57.8686635944701,48.3294930875576,4.27169077847809
"20190116 hisRFP, nosMCPGFP,m5m8peveMS2LacZ, Fog:+ 1.lif",m5m8peve Fog:+,3,41.2442396313364,49.2626728110599,66.1290322580645,52.5806451612903,3.79201192796575
"20190115 hisRFP, nosMCPGFP,m5m8peveMS2LacZ, Fog 1.lif",m5m8peve Fog:+,2,43.5599078341014,50.4032258064516,57.0391705069125,49.573732718894,5.62883229161914
"20190114 hisRFP, nosMCPGFP,m5m8peveMS2LacZ, Fog.lif",m5m8peve Fog:+,1,45.8064516129032,60.9216589861751,72.7188940092166,58.7096774193548,7.20047335203366
"20190730 hisRFP, nosMCPGFP, m5m8peveMS2lacZ, Fog.lif",m5m8peve Fog,4,48.1566820276498,61.4285714285714,76.9124423963134,60.8755760368663,4.50703514031679
"20190121 hisRFP, nosMCPGFP,m5m8peveMS2LacZ, Fog.lif",m5m8peve Fog,3,50.36866359447,62.8110599078341,77.1889400921659,59.7695852534562,1.30701111635
"20190118 hisRFP, nosMCPGFP,m5m8peveMS2LacZ, Fog.lif",m5m8peve Fog,2,46.3594470046083,56.4976958525345,70.6912442396313,58.8940092165899,2.96872066947046
"20190115 hisRFP, nosMCPGFP,m5m8peveMS2LacZ, Fog 2.lif",m5m8peve Fog,1,52.8571428571429,65.852534562212,80.5069124423963,57.5576036866359,5.39555582205652
