# Supplementary material for: Notch-dependent and -independent transcription are modulated by tissue movements at gastrulation
Source: eLife. 2022 May 18;11:e73656. doi: 10.7554/eLife.73656 (PMC9183233; doi:10.7554/eLife.73656)
Supplement: Source data 1. [file elife-73656-data1.zip › numerical data/2C_2S1B_m5m8peve wRi_vs_m5m8peve ctaRi_vs_m5m8peve RhoGEF2Ri_GastCorrMSE_table.txt]

File,Nickname,Repeat,GastT1,GasT2,GastT3,TranscT2,DiffZ
"20190320 hisRFP, nosMCPGFP, m5m8peveMS2lacZ, atubG4, wRi.lif",m5m8peve wRi,7,41.9815668202765,49.7235023041475,58.8479262672811,50,12.2112592689825
"20190319 hisRFP, nosMCPGFP, m5m8peveMS2lacZ, atubG4, wRi.lif",m5m8peve wRi,6,41.1520737327189,48.8940092165899,56.9124423963134,49.1705069124424,6.28362172139912
"20190302 RNAi w.lif",m5m8peve wRi,5,40.184331797235,48.110599078341,54.3778801843318,45.5990783410138,6.06826875448692
"20190301 hisRFP, nosMCPGFP, m5m8peveMS2lacZ, w-UAS-RNAi-2.lif",m5m8peve wRi,4,47.3963133640553,55,64.6774193548387,55.9216589861751,6.70533284742469
"200227 RNAi w.lif",m5m8peve wRi,2,46.0138248847926,54.5391705069125,65.5990783410138,55,5.32875931784548
"20190226 RNAi w.lif",m5m8peve wRi,1,41.9815668202765,50.2764976958526,58.5714285714286,48.8940092165899,7.83231059222108
"20190325 hisRFP, nosMCPGFP, m5m8peveMS2lacZ, atubG4, ctaRi 2.lif",m5m8peve ctaRi,10,42.6267281105991,51.4746543778802,58.479262672811,NaN,6.06611216421304
"20190325 hisRFP, nosMCPGFP, m5m8peveMS2lacZ, atubG4, ctaRi 1.lif",m5m8peve ctaRi,9,41.4285714285714,53.3179723502304,63.2718894009217,52.4884792626728,4.05104953910787
"20190318 hisRFP, nosMCPGFP, m5m8peveMS2lacZ, atubG4, ctaRi 2.lif",m5m8peve ctaRi,8,43.1451612903226,52.0622119815668,63.4677419354839,50.610599078341,3.93766212597508
"20190318 hisRFP, nosMCPGFP, m5m8peveMS2lacZ, atubG4, ctaRi 1.lif",m5m8peve ctaRi,7,42.7649769585254,50.1382488479262,57.3271889400921,51.4285714285714,2.42526526681456
"20190312 hisRFP, nosMCPGFP, m5m8peveMS2lacZ, atubG4, ctaRi 2.lif",m5m8peve ctaRi,6,41.405529953917,62.1428571428571,77.1198156682027,NaN,5.01023977807015
"20190312 hisRFP, nosMCPGFP, m5m8peveMS2lacZ, atubG4, ctaRi 1.lif",m5m8peve ctaRi,5,40.9447004608295,57.7649769585253,68.5944700460829,56.8433179723502,4.64935448354244
"20190311 hisRFP, nosMCPGFP, m5m8peveMS2lacZ, atubG4, ctaRi 2.lif",m5m8peve ctaRi,4,45.9677419354839,54.3548387096774,67.258064516129,50.4838709677419,3.49874382995488
"20190310 hisRFP, nosMCPGFP, m5m8peveMS2lacZ, atubG4, ctaRi 2.lif",m5m8peve ctaRi,3,43.3640552995392,58.2949308755761,72.1198156682028,58.5714285714286,4.33302006203342
"20190425 hisRFP, nosMCPGFP, m5m8peveMS2lacZ, atubG4, RhoGEF2Ri.lif",m5m8peve RhoGEF2Ri,5,43.9400921658986,53.3870967741935,66.9815668202765,50.6221198156682,4.57353629201333
"20190424 hisRFP, nosMCPGFP, m5m8peveMS2lacZ, atubG4, RhoGEF2Ri 3.lif",m5m8peve RhoGEF2Ri,4,39.5622119815668,53.3870967741935,68.3640552995392,53.8479262672811,4.27521830022532
"20190424 hisRFP, nosMCPGFP, m5m8peveMS2lacZ, atubG4, RhoGEF2Ri 2.lif",m5m8peve RhoGEF2Ri,3,41.9009216589862,54.9654377880184,65.3341013824885,49.1589861751152,8.07616230009003
"20190424 hisRFP, nosMCPGFP, m5m8peveMS2lacZ, atubG4, RhoGEF2Ri 1.lif",m5m8peve RhoGEF2Ri,2,38.110599078341,49.4470046082949,62.1658986175115,46.1290322580645,8.95017690216026
