# Supplementary material for: Notch-dependent and -independent transcription are modulated by tissue movements at gastrulation
Source: eLife. 2022 May 18;11:e73656. doi: 10.7554/eLife.73656 (PMC9183233; doi:10.7554/eLife.73656)
Supplement: Source data 1. [file elife-73656-data1.zip › numerical data/4S1D_m5m8peve + eveNICD_vs_m5m8peve Fog:+ eveNICD_vs_m5m8peve Fog eveNICD_GastCorrNE_table.txt]

File,Nickname,Repeat,GastT1,GasT2,GastT3,TranscT2,DiffZ
"20210318 hisRFP, nosMCPGFP : +, m5m8peveMS2lacZ, eveNICD 3.lif",m5m8peve + eveNICD,6,40.5095046082949,49.4075460829493,58.1494815668203,45.8171082949309,4.02140417273056
"20210318 hisRFP, nosMCPGFP : +, m5m8peveMS2lacZ, eveNICD 2.lif",m5m8peve + eveNICD,5,42.3784562211982,50.2701612903226,60.8450460829493,NaN,4.42301557819143
"20210318 hisRFP, nosMCPGFP : +, m5m8peveMS2lacZ, eveNICD 1.lif",m5m8peve + eveNICD,4,45.0731566820277,55.0028801843318,65.5167050691244,47.9936635944701,4.89535698620396
"20200828 hisRFP, nosMCPGFP : +, m5m8peveMS2lacZ, eveNICD.lif",m5m8peve + eveNICD,3,38.8263248847926,46.378168202765,61.4818548387097,NaN,4.14590083694208
"20200825 hisRFP, nosMCPGFP : +, m5m8peveMS2lacZ, eveNICD.lif",m5m8peve + eveNICD,2,42.6612903225806,50.4032258064516,63.4677419354839,43.7903225806452,8.78069491872827
"20200824 hisRFP, nosMCPGFP : +, m5m8peveMS2lacZ, eveNICD.lif",m5m8peve + eveNICD,1,46.544930875576,55.0357142857143,65.3790322580645,51.9481566820277,6.06400918454838
"20201125 hisRFP, nosMCPGFP : +, m5m8peveMS2lacZ, eveNICD, Fog:+.lif",m5m8peve Fog:+ eveNICD,12,38.9400921658986,49.1705069124424,59.6774193548387,48.6175115207373,5.29331121112189
"20201123 hisRFP, nosMCPGFP : +, m5m8peveMS2lacZ, eveNICD, Fog.lif",m5m8peve Fog:+ eveNICD,5,40.5990783410138,48.3410138248848,59.6774193548387,48.6175115207373,6.32151248084027
"20201119 hisRFP, nosMCPGFP : +, m5m8peveMS2lacZ, eveNICD, Fog:+.lif",m5m8peve Fog:+ eveNICD,11,42.3387096774194,49.4354838709677,59.5967741935484,48.9516129032258,3.53011802871869
"20201119 hisRFP, nosMCPGFP : +, m5m8peveMS2lacZ, eveNICD, Fog.lif",m5m8peve Fog:+ eveNICD,4,32.9838709677419,49.7811059907834,61.1866359447005,44.5967741935484,3.49346830423465
"20201112 hisRFP, nosMCPGFP : +, m5m8peveMS2lacZ, eveNICD, Fog : +.lif",m5m8peve Fog:+ eveNICD,10,36.8778801843318,44.9654377880184,54.9193548387097,45.2073732718894,5.87703479400049
"20200915 hisRFP, nosMCPGFP : +, m5m8peveMS2lacZ, eveNICD, Fog : + 2.lif",m5m8peve Fog:+ eveNICD,8,42.258064516129,53.8709677419355,62.1658986175115,47.5115207373272,4.93602305475504
"20200915 hisRFP, nosMCPGFP : +, m5m8peveMS2lacZ, eveNICD, Fog : + 1.lif",m5m8peve Fog:+ eveNICD,2,35.6221198156682,46.4055299539171,61.3364055299539,41.1520737327189,1.84411203110464
"20200910 hisRFP, nosMCPGFP : +, m5m8peveMS2lacZ, eveNICD, Fog 2.lif",m5m8peve Fog:+ eveNICD,6,42.1082949308756,47.5,58.6981566820276,46.2557603686636,3.69832457581385
"20200910 hisRFP, nosMCPGFP : +, m5m8peveMS2lacZ, eveNICD, Fog 1.lif",m5m8peve Fog:+ eveNICD,5,41.1751152073733,47.3963133640553,53.8479262672811,46.4746543778802,2.92579082057112
"20200908 hisRFP, nosMCPGFP : +, m5m8peveMS2lacZ, eveNICD, Fog :+ 1.lif",m5m8peve Fog:+ eveNICD,4,38.9400921658986,47.4193548387097,55.1612903225806,46.3133640552995,3.73554741175784
"20200907 hisRFP, nosMCPGFP : +, m5m8peveMS2lacZ, eveNICD, Fog : + 1.lif",m5m8peve Fog:+ eveNICD,3,39.7926267281106,46.2442396313364,52.2350230414746,47.3963133640553,5.098856234947
"20200901 hisRFP, nosMCPGFP : +, m5m8peveMS2lacZ, eveNICD, Fog : +.lif",m5m8peve Fog:+ eveNICD,2,33.4101382488479,48.3410138248848,61.889400921659,42.258064516129,2.87405224410718
"20200827 hisRFP, nosMCPGFP : +, m5m8peveMS2lacZ, eveNICD, Fog : +.lif",m5m8peve Fog:+ eveNICD,1,43.3640552995392,54.147465437788,63.2718894009217,49.7235023041475,5.53716342575083
"20200917 hisRFP, nosMCPGFP : +, m5m8peveMS2lacZ, eveNICD, Fog 1.lif",m5m8peve Fog eveNICD,3,44.6464646464647,53.7373737373737,62.2222222222222,52.5252525252525,5.99349392464971
"20200911 hisRFP, nosMCPGFP : +, m5m8peveMS2lacZ, eveNICD, Fog.lif",m5m8peve Fog eveNICD,2,42.258064516129,55.3456221198157,64.1935483870968,46.1290322580645,6.5758459692726
"20200903 hisRFP, nosMCPGFP : +, m5m8peveMS2lacZ, eveNICD, Fog.lif",m5m8peve Fog eveNICD,1,45.7603686635944,52.0276497695852,59.9539170506912,50.5529953917051,3.90692466864068
