# Supplementary material for: Notch-dependent and -independent transcription are modulated by tissue movements at gastrulation
Source: eLife. 2022 May 18;11:e73656. doi: 10.7554/eLife.73656 (PMC9183233; doi:10.7554/eLife.73656)
Supplement: Source data 1. [file elife-73656-data1.zip › numerical data/4S1D_m5m8peve + eveNICD_vs_m5m8peve Fog:+ eveNICD_vs_m5m8peve Fog eveNICD_GastCorrMSE_table.txt]

File,Nickname,Repeat,GastT1,GasT2,GastT3,TranscT2,DiffZ
"20210318 hisRFP, nosMCPGFP : +, m5m8peveMS2lacZ, eveNICD 3.lif",m5m8peve + eveNICD,6,40.3533986175115,49.2514400921659,56.5884216589862,49.5636520737327,4.02140417273056
"20210318 hisRFP, nosMCPGFP : +, m5m8peveMS2lacZ, eveNICD 2.lif",m5m8peve + eveNICD,5,43.3254608294931,50.2701612903226,57.2148617511521,48.2183179723502,4.42301557819143
"20210318 hisRFP, nosMCPGFP : +, m5m8peveMS2lacZ, eveNICD 1.lif",m5m8peve + eveNICD,4,46.6307603686636,54.8081797235023,66.1008064516129,48.5777649769585,4.89535698620396
"20200828 hisRFP, nosMCPGFP : +, m5m8peveMS2lacZ, eveNICD.lif",m5m8peve + eveNICD,3,36.4516129032258,46.405529953917,59.4009216589862,45.0230414746544,4.14590083694208
"20200825 hisRFP, nosMCPGFP : +, m5m8peveMS2lacZ, eveNICD.lif",m5m8peve + eveNICD,2,42.6612903225807,51.8548387096774,59.2741935483871,45.4032258064516,8.64556537202604
"20200824 hisRFP, nosMCPGFP : +, m5m8peveMS2lacZ, eveNICD.lif",m5m8peve + eveNICD,1,43.9746543778802,54.7580645161291,64.9193548387097,51.2327188940092,6.06400918454838
"20201125 hisRFP, nosMCPGFP : +, m5m8peveMS2lacZ, eveNICD, Fog:+.lif",m5m8peve Fog:+ eveNICD,12,40.8755760368664,48.6175115207373,59.1244239631336,48.6175115207373,5.29331121112189
"20201123 hisRFP, nosMCPGFP : +, m5m8peveMS2lacZ, eveNICD, Fog.lif",m5m8peve Fog:+ eveNICD,5,41.1520737327189,48.8940092165898,60.5069124423963,48.8940092165899,6.37021896455976
"20201119 hisRFP, nosMCPGFP : +, m5m8peveMS2lacZ, eveNICD, Fog:+.lif",m5m8peve Fog:+ eveNICD,11,43.1451612903226,48.7903225806452,56.8548387096774,48.1451612903226,3.53011802871869
"20201119 hisRFP, nosMCPGFP : +, m5m8peveMS2lacZ, eveNICD, Fog.lif",m5m8peve Fog:+ eveNICD,4,35.6797235023041,49.1589861751152,58.4907834101382,46.463133640553,3.60652329806705
"20201112 hisRFP, nosMCPGFP : +, m5m8peveMS2lacZ, eveNICD, Fog : +.lif",m5m8peve Fog:+ eveNICD,10,36.0829493087558,44.3778801843318,53.2258064516129,44.3778801843318,5.73882479993207
"20200915 hisRFP, nosMCPGFP : +, m5m8peveMS2lacZ, eveNICD, Fog : + 2.lif",m5m8peve Fog:+ eveNICD,8,41.705069124424,50,59.9539170506912,50.8294930875576,5.02983607059845
"20200915 hisRFP, nosMCPGFP : +, m5m8peveMS2lacZ, eveNICD, Fog : + 1.lif",m5m8peve Fog:+ eveNICD,2,37.2811059907834,47.7880184331797,60.7834101382488,43.3640552995392,1.87730665473691
"20200910 hisRFP, nosMCPGFP : +, m5m8peveMS2lacZ, eveNICD, Fog 2.lif",m5m8peve Fog:+ eveNICD,6,42.1082949308756,47.5,55.3801843317972,45.6336405529954,3.69832457581385
"20200910 hisRFP, nosMCPGFP : +, m5m8peveMS2lacZ, eveNICD, Fog 1.lif",m5m8peve Fog:+ eveNICD,5,41.4861751152074,47.2926267281106,53.3064516129032,44.5967741935484,2.92579082057112
"20200908 hisRFP, nosMCPGFP : +, m5m8peveMS2lacZ, eveNICD, Fog :+ 1.lif",m5m8peve Fog:+ eveNICD,4,40.4147465437788,47.4193548387097,53.6866359447004,45.3917050691244,3.73554741175784
"20200907 hisRFP, nosMCPGFP : +, m5m8peveMS2lacZ, eveNICD, Fog : + 1.lif",m5m8peve Fog:+ eveNICD,3,40.0230414746544,46.2442396313364,52.926267281106,43.0184331797235,5.098856234947
"20200901 hisRFP, nosMCPGFP : +, m5m8peveMS2lacZ, eveNICD, Fog : +.lif",m5m8peve Fog:+ eveNICD,2,36.1751152073733,49.7235023041475,58.5714285714286,46.4055299539171,3.47440509691604
"20200827 hisRFP, nosMCPGFP : +, m5m8peveMS2lacZ, eveNICD, Fog : +.lif",m5m8peve Fog:+ eveNICD,1,44.5967741935484,53.0990783410138,60.3571428571429,52.2119815668203,5.4589857150925
"20200917 hisRFP, nosMCPGFP : +, m5m8peveMS2lacZ, eveNICD, Fog 1.lif",m5m8peve Fog eveNICD,3,45.4545454545455,52.9292929292929,61.010101010101,51.3131313131313,6.45642135876574
"20200911 hisRFP, nosMCPGFP : +, m5m8peveMS2lacZ, eveNICD, Fog.lif",m5m8peve Fog eveNICD,2,43.3640552995392,55.5299539170507,68.0645161290322,53.3179723502304,6.3845748641413
"20200903 hisRFP, nosMCPGFP : +, m5m8peveMS2lacZ, eveNICD, Fog.lif",m5m8peve Fog eveNICD,1,46.1290322580645,51.4746543778802,58.6635944700461,50,3.46533397541961
