# Supplementary material for: Notch-dependent and -independent transcription are modulated by tissue movements at gastrulation
Source: eLife. 2022 May 18;11:e73656. doi: 10.7554/eLife.73656 (PMC9183233; doi:10.7554/eLife.73656)
Supplement: Source data 1. [file elife-73656-data1.zip › numerical data/5C_m5m8peve wRi new_vs_m5m8peve klarRi_GastCorrMSE_table.txt]

File	Nickname	Repeat	GastT1	GasT2	GastT3	TranscT2	DiffZ
20201130 hisRFP, nosMCPGFP, m5m8peveMS2lacZ, atubG4, wRi new 3.lif	m5m8peve wRi new	8	40.0460829493088	47.2350230414746	56.9124423963134	46.9585253456221	3.75875451455889
20201130 hisRFP, nosMCPGFP, m5m8peveMS2lacZ, atubG4, wRi new 2.lif	m5m8peve wRi new	7	42.5691244239631	47.9608294930876	54.389400921659	48.3755760368664	6.66339504807882
20201130 hisRFP, nosMCPGFP, m5m8peveMS2lacZ, atubG4, wRi new 1.lif	m5m8peve wRi new	6	45.6451612903226	50.8064516129032	58.2258064516129	52.4193548387097	3.7614228593189
20201123 hisRFP, nosMCPGFP, m5m8peveMS2lacZ, atubG4, wRi.lif	m5m8peve wRi new	5	48.536866359447	57.4539170506913	66.5783410138249	56.8317972350231	5.42274031875802
20201022 hisRFP, nosMCPGFP, m5m8peveMS2lacZ, atubG4, wRi new 2.lif	m5m8peve wRi new	4	40.9677419354839	53.6866359447005	66.221198156682	54.2396313364055	3.98184098002778
20201022 hisRFP, nosMCPGFP, m5m8peveMS2lacZ, atubG4, wRi new 1.lif	m5m8peve wRi new	3	44.6543778801843	52.2119815668203	60.3225806451613	50.5529953917051	6.32636835741611
20201020 hisRFP, nosMCPGFP, m5m8peveMS2lacZ, atubG4, wRi new 2.lif	m5m8peve wRi new	2	41.405529953917	53.3870967741936	67.4423963133641	51.7741935483871	5.69977466452155
20201020 hisRFP, nosMCPGFP, m5m8peveMS2lacZ, atubG4, wRi new 1.lif	m5m8peve wRi new	1	43.0875576036866	53.3179723502304	65.7603686635945	53.594470046083	5.73777822712355
20201019 hisRFP, nosMCPGFP, m5m8peveMS2lacZ, atubG4, klarRi.lif	m5m8peve klarRi	5	40.241935483871	51.0253456221198	63.6751152073733	55.3801843317973	3.2226227967304
20201016 hisRFP, nosMCPGFP, m5m8peveMS2lacZ, atubG4, klarRi 2.lif	m5m8peve klarRi	4	40.0460829493088	49.7235023041475	59.4009216589862	46.9585253456221	6.19769155575607
20201016 hisRFP, nosMCPGFP, m5m8peveMS2lacZ, atubG4, klarRi 1.lif	m5m8peve klarRi	3	39.7695852534562	50	67.4193548387097	53.3179723502304	2.76260474040745
20201015 hisRFP, nosMCPGFP, m5m8peveMS2lacZ, atubG4, klarRi 2.lif	m5m8peve klarRi	2	39.3087557603687	50.7373271889401	67.1428571428571	NaN	7.16801414608478
20201015 hisRFP, nosMCPGFP, m5m8peveMS2lacZ, atubG4, klarRi 1.lif	m5m8peve klarRi	1	44.3548387096774	60.1612903225806	79.8387096774193	NaN	2.70337645586105
