# Supplementary material for: Notch-dependent and -independent transcription are modulated by tissue movements at gastrulation
Source: eLife. 2022 May 18;11:e73656. doi: 10.7554/eLife.73656 (PMC9183233; doi:10.7554/eLife.73656)
Supplement: Source data 1. [file elife-73656-data1.zip › numerical data/6F_6S3B_m5m8peve wRi new_MSE_sorted-Gast_SpotMov_normF-Y.txt]

NaN	NaN	NaN	NaN	NaN	NaN	NaN	NaN	NaN	NaN	NaN	NaN	NaN	NaN	NaN	NaN	NaN	NaN	NaN	NaN	NaN	NaN	NaN	NaN	NaN	NaN	NaN	NaN	NaN	NaN	NaN	NaN	NaN	NaN	NaN	NaN	NaN	NaN	NaN	NaN	NaN	NaN	NaN	NaN	NaN	NaN	NaN	NaN	NaN	NaN
NaN	NaN	NaN	NaN	NaN	NaN	NaN	NaN	NaN	NaN	NaN	NaN	NaN	NaN	NaN	NaN	NaN	NaN	NaN	NaN	NaN	NaN	NaN	NaN	NaN	NaN	NaN	NaN	NaN	NaN	NaN	NaN	NaN	NaN	NaN	NaN	NaN	NaN	NaN	NaN	NaN	NaN	NaN	NaN	NaN	NaN	NaN	NaN	NaN	NaN
NaN	NaN	NaN	NaN	NaN	NaN	NaN	NaN	NaN	NaN	NaN	NaN	NaN	NaN	NaN	NaN	NaN	NaN	NaN	NaN	NaN	NaN	NaN	NaN	NaN	NaN	NaN	NaN	NaN	NaN	NaN	NaN	NaN	NaN	NaN	NaN	NaN	NaN	NaN	NaN	NaN	NaN	NaN	NaN	NaN	NaN	NaN	NaN	NaN	NaN
NaN	NaN	NaN	NaN	NaN	NaN	NaN	NaN	NaN	NaN	NaN	NaN	NaN	NaN	NaN	NaN	NaN	NaN	NaN	NaN	NaN	NaN	NaN	NaN	NaN	NaN	NaN	NaN	NaN	NaN	NaN	NaN	NaN	NaN	NaN	NaN	NaN	NaN	NaN	NaN	NaN	NaN	NaN	NaN	NaN	NaN	NaN	NaN	NaN	NaN
NaN	NaN	NaN	NaN	NaN	NaN	NaN	NaN	NaN	NaN	NaN	NaN	NaN	NaN	NaN	NaN	NaN	NaN	NaN	NaN	NaN	NaN	NaN	NaN	NaN	NaN	NaN	NaN	NaN	NaN	NaN	NaN	NaN	NaN	NaN	NaN	NaN	NaN	NaN	NaN	NaN	NaN	NaN	NaN	NaN	NaN	NaN	NaN	NaN	NaN
NaN	NaN	NaN	NaN	NaN	NaN	NaN	NaN	NaN	NaN	NaN	NaN	NaN	NaN	NaN	NaN	NaN	NaN	NaN	NaN	NaN	NaN	NaN	NaN	NaN	NaN	NaN	NaN	NaN	NaN	NaN	NaN	NaN	NaN	NaN	NaN	NaN	NaN	NaN	NaN	NaN	NaN	NaN	NaN	NaN	NaN	NaN	NaN	NaN	NaN
NaN	NaN	NaN	NaN	NaN	NaN	NaN	NaN	NaN	NaN	NaN	NaN	NaN	NaN	NaN	NaN	NaN	NaN	NaN	NaN	NaN	NaN	NaN	NaN	NaN	NaN	NaN	NaN	NaN	NaN	NaN	NaN	NaN	NaN	NaN	NaN	NaN	NaN	NaN	NaN	NaN	NaN	NaN	NaN	NaN	NaN	NaN	NaN	NaN	NaN
NaN	NaN	NaN	NaN	NaN	NaN	NaN	NaN	NaN	NaN	NaN	NaN	NaN	NaN	NaN	NaN	NaN	NaN	NaN	NaN	NaN	NaN	NaN	NaN	NaN	NaN	NaN	NaN	NaN	NaN	NaN	NaN	NaN	NaN	NaN	NaN	NaN	NaN	NaN	NaN	NaN	NaN	NaN	NaN	NaN	NaN	NaN	NaN	NaN	NaN
NaN	NaN	NaN	NaN	NaN	NaN	NaN	NaN	NaN	NaN	NaN	NaN	NaN	NaN	NaN	NaN	NaN	NaN	NaN	NaN	NaN	NaN	NaN	NaN	NaN	NaN	NaN	NaN	NaN	NaN	NaN	NaN	NaN	NaN	NaN	NaN	NaN	NaN	NaN	NaN	NaN	NaN	NaN	NaN	NaN	NaN	NaN	NaN	NaN	NaN
NaN	NaN	NaN	NaN	NaN	NaN	NaN	NaN	NaN	NaN	NaN	NaN	NaN	NaN	NaN	NaN	NaN	NaN	NaN	NaN	NaN	NaN	NaN	NaN	NaN	NaN	NaN	NaN	NaN	NaN	NaN	NaN	NaN	NaN	NaN	NaN	NaN	NaN	NaN	NaN	NaN	NaN	NaN	NaN	NaN	NaN	NaN	NaN	NaN	NaN
NaN	NaN	NaN	NaN	NaN	NaN	NaN	NaN	NaN	NaN	NaN	NaN	NaN	NaN	NaN	NaN	NaN	NaN	NaN	NaN	NaN	NaN	NaN	NaN	NaN	NaN	NaN	NaN	NaN	NaN	NaN	NaN	NaN	NaN	NaN	NaN	NaN	NaN	NaN	NaN	NaN	NaN	NaN	NaN	NaN	NaN	NaN	NaN	NaN	NaN
NaN	NaN	NaN	NaN	NaN	NaN	NaN	NaN	NaN	NaN	NaN	NaN	NaN	NaN	NaN	NaN	NaN	NaN	NaN	NaN	NaN	NaN	NaN	NaN	NaN	NaN	NaN	NaN	NaN	NaN	NaN	NaN	NaN	NaN	NaN	NaN	NaN	NaN	NaN	NaN	NaN	NaN	NaN	NaN	NaN	NaN	NaN	NaN	NaN	NaN
NaN	NaN	NaN	NaN	NaN	NaN	NaN	NaN	NaN	NaN	NaN	NaN	NaN	NaN	NaN	NaN	NaN	NaN	NaN	NaN	NaN	NaN	NaN	NaN	NaN	NaN	NaN	NaN	NaN	NaN	NaN	NaN	NaN	NaN	NaN	NaN	NaN	NaN	NaN	NaN	NaN	NaN	NaN	NaN	NaN	NaN	NaN	NaN	NaN	NaN
NaN	NaN	NaN	NaN	NaN	NaN	NaN	NaN	NaN	NaN	NaN	NaN	NaN	NaN	NaN	NaN	NaN	NaN	NaN	NaN	NaN	NaN	NaN	NaN	NaN	NaN	NaN	NaN	NaN	NaN	NaN	NaN	NaN	NaN	NaN	NaN	NaN	NaN	NaN	NaN	NaN	NaN	NaN	NaN	NaN	NaN	NaN	NaN	NaN	NaN
NaN	NaN	NaN	NaN	NaN	NaN	NaN	NaN	NaN	NaN	NaN	NaN	NaN	NaN	NaN	NaN	NaN	NaN	NaN	NaN	NaN	NaN	NaN	NaN	NaN	NaN	NaN	NaN	NaN	NaN	NaN	NaN	NaN	NaN	NaN	NaN	NaN	NaN	NaN	NaN	NaN	NaN	NaN	NaN	NaN	NaN	NaN	NaN	NaN	NaN
NaN	NaN	NaN	NaN	NaN	NaN	NaN	NaN	NaN	NaN	NaN	NaN	NaN	NaN	NaN	NaN	NaN	NaN	NaN	NaN	NaN	NaN	NaN	NaN	NaN	NaN	NaN	NaN	NaN	NaN	NaN	NaN	NaN	NaN	NaN	NaN	NaN	NaN	NaN	NaN	NaN	NaN	NaN	NaN	NaN	NaN	NaN	NaN	NaN	NaN
NaN	NaN	NaN	NaN	NaN	NaN	NaN	NaN	NaN	NaN	NaN	NaN	NaN	NaN	NaN	NaN	NaN	NaN	NaN	NaN	NaN	NaN	NaN	NaN	NaN	NaN	NaN	NaN	NaN	NaN	NaN	NaN	NaN	NaN	NaN	NaN	NaN	NaN	NaN	NaN	NaN	NaN	NaN	NaN	NaN	NaN	NaN	NaN	NaN	NaN
NaN	NaN	NaN	NaN	NaN	NaN	NaN	NaN	NaN	NaN	NaN	NaN	NaN	NaN	NaN	NaN	NaN	NaN	NaN	NaN	NaN	NaN	NaN	NaN	NaN	NaN	NaN	NaN	NaN	NaN	NaN	NaN	NaN	NaN	NaN	NaN	NaN	NaN	NaN	NaN	NaN	NaN	NaN	NaN	NaN	NaN	NaN	NaN	NaN	NaN
NaN	NaN	NaN	NaN	NaN	NaN	NaN	NaN	NaN	NaN	NaN	NaN	NaN	NaN	NaN	NaN	NaN	NaN	NaN	NaN	NaN	NaN	NaN	NaN	NaN	NaN	NaN	NaN	NaN	NaN	NaN	NaN	NaN	NaN	NaN	NaN	NaN	NaN	NaN	NaN	NaN	NaN	NaN	NaN	NaN	NaN	NaN	NaN	NaN	NaN
NaN	NaN	NaN	NaN	NaN	NaN	NaN	NaN	NaN	NaN	NaN	NaN	NaN	NaN	NaN	NaN	NaN	NaN	NaN	NaN	NaN	NaN	NaN	NaN	NaN	NaN	NaN	NaN	NaN	NaN	NaN	NaN	NaN	NaN	NaN	NaN	NaN	NaN	NaN	NaN	NaN	NaN	NaN	NaN	NaN	NaN	NaN	NaN	NaN	NaN
NaN	NaN	NaN	NaN	NaN	NaN	NaN	NaN	NaN	NaN	NaN	NaN	NaN	NaN	NaN	NaN	NaN	NaN	NaN	NaN	NaN	NaN	NaN	NaN	NaN	NaN	NaN	NaN	NaN	NaN	NaN	NaN	NaN	NaN	NaN	NaN	NaN	NaN	NaN	NaN	NaN	NaN	NaN	NaN	NaN	NaN	NaN	NaN	NaN	NaN
NaN	NaN	NaN	NaN	NaN	NaN	NaN	NaN	NaN	NaN	NaN	NaN	NaN	NaN	NaN	NaN	NaN	NaN	NaN	NaN	NaN	NaN	NaN	NaN	NaN	NaN	NaN	NaN	NaN	NaN	NaN	NaN	NaN	NaN	NaN	NaN	NaN	NaN	NaN	NaN	NaN	NaN	NaN	NaN	NaN	NaN	NaN	NaN	NaN	NaN
NaN	NaN	NaN	NaN	NaN	NaN	NaN	NaN	NaN	NaN	NaN	NaN	NaN	NaN	NaN	NaN	NaN	NaN	NaN	NaN	NaN	NaN	NaN	NaN	NaN	NaN	NaN	NaN	NaN	NaN	NaN	NaN	NaN	NaN	NaN	NaN	NaN	NaN	NaN	NaN	NaN	NaN	NaN	NaN	NaN	NaN	NaN	NaN	NaN	NaN
NaN	NaN	NaN	NaN	NaN	NaN	NaN	NaN	NaN	NaN	NaN	NaN	NaN	NaN	NaN	NaN	NaN	NaN	NaN	NaN	NaN	NaN	NaN	NaN	NaN	NaN	NaN	NaN	NaN	NaN	NaN	NaN	NaN	NaN	NaN	NaN	NaN	NaN	NaN	NaN	NaN	NaN	NaN	NaN	NaN	NaN	NaN	NaN	NaN	NaN
NaN	NaN	NaN	NaN	NaN	NaN	NaN	NaN	NaN	NaN	NaN	NaN	NaN	NaN	NaN	NaN	NaN	NaN	NaN	NaN	NaN	NaN	NaN	NaN	NaN	NaN	NaN	NaN	NaN	NaN	NaN	NaN	NaN	NaN	NaN	NaN	NaN	NaN	NaN	NaN	NaN	NaN	NaN	NaN	NaN	NaN	NaN	NaN	NaN	NaN
NaN	NaN	NaN	NaN	NaN	NaN	NaN	NaN	NaN	NaN	NaN	NaN	NaN	NaN	NaN	NaN	NaN	NaN	NaN	NaN	NaN	NaN	NaN	NaN	NaN	NaN	NaN	NaN	NaN	NaN	NaN	NaN	NaN	NaN	NaN	NaN	NaN	NaN	NaN	NaN	NaN	NaN	NaN	NaN	NaN	NaN	NaN	NaN	NaN	NaN
NaN	NaN	NaN	NaN	NaN	NaN	NaN	NaN	NaN	NaN	NaN	NaN	NaN	NaN	NaN	NaN	NaN	NaN	NaN	NaN	NaN	NaN	NaN	NaN	NaN	NaN	NaN	NaN	NaN	NaN	NaN	NaN	NaN	NaN	NaN	NaN	NaN	NaN	NaN	NaN	NaN	NaN	NaN	NaN	NaN	NaN	NaN	NaN	NaN	NaN
NaN	NaN	NaN	NaN	NaN	NaN	NaN	NaN	NaN	NaN	NaN	NaN	NaN	NaN	NaN	NaN	NaN	NaN	NaN	NaN	NaN	NaN	NaN	NaN	NaN	NaN	NaN	NaN	NaN	NaN	NaN	NaN	NaN	NaN	NaN	NaN	NaN	NaN	NaN	NaN	NaN	NaN	NaN	NaN	NaN	NaN	NaN	NaN	NaN	NaN
NaN	NaN	NaN	NaN	NaN	NaN	NaN	NaN	NaN	NaN	NaN	NaN	NaN	NaN	NaN	NaN	NaN	NaN	NaN	NaN	NaN	NaN	NaN	NaN	NaN	NaN	NaN	NaN	NaN	NaN	NaN	NaN	NaN	NaN	NaN	NaN	NaN	NaN	NaN	NaN	NaN	NaN	NaN	NaN	NaN	NaN	NaN	NaN	NaN	NaN
NaN	NaN	NaN	NaN	NaN	NaN	NaN	NaN	NaN	NaN	NaN	NaN	NaN	NaN	NaN	NaN	NaN	NaN	NaN	NaN	NaN	NaN	NaN	NaN	NaN	NaN	NaN	NaN	NaN	NaN	NaN	NaN	NaN	NaN	NaN	NaN	NaN	NaN	NaN	NaN	NaN	NaN	NaN	NaN	NaN	NaN	NaN	NaN	NaN	NaN
NaN	NaN	NaN	NaN	NaN	NaN	NaN	NaN	NaN	NaN	NaN	NaN	NaN	NaN	NaN	NaN	NaN	NaN	NaN	NaN	NaN	NaN	NaN	NaN	NaN	NaN	NaN	NaN	NaN	NaN	NaN	NaN	NaN	NaN	NaN	NaN	NaN	NaN	NaN	NaN	NaN	NaN	NaN	NaN	NaN	NaN	NaN	NaN	NaN	NaN
NaN	NaN	NaN	NaN	NaN	NaN	NaN	NaN	NaN	NaN	NaN	NaN	NaN	NaN	NaN	NaN	NaN	NaN	NaN	NaN	NaN	NaN	NaN	NaN	NaN	NaN	NaN	NaN	NaN	NaN	NaN	NaN	NaN	NaN	NaN	NaN	NaN	NaN	NaN	NaN	NaN	NaN	NaN	NaN	NaN	NaN	NaN	NaN	NaN	NaN
NaN	NaN	NaN	NaN	NaN	NaN	NaN	NaN	NaN	NaN	NaN	NaN	NaN	NaN	NaN	NaN	NaN	NaN	NaN	NaN	NaN	NaN	NaN	NaN	NaN	NaN	NaN	NaN	NaN	NaN	NaN	NaN	NaN	NaN	NaN	NaN	NaN	NaN	NaN	NaN	NaN	NaN	NaN	NaN	NaN	NaN	NaN	NaN	NaN	NaN
NaN	NaN	NaN	NaN	NaN	NaN	NaN	NaN	NaN	NaN	NaN	NaN	NaN	NaN	NaN	NaN	NaN	NaN	NaN	NaN	NaN	NaN	NaN	NaN	NaN	NaN	NaN	NaN	NaN	NaN	NaN	NaN	NaN	NaN	NaN	NaN	NaN	NaN	NaN	NaN	NaN	NaN	NaN	NaN	NaN	NaN	NaN	NaN	NaN	NaN
NaN	NaN	NaN	NaN	NaN	NaN	NaN	NaN	NaN	NaN	NaN	NaN	NaN	NaN	NaN	NaN	NaN	NaN	NaN	NaN	NaN	NaN	NaN	NaN	NaN	NaN	NaN	NaN	NaN	NaN	NaN	NaN	NaN	NaN	NaN	NaN	NaN	NaN	NaN	NaN	NaN	NaN	NaN	NaN	NaN	NaN	NaN	NaN	NaN	NaN
NaN	NaN	NaN	NaN	NaN	NaN	NaN	NaN	NaN	NaN	NaN	NaN	NaN	NaN	NaN	NaN	NaN	NaN	NaN	NaN	NaN	NaN	NaN	NaN	NaN	NaN	NaN	NaN	NaN	NaN	NaN	NaN	NaN	NaN	NaN	NaN	NaN	NaN	NaN	NaN	NaN	NaN	NaN	NaN	NaN	NaN	NaN	NaN	NaN	NaN
NaN	NaN	NaN	NaN	NaN	NaN	NaN	NaN	NaN	NaN	NaN	NaN	NaN	NaN	NaN	NaN	NaN	NaN	NaN	NaN	NaN	NaN	NaN	NaN	NaN	NaN	NaN	NaN	NaN	NaN	NaN	NaN	NaN	NaN	NaN	NaN	NaN	NaN	NaN	NaN	NaN	NaN	NaN	NaN	NaN	NaN	NaN	NaN	NaN	NaN
NaN	NaN	NaN	NaN	NaN	NaN	NaN	NaN	NaN	NaN	NaN	NaN	NaN	NaN	NaN	NaN	NaN	NaN	NaN	NaN	NaN	NaN	NaN	NaN	NaN	NaN	NaN	NaN	NaN	NaN	NaN	NaN	NaN	NaN	NaN	NaN	NaN	NaN	NaN	NaN	NaN	NaN	NaN	NaN	NaN	NaN	NaN	NaN	NaN	NaN
NaN	NaN	NaN	NaN	NaN	NaN	NaN	NaN	NaN	NaN	NaN	NaN	NaN	NaN	NaN	NaN	NaN	NaN	NaN	NaN	NaN	NaN	NaN	NaN	NaN	NaN	NaN	NaN	NaN	NaN	NaN	NaN	NaN	NaN	NaN	NaN	NaN	NaN	NaN	NaN	NaN	NaN	NaN	NaN	NaN	NaN	NaN	NaN	NaN	NaN
NaN	NaN	NaN	NaN	NaN	NaN	NaN	NaN	NaN	NaN	NaN	NaN	NaN	NaN	NaN	NaN	NaN	NaN	NaN	NaN	NaN	NaN	NaN	NaN	NaN	NaN	NaN	NaN	NaN	NaN	NaN	NaN	NaN	NaN	NaN	NaN	NaN	NaN	NaN	NaN	NaN	NaN	NaN	NaN	NaN	NaN	NaN	NaN	NaN	NaN
NaN	NaN	NaN	NaN	NaN	NaN	NaN	NaN	NaN	NaN	NaN	NaN	NaN	NaN	NaN	NaN	NaN	NaN	NaN	NaN	NaN	NaN	NaN	NaN	NaN	NaN	NaN	NaN	NaN	NaN	NaN	NaN	NaN	NaN	NaN	NaN	NaN	NaN	NaN	NaN	NaN	NaN	NaN	NaN	NaN	NaN	NaN	NaN	NaN	NaN
NaN	NaN	NaN	NaN	NaN	NaN	NaN	NaN	NaN	NaN	NaN	NaN	NaN	NaN	NaN	NaN	NaN	NaN	NaN	NaN	NaN	NaN	NaN	NaN	NaN	NaN	NaN	NaN	NaN	NaN	NaN	NaN	NaN	NaN	NaN	NaN	NaN	NaN	NaN	NaN	NaN	NaN	NaN	NaN	NaN	NaN	NaN	NaN	NaN	NaN
NaN	NaN	NaN	NaN	NaN	NaN	NaN	NaN	NaN	NaN	NaN	NaN	NaN	NaN	NaN	NaN	NaN	NaN	NaN	NaN	NaN	NaN	NaN	NaN	NaN	NaN	NaN	NaN	NaN	NaN	NaN	NaN	NaN	NaN	NaN	NaN	NaN	NaN	NaN	NaN	NaN	NaN	NaN	NaN	NaN	NaN	NaN	NaN	NaN	NaN
NaN	NaN	NaN	NaN	NaN	NaN	NaN	NaN	NaN	NaN	NaN	NaN	NaN	NaN	NaN	NaN	NaN	NaN	NaN	NaN	NaN	NaN	NaN	NaN	NaN	NaN	NaN	NaN	NaN	NaN	NaN	NaN	NaN	NaN	NaN	NaN	NaN	NaN	NaN	NaN	NaN	NaN	NaN	NaN	NaN	NaN	NaN	NaN	NaN	NaN
NaN	NaN	NaN	NaN	NaN	NaN	NaN	NaN	NaN	NaN	NaN	NaN	NaN	NaN	NaN	NaN	NaN	NaN	NaN	NaN	NaN	NaN	NaN	NaN	NaN	NaN	NaN	NaN	NaN	NaN	NaN	NaN	NaN	NaN	NaN	NaN	NaN	NaN	NaN	NaN	NaN	NaN	NaN	NaN	NaN	NaN	NaN	NaN	NaN	NaN
NaN	NaN	NaN	NaN	NaN	NaN	NaN	NaN	NaN	NaN	NaN	NaN	NaN	NaN	NaN	NaN	NaN	NaN	NaN	NaN	NaN	NaN	NaN	NaN	NaN	NaN	NaN	NaN	NaN	NaN	NaN	NaN	NaN	NaN	NaN	NaN	NaN	NaN	NaN	NaN	NaN	NaN	NaN	NaN	NaN	NaN	NaN	NaN	NaN	NaN
NaN	NaN	NaN	NaN	NaN	NaN	NaN	NaN	NaN	NaN	NaN	NaN	NaN	NaN	NaN	NaN	NaN	NaN	NaN	NaN	NaN	NaN	NaN	NaN	NaN	NaN	NaN	NaN	NaN	NaN	NaN	NaN	NaN	NaN	NaN	NaN	NaN	NaN	NaN	NaN	NaN	NaN	NaN	NaN	NaN	NaN	NaN	NaN	NaN	NaN
NaN	NaN	NaN	NaN	NaN	NaN	NaN	NaN	NaN	NaN	NaN	NaN	NaN	NaN	NaN	NaN	NaN	NaN	NaN	NaN	NaN	NaN	NaN	NaN	NaN	NaN	NaN	NaN	NaN	NaN	NaN	NaN	NaN	NaN	NaN	NaN	NaN	NaN	NaN	NaN	NaN	NaN	NaN	NaN	NaN	NaN	NaN	NaN	NaN	NaN
NaN	NaN	NaN	NaN	NaN	NaN	NaN	NaN	NaN	NaN	NaN	NaN	NaN	NaN	NaN	NaN	NaN	NaN	NaN	NaN	NaN	NaN	NaN	NaN	NaN	NaN	NaN	NaN	NaN	NaN	NaN	NaN	NaN	NaN	NaN	NaN	NaN	NaN	NaN	NaN	NaN	NaN	NaN	NaN	NaN	NaN	NaN	NaN	NaN	NaN
NaN	NaN	NaN	NaN	NaN	NaN	NaN	NaN	NaN	NaN	NaN	NaN	NaN	NaN	NaN	NaN	NaN	NaN	NaN	NaN	NaN	NaN	NaN	NaN	NaN	NaN	NaN	NaN	NaN	NaN	NaN	NaN	NaN	NaN	NaN	NaN	NaN	NaN	NaN	NaN	NaN	NaN	NaN	NaN	NaN	NaN	NaN	NaN	NaN	NaN
NaN	NaN	NaN	NaN	NaN	NaN	NaN	NaN	NaN	NaN	NaN	NaN	NaN	NaN	NaN	NaN	NaN	NaN	NaN	NaN	NaN	NaN	NaN	NaN	NaN	NaN	NaN	NaN	NaN	NaN	NaN	NaN	NaN	NaN	NaN	NaN	NaN	NaN	NaN	NaN	NaN	NaN	NaN	NaN	NaN	NaN	NaN	NaN	NaN	NaN
NaN	NaN	NaN	NaN	NaN	NaN	NaN	NaN	NaN	NaN	NaN	NaN	NaN	NaN	NaN	NaN	NaN	NaN	NaN	NaN	NaN	NaN	NaN	NaN	NaN	NaN	NaN	NaN	NaN	NaN	NaN	NaN	NaN	NaN	NaN	NaN	NaN	NaN	NaN	NaN	NaN	NaN	NaN	NaN	NaN	NaN	NaN	NaN	NaN	NaN
NaN	NaN	NaN	NaN	NaN	NaN	NaN	NaN	NaN	NaN	NaN	NaN	NaN	NaN	NaN	NaN	NaN	NaN	NaN	NaN	NaN	NaN	NaN	NaN	NaN	NaN	NaN	NaN	NaN	NaN	NaN	NaN	NaN	NaN	NaN	NaN	NaN	NaN	NaN	NaN	NaN	NaN	NaN	NaN	NaN	NaN	NaN	NaN	NaN	NaN
NaN	NaN	NaN	NaN	NaN	NaN	NaN	NaN	NaN	NaN	NaN	NaN	NaN	NaN	NaN	NaN	NaN	NaN	NaN	NaN	NaN	NaN	NaN	NaN	NaN	NaN	NaN	NaN	NaN	NaN	NaN	NaN	NaN	NaN	NaN	NaN	NaN	NaN	NaN	NaN	NaN	NaN	NaN	NaN	NaN	NaN	NaN	NaN	NaN	NaN
NaN	NaN	NaN	NaN	NaN	NaN	NaN	NaN	NaN	NaN	NaN	NaN	NaN	NaN	NaN	NaN	NaN	NaN	NaN	NaN	NaN	NaN	NaN	NaN	NaN	NaN	NaN	NaN	NaN	NaN	NaN	NaN	NaN	NaN	NaN	NaN	NaN	NaN	NaN	NaN	NaN	NaN	NaN	NaN	NaN	NaN	NaN	NaN	NaN	NaN
NaN	NaN	NaN	NaN	NaN	NaN	NaN	NaN	NaN	NaN	NaN	NaN	NaN	NaN	NaN	NaN	NaN	NaN	NaN	NaN	NaN	NaN	NaN	NaN	NaN	NaN	NaN	NaN	NaN	NaN	NaN	NaN	NaN	NaN	NaN	NaN	NaN	NaN	NaN	NaN	NaN	NaN	NaN	NaN	NaN	NaN	NaN	NaN	NaN	NaN
NaN	NaN	NaN	NaN	NaN	NaN	NaN	NaN	NaN	NaN	NaN	NaN	NaN	NaN	NaN	NaN	NaN	NaN	NaN	NaN	NaN	NaN	NaN	NaN	NaN	NaN	NaN	NaN	NaN	NaN	NaN	NaN	NaN	NaN	NaN	NaN	NaN	NaN	NaN	NaN	NaN	NaN	NaN	NaN	NaN	NaN	NaN	NaN	NaN	NaN
NaN	NaN	NaN	NaN	NaN	NaN	NaN	NaN	NaN	NaN	NaN	NaN	NaN	NaN	NaN	NaN	NaN	NaN	NaN	NaN	NaN	NaN	NaN	NaN	NaN	NaN	NaN	NaN	NaN	NaN	NaN	NaN	NaN	NaN	NaN	NaN	NaN	NaN	NaN	NaN	NaN	NaN	NaN	NaN	NaN	NaN	NaN	NaN	NaN	NaN
NaN	NaN	0.0198804202879214	NaN	NaN	NaN	NaN	NaN	NaN	NaN	NaN	NaN	NaN	NaN	NaN	NaN	NaN	NaN	NaN	NaN	NaN	NaN	NaN	NaN	NaN	NaN	NaN	NaN	NaN	NaN	NaN	NaN	NaN	NaN	NaN	NaN	NaN	NaN	NaN	NaN	NaN	NaN	NaN	NaN	NaN	NaN	NaN	NaN	NaN	NaN
NaN	NaN	0.0165275496971571	NaN	0.0833430584983064	NaN	NaN	NaN	NaN	NaN	NaN	NaN	NaN	NaN	NaN	NaN	NaN	NaN	NaN	NaN	NaN	NaN	NaN	NaN	NaN	NaN	NaN	NaN	NaN	NaN	NaN	NaN	NaN	NaN	NaN	NaN	NaN	NaN	NaN	NaN	NaN	NaN	NaN	NaN	NaN	NaN	NaN	NaN	NaN	NaN
NaN	NaN	0.0365659004459922	NaN	0.0257867088415149	NaN	NaN	NaN	NaN	NaN	NaN	NaN	NaN	NaN	NaN	NaN	NaN	NaN	NaN	NaN	NaN	NaN	NaN	NaN	NaN	NaN	NaN	NaN	NaN	NaN	NaN	NaN	NaN	NaN	NaN	NaN	NaN	NaN	NaN	NaN	NaN	NaN	NaN	NaN	NaN	NaN	NaN	NaN	NaN	NaN
NaN	NaN	0.074364826808533	NaN	0.0283714355301432	NaN	NaN	NaN	NaN	NaN	NaN	NaN	NaN	NaN	NaN	NaN	NaN	NaN	NaN	NaN	NaN	NaN	NaN	NaN	NaN	NaN	NaN	NaN	NaN	NaN	NaN	NaN	NaN	NaN	NaN	NaN	NaN	NaN	NaN	NaN	NaN	NaN	NaN	NaN	NaN	NaN	NaN	NaN	NaN	NaN
NaN	NaN	0.0828649300283765	NaN	0.0328768457637459	NaN	NaN	NaN	NaN	NaN	NaN	NaN	NaN	NaN	NaN	NaN	NaN	NaN	NaN	NaN	NaN	NaN	NaN	NaN	NaN	NaN	NaN	NaN	NaN	NaN	NaN	NaN	NaN	NaN	NaN	NaN	NaN	NaN	NaN	NaN	NaN	NaN	NaN	NaN	NaN	NaN	NaN	NaN	NaN	NaN
NaN	NaN	0.0302878507400423	0.0779554380485529	0.0236570192684711	0.0341603505826558	NaN	NaN	NaN	NaN	NaN	NaN	NaN	NaN	NaN	NaN	NaN	NaN	NaN	NaN	NaN	NaN	NaN	NaN	NaN	NaN	NaN	NaN	NaN	NaN	NaN	NaN	NaN	NaN	NaN	NaN	NaN	NaN	NaN	NaN	NaN	NaN	NaN	NaN	NaN	NaN	NaN	NaN	NaN	NaN
NaN	NaN	0.0888057604569556	0.0742118882371313	0.0385392714458491	0.0665381131366512	NaN	NaN	NaN	NaN	NaN	NaN	NaN	NaN	NaN	NaN	NaN	NaN	NaN	NaN	NaN	NaN	NaN	NaN	NaN	NaN	NaN	NaN	NaN	NaN	NaN	NaN	NaN	NaN	NaN	NaN	NaN	NaN	NaN	NaN	NaN	NaN	NaN	NaN	NaN	NaN	NaN	NaN	NaN	NaN
NaN	NaN	0.0383714754320164	0.0435718359714812	0.0664278735134587	0.0325469843391327	NaN	NaN	NaN	NaN	NaN	NaN	NaN	NaN	NaN	NaN	NaN	NaN	NaN	NaN	NaN	NaN	NaN	NaN	NaN	NaN	NaN	NaN	NaN	NaN	NaN	NaN	NaN	NaN	NaN	NaN	NaN	NaN	NaN	NaN	NaN	NaN	NaN	NaN	NaN	NaN	NaN	NaN	NaN	NaN
NaN	NaN	0.0938177703304011	0.036465547461552	0.0113103165227748	0.00720242480715169	NaN	NaN	NaN	NaN	NaN	NaN	NaN	NaN	NaN	NaN	NaN	NaN	NaN	NaN	NaN	NaN	NaN	NaN	NaN	NaN	NaN	NaN	NaN	NaN	NaN	NaN	NaN	NaN	NaN	NaN	NaN	NaN	NaN	NaN	NaN	NaN	NaN	NaN	NaN	NaN	NaN	NaN	NaN	NaN
NaN	NaN	0.0647843285874774	0.102678314571138	0.0223008851933715	0.0944913261300653	NaN	NaN	NaN	NaN	NaN	NaN	NaN	NaN	NaN	NaN	NaN	NaN	NaN	NaN	NaN	NaN	NaN	NaN	NaN	NaN	NaN	NaN	NaN	NaN	NaN	NaN	NaN	NaN	NaN	NaN	NaN	NaN	NaN	NaN	NaN	NaN	NaN	NaN	NaN	NaN	NaN	NaN	NaN	NaN
NaN	NaN	0.0982347267713959	0.0872840232065413	0.0573492009099026	0.391005583248944	NaN	NaN	NaN	NaN	NaN	NaN	NaN	NaN	NaN	NaN	NaN	NaN	NaN	NaN	NaN	NaN	NaN	NaN	NaN	NaN	NaN	NaN	NaN	NaN	NaN	NaN	NaN	NaN	NaN	NaN	NaN	NaN	NaN	NaN	NaN	NaN	NaN	NaN	NaN	NaN	NaN	NaN	NaN	NaN
NaN	NaN	0.0219338038459909	0.0738953634103916	0.0809085185544866	NaN	NaN	NaN	NaN	NaN	NaN	NaN	NaN	NaN	NaN	NaN	NaN	NaN	NaN	NaN	NaN	NaN	NaN	NaN	NaN	NaN	NaN	NaN	NaN	NaN	NaN	NaN	NaN	NaN	NaN	NaN	NaN	NaN	NaN	NaN	NaN	NaN	NaN	NaN	NaN	NaN	NaN	NaN	NaN	NaN
NaN	NaN	0.412838326137651	0.0608252744818538	0.0892670021224584	NaN	NaN	NaN	NaN	NaN	NaN	NaN	NaN	NaN	NaN	NaN	NaN	NaN	NaN	NaN	NaN	NaN	NaN	NaN	NaN	NaN	NaN	NaN	NaN	NaN	NaN	NaN	NaN	NaN	NaN	NaN	NaN	NaN	NaN	NaN	NaN	NaN	NaN	NaN	NaN	NaN	NaN	NaN	NaN	NaN
NaN	NaN	NaN	0.0622815178601977	0.0670187335763738	NaN	NaN	NaN	NaN	NaN	NaN	NaN	NaN	NaN	NaN	NaN	NaN	NaN	NaN	NaN	NaN	NaN	NaN	NaN	NaN	NaN	NaN	NaN	NaN	NaN	NaN	NaN	NaN	NaN	NaN	NaN	NaN	NaN	NaN	NaN	NaN	NaN	NaN	NaN	NaN	NaN	NaN	NaN	NaN	NaN
NaN	NaN	NaN	0.0762880339793492	0.085538318615905	NaN	NaN	NaN	NaN	NaN	NaN	NaN	NaN	NaN	NaN	NaN	NaN	NaN	NaN	NaN	NaN	NaN	NaN	NaN	NaN	NaN	NaN	NaN	NaN	NaN	NaN	NaN	NaN	NaN	NaN	NaN	NaN	NaN	NaN	NaN	NaN	NaN	NaN	NaN	NaN	NaN	NaN	NaN	NaN	NaN
NaN	NaN	NaN	0.0668004058142969	0.070036033040793	NaN	NaN	NaN	NaN	NaN	NaN	NaN	NaN	NaN	NaN	NaN	NaN	NaN	NaN	NaN	NaN	NaN	NaN	NaN	NaN	NaN	NaN	NaN	NaN	NaN	NaN	NaN	NaN	NaN	NaN	NaN	NaN	NaN	NaN	NaN	NaN	NaN	NaN	NaN	NaN	NaN	NaN	NaN	NaN	NaN
NaN	NaN	NaN	NaN	0.1072473500249	NaN	NaN	NaN	NaN	NaN	NaN	NaN	NaN	NaN	NaN	NaN	NaN	NaN	NaN	NaN	NaN	NaN	NaN	NaN	NaN	NaN	NaN	NaN	NaN	NaN	NaN	NaN	NaN	NaN	NaN	NaN	NaN	NaN	NaN	NaN	NaN	NaN	NaN	NaN	NaN	NaN	NaN	NaN	NaN	NaN
NaN	NaN	NaN	NaN	0.0395337351943806	NaN	NaN	NaN	NaN	NaN	NaN	NaN	NaN	NaN	NaN	NaN	NaN	NaN	NaN	NaN	NaN	NaN	NaN	NaN	NaN	NaN	NaN	NaN	NaN	NaN	NaN	NaN	NaN	NaN	NaN	NaN	NaN	NaN	NaN	NaN	NaN	NaN	NaN	NaN	NaN	NaN	NaN	NaN	NaN	NaN
NaN	NaN	NaN	NaN	0.0247966584809066	NaN	NaN	NaN	NaN	NaN	NaN	NaN	NaN	NaN	NaN	NaN	NaN	NaN	NaN	NaN	NaN	NaN	NaN	NaN	NaN	NaN	NaN	NaN	NaN	NaN	NaN	NaN	NaN	NaN	NaN	NaN	NaN	NaN	NaN	NaN	NaN	NaN	NaN	NaN	NaN	NaN	NaN	NaN	NaN	NaN
NaN	NaN	NaN	NaN	0.0375629005306488	NaN	NaN	NaN	NaN	NaN	NaN	NaN	NaN	NaN	NaN	NaN	NaN	NaN	NaN	NaN	NaN	NaN	NaN	NaN	NaN	NaN	NaN	NaN	NaN	NaN	NaN	NaN	NaN	NaN	NaN	NaN	NaN	NaN	NaN	NaN	NaN	NaN	NaN	NaN	NaN	NaN	NaN	NaN	NaN	NaN
NaN	NaN	NaN	NaN	NaN	NaN	NaN	NaN	NaN	NaN	NaN	NaN	NaN	NaN	NaN	NaN	NaN	NaN	NaN	NaN	NaN	NaN	NaN	NaN	NaN	NaN	NaN	NaN	NaN	NaN	NaN	NaN	NaN	NaN	NaN	NaN	NaN	NaN	NaN	NaN	NaN	NaN	NaN	NaN	NaN	NaN	NaN	NaN	NaN	NaN
NaN	NaN	NaN	NaN	NaN	NaN	NaN	NaN	0.0778916217914891	NaN	NaN	NaN	NaN	NaN	NaN	NaN	NaN	NaN	NaN	NaN	NaN	NaN	NaN	NaN	NaN	NaN	NaN	NaN	NaN	NaN	NaN	NaN	NaN	NaN	NaN	NaN	NaN	NaN	NaN	NaN	NaN	NaN	NaN	NaN	NaN	NaN	NaN	NaN	NaN	NaN
NaN	NaN	NaN	NaN	NaN	NaN	NaN	NaN	0.0778026924276017	NaN	NaN	NaN	NaN	NaN	NaN	NaN	NaN	NaN	NaN	NaN	NaN	NaN	NaN	NaN	NaN	NaN	NaN	NaN	NaN	NaN	NaN	NaN	NaN	NaN	NaN	NaN	NaN	NaN	NaN	NaN	NaN	NaN	NaN	NaN	NaN	NaN	NaN	NaN	NaN	NaN
NaN	NaN	NaN	NaN	NaN	NaN	NaN	NaN	0.0755576486909459	NaN	0.0308029849901922	NaN	NaN	NaN	NaN	NaN	NaN	NaN	NaN	NaN	NaN	NaN	NaN	NaN	NaN	NaN	NaN	NaN	NaN	NaN	NaN	NaN	NaN	NaN	NaN	NaN	NaN	NaN	NaN	NaN	NaN	NaN	NaN	NaN	NaN	NaN	NaN	NaN	NaN	NaN
NaN	NaN	NaN	NaN	NaN	0.0776886943151796	NaN	NaN	0.0339026187476291	NaN	0.0141000376053482	NaN	NaN	NaN	NaN	NaN	NaN	NaN	NaN	NaN	NaN	NaN	NaN	NaN	NaN	NaN	NaN	NaN	NaN	NaN	NaN	NaN	NaN	NaN	NaN	NaN	NaN	NaN	NaN	NaN	NaN	NaN	NaN	NaN	NaN	NaN	NaN	NaN	NaN	NaN
NaN	NaN	NaN	NaN	NaN	0.0597057130828388	NaN	NaN	0.0647254500363056	NaN	0.0942638370660057	NaN	NaN	NaN	NaN	NaN	NaN	NaN	NaN	NaN	NaN	NaN	NaN	NaN	NaN	NaN	NaN	NaN	NaN	NaN	NaN	NaN	NaN	NaN	NaN	NaN	NaN	NaN	NaN	NaN	NaN	NaN	NaN	NaN	NaN	NaN	NaN	NaN	NaN	NaN
0.437235295756259	0.312110318085249	NaN	NaN	NaN	0.0349836511028188	NaN	NaN	0.0427557910154378	NaN	0.0925422047056636	NaN	NaN	NaN	NaN	NaN	NaN	NaN	NaN	NaN	NaN	NaN	NaN	NaN	NaN	NaN	NaN	NaN	NaN	NaN	NaN	NaN	NaN	NaN	NaN	NaN	NaN	NaN	NaN	NaN	NaN	NaN	NaN	NaN	NaN	NaN	NaN	NaN	NaN	NaN
0.0422740840602958	0.0468256439092737	NaN	NaN	NaN	0.0854213632791705	NaN	NaN	0.39143426646907	NaN	0.0358603833463627	NaN	NaN	NaN	NaN	NaN	NaN	NaN	NaN	NaN	NaN	NaN	NaN	NaN	NaN	NaN	NaN	NaN	NaN	NaN	NaN	NaN	NaN	NaN	NaN	NaN	NaN	NaN	NaN	NaN	NaN	NaN	NaN	NaN	NaN	NaN	NaN	NaN	NaN	NaN
0.0712885196804685	0.0348655869773613	NaN	NaN	NaN	0.104645904936131	NaN	NaN	0.158620684953944	NaN	0.089981262148602	NaN	NaN	NaN	NaN	NaN	NaN	NaN	NaN	NaN	NaN	NaN	NaN	NaN	NaN	NaN	NaN	NaN	NaN	NaN	NaN	NaN	NaN	NaN	NaN	NaN	NaN	NaN	NaN	NaN	NaN	NaN	NaN	NaN	NaN	NaN	NaN	NaN	NaN	NaN
0.058172267605075	0.0659073836947224	NaN	NaN	NaN	0.0926924428150337	NaN	NaN	NaN	NaN	0.0883309877956242	NaN	NaN	NaN	NaN	NaN	NaN	NaN	NaN	NaN	NaN	NaN	NaN	NaN	NaN	NaN	NaN	NaN	NaN	NaN	NaN	NaN	NaN	NaN	NaN	NaN	NaN	NaN	NaN	NaN	NaN	NaN	NaN	NaN	NaN	NaN	NaN	NaN	NaN	NaN
0.0416621383659827	0.167191663689993	NaN	NaN	NaN	0.0639147386731584	NaN	NaN	NaN	NaN	0.09464235889215	NaN	NaN	NaN	NaN	NaN	NaN	NaN	NaN	NaN	NaN	NaN	NaN	NaN	NaN	NaN	NaN	NaN	NaN	NaN	NaN	NaN	NaN	NaN	NaN	NaN	NaN	NaN	NaN	NaN	NaN	NaN	NaN	NaN	NaN	NaN	NaN	NaN	NaN	NaN
0.442833350565163	0.0231442573151358	NaN	NaN	NaN	0.0400965737206691	NaN	NaN	NaN	NaN	0.13287742012887	NaN	NaN	NaN	NaN	NaN	NaN	NaN	NaN	NaN	NaN	NaN	NaN	NaN	NaN	NaN	NaN	NaN	NaN	NaN	NaN	NaN	NaN	NaN	NaN	NaN	NaN	NaN	NaN	NaN	NaN	NaN	NaN	NaN	NaN	NaN	NaN	NaN	NaN	NaN
NaN	0.146290958453323	NaN	NaN	NaN	NaN	NaN	NaN	NaN	NaN	0.0236996663609798	NaN	NaN	NaN	NaN	NaN	NaN	NaN	NaN	NaN	NaN	NaN	NaN	NaN	NaN	NaN	NaN	NaN	NaN	NaN	NaN	NaN	NaN	NaN	NaN	NaN	NaN	NaN	NaN	NaN	NaN	NaN	NaN	NaN	NaN	NaN	NaN	NaN	NaN	NaN
NaN	0.075078103235796	NaN	NaN	NaN	NaN	NaN	NaN	NaN	NaN	NaN	NaN	NaN	NaN	NaN	NaN	NaN	NaN	NaN	NaN	NaN	NaN	NaN	NaN	NaN	NaN	NaN	NaN	NaN	NaN	NaN	NaN	NaN	NaN	NaN	NaN	NaN	NaN	NaN	NaN	NaN	NaN	NaN	NaN	NaN	NaN	NaN	NaN	NaN	NaN
NaN	0.0966475068700048	NaN	NaN	NaN	NaN	NaN	NaN	NaN	NaN	NaN	NaN	NaN	NaN	NaN	NaN	NaN	NaN	NaN	NaN	NaN	NaN	NaN	NaN	NaN	NaN	NaN	NaN	NaN	NaN	NaN	NaN	NaN	NaN	NaN	NaN	NaN	NaN	NaN	NaN	NaN	NaN	NaN	NaN	NaN	NaN	NaN	NaN	NaN	NaN
NaN	0.079736603530344	NaN	NaN	NaN	NaN	NaN	NaN	NaN	NaN	NaN	NaN	NaN	NaN	NaN	NaN	NaN	NaN	NaN	NaN	NaN	NaN	NaN	NaN	NaN	NaN	NaN	NaN	NaN	NaN	NaN	NaN	NaN	NaN	NaN	NaN	NaN	NaN	NaN	NaN	NaN	NaN	NaN	NaN	NaN	NaN	NaN	NaN	NaN	NaN
NaN	0.0546886509088063	NaN	NaN	NaN	NaN	NaN	NaN	NaN	NaN	NaN	NaN	NaN	NaN	NaN	NaN	NaN	NaN	NaN	NaN	NaN	NaN	NaN	NaN	NaN	NaN	NaN	NaN	NaN	NaN	NaN	NaN	NaN	NaN	NaN	NaN	NaN	NaN	NaN	NaN	NaN	NaN	NaN	NaN	NaN	NaN	NaN	NaN	NaN	NaN
NaN	0.0489815646411949	NaN	NaN	NaN	NaN	NaN	NaN	NaN	NaN	NaN	NaN	NaN	NaN	NaN	NaN	NaN	NaN	NaN	NaN	NaN	NaN	NaN	NaN	NaN	NaN	NaN	NaN	NaN	NaN	NaN	NaN	NaN	NaN	NaN	NaN	NaN	NaN	NaN	NaN	NaN	NaN	NaN	NaN	NaN	NaN	NaN	NaN	NaN	NaN
NaN	0.037699786683447	NaN	NaN	NaN	NaN	NaN	NaN	NaN	NaN	NaN	NaN	NaN	NaN	NaN	NaN	NaN	NaN	NaN	NaN	NaN	NaN	NaN	NaN	NaN	NaN	NaN	NaN	NaN	NaN	NaN	NaN	NaN	NaN	NaN	NaN	NaN	NaN	NaN	NaN	NaN	NaN	NaN	NaN	NaN	NaN	NaN	NaN	NaN	NaN
NaN	0.0618386440411562	NaN	NaN	NaN	NaN	NaN	NaN	NaN	NaN	NaN	NaN	NaN	NaN	NaN	NaN	NaN	NaN	NaN	NaN	NaN	NaN	NaN	NaN	NaN	NaN	NaN	NaN	NaN	NaN	NaN	NaN	NaN	NaN	NaN	NaN	NaN	NaN	NaN	NaN	NaN	NaN	NaN	NaN	NaN	NaN	NaN	NaN	NaN	NaN
NaN	0.0465866564531936	NaN	NaN	NaN	NaN	NaN	NaN	NaN	NaN	NaN	NaN	NaN	NaN	NaN	NaN	NaN	NaN	NaN	NaN	NaN	NaN	NaN	NaN	NaN	NaN	NaN	NaN	NaN	NaN	NaN	NaN	NaN	NaN	NaN	NaN	NaN	NaN	NaN	NaN	NaN	NaN	NaN	NaN	NaN	NaN	NaN	NaN	NaN	NaN
NaN	0.096182563779836	NaN	NaN	NaN	NaN	NaN	NaN	NaN	NaN	NaN	NaN	NaN	NaN	NaN	NaN	NaN	NaN	NaN	NaN	NaN	NaN	NaN	NaN	NaN	NaN	NaN	NaN	NaN	NaN	NaN	NaN	NaN	NaN	NaN	NaN	NaN	NaN	NaN	NaN	NaN	NaN	NaN	NaN	NaN	NaN	NaN	NaN	NaN	NaN
NaN	NaN	NaN	NaN	NaN	NaN	NaN	NaN	NaN	NaN	NaN	NaN	NaN	NaN	NaN	NaN	NaN	NaN	NaN	NaN	NaN	NaN	NaN	NaN	NaN	NaN	NaN	NaN	NaN	NaN	NaN	NaN	NaN	NaN	NaN	NaN	NaN	NaN	NaN	NaN	NaN	NaN	NaN	NaN	NaN	NaN	NaN	NaN	NaN	NaN
NaN	NaN	NaN	NaN	NaN	NaN	NaN	NaN	NaN	NaN	NaN	NaN	NaN	NaN	NaN	NaN	NaN	NaN	NaN	NaN	NaN	NaN	NaN	NaN	NaN	NaN	NaN	NaN	NaN	NaN	NaN	NaN	NaN	NaN	NaN	NaN	NaN	NaN	NaN	NaN	NaN	NaN	NaN	NaN	NaN	NaN	NaN	NaN	NaN	NaN
NaN	NaN	NaN	NaN	NaN	NaN	NaN	NaN	NaN	NaN	NaN	NaN	NaN	NaN	NaN	NaN	NaN	NaN	NaN	NaN	NaN	NaN	NaN	NaN	NaN	NaN	NaN	NaN	NaN	NaN	NaN	NaN	NaN	NaN	NaN	NaN	NaN	NaN	NaN	NaN	NaN	NaN	NaN	NaN	NaN	NaN	NaN	NaN	NaN	NaN
NaN	NaN	NaN	NaN	NaN	NaN	NaN	NaN	NaN	NaN	NaN	NaN	NaN	NaN	NaN	NaN	NaN	NaN	NaN	NaN	NaN	NaN	NaN	NaN	NaN	NaN	NaN	NaN	NaN	NaN	NaN	NaN	NaN	NaN	NaN	NaN	NaN	NaN	NaN	NaN	NaN	NaN	NaN	NaN	NaN	NaN	NaN	NaN	NaN	NaN
NaN	NaN	NaN	NaN	NaN	NaN	NaN	NaN	NaN	NaN	NaN	NaN	NaN	NaN	NaN	NaN	NaN	NaN	NaN	NaN	NaN	NaN	NaN	NaN	NaN	NaN	NaN	NaN	NaN	NaN	NaN	NaN	NaN	NaN	NaN	NaN	NaN	NaN	NaN	NaN	NaN	NaN	NaN	NaN	NaN	NaN	NaN	NaN	NaN	NaN
NaN	NaN	NaN	NaN	NaN	NaN	NaN	NaN	NaN	NaN	NaN	NaN	NaN	NaN	NaN	NaN	NaN	NaN	NaN	NaN	NaN	NaN	NaN	NaN	NaN	NaN	NaN	NaN	NaN	NaN	NaN	NaN	NaN	NaN	NaN	NaN	NaN	NaN	NaN	NaN	NaN	NaN	NaN	NaN	NaN	NaN	NaN	NaN	NaN	NaN
NaN	NaN	NaN	NaN	NaN	NaN	NaN	NaN	NaN	NaN	NaN	NaN	NaN	NaN	NaN	NaN	NaN	NaN	NaN	NaN	NaN	NaN	NaN	NaN	NaN	NaN	NaN	NaN	NaN	NaN	NaN	NaN	NaN	NaN	NaN	NaN	NaN	NaN	NaN	NaN	NaN	NaN	NaN	NaN	NaN	NaN	NaN	NaN	NaN	NaN
NaN	NaN	NaN	NaN	NaN	NaN	NaN	NaN	NaN	NaN	NaN	NaN	NaN	NaN	NaN	NaN	NaN	NaN	NaN	NaN	NaN	NaN	NaN	NaN	NaN	NaN	NaN	NaN	NaN	NaN	NaN	NaN	NaN	NaN	NaN	NaN	NaN	NaN	NaN	NaN	NaN	NaN	NaN	NaN	NaN	NaN	NaN	NaN	NaN	NaN
NaN	0.0379545757261044	NaN	NaN	NaN	NaN	NaN	NaN	NaN	NaN	NaN	NaN	NaN	NaN	NaN	NaN	NaN	NaN	NaN	NaN	NaN	NaN	NaN	NaN	NaN	NaN	NaN	NaN	NaN	NaN	NaN	NaN	NaN	NaN	NaN	NaN	NaN	NaN	NaN	NaN	NaN	NaN	NaN	NaN	NaN	NaN	NaN	NaN	NaN	NaN
NaN	0.0211219605710383	NaN	NaN	NaN	NaN	NaN	NaN	NaN	NaN	NaN	NaN	NaN	NaN	NaN	NaN	NaN	NaN	NaN	NaN	NaN	NaN	NaN	NaN	NaN	NaN	NaN	NaN	NaN	NaN	NaN	NaN	NaN	NaN	NaN	NaN	NaN	NaN	NaN	NaN	NaN	NaN	NaN	NaN	NaN	NaN	NaN	NaN	NaN	NaN
NaN	0.0280399508699003	NaN	NaN	NaN	NaN	NaN	NaN	NaN	NaN	NaN	NaN	NaN	NaN	NaN	NaN	NaN	NaN	NaN	NaN	NaN	NaN	NaN	NaN	NaN	NaN	NaN	NaN	NaN	NaN	NaN	NaN	NaN	NaN	NaN	NaN	NaN	NaN	NaN	NaN	NaN	NaN	NaN	NaN	NaN	NaN	NaN	NaN	NaN	NaN
NaN	0.0783309052455256	NaN	NaN	NaN	NaN	NaN	NaN	NaN	NaN	NaN	NaN	NaN	NaN	NaN	NaN	NaN	NaN	NaN	NaN	NaN	NaN	NaN	NaN	NaN	NaN	NaN	NaN	NaN	NaN	NaN	NaN	NaN	NaN	NaN	NaN	NaN	NaN	NaN	NaN	NaN	NaN	NaN	NaN	NaN	NaN	NaN	NaN	NaN	NaN
NaN	0.0102936125816943	NaN	NaN	NaN	NaN	NaN	NaN	NaN	NaN	NaN	NaN	NaN	NaN	NaN	NaN	NaN	NaN	NaN	NaN	NaN	NaN	NaN	NaN	NaN	NaN	NaN	NaN	NaN	NaN	NaN	NaN	NaN	NaN	NaN	NaN	NaN	NaN	NaN	NaN	NaN	NaN	NaN	NaN	NaN	NaN	NaN	NaN	NaN	NaN
NaN	NaN	NaN	NaN	NaN	NaN	NaN	NaN	NaN	NaN	NaN	NaN	NaN	NaN	NaN	NaN	NaN	NaN	NaN	NaN	NaN	NaN	NaN	NaN	NaN	NaN	NaN	NaN	NaN	NaN	NaN	NaN	NaN	NaN	NaN	NaN	NaN	NaN	NaN	NaN	NaN	NaN	NaN	NaN	NaN	NaN	NaN	NaN	NaN	NaN
NaN	NaN	NaN	NaN	NaN	NaN	NaN	NaN	NaN	NaN	NaN	NaN	NaN	NaN	NaN	NaN	NaN	NaN	NaN	NaN	NaN	NaN	NaN	NaN	NaN	NaN	NaN	NaN	NaN	NaN	NaN	NaN	NaN	NaN	NaN	NaN	NaN	NaN	NaN	NaN	NaN	NaN	NaN	NaN	NaN	NaN	NaN	NaN	NaN	NaN
NaN	NaN	NaN	NaN	NaN	NaN	NaN	NaN	NaN	NaN	NaN	NaN	NaN	NaN	NaN	NaN	NaN	NaN	NaN	NaN	NaN	NaN	NaN	NaN	NaN	NaN	NaN	NaN	NaN	NaN	NaN	NaN	NaN	NaN	NaN	NaN	NaN	NaN	NaN	NaN	NaN	NaN	NaN	NaN	NaN	NaN	NaN	NaN	NaN	NaN
NaN	NaN	NaN	NaN	NaN	NaN	NaN	NaN	NaN	NaN	NaN	NaN	NaN	NaN	NaN	NaN	NaN	NaN	NaN	NaN	NaN	NaN	NaN	NaN	NaN	NaN	NaN	NaN	NaN	NaN	NaN	NaN	NaN	NaN	NaN	NaN	NaN	NaN	NaN	NaN	NaN	NaN	NaN	NaN	NaN	NaN	NaN	NaN	NaN	NaN
NaN	NaN	NaN	NaN	NaN	NaN	NaN	NaN	NaN	NaN	NaN	NaN	NaN	NaN	NaN	NaN	NaN	NaN	NaN	NaN	NaN	NaN	NaN	NaN	NaN	NaN	NaN	NaN	NaN	NaN	NaN	NaN	NaN	NaN	NaN	NaN	NaN	NaN	NaN	NaN	NaN	NaN	NaN	NaN	NaN	NaN	NaN	NaN	NaN	NaN
NaN	NaN	NaN	NaN	NaN	NaN	NaN	NaN	NaN	NaN	NaN	NaN	NaN	NaN	NaN	NaN	NaN	NaN	NaN	NaN	NaN	NaN	NaN	NaN	NaN	NaN	NaN	NaN	NaN	NaN	NaN	NaN	NaN	NaN	NaN	NaN	NaN	NaN	NaN	NaN	NaN	NaN	NaN	NaN	NaN	NaN	NaN	NaN	NaN	NaN
NaN	NaN	NaN	NaN	NaN	NaN	NaN	NaN	NaN	NaN	NaN	NaN	NaN	NaN	NaN	NaN	NaN	NaN	NaN	NaN	NaN	NaN	NaN	NaN	NaN	NaN	NaN	NaN	NaN	NaN	NaN	NaN	NaN	NaN	NaN	NaN	NaN	NaN	NaN	NaN	NaN	NaN	NaN	NaN	NaN	NaN	NaN	NaN	NaN	NaN
NaN	NaN	NaN	NaN	NaN	NaN	NaN	NaN	NaN	NaN	NaN	NaN	NaN	NaN	NaN	NaN	NaN	NaN	NaN	NaN	NaN	NaN	NaN	NaN	NaN	NaN	NaN	NaN	NaN	NaN	NaN	NaN	NaN	NaN	NaN	NaN	NaN	NaN	NaN	NaN	NaN	NaN	NaN	NaN	NaN	NaN	NaN	NaN	NaN	NaN
NaN	NaN	NaN	NaN	NaN	NaN	NaN	NaN	NaN	NaN	NaN	NaN	NaN	NaN	NaN	NaN	NaN	NaN	NaN	NaN	NaN	NaN	NaN	NaN	NaN	NaN	NaN	NaN	NaN	NaN	NaN	NaN	NaN	NaN	NaN	NaN	NaN	NaN	NaN	NaN	NaN	NaN	NaN	NaN	NaN	NaN	NaN	NaN	NaN	NaN
NaN	NaN	NaN	NaN	NaN	NaN	NaN	NaN	NaN	NaN	NaN	NaN	NaN	NaN	NaN	NaN	NaN	NaN	NaN	NaN	NaN	NaN	NaN	NaN	NaN	NaN	NaN	NaN	NaN	NaN	NaN	NaN	NaN	NaN	NaN	NaN	NaN	0.0239878840793701	NaN	NaN	NaN	NaN	NaN	NaN	NaN	NaN	NaN	NaN	NaN	NaN
NaN	NaN	NaN	NaN	NaN	NaN	NaN	NaN	NaN	NaN	NaN	NaN	NaN	NaN	NaN	NaN	NaN	NaN	NaN	NaN	NaN	NaN	NaN	NaN	NaN	NaN	NaN	NaN	NaN	NaN	NaN	NaN	NaN	NaN	NaN	NaN	NaN	0.0693400568910791	NaN	NaN	NaN	NaN	NaN	NaN	NaN	NaN	NaN	NaN	NaN	NaN
NaN	NaN	NaN	NaN	NaN	NaN	NaN	NaN	NaN	NaN	NaN	NaN	NaN	NaN	NaN	NaN	NaN	NaN	NaN	NaN	NaN	NaN	NaN	NaN	NaN	NaN	NaN	NaN	NaN	NaN	NaN	NaN	NaN	NaN	NaN	NaN	NaN	0.0318043751181158	NaN	NaN	NaN	NaN	NaN	NaN	NaN	NaN	NaN	NaN	NaN	NaN
NaN	NaN	NaN	NaN	NaN	NaN	NaN	NaN	0.0441282606763779	NaN	NaN	NaN	NaN	NaN	NaN	NaN	NaN	NaN	NaN	NaN	NaN	NaN	NaN	NaN	NaN	NaN	NaN	NaN	NaN	NaN	NaN	NaN	NaN	NaN	NaN	NaN	NaN	0.0679967703971186	NaN	NaN	NaN	NaN	NaN	NaN	NaN	NaN	NaN	NaN	NaN	NaN
NaN	NaN	NaN	NaN	NaN	NaN	NaN	NaN	0.0378740384637405	NaN	NaN	NaN	NaN	NaN	NaN	NaN	NaN	NaN	NaN	NaN	NaN	NaN	NaN	NaN	NaN	NaN	NaN	NaN	NaN	NaN	NaN	NaN	NaN	0.0157495970486675	NaN	NaN	NaN	0.0316230788560568	NaN	NaN	NaN	NaN	NaN	NaN	NaN	NaN	NaN	NaN	NaN	NaN
NaN	NaN	NaN	NaN	NaN	NaN	NaN	NaN	0.0652127491501194	NaN	0.0746888232871297	NaN	NaN	NaN	NaN	NaN	NaN	NaN	NaN	NaN	NaN	NaN	NaN	NaN	NaN	NaN	NaN	NaN	NaN	NaN	NaN	NaN	NaN	0.0688101681414116	NaN	NaN	NaN	0.0176104310963609	NaN	NaN	NaN	NaN	NaN	NaN	NaN	NaN	NaN	NaN	NaN	NaN
NaN	NaN	NaN	NaN	NaN	NaN	NaN	NaN	0.070844318994843	NaN	0.0707139892262228	NaN	NaN	NaN	NaN	NaN	NaN	NaN	NaN	NaN	NaN	NaN	NaN	NaN	NaN	NaN	NaN	NaN	NaN	NaN	NaN	NaN	NaN	0.0705162010745911	NaN	NaN	NaN	0.00662313969000187	NaN	0.0203499891786348	NaN	NaN	NaN	NaN	NaN	NaN	NaN	NaN	NaN	NaN
NaN	NaN	NaN	NaN	NaN	NaN	NaN	NaN	0.0249231388913473	NaN	0.0312946790014859	NaN	NaN	NaN	NaN	NaN	NaN	NaN	NaN	NaN	NaN	NaN	NaN	NaN	NaN	NaN	NaN	NaN	NaN	NaN	0.0272328130728577	NaN	NaN	0.0498348561370489	NaN	NaN	NaN	NaN	NaN	0.0684207434833569	NaN	NaN	NaN	NaN	NaN	NaN	NaN	NaN	NaN	NaN
NaN	NaN	NaN	NaN	NaN	NaN	NaN	NaN	0.0118862159380971	NaN	0.0899950039704168	NaN	NaN	NaN	NaN	NaN	NaN	NaN	NaN	NaN	NaN	NaN	NaN	NaN	NaN	NaN	NaN	NaN	NaN	NaN	0.0472232019846244	NaN	NaN	0.0238219525685384	NaN	NaN	NaN	NaN	NaN	0.0185982903653421	NaN	NaN	NaN	NaN	NaN	NaN	NaN	NaN	NaN	NaN
NaN	NaN	NaN	NaN	NaN	NaN	NaN	NaN	0.0408353100351941	NaN	0.0490835830905278	NaN	NaN	NaN	NaN	0.0242533765639209	NaN	NaN	NaN	NaN	NaN	NaN	NaN	NaN	NaN	NaN	NaN	NaN	NaN	NaN	0.0567723901282609	NaN	NaN	0.0272267493410839	NaN	NaN	NaN	NaN	NaN	0.0173061559413559	NaN	NaN	NaN	NaN	NaN	NaN	NaN	NaN	NaN	NaN
NaN	NaN	NaN	NaN	NaN	NaN	NaN	NaN	0.0587769778901134	NaN	0.050689717606082	NaN	NaN	NaN	NaN	0.0357939843997826	NaN	NaN	NaN	NaN	NaN	NaN	NaN	NaN	NaN	NaN	NaN	NaN	NaN	NaN	0.0884167118711341	NaN	NaN	0.0854477407869156	NaN	0.0750467761062392	NaN	NaN	NaN	0.0457571095101609	NaN	NaN	NaN	NaN	NaN	NaN	NaN	NaN	NaN	NaN
NaN	NaN	NaN	NaN	NaN	NaN	NaN	NaN	0.0659181720463588	NaN	0.0709933997488757	NaN	NaN	NaN	NaN	0.0335971079943384	NaN	NaN	NaN	NaN	NaN	NaN	NaN	NaN	NaN	NaN	NaN	NaN	NaN	NaN	0.0586766592510658	NaN	NaN	0.0364226350938666	NaN	0.0318415866817027	NaN	NaN	NaN	0.0544679962665472	NaN	NaN	NaN	NaN	NaN	NaN	NaN	NaN	NaN	NaN
NaN	NaN	NaN	NaN	NaN	NaN	NaN	NaN	NaN	NaN	0.0297349563063676	NaN	NaN	NaN	NaN	0.0370666701843764	NaN	NaN	NaN	NaN	NaN	NaN	NaN	NaN	NaN	NaN	NaN	NaN	NaN	NaN	0.0154239815521216	NaN	NaN	0.032050424424401	NaN	0.0752758557143387	0.20442730468787	NaN	NaN	0.0188619066941697	NaN	NaN	NaN	NaN	NaN	NaN	NaN	NaN	0.0211283213247803	NaN
NaN	NaN	NaN	NaN	NaN	NaN	NaN	NaN	NaN	NaN	0.056118232742446	NaN	NaN	NaN	NaN	0.015009141495428	NaN	NaN	NaN	NaN	NaN	NaN	NaN	NaN	NaN	NaN	NaN	NaN	NaN	NaN	0.012963318764438	NaN	NaN	0.183911625708826	NaN	0.0309827135883444	0.0294520098732008	NaN	NaN	0.0493993396518584	NaN	0.0219046599382326	NaN	NaN	NaN	0.0711265157366959	NaN	NaN	0.0829018487799342	NaN
NaN	NaN	NaN	NaN	NaN	NaN	NaN	NaN	NaN	NaN	0.0387357581450896	NaN	NaN	NaN	NaN	0.065447856695178	NaN	NaN	NaN	NaN	NaN	NaN	NaN	NaN	NaN	NaN	NaN	NaN	NaN	NaN	0.0731770154370606	NaN	NaN	NaN	NaN	0.0284669794744586	0.0171785634342181	NaN	NaN	0.0657267170721588	NaN	0.0602964605692864	NaN	NaN	NaN	0.070621762995096	NaN	NaN	0.024538503086319	NaN
NaN	NaN	NaN	NaN	NaN	NaN	NaN	NaN	NaN	NaN	0.0735263401400345	0.0624950242201123	NaN	NaN	NaN	0.0735632786089763	NaN	NaN	NaN	NaN	NaN	NaN	NaN	NaN	NaN	NaN	NaN	NaN	NaN	NaN	0.210766254015812	NaN	NaN	NaN	NaN	0.051921220970681	0.00897568170088338	NaN	NaN	0.0213472724872147	NaN	0.0747835271149483	NaN	NaN	NaN	0.0515594091212772	NaN	NaN	0.0260866992100687	NaN
NaN	NaN	NaN	NaN	NaN	NaN	NaN	NaN	NaN	NaN	0.0123510122348717	0.0750591489278813	NaN	NaN	NaN	0.0224992097582113	NaN	NaN	NaN	NaN	NaN	NaN	NaN	NaN	NaN	NaN	NaN	NaN	NaN	NaN	NaN	NaN	NaN	NaN	NaN	0.0526554167437606	0.00887902698669004	NaN	NaN	0.0847325191232975	NaN	0.0618309584010046	NaN	NaN	NaN	0.0765473030429024	NaN	NaN	0.0269821880013859	NaN
NaN	NaN	NaN	NaN	NaN	NaN	NaN	NaN	NaN	NaN	0.0840723644206967	0.0721030800528946	NaN	NaN	NaN	0.0364032186308369	NaN	NaN	NaN	NaN	NaN	NaN	NaN	NaN	NaN	NaN	NaN	NaN	NaN	NaN	NaN	NaN	NaN	NaN	NaN	0.0250871935244321	NaN	NaN	NaN	0.0620244762024633	NaN	0.145603814489904	NaN	NaN	NaN	0.0685175926606686	NaN	NaN	0.0274680052981743	NaN
NaN	NaN	NaN	NaN	NaN	NaN	NaN	NaN	NaN	NaN	0.0780540399191292	0.0370897784664567	NaN	NaN	NaN	0.0926679137074034	NaN	NaN	NaN	NaN	NaN	NaN	NaN	NaN	NaN	NaN	NaN	NaN	NaN	NaN	NaN	NaN	NaN	NaN	NaN	0.00965374695926484	NaN	NaN	NaN	NaN	NaN	0.0311447788605623	NaN	NaN	NaN	0.116050130505037	NaN	NaN	0.0603233350968506	NaN
NaN	NaN	NaN	NaN	NaN	NaN	NaN	NaN	NaN	NaN	0.0295605686898297	0.0730980159034978	NaN	NaN	NaN	0.0371727944097029	NaN	NaN	NaN	NaN	NaN	NaN	NaN	NaN	NaN	NaN	NaN	NaN	NaN	NaN	NaN	NaN	NaN	NaN	NaN	NaN	NaN	NaN	NaN	NaN	NaN	0.0390503031035718	NaN	NaN	NaN	0.0287071564696134	NaN	NaN	0.0668227370038458	NaN
NaN	NaN	NaN	NaN	NaN	NaN	NaN	NaN	NaN	NaN	0.0439191331941011	0.0230143136371777	NaN	NaN	NaN	0.0153836440774253	NaN	NaN	NaN	NaN	NaN	NaN	NaN	NaN	NaN	NaN	NaN	NaN	NaN	NaN	NaN	NaN	NaN	NaN	NaN	NaN	NaN	NaN	NaN	NaN	NaN	0.0438484074974332	NaN	NaN	NaN	0.0280960052289593	NaN	NaN	NaN	NaN
NaN	NaN	NaN	NaN	NaN	NaN	NaN	NaN	NaN	NaN	0.0791587024265619	NaN	NaN	NaN	NaN	0.0751649058321602	NaN	NaN	NaN	NaN	NaN	NaN	NaN	NaN	NaN	NaN	NaN	NaN	NaN	NaN	NaN	NaN	NaN	NaN	NaN	NaN	NaN	NaN	NaN	0.0617507134982323	NaN	0.0597206692017804	NaN	NaN	NaN	NaN	NaN	NaN	NaN	NaN
NaN	NaN	NaN	NaN	NaN	NaN	NaN	NaN	NaN	NaN	0.058816493914563	NaN	NaN	NaN	NaN	0.0302923741153947	NaN	NaN	NaN	NaN	NaN	NaN	NaN	NaN	NaN	NaN	NaN	NaN	NaN	NaN	NaN	NaN	NaN	NaN	NaN	NaN	NaN	NaN	NaN	0.062151782576903	NaN	0.057327901862696	NaN	NaN	NaN	NaN	NaN	NaN	NaN	NaN
NaN	NaN	NaN	NaN	NaN	NaN	NaN	NaN	NaN	NaN	0.0888207100058023	NaN	NaN	NaN	NaN	0.0800924957297052	NaN	NaN	NaN	NaN	NaN	NaN	NaN	NaN	NaN	NaN	NaN	NaN	NaN	NaN	NaN	NaN	NaN	NaN	NaN	NaN	NaN	NaN	NaN	0.0284316620600706	NaN	NaN	NaN	NaN	NaN	NaN	NaN	NaN	NaN	NaN
NaN	NaN	NaN	NaN	NaN	NaN	NaN	NaN	NaN	NaN	0.0153539546276682	NaN	NaN	NaN	NaN	0.123643177948887	NaN	NaN	NaN	NaN	NaN	NaN	NaN	NaN	NaN	NaN	NaN	NaN	NaN	NaN	NaN	NaN	NaN	NaN	NaN	NaN	NaN	NaN	NaN	0.0675308495691399	NaN	NaN	NaN	NaN	NaN	NaN	NaN	NaN	NaN	NaN
NaN	NaN	NaN	NaN	NaN	NaN	NaN	NaN	NaN	NaN	NaN	NaN	NaN	NaN	NaN	0.065855349844999	NaN	NaN	NaN	NaN	NaN	NaN	NaN	NaN	NaN	NaN	NaN	NaN	NaN	NaN	NaN	NaN	NaN	NaN	NaN	NaN	NaN	NaN	NaN	0.0628823119325823	NaN	NaN	NaN	NaN	NaN	NaN	NaN	NaN	NaN	NaN
NaN	NaN	NaN	NaN	NaN	NaN	NaN	NaN	NaN	NaN	NaN	NaN	NaN	NaN	NaN	0.0424114510271589	NaN	NaN	NaN	NaN	NaN	NaN	NaN	NaN	NaN	NaN	NaN	NaN	NaN	NaN	NaN	NaN	NaN	NaN	NaN	NaN	NaN	NaN	NaN	0.0105882131574379	NaN	NaN	0.0454858302086545	NaN	NaN	NaN	NaN	NaN	NaN	NaN
NaN	NaN	NaN	NaN	NaN	NaN	NaN	NaN	NaN	NaN	NaN	NaN	NaN	NaN	NaN	0.0182999124870607	NaN	NaN	NaN	NaN	NaN	NaN	NaN	NaN	NaN	NaN	NaN	NaN	NaN	NaN	NaN	NaN	NaN	NaN	NaN	NaN	NaN	NaN	NaN	0.0479003907646662	NaN	NaN	0.0227488284211677	NaN	NaN	NaN	NaN	NaN	NaN	NaN
NaN	NaN	NaN	NaN	NaN	NaN	NaN	NaN	NaN	NaN	NaN	NaN	NaN	NaN	NaN	0.0766097593677214	NaN	NaN	NaN	NaN	NaN	NaN	NaN	NaN	NaN	NaN	NaN	NaN	NaN	NaN	NaN	NaN	NaN	NaN	NaN	NaN	NaN	NaN	NaN	0.0828725348563372	NaN	NaN	0.0965035527813472	NaN	NaN	NaN	NaN	NaN	NaN	NaN
NaN	NaN	NaN	NaN	NaN	NaN	NaN	NaN	NaN	NaN	NaN	NaN	NaN	NaN	NaN	0.0583087139188843	NaN	NaN	NaN	NaN	NaN	NaN	NaN	NaN	NaN	NaN	NaN	NaN	NaN	NaN	NaN	NaN	NaN	NaN	NaN	NaN	NaN	NaN	NaN	NaN	NaN	NaN	0.0666071845202038	NaN	NaN	NaN	NaN	NaN	NaN	NaN
NaN	0.0912434224448107	NaN	NaN	NaN	NaN	NaN	NaN	NaN	NaN	NaN	NaN	NaN	NaN	NaN	0.06398078548668	NaN	NaN	NaN	NaN	NaN	NaN	NaN	NaN	NaN	NaN	NaN	NaN	NaN	NaN	NaN	NaN	NaN	NaN	NaN	NaN	NaN	NaN	NaN	NaN	NaN	NaN	0.0284291662638425	NaN	NaN	NaN	NaN	NaN	NaN	NaN
NaN	0.0775181510440315	NaN	NaN	NaN	NaN	NaN	NaN	NaN	NaN	NaN	NaN	NaN	NaN	NaN	NaN	NaN	NaN	NaN	NaN	NaN	NaN	NaN	NaN	NaN	NaN	NaN	NaN	NaN	NaN	NaN	NaN	0.067770136453595	NaN	NaN	NaN	NaN	NaN	NaN	NaN	NaN	NaN	0.0801767988670013	NaN	NaN	NaN	NaN	NaN	NaN	NaN
NaN	0.0242295817829657	NaN	NaN	NaN	NaN	NaN	NaN	NaN	NaN	NaN	NaN	NaN	NaN	NaN	NaN	NaN	NaN	NaN	NaN	NaN	NaN	NaN	NaN	NaN	NaN	NaN	NaN	NaN	NaN	NaN	NaN	0.0765137284348844	NaN	NaN	NaN	NaN	NaN	NaN	NaN	NaN	NaN	0.0888721802891386	NaN	NaN	NaN	NaN	NaN	NaN	NaN
NaN	0.00819732960314054	NaN	NaN	NaN	NaN	NaN	NaN	NaN	NaN	NaN	NaN	NaN	NaN	NaN	NaN	NaN	NaN	NaN	NaN	NaN	NaN	NaN	NaN	NaN	NaN	NaN	NaN	NaN	NaN	NaN	NaN	0.0466442780394426	NaN	NaN	NaN	NaN	NaN	NaN	NaN	NaN	NaN	0.081826083939526	NaN	NaN	NaN	NaN	NaN	NaN	NaN
NaN	0.067495301258687	NaN	NaN	NaN	NaN	NaN	NaN	NaN	NaN	NaN	NaN	NaN	NaN	NaN	NaN	NaN	NaN	NaN	NaN	NaN	NaN	NaN	NaN	NaN	NaN	NaN	NaN	NaN	0.0242936736715763	NaN	NaN	0.0529262633771068	NaN	NaN	NaN	NaN	NaN	NaN	NaN	NaN	NaN	0.217726511736748	NaN	NaN	NaN	NaN	NaN	NaN	NaN
NaN	0.0655703106883505	NaN	NaN	NaN	NaN	NaN	NaN	NaN	NaN	NaN	NaN	NaN	NaN	NaN	NaN	NaN	NaN	NaN	NaN	NaN	NaN	NaN	NaN	NaN	NaN	NaN	NaN	NaN	0.0233574519999359	NaN	NaN	0.0713560839783481	NaN	NaN	NaN	NaN	NaN	NaN	NaN	NaN	NaN	0.164898497197831	NaN	NaN	NaN	NaN	NaN	NaN	NaN
NaN	0.0537179356223933	NaN	NaN	NaN	NaN	NaN	NaN	NaN	NaN	NaN	NaN	NaN	NaN	NaN	NaN	NaN	NaN	NaN	NaN	NaN	NaN	NaN	NaN	NaN	NaN	NaN	NaN	NaN	0.0297443867310186	NaN	NaN	NaN	NaN	NaN	NaN	NaN	NaN	NaN	NaN	NaN	NaN	0.0135076440445736	NaN	NaN	NaN	NaN	NaN	NaN	NaN
NaN	0.0226802488187611	NaN	NaN	NaN	NaN	NaN	NaN	NaN	NaN	NaN	NaN	NaN	NaN	NaN	NaN	NaN	NaN	NaN	NaN	NaN	NaN	NaN	NaN	NaN	NaN	NaN	NaN	NaN	0.108904224200144	NaN	NaN	NaN	NaN	NaN	NaN	NaN	NaN	NaN	NaN	NaN	NaN	0.25279390742026	NaN	NaN	NaN	NaN	NaN	NaN	NaN
NaN	0.0460412514349927	NaN	NaN	NaN	NaN	NaN	NaN	NaN	NaN	NaN	NaN	NaN	NaN	NaN	NaN	NaN	NaN	NaN	NaN	NaN	NaN	NaN	NaN	NaN	NaN	NaN	NaN	NaN	0.13767632568151	NaN	NaN	NaN	NaN	NaN	NaN	NaN	NaN	NaN	NaN	NaN	NaN	0.31659428716609	NaN	NaN	NaN	NaN	NaN	NaN	NaN
NaN	0.0250218384698258	NaN	NaN	NaN	NaN	NaN	NaN	NaN	NaN	NaN	NaN	NaN	NaN	NaN	NaN	NaN	NaN	NaN	NaN	NaN	NaN	NaN	NaN	NaN	NaN	NaN	NaN	NaN	0.14709323957876	NaN	NaN	NaN	NaN	NaN	NaN	NaN	NaN	NaN	NaN	NaN	NaN	0.193159209473692	NaN	NaN	NaN	NaN	NaN	NaN	NaN
NaN	0.28455625433139	NaN	NaN	NaN	NaN	NaN	NaN	NaN	NaN	NaN	NaN	NaN	NaN	NaN	NaN	NaN	NaN	NaN	NaN	NaN	NaN	NaN	NaN	NaN	NaN	NaN	NaN	NaN	0.0639904941482069	NaN	NaN	NaN	NaN	NaN	NaN	NaN	NaN	NaN	NaN	NaN	NaN	NaN	NaN	NaN	NaN	NaN	NaN	NaN	NaN
NaN	NaN	NaN	NaN	NaN	NaN	NaN	NaN	NaN	NaN	NaN	NaN	NaN	NaN	NaN	NaN	NaN	NaN	NaN	NaN	NaN	NaN	NaN	NaN	NaN	NaN	NaN	NaN	NaN	0.43192424650736	NaN	NaN	NaN	NaN	NaN	NaN	NaN	NaN	NaN	NaN	NaN	NaN	NaN	NaN	NaN	NaN	NaN	NaN	NaN	NaN
NaN	NaN	NaN	NaN	NaN	NaN	NaN	NaN	NaN	NaN	NaN	NaN	NaN	NaN	NaN	NaN	NaN	NaN	NaN	NaN	NaN	NaN	NaN	NaN	NaN	NaN	NaN	NaN	NaN	NaN	NaN	NaN	NaN	NaN	NaN	NaN	NaN	NaN	NaN	NaN	NaN	NaN	NaN	NaN	NaN	NaN	NaN	NaN	NaN	NaN
NaN	NaN	NaN	NaN	NaN	NaN	NaN	NaN	NaN	NaN	NaN	NaN	NaN	NaN	NaN	NaN	NaN	NaN	NaN	NaN	NaN	NaN	NaN	NaN	NaN	NaN	NaN	NaN	NaN	NaN	NaN	NaN	NaN	NaN	NaN	NaN	NaN	NaN	NaN	NaN	NaN	NaN	NaN	NaN	NaN	NaN	NaN	NaN	NaN	NaN
NaN	NaN	NaN	NaN	NaN	NaN	NaN	NaN	NaN	NaN	NaN	NaN	NaN	NaN	NaN	NaN	NaN	NaN	NaN	NaN	NaN	NaN	NaN	NaN	NaN	NaN	NaN	NaN	NaN	NaN	NaN	NaN	NaN	NaN	NaN	NaN	NaN	NaN	NaN	NaN	NaN	NaN	NaN	NaN	NaN	NaN	NaN	NaN	NaN	NaN
NaN	0.071714753311933	NaN	NaN	NaN	NaN	NaN	NaN	NaN	NaN	NaN	NaN	NaN	NaN	NaN	NaN	NaN	NaN	NaN	NaN	NaN	NaN	NaN	NaN	NaN	NaN	NaN	NaN	NaN	NaN	NaN	NaN	NaN	NaN	NaN	NaN	NaN	NaN	NaN	NaN	NaN	NaN	NaN	NaN	NaN	NaN	NaN	NaN	NaN	NaN
NaN	0.0374795335159199	NaN	NaN	NaN	NaN	NaN	NaN	NaN	NaN	NaN	NaN	NaN	NaN	NaN	NaN	NaN	NaN	NaN	NaN	NaN	NaN	NaN	NaN	NaN	NaN	NaN	NaN	NaN	NaN	NaN	NaN	NaN	NaN	NaN	NaN	NaN	NaN	NaN	NaN	NaN	NaN	NaN	NaN	NaN	NaN	NaN	NaN	NaN	NaN
NaN	0.0219121854132442	NaN	NaN	NaN	NaN	NaN	NaN	NaN	NaN	NaN	NaN	NaN	NaN	NaN	NaN	NaN	NaN	NaN	NaN	NaN	NaN	NaN	NaN	NaN	NaN	NaN	NaN	NaN	NaN	NaN	NaN	NaN	NaN	NaN	NaN	NaN	NaN	NaN	NaN	NaN	NaN	NaN	NaN	NaN	NaN	NaN	NaN	NaN	NaN
NaN	0.0104157568338547	NaN	NaN	NaN	NaN	NaN	NaN	NaN	NaN	NaN	NaN	NaN	NaN	NaN	NaN	NaN	NaN	NaN	NaN	NaN	NaN	NaN	NaN	NaN	NaN	NaN	NaN	NaN	NaN	NaN	NaN	NaN	NaN	NaN	NaN	NaN	NaN	NaN	NaN	NaN	NaN	NaN	NaN	NaN	NaN	NaN	NaN	NaN	NaN
NaN	0.0330769308441838	NaN	NaN	NaN	NaN	NaN	NaN	NaN	NaN	NaN	NaN	NaN	NaN	NaN	NaN	NaN	NaN	NaN	NaN	NaN	NaN	NaN	NaN	NaN	NaN	NaN	NaN	NaN	NaN	NaN	NaN	NaN	NaN	NaN	NaN	NaN	NaN	NaN	NaN	NaN	NaN	NaN	NaN	NaN	NaN	NaN	NaN	NaN	NaN
NaN	0.0736372106119651	NaN	NaN	NaN	NaN	NaN	NaN	NaN	NaN	NaN	NaN	NaN	NaN	NaN	NaN	NaN	NaN	NaN	NaN	NaN	NaN	NaN	NaN	NaN	NaN	NaN	NaN	NaN	NaN	NaN	NaN	NaN	NaN	NaN	NaN	NaN	NaN	NaN	NaN	NaN	NaN	NaN	NaN	NaN	NaN	NaN	NaN	NaN	NaN
NaN	0.0284946045473366	NaN	NaN	NaN	NaN	NaN	NaN	NaN	NaN	NaN	NaN	NaN	NaN	NaN	NaN	NaN	NaN	NaN	NaN	NaN	NaN	NaN	NaN	NaN	NaN	NaN	NaN	NaN	NaN	NaN	NaN	NaN	NaN	NaN	NaN	NaN	NaN	NaN	NaN	NaN	NaN	NaN	NaN	NaN	NaN	NaN	NaN	NaN	NaN
NaN	NaN	NaN	NaN	NaN	NaN	NaN	NaN	NaN	NaN	NaN	NaN	NaN	NaN	NaN	NaN	NaN	NaN	NaN	NaN	NaN	NaN	NaN	NaN	NaN	NaN	NaN	NaN	NaN	NaN	NaN	NaN	NaN	NaN	NaN	NaN	NaN	NaN	NaN	NaN	NaN	NaN	NaN	NaN	NaN	NaN	NaN	NaN	NaN	NaN
NaN	NaN	NaN	NaN	NaN	NaN	NaN	NaN	NaN	NaN	NaN	NaN	NaN	NaN	NaN	NaN	NaN	NaN	NaN	NaN	NaN	NaN	NaN	NaN	NaN	NaN	NaN	NaN	NaN	NaN	NaN	NaN	NaN	NaN	NaN	NaN	NaN	NaN	NaN	NaN	NaN	NaN	NaN	NaN	NaN	NaN	NaN	NaN	NaN	NaN
NaN	NaN	NaN	NaN	NaN	NaN	NaN	NaN	NaN	NaN	NaN	NaN	NaN	NaN	NaN	NaN	NaN	NaN	NaN	NaN	NaN	NaN	NaN	NaN	NaN	NaN	NaN	NaN	NaN	0.249779976083892	NaN	NaN	NaN	NaN	NaN	NaN	NaN	NaN	NaN	NaN	NaN	NaN	NaN	NaN	NaN	NaN	NaN	NaN	NaN	NaN
NaN	NaN	NaN	NaN	NaN	NaN	NaN	NaN	NaN	NaN	NaN	NaN	NaN	NaN	NaN	NaN	NaN	NaN	NaN	NaN	NaN	NaN	NaN	NaN	NaN	NaN	NaN	NaN	NaN	0.0279788369058935	NaN	NaN	NaN	NaN	NaN	NaN	NaN	NaN	NaN	NaN	NaN	NaN	NaN	NaN	NaN	NaN	NaN	NaN	NaN	NaN
NaN	NaN	NaN	NaN	NaN	NaN	NaN	NaN	NaN	NaN	NaN	NaN	NaN	NaN	NaN	NaN	NaN	NaN	NaN	NaN	NaN	NaN	NaN	NaN	NaN	NaN	NaN	NaN	NaN	0.0472921267718271	NaN	NaN	NaN	NaN	NaN	NaN	NaN	NaN	NaN	NaN	NaN	NaN	NaN	NaN	NaN	NaN	NaN	NaN	NaN	NaN
NaN	NaN	NaN	NaN	NaN	NaN	NaN	NaN	NaN	NaN	NaN	NaN	NaN	NaN	NaN	NaN	NaN	NaN	NaN	NaN	NaN	NaN	NaN	NaN	NaN	NaN	NaN	NaN	NaN	0.0966688613705351	NaN	NaN	NaN	NaN	NaN	NaN	NaN	NaN	NaN	NaN	NaN	NaN	NaN	NaN	NaN	NaN	NaN	NaN	NaN	NaN
NaN	NaN	NaN	NaN	NaN	NaN	NaN	NaN	NaN	NaN	NaN	NaN	NaN	NaN	NaN	NaN	NaN	NaN	NaN	NaN	NaN	NaN	NaN	NaN	NaN	NaN	NaN	NaN	NaN	0.234533157044033	NaN	NaN	NaN	NaN	NaN	NaN	NaN	NaN	NaN	NaN	NaN	NaN	NaN	NaN	NaN	NaN	NaN	NaN	NaN	NaN
NaN	NaN	NaN	NaN	NaN	NaN	NaN	NaN	NaN	NaN	NaN	NaN	NaN	NaN	NaN	NaN	NaN	NaN	NaN	NaN	NaN	NaN	NaN	NaN	NaN	NaN	NaN	NaN	NaN	NaN	NaN	NaN	NaN	NaN	NaN	NaN	NaN	NaN	NaN	NaN	NaN	NaN	NaN	NaN	NaN	NaN	NaN	NaN	NaN	NaN
NaN	NaN	NaN	NaN	NaN	NaN	NaN	NaN	NaN	NaN	NaN	NaN	NaN	NaN	NaN	NaN	NaN	NaN	NaN	NaN	NaN	NaN	NaN	NaN	NaN	NaN	NaN	NaN	NaN	NaN	NaN	NaN	NaN	NaN	NaN	NaN	NaN	NaN	NaN	NaN	NaN	NaN	NaN	NaN	NaN	NaN	NaN	NaN	NaN	NaN
NaN	NaN	NaN	NaN	NaN	NaN	NaN	NaN	NaN	NaN	NaN	NaN	NaN	NaN	NaN	NaN	NaN	NaN	NaN	NaN	NaN	NaN	NaN	NaN	NaN	NaN	NaN	NaN	NaN	NaN	NaN	NaN	NaN	NaN	NaN	NaN	NaN	NaN	NaN	NaN	NaN	NaN	NaN	NaN	NaN	NaN	NaN	NaN	NaN	NaN
NaN	NaN	NaN	NaN	NaN	NaN	NaN	NaN	NaN	NaN	NaN	NaN	NaN	NaN	NaN	NaN	NaN	NaN	NaN	NaN	NaN	NaN	NaN	NaN	NaN	NaN	NaN	NaN	NaN	NaN	NaN	NaN	NaN	NaN	NaN	NaN	NaN	NaN	NaN	NaN	NaN	NaN	NaN	NaN	NaN	NaN	NaN	NaN	NaN	NaN
NaN	NaN	NaN	NaN	NaN	NaN	NaN	NaN	NaN	NaN	NaN	NaN	NaN	NaN	NaN	NaN	NaN	NaN	NaN	NaN	NaN	NaN	NaN	NaN	NaN	NaN	NaN	NaN	NaN	NaN	NaN	NaN	NaN	NaN	NaN	NaN	NaN	NaN	NaN	NaN	NaN	NaN	NaN	NaN	NaN	NaN	NaN	NaN	NaN	NaN
NaN	NaN	NaN	NaN	NaN	NaN	NaN	NaN	NaN	NaN	NaN	NaN	NaN	NaN	NaN	NaN	NaN	NaN	NaN	NaN	NaN	NaN	NaN	NaN	NaN	NaN	NaN	NaN	NaN	NaN	NaN	NaN	NaN	NaN	NaN	NaN	NaN	NaN	NaN	NaN	NaN	NaN	NaN	NaN	NaN	NaN	NaN	0.0855849303456399	NaN	NaN
NaN	NaN	NaN	NaN	NaN	NaN	NaN	NaN	NaN	NaN	NaN	NaN	NaN	NaN	NaN	NaN	NaN	NaN	NaN	NaN	NaN	NaN	NaN	NaN	NaN	NaN	NaN	NaN	NaN	NaN	NaN	NaN	NaN	NaN	NaN	NaN	NaN	NaN	NaN	NaN	NaN	NaN	NaN	NaN	NaN	NaN	NaN	0.0550802156101452	NaN	NaN
NaN	NaN	NaN	NaN	NaN	NaN	NaN	NaN	NaN	NaN	NaN	NaN	NaN	NaN	NaN	NaN	NaN	NaN	NaN	NaN	NaN	NaN	NaN	NaN	NaN	NaN	NaN	NaN	NaN	NaN	NaN	NaN	NaN	NaN	NaN	NaN	NaN	NaN	NaN	NaN	NaN	NaN	NaN	NaN	NaN	NaN	NaN	0.040649279508306	NaN	NaN
NaN	NaN	NaN	NaN	NaN	NaN	NaN	NaN	NaN	NaN	NaN	NaN	NaN	NaN	NaN	NaN	NaN	NaN	NaN	NaN	NaN	NaN	NaN	NaN	NaN	NaN	NaN	NaN	NaN	NaN	NaN	NaN	NaN	0.0261085031245894	NaN	NaN	NaN	NaN	NaN	NaN	NaN	NaN	NaN	NaN	NaN	NaN	NaN	0.0723441051191345	NaN	NaN
NaN	NaN	NaN	NaN	NaN	NaN	NaN	NaN	NaN	NaN	NaN	NaN	NaN	NaN	NaN	NaN	NaN	NaN	NaN	NaN	NaN	NaN	NaN	NaN	NaN	NaN	NaN	NaN	NaN	NaN	NaN	NaN	NaN	0.0621186613575016	NaN	NaN	NaN	NaN	NaN	NaN	NaN	NaN	NaN	NaN	NaN	NaN	NaN	0.0598399651149937	NaN	NaN
NaN	NaN	NaN	NaN	NaN	NaN	NaN	NaN	NaN	NaN	NaN	NaN	NaN	NaN	NaN	NaN	NaN	NaN	NaN	NaN	NaN	NaN	NaN	NaN	NaN	NaN	NaN	NaN	NaN	NaN	NaN	NaN	NaN	0.0778598846079865	NaN	NaN	NaN	NaN	NaN	NaN	NaN	NaN	NaN	NaN	NaN	NaN	NaN	NaN	NaN	NaN
NaN	NaN	NaN	NaN	NaN	NaN	NaN	NaN	NaN	NaN	NaN	NaN	NaN	NaN	NaN	NaN	NaN	NaN	NaN	NaN	NaN	NaN	NaN	NaN	NaN	NaN	NaN	NaN	NaN	NaN	NaN	NaN	NaN	0.0370897600066165	NaN	NaN	NaN	NaN	NaN	NaN	NaN	NaN	NaN	NaN	NaN	NaN	NaN	NaN	NaN	NaN
NaN	NaN	NaN	NaN	NaN	NaN	NaN	NaN	NaN	NaN	NaN	NaN	NaN	NaN	NaN	NaN	NaN	NaN	NaN	NaN	NaN	NaN	NaN	NaN	NaN	NaN	0.040703481376013	NaN	NaN	NaN	NaN	NaN	NaN	0.0242586753834459	NaN	NaN	NaN	NaN	NaN	NaN	NaN	NaN	NaN	NaN	NaN	NaN	NaN	NaN	NaN	NaN
NaN	NaN	NaN	NaN	NaN	NaN	NaN	NaN	NaN	NaN	NaN	NaN	NaN	NaN	NaN	NaN	NaN	NaN	NaN	NaN	NaN	NaN	NaN	NaN	NaN	NaN	0.0237413014045178	NaN	NaN	NaN	NaN	NaN	NaN	0.0182846349012552	NaN	NaN	NaN	NaN	NaN	NaN	NaN	NaN	NaN	NaN	NaN	NaN	NaN	NaN	NaN	NaN
NaN	NaN	NaN	NaN	NaN	NaN	NaN	NaN	NaN	NaN	NaN	NaN	NaN	NaN	NaN	NaN	NaN	NaN	NaN	NaN	NaN	NaN	NaN	NaN	NaN	NaN	0.0199261742486184	NaN	NaN	NaN	NaN	NaN	NaN	0.0462642348349213	NaN	NaN	NaN	NaN	NaN	NaN	NaN	NaN	NaN	NaN	NaN	NaN	NaN	NaN	NaN	NaN
NaN	NaN	NaN	NaN	NaN	NaN	NaN	NaN	NaN	NaN	NaN	NaN	NaN	NaN	NaN	NaN	NaN	NaN	NaN	NaN	NaN	NaN	NaN	NaN	NaN	NaN	0.00652459339369856	NaN	NaN	NaN	NaN	NaN	NaN	NaN	NaN	NaN	NaN	0.593542683955352	NaN	NaN	NaN	NaN	NaN	NaN	NaN	NaN	NaN	NaN	NaN	NaN
NaN	NaN	NaN	NaN	NaN	NaN	NaN	NaN	NaN	NaN	NaN	NaN	NaN	NaN	NaN	NaN	NaN	NaN	NaN	NaN	NaN	NaN	NaN	NaN	NaN	NaN	0.0500867137145703	NaN	NaN	NaN	NaN	NaN	NaN	NaN	NaN	NaN	NaN	0.0137386452086662	NaN	NaN	NaN	NaN	NaN	NaN	NaN	NaN	NaN	NaN	NaN	NaN
NaN	NaN	NaN	NaN	NaN	NaN	NaN	NaN	NaN	NaN	NaN	NaN	NaN	NaN	NaN	NaN	NaN	NaN	NaN	NaN	NaN	NaN	NaN	NaN	NaN	NaN	NaN	NaN	NaN	NaN	NaN	NaN	NaN	NaN	NaN	NaN	NaN	0.0779019419336081	NaN	NaN	NaN	NaN	NaN	NaN	NaN	NaN	NaN	NaN	NaN	NaN
NaN	NaN	NaN	NaN	NaN	NaN	NaN	NaN	NaN	NaN	NaN	NaN	NaN	NaN	NaN	NaN	NaN	NaN	NaN	NaN	NaN	NaN	NaN	NaN	NaN	NaN	NaN	NaN	NaN	NaN	NaN	NaN	NaN	NaN	NaN	NaN	NaN	0.0684668252924883	NaN	NaN	NaN	NaN	0.0107891069706524	NaN	NaN	NaN	NaN	NaN	NaN	NaN
NaN	NaN	NaN	NaN	NaN	NaN	NaN	NaN	NaN	NaN	NaN	NaN	NaN	NaN	NaN	NaN	NaN	NaN	NaN	NaN	NaN	NaN	NaN	NaN	NaN	NaN	NaN	NaN	NaN	NaN	NaN	NaN	NaN	NaN	NaN	NaN	NaN	0.0410765928454484	NaN	NaN	NaN	NaN	0.0760627058338372	NaN	NaN	NaN	NaN	NaN	NaN	NaN
NaN	NaN	NaN	NaN	NaN	NaN	NaN	NaN	NaN	NaN	NaN	NaN	NaN	NaN	NaN	NaN	NaN	NaN	NaN	NaN	NaN	NaN	NaN	NaN	NaN	NaN	NaN	NaN	NaN	NaN	NaN	NaN	NaN	NaN	NaN	NaN	NaN	NaN	NaN	NaN	NaN	NaN	0.0612779090653134	NaN	NaN	NaN	NaN	NaN	NaN	NaN
NaN	NaN	NaN	NaN	NaN	NaN	NaN	NaN	NaN	NaN	NaN	NaN	NaN	NaN	NaN	NaN	NaN	NaN	NaN	NaN	NaN	NaN	NaN	NaN	NaN	NaN	NaN	NaN	NaN	NaN	NaN	NaN	NaN	NaN	NaN	NaN	NaN	NaN	NaN	NaN	NaN	NaN	0.0370459880716205	NaN	NaN	NaN	NaN	0.0224637530763965	NaN	NaN
NaN	NaN	NaN	NaN	NaN	NaN	NaN	NaN	NaN	NaN	NaN	NaN	NaN	NaN	NaN	NaN	NaN	NaN	NaN	NaN	NaN	NaN	NaN	NaN	NaN	NaN	NaN	NaN	NaN	NaN	NaN	0.478189684130868	NaN	NaN	NaN	NaN	NaN	NaN	NaN	NaN	NaN	NaN	0.0647609771806821	NaN	NaN	NaN	NaN	0.583607412327811	NaN	NaN
NaN	NaN	NaN	NaN	NaN	NaN	NaN	NaN	NaN	NaN	NaN	NaN	NaN	NaN	NaN	NaN	NaN	NaN	NaN	NaN	NaN	NaN	NaN	NaN	NaN	NaN	NaN	NaN	NaN	NaN	NaN	0.299499510096574	NaN	NaN	NaN	NaN	NaN	NaN	NaN	NaN	NaN	NaN	0.0379597077588463	NaN	NaN	NaN	NaN	0.574694599330669	NaN	NaN
NaN	NaN	NaN	NaN	NaN	NaN	NaN	NaN	NaN	NaN	NaN	NaN	NaN	NaN	NaN	NaN	NaN	NaN	NaN	NaN	NaN	NaN	NaN	NaN	NaN	NaN	NaN	NaN	NaN	NaN	NaN	0.0740634540795077	NaN	NaN	NaN	NaN	NaN	NaN	NaN	NaN	NaN	NaN	0.0384425990134438	NaN	NaN	NaN	NaN	0.0601583359677629	NaN	NaN
NaN	NaN	NaN	NaN	NaN	NaN	NaN	NaN	NaN	NaN	NaN	NaN	NaN	NaN	NaN	NaN	NaN	NaN	NaN	NaN	NaN	NaN	NaN	NaN	NaN	NaN	NaN	NaN	NaN	NaN	NaN	0.113871772795676	NaN	NaN	NaN	NaN	NaN	NaN	NaN	NaN	NaN	NaN	NaN	NaN	NaN	NaN	NaN	0.0323841346379122	NaN	NaN
NaN	NaN	NaN	NaN	NaN	NaN	NaN	NaN	NaN	NaN	NaN	NaN	NaN	NaN	NaN	NaN	NaN	NaN	NaN	NaN	NaN	NaN	NaN	NaN	0.0675578654489703	NaN	NaN	NaN	NaN	NaN	NaN	0.0692706419604666	NaN	NaN	NaN	NaN	NaN	NaN	NaN	NaN	NaN	NaN	NaN	NaN	NaN	NaN	NaN	0.0259924419774163	NaN	NaN
NaN	NaN	NaN	NaN	NaN	NaN	NaN	NaN	NaN	NaN	NaN	NaN	NaN	NaN	NaN	NaN	NaN	NaN	NaN	NaN	NaN	NaN	NaN	NaN	0.0272236135430186	NaN	NaN	NaN	NaN	NaN	NaN	0.0394228546098951	NaN	NaN	NaN	NaN	NaN	NaN	NaN	NaN	NaN	NaN	NaN	NaN	NaN	NaN	NaN	0.05952513810115	NaN	NaN
NaN	NaN	NaN	NaN	NaN	NaN	NaN	NaN	NaN	NaN	NaN	NaN	NaN	NaN	NaN	NaN	NaN	NaN	NaN	NaN	NaN	NaN	NaN	NaN	0.0641703580128848	NaN	NaN	NaN	NaN	NaN	NaN	0.0525118200591337	NaN	NaN	NaN	NaN	NaN	NaN	NaN	NaN	NaN	NaN	NaN	NaN	NaN	NaN	NaN	0.0237483735325587	NaN	NaN
NaN	NaN	NaN	NaN	NaN	NaN	NaN	NaN	NaN	NaN	NaN	NaN	NaN	NaN	NaN	NaN	NaN	NaN	NaN	NaN	NaN	NaN	NaN	NaN	0.0564651599457275	NaN	NaN	NaN	NaN	NaN	NaN	0.0512102875215068	NaN	NaN	NaN	NaN	NaN	NaN	NaN	NaN	NaN	NaN	NaN	NaN	NaN	NaN	NaN	0.0467171871518344	NaN	NaN
NaN	NaN	NaN	NaN	NaN	NaN	NaN	NaN	NaN	NaN	NaN	NaN	NaN	NaN	NaN	NaN	NaN	NaN	NaN	NaN	NaN	NaN	NaN	NaN	0.0104152350649397	NaN	NaN	NaN	NaN	NaN	NaN	0.0351593370375397	NaN	NaN	NaN	NaN	NaN	NaN	NaN	NaN	NaN	NaN	NaN	NaN	NaN	NaN	NaN	0.0495615274077657	NaN	NaN
NaN	NaN	NaN	NaN	NaN	NaN	NaN	NaN	NaN	NaN	NaN	NaN	NaN	NaN	NaN	NaN	NaN	NaN	NaN	NaN	NaN	NaN	NaN	NaN	0.028668889522573	NaN	NaN	NaN	NaN	NaN	NaN	0.0952870340614181	NaN	NaN	NaN	NaN	NaN	NaN	NaN	NaN	NaN	NaN	NaN	NaN	NaN	NaN	NaN	0.0186385879860943	NaN	NaN
NaN	NaN	NaN	NaN	NaN	NaN	NaN	NaN	NaN	NaN	NaN	NaN	NaN	NaN	NaN	NaN	NaN	NaN	NaN	NaN	NaN	NaN	NaN	NaN	NaN	NaN	NaN	NaN	NaN	NaN	NaN	0.0648320291621222	NaN	NaN	NaN	NaN	NaN	NaN	NaN	NaN	NaN	NaN	NaN	NaN	NaN	NaN	NaN	0.105192705466338	NaN	NaN
NaN	NaN	NaN	NaN	NaN	NaN	NaN	NaN	NaN	NaN	NaN	NaN	NaN	NaN	NaN	NaN	NaN	NaN	NaN	NaN	NaN	NaN	NaN	NaN	NaN	NaN	NaN	NaN	NaN	NaN	NaN	0.0402859095495237	NaN	NaN	NaN	NaN	0.363477769897103	NaN	NaN	NaN	NaN	NaN	NaN	NaN	NaN	NaN	NaN	0.0745423064920046	NaN	NaN
NaN	NaN	NaN	NaN	NaN	NaN	NaN	NaN	NaN	NaN	NaN	NaN	NaN	NaN	NaN	NaN	NaN	NaN	NaN	NaN	NaN	NaN	NaN	NaN	NaN	NaN	NaN	NaN	NaN	NaN	NaN	0.0539510466225234	NaN	NaN	NaN	NaN	0.410428793734298	NaN	NaN	NaN	NaN	NaN	NaN	NaN	NaN	NaN	NaN	0.0457623546651042	NaN	NaN
NaN	NaN	NaN	NaN	NaN	NaN	NaN	NaN	NaN	NaN	NaN	NaN	NaN	NaN	NaN	NaN	NaN	NaN	NaN	NaN	NaN	NaN	NaN	NaN	NaN	NaN	NaN	NaN	NaN	NaN	NaN	0.0473896773191828	NaN	NaN	NaN	NaN	0.0190722668430517	NaN	NaN	NaN	NaN	NaN	NaN	NaN	NaN	NaN	NaN	0.0596311132995808	NaN	NaN
NaN	NaN	NaN	NaN	NaN	NaN	NaN	NaN	NaN	NaN	NaN	NaN	NaN	NaN	NaN	NaN	NaN	NaN	NaN	NaN	NaN	NaN	NaN	NaN	NaN	NaN	NaN	NaN	NaN	NaN	NaN	0.333353531261176	NaN	NaN	NaN	NaN	0.0767357383542414	NaN	NaN	NaN	NaN	NaN	0.0902012103418111	NaN	NaN	NaN	NaN	0.0176503445499573	0.0368354835643997	NaN
NaN	NaN	NaN	NaN	NaN	NaN	NaN	NaN	NaN	NaN	NaN	NaN	NaN	NaN	NaN	NaN	NaN	NaN	NaN	NaN	NaN	NaN	NaN	NaN	NaN	NaN	NaN	NaN	NaN	NaN	NaN	NaN	NaN	NaN	NaN	NaN	0.0150629424901524	NaN	NaN	NaN	NaN	NaN	0.0468497121480541	NaN	NaN	NaN	NaN	0.030233651491159	0.0909537451969049	NaN
NaN	NaN	NaN	NaN	NaN	NaN	NaN	NaN	NaN	NaN	NaN	NaN	NaN	NaN	NaN	NaN	NaN	NaN	NaN	NaN	NaN	NaN	NaN	NaN	NaN	NaN	NaN	NaN	NaN	NaN	NaN	NaN	NaN	NaN	NaN	NaN	0.097599404805727	NaN	NaN	NaN	NaN	NaN	0.130803445871467	NaN	NaN	NaN	NaN	0.062744374824902	0.0614269164272802	NaN
NaN	NaN	NaN	NaN	NaN	NaN	NaN	NaN	NaN	NaN	NaN	NaN	NaN	NaN	NaN	NaN	NaN	NaN	NaN	NaN	NaN	NaN	NaN	NaN	NaN	NaN	NaN	NaN	NaN	NaN	NaN	NaN	NaN	NaN	NaN	NaN	0.065648427911178	NaN	NaN	NaN	NaN	NaN	0.0723630040788512	NaN	NaN	NaN	NaN	0.0832889791286545	0.0294833090749692	NaN
NaN	NaN	NaN	NaN	NaN	NaN	NaN	NaN	NaN	NaN	NaN	NaN	NaN	NaN	NaN	NaN	NaN	NaN	NaN	NaN	NaN	NaN	NaN	NaN	NaN	NaN	NaN	NaN	NaN	NaN	NaN	NaN	NaN	NaN	NaN	NaN	0.113588175954631	NaN	NaN	NaN	NaN	NaN	0.0324339894149604	NaN	NaN	NaN	NaN	0.025469880166034	0.0632097366364217	NaN
NaN	NaN	NaN	NaN	NaN	NaN	NaN	NaN	NaN	NaN	NaN	NaN	NaN	NaN	NaN	NaN	NaN	NaN	NaN	NaN	NaN	NaN	NaN	NaN	NaN	NaN	NaN	NaN	NaN	NaN	NaN	NaN	NaN	NaN	NaN	NaN	0.051801027202243	NaN	NaN	NaN	NaN	NaN	0.0172652008007828	NaN	NaN	NaN	NaN	0.054000667508055	0.0212003892312236	NaN
NaN	NaN	NaN	NaN	NaN	NaN	NaN	NaN	NaN	NaN	NaN	NaN	NaN	NaN	NaN	NaN	NaN	NaN	NaN	NaN	NaN	NaN	NaN	NaN	NaN	NaN	NaN	NaN	NaN	NaN	NaN	NaN	NaN	NaN	NaN	NaN	0.0527391554802616	NaN	NaN	NaN	NaN	NaN	0.052584403870683	NaN	NaN	NaN	NaN	NaN	0.0414047933187118	NaN
NaN	NaN	NaN	NaN	NaN	NaN	NaN	NaN	NaN	NaN	NaN	NaN	NaN	NaN	NaN	NaN	NaN	NaN	NaN	NaN	NaN	NaN	NaN	NaN	NaN	NaN	NaN	NaN	NaN	NaN	NaN	NaN	NaN	NaN	NaN	NaN	NaN	NaN	NaN	NaN	NaN	NaN	0.0294446506408785	NaN	NaN	NaN	NaN	NaN	0.517383622284162	NaN
NaN	NaN	NaN	NaN	NaN	NaN	NaN	NaN	NaN	NaN	NaN	NaN	NaN	NaN	NaN	NaN	NaN	NaN	NaN	NaN	NaN	NaN	NaN	NaN	NaN	NaN	NaN	NaN	NaN	NaN	NaN	NaN	NaN	NaN	NaN	NaN	NaN	NaN	NaN	NaN	0.0564723570044042	NaN	0.0357931059995017	NaN	NaN	NaN	NaN	NaN	NaN	NaN
NaN	NaN	NaN	NaN	NaN	NaN	NaN	NaN	NaN	NaN	NaN	NaN	NaN	NaN	NaN	NaN	NaN	NaN	NaN	NaN	NaN	NaN	NaN	NaN	NaN	NaN	NaN	NaN	NaN	NaN	NaN	NaN	NaN	NaN	NaN	NaN	NaN	NaN	NaN	NaN	0.0467425767736733	NaN	0.0862895337491743	NaN	NaN	NaN	NaN	NaN	NaN	NaN
NaN	NaN	NaN	NaN	NaN	NaN	NaN	NaN	NaN	NaN	NaN	NaN	NaN	NaN	NaN	NaN	NaN	NaN	NaN	NaN	NaN	NaN	NaN	NaN	NaN	NaN	NaN	NaN	NaN	NaN	NaN	NaN	NaN	NaN	NaN	NaN	NaN	NaN	NaN	NaN	0.0953140947290936	NaN	0.0872374726939249	0.572062016829651	NaN	NaN	NaN	0.544373202480411	NaN	NaN
NaN	NaN	NaN	NaN	NaN	NaN	NaN	NaN	NaN	NaN	NaN	NaN	NaN	NaN	NaN	NaN	NaN	NaN	NaN	NaN	NaN	NaN	NaN	NaN	NaN	NaN	NaN	NaN	NaN	NaN	NaN	NaN	NaN	NaN	NaN	NaN	NaN	NaN	NaN	NaN	0.0762899429968132	NaN	0.0183429346852534	0.075613387721615	NaN	NaN	NaN	0.0433328198691267	NaN	NaN
NaN	NaN	NaN	NaN	NaN	NaN	NaN	0.531966936839291	NaN	NaN	NaN	NaN	NaN	NaN	NaN	NaN	NaN	NaN	NaN	NaN	NaN	NaN	NaN	NaN	NaN	NaN	NaN	NaN	NaN	NaN	NaN	NaN	NaN	NaN	NaN	NaN	NaN	NaN	NaN	NaN	0.086521531565711	NaN	0.0525995953182706	0.00993754485973449	NaN	NaN	NaN	0.448170772059355	NaN	NaN
NaN	NaN	NaN	NaN	NaN	NaN	NaN	0.19573219821191	NaN	NaN	NaN	NaN	NaN	NaN	NaN	NaN	NaN	NaN	NaN	NaN	NaN	NaN	NaN	NaN	NaN	NaN	NaN	NaN	NaN	NaN	NaN	NaN	NaN	NaN	NaN	NaN	NaN	NaN	NaN	NaN	0.0880147488519536	NaN	0.0243392396291405	0.0310879001165761	NaN	NaN	NaN	0.596515881448494	NaN	NaN
NaN	NaN	NaN	NaN	NaN	NaN	NaN	0.0303282239738012	NaN	NaN	NaN	NaN	NaN	NaN	NaN	NaN	NaN	NaN	NaN	NaN	NaN	NaN	NaN	NaN	NaN	NaN	NaN	NaN	NaN	NaN	NaN	NaN	NaN	NaN	NaN	0.472901916376821	NaN	NaN	NaN	NaN	NaN	NaN	0.0985259062921148	0.0455470984061484	NaN	NaN	NaN	0.425350740089965	NaN	NaN
NaN	NaN	NaN	NaN	NaN	NaN	NaN	0.0372332664780784	NaN	NaN	NaN	NaN	NaN	NaN	NaN	NaN	NaN	NaN	NaN	NaN	NaN	NaN	NaN	NaN	NaN	NaN	NaN	NaN	NaN	NaN	NaN	NaN	NaN	NaN	NaN	0.0449168049431794	NaN	NaN	NaN	NaN	NaN	NaN	0.0762389766554074	0.0812991808403442	NaN	NaN	NaN	0.218146036982509	NaN	NaN
NaN	NaN	NaN	NaN	NaN	NaN	NaN	0.030707383933535	NaN	NaN	NaN	NaN	NaN	NaN	NaN	NaN	NaN	NaN	NaN	NaN	NaN	NaN	NaN	NaN	NaN	NaN	NaN	NaN	NaN	NaN	NaN	NaN	NaN	NaN	NaN	0.0637164312962482	NaN	NaN	NaN	NaN	NaN	NaN	0.0447635092465293	NaN	NaN	NaN	NaN	NaN	NaN	NaN
NaN	NaN	NaN	NaN	NaN	NaN	NaN	0.0529479867469816	NaN	NaN	NaN	NaN	NaN	NaN	NaN	NaN	NaN	NaN	NaN	NaN	NaN	NaN	NaN	NaN	NaN	NaN	NaN	NaN	NaN	NaN	NaN	NaN	NaN	NaN	NaN	0.0507485504756937	NaN	NaN	NaN	NaN	0.0421357325002661	NaN	0.0535938217022105	NaN	NaN	NaN	NaN	NaN	NaN	NaN
NaN	NaN	NaN	NaN	NaN	NaN	NaN	0.0357424055610601	NaN	NaN	NaN	NaN	NaN	NaN	NaN	NaN	0.55787981378448	NaN	NaN	NaN	NaN	NaN	NaN	NaN	NaN	NaN	NaN	NaN	NaN	NaN	NaN	NaN	NaN	NaN	NaN	0.00685531524460322	NaN	NaN	NaN	NaN	0.0666933294935416	NaN	0.0429768902869331	NaN	NaN	0.493639458248745	NaN	NaN	0.373644490504044	NaN
NaN	NaN	NaN	NaN	NaN	NaN	NaN	0.0735227394046141	NaN	NaN	NaN	NaN	NaN	NaN	NaN	NaN	0.016185066178009	NaN	NaN	NaN	NaN	NaN	NaN	NaN	NaN	NaN	NaN	NaN	NaN	0.0341317927489996	0.0707746406307816	NaN	NaN	NaN	NaN	0.0782250996849715	NaN	NaN	NaN	NaN	0.0746741797318475	NaN	0.0421079580702266	NaN	NaN	0.0385115595187132	NaN	NaN	0.0269399361018897	NaN
NaN	NaN	NaN	NaN	NaN	NaN	NaN	0.0371660954375129	NaN	NaN	NaN	NaN	NaN	NaN	NaN	NaN	0.0225257773891098	NaN	NaN	NaN	NaN	NaN	NaN	NaN	NaN	NaN	NaN	NaN	NaN	0.0881746917186511	0.0673230312109571	NaN	NaN	NaN	NaN	0.0827318487774585	NaN	NaN	NaN	NaN	0.0447748904429122	NaN	0.0754685101824186	NaN	NaN	0.0943000257845899	NaN	NaN	0.0144709325276747	NaN
NaN	NaN	NaN	NaN	NaN	NaN	NaN	0.0281662805270426	NaN	NaN	NaN	NaN	NaN	NaN	NaN	NaN	0.442778170167344	NaN	NaN	NaN	NaN	NaN	NaN	NaN	NaN	NaN	NaN	NaN	NaN	0.0254636289934667	0.019145763446792	NaN	NaN	NaN	NaN	0.0384463611628531	NaN	NaN	NaN	NaN	0.060823280797475	NaN	0.20126251897542	NaN	NaN	0.0660975216942039	NaN	NaN	0.00991025834982675	NaN
NaN	NaN	NaN	NaN	NaN	NaN	NaN	NaN	NaN	NaN	NaN	NaN	NaN	NaN	NaN	NaN	0.546551128276736	NaN	NaN	NaN	NaN	NaN	NaN	NaN	NaN	NaN	NaN	NaN	NaN	0.0346822611545198	0.00937857155337122	NaN	NaN	NaN	NaN	0.0289023255308197	NaN	NaN	NaN	NaN	0.0784884400170449	NaN	0.137740201707062	NaN	NaN	0.0224579479963509	NaN	NaN	0.0211903802684808	NaN
NaN	NaN	NaN	NaN	NaN	NaN	NaN	NaN	NaN	NaN	NaN	NaN	NaN	NaN	NaN	NaN	0.0488293536522101	NaN	NaN	NaN	NaN	NaN	NaN	NaN	NaN	NaN	NaN	NaN	NaN	0.0601072793453225	0.0664228528373436	NaN	NaN	NaN	NaN	0.0291864373059853	NaN	NaN	NaN	NaN	0.0415596533402873	NaN	NaN	NaN	NaN	0.0518284510846985	NaN	NaN	0.0294872528801464	NaN
NaN	NaN	NaN	NaN	NaN	NaN	NaN	NaN	NaN	NaN	NaN	NaN	NaN	NaN	NaN	NaN	0.022880809191754	NaN	NaN	NaN	NaN	NaN	NaN	NaN	NaN	NaN	NaN	NaN	NaN	0.0415119595347632	0.0163768870071459	NaN	NaN	NaN	NaN	0.0433765458032985	NaN	NaN	NaN	NaN	0.0251034834935793	NaN	NaN	NaN	NaN	0.0322989523496525	NaN	NaN	0.0539269380671106	NaN
NaN	NaN	NaN	NaN	NaN	NaN	NaN	NaN	NaN	NaN	NaN	NaN	NaN	NaN	NaN	NaN	0.0584725450069031	NaN	NaN	NaN	NaN	NaN	NaN	NaN	NaN	NaN	NaN	NaN	NaN	0.0845552742902196	0.0705397865306309	NaN	NaN	NaN	NaN	NaN	NaN	NaN	NaN	NaN	NaN	NaN	0.307406133612722	NaN	NaN	0.0497809439099481	NaN	NaN	0.0324960611586055	NaN
NaN	NaN	NaN	NaN	NaN	NaN	NaN	NaN	NaN	NaN	NaN	NaN	NaN	NaN	NaN	NaN	0.025282105634718	NaN	NaN	NaN	NaN	NaN	NaN	NaN	NaN	NaN	NaN	NaN	NaN	NaN	0.0236180944613274	NaN	NaN	NaN	NaN	NaN	NaN	NaN	NaN	NaN	NaN	NaN	0.0495230393436621	0.108065506570393	NaN	0.0776872009035796	NaN	NaN	0.0747507621247739	NaN
NaN	NaN	NaN	NaN	NaN	NaN	NaN	NaN	NaN	NaN	NaN	NaN	NaN	NaN	NaN	NaN	0.0114013995761059	NaN	NaN	NaN	NaN	NaN	NaN	NaN	NaN	NaN	NaN	NaN	NaN	NaN	0.0768044227177136	NaN	NaN	NaN	NaN	NaN	NaN	NaN	NaN	NaN	NaN	NaN	0.00962874002594242	0.0719089079224192	NaN	NaN	NaN	NaN	0.104377698187642	NaN
NaN	0.35428468752912	NaN	NaN	NaN	NaN	NaN	NaN	NaN	NaN	NaN	NaN	NaN	NaN	NaN	NaN	0.0333689656428902	NaN	NaN	NaN	NaN	NaN	NaN	NaN	NaN	NaN	NaN	NaN	NaN	NaN	0.0524199142127215	NaN	NaN	NaN	NaN	NaN	NaN	0.0400446937832681	NaN	NaN	NaN	NaN	0.0602077302494494	0.023911955216521	NaN	NaN	NaN	NaN	0.472003920250649	0.0490581670868217
NaN	0.0870144333569943	NaN	NaN	NaN	NaN	NaN	NaN	NaN	0.387987965493124	NaN	NaN	NaN	NaN	NaN	NaN	0.0174404227117884	NaN	NaN	NaN	NaN	NaN	NaN	NaN	NaN	NaN	NaN	NaN	NaN	NaN	0.0248072901135498	NaN	NaN	0.0335177939210349	NaN	0.0181511469177525	NaN	0.0725701448693633	NaN	NaN	NaN	NaN	0.0808038079885484	0.057596391626744	NaN	NaN	NaN	NaN	0.54854469092	0.0244095151088504
NaN	0.0482485954656673	NaN	NaN	NaN	NaN	NaN	NaN	NaN	0.0937048896224309	NaN	NaN	NaN	NaN	NaN	NaN	0.00867818442905679	NaN	NaN	NaN	NaN	NaN	NaN	NaN	NaN	NaN	NaN	NaN	NaN	NaN	0.0283153726025748	NaN	NaN	0.0613055504167779	NaN	0.0303818047814162	NaN	0.0803968649144813	NaN	NaN	NaN	NaN	0.0636075346556594	0.016565616636476	NaN	NaN	NaN	NaN	0.0737534001856665	0.0858283162456654
NaN	0.0137850316747567	NaN	NaN	NaN	NaN	NaN	NaN	NaN	0.0748982587818472	NaN	NaN	NaN	NaN	NaN	NaN	0.0328239116993391	NaN	NaN	NaN	NaN	NaN	NaN	NaN	NaN	NaN	NaN	NaN	NaN	NaN	0.0492487099234219	NaN	NaN	0.137828740672045	NaN	0.0667973499473228	NaN	0.0304426372406188	NaN	NaN	NaN	NaN	NaN	0.0431292944662847	NaN	NaN	NaN	NaN	0.0915634195350084	0.0663636375205992
NaN	0.0333651889243356	NaN	NaN	NaN	NaN	NaN	NaN	NaN	0.0323021334213748	NaN	NaN	NaN	NaN	NaN	NaN	0.0637467294721139	NaN	NaN	NaN	NaN	0.242781574093062	NaN	NaN	NaN	NaN	NaN	NaN	NaN	NaN	0.486037834794198	NaN	NaN	0.111152180643423	NaN	0.0322916753323797	NaN	0.0576108265030589	NaN	NaN	0.0383314696800627	NaN	NaN	0.0603309956161733	NaN	NaN	NaN	NaN	0.0563459450023655	0.0451223864973917
NaN	0.0509839388680928	NaN	NaN	NaN	NaN	NaN	NaN	NaN	0.0305273719200887	NaN	NaN	NaN	NaN	NaN	NaN	NaN	NaN	NaN	NaN	NaN	0.549193903152024	NaN	NaN	NaN	NaN	NaN	NaN	NaN	NaN	NaN	NaN	NaN	0.224447192813426	NaN	0.0822088413180303	NaN	0.019619117818481	NaN	NaN	0.038982027264564	NaN	NaN	0.0577033245377267	NaN	NaN	NaN	NaN	0.0440916216511968	0.0592059387753363
NaN	NaN	NaN	NaN	NaN	NaN	NaN	NaN	NaN	0.0183518722273389	NaN	NaN	NaN	NaN	NaN	NaN	NaN	NaN	NaN	NaN	NaN	0.0876941577327095	NaN	NaN	NaN	NaN	NaN	NaN	NaN	0.0281207892103311	NaN	NaN	NaN	NaN	NaN	0.019082842926662	0.0304877222866105	0.0981375264355832	NaN	NaN	0.011869447457706	NaN	NaN	0.0230345549483709	NaN	NaN	NaN	NaN	0.0601989119597323	0.0234527419942656
NaN	NaN	NaN	NaN	NaN	NaN	NaN	NaN	NaN	0.0632115449531099	NaN	NaN	NaN	NaN	NaN	NaN	NaN	NaN	NaN	NaN	NaN	0.0636791744520203	NaN	NaN	NaN	NaN	NaN	NaN	NaN	0.0647713323177185	NaN	NaN	NaN	NaN	NaN	0.0465955264081425	0.0294766213494893	0.093487757833602	NaN	NaN	0.0408496978737484	NaN	NaN	0.0498918671444357	NaN	NaN	NaN	NaN	0.0699930551836188	0.0802065874719681
NaN	NaN	NaN	NaN	NaN	NaN	NaN	NaN	NaN	NaN	NaN	NaN	NaN	NaN	NaN	NaN	NaN	NaN	NaN	NaN	NaN	0.0642792835163587	NaN	NaN	NaN	NaN	NaN	NaN	NaN	0.0422945877759008	NaN	NaN	NaN	NaN	NaN	0.0392013005973012	0.0522771760144722	0.0557723091721458	NaN	NaN	0.0805348454483781	NaN	NaN	0.104880023974243	NaN	NaN	NaN	NaN	0.0664675460065426	0.425827920995097
NaN	NaN	NaN	NaN	NaN	NaN	NaN	NaN	NaN	NaN	NaN	NaN	NaN	NaN	NaN	NaN	0.0850539599959661	NaN	NaN	NaN	NaN	0.0197821819833712	NaN	0.0776178093585209	NaN	NaN	NaN	NaN	NaN	0.0500272461211774	NaN	NaN	NaN	NaN	NaN	0.0292300905677187	0.046929156894151	0.021674218048398	NaN	NaN	0.061742952379525	NaN	NaN	0.0094989181428841	NaN	NaN	NaN	NaN	0.036869328125404	0.393813476502724
NaN	NaN	NaN	NaN	NaN	NaN	NaN	NaN	NaN	NaN	NaN	NaN	NaN	NaN	NaN	NaN	0.0873663496589488	NaN	NaN	NaN	NaN	0.110255297867445	NaN	0.0724639031079868	NaN	NaN	NaN	NaN	NaN	0.0300365200153897	NaN	NaN	NaN	NaN	NaN	NaN	0.0690707352984807	0.0545170222222005	NaN	NaN	0.0791248143227928	NaN	NaN	0.0708622754323033	NaN	NaN	NaN	NaN	0.0114454145200981	0.633648731785136
NaN	NaN	NaN	NaN	NaN	NaN	NaN	NaN	NaN	NaN	NaN	NaN	NaN	NaN	NaN	NaN	0.0337768550243153	NaN	NaN	NaN	NaN	0.0348960669899204	NaN	0.0228462781405843	NaN	NaN	NaN	NaN	NaN	0.0339679328009948	NaN	NaN	NaN	NaN	NaN	NaN	0.0516879800904377	0.02160395414102	NaN	NaN	0.263804880835035	NaN	NaN	0.0279479847621828	NaN	NaN	NaN	NaN	0.0685215177407228	0.787915807788631
NaN	0.0480595991193187	NaN	NaN	NaN	NaN	NaN	NaN	NaN	NaN	NaN	NaN	NaN	NaN	NaN	NaN	0.036095920354167	NaN	NaN	NaN	NaN	0.0879791832718038	0.0364856248964205	0.0228510485649483	NaN	NaN	NaN	NaN	NaN	0.030328202088035	NaN	NaN	0.282681768567554	NaN	NaN	NaN	0.370327971699042	0.0292324058839866	NaN	NaN	NaN	NaN	NaN	0.0696532024689248	NaN	NaN	NaN	0.0658684945342243	0.203912915169948	0.0652715910351462
NaN	0.0632771803036241	NaN	NaN	NaN	NaN	NaN	NaN	NaN	NaN	NaN	NaN	NaN	NaN	NaN	NaN	0.0499244469384373	NaN	NaN	NaN	NaN	0.0709685691823057	0.0225862170778645	0.0709451362417119	NaN	NaN	NaN	NaN	NaN	0.0520496263678237	NaN	NaN	0.0549396859308651	NaN	NaN	NaN	0.208749729626332	0.0142390295981942	NaN	NaN	NaN	NaN	NaN	0.0338773810105965	NaN	NaN	NaN	0.0702271206987443	0.145137825216015	0.0885382523232949
NaN	0.0447017816106188	NaN	NaN	NaN	NaN	NaN	NaN	NaN	NaN	NaN	NaN	NaN	NaN	NaN	NaN	0.0367047825774251	NaN	NaN	NaN	NaN	0.0508462486895788	0.0824876875435771	NaN	NaN	NaN	NaN	NaN	NaN	0.0850112226938902	NaN	NaN	0.0648617619480663	NaN	NaN	NaN	0.303318951618004	0.0290414746897755	NaN	NaN	NaN	NaN	0.00921043447474216	0.0470925189942881	NaN	NaN	NaN	0.0352720400971537	0.040566751575876	0.0557283538913294
NaN	0.059353433630427	NaN	NaN	NaN	NaN	NaN	NaN	NaN	NaN	NaN	NaN	NaN	NaN	NaN	NaN	0.208500744151802	NaN	NaN	NaN	NaN	0.0400064960322379	0.0110454021735604	NaN	NaN	NaN	NaN	NaN	NaN	0.042506732235481	NaN	NaN	0.0379849557427775	NaN	NaN	NaN	NaN	0.0769144949511456	NaN	NaN	NaN	NaN	0.00769812757684816	0.0287926423627378	NaN	0.0228229773451116	NaN	0.0690021123379038	0.0306905830725479	0.0326603944562042
NaN	0.0306470559936231	NaN	NaN	NaN	NaN	NaN	NaN	NaN	NaN	NaN	NaN	NaN	NaN	NaN	NaN	0.192093449396441	NaN	NaN	NaN	NaN	0.0567478200242547	0.0382266239925061	NaN	NaN	NaN	NaN	NaN	NaN	0.0847730982038472	NaN	NaN	0.0200316415010307	NaN	NaN	NaN	NaN	0.0308062144669312	NaN	NaN	NaN	NaN	0.0567478995632627	0.0160885792168434	NaN	0.0635395583308294	NaN	0.152433008407949	0.0458928843667704	0.0646968177469004
NaN	0.02728309693421	NaN	NaN	NaN	NaN	NaN	NaN	NaN	NaN	NaN	NaN	NaN	NaN	NaN	NaN	0.228717937899944	NaN	NaN	NaN	NaN	0.458655410341979	0.0535900460145537	NaN	0.0250985307634863	NaN	NaN	NaN	NaN	0.0872606014972	NaN	NaN	0.0786112231644092	NaN	NaN	NaN	NaN	0.0405687327353618	NaN	NaN	NaN	NaN	0.0266046445548206	0.0752897579471268	NaN	0.0197838445910288	NaN	0.110339335830166	0.0298618637820382	0.0227902538673401
NaN	0.036132745502523	NaN	NaN	NaN	NaN	NaN	NaN	NaN	NaN	0.484169199534581	NaN	NaN	NaN	NaN	NaN	0.259457825192762	NaN	NaN	NaN	NaN	0.462620151573194	0.0207806191003122	NaN	0.0756291578909773	NaN	NaN	NaN	NaN	0.0534844411113252	0.0196400108419172	NaN	0.0752657764975541	NaN	NaN	NaN	NaN	0.0214873488433905	NaN	NaN	NaN	NaN	0.0957372577258319	0.066317783771795	NaN	0.0915265227905668	0.040458365710388	0.0326752639558479	0.0282154205151743	0.0341367169845383
NaN	NaN	NaN	NaN	NaN	NaN	NaN	NaN	NaN	NaN	0.0539893104027077	NaN	NaN	NaN	NaN	NaN	0.047577116024971	NaN	NaN	NaN	NaN	0.0971697968844642	0.0522990362691874	NaN	0.0808626463974568	NaN	NaN	NaN	NaN	0.0827780217610517	0.0606193687856723	NaN	0.0334580330240595	NaN	NaN	NaN	NaN	0.0536036010082033	NaN	NaN	NaN	NaN	0.0850332824173086	0.0487988580008127	NaN	0.056657725327393	0.0426269728496147	0.050931826517213	0.0727903582474786	0.019749876406192
NaN	NaN	NaN	NaN	NaN	NaN	NaN	NaN	NaN	NaN	0.0557994269539798	NaN	NaN	NaN	NaN	NaN	0.0678333129444519	NaN	NaN	NaN	NaN	0.021056834303158	0.0306735603660646	NaN	0.0204968354047552	NaN	NaN	NaN	NaN	0.066708739468947	0.0297743069521857	NaN	0.0285844313779519	NaN	NaN	NaN	NaN	0.0235305993925828	NaN	NaN	NaN	NaN	0.0737060545283502	0.0073829613713151	NaN	NaN	0.0222811209885824	0.060002083384585	0.0726092284043622	0.0321789133494472
NaN	NaN	NaN	NaN	NaN	NaN	NaN	NaN	NaN	NaN	0.0383783805078414	NaN	NaN	NaN	NaN	NaN	0.0645804600362173	NaN	NaN	NaN	NaN	0.515177946044877	0.0135087868653557	NaN	0.0326896312008021	NaN	NaN	NaN	NaN	0.0804264741728534	0.0094326022112411	NaN	0.0255650857445141	NaN	NaN	NaN	NaN	0.0250417995776871	NaN	NaN	NaN	NaN	0.0441455741509823	0.0298146876172063	NaN	NaN	0.0527620662620809	NaN	0.116991869849971	0.0825934990888017
NaN	0.0764560062894494	NaN	NaN	NaN	NaN	NaN	NaN	NaN	NaN	0.0742928550844071	NaN	NaN	NaN	NaN	NaN	0.0341028616223318	NaN	NaN	NaN	NaN	0.545775915902331	0.0543191370943308	NaN	0.0760272122375025	NaN	NaN	NaN	NaN	0.0413587489584518	0.0747744623310864	NaN	0.0730370356433635	NaN	NaN	NaN	NaN	0.0353545918748009	NaN	NaN	NaN	NaN	0.0520686306817286	0.0428060365246132	0.27330013001439	NaN	0.0356720739936568	NaN	0.0978503270237193	0.0773555139546117
NaN	0.0557023891084742	NaN	NaN	NaN	NaN	NaN	NaN	NaN	NaN	0.0878091130413954	NaN	NaN	NaN	NaN	NaN	0.0494794183250311	NaN	NaN	NaN	NaN	0.0460161145201316	0.0491916661237856	NaN	0.102296443261896	NaN	NaN	NaN	NaN	0.0311163481714385	0.0609879077569753	0.0925017648514844	0.0933321894534604	NaN	NaN	NaN	NaN	0.0420056780593905	NaN	NaN	NaN	NaN	0.0791712626213044	0.0283795530855741	0.0832709733586589	NaN	0.0285767557738791	NaN	0.0478422130548286	0.0835121935050823
NaN	0.0404106309771632	NaN	NaN	NaN	NaN	NaN	NaN	NaN	NaN	0.0669985436254651	NaN	NaN	NaN	NaN	NaN	0.0434159285023531	NaN	NaN	NaN	NaN	0.0344583620481374	0.0629976586753357	NaN	0.0918324398422703	NaN	NaN	NaN	NaN	0.0548642596087882	0.0297209168457684	0.0500489176512437	0.0445088086819542	NaN	NaN	NaN	NaN	0.0509448957459518	NaN	NaN	NaN	NaN	0.0899536261804003	0.0608995582470999	0.097105775740653	NaN	0.0442141911829151	NaN	0.0453816474186917	0.0716139489509747
NaN	0.0256418164660004	NaN	NaN	NaN	NaN	NaN	NaN	NaN	NaN	0.05889290815216	NaN	NaN	NaN	NaN	NaN	0.0592418815685446	NaN	NaN	NaN	NaN	0.0536335105897799	0.0237121193668808	NaN	0.0442989740490141	NaN	NaN	NaN	NaN	0.0849682806549752	0.070986006007937	0.0466130375100007	0.0245376523069343	NaN	NaN	NaN	NaN	0.0363450880715225	NaN	NaN	NaN	NaN	0.020218183657268	0.103746465236719	0.062665156961869	NaN	0.0628189029603989	NaN	0.008221563288713	0.0222805230880154
NaN	0.0812372590014286	NaN	NaN	NaN	NaN	NaN	NaN	NaN	NaN	0.0705744176557796	NaN	NaN	NaN	NaN	NaN	0.227971062180197	NaN	NaN	NaN	NaN	0.080626235604383	0.0716550788588509	NaN	NaN	NaN	NaN	NaN	NaN	NaN	0.0440249405866035	0.0608052089147237	0.00336806861415811	0.0607095888904151	NaN	NaN	NaN	0.0581235925540766	NaN	NaN	NaN	NaN	0.0574289917895465	0.0870714946002894	0.0414425947236587	NaN	0.0322133347140195	NaN	0.0633235545207077	0.0716809860626648
NaN	0.0618779291475342	NaN	NaN	NaN	NaN	NaN	0.0622321539835862	NaN	NaN	0.0290566904237207	NaN	NaN	NaN	NaN	NaN	0.308161944617951	NaN	NaN	NaN	NaN	0.0647657182601661	0.0310957636862783	NaN	NaN	NaN	NaN	NaN	NaN	NaN	0.0554067930449039	0.0450061877704373	0.0235682326699939	0.00950187327101614	NaN	NaN	NaN	0.0821963017399535	NaN	NaN	NaN	NaN	0.00782033534034461	0.0230093437802992	0.0493225692698683	NaN	0.0309925500276482	NaN	0.0879256956181891	0.0860060049689203
NaN	0.0580013157987121	NaN	NaN	NaN	NaN	NaN	0.0942637038580555	NaN	NaN	0.0223581065876847	NaN	NaN	NaN	NaN	NaN	0.307353968539182	NaN	NaN	NaN	NaN	0.0363971507452489	0.6551277745126	0.660817671165367	NaN	NaN	NaN	NaN	NaN	NaN	0.0814576177981901	0.0265056658386605	0.0583954732929552	0.0731680395055373	NaN	NaN	NaN	0.0682131887473385	NaN	NaN	NaN	NaN	0.0702542858560477	0.0796129774950079	0.0855508112262207	NaN	0.0668485353566169	NaN	0.0526418993795066	0.0413077999034089
NaN	0.0271651861041061	NaN	NaN	NaN	NaN	NaN	0.0750534776473028	NaN	NaN	0.0386702087854923	NaN	NaN	NaN	0.531363117554153	NaN	NaN	NaN	NaN	NaN	NaN	0.0947721438127764	NaN	0.104309791054733	NaN	NaN	NaN	NaN	NaN	NaN	0.0906439007092708	0.0129190629492652	0.0701366634747929	0.0663174992136535	NaN	NaN	NaN	0.033266258971277	NaN	NaN	NaN	NaN	0.0666291342221308	0.0654921404218487	0.0524024316785498	NaN	0.0475025140962053	NaN	0.029845706112301	0.0728965657545091
NaN	0.108941975958481	0.121909515721223	0.0524901409282492	NaN	0.0309287120593153	NaN	0.0476337550541589	NaN	0.0583952475078976	0.0265135789116562	0.106879362787099	NaN	NaN	0.0576902679462374	NaN	NaN	0.0684064902048543	NaN	0.0538134802133285	NaN	0.0682187990062223	NaN	0.0475661093520192	0.0258199467750178	NaN	NaN	NaN	NaN	NaN	0.0487205725810532	0.0626818642561253	0.0405443005358323	0.0587285337603748	NaN	NaN	NaN	0.0510232790261212	NaN	NaN	NaN	NaN	0.0357281649586262	0.0143072761046316	0.05228271219164	NaN	0.0958782941844849	NaN	0.012718290781198	NaN
NaN	0.0498602496179661	0.0309628692497636	0.0253634310620545	NaN	0.0792280489157303	NaN	0.0212965852136572	NaN	0.113844655594325	0.0710686803153587	0.0365117860448162	0.0265785411400256	NaN	0.01674543497011	NaN	NaN	0.0477419054941097	NaN	0.287082584473058	NaN	0.0927251036277263	NaN	0.0631720079941217	0.0506465080556482	NaN	NaN	NaN	NaN	NaN	0.0665986096372969	0.0484427077343503	0.0639822956213349	0.0451639154938253	NaN	NaN	NaN	0.0602508298713531	NaN	NaN	NaN	NaN	0.0637431054419287	0.0320037961601264	NaN	NaN	0.0554857699535438	NaN	0.0268692433582191	NaN
NaN	0.0649932207221209	0.0247155169413259	0.046408144986699	NaN	0.0607256339596484	NaN	0.0632539121501653	NaN	0.0396733168781833	0.103081665018433	0.0237238460197439	0.0773839357765701	NaN	0.0649217996334503	NaN	NaN	0.0570933741658452	NaN	0.494809537861504	NaN	0.0766011700704063	NaN	0.0110435875252783	0.0428992385439746	NaN	NaN	NaN	NaN	NaN	0.024913221543577	0.011303789267521	0.107010521611374	0.0384692151407918	NaN	NaN	NaN	0.064178092697564	NaN	NaN	NaN	NaN	0.0491837023847655	0.0571559907110658	NaN	NaN	0.682754519791109	NaN	0.0931682602537248	NaN
NaN	0.0737551004491452	0.054253885358683	0.0797254204397356	NaN	0.0857001021094549	NaN	0.0508322870709409	NaN	0.0567912342678722	0.0636005359658313	0.030877741106681	0.0418383774765958	NaN	0.0886429694070078	NaN	NaN	0.0219589336007638	NaN	0.670168411523776	NaN	0.0249175727400488	NaN	0.0538648185806189	0.0624228165490326	NaN	NaN	NaN	NaN	NaN	0.0462229859378788	0.00727768265606916	0.0706797668846043	NaN	NaN	NaN	NaN	0.0483933064157891	NaN	NaN	NaN	NaN	0.0336227521488476	0.0455294082027932	NaN	NaN	0.54063487897682	NaN	0.0890298624040881	0.269027632475771
NaN	0.0667072402062932	0.0684382136088675	0.0703389929683866	NaN	0.0275994608594727	NaN	0.0373120955273576	NaN	0.0348527218751337	0.068241908457032	0.0446755014404863	0.0440154980756235	NaN	0.14404653071437	NaN	NaN	0.0300143753783918	NaN	0.085032630579624	NaN	0.0226603026465662	NaN	0.0604208020803926	0.0339774100037873	NaN	NaN	NaN	NaN	NaN	0.0227653909601361	0.0696891998965774	0.00939951822491746	NaN	NaN	NaN	NaN	0.0733150691074743	NaN	NaN	NaN	NaN	0.0787898758482589	0.0604372875656064	NaN	NaN	NaN	NaN	0.0911032270478803	0.27671876675733
NaN	0.0244008092452808	0.04796545769013	0.0441369496967366	NaN	0.0265337754206513	NaN	0.0652158702322648	NaN	0.0326406870929061	0.0541065920227461	0.0343560006341302	0.0449466149467753	NaN	0.0529966630880547	NaN	NaN	0.0290620580812973	NaN	0.0512842323033379	NaN	0.0480188810951012	NaN	0.0598574303166595	0.12711073888162	NaN	NaN	NaN	NaN	NaN	0.0470780007858233	0.0648941330340461	0.0558263422601418	NaN	NaN	NaN	NaN	0.0429039075842521	NaN	NaN	NaN	NaN	0.0557562655393143	0.0549365323784734	0.0600776442859042	NaN	NaN	NaN	0.145544068450322	0.293189583425275
NaN	0.0412384703010738	0.0555156097735209	0.131904509382478	NaN	0.0466488080701036	NaN	0.0342019393758577	NaN	0.0291057892718315	0.0377439070489242	0.0360342388186587	0.0159040928715251	NaN	0.0537882566613713	NaN	NaN	0.0399788978075945	NaN	0.0482039171974448	NaN	0.0535332568551974	NaN	0.0257090627749133	0.0635970439728032	NaN	NaN	NaN	NaN	NaN	0.0642147571765448	0.0527407233306174	0.0256374196162039	NaN	NaN	NaN	NaN	0.0594645553898082	NaN	NaN	NaN	NaN	0.115304875025126	0.077659317703607	0.0265854785941337	NaN	NaN	NaN	0.0853010490052912	0.205993397742301
NaN	0.042054613869793	NaN	0.0804349066399568	NaN	0.046680131816174	NaN	0.0548516100393493	NaN	0.0858895685730748	0.0520736348511347	0.0904360259208882	0.0435692484597348	NaN	0.0410723529173767	NaN	NaN	0.0868355329354709	NaN	0.0884725719549509	NaN	0.101690951833219	NaN	0.0483881024234475	0.041634144862633	NaN	NaN	NaN	NaN	NaN	0.0320435623621133	0.0259237750089988	0.0116857348747982	NaN	NaN	NaN	NaN	0.0302122361631605	NaN	NaN	NaN	NaN	0.0962812676832716	0.027706484879678	0.106257968695623	NaN	NaN	NaN	0.0603637921475222	0.0387922822714653
NaN	0.04067976810411	NaN	0.0667541165517785	NaN	0.0439459738385245	NaN	0.127200508090142	NaN	0.0567704221110774	0.0602810047292528	0.0542162888745258	0.0222546162894583	NaN	NaN	NaN	NaN	0.124244092681798	NaN	0.0261510069477686	NaN	0.0464908988290459	NaN	0.00877278521305275	0.0228879599615644	NaN	NaN	NaN	NaN	NaN	0.0289743041975973	0.0778382979535496	0.0197285950328191	NaN	NaN	NaN	NaN	0.0389880795931496	NaN	NaN	NaN	NaN	0.0567960606606018	0.0412472502933556	0.0680600623539922	NaN	NaN	NaN	0.0374837460681407	0.0347564913612337
NaN	0.074869984300922	NaN	0.0876271302213281	NaN	0.0171966253895111	NaN	0.0928114370143616	NaN	0.0527014293844765	0.0543844686626925	0.0291650108923676	0.116887534285738	NaN	NaN	NaN	NaN	0.0626894252237269	NaN	0.062270023686211	NaN	0.0348200794246775	NaN	0.0621414953757205	0.0700788424566326	NaN	NaN	NaN	NaN	NaN	0.0605567734131233	0.0850144945756305	0.0333734045536606	NaN	NaN	NaN	NaN	0.0325581010355843	NaN	NaN	NaN	NaN	0.0388570201645401	0.0283351521450465	0.03803403876211	NaN	NaN	0.123051806909573	0.0240877960722471	0.0457836131824279
NaN	0.0297327396938355	NaN	0.0586491645879083	NaN	0.0337971981104173	NaN	0.0877620414004169	NaN	0.0994638267362287	0.178776982642711	0.0717592839811905	0.051075252884305	NaN	NaN	NaN	NaN	0.0684515338387826	NaN	0.0701029114037299	NaN	0.0760518107903123	NaN	0.506392441921812	0.0340688892848303	NaN	NaN	NaN	NaN	NaN	0.047190524504748	0.0240382775135367	0.0978028548129943	NaN	NaN	NaN	NaN	0.0303514590379151	NaN	NaN	NaN	NaN	0.11895777754308	0.027711462583712	0.0284232283128038	NaN	NaN	0.0207506676377722	0.0962375189806512	0.0210106634127926
NaN	0.0447596961104439	NaN	0.0933189374445215	NaN	0.0687942464168748	NaN	0.0684654511865955	NaN	0.0326437305159463	NaN	0.0265863120054232	0.0305577687213471	NaN	NaN	NaN	NaN	0.0656303720396874	NaN	0.048010860604049	NaN	0.0585747117175976	NaN	NaN	0.0801864874121677	NaN	NaN	NaN	NaN	NaN	0.0562680453218265	0.0638014173343778	0.141564452535732	NaN	NaN	NaN	NaN	0.0583773721304924	NaN	NaN	NaN	NaN	0.0635430139289661	0.0303968278402931	0.0503786107766909	NaN	NaN	0.0264651487886227	0.0974423186580497	0.0365781347046251
NaN	0.0421210406657046	0.0377237075478259	0.142403430898275	NaN	0.0479887658310164	NaN	0.0380345721580553	NaN	0.0587146866171518	NaN	0.0670465382262819	0.0219787568764081	NaN	0.0599572096340503	NaN	NaN	0.100852140548695	0.0510926992333695	0.0663065392626472	NaN	0.0339059730213193	NaN	NaN	0.0304839909756038	NaN	NaN	NaN	NaN	NaN	0.0368210949065336	0.0479347513455439	0.0185593064956343	NaN	NaN	NaN	NaN	0.0186746391285945	NaN	NaN	NaN	NaN	0.0410303574104615	0.0447055036903552	0.026524674144319	NaN	NaN	0.0880832730147668	0.083572504230101	0.0230798783036092
NaN	0.0151143830446008	0.0260139837794873	0.0800969645013252	NaN	0.0253939783039728	NaN	0.0735041466635976	NaN	0.0708065829405084	NaN	0.0567796156796431	0.0151441181456691	NaN	0.0592813170510706	NaN	NaN	0.283887524733975	0.049333879202512	0.0339027076478299	NaN	NaN	NaN	NaN	0.0980341657670025	NaN	NaN	NaN	NaN	NaN	0.0675451155245503	0.056277634571207	0.0257140535898295	NaN	NaN	NaN	NaN	0.102544921738233	NaN	NaN	NaN	NaN	0.0172508659162185	0.0978485065389577	0.0570555331324084	NaN	NaN	0.122339597746125	0.0420095687899091	0.0492678593068913
NaN	0.011230920540708	0.0355809571750258	0.0447522858359339	NaN	0.0671515047640075	NaN	0.0175070673140859	NaN	0.0407736817307389	NaN	0.0912975287129902	0.0615732891428236	NaN	0.03258287938515	NaN	NaN	0.304755926685961	0.114667146164388	0.0840736251687694	NaN	NaN	0.675140547105839	NaN	0.0752006650068708	NaN	NaN	NaN	NaN	NaN	0.0392940001039732	0.0699957403431454	0.0803051498238536	NaN	NaN	NaN	NaN	0.0912660382757961	NaN	NaN	NaN	NaN	0.0478072137439615	0.0186476813056469	0.0578273594993839	NaN	NaN	0.0459197869003963	0.0338352944360869	0.0204541175828195
NaN	0.045878279558912	0.0672737107914496	0.0474078637283483	NaN	0.0380993148353402	NaN	0.0584495361426092	0.0380825675014994	0.020464623868173	NaN	0.116184936086147	0.0606300931273137	NaN	0.0249832267730513	NaN	NaN	0.0464532603491433	0.139871127566818	0.0777477123721743	NaN	NaN	0.0900518808208092	NaN	0.0396973913588024	NaN	NaN	NaN	NaN	NaN	0.0368415270329387	0.0727220684052842	0.0483305137187651	NaN	NaN	NaN	NaN	0.0237681773000584	NaN	NaN	NaN	NaN	0.0599863455388445	0.0757187692207996	0.0321108660817325	NaN	NaN	0.0805459881535027	0.0435168687652231	0.021683922087202
NaN	0.0204350595985053	0.0233452851551967	0.0359553058714205	NaN	0.0885267563174354	NaN	0.0594490313169015	0.030910826373445	0.0656534772228874	NaN	0.0687430743576354	0.0749093149979632	NaN	0.0366329985215583	0.0377079528999488	NaN	0.0147635228559898	0.0693455351173924	0.0376595122700626	NaN	NaN	0.0220056433146019	NaN	0.156329689515358	NaN	NaN	NaN	NaN	NaN	0.0521669369008715	0.0659535775147974	0.0909859597611486	NaN	NaN	NaN	NaN	0.0666779895811323	NaN	NaN	NaN	0.277115718521284	0.048915787045728	0.115600265897891	0.0344191654246709	NaN	NaN	0.0706237888013791	0.0500640470435946	0.0203572456455343
NaN	0.0525598911533336	0.017956507224617	0.0258556567490752	NaN	0.0301557379681585	NaN	0.0522190159743761	0.0417813097918288	0.0143997210312534	NaN	0.0301254377135475	0.0417743794305806	NaN	0.0472520810366286	0.0446981897942881	NaN	0.0123673838176429	0.0514945445848855	0.0281201353574715	NaN	NaN	0.0284329659708728	NaN	0.057013652097885	NaN	NaN	NaN	NaN	NaN	0.0556679769543762	0.108447957224382	0.0244897106749306	NaN	NaN	NaN	NaN	0.0348683426565472	NaN	NaN	NaN	0.647817957583991	0.0427332826846292	0.047773342047986	0.0501911226235794	NaN	NaN	0.0346254271451112	0.0806463997753065	0.0424928021191108
NaN	0.0470405250179891	0.0870085800077684	0.0508620728524648	NaN	0.0491573246630275	NaN	0.0546105868480309	0.100694233543229	0.0195154695795478	NaN	0.024039142350199	0.0224169977824621	NaN	0.107230390658822	0.0146384775308706	NaN	0.0471729383281662	0.0426679474598711	0.0477835821939955	NaN	NaN	0.0874692381273425	NaN	0.0258932088836272	NaN	NaN	NaN	NaN	NaN	0.10841164855577	0.0926783059871193	0.0752597140270176	NaN	NaN	NaN	NaN	0.0347396394737011	NaN	NaN	NaN	0.0598224861929804	0.0765038049642311	0.0445030814362024	0.0323656705250615	NaN	NaN	0.0554782916711004	0.0514337575645149	0.0528803727129011
NaN	0.0653235049525396	0.027386267979594	0.0501000457531305	NaN	0.0698630353259162	NaN	0.0120451177791922	0.0526165275815477	0.0323603471287034	NaN	0.0510203303477353	0.0360478336029727	NaN	0.0352684406506994	0.0374300839687599	NaN	0.0540220917590601	0.0436627396065398	0.0591734334386956	NaN	NaN	NaN	NaN	0.0467457584512188	NaN	NaN	NaN	NaN	NaN	0.12731436158674	0.0656986776632263	0.0717720327174744	NaN	NaN	NaN	NaN	0.0138715038471292	NaN	NaN	NaN	0.0781449912575258	0.0480651013903804	0.0324079437135367	0.0604485959432428	NaN	0.0279626515402933	0.0487472318404566	0.0223091666053887	0.157427249697911
NaN	0.0375844695969838	0.0278287270968037	0.0228262580054738	NaN	0.0227368476121083	NaN	0.0743715500334528	0.0790825827634547	0.037787777881335	NaN	0.0831735334594353	0.0594343591465601	NaN	0.039446215077384	0.0419980987249879	NaN	0.0645496857464461	0.0170992304652629	0.0513998708697966	NaN	NaN	NaN	NaN	0.0228852397971412	NaN	NaN	NaN	NaN	NaN	0.0252396300418616	0.0288495563663093	0.0592469498097049	NaN	NaN	NaN	NaN	0.052737015544799	NaN	NaN	NaN	0.0413258884495728	0.021594127639308	0.0645654256821866	0.0376949297124151	NaN	0.0537334784219346	0.0669353765475468	0.0435499460909307	0.0192632311093689
NaN	0.031516927358206	0.0507147712136026	0.0749818354275227	NaN	0.04148121069598	NaN	0.0235173854638039	0.0365323059783389	0.0503341744151379	NaN	0.076197584094748	0.0636377979787514	NaN	0.0988620874746367	0.0242182941302196	NaN	0.0225097715675425	0.0360512214596198	0.0429612331050112	NaN	NaN	NaN	NaN	0.0193417116615152	NaN	NaN	NaN	NaN	NaN	0.0439544127638685	0.0587863881100868	0.0383879011790531	NaN	NaN	NaN	NaN	0.0530324212453739	NaN	0.0443505482904555	NaN	0.0329451224789297	0.0507124372859447	0.0296553178833214	0.0200026621318744	NaN	0.0623436035432574	0.036194638228916	0.11048612157768	0.0379950860944735
NaN	0.0116484905230616	0.0481082324913302	0.0702617471587157	NaN	0.066975216660937	0.0406639345782653	0.0600787347667978	0.0502584070737469	0.0440930673420404	NaN	0.016633317138401	0.021252067850493	NaN	0.0920012401194893	0.0504220409393619	NaN	0.0392719362378936	0.108119283355169	0.0501870203889149	NaN	NaN	NaN	NaN	0.0134568568452508	NaN	NaN	NaN	NaN	NaN	0.0472727176268398	0.0418002299576827	0.0679691346035306	NaN	NaN	NaN	NaN	0.0188169805826553	0.123970623961717	0.0636595467635761	NaN	0.0622582099097437	0.0546077003435317	0.0253471889232305	NaN	NaN	0.119383118351729	0.108510935201103	0.0571935764830943	0.0471815326117661
NaN	0.0749809558254839	0.0675552712503567	0.0632727290046061	NaN	0.103781073089467	0.037710547728998	0.0603113992570385	0.0333733624555208	0.0603612891517265	NaN	0.105126971029743	0.0783188022759001	NaN	0.0659979643646776	0.0338915026986463	NaN	NaN	0.30676449101626	0.0380522908874508	NaN	NaN	NaN	NaN	0.0411610094580183	NaN	NaN	NaN	NaN	NaN	0.0546325895766576	0.0287080424110601	0.0475830011129621	0.271968921071652	NaN	NaN	NaN	0.0141518796097585	0.0452221760336797	0.0404817008157252	NaN	0.342903731933166	0.049343887506218	0.0400117472749726	NaN	NaN	0.0294143940290847	0.0460447998857838	0.0452987604534404	0.0740488380857832
NaN	0.0485606661665935	0.0826588717976939	0.0509315800895916	NaN	0.0310207101605012	0.0453391288487522	0.0224981057290792	0.0271544456262203	0.10864932112442	0.0543702609180035	0.114067421996066	0.0575755847067996	NaN	0.0502469945077704	0.0423676821374711	NaN	NaN	NaN	0.0991246917153517	NaN	NaN	NaN	NaN	0.023790181979518	NaN	NaN	NaN	NaN	NaN	0.0862021128204705	0.0250184778693713	0.0832953544345985	0.0120714794861598	NaN	NaN	NaN	0.0369962305589241	0.0313314201675667	0.040077768393315	NaN	NaN	0.0411026004016935	0.0694263700231406	NaN	NaN	0.0241552427679938	0.127583221400008	0.0423768594097818	0.0218085291554603
NaN	0.033633738501723	0.0360403051071887	0.0534110612253903	NaN	0.0585683227737413	0.0290106613458141	0.0166604711040753	0.0115329474136375	0.125377779432988	0.0938961129382499	0.0843702633459544	0.0431443249584611	NaN	NaN	0.0353176749944952	NaN	0.484281199186952	NaN	0.0573574507744787	NaN	NaN	NaN	NaN	0.134761670694248	NaN	NaN	NaN	NaN	NaN	0.0302435891850551	0.0813399739130979	0.090558732233708	0.0143188606263033	NaN	NaN	NaN	0.0564828333480502	0.0504316156444701	0.0234205204778889	NaN	NaN	0.0872204753141029	0.0450507953999718	NaN	0.0177465398130443	0.0275679760277519	0.0507126551194374	0.0608118136054937	0.0963216649090796
NaN	0.0479545236089165	NaN	0.0391541640644877	NaN	0.112978553551125	0.0673847178625611	0.0585815909594475	0.0159989743232846	0.127743347671115	0.052207619612802	0.0117772517085686	0.0867480909705444	NaN	NaN	0.045880282308606	NaN	0.0624820602864832	NaN	0.0165550375400436	NaN	NaN	NaN	NaN	0.0250735511935122	NaN	NaN	0.0836413314409381	NaN	NaN	0.0321268746402821	0.0357409418998019	0.0921163570607061	0.118337545645206	NaN	NaN	NaN	0.0101085444195799	0.090005759910684	0.0129066891295197	NaN	NaN	0.0460643550314248	0.0616750125835639	NaN	0.0560824439661096	0.0192313558870399	0.0493850963495354	0.0419283350912922	0.0828521073367174
NaN	0.0305243179525626	NaN	0.0912054563976821	NaN	0.0122708879959266	0.0561569673662179	0.0531888350830137	0.0617352038461393	0.050297325065673	0.0870338676285802	0.0650219186538879	0.0679875551302291	NaN	NaN	0.0381955925229568	NaN	0.130824230573316	NaN	0.079698934040125	NaN	NaN	NaN	NaN	0.0782632903262335	NaN	NaN	0.0488684714921648	0.0667194923422683	NaN	0.0476818877835069	0.0170785279654432	0.0366800667768879	0.0858940589623871	NaN	NaN	NaN	0.0970803392523049	NaN	0.106376367217362	NaN	NaN	0.0586864529386172	0.0124847150424549	NaN	0.0328643556380196	0.0980837090862361	0.0598420227099914	0.0397419034584047	0.038317164402872
NaN	0.0387685362247781	NaN	0.0232223623706648	NaN	0.0278351227859982	0.0359873683397876	0.0257938680794812	0.0325399127470558	0.0660991510049703	0.0581113063632893	0.0463236959740941	0.123520231479504	NaN	NaN	0.0404482405764879	NaN	0.0603570119167762	NaN	0.0504447908410146	NaN	NaN	NaN	NaN	0.0247140796242799	NaN	NaN	0.0548310385223666	0.02843681180586	NaN	0.0801366322437714	0.0905133014450963	0.1204075981886	0.0726369304442127	NaN	NaN	NaN	0.0977698072575012	NaN	0.0908622609530981	NaN	NaN	0.039083363387778	0.0654655501184652	NaN	0.00986097260213409	0.0302522791963832	0.0630261566498401	0.0482191522101842	0.0228073832112242
NaN	0.0394971349992789	NaN	0.0352715531139326	NaN	0.062132585038033	0.10926057717887	0.076331281936061	0.0575678069733852	0.0622286483324339	0.11569676128465	0.0771051123804201	0.0383441340770416	NaN	NaN	0.0418818318182385	NaN	0.098749657206298	NaN	0.0904464953657665	NaN	NaN	NaN	NaN	0.0466835411358446	NaN	NaN	0.033074226421627	0.0315826605077752	NaN	0.0660564034054088	0.0429982040443008	0.0569509982100305	0.0375224634800851	NaN	NaN	NaN	0.0741791846481734	NaN	0.0682307843947621	NaN	NaN	0.0422781484031522	0.0352887240910869	NaN	0.0543040359338046	0.0305611952465684	0.0437918029923581	0.0441082034399078	0.06111340120697
NaN	0.048242251739621	NaN	0.0627603801065336	NaN	0.0194658372579458	0.0998699740102473	0.40843861603345	0.0441255952219656	0.0865346684312273	0.0233449160385212	0.0371019265893186	0.0544549689314802	NaN	NaN	0.0847458767580957	NaN	0.0775737859058145	NaN	0.0897986783380405	NaN	NaN	NaN	NaN	0.0242820235507077	NaN	NaN	0.0402578908560207	0.0238575921369509	NaN	0.0784847802694278	0.0719069666116431	0.0866758799559059	0.0593357004088711	NaN	NaN	NaN	0.0599748693171362	NaN	0.0164710845123561	NaN	NaN	0.0395810406645238	0.0665796537744659	NaN	0.0540542798386427	0.0493792243736261	0.0915070419123328	0.0492065933365102	0.0373872243438808
NaN	0.0305651604162727	NaN	0.0332249300797282	NaN	0.0732236036708072	0.0206676557945033	NaN	0.113641513959928	0.0161856868959391	0.0373256831347832	0.02501689667799	0.0264182559191949	NaN	NaN	0.12287807978436	NaN	0.0368254050815433	NaN	0.0591288655021736	NaN	NaN	NaN	NaN	0.0833462405821193	NaN	NaN	0.0180396199730006	0.0646814169961944	NaN	0.0177482318383646	0.0393662293839163	0.0460665365201963	0.0621781431537612	NaN	NaN	NaN	0.0675242513742565	NaN	0.120173512090928	NaN	NaN	0.058200846314688	0.0468973266286293	NaN	0.0341073128436424	0.0627885920779013	0.0382061514399813	0.0548661001148048	0.0283542050706312
NaN	0.0107487887248453	NaN	0.0120049704106284	NaN	0.0894338772486334	0.0610930407114364	NaN	0.138378859930359	0.0374010659626295	0.0425355358129132	0.0285033476883846	0.0213017550981752	NaN	NaN	0.086910120846805	NaN	0.0895381502749075	NaN	0.0625699797077737	NaN	NaN	NaN	NaN	0.0387379976871098	NaN	NaN	0.0383748058436622	0.0319636410200889	NaN	0.0503312256361977	0.054052821188427	0.0274901046776073	0.0986681389267409	NaN	NaN	NaN	0.0173882019128384	NaN	0.059183957975305	NaN	NaN	0.0525090069292052	0.0419003107038312	NaN	NaN	0.0492924825455327	0.0710753087578616	0.0635899125515845	0.0445135660756728
NaN	0.0138462463863861	NaN	0.0691653464578429	NaN	0.0466007851088979	0.0461740554238737	NaN	0.0177238005547757	0.0519838663237705	0.0483728078851628	0.0414536876621442	0.0685258299332271	NaN	NaN	0.0553093064038399	NaN	0.0382617716464537	NaN	0.0373311305987699	NaN	NaN	NaN	NaN	0.0442512681027904	NaN	NaN	0.0913634002353048	0.0418887573875563	NaN	0.0342487703290359	0.0371125773863182	0.0272290142795417	0.0661762419842464	NaN	NaN	NaN	0.0458376411253794	NaN	0.106884886825936	NaN	0.309668750393186	0.0775403750263488	0.0379386947505871	NaN	NaN	0.112092806424724	0.0205626170774957	0.0165925033962699	0.0356943250258443
NaN	0.0415346241645589	NaN	0.131024644648086	NaN	0.0512766298240941	0.0268065960940921	NaN	0.0131770069933475	0.0377788063876394	0.0173267558648239	0.034359933126458	0.0491890622807297	NaN	NaN	0.0636845685318767	NaN	0.0462412845147709	NaN	0.074288713163558	NaN	NaN	NaN	NaN	NaN	NaN	NaN	0.189447128046038	0.0607682106059667	NaN	0.0398130755916857	0.0508134462828671	0.0296617443431726	0.0490555482525492	NaN	NaN	NaN	0.047475377563579	NaN	0.0783943902781299	NaN	0.0805881089052985	0.0588877334974849	0.055039856770569	NaN	NaN	0.0475211565694159	0.0720351354617946	0.085740842797924	0.0779223032825593
NaN	0.0780512748992167	NaN	0.115574318375872	NaN	0.0986034177541103	0.0511328880662163	NaN	0.0599754695093863	0.0582656503783326	0.104242894831589	0.0241556877204906	0.0360298954686398	NaN	NaN	0.0727751934749606	NaN	0.0966297885254692	NaN	0.0696577662415833	NaN	NaN	NaN	NaN	NaN	NaN	NaN	0.0717992877155973	0.129601339163803	NaN	0.379525488954735	0.0208089891531278	0.0503584940749194	0.0352113449386649	NaN	NaN	NaN	0.0832828574341755	NaN	NaN	NaN	0.0799321453697905	0.0472122625798553	0.0121592283268498	NaN	NaN	0.0520080749285209	0.044142310092319	0.0635552745013445	0.0498777700418243
0.0393606454959819	0.0804109639424061	NaN	0.0918118469374499	NaN	0.00856075390640776	0.0383962039535785	NaN	0.0599403485838319	0.0770862010727637	0.0256400779074074	0.0466631660821642	0.0686225206871827	NaN	NaN	0.0226929731553554	NaN	0.152693683604012	NaN	0.0720133877006785	NaN	NaN	NaN	NaN	NaN	NaN	NaN	0.0685031003447765	0.0850516988680872	NaN	0.388397287210946	0.0211165025972348	0.0543330443570949	0.026618589286979	NaN	NaN	NaN	0.111970174737114	NaN	NaN	NaN	0.0383112689165298	0.0640246586142341	0.0383872920044779	NaN	0.0765497812699047	0.0444247264810593	0.0380520888416912	0.0184102921057295	0.048211904621674
0.0130718654006626	0.0400352577145395	NaN	0.0864841124801738	NaN	0.0377977780023975	NaN	NaN	0.126451588453791	0.0409317702279423	0.0945823131641459	0.0523953695607674	0.0524637574930581	NaN	NaN	0.061092678302218	NaN	0.101488046133278	NaN	0.0357054267148393	NaN	NaN	NaN	NaN	NaN	NaN	NaN	0.0333316606497029	0.0450648843166633	NaN	0.00913809798297957	0.0643609662035636	0.105685516161515	0.0632622292902138	NaN	NaN	NaN	0.0670734022043093	NaN	NaN	NaN	0.101612888679491	0.0574464775634731	0.0427462857145116	NaN	0.0250044675444055	0.0249109839978437	0.0464719136503461	0.0590534186361518	0.0305233439044598
0.0499470295836941	0.0474434966408191	NaN	0.0417859481921132	NaN	0.0781914594123484	NaN	NaN	0.0352552672676491	0.0264500328837597	0.0570271679762214	0.0804408473046976	0.0440196764710276	NaN	NaN	0.0300516261319951	NaN	0.0514053522963207	NaN	0.0657311501865726	NaN	NaN	NaN	NaN	NaN	NaN	NaN	0.0203777592060714	0.0344697237560411	NaN	0.0372354287765345	0.0316753046519903	0.0741206148663303	0.450454275762346	NaN	NaN	NaN	0.0723158012164535	NaN	NaN	NaN	0.0290832842660654	0.0578270501360805	0.0362761994769593	NaN	0.0799407072492768	0.0281809920963107	0.0646893077619547	0.0778356587548196	0.0840290288049141
0.0688390058596259	0.038800994000781	NaN	0.0223297722935637	NaN	0.0525728233082656	NaN	NaN	0.0598824428184916	0.0373786032370885	0.0507392742852857	0.0614148699260325	0.0619753130268037	NaN	NaN	0.0426153935407251	NaN	0.0642324756800252	NaN	0.099661282015639	NaN	NaN	NaN	NaN	NaN	NaN	NaN	0.020775690200526	0.0494955020557583	NaN	0.0244190625584034	0.0361604286579215	0.0442697709907945	0.443493714008183	NaN	NaN	NaN	0.0383298156230212	NaN	NaN	NaN	0.0626790450236237	0.0311813474243323	0.0375706983924345	0.038700287452069	0.0625754359617542	0.102155343306254	0.0656095253822397	0.0483990902567028	0.0136534545883722
0.0327155384606625	0.0342380747724408	NaN	0.0257184668933491	NaN	0.189132755488037	NaN	NaN	NaN	0.0677926750227012	0.0477101166697756	0.0449627346954662	0.0662483977876966	NaN	NaN	0.0273329031134887	NaN	0.0317953011143331	NaN	0.156112137965006	NaN	NaN	NaN	NaN	NaN	NaN	NaN	0.0487330937676552	0.039010770384168	NaN	0.0597790359518496	0.0416173624533613	0.0577816812123668	0.386096690301178	NaN	NaN	NaN	0.0647392036107155	0.0609802636664378	NaN	NaN	0.0453039402888719	0.0176595269465294	0.0388510436501053	0.116813013404208	0.0218715437506213	0.0663609592741672	0.0604722827203507	0.0460434207761229	0.04943368375203
0.0564993971005413	0.0424610204795122	NaN	0.0575929987529843	NaN	0.0519255807331806	NaN	NaN	NaN	0.0889200483894326	0.0556156683748949	0.0438656309527323	0.050649973536228	NaN	NaN	0.0368742743146454	NaN	0.00600055885344102	NaN	0.0834292492129957	NaN	NaN	NaN	NaN	NaN	NaN	NaN	0.109189611910157	0.0488731652422056	NaN	0.0485407171913031	0.0987125099217321	0.0509313205930493	0.308488979818882	NaN	NaN	NaN	0.0948992174676552	0.0708179918527094	NaN	NaN	0.0438198749785724	0.0371127292709442	0.0307768665277898	0.0533281626934829	0.0579123718018372	0.0449348456322045	0.0888605680877064	0.0549214104705651	0.0115722678737733
0.060702915869807	0.0338755823991241	NaN	0.0323325769060998	NaN	0.106146613957712	NaN	NaN	NaN	0.146828142496018	0.0440431270317588	0.0434310754048122	0.0189911196899892	0.28767481184509	NaN	0.0860677274780258	NaN	0.0591578820876543	NaN	0.0934469411861317	NaN	NaN	NaN	NaN	NaN	NaN	NaN	0.0471620258803708	0.0236508668265053	NaN	0.0428695562015373	0.0977329803357575	0.0679519779684865	0.166186519525808	NaN	NaN	NaN	0.0465119449710542	0.0465972212982532	NaN	NaN	NaN	0.0851655669481728	0.0199968006020292	0.045034022042078	0.0601012676820402	0.0459419101814873	0.076018447203025	0.0428470194400004	0.10609148218368
0.0391271535658861	0.0821740716100414	NaN	0.0481273160549705	NaN	0.0609583598566141	NaN	NaN	NaN	0.0148790045426309	0.0479860561530193	0.0393027183809574	0.0313210117991565	0.0235294432975287	NaN	0.0220573630263853	NaN	0.0595042630799232	NaN	0.0516458729534422	NaN	NaN	NaN	NaN	NaN	NaN	NaN	0.0529850714377675	0.0288255306148068	NaN	0.040946868899707	0.0277309430077866	0.0755101766808553	0.0553448537031483	NaN	NaN	NaN	0.0402195912204771	0.068895302860158	NaN	NaN	NaN	0.0188815387896828	0.0360890027335582	0.426272484118924	0.0347554946017544	0.0397215881335207	0.0305255781517127	0.037827081152147	0.0537348409358365
0.0504228442432517	0.06513108469479	NaN	0.0824906638490228	NaN	0.0422983737531652	NaN	NaN	NaN	0.0842999178923624	0.0482730087150751	0.02059548913129	0.0671610036774544	0.0796915044606531	NaN	0.0431506194078498	NaN	0.0855493605230637	NaN	0.0907257835522184	NaN	NaN	NaN	NaN	NaN	NaN	NaN	0.0315044369246924	0.0706344565669717	NaN	0.0743158098200711	0.0253705639560527	0.115911648787175	0.0560623420351595	NaN	NaN	NaN	0.0257395125901319	0.0323623512259418	NaN	NaN	NaN	0.0381795269438382	0.0775484137965505	NaN	0.0601516383378682	0.0251422900545733	0.0258117455538514	0.109164203773618	0.0179379756843602
0.0785706899007794	0.0297382139540934	NaN	0.0562979983463884	NaN	0.075286453317711	NaN	NaN	NaN	0.0446713287157048	0.0640604929199066	0.0791716591361895	0.061984517693183	0.0755698983451902	NaN	0.0759549402721874	NaN	0.051488211738573	NaN	0.044785056101016	NaN	NaN	NaN	NaN	NaN	NaN	NaN	0.0508603284003881	0.113435998687774	NaN	0.0332266096719295	0.194399778706673	0.0375834815970736	0.053212673654982	NaN	NaN	NaN	0.01824626078541	0.0309924562590145	NaN	NaN	NaN	0.0234362139263902	0.0749126356246283	NaN	0.107474443898682	0.421413630388875	0.0359248062957265	0.0240517473674214	0.0434258079683323
0.0369087734846018	0.064091576689165	NaN	0.0383008965238422	NaN	0.0981548244340459	NaN	NaN	NaN	0.0530073815001035	0.0962318382682493	0.0343971272039806	0.0443663589273298	0.0397076576277886	NaN	0.0817790219511049	NaN	0.0714055907690903	NaN	0.0984617256926047	NaN	NaN	NaN	NaN	NaN	NaN	NaN	0.0246698120713797	0.0322426816920292	NaN	0.0276537647859752	0.163703478419147	0.0285422245605045	0.0778155805783567	NaN	NaN	NaN	0.0720548015075661	0.0402787776098919	NaN	NaN	NaN	0.0370285645862997	0.0287024896081891	NaN	0.0452731836868596	0.549608292046882	0.0645004754498275	0.0643028502903277	0.0416990719886472
0.0464507939268238	0.0613845250185306	NaN	0.0776316835333192	NaN	0.0697004839119883	NaN	NaN	NaN	0.0511144093028777	0.0712608032800013	0.0257231725952223	0.027808523915228	0.0460134177950481	NaN	0.0463552710331109	NaN	0.0593324473792344	NaN	0.10983324384992	NaN	NaN	NaN	NaN	NaN	NaN	NaN	0.0217032381726851	NaN	NaN	0.0312011073122591	0.0342114670884443	0.0590358412026853	0.0413130978838871	NaN	NaN	NaN	0.0551553691534459	0.028763712886584	NaN	NaN	NaN	0.0400385145577156	0.0260488528233436	NaN	0.0831262663869522	0.412966401361269	0.0220399172091304	0.0391238684628481	0.0329005663167937
0.0654435847071204	0.0330314247103339	NaN	0.0410349710076379	NaN	0.0362107850387048	NaN	NaN	NaN	0.107256019348142	0.117735405749233	0.0598358323598724	0.0726431299558549	0.0514664272589587	NaN	0.0254382199292162	NaN	0.0296072124406041	NaN	0.0622310491161	NaN	NaN	NaN	NaN	NaN	NaN	NaN	0.0165527951606442	NaN	NaN	0.0305293025821422	0.020780755762984	0.0802203407934558	NaN	NaN	NaN	NaN	0.0669428574114831	0.0702654869261736	NaN	NaN	NaN	0.0339417112207614	0.0736358550580398	NaN	0.0365832556008979	0.119321674012093	0.0174495911430204	0.0306959458784762	0.0337596208159568
0.0983907154896044	0.0274902922610224	NaN	0.0327106071121524	NaN	0.036073801889715	NaN	0.232266851331521	NaN	0.0942208257989489	0.0681992640535833	0.0932211006536353	0.0760869730296521	0.0768981065175292	NaN	0.420720460713988	NaN	0.0680542954466458	NaN	0.0240937909091893	NaN	NaN	NaN	NaN	NaN	NaN	NaN	0.0180119704253678	0.0820823324440016	NaN	0.0649571461528464	0.0383098140662104	0.114727809258881	NaN	NaN	NaN	NaN	0.0734792328883034	0.074892801392281	NaN	NaN	NaN	0.0330704112555074	0.0680991060183037	NaN	0.0386839882602981	0.0677248942898973	0.0531819554139182	0.0161861939659849	NaN
0.0269863002584193	NaN	NaN	0.0746969682626726	NaN	0.0144413009476959	NaN	0.64539068805977	NaN	0.0688579551327846	0.038726590519181	0.0415664849857511	0.0525628604636249	0.06567604901924	NaN	0.467724708546903	NaN	0.0309042949959611	NaN	0.0156221880894036	NaN	NaN	NaN	NaN	NaN	NaN	NaN	0.0732506833307277	0.0854162951851784	NaN	0.0119220065701757	0.0591688231796453	0.0562695495698967	NaN	NaN	0.364679775269367	NaN	0.0406021349721467	0.0321851128988705	NaN	NaN	NaN	0.081875248823954	0.0531625799651132	NaN	0.0307371338972168	0.0325265725422968	0.0534848316176557	0.10725260199465	NaN
0.102668832267921	NaN	NaN	0.0860079832743787	NaN	0.0659293594267578	NaN	0.695802659921435	NaN	0.0603251615336785	0.0560551807420527	0.0685023527400806	0.0561501601241612	0.0649727150198058	NaN	0.0711430233765983	NaN	0.124785552320219	NaN	0.0379800591170972	NaN	NaN	NaN	NaN	NaN	NaN	NaN	0.0425545193807527	0.0596992381798539	NaN	0.113053897157785	0.0369332875435845	0.087510382044429	NaN	NaN	0.204183790276239	NaN	0.0317813668323484	0.0542755671875826	NaN	NaN	NaN	0.0671874792399132	0.101508726181273	NaN	0.00641638075918032	0.476871969642717	0.0116030950774389	0.0210261809397556	0.106907384766846
0.0921466940851138	NaN	NaN	0.0932825644075053	NaN	0.0423411946184733	NaN	0.636260680942833	NaN	0.0515747668295319	0.0771113828969063	0.0211784152497611	0.0236633333298305	0.054777001229285	NaN	0.436474145044537	0.14446392558059	0.0565801917407513	NaN	0.0197667679128931	NaN	NaN	NaN	NaN	NaN	NaN	NaN	0.0389442296723059	0.0386309065205367	NaN	0.102870309374476	0.0484062580879738	0.088770754479569	0.0158459236358752	NaN	0.561585396972856	NaN	0.0988271513363451	0.0304146680349601	NaN	NaN	NaN	0.0417887734886257	0.081457633369704	NaN	0.0762915262758318	0.454473473364361	0.0377477004631555	0.0886552403856744	0.03398939607899
0.0559027852799367	NaN	NaN	0.050910271289959	NaN	0.0815828246378534	NaN	0.11279936244319	NaN	0.0241478947154776	0.0133139233452932	0.0355737685667677	0.0589628943506438	0.0666687658209486	0.429144922939375	0.256707015484417	0.11902124083311	0.0709669807225222	NaN	0.0398370866440692	NaN	NaN	NaN	NaN	0.139695492430365	NaN	NaN	0.0327481958979554	0.0447540019017926	NaN	0.0986601942092132	0.0771520772424778	0.0197061994516882	0.0533586712790589	NaN	0.096627416136938	NaN	0.0753424938080651	0.0941240572606585	NaN	NaN	NaN	0.040399749445018	0.0276689718392247	NaN	0.0439974799106689	0.0658234547203658	0.0953990825636131	0.0552786376840747	0.116921187141972
0.0526349755175098	NaN	NaN	0.0382038562252337	NaN	0.106464959467147	NaN	0.038844821231597	NaN	0.0116501512422386	0.0679276434871744	0.0450055859080809	0.0445463869975163	0.0783359179104345	0.162724153611729	0.143283323426722	0.0804341794565915	0.0426905521476067	NaN	0.0418937904649595	NaN	NaN	NaN	NaN	0.241770983137455	NaN	NaN	0.0335642138297469	0.0283582300950138	NaN	0.0470630502814273	0.0385941025011826	0.0243756161115978	0.0206383821756995	NaN	0.058087340831738	NaN	0.0593616347166893	0.032798655448842	NaN	NaN	NaN	0.0355250166495733	0.0193812364160359	NaN	0.0933940102964008	0.214636741641324	0.0323708943097435	0.0501377619318991	0.0318188844596551
0.0589906065279154	NaN	NaN	0.0430378393538437	NaN	0.0791989537935062	NaN	0.0478857081701874	NaN	0.0657812725157191	0.0741652508570509	0.0258453128681115	0.0774694321611251	0.0390046559075367	0.391314274816531	0.463482193881248	0.0475640117130672	0.0468955270758806	NaN	0.0484095675073026	NaN	NaN	NaN	NaN	0.759157393855002	NaN	NaN	0.0784278959668851	0.0703587142240515	NaN	0.0309824819966906	0.0593265117004437	0.0553851453128283	0.041038376442709	NaN	0.0487853950921901	NaN	0.142252236638297	0.0293263762916582	NaN	NaN	NaN	0.0605439864067557	0.0510190682967144	NaN	0.028141600260669	0.215973445186194	0.0270549327437585	0.0299919711000014	0.05795609304371
0.0599698189316174	NaN	0.374594728055841	0.0829945330805464	NaN	0.0634364980030541	NaN	0.0693605949704341	NaN	0.0911213463875563	0.0755048098630157	0.0669704900884425	0.081603589758577	0.0833051562144138	0.31132935379942	0.323651664482936	0.0775325799142641	0.126987645432787	NaN	0.044019248934899	NaN	NaN	NaN	NaN	0.412519366271789	NaN	NaN	0.014960299244393	0.0519524454300957	NaN	0.0475201692041991	0.0678130758030451	0.0513642918236955	0.0627192588113242	NaN	0.0343113211577561	NaN	0.0761222560571914	0.0450756322006206	NaN	NaN	NaN	0.0249942691712567	0.132639867993773	NaN	0.0994250222959089	NaN	0.0560563641142377	0.0567782225591311	0.0344540784737806
0.0547481053737733	NaN	0.0945185815806445	0.10496196224388	NaN	0.0443378059742808	NaN	0.0515496435519105	NaN	0.0427385374893031	0.0369568501984892	0.0477623152128482	0.0666528460466156	NaN	0.311073461804619	0.342037246080358	0.0156046240945382	0.0603439539823854	NaN	0.0519514249970128	NaN	NaN	NaN	NaN	0.338215541569568	NaN	NaN	0.0816895639739689	0.0445922619308383	NaN	0.0752800685306744	0.0832348033885365	0.045320085277855	0.0847805894905861	NaN	0.0363943541522867	NaN	0.0402267998886519	0.0682782448462605	NaN	NaN	NaN	0.037506616128346	NaN	0.53568192336216	0.0180303203617639	NaN	0.0645251350961367	0.0498205160448084	0.0287227387586355
0.0326661516281179	NaN	0.491052653525709	0.0657689314288518	NaN	0.0551385508393739	NaN	0.0370374102306859	NaN	0.043131513309099	0.0732512793220836	0.0401699113778051	0.0952925094258481	NaN	0.393635757268671	0.361953288271134	0.119465815581687	0.0978424954709617	NaN	0.04355694144254	NaN	NaN	NaN	NaN	0.196562563090339	NaN	NaN	0.0871958463306855	0.118146589874004	NaN	0.0431175859477062	0.0438981059996168	0.0666452498290055	0.0519036557384111	NaN	0.0714051976546903	NaN	0.0306832373202556	0.0293500725975143	NaN	NaN	NaN	0.0765524771430384	NaN	0.342841948640913	0.0948074317180081	0.387576909999054	0.0574902293188997	0.0447996667764725	0.0205369186196801
0.113175535054892	NaN	0.244975960216409	0.051958564394582	NaN	0.0612351490054274	NaN	0.393950226184094	NaN	0.0450228273583082	NaN	0.0385160428463449	0.0296898503591841	NaN	0.227962262319713	0.0757062424196922	0.0863468326906428	0.0834121867668021	NaN	0.0226183287117029	NaN	NaN	NaN	NaN	NaN	NaN	NaN	0.0499547693745516	0.0577274600726799	NaN	0.0667180561566933	0.0630858464793348	NaN	0.0317333759321575	NaN	0.112336015962271	NaN	0.0375427116886495	0.0134105918550839	NaN	NaN	NaN	0.0184080504048705	NaN	0.28409135469152	0.0127084336805672	0.416797782710511	0.0380053719091523	0.0786558814535647	0.0488818670231246
0.0242130129385314	NaN	0.280368100347255	0.0585888027583624	NaN	0.103174821429958	NaN	0.261297655260896	NaN	0.0271585366577507	NaN	0.0740224344776391	0.0372956269534385	NaN	0.442153077285822	0.0306110000766274	0.059421973161425	0.0281850166645963	NaN	0.0527616797408958	NaN	NaN	NaN	NaN	NaN	NaN	NaN	0.0542432205404474	0.0138845502892511	NaN	0.0406037971179816	0.107541576081374	NaN	0.0433718885143486	NaN	0.124536317054415	NaN	0.0462805605776087	0.0535405483522366	NaN	NaN	NaN	0.0511762322660766	NaN	0.165431275221789	0.0617582216014054	0.43582440319175	0.0279723846022008	0.0506628740066007	0.0228351487915115
0.0631513086084755	NaN	0.245582162331757	0.0476111274688388	NaN	0.0553525406357891	NaN	NaN	NaN	0.0432086374485532	0.0885650861994046	0.0490978340303499	0.0525905507696821	NaN	NaN	0.693764233138714	0.0304585754580242	NaN	NaN	0.107195527266743	NaN	NaN	NaN	NaN	NaN	NaN	NaN	0.017341789841455	0.0496854292725802	NaN	0.04986684976048	0.0280055197009628	NaN	0.0259160442190903	NaN	0.0230717878638557	NaN	0.0186679674979693	0.0733933032202929	NaN	NaN	NaN	0.0414916529554927	NaN	0.0855104757350487	0.0391900587910463	0.0983650464586456	0.0220999216311138	0.0492354855071865	NaN
0.0419583527768653	NaN	0.217296083982743	0.070596294208612	NaN	0.0890704103336269	NaN	NaN	NaN	0.023002856370653	0.0695557177155641	0.0425936669677064	0.0977532160287731	NaN	NaN	NaN	0.041502763324358	NaN	NaN	0.0703767200107165	NaN	0.480934653626392	NaN	NaN	NaN	NaN	NaN	0.0497878362456908	0.393997584734341	NaN	0.0404895770747786	0.084042542149359	NaN	0.0284813362375019	NaN	0.0868956929282193	NaN	0.0443039290651312	0.0710451069078772	NaN	NaN	NaN	0.0419025323774164	NaN	0.22470906297236	0.0572252416896162	0.194588933711893	0.0556704046978935	0.0622547440381203	NaN
0.0301121517313349	NaN	0.281715494816617	0.0467881989395792	NaN	0.0649513564422522	NaN	NaN	NaN	0.112965460519637	0.0688157100355169	0.0205542424145948	0.0570958832806353	0.442125417585487	NaN	NaN	0.0741958653143635	NaN	NaN	0.0652113544947728	0.0284132302089366	0.365558894677663	NaN	NaN	NaN	0.056843029488493	NaN	0.0299879144960088	0.394566918792969	NaN	0.00805528617439432	0.0186251845392767	NaN	0.064648902844678	0.304682536177722	0.0597761038387381	NaN	0.0311297272133379	0.0406410323573291	NaN	NaN	NaN	0.0267231490207033	NaN	0.190529777238288	0.0317102290787494	0.151382323018503	0.0673704655652239	0.0974624534296529	NaN
0.0643660390852943	NaN	0.361097224866263	0.0591521482999	NaN	0.0896954456742598	NaN	NaN	NaN	0.0825750722620394	0.110776899178117	0.0365210577924767	0.0550448889448215	0.181850042953764	NaN	NaN	0.0644735588234073	NaN	NaN	0.0903533486003713	0.169015129772062	0.209649703006997	0.0329159297413591	NaN	NaN	0.0653086609018217	NaN	0.0446000037728842	0.0567369623270637	NaN	0.0165520247872791	0.0553453288354772	NaN	0.039654347923294	0.042625079423603	0.0697380681990081	NaN	NaN	0.0379931251199506	NaN	NaN	NaN	0.0410212893004589	NaN	0.250352047860158	0.0182480627490228	0.198562213399311	0.0559761683031969	0.0703125816378318	NaN
0.0430508054654471	NaN	0.757621501573248	0.0685087144377284	NaN	0.15794680352257	NaN	NaN	NaN	0.0608880542083928	0.028959555407897	0.0439019840316139	NaN	0.429828397887262	NaN	0.633007311614843	0.0499828718225012	NaN	NaN	0.0819512649309796	0.15349724618777	0.323508362030903	0.0381293980874074	NaN	NaN	0.0143375609014342	NaN	0.0455156505017415	0.04880709276662	NaN	0.0224405278907426	0.0857458602177274	NaN	0.0360096884013042	0.0676975481857094	0.0635288474248267	NaN	NaN	0.0772641617723518	NaN	NaN	NaN	0.0313089533678075	NaN	0.291532657840743	0.378609735725001	0.245452071102936	0.022331386355307	0.1466377266604	NaN
0.0475875479764868	NaN	0.780838439304146	0.100105321500718	NaN	0.0482006999955881	NaN	NaN	NaN	0.0988788443851953	0.0540925443346519	0.0529023458209893	NaN	0.0491082150430725	NaN	0.185883407846425	0.0453173123042485	NaN	NaN	0.0493549771322306	0.0850128899400994	0.361845660929532	0.0690547561194475	NaN	NaN	0.054558060934553	NaN	0.0427453383780871	0.0410454680177277	NaN	0.0671023936247169	0.0371404125534256	NaN	0.0440946344560589	0.0471516936413823	0.0312814950986105	NaN	NaN	0.0579663322617772	NaN	NaN	NaN	0.035747508034459	NaN	0.21753989844267	0.16004246902263	0.285784448981167	0.0738057071127431	0.0863996546062449	NaN
0.0567048206215495	NaN	0.0436848725502351	0.037318217437788	NaN	0.0495501349515928	NaN	NaN	NaN	0.050611402492095	0.086581070967813	0.0771021055439962	NaN	0.114190688707274	NaN	0.198069612565323	0.0680622439521699	NaN	NaN	0.0515079772816284	0.487471180866485	0.191542020637813	0.0462849861221277	NaN	NaN	0.0569663191306246	NaN	0.0996713914339299	0.0870173591644218	NaN	0.0907933584351532	0.0332924379216129	NaN	0.0366733578839318	0.0715135807486723	0.0535237757663088	NaN	NaN	0.0354977351333804	NaN	NaN	NaN	0.0211579488101016	NaN	0.0954314154874592	0.137252772145768	0.582447480808662	0.0643956933534793	0.0389544427348297	NaN
0.0639293234795291	NaN	0.0425516492051973	0.0397377892098953	NaN	0.0799908999297764	NaN	NaN	NaN	0.0527078519198968	0.0588824252634284	0.0906078423241061	NaN	0.0630617952567826	NaN	0.369950537685938	0.0647166965282181	NaN	NaN	0.0746233222520339	0.168755192218269	0.341067597728515	0.116833407550907	NaN	NaN	0.0453685785451938	NaN	0.0413830904299249	0.0751635664103049	NaN	0.056341616405859	0.0299760382298489	NaN	0.0336959735620153	0.10660013674673	0.0310453340512379	NaN	NaN	0.0516077349817194	NaN	NaN	NaN	0.0578455535596223	NaN	0.468833525101875	NaN	0.541177534699926	0.0437895454207474	0.0541554115388765	NaN
0.0737303603526391	NaN	NaN	0.0756638553455005	NaN	0.0222911028027105	NaN	NaN	NaN	0.0268341514956995	0.0363790276587415	0.0351260005415577	NaN	0.0474731912825031	NaN	0.432906571181518	0.046026307720095	NaN	NaN	0.0457933555469353	NaN	0.228127650931022	0.0399071936978503	NaN	NaN	0.0652994125387307	NaN	0.0138949180677673	0.100627867205139	NaN	0.114345393295954	0.0546995450135589	NaN	0.0970643350895142	0.0830815001956121	0.0183532035336938	NaN	NaN	0.070566323810439	NaN	NaN	NaN	0.0917755056597433	NaN	0.387078424086212	NaN	0.194496393729088	0.0994120142775172	0.0818032656629435	NaN
0.0288602184872294	NaN	NaN	0.0233802209794258	NaN	0.251222961450365	NaN	NaN	NaN	0.0762045968790223	0.0661897713537202	0.12882451198355	NaN	0.0408622970267909	NaN	0.799900578509537	0.0429580488457495	NaN	NaN	0.0294921033435412	NaN	NaN	0.0659119944398787	NaN	NaN	0.0740431260047123	NaN	0.286683441512985	0.0815543882224241	NaN	0.0767844430047806	0.0247947938473794	NaN	0.068137154470699	0.0718925055262972	0.0888713819168945	NaN	NaN	0.0593136226414673	NaN	NaN	NaN	0.0736807036253287	NaN	0.179669351563999	NaN	0.458520439691127	0.0356216411493486	0.0785600646709876	NaN
0.0986199632648711	NaN	0.045188817203335	0.0454196388177525	NaN	0.581849033536083	NaN	NaN	NaN	0.046494333122653	0.0672371103033943	0.127955982688104	NaN	0.0214204151420634	NaN	0.230916809385094	0.0505684420894112	NaN	NaN	0.0428333958240062	NaN	NaN	0.0551075927248681	NaN	NaN	0.0930966683872858	NaN	0.461895379775318	0.0170328372107575	NaN	0.0627110594760494	0.0359773045007813	NaN	0.0152218217275973	0.0390070906735837	0.0636202487825606	NaN	NaN	0.0396198022337295	NaN	NaN	NaN	0.030880679168912	NaN	0.226072225439663	NaN	0.0433449371021114	0.0544585292016849	0.0547266348502541	NaN
0.10488025375765	NaN	0.0599233556515198	0.0513591148514019	NaN	0.68181629719244	NaN	NaN	NaN	0.113606359252647	0.0978981931044069	0.0466369828333664	NaN	0.0604745648201863	NaN	0.425672076956166	0.0368271843307632	NaN	NaN	0.0186093917670488	NaN	NaN	0.0219769095852327	NaN	NaN	0.0504308703104078	0.722338477515141	0.433343842298793	0.0682080052271065	NaN	0.0973633631049219	0.0708598221044512	NaN	0.0860661983489909	0.0281411006385176	0.0478021522696594	NaN	NaN	0.0719334155454466	NaN	NaN	NaN	0.0066539252398745	NaN	0.360977350591911	NaN	0.0334096166836911	0.0747988333323051	0.0916037330172354	NaN
0.0691414258879058	NaN	0.0340352497121337	0.0117789497563482	0.033255478571067	0.267219105803798	NaN	NaN	NaN	0.0277104113393459	0.0817517315964317	0.121667072233417	NaN	0.100353591875992	NaN	0.116440027019987	0.0378795761654957	NaN	NaN	0.0703504572774654	NaN	NaN	0.709454951808547	NaN	NaN	0.0644706026867557	0.0657687004268639	0.468822362778111	0.056869892965864	NaN	0.0178243541149747	0.0256506877732644	NaN	0.118411672619139	0.0879809080768317	0.0457887712046643	NaN	NaN	0.0352794544064841	NaN	NaN	NaN	0.04210315071424	NaN	0.200453935095843	NaN	0.0279146477820557	0.0528778407245613	0.0561593156497445	NaN
0.126185780982272	NaN	0.038563893184872	0.0461718490136822	0.0566349335480177	0.237573090128785	NaN	NaN	NaN	0.0777629648293453	0.0633853317168652	0.0684099796878945	NaN	0.0706468316751865	NaN	0.318687564691684	0.0574163793390361	NaN	NaN	0.0620834647436263	NaN	NaN	0.826779761929641	NaN	NaN	0.0419113012285672	0.0740318709677465	NaN	0.0664367936907665	NaN	0.0783609155505083	0.460770595339214	NaN	0.0868981160426813	0.0671866765678942	0.0204408123032576	NaN	NaN	0.0894647097989679	NaN	NaN	NaN	0.0110156993377245	0.0451992286640687	NaN	NaN	0.0844357101892775	0.0260586636802994	0.0448596163219113	NaN
0.0809958246325906	NaN	0.0443149293711735	0.036009385438464	0.0475082090976376	0.282719170029997	NaN	NaN	NaN	0.0277390528698423	0.078725181147675	0.0661256340694103	NaN	0.0202976517933023	NaN	0.311352554468637	0.0854534016395514	NaN	NaN	0.0402624699557393	NaN	NaN	0.0814191934194644	NaN	NaN	0.34805786665598	0.0903249748426821	NaN	0.0478151994109131	NaN	0.0904060738941182	0.51539333298686	NaN	0.0919548866561712	0.039145097128184	0.018960522176534	NaN	NaN	0.0604904039260434	NaN	NaN	NaN	0.0217758645916008	0.0411125561750953	NaN	NaN	0.0462718443914944	0.0571598165419967	0.0673002317866695	NaN
0.112748506345506	NaN	0.0666259524298555	0.0445972887932062	0.0286446317792393	0.203954042872343	NaN	NaN	NaN	0.022125292113214	0.113291694642254	0.0434603502376657	NaN	0.04957787516097	NaN	0.240695622831307	0.0587232860402495	NaN	NaN	0.0688342717611903	NaN	NaN	0.557173010534663	NaN	NaN	0.169414497509558	0.051975981629239	NaN	0.0415853708813713	NaN	0.0241373219914265	0.306825704582048	NaN	0.129779470409541	0.0332690526139119	0.0231253380043908	NaN	NaN	0.0548509378432904	NaN	NaN	NaN	0.0254764375277914	0.0238826085478267	NaN	NaN	0.0113631032625517	0.0158500680623743	0.0463902160821798	NaN
0.767674874431132	NaN	0.103423752704194	0.0500243748537312	0.0592537193883134	0.169612550689578	NaN	NaN	NaN	0.0558603202989393	0.0362394686692689	0.0615866349565107	NaN	0.0852171390799898	NaN	0.203873920084403	0.0200211982482082	NaN	NaN	0.0240983723841558	NaN	NaN	0.443018988322105	NaN	NaN	0.36365016359252	0.0507003259119613	NaN	0.595170184626972	NaN	0.052270654077288	0.0506184188321965	NaN	0.0472916995019091	0.0481276227995542	0.0481162833223639	NaN	NaN	0.125355928612989	NaN	NaN	NaN	0.0511571130962078	0.0711152844741186	NaN	NaN	0.0162120203584336	0.0601247321092208	0.138132620620727	NaN
0.77563379147633	NaN	0.0617942879432218	0.0696974311581975	0.0786035049431858	0.489815333563095	NaN	NaN	NaN	0.0583767850231264	0.0578500085647283	0.0427282290344516	NaN	0.0702530398520613	NaN	0.569306125296154	0.0650514377233013	NaN	NaN	0.0458830619151872	NaN	NaN	0.0260397318660232	NaN	NaN	NaN	0.0667519420159996	NaN	0.166477124148433	NaN	0.0390532695067698	0.162544097119602	NaN	0.038431455493702	0.0249383893417554	0.0520528767060307	NaN	NaN	0.088726933289493	NaN	NaN	NaN	0.0545593356349793	0.038245266776734	NaN	NaN	0.0750258741568834	0.059525188264409	0.0746134850432838	NaN
0.283123154100177	NaN	0.0504832622512513	0.0452790364444274	0.0627310518359032	0.491714495021656	NaN	NaN	NaN	0.0684540124926211	0.0471024248294667	0.043780065677861	NaN	0.0707097428299326	NaN	0.535271299409123	0.0351395327436738	NaN	NaN	0.0495358045358943	NaN	NaN	0.0181889856700806	NaN	NaN	NaN	0.0916637470225902	NaN	0.482277239747541	NaN	0.0909042519838844	0.364708028700537	NaN	0.0964650025893758	0.0473407389602108	0.324715001442907	NaN	NaN	0.0648792840960692	NaN	NaN	NaN	0.0844506376454912	0.360303653120617	NaN	NaN	0.0686480478286642	0.0751355757447884	0.0163377241470055	NaN
0.21727811035955	NaN	0.0914538910145809	0.0588771800825977	0.0477620637069006	0.163590299835685	NaN	NaN	NaN	0.0926396934418046	0.0640566936754793	0.0772439245439456	NaN	0.0405126519728633	NaN	0.339725547502032	0.0408274199269997	NaN	NaN	0.0687151600144269	NaN	NaN	0.106292323967854	NaN	NaN	NaN	0.126524084088494	NaN	0.0780295823401552	NaN	0.0656679798747229	0.475627846944915	NaN	0.0149499258224895	0.0815762269900926	NaN	NaN	NaN	0.0494358061420983	NaN	NaN	NaN	0.0205692170071551	0.215273704117827	NaN	NaN	0.0601124628258161	0.0877234609831194	0.0343729039829727	NaN
0.596996696324349	NaN	0.061409930282736	0.00832321550699956	NaN	0.0798320002169489	NaN	NaN	NaN	0.0702886233014308	0.0758282681778168	0.078808927294503	NaN	0.0275328974592067	NaN	0.240745273994859	0.0725806838593125	NaN	NaN	0.0713834307821209	NaN	NaN	0.114853386079048	NaN	NaN	NaN	0.07479067846374	NaN	0.0223959227549611	NaN	0.0607721727159424	0.426981755763847	NaN	0.110213150778449	0.0486836958198565	NaN	NaN	NaN	0.0842341684304776	NaN	NaN	NaN	0.109413804625659	0.205046344743678	NaN	NaN	0.0762337186235803	0.0421403413494135	0.0117183243141146	NaN
0.571996094948647	NaN	0.0565587363280518	0.0786321002279899	NaN	0.235627178954366	NaN	NaN	NaN	0.105034188284178	0.0910258062107877	0.0685560999497113	NaN	NaN	NaN	0.886748001399561	0.0599526101062906	NaN	NaN	0.0449981588156944	NaN	NaN	0.112205377261515	NaN	NaN	NaN	0.0637346838710232	NaN	0.147491576091505	NaN	0.0209147455176926	0.197008210468558	NaN	0.0560796458458957	0.0436575370787575	NaN	NaN	NaN	0.0407612525739248	NaN	NaN	NaN	0.034349353148431	0.137946346646675	NaN	NaN	0.048335405938644	0.0359012641489854	0.0365686338191996	NaN
0.344125700412356	NaN	0.0246568335708403	0.0514869950337066	NaN	0.406907063613483	NaN	NaN	NaN	0.0852423640328492	0.0226411508818104	0.0774251617335666	NaN	NaN	NaN	0.0633707128932934	0.0236125110218965	NaN	NaN	0.0475638133562277	NaN	0.302012234618237	0.126318566161559	NaN	NaN	NaN	0.538822653235628	NaN	0.137114408610212	NaN	0.0205431313017792	0.117122970849999	NaN	0.0413419329054276	0.0382949312019328	NaN	NaN	NaN	0.0175560160021826	NaN	NaN	NaN	0.0152705564359206	NaN	NaN	NaN	0.0993458976673359	0.0822320876338102	0.101420332034551	NaN
NaN	NaN	0.0741921684020685	0.0196459152680703	NaN	0.339535499321231	NaN	NaN	NaN	0.163785392097556	0.359978718792826	0.00402146156074053	NaN	0.0424032961026497	NaN	0.69566685385334	0.0460962345633861	NaN	NaN	0.0421822556962046	NaN	0.16910943967555	0.1223995361085	NaN	NaN	NaN	NaN	NaN	0.304232161289339	NaN	0.0761525274550005	0.11426732346987	NaN	0.0608661616054789	0.0527194090680281	0.380535728398057	NaN	NaN	0.0278068834485979	NaN	NaN	NaN	0.033725815876928	NaN	NaN	NaN	0.0644163008755455	0.0624177066466012	0.0603183835191753	NaN
NaN	NaN	0.0727457998655489	0.0967525429560504	NaN	0.140964405257836	NaN	NaN	NaN	0.154671675467045	0.199969886577609	0.0182120650013372	NaN	0.0115072184654638	NaN	0.69348074606149	0.0653905565103836	NaN	NaN	0.0765965228990731	NaN	0.380685110090269	0.0919793034486772	NaN	NaN	NaN	NaN	NaN	NaN	NaN	0.0701403078369823	0.535402362177538	NaN	0.0322191964459035	0.0362596185142845	0.228220935177971	NaN	NaN	0.0413625728649306	NaN	NaN	NaN	0.0538530014495854	NaN	NaN	NaN	0.072299146618971	0.0357852294205268	0.0377614473464847	NaN
NaN	NaN	0.0680023148930168	0.0311804692059345	NaN	0.337302129441888	NaN	NaN	NaN	0.0816499713007091	0.396908157615234	0.0207180000465749	NaN	0.0681436077318053	NaN	0.746014611925915	0.0721412768301475	NaN	NaN	0.0399858217656075	NaN	0.400402051160112	0.0878287411626349	NaN	NaN	NaN	NaN	NaN	NaN	NaN	0.0137883688132703	0.57001457484606	NaN	0.0496161010702801	0.0764410260125836	0.143832443237996	NaN	NaN	0.00781168639932528	NaN	NaN	NaN	0.0723773948929567	NaN	NaN	NaN	0.07569724307655	0.0382365715547165	0.023004390295317	NaN
NaN	NaN	0.0152874386589811	0.0637918873972826	NaN	0.363124634856016	NaN	NaN	NaN	0.0563001595813535	0.225408260408628	0.0657711248165432	NaN	0.0253655886176034	NaN	0.708025081117747	0.266169037049116	NaN	NaN	0.0279027051421011	NaN	0.18564842523749	0.0824616439486199	NaN	NaN	NaN	0.168667827725302	NaN	NaN	NaN	0.0606468047648567	0.214827180315061	NaN	0.0679811247872666	0.0551762026691862	0.348767592466067	NaN	NaN	0.098024099970528	NaN	NaN	NaN	0.0788444784913498	NaN	NaN	NaN	0.0615469119504045	0.0670358845923329	0.0915596679755383	NaN
0.477223949210434	NaN	0.0348470214869522	0.0301058663663061	NaN	0.0894082647859258	NaN	NaN	NaN	0.0275309645276879	0.499347731217175	0.0773124762223881	NaN	0.0426314835273608	NaN	0.0500253206075945	NaN	NaN	NaN	0.0834340488375984	NaN	0.365807059979334	0.0370448698813597	NaN	NaN	NaN	0.102565406040645	NaN	NaN	NaN	0.0401482813311728	NaN	NaN	0.0512702427287985	0.165873296360701	0.109926892426353	NaN	NaN	0.0636341373525455	NaN	NaN	NaN	0.0385763685071756	NaN	NaN	NaN	0.303306488547965	0.0375119518201992	0.0552141066241176	NaN
0.396465662320853	NaN	0.0323856819643358	0.0271402886901725	NaN	0.221472167503004	NaN	NaN	NaN	0.0729193757672224	0.422084743506474	0.0264907530629615	NaN	0.0725448365294867	NaN	0.565867900224036	NaN	NaN	NaN	0.0658864574715573	0.479429887100355	0.36444064804377	0.0227391684929949	NaN	NaN	NaN	0.214426589263573	NaN	NaN	NaN	0.0471988628998719	NaN	NaN	0.0499035182199585	NaN	0.425022399761207	NaN	NaN	0.0632097436706168	NaN	NaN	NaN	0.0581858382310841	NaN	NaN	NaN	0.292996912743532	0.0824190589542613	0.0633002061278488	NaN
0.285892807546793	NaN	0.542070173641769	0.0710961762474324	NaN	0.207707393747737	NaN	NaN	NaN	0.0739792677283953	0.127042641615967	0.00956122411507088	NaN	0.0958595196443745	NaN	0.372884479088723	NaN	NaN	NaN	0.0550291824997791	0.068001695561149	0.176694450516036	0.0413440293478895	NaN	NaN	NaN	0.238621870203629	NaN	NaN	NaN	0.0297236270268777	NaN	NaN	0.0224860859556504	NaN	NaN	NaN	NaN	0.0347824560123547	NaN	NaN	NaN	0.0280149447943025	NaN	NaN	NaN	0.199951612566233	0.043285601909623	0.0403606457843058	NaN
0.100033468105589	NaN	0.337695831517466	0.046055460608046	NaN	0.346363576163315	NaN	NaN	NaN	0.0634344051261426	0.341077196571924	0.0622906460731294	NaN	0.02871378515123	NaN	0.379957066295546	NaN	NaN	NaN	0.0428367043698809	0.0862282659304525	0.161716873802169	0.0164493663157315	NaN	NaN	NaN	0.404871779255284	NaN	NaN	NaN	0.0422029687673623	NaN	NaN	0.0815189748939255	NaN	NaN	NaN	NaN	0.0167765874532074	NaN	NaN	NaN	0.0449904769851628	NaN	NaN	NaN	0.300926085621079	0.0483320383846813	0.0537702762241143	NaN
0.204939991815808	NaN	0.285548271286426	0.0248047122273983	NaN	0.17827333977244	NaN	NaN	NaN	0.0835912251217595	0.314038210714966	0.101868526952864	NaN	0.0360697011030914	NaN	0.160847810121542	NaN	NaN	NaN	0.0720507507993512	0.109153710679424	0.545031151531917	0.0312269644039028	NaN	NaN	NaN	0.363805658710403	NaN	NaN	NaN	0.0373269804394676	NaN	NaN	0.118670739708363	NaN	NaN	NaN	NaN	0.092749279814059	NaN	NaN	NaN	0.0285001362380476	NaN	NaN	NaN	0.336666807313917	0.0516537396835125	0.0748026030256743	NaN
0.11974356625545	NaN	0.186123010012545	0.0555399558199489	NaN	0.328975734499961	NaN	NaN	NaN	0.103156606495523	0.295980878405323	0.0849424333061157	NaN	0.0599445224102149	NaN	0.474309303510638	NaN	NaN	NaN	0.0338222569794553	0.0550007314981911	0.443549232779113	0.0833770251828064	NaN	NaN	NaN	0.308691173124518	NaN	NaN	NaN	0.0368955637688364	NaN	NaN	0.0382144794742919	NaN	NaN	NaN	NaN	0.0876847337950441	NaN	NaN	NaN	0.0685070482531179	NaN	0.52600319183196	NaN	0.146709617816192	0.0683270596354535	0.0550977171553581	NaN
0.319876979933467	NaN	0.218254657321847	NaN	NaN	0.260553412270008	NaN	NaN	NaN	0.0893807427240134	0.254155519461431	0.0812868879807431	NaN	0.0440435195754086	NaN	0.0367515737977069	NaN	NaN	NaN	0.0643744305441409	0.0181748280104808	0.260385331858851	0.0651181522152774	NaN	NaN	NaN	0.438163859556834	NaN	NaN	NaN	0.0201750595431766	NaN	NaN	0.0521258690056561	NaN	NaN	NaN	NaN	0.0662021992340083	NaN	NaN	NaN	0.0130377948765668	NaN	0.36439330776014	NaN	0.319797099291773	0.0792201872647007	0.0396223773962394	NaN
0.487224075628124	NaN	0.207807004308854	NaN	NaN	0.248638734366739	NaN	NaN	NaN	0.0501498972439719	0.383498546734525	0.0609083313115722	NaN	0.0705250677307982	NaN	0.147088292660485	NaN	NaN	NaN	0.0730867797086363	0.0291405674099894	0.326712196501474	0.0200201947656181	NaN	NaN	NaN	0.401268156999133	NaN	NaN	NaN	0.0140533695014979	NaN	NaN	0.0907157068852409	NaN	NaN	NaN	NaN	0.0692067643962136	NaN	NaN	NaN	0.0602314541485521	NaN	0.458375872480683	NaN	0.426558106575996	0.0637331005936329	0.0402282051296355	NaN
0.236563170034366	NaN	0.140066189968877	NaN	NaN	0.129175433431407	NaN	NaN	NaN	0.0524114881509895	0.191903037741054	0.0755093002824718	NaN	0.091768666111735	NaN	0.0779249577811083	NaN	NaN	NaN	0.0636694554101705	0.149702615994247	0.089231839227465	0.0614038016967065	NaN	NaN	NaN	0.742666105215192	NaN	NaN	NaN	0.0180526667799467	0.240847654704765	NaN	0.215719615308993	NaN	NaN	NaN	NaN	0.0461365465224657	NaN	NaN	NaN	0.0319391866708622	NaN	0.404707985185875	NaN	NaN	0.0580261099391894	0.0997285928525259	NaN
0.258494543446303	NaN	0.31575141518362	NaN	NaN	0.522614509934324	NaN	NaN	NaN	0.480281889938442	0.142087763479285	0.141454080837165	NaN	0.0573840415614517	NaN	0.0414172805944184	NaN	NaN	NaN	0.0954887851537478	0.602061803639035	0.116939504355123	0.12181618327969	NaN	NaN	NaN	0.209432853189121	NaN	NaN	NaN	0.0314551002049749	0.374512940806941	NaN	0.449109489334345	NaN	NaN	NaN	NaN	0.102968135266883	NaN	NaN	NaN	0.0726651383972991	NaN	0.3004073349655	NaN	NaN	0.192269498007075	0.0724725622344513	NaN
0.289557244178318	NaN	0.286401411460468	NaN	NaN	0.404944232244289	NaN	NaN	NaN	0.458225608367068	0.503365330702198	0.0531061949708002	NaN	NaN	NaN	0.0221160572300177	NaN	NaN	NaN	0.0709543330409978	0.608336271618329	NaN	0.0999120579621277	NaN	NaN	NaN	0.175241955239775	NaN	NaN	NaN	0.0368433291984119	0.302242158311256	NaN	0.225808161512743	NaN	NaN	NaN	NaN	0.00952377255616785	NaN	NaN	NaN	0.0907134460260231	NaN	0.0792261797311646	NaN	0.232329458258628	0.475301100567495	0.0192567197751384	NaN
0.429716766726556	NaN	0.236336758914994	NaN	NaN	0.160603329103898	NaN	NaN	NaN	0.0961869631833236	0.35765871063835	0.0365015698615713	NaN	NaN	NaN	0.0330453053067508	NaN	NaN	NaN	0.0243822246471304	0.297665841305435	NaN	0.724275288113346	NaN	NaN	NaN	NaN	NaN	NaN	NaN	0.0401254758933968	0.0977799779635408	NaN	0.2155776042387	NaN	NaN	NaN	NaN	0.0502291621004276	NaN	NaN	NaN	0.0638095950859589	NaN	0.332225827736792	NaN	0.355529152180088	NaN	0.0384171138568931	NaN
0.229658362687045	NaN	0.153056356007843	NaN	NaN	0.20346359530892	NaN	NaN	NaN	0.103720906576277	0.557581519731734	0.113703853386801	NaN	NaN	NaN	0.0675082242938741	NaN	NaN	NaN	0.0962568478685064	0.414106126926192	NaN	0.449774912685049	NaN	NaN	NaN	NaN	NaN	NaN	NaN	0.0746025286733051	0.265811596775532	NaN	0.36964174250132	NaN	NaN	NaN	NaN	0.0306518159269202	NaN	NaN	NaN	0.0375465136549774	NaN	0.37258245749759	NaN	0.0291306060372024	NaN	0.12310517656033	NaN
0.0258755507290053	NaN	0.0747074933133776	NaN	NaN	0.245568024049824	NaN	NaN	NaN	0.0909709534081121	0.424096255754327	0.022421596926505	NaN	NaN	NaN	0.0769620376695069	NaN	NaN	NaN	0.134919514474767	0.231658085030718	NaN	0.0612224412176345	NaN	NaN	NaN	NaN	NaN	NaN	NaN	0.0441487626915862	0.460730904240479	NaN	0.245229783801178	NaN	NaN	NaN	NaN	0.0700184170698957	NaN	NaN	NaN	0.034791137810532	NaN	0.272525971437097	NaN	0.0591276088676695	NaN	0.0654377226844643	NaN
0.117898843163257	NaN	0.814052411072355	NaN	NaN	0.4402219102598	NaN	NaN	NaN	0.341049053192987	0.15520891713006	0.0137939152785841	NaN	NaN	NaN	0.0210709025512336	NaN	NaN	NaN	0.0909165328623126	0.220097881037501	NaN	0.522824854913336	NaN	NaN	NaN	NaN	NaN	NaN	NaN	0.0467823313471582	0.516559140495107	NaN	0.164359130671592	NaN	NaN	NaN	NaN	0.0444377714670784	NaN	NaN	NaN	0.012686364238514	NaN	0.124142931639624	NaN	0.0608488046481169	NaN	0.0535036769614688	NaN
0.230069746364065	NaN	0.815168450252527	NaN	NaN	0.337130593191668	NaN	NaN	NaN	0.405843589333982	0.191404136938718	0.474338984000051	NaN	NaN	NaN	0.0617273560809081	NaN	NaN	NaN	0.0263881021799252	0.314928387090294	NaN	0.140520162208941	NaN	NaN	NaN	NaN	NaN	NaN	NaN	0.353878217863418	0.392245077296528	NaN	0.24022773016529	NaN	NaN	NaN	NaN	0.477462509211895	NaN	NaN	NaN	0.0425041536424211	NaN	NaN	NaN	0.0299316483194253	NaN	0.0636761552027864	NaN
0.117815903398027	NaN	0.376160725142341	NaN	NaN	0.203441441162129	NaN	NaN	NaN	0.472419723194939	0.150109525933785	0.462979086770974	NaN	NaN	NaN	0.0394498591743185	NaN	NaN	NaN	0.050943160817797	0.390271921174383	NaN	0.402091803434504	NaN	NaN	NaN	NaN	NaN	NaN	NaN	0.368813362601174	0.101358318051979	NaN	0.331788023825688	NaN	NaN	NaN	NaN	0.466155823977924	NaN	NaN	NaN	0.0671732892273315	NaN	NaN	NaN	0.055058121278356	NaN	0.0776670281204664	NaN
0.128822311086334	NaN	0.179667200108089	NaN	NaN	NaN	NaN	NaN	NaN	NaN	0.210056410130201	0.0667576343115188	NaN	NaN	NaN	0.0269693957925598	NaN	NaN	NaN	0.0446790689681313	0.318724539333847	NaN	0.470120701022607	NaN	NaN	NaN	NaN	NaN	NaN	NaN	0.0364742826937012	0.434027886994354	NaN	0.086008315529875	NaN	NaN	NaN	NaN	NaN	NaN	NaN	NaN	0.0357824394297335	NaN	NaN	NaN	0.0115215820649359	NaN	0.0603060268943076	NaN
0.356599672379798	NaN	0.179575362125036	NaN	NaN	NaN	NaN	NaN	NaN	NaN	0.218086886135146	0.0308259107211345	NaN	NaN	NaN	0.0205801328372925	NaN	NaN	NaN	0.0675336832077423	NaN	NaN	0.65089414823314	NaN	NaN	NaN	0.59227246139996	NaN	NaN	NaN	0.0388058375370866	0.316081126429515	NaN	0.314303719789692	NaN	NaN	NaN	NaN	NaN	NaN	NaN	NaN	0.2610307916884	NaN	NaN	NaN	0.0528408747089448	NaN	0.0482156230191279	NaN
0.265000005678356	NaN	0.321315426946527	NaN	NaN	0.283907308349319	NaN	NaN	NaN	0.0653305381811575	NaN	0.0637295043094425	NaN	NaN	NaN	0.0267459332541543	NaN	NaN	NaN	0.0924103292153484	NaN	NaN	0.662817465206382	NaN	NaN	NaN	0.220920163281521	NaN	NaN	NaN	0.05258138264218	0.134684220003121	NaN	0.184773579659283	NaN	NaN	NaN	NaN	NaN	NaN	NaN	NaN	0.319628929312894	NaN	NaN	NaN	0.0694900070149778	NaN	0.053984206233804	NaN
0.341561300915721	NaN	0.448716358480557	NaN	NaN	0.416352073845804	NaN	NaN	NaN	0.314062800991328	NaN	0.05828881617414	NaN	NaN	NaN	0.0681125611717945	NaN	NaN	NaN	0.0680107826766655	NaN	NaN	0.245244611161582	NaN	NaN	NaN	0.443216247294695	NaN	NaN	NaN	0.0776964811435199	0.31454767388971	NaN	0.225466147235358	NaN	NaN	NaN	NaN	NaN	NaN	NaN	NaN	0.398817947745919	NaN	NaN	NaN	0.0411752212071613	NaN	0.0466718156615664	NaN
0.327073189894442	NaN	0.607148279264573	NaN	NaN	0.287781547176537	NaN	NaN	NaN	0.333263305043881	NaN	0.0237590900048273	NaN	NaN	NaN	0.0423579944725386	NaN	NaN	NaN	0.0440002156011886	NaN	NaN	0.515827259819407	NaN	NaN	NaN	0.264856514789974	NaN	NaN	NaN	0.056546233892449	0.720935755402333	NaN	0.408728921601276	NaN	NaN	NaN	NaN	NaN	NaN	NaN	NaN	0.402945482938587	NaN	NaN	NaN	0.0772623338119036	NaN	0.0282670480023144	NaN
0.29500527958396	NaN	0.61535862006114	NaN	NaN	0.425837791265221	NaN	NaN	NaN	0.0367825514323385	NaN	0.0246519450671594	NaN	NaN	NaN	0.0352371156248214	NaN	NaN	NaN	0.0381195735174332	0.247779406122301	NaN	0.46813922959666	NaN	NaN	NaN	0.415578442934496	NaN	NaN	NaN	0.070862169664927	0.406637921389362	NaN	0.222210552916466	NaN	NaN	NaN	NaN	NaN	NaN	NaN	NaN	0.122637318678344	NaN	NaN	NaN	0.102555346802264	NaN	0.0222769623898254	NaN
0.414410606775663	NaN	0.371636363888229	NaN	NaN	0.401805258604665	NaN	NaN	NaN	0.0459012845748274	NaN	0.0583996588695214	NaN	NaN	NaN	0.0863094563324924	NaN	NaN	NaN	0.0393577303170148	0.353240860171599	NaN	0.535707470732192	NaN	NaN	NaN	0.314692067487275	NaN	NaN	NaN	0.0257277412241268	0.370515526302394	NaN	0.083669385109871	NaN	NaN	NaN	NaN	NaN	NaN	NaN	NaN	0.511885959201482	NaN	NaN	NaN	0.0959056078595548	NaN	0.0238270765489899	NaN
0.0196385740042969	NaN	0.320383408821563	NaN	NaN	0.449384578272236	NaN	NaN	NaN	0.0199694006949387	NaN	0.0311202920286834	NaN	NaN	NaN	0.0266884909590377	NaN	NaN	NaN	0.0653522240338557	0.310337326651901	NaN	0.378058353114605	NaN	NaN	NaN	0.441361842570927	NaN	NaN	NaN	0.041694829627765	0.390227397528941	NaN	0.223022923326889	NaN	NaN	NaN	NaN	NaN	NaN	NaN	NaN	0.193939244735281	NaN	NaN	NaN	0.100791056409015	NaN	0.0259406255649947	NaN
0.0665452895202412	NaN	0.295469909034533	NaN	NaN	0.157794572762849	NaN	NaN	NaN	0.0762096853898113	NaN	0.0259569971850108	NaN	0.344709164672263	NaN	0.0336953597625267	NaN	NaN	NaN	0.0625990963886046	0.1913695413836	NaN	0.270428622778144	NaN	NaN	NaN	0.156730340448587	NaN	NaN	NaN	0.0679789934493507	0.291984416232518	NaN	0.39505255451923	NaN	NaN	NaN	NaN	NaN	NaN	NaN	NaN	0.38174013545157	NaN	NaN	NaN	0.0926311912973693	NaN	0.0254496730264656	NaN
0.0664903991817955	NaN	0.408987005460184	NaN	NaN	0.161729185546179	NaN	NaN	NaN	0.102889585901943	NaN	0.0664452939702937	NaN	0.17471004779704	NaN	0.0783364570989508	NaN	NaN	NaN	0.0876734776559734	0.186071011226186	NaN	0.214303922055437	NaN	NaN	NaN	0.289827731476479	NaN	NaN	NaN	0.0757005904083478	0.269248336610701	NaN	0.376622447113017	NaN	NaN	NaN	NaN	NaN	NaN	NaN	NaN	0.208047723804481	NaN	NaN	NaN	0.0540867585912682	NaN	0.0661246814494191	NaN
0.0138183632897356	NaN	0.548136151728202	NaN	NaN	0.3528597679162	NaN	NaN	NaN	0.126514243439786	NaN	0.0663797531684282	NaN	0.0398887829140184	NaN	0.0453542160636336	NaN	NaN	NaN	0.100986609208173	0.143118616683197	NaN	0.495703445005238	NaN	NaN	NaN	0.0278981818677225	NaN	NaN	NaN	0.366064590057734	0.251396423979562	NaN	0.307330557178232	NaN	NaN	NaN	NaN	NaN	NaN	NaN	NaN	0.361023525544289	NaN	NaN	NaN	0.133956205264814	NaN	0.0668936604096747	NaN
0.0810727740689507	NaN	0.263288983810459	NaN	NaN	0.267626776430517	NaN	NaN	NaN	0.058058920419294	NaN	0.0595668211483811	NaN	0.0802192059665482	NaN	0.0315270001821564	NaN	NaN	NaN	0.385461021757906	0.31118953112713	NaN	0.0450040353692713	NaN	NaN	NaN	0.190841193319866	NaN	NaN	NaN	0.4318295754219	0.276346211809546	NaN	NaN	NaN	NaN	NaN	NaN	NaN	NaN	NaN	NaN	0.13587533711931	NaN	NaN	NaN	0.0560872761093265	NaN	0.0411092608406196	NaN
0.0287979084498102	NaN	0.405313901895065	NaN	NaN	0.300876604473049	NaN	NaN	NaN	0.0403137660930734	NaN	0.0399558575799408	NaN	0.144966850009448	NaN	0.0701591100019984	NaN	NaN	NaN	0.123283877180437	NaN	NaN	0.0644522233759529	NaN	NaN	0.237369617190851	0.336755951618453	NaN	NaN	NaN	0.44660630234307	0.410087054952487	NaN	NaN	NaN	NaN	NaN	NaN	NaN	NaN	NaN	NaN	0.187602146045817	NaN	NaN	NaN	0.06948604297519	NaN	0.0256476327569314	NaN
0.364328574039649	NaN	0.0561693266191199	NaN	NaN	0.41516755055616	NaN	NaN	NaN	0.0639092552242638	NaN	0.0250968758447343	NaN	NaN	NaN	0.0534432579495376	NaN	NaN	NaN	0.12923109903102	NaN	NaN	0.11024315032333	NaN	NaN	0.187664193355284	NaN	NaN	NaN	NaN	0.378834119947449	0.41906986101383	NaN	NaN	NaN	NaN	NaN	NaN	NaN	NaN	NaN	NaN	0.363882497682162	NaN	NaN	NaN	0.0828542551599481	NaN	0.0888427711245161	NaN
0.0619506328600768	NaN	0.210590005163861	NaN	NaN	0.423098014368403	NaN	NaN	NaN	0.100555200817334	NaN	0.0516557144842859	NaN	NaN	NaN	0.0812139207922643	NaN	NaN	NaN	0.0734744408179952	NaN	NaN	0.0614998975055029	NaN	NaN	0.383833159518375	NaN	NaN	NaN	NaN	0.281381549375668	0.424674610831866	NaN	NaN	NaN	NaN	NaN	NaN	NaN	NaN	NaN	NaN	0.555416074223611	NaN	NaN	NaN	0.0427769458632385	NaN	0.0798276402945475	NaN
NaN	NaN	NaN	NaN	NaN	NaN	NaN	NaN	NaN	NaN	NaN	NaN	NaN	NaN	NaN	NaN	NaN	NaN	NaN	NaN	NaN	NaN	NaN	NaN	NaN	NaN	NaN	NaN	NaN	NaN	0.29224388881685	0.5345820762784	NaN	NaN	NaN	NaN	NaN	NaN	NaN	NaN	NaN	NaN	0.338219348711898	NaN	NaN	NaN	NaN	NaN	0.0972897070204332	NaN
NaN	NaN	NaN	NaN	NaN	NaN	NaN	NaN	NaN	NaN	NaN	NaN	NaN	NaN	NaN	NaN	NaN	NaN	NaN	NaN	NaN	NaN	NaN	NaN	NaN	NaN	NaN	NaN	NaN	NaN	0.457447006728369	0.711848474679854	NaN	NaN	NaN	NaN	NaN	NaN	NaN	NaN	NaN	NaN	0.181781563480104	NaN	NaN	NaN	NaN	NaN	0.0725507540187866	NaN
NaN	NaN	NaN	NaN	NaN	NaN	NaN	NaN	NaN	NaN	NaN	NaN	NaN	NaN	NaN	NaN	NaN	NaN	NaN	NaN	NaN	NaN	NaN	NaN	NaN	NaN	NaN	NaN	NaN	NaN	0.195685167458033	0.176725098600216	NaN	NaN	NaN	NaN	NaN	NaN	NaN	NaN	NaN	NaN	0.359667332765877	NaN	NaN	NaN	NaN	NaN	0.0169976741978539	NaN
NaN	NaN	NaN	NaN	NaN	NaN	NaN	NaN	NaN	NaN	NaN	NaN	NaN	NaN	NaN	NaN	NaN	NaN	NaN	NaN	NaN	NaN	NaN	NaN	NaN	NaN	NaN	NaN	NaN	NaN	0.203615095020633	0.052548521242395	NaN	NaN	NaN	NaN	NaN	NaN	NaN	NaN	NaN	NaN	0.303374176924201	NaN	NaN	NaN	NaN	NaN	0.0368705489186294	NaN
NaN	NaN	NaN	NaN	NaN	NaN	NaN	NaN	NaN	NaN	NaN	NaN	NaN	NaN	NaN	NaN	NaN	NaN	NaN	NaN	NaN	NaN	NaN	NaN	NaN	NaN	NaN	NaN	NaN	NaN	0.223737267963178	0.300623850174432	NaN	NaN	NaN	NaN	NaN	NaN	NaN	NaN	NaN	NaN	0.241535601650443	NaN	NaN	NaN	NaN	NaN	0.0550134248884831	NaN
NaN	NaN	NaN	NaN	NaN	NaN	NaN	NaN	NaN	NaN	NaN	NaN	NaN	NaN	NaN	NaN	NaN	NaN	NaN	NaN	NaN	NaN	NaN	NaN	NaN	NaN	NaN	NaN	NaN	NaN	NaN	NaN	NaN	NaN	NaN	NaN	NaN	NaN	NaN	NaN	NaN	NaN	NaN	NaN	NaN	NaN	NaN	NaN	NaN	NaN
NaN	NaN	NaN	NaN	NaN	NaN	NaN	NaN	NaN	NaN	NaN	NaN	NaN	NaN	NaN	NaN	NaN	NaN	NaN	NaN	NaN	NaN	NaN	NaN	NaN	NaN	NaN	NaN	NaN	NaN	NaN	NaN	NaN	NaN	NaN	NaN	NaN	NaN	NaN	NaN	NaN	NaN	NaN	NaN	NaN	NaN	NaN	NaN	NaN	NaN
NaN	NaN	NaN	NaN	NaN	NaN	NaN	NaN	NaN	NaN	NaN	NaN	NaN	NaN	NaN	NaN	NaN	NaN	NaN	NaN	NaN	NaN	NaN	NaN	NaN	NaN	NaN	NaN	NaN	NaN	NaN	NaN	NaN	NaN	NaN	NaN	NaN	NaN	NaN	NaN	NaN	NaN	NaN	NaN	NaN	NaN	NaN	NaN	NaN	NaN
NaN	NaN	NaN	NaN	NaN	NaN	NaN	NaN	NaN	NaN	NaN	NaN	NaN	NaN	NaN	NaN	NaN	NaN	NaN	NaN	NaN	NaN	NaN	NaN	NaN	NaN	NaN	NaN	NaN	NaN	NaN	NaN	NaN	NaN	NaN	NaN	NaN	NaN	NaN	NaN	NaN	NaN	NaN	NaN	NaN	NaN	NaN	NaN	NaN	NaN
NaN	NaN	NaN	NaN	NaN	NaN	NaN	NaN	NaN	NaN	NaN	NaN	NaN	NaN	NaN	NaN	NaN	NaN	NaN	NaN	NaN	NaN	NaN	NaN	NaN	NaN	NaN	NaN	NaN	NaN	NaN	NaN	NaN	NaN	NaN	NaN	NaN	NaN	NaN	NaN	NaN	NaN	NaN	NaN	NaN	NaN	NaN	NaN	NaN	NaN
NaN	NaN	NaN	NaN	NaN	NaN	NaN	NaN	NaN	NaN	NaN	NaN	NaN	NaN	NaN	NaN	NaN	NaN	NaN	NaN	NaN	NaN	NaN	NaN	NaN	NaN	NaN	NaN	NaN	NaN	NaN	NaN	NaN	NaN	NaN	NaN	NaN	NaN	NaN	NaN	NaN	NaN	NaN	NaN	NaN	NaN	NaN	NaN	NaN	NaN
NaN	NaN	NaN	NaN	NaN	NaN	NaN	NaN	NaN	NaN	NaN	NaN	NaN	NaN	NaN	NaN	NaN	NaN	NaN	NaN	NaN	NaN	NaN	NaN	NaN	NaN	NaN	NaN	NaN	NaN	NaN	NaN	NaN	NaN	NaN	NaN	NaN	NaN	NaN	NaN	NaN	NaN	NaN	NaN	NaN	NaN	NaN	NaN	NaN	NaN
NaN	NaN	NaN	NaN	NaN	NaN	NaN	NaN	NaN	NaN	NaN	NaN	NaN	NaN	NaN	NaN	NaN	NaN	NaN	NaN	NaN	NaN	NaN	NaN	NaN	NaN	NaN	NaN	NaN	NaN	NaN	NaN	NaN	NaN	NaN	NaN	NaN	NaN	NaN	NaN	NaN	NaN	NaN	NaN	NaN	NaN	NaN	NaN	NaN	NaN
NaN	NaN	NaN	NaN	NaN	NaN	NaN	NaN	NaN	NaN	NaN	NaN	NaN	NaN	NaN	NaN	NaN	NaN	NaN	NaN	NaN	NaN	NaN	NaN	NaN	NaN	NaN	NaN	NaN	NaN	NaN	NaN	NaN	NaN	NaN	NaN	NaN	NaN	NaN	NaN	NaN	NaN	NaN	NaN	NaN	NaN	NaN	NaN	NaN	NaN
NaN	NaN	NaN	NaN	NaN	NaN	NaN	NaN	NaN	NaN	NaN	NaN	NaN	NaN	NaN	NaN	NaN	NaN	NaN	NaN	NaN	NaN	NaN	NaN	NaN	NaN	NaN	NaN	NaN	NaN	NaN	NaN	NaN	NaN	NaN	NaN	NaN	NaN	NaN	NaN	NaN	NaN	NaN	NaN	NaN	NaN	NaN	NaN	NaN	NaN
NaN	NaN	NaN	NaN	NaN	NaN	NaN	NaN	NaN	NaN	NaN	NaN	NaN	NaN	NaN	NaN	NaN	NaN	NaN	NaN	NaN	NaN	NaN	NaN	NaN	NaN	NaN	NaN	NaN	NaN	NaN	NaN	NaN	NaN	NaN	NaN	NaN	NaN	NaN	NaN	NaN	NaN	NaN	NaN	NaN	NaN	NaN	NaN	NaN	NaN
NaN	NaN	NaN	NaN	NaN	NaN	NaN	NaN	NaN	NaN	NaN	NaN	NaN	NaN	NaN	NaN	NaN	NaN	NaN	NaN	NaN	NaN	NaN	NaN	NaN	NaN	NaN	NaN	NaN	NaN	NaN	NaN	NaN	NaN	NaN	NaN	NaN	NaN	NaN	NaN	NaN	NaN	NaN	NaN	NaN	NaN	NaN	NaN	NaN	NaN
NaN	NaN	NaN	NaN	NaN	NaN	NaN	NaN	NaN	NaN	NaN	NaN	NaN	NaN	NaN	NaN	NaN	NaN	NaN	NaN	NaN	NaN	NaN	NaN	NaN	NaN	NaN	NaN	NaN	NaN	NaN	NaN	NaN	NaN	NaN	NaN	NaN	NaN	NaN	NaN	NaN	NaN	NaN	NaN	NaN	NaN	NaN	NaN	NaN	NaN
NaN	NaN	NaN	NaN	NaN	NaN	NaN	NaN	NaN	NaN	NaN	NaN	NaN	NaN	NaN	NaN	NaN	NaN	NaN	NaN	NaN	NaN	NaN	NaN	NaN	NaN	NaN	NaN	NaN	NaN	NaN	NaN	NaN	NaN	NaN	NaN	NaN	NaN	NaN	NaN	NaN	NaN	NaN	NaN	NaN	NaN	NaN	NaN	NaN	NaN
NaN	NaN	NaN	NaN	NaN	NaN	NaN	NaN	NaN	NaN	NaN	NaN	NaN	NaN	NaN	NaN	NaN	NaN	NaN	NaN	NaN	NaN	NaN	NaN	NaN	NaN	NaN	NaN	NaN	NaN	NaN	NaN	NaN	NaN	NaN	NaN	NaN	NaN	NaN	NaN	NaN	NaN	NaN	NaN	NaN	NaN	NaN	NaN	NaN	NaN
NaN	NaN	NaN	NaN	NaN	NaN	NaN	NaN	NaN	NaN	NaN	NaN	NaN	NaN	NaN	NaN	NaN	NaN	NaN	NaN	NaN	NaN	NaN	NaN	NaN	NaN	NaN	NaN	NaN	NaN	NaN	NaN	NaN	NaN	NaN	NaN	NaN	NaN	NaN	NaN	NaN	NaN	NaN	NaN	NaN	NaN	NaN	NaN	NaN	NaN
NaN	NaN	NaN	NaN	NaN	NaN	NaN	NaN	NaN	NaN	NaN	NaN	NaN	NaN	NaN	NaN	NaN	NaN	NaN	NaN	NaN	NaN	NaN	NaN	NaN	NaN	NaN	NaN	NaN	NaN	NaN	NaN	NaN	NaN	NaN	NaN	NaN	NaN	NaN	NaN	NaN	NaN	NaN	NaN	NaN	NaN	NaN	NaN	NaN	NaN
NaN	NaN	NaN	NaN	NaN	NaN	NaN	NaN	NaN	NaN	NaN	NaN	NaN	NaN	NaN	NaN	NaN	NaN	NaN	NaN	NaN	NaN	NaN	NaN	NaN	NaN	NaN	NaN	NaN	NaN	NaN	NaN	NaN	NaN	NaN	NaN	NaN	NaN	NaN	NaN	NaN	NaN	NaN	NaN	NaN	NaN	NaN	NaN	NaN	NaN
NaN	NaN	NaN	NaN	NaN	NaN	NaN	NaN	NaN	NaN	NaN	NaN	NaN	NaN	NaN	NaN	NaN	NaN	NaN	NaN	NaN	NaN	NaN	NaN	NaN	NaN	NaN	NaN	NaN	NaN	NaN	NaN	NaN	NaN	NaN	NaN	NaN	NaN	NaN	NaN	NaN	NaN	NaN	NaN	NaN	NaN	NaN	NaN	NaN	NaN
NaN	NaN	NaN	NaN	NaN	NaN	NaN	NaN	NaN	NaN	NaN	NaN	NaN	NaN	NaN	NaN	NaN	NaN	NaN	NaN	NaN	NaN	NaN	NaN	NaN	NaN	NaN	NaN	NaN	NaN	NaN	NaN	NaN	NaN	NaN	NaN	NaN	NaN	NaN	NaN	NaN	NaN	NaN	NaN	NaN	NaN	NaN	NaN	NaN	NaN
NaN	NaN	NaN	NaN	NaN	NaN	NaN	NaN	NaN	NaN	NaN	NaN	NaN	NaN	NaN	NaN	NaN	NaN	NaN	NaN	NaN	NaN	NaN	NaN	NaN	NaN	NaN	NaN	NaN	NaN	NaN	NaN	NaN	NaN	NaN	NaN	NaN	NaN	NaN	NaN	NaN	NaN	NaN	NaN	NaN	NaN	NaN	NaN	NaN	NaN
NaN	NaN	NaN	NaN	NaN	NaN	NaN	NaN	NaN	NaN	NaN	NaN	NaN	NaN	NaN	NaN	NaN	NaN	NaN	NaN	NaN	NaN	NaN	NaN	NaN	NaN	NaN	NaN	NaN	NaN	NaN	NaN	NaN	NaN	NaN	NaN	NaN	NaN	NaN	NaN	NaN	NaN	NaN	NaN	NaN	NaN	NaN	NaN	NaN	NaN
NaN	NaN	NaN	NaN	NaN	NaN	NaN	NaN	NaN	NaN	NaN	NaN	NaN	NaN	NaN	NaN	NaN	NaN	NaN	NaN	NaN	NaN	NaN	NaN	NaN	NaN	NaN	NaN	NaN	NaN	NaN	NaN	NaN	NaN	NaN	NaN	NaN	NaN	NaN	NaN	NaN	NaN	NaN	NaN	NaN	NaN	NaN	NaN	NaN	NaN
NaN	NaN	NaN	NaN	NaN	NaN	NaN	NaN	NaN	NaN	NaN	NaN	NaN	NaN	NaN	NaN	NaN	NaN	NaN	NaN	NaN	NaN	NaN	NaN	NaN	NaN	NaN	NaN	NaN	NaN	NaN	NaN	NaN	NaN	NaN	NaN	NaN	NaN	NaN	NaN	NaN	NaN	NaN	NaN	NaN	NaN	NaN	NaN	NaN	NaN
NaN	NaN	NaN	NaN	NaN	NaN	NaN	NaN	NaN	NaN	NaN	NaN	NaN	NaN	NaN	NaN	NaN	NaN	NaN	NaN	NaN	NaN	NaN	NaN	NaN	NaN	NaN	NaN	NaN	NaN	NaN	NaN	NaN	NaN	NaN	NaN	NaN	NaN	NaN	NaN	NaN	NaN	NaN	NaN	NaN	NaN	NaN	NaN	NaN	NaN
NaN	NaN	NaN	NaN	NaN	NaN	NaN	NaN	NaN	NaN	NaN	NaN	NaN	NaN	NaN	NaN	NaN	NaN	NaN	NaN	NaN	NaN	NaN	NaN	NaN	NaN	NaN	NaN	NaN	NaN	NaN	NaN	NaN	NaN	NaN	NaN	NaN	NaN	NaN	NaN	NaN	NaN	NaN	NaN	NaN	NaN	NaN	NaN	NaN	NaN
NaN	NaN	NaN	NaN	NaN	NaN	NaN	NaN	NaN	NaN	NaN	NaN	NaN	NaN	NaN	NaN	NaN	NaN	NaN	NaN	NaN	NaN	NaN	NaN	NaN	NaN	NaN	NaN	NaN	NaN	NaN	NaN	NaN	NaN	NaN	NaN	NaN	NaN	NaN	NaN	NaN	NaN	NaN	NaN	NaN	NaN	NaN	NaN	NaN	NaN
NaN	NaN	NaN	NaN	NaN	NaN	NaN	NaN	NaN	NaN	NaN	NaN	NaN	NaN	NaN	NaN	NaN	NaN	NaN	NaN	NaN	NaN	NaN	NaN	NaN	NaN	NaN	NaN	NaN	NaN	NaN	NaN	NaN	NaN	NaN	NaN	NaN	NaN	NaN	NaN	NaN	NaN	NaN	NaN	NaN	NaN	NaN	NaN	NaN	NaN
NaN	NaN	NaN	NaN	NaN	NaN	NaN	NaN	NaN	NaN	NaN	NaN	NaN	NaN	NaN	NaN	NaN	NaN	NaN	NaN	NaN	NaN	NaN	NaN	NaN	NaN	NaN	NaN	NaN	NaN	NaN	NaN	NaN	NaN	NaN	NaN	NaN	NaN	NaN	NaN	NaN	NaN	NaN	NaN	NaN	NaN	NaN	NaN	NaN	NaN
NaN	NaN	NaN	NaN	NaN	NaN	NaN	NaN	NaN	NaN	NaN	NaN	NaN	NaN	NaN	NaN	NaN	NaN	NaN	NaN	NaN	NaN	NaN	NaN	NaN	NaN	NaN	NaN	NaN	NaN	NaN	NaN	NaN	NaN	NaN	NaN	NaN	NaN	NaN	NaN	NaN	NaN	NaN	NaN	NaN	NaN	NaN	NaN	NaN	NaN
NaN	NaN	NaN	NaN	NaN	NaN	NaN	NaN	NaN	NaN	NaN	NaN	NaN	NaN	NaN	NaN	NaN	NaN	NaN	NaN	NaN	NaN	NaN	NaN	NaN	NaN	NaN	NaN	NaN	NaN	NaN	NaN	NaN	NaN	NaN	NaN	NaN	NaN	NaN	NaN	NaN	NaN	NaN	NaN	NaN	NaN	NaN	NaN	NaN	NaN
NaN	NaN	NaN	NaN	NaN	NaN	NaN	NaN	NaN	NaN	NaN	NaN	NaN	NaN	NaN	NaN	NaN	NaN	NaN	NaN	NaN	NaN	NaN	NaN	NaN	NaN	NaN	NaN	NaN	NaN	NaN	NaN	NaN	NaN	NaN	NaN	NaN	NaN	NaN	NaN	NaN	NaN	NaN	NaN	NaN	NaN	NaN	NaN	NaN	NaN
[truncated: 183 more columns]
