# Supplementary material for: Notch-dependent and -independent transcription are modulated by tissue movements at gastrulation
Source: eLife. 2022 May 18;11:e73656. doi: 10.7554/eLife.73656 (PMC9183233; doi:10.7554/eLife.73656)
Supplement: Source data 1. [file elife-73656-data1.zip › numerical data/6E_m5m8peve aCatRi_MSE_sorted-Gast_HisC_normF-Y.txt]

NaN	NaN	NaN	NaN	NaN	NaN	NaN	NaN	NaN	NaN	NaN	NaN	NaN	NaN	NaN	NaN	NaN	NaN	NaN	NaN	NaN	NaN	NaN	NaN	NaN	NaN	NaN	NaN	NaN	NaN	NaN	NaN	NaN	NaN	NaN	NaN	NaN	NaN	NaN	NaN	NaN	NaN	NaN	NaN	NaN	NaN	NaN	NaN	NaN	NaN
NaN	NaN	NaN	NaN	NaN	NaN	NaN	NaN	NaN	NaN	NaN	NaN	NaN	NaN	NaN	NaN	NaN	NaN	NaN	NaN	NaN	NaN	NaN	NaN	NaN	NaN	NaN	NaN	NaN	NaN	NaN	NaN	NaN	NaN	NaN	NaN	NaN	NaN	NaN	NaN	NaN	NaN	NaN	NaN	NaN	NaN	NaN	NaN	NaN	NaN
NaN	NaN	NaN	NaN	NaN	NaN	NaN	NaN	NaN	NaN	NaN	NaN	NaN	NaN	NaN	NaN	NaN	NaN	NaN	NaN	NaN	NaN	NaN	NaN	NaN	NaN	NaN	NaN	NaN	NaN	NaN	NaN	NaN	NaN	NaN	NaN	NaN	NaN	NaN	NaN	NaN	NaN	NaN	NaN	NaN	NaN	NaN	NaN	NaN	NaN
NaN	NaN	NaN	NaN	NaN	NaN	NaN	NaN	NaN	NaN	NaN	NaN	NaN	NaN	NaN	NaN	NaN	NaN	NaN	NaN	NaN	NaN	NaN	NaN	NaN	NaN	NaN	NaN	NaN	NaN	NaN	NaN	NaN	NaN	NaN	NaN	NaN	NaN	NaN	NaN	NaN	NaN	NaN	NaN	NaN	NaN	NaN	NaN	NaN	NaN
NaN	NaN	NaN	NaN	NaN	NaN	NaN	NaN	NaN	NaN	NaN	NaN	NaN	NaN	NaN	NaN	NaN	NaN	NaN	NaN	NaN	NaN	NaN	NaN	NaN	NaN	NaN	NaN	NaN	NaN	NaN	NaN	NaN	NaN	NaN	NaN	NaN	NaN	NaN	NaN	NaN	NaN	NaN	NaN	NaN	NaN	NaN	NaN	NaN	NaN
NaN	NaN	NaN	NaN	NaN	NaN	NaN	NaN	NaN	NaN	NaN	NaN	NaN	NaN	NaN	NaN	NaN	NaN	NaN	NaN	NaN	NaN	NaN	NaN	NaN	NaN	NaN	NaN	NaN	NaN	NaN	NaN	NaN	NaN	NaN	NaN	NaN	NaN	NaN	NaN	NaN	NaN	NaN	NaN	NaN	NaN	NaN	NaN	NaN	NaN
NaN	NaN	NaN	NaN	NaN	NaN	NaN	NaN	NaN	NaN	NaN	NaN	NaN	NaN	NaN	NaN	NaN	NaN	NaN	NaN	NaN	NaN	NaN	NaN	NaN	NaN	NaN	NaN	NaN	NaN	NaN	NaN	NaN	NaN	NaN	NaN	NaN	NaN	NaN	NaN	NaN	NaN	NaN	NaN	NaN	NaN	NaN	NaN	NaN	NaN
NaN	NaN	NaN	NaN	NaN	NaN	NaN	NaN	NaN	NaN	NaN	NaN	NaN	NaN	NaN	NaN	NaN	NaN	NaN	NaN	NaN	NaN	NaN	NaN	NaN	NaN	NaN	NaN	NaN	NaN	NaN	NaN	NaN	NaN	NaN	NaN	NaN	NaN	NaN	NaN	NaN	NaN	NaN	NaN	NaN	NaN	NaN	NaN	NaN	NaN
NaN	NaN	NaN	NaN	NaN	NaN	NaN	NaN	NaN	NaN	NaN	NaN	NaN	NaN	NaN	NaN	NaN	NaN	NaN	NaN	NaN	NaN	NaN	NaN	NaN	NaN	NaN	NaN	NaN	NaN	NaN	NaN	NaN	NaN	NaN	NaN	NaN	NaN	NaN	NaN	NaN	NaN	NaN	NaN	NaN	NaN	NaN	NaN	NaN	NaN
NaN	NaN	NaN	NaN	NaN	NaN	NaN	NaN	NaN	NaN	NaN	NaN	NaN	NaN	NaN	NaN	NaN	NaN	NaN	NaN	NaN	NaN	NaN	NaN	NaN	NaN	NaN	NaN	NaN	NaN	NaN	NaN	NaN	NaN	NaN	NaN	NaN	NaN	NaN	NaN	NaN	NaN	NaN	NaN	NaN	NaN	NaN	NaN	NaN	NaN
NaN	NaN	NaN	NaN	NaN	NaN	NaN	NaN	NaN	NaN	NaN	NaN	NaN	NaN	NaN	NaN	NaN	NaN	NaN	NaN	NaN	NaN	NaN	NaN	NaN	NaN	NaN	NaN	NaN	NaN	NaN	NaN	NaN	NaN	NaN	NaN	NaN	NaN	NaN	NaN	NaN	NaN	NaN	NaN	NaN	NaN	NaN	NaN	NaN	NaN
NaN	NaN	NaN	NaN	NaN	NaN	NaN	NaN	NaN	NaN	NaN	NaN	NaN	NaN	NaN	NaN	NaN	NaN	NaN	NaN	NaN	NaN	NaN	NaN	NaN	NaN	NaN	NaN	NaN	NaN	NaN	NaN	NaN	NaN	NaN	NaN	NaN	NaN	NaN	NaN	NaN	NaN	NaN	NaN	NaN	NaN	NaN	NaN	NaN	NaN
NaN	NaN	NaN	NaN	NaN	NaN	NaN	NaN	NaN	NaN	NaN	NaN	NaN	NaN	NaN	NaN	NaN	NaN	NaN	NaN	NaN	NaN	NaN	NaN	NaN	NaN	NaN	NaN	NaN	NaN	NaN	NaN	NaN	NaN	NaN	NaN	NaN	NaN	NaN	NaN	NaN	NaN	NaN	NaN	NaN	NaN	NaN	NaN	NaN	NaN
NaN	NaN	NaN	NaN	NaN	NaN	NaN	NaN	NaN	NaN	NaN	NaN	NaN	NaN	NaN	NaN	NaN	NaN	NaN	NaN	NaN	NaN	NaN	NaN	NaN	NaN	NaN	NaN	NaN	NaN	NaN	NaN	NaN	NaN	NaN	NaN	NaN	NaN	NaN	NaN	NaN	NaN	NaN	NaN	NaN	NaN	NaN	NaN	NaN	NaN
NaN	NaN	NaN	NaN	NaN	NaN	NaN	NaN	NaN	NaN	NaN	NaN	NaN	NaN	NaN	NaN	NaN	NaN	NaN	NaN	NaN	NaN	NaN	NaN	NaN	NaN	NaN	NaN	NaN	NaN	NaN	NaN	NaN	NaN	NaN	NaN	NaN	NaN	NaN	NaN	NaN	NaN	NaN	NaN	NaN	NaN	NaN	NaN	NaN	NaN
NaN	NaN	NaN	NaN	NaN	NaN	NaN	NaN	NaN	NaN	NaN	NaN	NaN	NaN	NaN	NaN	NaN	NaN	NaN	NaN	NaN	NaN	NaN	NaN	NaN	NaN	NaN	NaN	NaN	NaN	NaN	NaN	NaN	NaN	NaN	NaN	NaN	NaN	NaN	NaN	NaN	NaN	NaN	NaN	NaN	NaN	NaN	NaN	NaN	NaN
NaN	NaN	NaN	NaN	NaN	NaN	NaN	NaN	NaN	NaN	NaN	NaN	NaN	NaN	NaN	NaN	NaN	NaN	NaN	NaN	NaN	NaN	NaN	NaN	NaN	NaN	NaN	NaN	NaN	NaN	NaN	NaN	NaN	NaN	NaN	NaN	NaN	NaN	NaN	NaN	NaN	NaN	NaN	NaN	NaN	NaN	NaN	NaN	NaN	NaN
NaN	NaN	NaN	NaN	NaN	NaN	NaN	NaN	NaN	NaN	NaN	NaN	NaN	NaN	NaN	NaN	NaN	NaN	NaN	NaN	NaN	NaN	NaN	NaN	NaN	NaN	NaN	NaN	NaN	NaN	NaN	NaN	NaN	NaN	NaN	NaN	NaN	NaN	NaN	NaN	NaN	NaN	NaN	NaN	NaN	NaN	NaN	NaN	NaN	NaN
NaN	NaN	NaN	NaN	NaN	NaN	NaN	NaN	NaN	NaN	NaN	NaN	NaN	NaN	NaN	NaN	NaN	NaN	NaN	NaN	NaN	NaN	NaN	NaN	NaN	NaN	NaN	NaN	NaN	NaN	NaN	NaN	NaN	NaN	NaN	NaN	NaN	NaN	NaN	NaN	NaN	NaN	NaN	NaN	NaN	NaN	NaN	NaN	NaN	NaN
NaN	NaN	NaN	NaN	NaN	NaN	NaN	NaN	NaN	NaN	NaN	NaN	NaN	NaN	NaN	NaN	NaN	NaN	NaN	NaN	NaN	NaN	NaN	NaN	NaN	NaN	NaN	NaN	NaN	NaN	NaN	NaN	NaN	NaN	NaN	NaN	NaN	NaN	NaN	NaN	NaN	NaN	NaN	NaN	NaN	NaN	NaN	NaN	NaN	NaN
NaN	NaN	NaN	NaN	NaN	NaN	NaN	NaN	NaN	NaN	NaN	NaN	NaN	NaN	NaN	NaN	NaN	NaN	NaN	NaN	NaN	NaN	NaN	NaN	NaN	NaN	NaN	NaN	NaN	NaN	NaN	NaN	NaN	NaN	NaN	NaN	NaN	NaN	NaN	NaN	NaN	NaN	NaN	NaN	NaN	NaN	NaN	NaN	NaN	NaN
NaN	NaN	NaN	NaN	NaN	NaN	NaN	NaN	NaN	NaN	NaN	NaN	NaN	NaN	NaN	NaN	NaN	NaN	NaN	NaN	NaN	NaN	NaN	NaN	NaN	NaN	NaN	NaN	NaN	NaN	NaN	NaN	NaN	NaN	NaN	NaN	NaN	NaN	NaN	NaN	NaN	NaN	NaN	NaN	NaN	NaN	NaN	NaN	NaN	NaN
NaN	NaN	NaN	NaN	NaN	NaN	NaN	NaN	NaN	NaN	NaN	NaN	NaN	NaN	NaN	NaN	NaN	NaN	NaN	NaN	NaN	NaN	NaN	NaN	NaN	NaN	NaN	NaN	NaN	NaN	NaN	NaN	NaN	NaN	NaN	NaN	NaN	NaN	NaN	NaN	NaN	NaN	NaN	NaN	NaN	NaN	NaN	NaN	NaN	NaN
NaN	NaN	NaN	NaN	NaN	NaN	NaN	NaN	NaN	NaN	NaN	NaN	NaN	NaN	NaN	NaN	NaN	NaN	NaN	NaN	NaN	NaN	NaN	NaN	NaN	NaN	NaN	NaN	NaN	NaN	NaN	NaN	NaN	NaN	NaN	NaN	NaN	NaN	NaN	NaN	NaN	NaN	NaN	NaN	NaN	NaN	NaN	NaN	NaN	NaN
NaN	NaN	NaN	NaN	NaN	NaN	NaN	NaN	NaN	NaN	NaN	NaN	NaN	NaN	NaN	NaN	NaN	NaN	NaN	NaN	NaN	NaN	NaN	NaN	NaN	NaN	NaN	NaN	NaN	NaN	NaN	NaN	NaN	NaN	NaN	NaN	NaN	NaN	NaN	NaN	NaN	NaN	NaN	NaN	NaN	NaN	NaN	NaN	NaN	NaN
NaN	NaN	NaN	NaN	NaN	NaN	NaN	NaN	NaN	NaN	NaN	NaN	NaN	NaN	NaN	NaN	NaN	NaN	NaN	NaN	NaN	NaN	NaN	NaN	NaN	NaN	NaN	NaN	NaN	NaN	NaN	NaN	NaN	NaN	NaN	NaN	NaN	NaN	NaN	NaN	NaN	NaN	NaN	NaN	NaN	NaN	NaN	NaN	NaN	NaN
NaN	NaN	NaN	NaN	NaN	NaN	NaN	NaN	NaN	NaN	NaN	NaN	NaN	NaN	NaN	NaN	NaN	NaN	NaN	NaN	NaN	NaN	NaN	NaN	NaN	NaN	NaN	NaN	NaN	NaN	NaN	NaN	NaN	NaN	NaN	NaN	NaN	NaN	NaN	NaN	NaN	NaN	NaN	NaN	NaN	NaN	NaN	NaN	NaN	NaN
NaN	NaN	NaN	NaN	NaN	NaN	NaN	NaN	NaN	NaN	NaN	NaN	NaN	NaN	NaN	NaN	NaN	NaN	NaN	NaN	NaN	NaN	NaN	NaN	NaN	NaN	NaN	NaN	NaN	NaN	NaN	NaN	NaN	NaN	NaN	NaN	NaN	NaN	NaN	NaN	NaN	NaN	NaN	NaN	NaN	NaN	NaN	NaN	NaN	NaN
NaN	NaN	NaN	NaN	NaN	NaN	NaN	NaN	NaN	NaN	NaN	NaN	NaN	NaN	NaN	NaN	NaN	NaN	NaN	NaN	NaN	NaN	NaN	NaN	NaN	NaN	NaN	NaN	NaN	NaN	NaN	NaN	NaN	NaN	NaN	NaN	NaN	NaN	NaN	NaN	NaN	NaN	NaN	NaN	NaN	NaN	NaN	NaN	NaN	NaN
NaN	NaN	NaN	NaN	NaN	NaN	NaN	NaN	NaN	NaN	NaN	NaN	NaN	NaN	NaN	NaN	NaN	NaN	NaN	NaN	NaN	NaN	NaN	NaN	NaN	NaN	NaN	NaN	NaN	NaN	NaN	NaN	NaN	NaN	NaN	NaN	NaN	NaN	NaN	NaN	NaN	NaN	NaN	NaN	NaN	NaN	NaN	NaN	NaN	NaN
NaN	NaN	NaN	NaN	NaN	NaN	NaN	NaN	NaN	NaN	NaN	NaN	NaN	NaN	NaN	NaN	NaN	NaN	NaN	NaN	NaN	NaN	NaN	NaN	NaN	NaN	NaN	NaN	NaN	NaN	NaN	NaN	NaN	NaN	NaN	NaN	NaN	NaN	NaN	NaN	NaN	NaN	NaN	NaN	NaN	NaN	NaN	NaN	NaN	NaN
NaN	NaN	NaN	NaN	NaN	NaN	NaN	NaN	NaN	NaN	NaN	NaN	NaN	NaN	NaN	NaN	NaN	NaN	NaN	NaN	NaN	NaN	NaN	NaN	NaN	NaN	NaN	NaN	NaN	NaN	NaN	NaN	NaN	NaN	NaN	NaN	NaN	NaN	NaN	NaN	NaN	NaN	NaN	NaN	NaN	NaN	NaN	NaN	NaN	NaN
NaN	NaN	NaN	NaN	NaN	NaN	NaN	NaN	NaN	NaN	NaN	NaN	NaN	NaN	NaN	NaN	NaN	NaN	NaN	NaN	NaN	NaN	NaN	NaN	NaN	NaN	NaN	NaN	NaN	NaN	NaN	NaN	NaN	NaN	NaN	NaN	NaN	NaN	NaN	NaN	NaN	NaN	NaN	NaN	NaN	NaN	NaN	NaN	NaN	NaN
NaN	NaN	NaN	NaN	NaN	NaN	NaN	NaN	NaN	NaN	NaN	NaN	NaN	NaN	NaN	NaN	NaN	NaN	NaN	NaN	NaN	NaN	NaN	NaN	NaN	NaN	NaN	NaN	NaN	NaN	NaN	NaN	NaN	NaN	NaN	NaN	NaN	NaN	NaN	NaN	NaN	NaN	NaN	558.72	NaN	NaN	NaN	NaN	NaN	NaN
NaN	NaN	NaN	NaN	NaN	NaN	NaN	NaN	NaN	NaN	NaN	NaN	NaN	NaN	NaN	NaN	NaN	NaN	NaN	NaN	NaN	NaN	NaN	NaN	NaN	NaN	NaN	NaN	NaN	NaN	NaN	NaN	NaN	NaN	NaN	NaN	NaN	NaN	NaN	NaN	NaN	NaN	NaN	545.56	NaN	NaN	NaN	NaN	NaN	NaN
NaN	NaN	NaN	NaN	NaN	NaN	NaN	NaN	NaN	NaN	NaN	NaN	NaN	NaN	NaN	NaN	NaN	NaN	NaN	NaN	NaN	NaN	NaN	NaN	NaN	NaN	NaN	NaN	NaN	NaN	NaN	NaN	NaN	NaN	NaN	NaN	NaN	NaN	NaN	NaN	NaN	NaN	NaN	1029.68	NaN	NaN	NaN	NaN	NaN	NaN
NaN	NaN	NaN	NaN	NaN	NaN	NaN	NaN	NaN	NaN	NaN	NaN	NaN	NaN	NaN	NaN	NaN	NaN	NaN	NaN	NaN	NaN	NaN	NaN	NaN	NaN	NaN	NaN	NaN	NaN	NaN	NaN	NaN	NaN	NaN	NaN	NaN	NaN	NaN	NaN	NaN	NaN	NaN	562.4	NaN	NaN	NaN	NaN	NaN	NaN
NaN	NaN	NaN	NaN	NaN	NaN	NaN	NaN	NaN	NaN	NaN	NaN	NaN	NaN	NaN	NaN	NaN	NaN	NaN	NaN	NaN	NaN	NaN	NaN	NaN	NaN	NaN	NaN	NaN	NaN	NaN	NaN	NaN	NaN	NaN	NaN	NaN	NaN	NaN	NaN	NaN	NaN	NaN	974.52	NaN	NaN	NaN	NaN	NaN	NaN
NaN	NaN	NaN	NaN	NaN	NaN	NaN	NaN	NaN	NaN	NaN	NaN	NaN	NaN	NaN	NaN	NaN	NaN	NaN	NaN	NaN	NaN	NaN	NaN	NaN	NaN	NaN	NaN	NaN	NaN	NaN	NaN	NaN	NaN	NaN	NaN	NaN	NaN	NaN	NaN	NaN	NaN	NaN	1139.8	NaN	NaN	NaN	NaN	NaN	NaN
NaN	NaN	NaN	NaN	NaN	NaN	NaN	NaN	NaN	NaN	NaN	NaN	NaN	NaN	NaN	NaN	NaN	NaN	NaN	NaN	NaN	NaN	NaN	NaN	NaN	NaN	NaN	NaN	NaN	NaN	NaN	NaN	NaN	NaN	NaN	NaN	NaN	NaN	NaN	NaN	NaN	NaN	NaN	563.68	NaN	NaN	1208	NaN	NaN	NaN
NaN	NaN	NaN	NaN	NaN	NaN	NaN	NaN	NaN	NaN	NaN	NaN	NaN	NaN	NaN	NaN	NaN	NaN	NaN	NaN	NaN	NaN	NaN	NaN	NaN	NaN	NaN	NaN	NaN	NaN	NaN	NaN	NaN	NaN	NaN	NaN	NaN	NaN	NaN	NaN	NaN	NaN	NaN	494.84	NaN	NaN	1268.12	NaN	NaN	NaN
NaN	NaN	NaN	NaN	NaN	NaN	NaN	NaN	NaN	NaN	NaN	NaN	NaN	NaN	NaN	NaN	NaN	NaN	NaN	NaN	NaN	NaN	NaN	NaN	NaN	NaN	NaN	NaN	NaN	NaN	NaN	NaN	NaN	NaN	NaN	NaN	NaN	NaN	NaN	NaN	NaN	NaN	NaN	950.68	NaN	NaN	1222.44	NaN	NaN	NaN
NaN	NaN	NaN	NaN	NaN	NaN	NaN	NaN	NaN	NaN	NaN	NaN	NaN	NaN	NaN	NaN	NaN	NaN	NaN	NaN	NaN	NaN	NaN	NaN	NaN	NaN	NaN	NaN	NaN	NaN	NaN	NaN	NaN	NaN	NaN	NaN	NaN	NaN	NaN	NaN	NaN	NaN	NaN	866.44	NaN	NaN	1211.76	NaN	NaN	NaN
NaN	NaN	NaN	NaN	NaN	NaN	NaN	NaN	NaN	NaN	NaN	NaN	NaN	NaN	NaN	NaN	NaN	NaN	NaN	NaN	NaN	NaN	NaN	NaN	NaN	NaN	NaN	NaN	NaN	NaN	NaN	NaN	NaN	NaN	NaN	NaN	NaN	NaN	NaN	NaN	NaN	951.52	NaN	1169.12	NaN	NaN	1134.56	NaN	NaN	NaN
NaN	NaN	NaN	NaN	NaN	NaN	NaN	NaN	NaN	NaN	NaN	NaN	NaN	NaN	NaN	NaN	NaN	NaN	NaN	NaN	NaN	NaN	NaN	NaN	NaN	NaN	NaN	NaN	NaN	NaN	NaN	NaN	NaN	NaN	NaN	NaN	NaN	NaN	NaN	NaN	NaN	NaN	NaN	1074.28	NaN	NaN	1230.28	NaN	NaN	NaN
NaN	NaN	NaN	NaN	NaN	NaN	NaN	NaN	NaN	NaN	NaN	NaN	NaN	NaN	NaN	NaN	NaN	NaN	NaN	NaN	NaN	NaN	NaN	NaN	NaN	NaN	NaN	NaN	NaN	NaN	NaN	NaN	NaN	NaN	NaN	NaN	NaN	NaN	NaN	NaN	NaN	NaN	NaN	1002.92	NaN	NaN	1256.8	NaN	NaN	NaN
NaN	NaN	NaN	NaN	NaN	NaN	NaN	NaN	NaN	NaN	NaN	NaN	NaN	NaN	NaN	NaN	NaN	NaN	NaN	NaN	NaN	NaN	NaN	NaN	NaN	NaN	NaN	NaN	NaN	NaN	NaN	NaN	NaN	NaN	NaN	NaN	NaN	NaN	NaN	NaN	NaN	NaN	NaN	961.28	NaN	771.6	1278.44	NaN	NaN	NaN
NaN	NaN	NaN	NaN	NaN	NaN	NaN	NaN	NaN	NaN	NaN	NaN	NaN	NaN	NaN	NaN	NaN	NaN	NaN	NaN	NaN	NaN	NaN	NaN	NaN	NaN	NaN	NaN	NaN	NaN	NaN	NaN	NaN	NaN	NaN	NaN	NaN	NaN	NaN	NaN	NaN	NaN	NaN	1015.92	NaN	NaN	1145.92	NaN	NaN	NaN
NaN	NaN	NaN	NaN	NaN	NaN	NaN	NaN	NaN	NaN	NaN	NaN	NaN	NaN	NaN	NaN	NaN	NaN	NaN	NaN	NaN	NaN	NaN	NaN	NaN	NaN	NaN	NaN	NaN	NaN	NaN	NaN	NaN	NaN	NaN	NaN	NaN	NaN	NaN	NaN	NaN	NaN	NaN	939.2	NaN	NaN	NaN	NaN	NaN	NaN
NaN	NaN	NaN	NaN	NaN	NaN	NaN	NaN	NaN	NaN	NaN	NaN	NaN	NaN	NaN	NaN	NaN	NaN	NaN	NaN	NaN	NaN	NaN	NaN	NaN	NaN	NaN	NaN	NaN	NaN	NaN	NaN	NaN	NaN	NaN	NaN	NaN	NaN	NaN	NaN	NaN	NaN	NaN	NaN	NaN	NaN	NaN	NaN	NaN	NaN
NaN	NaN	NaN	NaN	NaN	NaN	NaN	NaN	NaN	NaN	NaN	NaN	NaN	NaN	NaN	NaN	NaN	NaN	NaN	NaN	NaN	NaN	NaN	NaN	NaN	NaN	NaN	NaN	NaN	NaN	NaN	NaN	NaN	NaN	NaN	NaN	NaN	NaN	NaN	NaN	NaN	NaN	NaN	NaN	NaN	NaN	NaN	NaN	NaN	NaN
NaN	NaN	NaN	NaN	NaN	NaN	NaN	NaN	NaN	NaN	NaN	NaN	NaN	NaN	NaN	NaN	NaN	NaN	NaN	NaN	NaN	NaN	NaN	NaN	NaN	NaN	NaN	NaN	NaN	NaN	NaN	NaN	NaN	NaN	NaN	NaN	NaN	NaN	NaN	NaN	NaN	NaN	NaN	NaN	NaN	NaN	NaN	1251.88	NaN	NaN
NaN	NaN	NaN	NaN	NaN	NaN	NaN	NaN	NaN	NaN	NaN	NaN	NaN	NaN	NaN	NaN	NaN	NaN	NaN	NaN	NaN	NaN	NaN	NaN	NaN	NaN	NaN	NaN	NaN	NaN	NaN	NaN	NaN	NaN	NaN	NaN	NaN	NaN	NaN	NaN	NaN	NaN	NaN	NaN	NaN	NaN	NaN	1231.12	NaN	NaN
NaN	NaN	NaN	NaN	NaN	NaN	NaN	NaN	NaN	NaN	NaN	NaN	NaN	NaN	NaN	NaN	NaN	NaN	NaN	NaN	NaN	NaN	NaN	NaN	NaN	NaN	NaN	NaN	NaN	NaN	NaN	NaN	NaN	NaN	NaN	NaN	NaN	NaN	NaN	NaN	NaN	NaN	NaN	NaN	NaN	NaN	NaN	1070.84	NaN	NaN
NaN	NaN	NaN	NaN	NaN	NaN	NaN	NaN	NaN	NaN	NaN	NaN	NaN	NaN	NaN	NaN	NaN	NaN	NaN	NaN	NaN	NaN	NaN	NaN	NaN	NaN	NaN	NaN	NaN	NaN	NaN	NaN	NaN	NaN	NaN	NaN	NaN	NaN	NaN	NaN	NaN	NaN	NaN	NaN	NaN	NaN	NaN	1043.32	NaN	NaN
NaN	NaN	NaN	NaN	NaN	NaN	NaN	NaN	NaN	NaN	NaN	NaN	NaN	NaN	NaN	NaN	NaN	NaN	NaN	NaN	NaN	NaN	NaN	NaN	NaN	NaN	NaN	NaN	NaN	NaN	NaN	NaN	NaN	NaN	NaN	NaN	NaN	NaN	NaN	NaN	NaN	NaN	NaN	NaN	NaN	NaN	NaN	1053.12	NaN	NaN
NaN	NaN	NaN	NaN	NaN	NaN	NaN	NaN	NaN	NaN	NaN	NaN	NaN	NaN	NaN	NaN	NaN	NaN	NaN	NaN	NaN	NaN	NaN	NaN	NaN	NaN	NaN	NaN	NaN	NaN	NaN	NaN	NaN	NaN	NaN	NaN	NaN	NaN	NaN	NaN	NaN	NaN	NaN	NaN	NaN	NaN	NaN	1201.76	NaN	NaN
NaN	NaN	NaN	NaN	NaN	NaN	NaN	NaN	NaN	NaN	NaN	NaN	NaN	NaN	NaN	NaN	NaN	NaN	NaN	NaN	NaN	NaN	NaN	NaN	NaN	NaN	NaN	NaN	NaN	NaN	NaN	NaN	NaN	NaN	NaN	NaN	NaN	NaN	NaN	NaN	NaN	NaN	NaN	NaN	NaN	NaN	NaN	1071.32	NaN	NaN
NaN	NaN	NaN	NaN	NaN	NaN	NaN	NaN	NaN	NaN	NaN	NaN	NaN	NaN	NaN	NaN	NaN	NaN	NaN	NaN	NaN	NaN	NaN	NaN	NaN	NaN	NaN	NaN	NaN	NaN	NaN	NaN	NaN	NaN	NaN	NaN	NaN	NaN	NaN	NaN	NaN	NaN	NaN	NaN	NaN	NaN	NaN	1132.56	NaN	NaN
NaN	NaN	NaN	NaN	NaN	NaN	NaN	NaN	NaN	NaN	NaN	NaN	NaN	NaN	NaN	NaN	NaN	NaN	NaN	NaN	NaN	NaN	NaN	NaN	NaN	NaN	NaN	NaN	NaN	NaN	NaN	NaN	NaN	NaN	NaN	NaN	NaN	NaN	NaN	NaN	NaN	NaN	NaN	NaN	NaN	NaN	NaN	1057.4	NaN	NaN
NaN	NaN	NaN	NaN	NaN	NaN	NaN	NaN	NaN	NaN	NaN	NaN	NaN	NaN	NaN	NaN	NaN	NaN	NaN	NaN	NaN	NaN	NaN	NaN	NaN	NaN	NaN	NaN	NaN	NaN	NaN	NaN	NaN	NaN	NaN	NaN	NaN	NaN	NaN	NaN	NaN	NaN	NaN	NaN	NaN	NaN	NaN	744.72	NaN	NaN
NaN	NaN	NaN	NaN	NaN	NaN	NaN	NaN	NaN	NaN	NaN	NaN	NaN	NaN	NaN	NaN	NaN	NaN	NaN	NaN	NaN	NaN	NaN	NaN	NaN	NaN	NaN	NaN	NaN	NaN	NaN	NaN	NaN	NaN	NaN	NaN	NaN	NaN	NaN	NaN	NaN	NaN	NaN	NaN	NaN	NaN	NaN	1007.64	NaN	NaN
NaN	NaN	NaN	NaN	NaN	NaN	NaN	NaN	NaN	NaN	NaN	NaN	NaN	NaN	NaN	NaN	NaN	NaN	NaN	NaN	NaN	NaN	NaN	NaN	NaN	NaN	NaN	NaN	NaN	NaN	NaN	NaN	NaN	NaN	NaN	NaN	NaN	NaN	NaN	NaN	NaN	NaN	NaN	NaN	NaN	NaN	NaN	NaN	NaN	NaN
NaN	NaN	NaN	NaN	NaN	NaN	NaN	NaN	NaN	NaN	NaN	NaN	NaN	NaN	NaN	NaN	NaN	NaN	NaN	NaN	NaN	NaN	NaN	NaN	NaN	NaN	NaN	NaN	NaN	NaN	NaN	NaN	NaN	NaN	NaN	NaN	NaN	NaN	NaN	NaN	NaN	NaN	NaN	NaN	NaN	NaN	NaN	NaN	NaN	NaN
NaN	NaN	NaN	NaN	NaN	NaN	NaN	NaN	NaN	NaN	NaN	NaN	NaN	NaN	NaN	NaN	NaN	NaN	NaN	NaN	NaN	NaN	NaN	NaN	NaN	NaN	NaN	NaN	NaN	NaN	NaN	NaN	NaN	NaN	NaN	NaN	NaN	NaN	NaN	NaN	NaN	NaN	NaN	NaN	NaN	NaN	NaN	856.12	NaN	NaN
NaN	NaN	NaN	NaN	NaN	NaN	NaN	NaN	NaN	NaN	NaN	NaN	NaN	NaN	NaN	NaN	NaN	NaN	NaN	NaN	NaN	NaN	NaN	NaN	NaN	NaN	NaN	NaN	NaN	NaN	NaN	NaN	NaN	NaN	NaN	NaN	NaN	NaN	NaN	NaN	NaN	NaN	NaN	NaN	NaN	NaN	NaN	1011.68	NaN	NaN
NaN	NaN	NaN	NaN	NaN	NaN	NaN	NaN	NaN	NaN	NaN	NaN	NaN	NaN	NaN	NaN	NaN	NaN	NaN	NaN	NaN	NaN	NaN	NaN	NaN	NaN	NaN	NaN	NaN	NaN	NaN	NaN	NaN	NaN	NaN	NaN	NaN	NaN	NaN	NaN	NaN	NaN	NaN	NaN	NaN	NaN	NaN	NaN	NaN	NaN
NaN	NaN	NaN	NaN	NaN	NaN	NaN	NaN	NaN	NaN	NaN	NaN	NaN	NaN	NaN	NaN	NaN	NaN	NaN	NaN	NaN	NaN	NaN	NaN	NaN	NaN	NaN	NaN	NaN	NaN	NaN	NaN	NaN	NaN	NaN	NaN	NaN	NaN	NaN	NaN	NaN	NaN	NaN	NaN	NaN	NaN	NaN	NaN	NaN	NaN
NaN	NaN	NaN	NaN	NaN	NaN	NaN	NaN	NaN	NaN	NaN	NaN	NaN	NaN	NaN	NaN	NaN	NaN	NaN	NaN	NaN	NaN	NaN	NaN	NaN	NaN	NaN	NaN	NaN	NaN	NaN	NaN	NaN	NaN	NaN	NaN	NaN	NaN	NaN	NaN	NaN	NaN	NaN	NaN	NaN	NaN	803	NaN	NaN	NaN
NaN	NaN	NaN	NaN	NaN	NaN	NaN	NaN	NaN	NaN	NaN	NaN	NaN	NaN	NaN	NaN	NaN	NaN	NaN	NaN	NaN	NaN	NaN	NaN	NaN	NaN	NaN	NaN	NaN	NaN	NaN	NaN	NaN	NaN	NaN	NaN	NaN	NaN	NaN	NaN	NaN	NaN	NaN	NaN	NaN	NaN	NaN	NaN	NaN	NaN
NaN	NaN	NaN	NaN	NaN	NaN	NaN	NaN	NaN	NaN	NaN	NaN	NaN	NaN	NaN	NaN	NaN	NaN	NaN	NaN	NaN	NaN	NaN	NaN	NaN	NaN	NaN	NaN	NaN	NaN	NaN	NaN	NaN	NaN	NaN	NaN	NaN	NaN	NaN	NaN	NaN	NaN	NaN	NaN	NaN	NaN	NaN	NaN	NaN	NaN
NaN	NaN	NaN	NaN	NaN	NaN	NaN	NaN	NaN	NaN	NaN	NaN	NaN	NaN	NaN	NaN	NaN	NaN	NaN	NaN	NaN	NaN	NaN	NaN	NaN	NaN	NaN	NaN	NaN	NaN	NaN	NaN	NaN	NaN	NaN	NaN	NaN	NaN	NaN	NaN	NaN	NaN	NaN	NaN	NaN	NaN	NaN	NaN	NaN	NaN
NaN	NaN	NaN	NaN	NaN	NaN	NaN	NaN	NaN	NaN	NaN	NaN	NaN	NaN	NaN	NaN	NaN	NaN	NaN	NaN	NaN	NaN	NaN	NaN	NaN	NaN	NaN	NaN	NaN	NaN	NaN	NaN	NaN	NaN	NaN	NaN	NaN	NaN	NaN	NaN	NaN	NaN	NaN	NaN	NaN	NaN	NaN	NaN	NaN	NaN
NaN	NaN	NaN	NaN	NaN	NaN	NaN	NaN	NaN	NaN	NaN	NaN	NaN	NaN	NaN	NaN	NaN	NaN	NaN	NaN	NaN	NaN	NaN	NaN	NaN	NaN	NaN	NaN	NaN	NaN	NaN	NaN	NaN	NaN	NaN	NaN	NaN	NaN	NaN	NaN	NaN	NaN	NaN	NaN	NaN	NaN	NaN	NaN	NaN	NaN
NaN	NaN	NaN	NaN	NaN	NaN	NaN	NaN	NaN	NaN	NaN	NaN	NaN	NaN	NaN	NaN	NaN	NaN	NaN	NaN	NaN	NaN	NaN	NaN	NaN	NaN	NaN	NaN	NaN	NaN	NaN	NaN	NaN	NaN	NaN	NaN	NaN	NaN	NaN	NaN	NaN	NaN	NaN	NaN	NaN	NaN	NaN	NaN	NaN	NaN
NaN	NaN	NaN	NaN	NaN	NaN	NaN	NaN	NaN	NaN	NaN	NaN	NaN	NaN	NaN	NaN	NaN	NaN	NaN	NaN	NaN	NaN	NaN	NaN	NaN	NaN	NaN	NaN	NaN	NaN	NaN	NaN	NaN	NaN	NaN	NaN	NaN	NaN	NaN	NaN	NaN	NaN	NaN	NaN	NaN	NaN	NaN	NaN	NaN	NaN
NaN	NaN	NaN	NaN	NaN	NaN	NaN	NaN	NaN	NaN	NaN	NaN	NaN	NaN	NaN	NaN	NaN	NaN	NaN	NaN	NaN	NaN	NaN	NaN	NaN	NaN	NaN	NaN	NaN	NaN	NaN	NaN	NaN	NaN	NaN	NaN	NaN	NaN	NaN	NaN	NaN	NaN	NaN	NaN	NaN	NaN	NaN	NaN	NaN	NaN
NaN	NaN	NaN	NaN	NaN	NaN	NaN	NaN	NaN	NaN	NaN	NaN	NaN	NaN	NaN	NaN	NaN	NaN	NaN	NaN	NaN	NaN	NaN	NaN	NaN	NaN	NaN	NaN	NaN	NaN	NaN	NaN	NaN	NaN	NaN	NaN	NaN	NaN	NaN	NaN	NaN	NaN	NaN	NaN	NaN	NaN	NaN	NaN	NaN	NaN
NaN	NaN	NaN	NaN	NaN	NaN	NaN	NaN	NaN	NaN	NaN	NaN	NaN	NaN	NaN	NaN	NaN	NaN	NaN	NaN	NaN	NaN	NaN	NaN	NaN	NaN	NaN	NaN	NaN	NaN	NaN	NaN	NaN	NaN	NaN	NaN	NaN	NaN	NaN	NaN	NaN	NaN	NaN	NaN	NaN	NaN	NaN	NaN	NaN	NaN
NaN	NaN	NaN	NaN	NaN	NaN	NaN	NaN	NaN	NaN	NaN	NaN	NaN	NaN	NaN	NaN	NaN	NaN	NaN	NaN	NaN	NaN	NaN	NaN	NaN	NaN	NaN	NaN	NaN	NaN	NaN	NaN	NaN	NaN	NaN	NaN	NaN	NaN	NaN	NaN	NaN	NaN	NaN	NaN	NaN	NaN	NaN	NaN	NaN	NaN
NaN	NaN	NaN	NaN	NaN	NaN	NaN	NaN	NaN	NaN	NaN	NaN	NaN	NaN	NaN	NaN	NaN	NaN	NaN	NaN	NaN	NaN	NaN	NaN	NaN	NaN	NaN	NaN	NaN	NaN	NaN	NaN	NaN	NaN	NaN	NaN	NaN	NaN	NaN	NaN	NaN	NaN	NaN	NaN	NaN	NaN	NaN	NaN	NaN	NaN
NaN	NaN	NaN	NaN	NaN	NaN	NaN	NaN	NaN	NaN	NaN	NaN	NaN	NaN	NaN	NaN	NaN	NaN	NaN	NaN	NaN	NaN	NaN	NaN	NaN	NaN	NaN	NaN	NaN	NaN	NaN	NaN	NaN	NaN	NaN	NaN	NaN	NaN	NaN	NaN	NaN	NaN	NaN	NaN	NaN	NaN	NaN	NaN	NaN	NaN
NaN	NaN	NaN	NaN	NaN	NaN	NaN	NaN	NaN	NaN	NaN	NaN	NaN	NaN	NaN	NaN	NaN	NaN	NaN	NaN	NaN	NaN	NaN	NaN	NaN	NaN	NaN	NaN	NaN	NaN	NaN	NaN	NaN	NaN	NaN	NaN	NaN	NaN	NaN	NaN	NaN	NaN	NaN	NaN	NaN	NaN	NaN	NaN	NaN	NaN
NaN	NaN	NaN	NaN	NaN	NaN	NaN	NaN	NaN	NaN	NaN	NaN	NaN	NaN	NaN	NaN	NaN	NaN	NaN	NaN	NaN	NaN	NaN	NaN	NaN	NaN	NaN	NaN	NaN	NaN	NaN	NaN	NaN	NaN	NaN	NaN	NaN	NaN	NaN	NaN	NaN	NaN	NaN	NaN	NaN	NaN	NaN	NaN	NaN	NaN
NaN	NaN	NaN	NaN	NaN	NaN	NaN	NaN	NaN	NaN	NaN	NaN	NaN	NaN	NaN	NaN	NaN	NaN	NaN	NaN	NaN	NaN	NaN	NaN	NaN	NaN	NaN	NaN	NaN	NaN	NaN	NaN	NaN	NaN	NaN	NaN	NaN	NaN	NaN	NaN	NaN	NaN	NaN	NaN	NaN	NaN	NaN	NaN	NaN	NaN
NaN	NaN	NaN	NaN	NaN	NaN	NaN	NaN	NaN	NaN	NaN	NaN	NaN	NaN	NaN	NaN	NaN	NaN	NaN	NaN	NaN	NaN	NaN	NaN	NaN	NaN	NaN	NaN	NaN	NaN	NaN	NaN	NaN	NaN	NaN	NaN	NaN	NaN	NaN	NaN	NaN	NaN	NaN	NaN	NaN	NaN	NaN	NaN	NaN	NaN
NaN	NaN	NaN	NaN	NaN	NaN	NaN	NaN	NaN	NaN	NaN	NaN	NaN	NaN	NaN	NaN	NaN	NaN	NaN	NaN	NaN	NaN	NaN	NaN	NaN	NaN	NaN	NaN	NaN	NaN	NaN	NaN	NaN	NaN	NaN	NaN	NaN	NaN	NaN	NaN	NaN	NaN	NaN	NaN	NaN	NaN	NaN	NaN	NaN	NaN
NaN	NaN	NaN	NaN	NaN	NaN	NaN	NaN	NaN	NaN	NaN	NaN	NaN	NaN	NaN	NaN	NaN	NaN	NaN	NaN	NaN	NaN	NaN	NaN	NaN	NaN	NaN	NaN	NaN	NaN	NaN	NaN	NaN	NaN	NaN	NaN	NaN	NaN	NaN	NaN	NaN	NaN	NaN	NaN	NaN	NaN	NaN	NaN	NaN	NaN
NaN	NaN	NaN	NaN	NaN	NaN	NaN	NaN	NaN	NaN	NaN	NaN	NaN	NaN	NaN	NaN	NaN	NaN	NaN	NaN	NaN	NaN	NaN	NaN	NaN	NaN	NaN	NaN	NaN	NaN	NaN	NaN	NaN	NaN	NaN	NaN	NaN	NaN	NaN	NaN	NaN	NaN	NaN	NaN	NaN	NaN	NaN	NaN	NaN	NaN
NaN	NaN	NaN	NaN	NaN	NaN	NaN	NaN	NaN	NaN	NaN	NaN	NaN	NaN	NaN	NaN	NaN	NaN	NaN	NaN	NaN	NaN	NaN	NaN	NaN	NaN	NaN	NaN	NaN	NaN	NaN	NaN	NaN	NaN	NaN	NaN	NaN	NaN	NaN	NaN	NaN	NaN	NaN	NaN	NaN	NaN	NaN	NaN	NaN	NaN
NaN	NaN	NaN	NaN	NaN	NaN	NaN	NaN	NaN	NaN	NaN	NaN	NaN	NaN	NaN	NaN	NaN	NaN	NaN	NaN	NaN	NaN	NaN	NaN	NaN	NaN	NaN	NaN	NaN	NaN	NaN	NaN	NaN	NaN	NaN	NaN	NaN	NaN	NaN	NaN	NaN	NaN	NaN	NaN	NaN	NaN	NaN	NaN	NaN	NaN
NaN	NaN	NaN	NaN	NaN	NaN	NaN	NaN	NaN	NaN	NaN	NaN	NaN	NaN	NaN	NaN	NaN	NaN	NaN	NaN	NaN	NaN	NaN	NaN	NaN	NaN	NaN	NaN	NaN	NaN	NaN	NaN	NaN	NaN	NaN	NaN	NaN	NaN	NaN	NaN	NaN	NaN	NaN	NaN	NaN	NaN	NaN	NaN	NaN	NaN
NaN	NaN	NaN	NaN	NaN	NaN	NaN	NaN	NaN	NaN	NaN	NaN	NaN	NaN	NaN	NaN	NaN	NaN	NaN	NaN	NaN	NaN	NaN	NaN	NaN	NaN	NaN	NaN	NaN	NaN	NaN	NaN	NaN	NaN	NaN	NaN	NaN	NaN	NaN	NaN	NaN	NaN	NaN	NaN	NaN	NaN	NaN	NaN	NaN	NaN
NaN	NaN	NaN	NaN	NaN	NaN	NaN	NaN	NaN	NaN	NaN	NaN	NaN	NaN	NaN	NaN	NaN	NaN	NaN	NaN	NaN	NaN	NaN	NaN	NaN	NaN	NaN	NaN	NaN	NaN	NaN	NaN	NaN	NaN	NaN	NaN	NaN	NaN	NaN	NaN	NaN	NaN	NaN	NaN	NaN	NaN	NaN	NaN	NaN	NaN
NaN	NaN	NaN	NaN	NaN	NaN	NaN	NaN	NaN	NaN	NaN	NaN	NaN	NaN	NaN	NaN	NaN	NaN	NaN	NaN	NaN	NaN	NaN	NaN	NaN	NaN	NaN	NaN	NaN	NaN	NaN	NaN	NaN	NaN	NaN	NaN	NaN	NaN	NaN	NaN	NaN	NaN	NaN	NaN	NaN	NaN	NaN	NaN	NaN	NaN
NaN	NaN	NaN	NaN	NaN	NaN	NaN	NaN	NaN	NaN	NaN	NaN	NaN	NaN	NaN	NaN	NaN	NaN	NaN	NaN	NaN	NaN	NaN	NaN	NaN	NaN	NaN	NaN	NaN	NaN	NaN	NaN	NaN	NaN	NaN	NaN	NaN	NaN	NaN	NaN	NaN	NaN	NaN	NaN	NaN	NaN	NaN	NaN	NaN	NaN
NaN	NaN	NaN	NaN	NaN	NaN	NaN	NaN	NaN	NaN	NaN	NaN	NaN	NaN	NaN	NaN	NaN	NaN	NaN	NaN	NaN	NaN	NaN	NaN	NaN	NaN	NaN	NaN	NaN	NaN	NaN	NaN	NaN	NaN	NaN	NaN	NaN	NaN	NaN	NaN	NaN	NaN	NaN	NaN	NaN	NaN	NaN	NaN	NaN	NaN
NaN	NaN	NaN	NaN	NaN	NaN	NaN	NaN	NaN	NaN	NaN	NaN	NaN	NaN	NaN	NaN	NaN	NaN	NaN	NaN	NaN	NaN	NaN	NaN	NaN	NaN	NaN	NaN	NaN	NaN	NaN	NaN	NaN	NaN	NaN	NaN	NaN	NaN	NaN	NaN	NaN	NaN	1253.08	NaN	NaN	NaN	NaN	NaN	NaN	NaN
NaN	NaN	NaN	NaN	NaN	NaN	NaN	NaN	NaN	NaN	NaN	NaN	NaN	NaN	NaN	NaN	NaN	NaN	NaN	NaN	NaN	NaN	NaN	NaN	NaN	NaN	NaN	NaN	NaN	NaN	NaN	NaN	NaN	NaN	NaN	NaN	NaN	NaN	NaN	NaN	NaN	NaN	1459.08	NaN	NaN	NaN	NaN	NaN	NaN	NaN
NaN	NaN	NaN	NaN	NaN	NaN	NaN	NaN	NaN	NaN	NaN	NaN	NaN	NaN	NaN	NaN	NaN	NaN	NaN	NaN	NaN	NaN	NaN	NaN	NaN	NaN	NaN	NaN	NaN	NaN	NaN	NaN	NaN	NaN	NaN	NaN	NaN	NaN	NaN	NaN	NaN	NaN	NaN	NaN	NaN	NaN	NaN	NaN	NaN	NaN
NaN	NaN	NaN	NaN	NaN	NaN	NaN	NaN	NaN	NaN	NaN	NaN	NaN	NaN	NaN	NaN	NaN	NaN	NaN	NaN	NaN	NaN	NaN	NaN	NaN	NaN	NaN	NaN	NaN	NaN	NaN	NaN	NaN	NaN	NaN	NaN	NaN	NaN	NaN	NaN	NaN	NaN	1463.68	NaN	NaN	NaN	NaN	NaN	NaN	NaN
NaN	NaN	NaN	NaN	NaN	NaN	NaN	NaN	NaN	NaN	NaN	NaN	NaN	NaN	NaN	NaN	NaN	NaN	NaN	NaN	NaN	NaN	NaN	NaN	NaN	NaN	NaN	NaN	NaN	NaN	NaN	NaN	NaN	NaN	NaN	NaN	NaN	NaN	NaN	NaN	NaN	NaN	NaN	NaN	NaN	NaN	NaN	NaN	NaN	NaN
NaN	NaN	NaN	NaN	NaN	NaN	NaN	NaN	NaN	NaN	NaN	NaN	NaN	NaN	NaN	NaN	NaN	NaN	NaN	NaN	NaN	NaN	NaN	NaN	NaN	NaN	NaN	NaN	NaN	NaN	NaN	NaN	NaN	NaN	NaN	NaN	NaN	NaN	NaN	NaN	NaN	NaN	909.32	NaN	NaN	NaN	NaN	NaN	NaN	NaN
NaN	NaN	NaN	NaN	NaN	NaN	NaN	NaN	NaN	NaN	NaN	NaN	NaN	NaN	NaN	NaN	NaN	NaN	NaN	NaN	NaN	NaN	NaN	NaN	NaN	NaN	NaN	NaN	NaN	NaN	NaN	NaN	NaN	NaN	NaN	NaN	NaN	NaN	NaN	NaN	NaN	NaN	1263.96	NaN	NaN	NaN	879.36	NaN	NaN	NaN
NaN	NaN	NaN	NaN	NaN	NaN	NaN	NaN	NaN	NaN	NaN	NaN	NaN	NaN	NaN	NaN	NaN	NaN	NaN	NaN	NaN	NaN	NaN	NaN	NaN	NaN	NaN	NaN	NaN	NaN	NaN	NaN	NaN	NaN	NaN	NaN	NaN	NaN	NaN	NaN	NaN	NaN	1082.52	NaN	NaN	NaN	NaN	NaN	NaN	NaN
NaN	NaN	NaN	NaN	NaN	NaN	NaN	NaN	NaN	NaN	NaN	NaN	NaN	NaN	NaN	NaN	NaN	NaN	NaN	NaN	NaN	NaN	NaN	NaN	NaN	NaN	NaN	NaN	NaN	NaN	NaN	NaN	NaN	NaN	NaN	NaN	NaN	NaN	NaN	NaN	NaN	NaN	NaN	NaN	NaN	NaN	NaN	NaN	NaN	NaN
NaN	NaN	NaN	NaN	NaN	NaN	NaN	NaN	NaN	NaN	NaN	NaN	NaN	NaN	NaN	NaN	NaN	NaN	NaN	NaN	NaN	NaN	NaN	NaN	NaN	NaN	NaN	NaN	NaN	NaN	NaN	NaN	NaN	NaN	NaN	NaN	NaN	NaN	NaN	NaN	NaN	NaN	973.8	NaN	NaN	NaN	NaN	NaN	NaN	NaN
NaN	NaN	NaN	NaN	NaN	NaN	NaN	NaN	NaN	NaN	NaN	NaN	NaN	NaN	NaN	NaN	NaN	NaN	NaN	NaN	NaN	NaN	NaN	NaN	NaN	NaN	NaN	NaN	NaN	NaN	NaN	NaN	NaN	NaN	NaN	NaN	NaN	NaN	NaN	NaN	NaN	NaN	1252.76	NaN	NaN	NaN	NaN	NaN	NaN	NaN
NaN	NaN	NaN	NaN	NaN	NaN	NaN	NaN	NaN	NaN	NaN	NaN	NaN	NaN	NaN	NaN	NaN	NaN	NaN	NaN	NaN	NaN	NaN	NaN	NaN	NaN	NaN	NaN	NaN	NaN	NaN	NaN	NaN	NaN	NaN	NaN	NaN	NaN	NaN	NaN	NaN	NaN	NaN	NaN	NaN	NaN	NaN	NaN	NaN	NaN
NaN	NaN	NaN	NaN	NaN	NaN	NaN	NaN	NaN	NaN	NaN	NaN	NaN	NaN	NaN	NaN	NaN	NaN	NaN	NaN	NaN	NaN	NaN	NaN	NaN	NaN	NaN	NaN	NaN	NaN	NaN	NaN	NaN	NaN	NaN	NaN	NaN	NaN	NaN	NaN	NaN	NaN	NaN	NaN	NaN	NaN	NaN	NaN	NaN	NaN
NaN	NaN	NaN	NaN	NaN	NaN	NaN	NaN	NaN	NaN	NaN	NaN	NaN	NaN	NaN	NaN	NaN	NaN	NaN	NaN	NaN	NaN	NaN	NaN	NaN	NaN	NaN	NaN	NaN	NaN	NaN	NaN	NaN	NaN	NaN	NaN	NaN	NaN	NaN	NaN	NaN	NaN	NaN	NaN	NaN	NaN	1205.92	NaN	NaN	NaN
NaN	NaN	NaN	NaN	NaN	NaN	NaN	NaN	NaN	NaN	NaN	NaN	NaN	NaN	NaN	NaN	NaN	NaN	NaN	NaN	NaN	NaN	NaN	NaN	NaN	NaN	NaN	NaN	NaN	NaN	NaN	NaN	NaN	NaN	NaN	NaN	NaN	NaN	NaN	NaN	NaN	NaN	NaN	NaN	NaN	NaN	NaN	NaN	NaN	NaN
NaN	NaN	NaN	NaN	NaN	NaN	NaN	NaN	NaN	NaN	NaN	NaN	NaN	NaN	NaN	NaN	NaN	NaN	NaN	NaN	NaN	NaN	NaN	NaN	NaN	NaN	NaN	NaN	NaN	NaN	NaN	NaN	NaN	NaN	NaN	NaN	NaN	NaN	NaN	NaN	NaN	NaN	NaN	NaN	NaN	NaN	NaN	NaN	NaN	NaN
NaN	NaN	NaN	NaN	NaN	NaN	NaN	NaN	NaN	NaN	NaN	NaN	NaN	NaN	NaN	NaN	NaN	NaN	NaN	NaN	NaN	NaN	NaN	NaN	NaN	NaN	NaN	NaN	NaN	NaN	NaN	NaN	NaN	NaN	NaN	NaN	NaN	NaN	NaN	NaN	NaN	NaN	NaN	NaN	NaN	NaN	1141.56	NaN	NaN	NaN
NaN	NaN	NaN	NaN	NaN	NaN	NaN	NaN	NaN	NaN	NaN	NaN	NaN	NaN	NaN	NaN	NaN	NaN	NaN	NaN	NaN	NaN	NaN	NaN	NaN	NaN	NaN	NaN	NaN	NaN	NaN	NaN	NaN	NaN	NaN	NaN	NaN	NaN	NaN	NaN	NaN	NaN	NaN	NaN	NaN	NaN	NaN	NaN	NaN	NaN
NaN	NaN	NaN	NaN	NaN	NaN	NaN	NaN	NaN	NaN	NaN	NaN	NaN	NaN	NaN	NaN	NaN	NaN	NaN	NaN	NaN	NaN	NaN	NaN	NaN	NaN	NaN	NaN	NaN	NaN	NaN	NaN	NaN	NaN	NaN	NaN	NaN	NaN	NaN	NaN	NaN	NaN	NaN	NaN	NaN	NaN	NaN	NaN	NaN	NaN
NaN	NaN	NaN	NaN	NaN	NaN	NaN	NaN	NaN	NaN	NaN	NaN	NaN	NaN	NaN	NaN	NaN	NaN	NaN	NaN	NaN	NaN	NaN	NaN	NaN	NaN	NaN	NaN	NaN	NaN	NaN	NaN	NaN	NaN	NaN	NaN	NaN	NaN	NaN	NaN	NaN	NaN	NaN	NaN	NaN	NaN	NaN	NaN	NaN	NaN
NaN	NaN	NaN	NaN	NaN	NaN	NaN	NaN	NaN	NaN	NaN	NaN	NaN	NaN	NaN	NaN	NaN	NaN	NaN	NaN	NaN	NaN	NaN	NaN	NaN	NaN	NaN	NaN	NaN	NaN	NaN	NaN	NaN	NaN	NaN	NaN	NaN	NaN	NaN	NaN	NaN	NaN	NaN	NaN	NaN	NaN	1195.08	NaN	NaN	NaN
NaN	NaN	NaN	NaN	NaN	NaN	NaN	NaN	NaN	NaN	NaN	NaN	NaN	NaN	NaN	NaN	NaN	NaN	NaN	NaN	NaN	NaN	NaN	NaN	NaN	NaN	NaN	NaN	NaN	NaN	NaN	NaN	NaN	NaN	NaN	NaN	NaN	NaN	NaN	NaN	NaN	NaN	NaN	NaN	NaN	NaN	1019.52	NaN	NaN	NaN
NaN	NaN	NaN	NaN	NaN	NaN	NaN	NaN	NaN	NaN	NaN	NaN	NaN	NaN	NaN	NaN	NaN	NaN	NaN	NaN	NaN	NaN	NaN	NaN	NaN	NaN	NaN	NaN	NaN	NaN	NaN	NaN	NaN	NaN	NaN	NaN	NaN	NaN	NaN	NaN	NaN	NaN	NaN	NaN	NaN	NaN	1234.48	NaN	NaN	NaN
NaN	NaN	NaN	NaN	NaN	NaN	NaN	NaN	NaN	NaN	NaN	NaN	NaN	NaN	NaN	NaN	NaN	NaN	NaN	NaN	NaN	NaN	NaN	NaN	NaN	NaN	NaN	NaN	NaN	NaN	NaN	NaN	NaN	NaN	NaN	NaN	NaN	NaN	NaN	NaN	NaN	NaN	NaN	NaN	NaN	NaN	1006.6	NaN	NaN	NaN
NaN	NaN	NaN	NaN	NaN	NaN	NaN	NaN	NaN	NaN	NaN	NaN	NaN	NaN	NaN	NaN	NaN	NaN	NaN	NaN	NaN	NaN	NaN	NaN	NaN	NaN	NaN	NaN	NaN	NaN	NaN	NaN	NaN	NaN	NaN	NaN	NaN	NaN	NaN	NaN	NaN	NaN	NaN	NaN	NaN	NaN	1211.92	NaN	NaN	NaN
NaN	NaN	NaN	NaN	NaN	NaN	NaN	NaN	NaN	NaN	NaN	NaN	NaN	NaN	NaN	NaN	NaN	NaN	NaN	NaN	NaN	NaN	NaN	NaN	NaN	NaN	NaN	NaN	NaN	NaN	NaN	NaN	NaN	NaN	NaN	NaN	NaN	NaN	NaN	NaN	NaN	NaN	NaN	NaN	NaN	NaN	1186.24	NaN	NaN	NaN
NaN	NaN	NaN	NaN	NaN	NaN	NaN	NaN	NaN	NaN	NaN	NaN	NaN	NaN	NaN	NaN	NaN	NaN	NaN	NaN	NaN	NaN	NaN	NaN	NaN	NaN	NaN	NaN	NaN	NaN	NaN	NaN	NaN	NaN	NaN	NaN	NaN	NaN	NaN	NaN	NaN	NaN	NaN	NaN	NaN	NaN	1240.2	NaN	NaN	NaN
NaN	NaN	NaN	NaN	NaN	NaN	NaN	NaN	NaN	NaN	NaN	NaN	NaN	NaN	NaN	NaN	NaN	NaN	NaN	NaN	NaN	NaN	NaN	NaN	NaN	NaN	NaN	NaN	NaN	NaN	NaN	NaN	NaN	NaN	NaN	NaN	NaN	NaN	NaN	NaN	NaN	NaN	NaN	NaN	NaN	NaN	978.6	NaN	NaN	NaN
NaN	NaN	NaN	NaN	NaN	NaN	NaN	NaN	NaN	NaN	NaN	NaN	NaN	NaN	NaN	NaN	NaN	NaN	NaN	NaN	NaN	NaN	NaN	NaN	NaN	NaN	NaN	NaN	NaN	NaN	NaN	NaN	NaN	NaN	NaN	NaN	NaN	NaN	NaN	NaN	NaN	NaN	NaN	NaN	NaN	NaN	NaN	NaN	NaN	NaN
NaN	NaN	NaN	NaN	NaN	NaN	NaN	NaN	NaN	NaN	NaN	NaN	NaN	NaN	NaN	NaN	NaN	NaN	NaN	NaN	NaN	NaN	NaN	NaN	NaN	NaN	NaN	NaN	NaN	NaN	NaN	NaN	NaN	NaN	NaN	NaN	NaN	NaN	NaN	NaN	NaN	NaN	NaN	NaN	NaN	NaN	NaN	NaN	NaN	NaN
NaN	NaN	NaN	NaN	NaN	NaN	NaN	NaN	NaN	NaN	NaN	NaN	NaN	NaN	NaN	NaN	NaN	NaN	NaN	NaN	NaN	NaN	NaN	NaN	NaN	NaN	NaN	NaN	NaN	NaN	NaN	NaN	NaN	NaN	NaN	NaN	NaN	NaN	NaN	NaN	NaN	NaN	NaN	NaN	NaN	NaN	NaN	NaN	NaN	NaN
NaN	NaN	NaN	NaN	NaN	NaN	NaN	NaN	NaN	NaN	NaN	NaN	NaN	NaN	NaN	NaN	NaN	NaN	NaN	NaN	NaN	NaN	NaN	NaN	NaN	NaN	NaN	NaN	NaN	NaN	NaN	NaN	NaN	NaN	NaN	NaN	NaN	NaN	NaN	NaN	NaN	NaN	NaN	NaN	NaN	NaN	NaN	NaN	NaN	NaN
NaN	NaN	NaN	NaN	NaN	NaN	NaN	NaN	NaN	NaN	NaN	NaN	NaN	NaN	NaN	NaN	NaN	NaN	NaN	NaN	NaN	NaN	NaN	NaN	NaN	NaN	NaN	NaN	NaN	NaN	NaN	NaN	NaN	NaN	NaN	NaN	NaN	NaN	NaN	NaN	NaN	NaN	NaN	NaN	NaN	NaN	NaN	NaN	NaN	NaN
NaN	NaN	NaN	NaN	NaN	NaN	NaN	NaN	NaN	NaN	NaN	NaN	NaN	NaN	NaN	NaN	NaN	NaN	NaN	NaN	NaN	NaN	NaN	NaN	NaN	NaN	NaN	NaN	NaN	NaN	NaN	NaN	NaN	NaN	NaN	NaN	NaN	NaN	NaN	NaN	NaN	NaN	NaN	NaN	NaN	NaN	NaN	NaN	NaN	NaN
NaN	NaN	NaN	NaN	NaN	NaN	NaN	NaN	NaN	NaN	NaN	NaN	NaN	NaN	NaN	NaN	NaN	NaN	NaN	NaN	NaN	NaN	NaN	NaN	NaN	NaN	NaN	NaN	NaN	NaN	NaN	NaN	NaN	NaN	NaN	NaN	NaN	NaN	NaN	NaN	NaN	NaN	NaN	NaN	NaN	NaN	NaN	NaN	NaN	NaN
NaN	NaN	NaN	NaN	NaN	NaN	NaN	NaN	NaN	NaN	NaN	NaN	NaN	NaN	NaN	NaN	NaN	NaN	NaN	NaN	NaN	NaN	NaN	NaN	NaN	NaN	NaN	NaN	NaN	NaN	NaN	NaN	NaN	NaN	NaN	NaN	NaN	NaN	NaN	NaN	NaN	NaN	NaN	NaN	NaN	NaN	NaN	NaN	NaN	NaN
NaN	NaN	NaN	NaN	NaN	NaN	NaN	NaN	NaN	NaN	NaN	NaN	NaN	NaN	NaN	NaN	NaN	NaN	NaN	NaN	NaN	NaN	NaN	NaN	NaN	NaN	NaN	NaN	NaN	NaN	NaN	NaN	NaN	NaN	NaN	NaN	NaN	NaN	NaN	NaN	NaN	NaN	NaN	NaN	NaN	NaN	NaN	NaN	NaN	NaN
NaN	NaN	NaN	NaN	NaN	NaN	NaN	NaN	NaN	NaN	NaN	NaN	NaN	NaN	NaN	NaN	NaN	NaN	NaN	NaN	NaN	NaN	NaN	NaN	NaN	NaN	NaN	NaN	NaN	NaN	NaN	NaN	NaN	NaN	NaN	NaN	NaN	NaN	NaN	NaN	NaN	NaN	NaN	NaN	NaN	NaN	NaN	NaN	NaN	NaN
NaN	NaN	NaN	NaN	NaN	NaN	NaN	NaN	NaN	NaN	NaN	NaN	NaN	NaN	NaN	NaN	NaN	NaN	NaN	NaN	NaN	NaN	NaN	NaN	NaN	NaN	NaN	NaN	NaN	NaN	NaN	NaN	NaN	NaN	NaN	NaN	NaN	NaN	NaN	NaN	NaN	NaN	NaN	NaN	NaN	NaN	NaN	NaN	NaN	NaN
NaN	NaN	NaN	NaN	NaN	NaN	1047.92	NaN	NaN	NaN	NaN	NaN	NaN	NaN	NaN	NaN	NaN	NaN	NaN	NaN	NaN	NaN	NaN	NaN	NaN	NaN	NaN	NaN	NaN	NaN	NaN	NaN	NaN	NaN	NaN	NaN	NaN	NaN	NaN	NaN	NaN	NaN	NaN	NaN	NaN	NaN	NaN	NaN	NaN	NaN
NaN	NaN	NaN	NaN	NaN	NaN	NaN	NaN	NaN	NaN	NaN	NaN	NaN	NaN	NaN	NaN	NaN	NaN	NaN	NaN	NaN	NaN	NaN	NaN	NaN	NaN	NaN	NaN	NaN	NaN	NaN	NaN	NaN	NaN	NaN	NaN	NaN	NaN	NaN	NaN	NaN	NaN	NaN	NaN	NaN	NaN	NaN	NaN	NaN	NaN
NaN	NaN	NaN	NaN	NaN	NaN	NaN	NaN	NaN	NaN	NaN	NaN	NaN	NaN	NaN	NaN	NaN	NaN	NaN	NaN	NaN	NaN	NaN	NaN	NaN	NaN	NaN	NaN	NaN	NaN	NaN	NaN	NaN	NaN	NaN	NaN	NaN	NaN	NaN	NaN	NaN	NaN	NaN	NaN	NaN	NaN	NaN	NaN	NaN	NaN
NaN	NaN	NaN	NaN	NaN	NaN	NaN	NaN	NaN	NaN	NaN	NaN	NaN	NaN	NaN	NaN	NaN	NaN	NaN	NaN	NaN	NaN	NaN	NaN	NaN	NaN	NaN	NaN	NaN	NaN	NaN	NaN	NaN	NaN	NaN	NaN	NaN	NaN	NaN	NaN	NaN	NaN	NaN	NaN	NaN	NaN	NaN	NaN	NaN	NaN
NaN	NaN	NaN	NaN	NaN	NaN	NaN	NaN	NaN	NaN	NaN	NaN	NaN	NaN	NaN	NaN	NaN	NaN	NaN	NaN	NaN	NaN	NaN	NaN	NaN	NaN	NaN	NaN	NaN	NaN	NaN	NaN	NaN	NaN	NaN	NaN	NaN	NaN	NaN	NaN	NaN	NaN	NaN	NaN	NaN	NaN	NaN	NaN	NaN	NaN
NaN	NaN	NaN	NaN	NaN	NaN	NaN	NaN	NaN	NaN	NaN	NaN	NaN	NaN	NaN	NaN	NaN	NaN	NaN	NaN	NaN	NaN	NaN	NaN	NaN	NaN	NaN	NaN	NaN	NaN	NaN	NaN	NaN	NaN	NaN	NaN	NaN	NaN	NaN	NaN	NaN	NaN	NaN	NaN	NaN	NaN	NaN	NaN	NaN	NaN
NaN	NaN	NaN	NaN	NaN	NaN	NaN	NaN	NaN	NaN	NaN	NaN	NaN	NaN	NaN	NaN	NaN	NaN	NaN	NaN	NaN	NaN	NaN	NaN	NaN	NaN	NaN	NaN	NaN	NaN	NaN	NaN	NaN	NaN	NaN	NaN	1088.04	NaN	NaN	NaN	NaN	NaN	NaN	NaN	NaN	NaN	NaN	NaN	NaN	NaN
NaN	NaN	NaN	NaN	NaN	NaN	NaN	NaN	NaN	NaN	1047.28	NaN	NaN	NaN	NaN	NaN	NaN	NaN	NaN	NaN	NaN	NaN	NaN	NaN	NaN	NaN	NaN	NaN	NaN	NaN	NaN	NaN	NaN	NaN	NaN	NaN	1567.4	NaN	NaN	NaN	NaN	NaN	NaN	NaN	NaN	NaN	NaN	NaN	NaN	NaN
NaN	NaN	NaN	NaN	NaN	NaN	NaN	NaN	NaN	NaN	NaN	NaN	NaN	NaN	NaN	NaN	NaN	NaN	NaN	NaN	NaN	NaN	NaN	NaN	NaN	NaN	NaN	NaN	NaN	NaN	NaN	NaN	NaN	NaN	NaN	NaN	1109.96	NaN	NaN	NaN	NaN	NaN	NaN	NaN	NaN	NaN	NaN	NaN	NaN	NaN
NaN	NaN	NaN	NaN	NaN	NaN	NaN	NaN	NaN	NaN	1129.24	NaN	NaN	NaN	NaN	NaN	NaN	NaN	NaN	NaN	NaN	NaN	NaN	NaN	NaN	NaN	NaN	NaN	NaN	NaN	NaN	NaN	NaN	NaN	NaN	NaN	1269.6	NaN	NaN	NaN	NaN	NaN	NaN	NaN	NaN	NaN	NaN	NaN	NaN	NaN
NaN	NaN	NaN	NaN	NaN	NaN	NaN	NaN	NaN	NaN	1138.8	NaN	NaN	NaN	NaN	NaN	NaN	NaN	NaN	NaN	NaN	NaN	NaN	NaN	NaN	NaN	NaN	NaN	NaN	NaN	NaN	NaN	NaN	NaN	NaN	NaN	NaN	NaN	NaN	NaN	NaN	NaN	NaN	NaN	NaN	NaN	NaN	NaN	NaN	NaN
NaN	NaN	NaN	NaN	NaN	NaN	NaN	NaN	NaN	NaN	1104.44	NaN	NaN	NaN	NaN	NaN	NaN	NaN	NaN	NaN	NaN	NaN	NaN	NaN	NaN	NaN	NaN	NaN	NaN	NaN	NaN	NaN	NaN	NaN	NaN	NaN	NaN	NaN	NaN	NaN	NaN	NaN	NaN	NaN	NaN	NaN	NaN	NaN	NaN	NaN
NaN	NaN	NaN	NaN	NaN	NaN	NaN	NaN	NaN	NaN	871.6	NaN	NaN	NaN	NaN	NaN	NaN	NaN	NaN	NaN	NaN	NaN	NaN	NaN	NaN	NaN	NaN	NaN	NaN	NaN	NaN	NaN	NaN	NaN	NaN	NaN	NaN	NaN	NaN	NaN	NaN	NaN	NaN	NaN	NaN	NaN	NaN	NaN	NaN	NaN
NaN	NaN	NaN	NaN	NaN	NaN	NaN	NaN	NaN	NaN	969.28	NaN	NaN	NaN	NaN	NaN	NaN	NaN	NaN	NaN	NaN	NaN	NaN	NaN	NaN	NaN	NaN	NaN	NaN	NaN	NaN	NaN	NaN	NaN	NaN	NaN	NaN	NaN	NaN	NaN	NaN	NaN	NaN	NaN	NaN	NaN	NaN	NaN	NaN	NaN
NaN	NaN	NaN	NaN	NaN	NaN	NaN	NaN	NaN	NaN	965.04	NaN	NaN	NaN	NaN	NaN	NaN	NaN	NaN	NaN	NaN	NaN	NaN	NaN	NaN	NaN	NaN	NaN	NaN	NaN	NaN	NaN	NaN	NaN	1083.64	794.76	NaN	NaN	NaN	NaN	NaN	NaN	NaN	NaN	NaN	NaN	NaN	NaN	NaN	NaN
NaN	NaN	NaN	NaN	NaN	NaN	NaN	NaN	NaN	NaN	1103.6	NaN	NaN	NaN	NaN	NaN	NaN	NaN	NaN	NaN	NaN	NaN	NaN	NaN	NaN	NaN	NaN	NaN	NaN	NaN	NaN	NaN	NaN	NaN	921.84	959.04	NaN	NaN	NaN	NaN	NaN	NaN	NaN	NaN	NaN	NaN	NaN	NaN	NaN	NaN
NaN	NaN	NaN	NaN	NaN	NaN	NaN	750.32	NaN	NaN	1100.04	NaN	NaN	NaN	NaN	NaN	NaN	NaN	NaN	NaN	NaN	NaN	NaN	NaN	NaN	NaN	NaN	NaN	NaN	NaN	NaN	NaN	NaN	NaN	1028.72	NaN	NaN	NaN	NaN	NaN	NaN	NaN	NaN	NaN	NaN	NaN	NaN	NaN	NaN	NaN
NaN	NaN	NaN	NaN	NaN	NaN	NaN	NaN	NaN	NaN	NaN	NaN	NaN	NaN	NaN	NaN	NaN	NaN	NaN	NaN	NaN	NaN	NaN	NaN	NaN	NaN	NaN	NaN	NaN	NaN	NaN	NaN	NaN	NaN	1181.68	NaN	NaN	NaN	NaN	NaN	NaN	NaN	NaN	NaN	NaN	NaN	NaN	NaN	NaN	NaN
NaN	NaN	NaN	NaN	NaN	NaN	NaN	684.2	NaN	NaN	NaN	NaN	NaN	NaN	NaN	NaN	NaN	NaN	NaN	NaN	NaN	NaN	NaN	NaN	NaN	NaN	NaN	NaN	NaN	NaN	NaN	NaN	NaN	NaN	1047.48	1052.04	NaN	NaN	NaN	NaN	NaN	NaN	NaN	NaN	NaN	NaN	NaN	NaN	NaN	NaN
NaN	NaN	NaN	NaN	NaN	NaN	NaN	653.36	NaN	NaN	NaN	NaN	NaN	NaN	NaN	NaN	NaN	NaN	NaN	NaN	NaN	NaN	NaN	NaN	NaN	NaN	NaN	NaN	NaN	NaN	NaN	NaN	NaN	NaN	1066.24	1163.96	NaN	NaN	NaN	NaN	NaN	NaN	NaN	NaN	NaN	NaN	NaN	NaN	NaN	NaN
NaN	NaN	NaN	NaN	NaN	NaN	NaN	NaN	NaN	NaN	NaN	NaN	NaN	NaN	NaN	NaN	NaN	NaN	NaN	NaN	NaN	NaN	NaN	NaN	NaN	NaN	NaN	NaN	NaN	NaN	NaN	NaN	NaN	NaN	1013.6	901.52	NaN	NaN	NaN	NaN	NaN	NaN	NaN	NaN	NaN	NaN	NaN	NaN	NaN	NaN
NaN	NaN	NaN	NaN	NaN	NaN	NaN	720.56	NaN	NaN	NaN	NaN	NaN	NaN	NaN	NaN	NaN	NaN	NaN	NaN	NaN	NaN	NaN	NaN	NaN	NaN	NaN	NaN	NaN	NaN	NaN	NaN	NaN	NaN	1112.6	708.76	NaN	NaN	NaN	NaN	NaN	NaN	NaN	NaN	NaN	NaN	NaN	NaN	NaN	NaN
NaN	NaN	NaN	NaN	NaN	NaN	NaN	748.24	NaN	NaN	NaN	NaN	NaN	NaN	NaN	NaN	NaN	NaN	NaN	NaN	NaN	NaN	NaN	NaN	NaN	NaN	NaN	NaN	NaN	NaN	NaN	NaN	NaN	NaN	NaN	1057.96	NaN	NaN	NaN	NaN	NaN	NaN	NaN	NaN	NaN	NaN	NaN	NaN	NaN	NaN
NaN	NaN	NaN	NaN	NaN	NaN	NaN	NaN	NaN	NaN	NaN	NaN	NaN	NaN	NaN	NaN	NaN	NaN	NaN	NaN	NaN	NaN	NaN	NaN	NaN	NaN	NaN	NaN	NaN	NaN	NaN	NaN	NaN	NaN	NaN	1153	NaN	NaN	NaN	NaN	NaN	NaN	NaN	NaN	890.48	NaN	NaN	NaN	NaN	NaN
NaN	NaN	NaN	NaN	NaN	NaN	NaN	NaN	NaN	NaN	NaN	NaN	NaN	NaN	NaN	NaN	NaN	NaN	NaN	NaN	NaN	NaN	NaN	NaN	NaN	NaN	NaN	NaN	NaN	NaN	NaN	NaN	NaN	NaN	NaN	1005.72	NaN	NaN	NaN	NaN	NaN	NaN	NaN	NaN	NaN	NaN	NaN	NaN	NaN	NaN
NaN	NaN	NaN	NaN	NaN	NaN	NaN	NaN	NaN	NaN	NaN	NaN	896.28	NaN	NaN	NaN	NaN	NaN	NaN	NaN	NaN	NaN	NaN	NaN	NaN	NaN	NaN	NaN	NaN	NaN	NaN	NaN	NaN	NaN	NaN	848.08	NaN	1004.12	NaN	NaN	NaN	NaN	NaN	NaN	NaN	NaN	NaN	NaN	NaN	NaN
NaN	NaN	NaN	NaN	NaN	NaN	NaN	NaN	NaN	NaN	NaN	NaN	NaN	NaN	NaN	NaN	NaN	NaN	NaN	NaN	NaN	NaN	NaN	NaN	NaN	NaN	NaN	NaN	NaN	NaN	NaN	NaN	NaN	NaN	NaN	981	NaN	1005.12	NaN	NaN	NaN	NaN	NaN	NaN	NaN	NaN	NaN	NaN	NaN	NaN
NaN	NaN	NaN	NaN	NaN	NaN	NaN	NaN	NaN	NaN	NaN	NaN	NaN	NaN	NaN	NaN	NaN	NaN	NaN	NaN	NaN	NaN	1064.96	NaN	NaN	NaN	985.68	NaN	NaN	NaN	NaN	NaN	NaN	NaN	NaN	864.28	NaN	NaN	NaN	NaN	NaN	NaN	NaN	NaN	813.56	NaN	NaN	NaN	NaN	NaN
NaN	NaN	NaN	NaN	NaN	NaN	NaN	NaN	NaN	NaN	NaN	NaN	NaN	NaN	NaN	NaN	NaN	NaN	NaN	NaN	NaN	NaN	NaN	NaN	NaN	NaN	865.56	NaN	NaN	NaN	NaN	NaN	NaN	NaN	NaN	679.92	NaN	NaN	NaN	NaN	NaN	NaN	NaN	NaN	NaN	NaN	NaN	NaN	NaN	NaN
NaN	NaN	NaN	NaN	NaN	NaN	NaN	NaN	NaN	NaN	NaN	NaN	NaN	NaN	NaN	NaN	NaN	NaN	NaN	NaN	NaN	NaN	NaN	NaN	NaN	NaN	NaN	NaN	NaN	NaN	NaN	NaN	NaN	NaN	NaN	731.92	NaN	NaN	NaN	NaN	NaN	NaN	NaN	NaN	NaN	NaN	NaN	NaN	NaN	NaN
NaN	NaN	NaN	NaN	NaN	NaN	NaN	NaN	NaN	NaN	NaN	NaN	NaN	NaN	NaN	NaN	NaN	NaN	NaN	NaN	NaN	NaN	1327.88	NaN	NaN	NaN	814.68	NaN	NaN	NaN	NaN	NaN	NaN	NaN	NaN	730.24	NaN	NaN	NaN	NaN	NaN	NaN	NaN	NaN	NaN	NaN	NaN	NaN	NaN	NaN
NaN	NaN	NaN	NaN	NaN	NaN	1213.6	NaN	NaN	NaN	NaN	NaN	NaN	NaN	NaN	NaN	NaN	NaN	NaN	NaN	NaN	NaN	1313.76	NaN	NaN	NaN	862.76	NaN	NaN	NaN	NaN	NaN	NaN	NaN	NaN	657.12	NaN	NaN	NaN	NaN	NaN	NaN	NaN	NaN	NaN	NaN	NaN	NaN	NaN	NaN
NaN	NaN	NaN	NaN	NaN	NaN	NaN	NaN	NaN	NaN	NaN	NaN	NaN	NaN	NaN	NaN	NaN	NaN	NaN	NaN	NaN	NaN	NaN	NaN	NaN	NaN	626.48	NaN	NaN	NaN	NaN	NaN	NaN	NaN	NaN	NaN	NaN	NaN	NaN	NaN	NaN	NaN	NaN	NaN	NaN	NaN	NaN	NaN	NaN	NaN
NaN	NaN	NaN	NaN	NaN	NaN	NaN	NaN	NaN	634.92	NaN	NaN	NaN	NaN	NaN	NaN	NaN	NaN	NaN	NaN	NaN	NaN	NaN	NaN	NaN	NaN	NaN	NaN	NaN	NaN	NaN	NaN	NaN	NaN	NaN	NaN	NaN	NaN	NaN	NaN	NaN	NaN	NaN	NaN	NaN	NaN	NaN	NaN	NaN	NaN
NaN	NaN	NaN	NaN	NaN	NaN	NaN	624.48	NaN	NaN	NaN	NaN	NaN	NaN	NaN	NaN	NaN	NaN	NaN	NaN	NaN	NaN	1078.04	NaN	NaN	NaN	NaN	NaN	NaN	NaN	NaN	NaN	NaN	NaN	NaN	NaN	NaN	NaN	NaN	NaN	NaN	NaN	NaN	NaN	NaN	NaN	NaN	NaN	NaN	NaN
NaN	NaN	NaN	NaN	NaN	NaN	NaN	NaN	NaN	NaN	NaN	NaN	NaN	NaN	NaN	NaN	NaN	NaN	NaN	NaN	NaN	NaN	NaN	NaN	NaN	NaN	NaN	NaN	NaN	NaN	NaN	NaN	NaN	NaN	NaN	NaN	NaN	NaN	NaN	NaN	NaN	NaN	NaN	NaN	NaN	NaN	NaN	NaN	NaN	NaN
NaN	NaN	NaN	NaN	NaN	1003.84	NaN	NaN	NaN	NaN	NaN	NaN	NaN	NaN	NaN	NaN	NaN	NaN	NaN	NaN	NaN	NaN	NaN	NaN	NaN	NaN	NaN	NaN	NaN	NaN	NaN	NaN	NaN	NaN	NaN	NaN	NaN	NaN	NaN	NaN	NaN	NaN	NaN	NaN	NaN	NaN	NaN	NaN	NaN	NaN
NaN	NaN	NaN	NaN	NaN	1009.04	NaN	863.32	NaN	NaN	NaN	NaN	NaN	NaN	NaN	NaN	NaN	NaN	NaN	NaN	NaN	NaN	NaN	NaN	NaN	NaN	NaN	NaN	NaN	NaN	NaN	NaN	NaN	NaN	NaN	NaN	NaN	NaN	NaN	NaN	NaN	NaN	NaN	NaN	NaN	NaN	NaN	NaN	NaN	NaN
NaN	NaN	NaN	NaN	NaN	637.64	NaN	NaN	NaN	NaN	NaN	NaN	NaN	NaN	NaN	NaN	NaN	NaN	NaN	NaN	NaN	NaN	NaN	NaN	NaN	NaN	NaN	NaN	NaN	NaN	NaN	NaN	NaN	NaN	NaN	NaN	NaN	NaN	NaN	NaN	NaN	NaN	NaN	NaN	NaN	NaN	NaN	NaN	NaN	NaN
NaN	NaN	NaN	NaN	NaN	718.84	NaN	774.08	NaN	NaN	NaN	NaN	NaN	NaN	NaN	NaN	NaN	NaN	NaN	NaN	NaN	NaN	NaN	NaN	NaN	NaN	NaN	NaN	NaN	NaN	NaN	NaN	NaN	NaN	NaN	NaN	NaN	NaN	NaN	NaN	NaN	NaN	NaN	NaN	NaN	NaN	NaN	NaN	NaN	NaN
NaN	NaN	NaN	NaN	NaN	668.92	NaN	759.44	NaN	NaN	NaN	NaN	NaN	NaN	NaN	NaN	NaN	NaN	NaN	NaN	NaN	NaN	NaN	NaN	NaN	NaN	NaN	NaN	NaN	NaN	NaN	NaN	NaN	NaN	NaN	NaN	NaN	NaN	NaN	NaN	NaN	NaN	NaN	NaN	NaN	NaN	NaN	NaN	NaN	NaN
NaN	NaN	NaN	NaN	NaN	799.4	NaN	685.48	NaN	NaN	NaN	NaN	NaN	NaN	NaN	NaN	NaN	NaN	NaN	NaN	NaN	NaN	837.36	NaN	NaN	NaN	NaN	NaN	NaN	NaN	NaN	NaN	NaN	NaN	NaN	NaN	NaN	NaN	NaN	NaN	NaN	NaN	NaN	NaN	NaN	NaN	NaN	NaN	NaN	NaN
NaN	NaN	NaN	NaN	NaN	898.84	NaN	561.04	NaN	NaN	NaN	NaN	NaN	NaN	NaN	NaN	NaN	NaN	NaN	NaN	NaN	NaN	NaN	NaN	NaN	NaN	NaN	NaN	NaN	NaN	NaN	NaN	NaN	NaN	NaN	NaN	NaN	NaN	NaN	NaN	NaN	NaN	NaN	NaN	NaN	NaN	NaN	NaN	NaN	NaN
NaN	NaN	NaN	NaN	NaN	NaN	NaN	NaN	NaN	NaN	NaN	NaN	NaN	NaN	NaN	NaN	NaN	NaN	NaN	NaN	NaN	NaN	981.08	NaN	NaN	NaN	NaN	NaN	NaN	NaN	NaN	NaN	NaN	NaN	NaN	NaN	NaN	NaN	NaN	NaN	NaN	NaN	NaN	NaN	NaN	NaN	NaN	NaN	NaN	NaN
NaN	NaN	NaN	NaN	NaN	NaN	NaN	697.04	NaN	NaN	NaN	NaN	NaN	NaN	NaN	NaN	NaN	NaN	NaN	NaN	NaN	NaN	1024.32	NaN	NaN	NaN	NaN	NaN	NaN	NaN	NaN	NaN	NaN	NaN	NaN	NaN	NaN	NaN	NaN	NaN	NaN	NaN	NaN	NaN	NaN	NaN	NaN	NaN	NaN	NaN
NaN	NaN	NaN	NaN	762.16	NaN	NaN	680.24	NaN	NaN	NaN	NaN	NaN	NaN	NaN	NaN	NaN	NaN	NaN	NaN	NaN	NaN	791.32	NaN	NaN	NaN	NaN	NaN	NaN	NaN	NaN	NaN	NaN	NaN	NaN	NaN	NaN	NaN	NaN	NaN	NaN	NaN	NaN	NaN	NaN	NaN	NaN	NaN	NaN	NaN
NaN	NaN	NaN	NaN	NaN	NaN	NaN	NaN	NaN	NaN	NaN	NaN	NaN	NaN	NaN	NaN	NaN	NaN	NaN	NaN	NaN	NaN	1050.24	NaN	NaN	NaN	NaN	NaN	NaN	NaN	NaN	NaN	NaN	NaN	NaN	NaN	NaN	NaN	NaN	NaN	NaN	NaN	NaN	NaN	NaN	NaN	NaN	NaN	NaN	NaN
NaN	NaN	NaN	NaN	930.6	NaN	NaN	NaN	NaN	NaN	NaN	NaN	NaN	NaN	NaN	NaN	NaN	NaN	NaN	NaN	NaN	NaN	793.16	NaN	NaN	NaN	NaN	NaN	NaN	NaN	NaN	NaN	NaN	NaN	NaN	NaN	NaN	957.76	NaN	NaN	NaN	NaN	NaN	NaN	NaN	NaN	NaN	NaN	NaN	NaN
NaN	NaN	NaN	NaN	753.4	NaN	NaN	NaN	NaN	NaN	NaN	NaN	NaN	NaN	NaN	NaN	NaN	NaN	NaN	NaN	NaN	NaN	715.44	NaN	NaN	NaN	NaN	NaN	NaN	NaN	NaN	NaN	NaN	NaN	NaN	NaN	NaN	NaN	NaN	NaN	NaN	NaN	NaN	NaN	NaN	NaN	NaN	NaN	NaN	NaN
NaN	NaN	NaN	NaN	748.56	NaN	NaN	NaN	NaN	NaN	NaN	NaN	NaN	NaN	NaN	NaN	NaN	NaN	NaN	NaN	NaN	NaN	NaN	NaN	NaN	NaN	NaN	NaN	NaN	NaN	NaN	NaN	NaN	NaN	NaN	NaN	NaN	NaN	NaN	NaN	NaN	NaN	NaN	NaN	NaN	NaN	NaN	NaN	NaN	NaN
NaN	NaN	NaN	NaN	NaN	NaN	NaN	NaN	NaN	NaN	NaN	NaN	NaN	NaN	NaN	NaN	NaN	NaN	NaN	NaN	NaN	NaN	NaN	NaN	NaN	NaN	NaN	NaN	NaN	NaN	NaN	NaN	NaN	NaN	NaN	NaN	NaN	NaN	NaN	NaN	NaN	NaN	NaN	NaN	NaN	NaN	NaN	NaN	NaN	NaN
NaN	NaN	NaN	NaN	NaN	NaN	NaN	NaN	NaN	NaN	NaN	NaN	NaN	NaN	NaN	NaN	NaN	NaN	NaN	NaN	NaN	NaN	NaN	NaN	NaN	NaN	NaN	NaN	NaN	NaN	NaN	NaN	NaN	NaN	NaN	NaN	NaN	864.12	NaN	NaN	NaN	NaN	NaN	NaN	NaN	NaN	NaN	NaN	NaN	NaN
NaN	NaN	NaN	NaN	NaN	NaN	NaN	NaN	NaN	NaN	NaN	NaN	NaN	NaN	NaN	NaN	NaN	NaN	NaN	NaN	NaN	NaN	NaN	NaN	NaN	NaN	NaN	NaN	NaN	NaN	NaN	NaN	NaN	NaN	NaN	NaN	NaN	NaN	NaN	NaN	NaN	NaN	NaN	NaN	NaN	NaN	NaN	NaN	NaN	NaN
NaN	NaN	NaN	NaN	NaN	NaN	NaN	NaN	NaN	NaN	NaN	NaN	NaN	NaN	NaN	NaN	NaN	NaN	NaN	NaN	NaN	NaN	NaN	NaN	NaN	NaN	NaN	NaN	NaN	NaN	NaN	NaN	NaN	NaN	NaN	NaN	NaN	NaN	NaN	NaN	NaN	NaN	NaN	NaN	NaN	NaN	NaN	NaN	NaN	NaN
NaN	NaN	NaN	NaN	NaN	NaN	NaN	NaN	NaN	NaN	NaN	NaN	NaN	NaN	NaN	NaN	NaN	NaN	938.64	NaN	NaN	NaN	NaN	NaN	NaN	NaN	NaN	NaN	NaN	NaN	NaN	NaN	NaN	943.24	NaN	NaN	NaN	NaN	NaN	NaN	NaN	NaN	NaN	NaN	NaN	NaN	NaN	NaN	NaN	NaN
NaN	NaN	NaN	NaN	NaN	NaN	NaN	NaN	NaN	787.48	NaN	NaN	NaN	NaN	NaN	NaN	NaN	NaN	1203.24	NaN	NaN	NaN	NaN	NaN	NaN	NaN	NaN	NaN	NaN	NaN	NaN	NaN	NaN	985.88	NaN	NaN	NaN	NaN	NaN	NaN	NaN	NaN	NaN	NaN	NaN	NaN	NaN	NaN	NaN	NaN
NaN	NaN	NaN	NaN	NaN	NaN	NaN	NaN	NaN	870.04	NaN	NaN	NaN	NaN	NaN	NaN	NaN	NaN	NaN	914.8	NaN	NaN	NaN	NaN	NaN	NaN	NaN	NaN	NaN	NaN	NaN	NaN	NaN	1017.52	NaN	NaN	NaN	NaN	NaN	NaN	NaN	NaN	NaN	NaN	NaN	NaN	NaN	NaN	NaN	NaN
NaN	NaN	NaN	NaN	NaN	NaN	NaN	NaN	NaN	740.4	NaN	NaN	NaN	NaN	NaN	NaN	NaN	NaN	1063.44	NaN	NaN	NaN	NaN	NaN	NaN	NaN	NaN	NaN	NaN	NaN	NaN	NaN	NaN	1110.4	NaN	782.48	NaN	NaN	NaN	NaN	NaN	NaN	NaN	NaN	NaN	NaN	NaN	NaN	NaN	NaN
NaN	NaN	NaN	NaN	NaN	NaN	NaN	NaN	NaN	NaN	958.24	NaN	NaN	NaN	NaN	NaN	NaN	NaN	1157.6	822.96	NaN	NaN	NaN	NaN	NaN	NaN	NaN	NaN	NaN	NaN	NaN	NaN	NaN	1016.6	NaN	NaN	NaN	NaN	NaN	NaN	NaN	NaN	NaN	NaN	NaN	NaN	NaN	NaN	NaN	NaN
NaN	NaN	NaN	NaN	NaN	NaN	NaN	NaN	NaN	NaN	1014	NaN	NaN	NaN	NaN	NaN	NaN	NaN	1112.96	1053.52	NaN	NaN	NaN	NaN	NaN	NaN	NaN	NaN	NaN	NaN	NaN	NaN	NaN	1032.32	NaN	804.56	NaN	NaN	NaN	NaN	NaN	NaN	NaN	NaN	NaN	NaN	NaN	NaN	NaN	NaN
NaN	NaN	NaN	NaN	NaN	NaN	NaN	NaN	NaN	687.4	1102.12	NaN	NaN	NaN	NaN	NaN	NaN	NaN	NaN	1009	NaN	NaN	NaN	NaN	NaN	NaN	NaN	NaN	NaN	NaN	NaN	NaN	NaN	1128.12	NaN	835.64	NaN	NaN	NaN	NaN	NaN	NaN	NaN	NaN	NaN	NaN	NaN	NaN	NaN	NaN
NaN	NaN	NaN	NaN	NaN	NaN	NaN	NaN	NaN	716.4	1069.44	NaN	NaN	NaN	NaN	NaN	NaN	NaN	NaN	1058.8	NaN	NaN	NaN	NaN	NaN	NaN	NaN	NaN	NaN	NaN	NaN	NaN	NaN	NaN	903.68	750.2	NaN	NaN	NaN	NaN	NaN	NaN	NaN	NaN	NaN	NaN	NaN	NaN	NaN	NaN
NaN	NaN	NaN	NaN	NaN	NaN	NaN	NaN	NaN	640.4	1042.8	NaN	NaN	NaN	NaN	NaN	NaN	NaN	NaN	1099.12	NaN	NaN	NaN	NaN	NaN	NaN	NaN	NaN	NaN	NaN	NaN	NaN	NaN	NaN	815.84	621.12	NaN	NaN	NaN	NaN	NaN	NaN	NaN	NaN	NaN	NaN	NaN	NaN	NaN	NaN
NaN	NaN	NaN	NaN	NaN	NaN	NaN	NaN	NaN	NaN	NaN	NaN	NaN	NaN	NaN	NaN	NaN	NaN	NaN	1087.6	NaN	NaN	NaN	NaN	NaN	NaN	NaN	NaN	NaN	NaN	NaN	NaN	NaN	NaN	NaN	863.28	NaN	NaN	NaN	NaN	NaN	NaN	NaN	NaN	NaN	NaN	NaN	NaN	NaN	NaN
NaN	NaN	NaN	NaN	NaN	NaN	NaN	NaN	NaN	NaN	NaN	NaN	NaN	NaN	NaN	NaN	NaN	NaN	NaN	981.96	NaN	NaN	NaN	NaN	NaN	NaN	NaN	NaN	NaN	NaN	NaN	NaN	NaN	NaN	757.72	530.64	NaN	NaN	NaN	NaN	NaN	NaN	NaN	NaN	NaN	NaN	NaN	NaN	NaN	NaN
NaN	NaN	NaN	NaN	NaN	NaN	NaN	NaN	NaN	NaN	NaN	NaN	NaN	NaN	NaN	NaN	NaN	NaN	NaN	NaN	NaN	NaN	NaN	NaN	NaN	NaN	NaN	NaN	NaN	NaN	NaN	NaN	NaN	NaN	NaN	577	NaN	NaN	NaN	NaN	NaN	NaN	NaN	NaN	NaN	NaN	NaN	NaN	NaN	NaN
NaN	NaN	NaN	NaN	NaN	NaN	NaN	NaN	NaN	NaN	NaN	NaN	NaN	NaN	NaN	NaN	NaN	NaN	NaN	NaN	NaN	NaN	920.2	NaN	NaN	NaN	NaN	NaN	NaN	NaN	NaN	NaN	NaN	NaN	NaN	638.72	NaN	NaN	NaN	NaN	NaN	NaN	NaN	NaN	NaN	902.96	NaN	NaN	NaN	NaN
968.36	NaN	NaN	NaN	NaN	NaN	NaN	NaN	NaN	949.4	NaN	NaN	NaN	NaN	NaN	NaN	NaN	NaN	NaN	NaN	NaN	NaN	768.68	NaN	NaN	NaN	NaN	NaN	NaN	NaN	NaN	NaN	NaN	NaN	600.36	699.4	NaN	NaN	NaN	NaN	NaN	NaN	NaN	NaN	NaN	NaN	NaN	NaN	NaN	NaN
807.28	NaN	NaN	NaN	NaN	NaN	NaN	NaN	NaN	805.56	NaN	NaN	NaN	NaN	NaN	NaN	NaN	NaN	NaN	NaN	NaN	NaN	832.92	NaN	771.68	NaN	NaN	NaN	NaN	NaN	NaN	NaN	NaN	NaN	NaN	NaN	NaN	NaN	NaN	NaN	NaN	NaN	NaN	NaN	NaN	NaN	NaN	NaN	NaN	NaN
892.88	NaN	NaN	NaN	NaN	NaN	NaN	NaN	NaN	712.4	NaN	NaN	NaN	NaN	NaN	NaN	NaN	NaN	NaN	NaN	NaN	NaN	990.92	NaN	NaN	NaN	NaN	NaN	NaN	NaN	NaN	NaN	NaN	NaN	NaN	NaN	NaN	NaN	NaN	NaN	NaN	NaN	NaN	NaN	NaN	NaN	NaN	NaN	NaN	NaN
751.72	NaN	NaN	NaN	NaN	NaN	NaN	NaN	NaN	861.44	NaN	NaN	NaN	NaN	NaN	NaN	NaN	NaN	NaN	NaN	NaN	NaN	981.56	NaN	NaN	NaN	NaN	NaN	NaN	NaN	NaN	NaN	NaN	NaN	NaN	NaN	NaN	NaN	NaN	NaN	NaN	NaN	NaN	NaN	NaN	NaN	NaN	NaN	NaN	NaN
868.92	NaN	NaN	NaN	NaN	NaN	NaN	NaN	NaN	930.84	NaN	NaN	NaN	NaN	NaN	NaN	NaN	804.8	NaN	NaN	NaN	NaN	863.96	NaN	833	NaN	NaN	NaN	NaN	NaN	NaN	NaN	NaN	NaN	NaN	NaN	NaN	NaN	NaN	NaN	NaN	NaN	NaN	NaN	NaN	NaN	NaN	NaN	NaN	NaN
989.64	NaN	NaN	NaN	NaN	NaN	NaN	NaN	NaN	831.32	NaN	NaN	NaN	NaN	NaN	NaN	NaN	719.56	NaN	NaN	NaN	NaN	NaN	NaN	NaN	NaN	NaN	NaN	NaN	NaN	NaN	NaN	NaN	NaN	NaN	NaN	NaN	NaN	NaN	NaN	NaN	NaN	NaN	NaN	NaN	NaN	NaN	NaN	NaN	NaN
NaN	NaN	NaN	NaN	NaN	NaN	NaN	NaN	NaN	783.72	NaN	NaN	NaN	NaN	NaN	NaN	NaN	832.2	NaN	NaN	NaN	NaN	NaN	NaN	NaN	NaN	NaN	NaN	NaN	1059.72	NaN	NaN	NaN	NaN	NaN	NaN	NaN	NaN	NaN	NaN	NaN	NaN	NaN	NaN	NaN	NaN	NaN	NaN	NaN	NaN
952.04	NaN	NaN	NaN	NaN	NaN	NaN	NaN	NaN	743.88	NaN	NaN	NaN	NaN	NaN	NaN	NaN	664.16	NaN	NaN	NaN	NaN	NaN	NaN	934.16	NaN	NaN	NaN	NaN	1093.64	NaN	NaN	NaN	967.52	NaN	NaN	NaN	NaN	NaN	NaN	NaN	NaN	NaN	NaN	NaN	NaN	NaN	NaN	NaN	NaN
NaN	NaN	NaN	NaN	NaN	NaN	NaN	NaN	NaN	778.52	NaN	NaN	NaN	NaN	NaN	NaN	NaN	936.84	NaN	NaN	NaN	NaN	NaN	NaN	NaN	NaN	NaN	NaN	NaN	890.4	NaN	NaN	NaN	NaN	NaN	NaN	NaN	NaN	NaN	NaN	NaN	NaN	NaN	522.84	NaN	NaN	NaN	NaN	NaN	NaN
NaN	NaN	NaN	NaN	NaN	NaN	NaN	NaN	NaN	NaN	NaN	NaN	NaN	NaN	NaN	781.4	NaN	676.88	NaN	997	NaN	NaN	NaN	NaN	NaN	NaN	NaN	NaN	NaN	NaN	NaN	NaN	NaN	805.52	NaN	NaN	NaN	NaN	NaN	NaN	NaN	NaN	NaN	NaN	NaN	NaN	NaN	NaN	NaN	NaN
NaN	NaN	NaN	NaN	NaN	NaN	NaN	NaN	NaN	NaN	NaN	NaN	NaN	NaN	NaN	768.16	NaN	830.84	NaN	728.24	NaN	NaN	NaN	NaN	NaN	NaN	NaN	NaN	NaN	1122.88	NaN	NaN	1129.88	NaN	NaN	NaN	NaN	NaN	NaN	NaN	NaN	NaN	NaN	897.2	NaN	NaN	NaN	NaN	NaN	NaN
NaN	NaN	NaN	NaN	NaN	NaN	NaN	NaN	NaN	NaN	NaN	791.84	NaN	NaN	NaN	612.92	NaN	717.36	NaN	NaN	NaN	NaN	NaN	NaN	NaN	NaN	NaN	NaN	NaN	NaN	NaN	NaN	1205.36	894.6	NaN	NaN	NaN	NaN	NaN	NaN	NaN	NaN	NaN	1030.96	NaN	NaN	NaN	NaN	NaN	NaN
NaN	NaN	NaN	NaN	NaN	NaN	NaN	NaN	NaN	NaN	NaN	760.64	NaN	NaN	NaN	562.16	NaN	760.36	NaN	NaN	NaN	NaN	NaN	NaN	NaN	NaN	NaN	NaN	NaN	1091.88	NaN	NaN	1048.68	NaN	NaN	NaN	NaN	NaN	NaN	NaN	NaN	NaN	NaN	907.56	NaN	NaN	NaN	NaN	NaN	NaN
NaN	NaN	NaN	NaN	NaN	NaN	NaN	1032.56	NaN	NaN	NaN	776.48	NaN	NaN	NaN	710.24	NaN	NaN	NaN	NaN	NaN	NaN	NaN	NaN	NaN	NaN	NaN	NaN	NaN	NaN	NaN	931.8	NaN	928.44	NaN	NaN	NaN	NaN	NaN	NaN	NaN	NaN	NaN	NaN	NaN	NaN	NaN	NaN	NaN	1022.48
NaN	NaN	NaN	NaN	NaN	NaN	NaN	966.72	NaN	NaN	NaN	NaN	NaN	NaN	NaN	640.52	NaN	NaN	NaN	NaN	NaN	NaN	NaN	NaN	NaN	NaN	NaN	NaN	NaN	NaN	NaN	910.6	1229.8	936.96	NaN	NaN	NaN	NaN	NaN	NaN	NaN	NaN	NaN	NaN	NaN	NaN	NaN	NaN	NaN	NaN
NaN	NaN	NaN	NaN	NaN	NaN	NaN	1087.68	NaN	NaN	NaN	NaN	NaN	NaN	NaN	677.68	NaN	NaN	NaN	NaN	NaN	NaN	NaN	NaN	NaN	NaN	NaN	NaN	NaN	NaN	NaN	786.88	1203.36	797.96	NaN	NaN	NaN	NaN	NaN	NaN	NaN	NaN	NaN	NaN	NaN	NaN	NaN	NaN	NaN	963.64
NaN	NaN	NaN	NaN	NaN	NaN	NaN	926	NaN	NaN	NaN	735.04	NaN	NaN	NaN	742.76	NaN	NaN	NaN	NaN	NaN	NaN	NaN	NaN	NaN	NaN	NaN	NaN	NaN	NaN	NaN	890.28	1015.2	695.24	NaN	671.56	NaN	NaN	NaN	NaN	NaN	NaN	NaN	NaN	NaN	NaN	NaN	NaN	NaN	995.32
NaN	NaN	NaN	NaN	NaN	NaN	NaN	1086.44	NaN	NaN	NaN	792.4	NaN	NaN	NaN	710.68	NaN	NaN	NaN	NaN	NaN	NaN	NaN	NaN	NaN	NaN	NaN	NaN	NaN	NaN	NaN	679.04	NaN	954.32	NaN	691.24	NaN	774.68	NaN	NaN	NaN	NaN	NaN	NaN	NaN	NaN	NaN	NaN	NaN	980.2
NaN	NaN	NaN	NaN	NaN	NaN	NaN	852.92	NaN	NaN	NaN	733.44	NaN	NaN	NaN	659.04	NaN	NaN	NaN	NaN	NaN	NaN	NaN	NaN	NaN	NaN	NaN	NaN	NaN	NaN	NaN	779.4	NaN	922.44	NaN	551.32	NaN	NaN	NaN	NaN	NaN	NaN	NaN	NaN	NaN	NaN	NaN	NaN	NaN	1018.64
NaN	NaN	NaN	NaN	NaN	NaN	NaN	708.92	NaN	NaN	NaN	NaN	NaN	NaN	NaN	683.6	NaN	NaN	NaN	NaN	NaN	NaN	NaN	NaN	NaN	NaN	NaN	620.92	NaN	NaN	NaN	710.36	NaN	NaN	NaN	516	NaN	NaN	NaN	NaN	NaN	NaN	NaN	NaN	NaN	NaN	NaN	NaN	NaN	745.68
NaN	NaN	NaN	NaN	NaN	NaN	NaN	NaN	NaN	NaN	NaN	619.28	NaN	NaN	NaN	NaN	NaN	NaN	NaN	NaN	NaN	NaN	NaN	NaN	NaN	NaN	NaN	NaN	NaN	NaN	NaN	900.68	NaN	NaN	NaN	529.88	NaN	NaN	NaN	NaN	NaN	NaN	NaN	NaN	NaN	NaN	NaN	NaN	NaN	NaN
NaN	NaN	NaN	NaN	NaN	NaN	NaN	NaN	NaN	NaN	NaN	NaN	NaN	NaN	NaN	570.72	NaN	756.28	NaN	NaN	NaN	NaN	NaN	NaN	NaN	NaN	NaN	NaN	NaN	NaN	NaN	859.68	NaN	NaN	741.6	807.8	NaN	NaN	NaN	NaN	NaN	NaN	NaN	NaN	NaN	NaN	NaN	NaN	NaN	NaN
NaN	NaN	NaN	NaN	NaN	NaN	NaN	NaN	NaN	643.52	NaN	NaN	NaN	NaN	NaN	646.84	NaN	716.44	NaN	637.96	NaN	NaN	NaN	NaN	NaN	NaN	NaN	NaN	NaN	NaN	NaN	915.48	NaN	NaN	NaN	NaN	NaN	NaN	NaN	NaN	NaN	NaN	NaN	NaN	NaN	NaN	911.76	NaN	NaN	835.12
NaN	NaN	NaN	NaN	NaN	NaN	NaN	NaN	NaN	597.32	NaN	NaN	NaN	NaN	NaN	NaN	NaN	NaN	NaN	841.2	NaN	NaN	716.32	NaN	NaN	NaN	NaN	NaN	NaN	NaN	NaN	622.04	NaN	NaN	649.88	NaN	NaN	NaN	NaN	NaN	NaN	NaN	NaN	NaN	NaN	NaN	822.56	NaN	NaN	NaN
NaN	NaN	NaN	NaN	NaN	1000	NaN	NaN	NaN	635.48	NaN	NaN	NaN	NaN	NaN	NaN	NaN	551.72	NaN	783.36	NaN	NaN	673.8	NaN	NaN	NaN	NaN	NaN	NaN	NaN	NaN	797.36	NaN	NaN	624.96	NaN	NaN	NaN	NaN	NaN	NaN	NaN	NaN	NaN	NaN	NaN	915.08	NaN	NaN	NaN
NaN	NaN	NaN	NaN	NaN	NaN	NaN	925.64	NaN	586.64	NaN	NaN	790.2	NaN	1202.4	NaN	NaN	NaN	NaN	718.08	NaN	NaN	845.56	NaN	NaN	NaN	NaN	NaN	NaN	NaN	NaN	781.88	NaN	NaN	642.2	NaN	NaN	NaN	NaN	NaN	NaN	NaN	NaN	NaN	NaN	NaN	869.8	NaN	NaN	NaN
NaN	NaN	NaN	NaN	NaN	NaN	NaN	970.64	NaN	690.32	NaN	NaN	456.12	NaN	NaN	NaN	NaN	NaN	NaN	858.88	NaN	NaN	903.32	NaN	NaN	NaN	NaN	NaN	NaN	NaN	NaN	NaN	NaN	NaN	NaN	NaN	NaN	NaN	NaN	NaN	NaN	NaN	NaN	NaN	NaN	NaN	727.36	NaN	NaN	746
NaN	NaN	NaN	NaN	NaN	NaN	NaN	NaN	NaN	634.28	NaN	NaN	NaN	NaN	1114.64	NaN	NaN	691.24	NaN	926.84	NaN	NaN	786.76	NaN	NaN	NaN	NaN	NaN	NaN	NaN	NaN	832.32	NaN	NaN	NaN	NaN	NaN	NaN	NaN	NaN	896.2	NaN	NaN	NaN	NaN	NaN	866.92	NaN	NaN	NaN
NaN	NaN	NaN	NaN	NaN	NaN	NaN	1080	NaN	608.08	NaN	NaN	NaN	NaN	1180.56	NaN	NaN	NaN	NaN	746.68	NaN	NaN	812.52	NaN	NaN	NaN	NaN	NaN	NaN	NaN	NaN	NaN	NaN	NaN	NaN	NaN	NaN	NaN	NaN	NaN	NaN	NaN	NaN	NaN	NaN	NaN	843.08	NaN	NaN	NaN
NaN	NaN	NaN	NaN	NaN	NaN	NaN	1006.96	NaN	828.8	NaN	639.04	NaN	NaN	NaN	NaN	NaN	NaN	NaN	842	NaN	NaN	732.24	NaN	NaN	NaN	NaN	NaN	NaN	NaN	NaN	NaN	NaN	NaN	NaN	NaN	NaN	NaN	NaN	NaN	NaN	NaN	NaN	NaN	NaN	NaN	865.68	NaN	NaN	881.36
NaN	NaN	NaN	NaN	NaN	NaN	NaN	927.28	NaN	663.4	NaN	NaN	NaN	NaN	NaN	NaN	NaN	NaN	NaN	928.28	NaN	NaN	751.76	NaN	NaN	NaN	NaN	NaN	NaN	NaN	NaN	NaN	NaN	NaN	NaN	NaN	NaN	NaN	NaN	NaN	NaN	NaN	NaN	NaN	NaN	554.16	NaN	NaN	NaN	784.52
NaN	913.68	NaN	NaN	NaN	NaN	NaN	1020.08	NaN	782.72	NaN	569.76	NaN	NaN	NaN	NaN	NaN	NaN	NaN	858.4	NaN	NaN	828.84	NaN	NaN	NaN	NaN	NaN	NaN	NaN	NaN	NaN	NaN	NaN	NaN	NaN	NaN	NaN	NaN	NaN	NaN	NaN	NaN	NaN	NaN	701.08	848.68	NaN	NaN	763.84
NaN	NaN	NaN	NaN	NaN	NaN	NaN	1125.72	NaN	NaN	NaN	NaN	NaN	NaN	983.32	NaN	NaN	NaN	NaN	NaN	NaN	NaN	948.32	NaN	NaN	NaN	NaN	NaN	NaN	NaN	NaN	NaN	NaN	NaN	NaN	NaN	NaN	NaN	NaN	NaN	NaN	NaN	NaN	NaN	NaN	NaN	896.24	689.48	NaN	778.4
NaN	900.76	NaN	NaN	NaN	NaN	NaN	923.8	NaN	NaN	NaN	NaN	NaN	NaN	1010	NaN	NaN	NaN	NaN	NaN	NaN	NaN	674	NaN	NaN	NaN	NaN	NaN	NaN	NaN	NaN	NaN	NaN	NaN	NaN	NaN	NaN	NaN	NaN	NaN	NaN	NaN	NaN	NaN	NaN	664.88	863.64	651.24	NaN	728.6
NaN	774.76	NaN	NaN	NaN	NaN	NaN	866.72	NaN	NaN	NaN	NaN	1064	NaN	NaN	NaN	NaN	NaN	NaN	NaN	NaN	NaN	759.6	NaN	NaN	NaN	NaN	NaN	NaN	NaN	NaN	NaN	NaN	NaN	NaN	NaN	NaN	NaN	NaN	NaN	NaN	NaN	NaN	NaN	NaN	780.52	888	668.04	NaN	692.68
NaN	1046.04	NaN	NaN	NaN	NaN	657	924.36	NaN	NaN	NaN	NaN	1134	NaN	NaN	NaN	NaN	NaN	NaN	NaN	NaN	NaN	668.04	NaN	NaN	NaN	NaN	NaN	NaN	NaN	NaN	NaN	NaN	NaN	NaN	NaN	NaN	NaN	NaN	NaN	NaN	NaN	NaN	NaN	NaN	NaN	806.88	689.52	NaN	NaN
NaN	868.32	NaN	NaN	NaN	NaN	NaN	NaN	NaN	835.68	NaN	NaN	1259.08	NaN	NaN	NaN	NaN	NaN	NaN	NaN	NaN	NaN	726.84	NaN	NaN	NaN	NaN	NaN	NaN	NaN	NaN	NaN	NaN	NaN	NaN	NaN	NaN	NaN	NaN	NaN	NaN	NaN	NaN	539.56	NaN	610.08	830.12	NaN	NaN	NaN
NaN	1078.16	NaN	NaN	NaN	NaN	NaN	946.4	NaN	NaN	NaN	NaN	1006.92	NaN	NaN	NaN	NaN	NaN	NaN	NaN	NaN	NaN	891.44	NaN	NaN	NaN	NaN	NaN	NaN	NaN	NaN	NaN	NaN	NaN	NaN	NaN	NaN	NaN	NaN	NaN	NaN	NaN	NaN	NaN	NaN	817.12	923.16	NaN	NaN	NaN
NaN	717.24	NaN	NaN	NaN	NaN	NaN	NaN	NaN	NaN	NaN	NaN	1223	NaN	NaN	NaN	NaN	NaN	NaN	NaN	NaN	NaN	727.8	NaN	NaN	NaN	NaN	NaN	NaN	NaN	NaN	NaN	NaN	NaN	NaN	NaN	NaN	NaN	NaN	NaN	NaN	NaN	NaN	NaN	NaN	NaN	882.52	NaN	NaN	NaN
NaN	NaN	NaN	NaN	NaN	NaN	NaN	1119.92	NaN	NaN	NaN	NaN	866.56	NaN	NaN	NaN	NaN	NaN	NaN	NaN	NaN	NaN	851.36	NaN	NaN	NaN	NaN	NaN	NaN	NaN	NaN	NaN	NaN	NaN	NaN	NaN	NaN	NaN	NaN	NaN	614.08	NaN	NaN	793.8	NaN	NaN	839.04	NaN	NaN	NaN
NaN	936.64	NaN	NaN	NaN	1097.08	NaN	NaN	NaN	695.56	NaN	NaN	NaN	NaN	NaN	NaN	NaN	NaN	NaN	NaN	NaN	NaN	829.32	NaN	NaN	NaN	NaN	NaN	NaN	NaN	NaN	NaN	NaN	NaN	NaN	NaN	NaN	NaN	NaN	NaN	411.76	NaN	NaN	691.72	NaN	NaN	936.16	NaN	NaN	NaN
NaN	NaN	NaN	NaN	NaN	905.68	NaN	NaN	NaN	813.68	NaN	NaN	NaN	NaN	NaN	NaN	NaN	NaN	NaN	NaN	NaN	NaN	NaN	NaN	NaN	874.96	NaN	NaN	NaN	NaN	NaN	NaN	NaN	NaN	NaN	NaN	NaN	NaN	NaN	NaN	576.68	NaN	NaN	NaN	NaN	NaN	776.8	NaN	NaN	NaN
NaN	NaN	NaN	NaN	NaN	1070.52	NaN	NaN	NaN	NaN	NaN	NaN	NaN	NaN	NaN	NaN	NaN	NaN	NaN	NaN	NaN	NaN	NaN	NaN	NaN	NaN	NaN	NaN	NaN	NaN	NaN	NaN	NaN	NaN	NaN	NaN	NaN	NaN	NaN	NaN	715.96	NaN	NaN	706.28	NaN	NaN	883.44	NaN	NaN	NaN
NaN	NaN	NaN	NaN	NaN	977.56	725.56	NaN	NaN	NaN	NaN	727.76	NaN	NaN	NaN	NaN	NaN	NaN	NaN	NaN	NaN	NaN	NaN	NaN	NaN	828.84	NaN	NaN	NaN	NaN	NaN	NaN	NaN	NaN	NaN	NaN	NaN	NaN	NaN	NaN	563.64	NaN	NaN	NaN	NaN	NaN	834.52	NaN	NaN	NaN
NaN	NaN	NaN	NaN	NaN	1081	638.36	NaN	NaN	NaN	NaN	NaN	NaN	NaN	NaN	NaN	NaN	NaN	NaN	NaN	NaN	NaN	NaN	NaN	NaN	629.96	NaN	NaN	NaN	NaN	NaN	NaN	NaN	NaN	NaN	NaN	NaN	NaN	NaN	NaN	623.4	NaN	NaN	NaN	NaN	NaN	863.8	NaN	NaN	NaN
NaN	NaN	NaN	NaN	NaN	NaN	742.28	NaN	NaN	NaN	NaN	NaN	NaN	NaN	NaN	NaN	NaN	NaN	NaN	NaN	NaN	NaN	NaN	NaN	NaN	719.76	NaN	NaN	NaN	NaN	NaN	NaN	NaN	NaN	NaN	NaN	NaN	NaN	NaN	NaN	583.4	507.28	NaN	NaN	NaN	NaN	NaN	NaN	NaN	NaN
NaN	NaN	NaN	NaN	NaN	NaN	NaN	NaN	NaN	NaN	NaN	NaN	NaN	NaN	NaN	NaN	NaN	NaN	NaN	NaN	NaN	NaN	NaN	NaN	NaN	733.52	NaN	646.8	NaN	NaN	NaN	NaN	1098.2	NaN	689.24	NaN	NaN	NaN	NaN	NaN	NaN	NaN	NaN	NaN	NaN	NaN	NaN	NaN	NaN	NaN
NaN	NaN	NaN	NaN	NaN	NaN	NaN	NaN	NaN	NaN	NaN	NaN	NaN	NaN	NaN	NaN	NaN	NaN	NaN	NaN	NaN	NaN	NaN	NaN	885.12	924.12	NaN	654.8	NaN	NaN	NaN	NaN	1016.68	NaN	NaN	888.84	NaN	912.2	NaN	NaN	NaN	NaN	NaN	NaN	NaN	NaN	NaN	NaN	NaN	NaN
NaN	NaN	NaN	NaN	NaN	NaN	807.28	NaN	NaN	NaN	NaN	NaN	NaN	NaN	NaN	NaN	NaN	NaN	NaN	NaN	NaN	NaN	NaN	NaN	NaN	777.24	NaN	532.56	NaN	NaN	NaN	NaN	1050.24	NaN	NaN	912.64	NaN	NaN	691.64	NaN	NaN	NaN	NaN	NaN	NaN	NaN	NaN	NaN	NaN	NaN
NaN	NaN	NaN	NaN	NaN	NaN	820.12	NaN	NaN	NaN	NaN	726.88	NaN	NaN	NaN	NaN	NaN	NaN	NaN	NaN	1133.88	NaN	NaN	NaN	NaN	696.04	NaN	NaN	NaN	NaN	NaN	NaN	946.92	NaN	750.8	NaN	NaN	NaN	NaN	NaN	NaN	NaN	NaN	NaN	NaN	NaN	NaN	NaN	NaN	NaN
NaN	NaN	NaN	NaN	NaN	NaN	NaN	NaN	NaN	NaN	819.76	NaN	774.96	NaN	NaN	NaN	NaN	NaN	NaN	NaN	1176.84	NaN	NaN	NaN	NaN	645.04	NaN	NaN	NaN	NaN	NaN	NaN	888.28	811.48	NaN	785.68	NaN	NaN	917.24	NaN	NaN	NaN	NaN	NaN	NaN	NaN	NaN	NaN	NaN	NaN
NaN	NaN	NaN	NaN	NaN	NaN	NaN	NaN	NaN	NaN	829.44	NaN	707.72	NaN	NaN	NaN	NaN	NaN	NaN	NaN	1286.12	NaN	NaN	NaN	900.8	686.96	NaN	NaN	NaN	NaN	NaN	NaN	NaN	641.64	NaN	945.52	NaN	NaN	752.2	NaN	NaN	NaN	NaN	NaN	NaN	NaN	NaN	NaN	NaN	NaN
NaN	NaN	NaN	NaN	NaN	NaN	NaN	NaN	750.36	886.6	NaN	NaN	539.56	NaN	NaN	NaN	NaN	NaN	NaN	NaN	1155.92	NaN	671.52	NaN	894.12	NaN	NaN	NaN	NaN	NaN	NaN	NaN	883.8	668.52	NaN	NaN	NaN	NaN	947.84	NaN	NaN	NaN	NaN	NaN	NaN	NaN	NaN	NaN	NaN	NaN
NaN	NaN	NaN	NaN	NaN	NaN	NaN	NaN	945.16	1036.64	742.68	NaN	676.56	NaN	NaN	NaN	NaN	NaN	NaN	NaN	1069.56	NaN	562.16	NaN	838.32	658.68	NaN	NaN	NaN	NaN	NaN	NaN	NaN	823.28	NaN	NaN	NaN	NaN	NaN	NaN	NaN	NaN	NaN	NaN	NaN	NaN	950.12	NaN	NaN	NaN
NaN	NaN	NaN	NaN	NaN	NaN	NaN	NaN	931.2	893.64	835.16	NaN	782.48	NaN	NaN	NaN	NaN	NaN	NaN	NaN	1080.16	NaN	NaN	NaN	NaN	NaN	NaN	NaN	NaN	NaN	NaN	NaN	NaN	835.32	NaN	NaN	NaN	NaN	1051.16	NaN	NaN	NaN	NaN	NaN	NaN	NaN	NaN	NaN	NaN	NaN
NaN	NaN	NaN	NaN	NaN	NaN	NaN	NaN	845.08	911.24	NaN	NaN	810.8	NaN	NaN	NaN	NaN	NaN	NaN	NaN	1095.56	NaN	NaN	NaN	NaN	746.48	NaN	NaN	NaN	NaN	921.48	NaN	NaN	792.08	NaN	NaN	NaN	NaN	915.76	NaN	NaN	NaN	NaN	NaN	NaN	NaN	943.8	NaN	NaN	NaN
NaN	NaN	NaN	NaN	NaN	NaN	NaN	NaN	875.12	917.88	826.08	NaN	703.2	NaN	NaN	NaN	NaN	NaN	NaN	NaN	993.44	NaN	NaN	NaN	NaN	590.04	NaN	NaN	NaN	NaN	883.44	NaN	NaN	830.04	NaN	NaN	NaN	NaN	NaN	NaN	NaN	NaN	NaN	NaN	NaN	NaN	880.04	NaN	NaN	NaN
NaN	NaN	NaN	NaN	NaN	NaN	NaN	NaN	901.28	894.2	576.96	NaN	844.88	NaN	NaN	NaN	NaN	NaN	NaN	NaN	1149.2	NaN	NaN	764.92	NaN	NaN	NaN	NaN	NaN	NaN	878.92	NaN	NaN	772.64	NaN	822.4	NaN	NaN	NaN	NaN	NaN	NaN	NaN	NaN	NaN	NaN	903.6	NaN	815.24	NaN
NaN	NaN	NaN	NaN	NaN	NaN	NaN	NaN	NaN	880.24	NaN	NaN	971.88	NaN	NaN	NaN	NaN	NaN	NaN	NaN	1105.48	NaN	NaN	NaN	NaN	NaN	NaN	NaN	NaN	NaN	934.16	NaN	NaN	747.32	NaN	862.44	501.28	NaN	NaN	NaN	NaN	NaN	NaN	NaN	NaN	NaN	926.16	NaN	943.6	NaN
NaN	NaN	NaN	NaN	NaN	NaN	NaN	NaN	989.24	930.8	NaN	NaN	941.08	NaN	NaN	NaN	NaN	NaN	NaN	NaN	1085	NaN	NaN	652.12	NaN	NaN	895.28	NaN	NaN	NaN	900.6	NaN	NaN	804.24	NaN	854.44	NaN	NaN	NaN	NaN	NaN	NaN	NaN	NaN	NaN	NaN	NaN	NaN	781.8	NaN
NaN	NaN	NaN	NaN	NaN	NaN	NaN	NaN	917.48	820.96	NaN	NaN	942.88	875.96	NaN	NaN	NaN	NaN	NaN	NaN	1125.68	NaN	NaN	587.28	NaN	NaN	NaN	NaN	NaN	NaN	908.52	NaN	NaN	571.4	NaN	901.16	633.72	NaN	NaN	NaN	NaN	628.6	NaN	NaN	NaN	NaN	942.28	NaN	892.88	NaN
NaN	NaN	NaN	NaN	NaN	NaN	NaN	NaN	837.32	868.48	NaN	NaN	856.04	878.76	NaN	NaN	NaN	NaN	NaN	NaN	830.72	NaN	515.32	709.64	684	NaN	NaN	NaN	NaN	NaN	886.88	NaN	NaN	639.48	NaN	935.36	643.48	NaN	NaN	NaN	NaN	NaN	NaN	NaN	NaN	NaN	882	NaN	NaN	NaN
NaN	NaN	NaN	NaN	NaN	NaN	NaN	NaN	825.48	863.6	NaN	NaN	751.76	745.48	NaN	NaN	NaN	NaN	NaN	NaN	885.76	NaN	710.12	831.32	783.2	NaN	711.2	790.92	NaN	NaN	879.64	NaN	NaN	723.52	NaN	764.56	643.68	NaN	NaN	NaN	NaN	499.24	NaN	NaN	NaN	NaN	NaN	NaN	NaN	NaN
NaN	746.32	NaN	NaN	NaN	NaN	NaN	NaN	653.24	788.88	NaN	NaN	819.6	854.12	NaN	NaN	NaN	NaN	NaN	NaN	919.36	NaN	551.08	820.68	705.52	NaN	NaN	913.6	NaN	NaN	830.44	NaN	1031.56	671.8	NaN	790.4	NaN	NaN	NaN	NaN	NaN	503.64	NaN	NaN	NaN	NaN	NaN	NaN	NaN	NaN
NaN	550.24	NaN	NaN	NaN	NaN	NaN	NaN	730.64	903.48	NaN	NaN	740.36	634.44	NaN	NaN	NaN	NaN	NaN	NaN	943.12	NaN	677.72	684.04	941.04	NaN	756.04	740.88	NaN	NaN	836.32	NaN	NaN	640.04	NaN	889.56	721.92	NaN	NaN	NaN	NaN	NaN	727.88	NaN	NaN	NaN	NaN	NaN	NaN	NaN
NaN	782.76	NaN	NaN	NaN	NaN	NaN	NaN	870.56	872.08	NaN	NaN	774.8	824.32	NaN	NaN	NaN	NaN	NaN	NaN	1124.04	NaN	621.4	786.08	995.4	NaN	857.76	742.68	NaN	NaN	880.12	NaN	1092.52	685.96	708.64	946.6	NaN	NaN	NaN	NaN	NaN	NaN	835.24	NaN	NaN	NaN	NaN	NaN	NaN	NaN
NaN	694.44	NaN	NaN	NaN	NaN	NaN	NaN	610	811.92	NaN	NaN	958.72	810.64	NaN	NaN	NaN	NaN	NaN	NaN	895	NaN	660.12	NaN	821.2	NaN	880.12	711.04	NaN	NaN	941.56	NaN	992.4	645.84	NaN	865.28	592.2	NaN	NaN	NaN	NaN	NaN	875.12	NaN	NaN	NaN	808.12	528.96	NaN	NaN
NaN	831.56	NaN	NaN	NaN	NaN	NaN	NaN	709.64	863.56	NaN	NaN	708	829	NaN	NaN	NaN	NaN	NaN	NaN	1050.84	NaN	617.32	NaN	860.24	NaN	766.36	752.16	NaN	NaN	910.68	NaN	1124.16	659.12	NaN	742.6	591.52	NaN	NaN	NaN	NaN	NaN	907.96	NaN	NaN	NaN	824.48	658.2	NaN	NaN
NaN	678.04	NaN	NaN	NaN	NaN	NaN	NaN	690.92	945.44	NaN	NaN	NaN	763.32	NaN	NaN	NaN	NaN	NaN	895.24	894.48	NaN	673.4	NaN	931.96	NaN	800.76	622.6	NaN	NaN	855	NaN	1047.52	688.16	NaN	893	597.84	NaN	NaN	NaN	NaN	NaN	778.6	NaN	NaN	NaN	875.12	659.64	NaN	NaN
NaN	858.2	NaN	NaN	NaN	NaN	NaN	NaN	770.56	966.92	NaN	NaN	NaN	NaN	NaN	NaN	NaN	487	NaN	781.16	873.68	NaN	607.36	NaN	818.52	NaN	504.08	698.4	NaN	NaN	898.72	NaN	1079.76	734.56	570.72	899.32	604.8	NaN	NaN	NaN	NaN	NaN	755.32	NaN	NaN	NaN	827.04	NaN	NaN	NaN
NaN	893.88	NaN	NaN	NaN	NaN	NaN	NaN	898.52	808.16	NaN	NaN	NaN	NaN	NaN	NaN	NaN	NaN	NaN	746	1006.76	NaN	579.84	NaN	1018.2	NaN	788.88	NaN	NaN	NaN	837.52	NaN	1176.16	865.56	665.88	952.88	584.28	NaN	NaN	NaN	NaN	NaN	812.32	NaN	NaN	NaN	854.08	NaN	NaN	NaN
NaN	934.72	NaN	NaN	NaN	NaN	NaN	NaN	785.72	885.72	NaN	NaN	NaN	NaN	NaN	NaN	NaN	NaN	NaN	826.76	1051.2	NaN	719.52	NaN	649.08	NaN	633.72	NaN	NaN	NaN	867.08	NaN	1065.52	826.2	724.16	981.68	588.28	NaN	NaN	NaN	NaN	NaN	889.12	NaN	NaN	NaN	831.2	NaN	NaN	NaN
NaN	901.24	NaN	NaN	NaN	NaN	NaN	NaN	805.44	856.2	NaN	NaN	NaN	NaN	NaN	NaN	NaN	536.08	NaN	707.6	1259.16	NaN	533.2	NaN	848.24	612.92	827	NaN	NaN	NaN	895.96	NaN	961.16	712.12	722.4	908	NaN	NaN	NaN	NaN	NaN	NaN	829.84	NaN	NaN	NaN	NaN	NaN	NaN	NaN
NaN	927.16	NaN	NaN	NaN	NaN	NaN	NaN	868.8	799.4	NaN	NaN	NaN	NaN	NaN	NaN	NaN	618.72	NaN	NaN	1069.12	NaN	650.52	NaN	847.72	NaN	851.16	NaN	NaN	NaN	885.28	NaN	929.68	710.6	617.6	921.04	NaN	NaN	NaN	NaN	NaN	NaN	695.48	NaN	NaN	NaN	702.96	NaN	NaN	NaN
1020.16	666.88	NaN	NaN	NaN	NaN	NaN	NaN	704.88	779.32	NaN	NaN	NaN	NaN	NaN	NaN	NaN	596.72	NaN	889.84	1125.6	NaN	687.8	NaN	919.12	621.92	957.6	NaN	NaN	NaN	872.76	NaN	1171.76	706.88	609.2	922.92	507.36	NaN	NaN	NaN	NaN	NaN	805.36	NaN	NaN	NaN	NaN	NaN	NaN	NaN
1040.8	699.04	NaN	NaN	NaN	NaN	NaN	NaN	919	806.08	NaN	NaN	NaN	NaN	NaN	NaN	NaN	598.28	NaN	795.28	1130.48	NaN	580.92	NaN	852.68	623.64	898	NaN	NaN	NaN	911	NaN	1000.44	654.96	638.4	846.48	NaN	NaN	NaN	NaN	NaN	NaN	765.44	NaN	NaN	NaN	NaN	NaN	NaN	NaN
849.72	953.08	NaN	NaN	NaN	NaN	NaN	NaN	739.2	702.68	NaN	NaN	NaN	NaN	NaN	NaN	NaN	412.28	NaN	749.92	998.44	NaN	NaN	NaN	780.08	567.16	856.12	NaN	NaN	NaN	836.76	NaN	1122.8	708.12	538.36	961.04	NaN	NaN	NaN	NaN	NaN	NaN	824.44	NaN	NaN	NaN	812.08	NaN	NaN	NaN
1014.32	692.2	NaN	NaN	NaN	NaN	NaN	NaN	727.8	866.08	NaN	NaN	NaN	NaN	889.12	NaN	NaN	NaN	NaN	737.88	1012.2	NaN	NaN	819.6	839.84	713.08	791	NaN	NaN	NaN	895.4	NaN	1092.4	689.84	NaN	783.28	538.84	NaN	NaN	NaN	NaN	NaN	826.36	NaN	NaN	NaN	NaN	NaN	NaN	NaN
947.92	741.08	NaN	NaN	NaN	NaN	NaN	NaN	769.56	815.28	NaN	NaN	NaN	NaN	928.44	NaN	NaN	605.28	NaN	885.92	1125.84	NaN	647	596	897.64	622.52	918.4	NaN	NaN	NaN	807.8	NaN	994.16	643.4	NaN	778.36	528.68	NaN	NaN	NaN	NaN	NaN	656.56	NaN	NaN	NaN	NaN	NaN	504.6	499.28
1142.76	825.08	NaN	NaN	NaN	NaN	NaN	NaN	764.24	849.44	NaN	NaN	NaN	NaN	931.08	NaN	NaN	631.84	NaN	784.56	958.48	NaN	561.28	751.6	952.44	NaN	810.68	NaN	NaN	NaN	916.28	NaN	1114.96	757.6	586.24	787	622.08	NaN	NaN	875.52	NaN	NaN	548.32	NaN	NaN	NaN	NaN	NaN	750.6	484.8
1014.68	762.72	NaN	NaN	NaN	NaN	NaN	NaN	684.12	734.76	NaN	NaN	NaN	NaN	923.24	NaN	NaN	575	NaN	672.8	1200.36	NaN	NaN	698.2	949.52	630.96	794.76	NaN	NaN	NaN	973	NaN	1339.08	705.52	695.68	826.12	672.4	NaN	NaN	NaN	NaN	NaN	478.12	NaN	NaN	NaN	NaN	NaN	751.52	556.16
992.04	752.04	NaN	NaN	NaN	NaN	NaN	NaN	838.24	794.08	NaN	NaN	NaN	NaN	900.12	NaN	NaN	625.68	NaN	746.24	1176.96	NaN	NaN	741.4	832.44	588.36	696.04	NaN	NaN	NaN	1012.96	NaN	1143.52	630.6	605.92	756.28	594.96	NaN	NaN	NaN	NaN	NaN	719.68	NaN	NaN	NaN	NaN	NaN	533.04	558.32
1033.36	842.72	NaN	NaN	NaN	NaN	NaN	NaN	863.84	749.84	NaN	NaN	NaN	NaN	940.48	NaN	NaN	669.52	NaN	766.52	1065.16	NaN	NaN	569.2	845.92	515.24	836.64	NaN	NaN	NaN	854.36	NaN	1164.16	642.6	NaN	829.48	562.4	NaN	NaN	975.92	NaN	NaN	701.56	NaN	NaN	NaN	NaN	NaN	771.6	579.52
1107.28	925.36	NaN	NaN	NaN	NaN	NaN	NaN	911.56	692.64	NaN	NaN	NaN	NaN	888.56	NaN	NaN	561.4	NaN	623.52	965.44	NaN	500.64	645.12	918.68	703.32	783.48	NaN	NaN	NaN	1009.28	NaN	1234.68	672.64	NaN	869.16	NaN	NaN	NaN	990.52	NaN	NaN	679.56	NaN	NaN	NaN	NaN	NaN	690.32	645.28
1064.92	799.64	NaN	NaN	NaN	NaN	NaN	NaN	812.08	703.76	NaN	NaN	NaN	NaN	884.16	NaN	NaN	433.8	NaN	610.96	941.16	NaN	NaN	NaN	883.88	790.04	686.72	NaN	NaN	NaN	865.56	NaN	1255.88	689.36	NaN	737.48	653.48	NaN	NaN	940.4	NaN	NaN	612.88	NaN	NaN	NaN	NaN	NaN	737.24	786.08
1060.8	764.08	NaN	NaN	NaN	NaN	NaN	NaN	768.12	750.08	NaN	NaN	NaN	NaN	844.96	NaN	NaN	NaN	NaN	797.28	1007.64	NaN	538.76	NaN	800.88	747.32	603.2	NaN	NaN	NaN	857.68	NaN	1164.48	676.68	NaN	763.44	769.56	NaN	NaN	NaN	NaN	NaN	687.72	NaN	NaN	NaN	NaN	NaN	755.44	NaN
1133.8	850.08	NaN	NaN	NaN	NaN	NaN	NaN	NaN	702.2	NaN	NaN	NaN	NaN	910.84	NaN	NaN	557.96	NaN	529.64	1054.92	NaN	694.44	592.52	713.32	722.6	917.84	NaN	NaN	NaN	884.76	NaN	1100.48	648.68	472.72	766.72	592.88	858.16	NaN	NaN	NaN	NaN	663.48	NaN	NaN	NaN	NaN	NaN	837.2	NaN
1016.52	809.88	NaN	NaN	NaN	NaN	NaN	NaN	881.28	706.68	NaN	NaN	NaN	NaN	905.04	NaN	NaN	NaN	NaN	648	1046.68	NaN	666.88	710.04	747.88	637.28	670.92	NaN	NaN	NaN	802.96	NaN	1155.92	629.12	NaN	867.28	717.96	992.36	NaN	NaN	NaN	NaN	706.88	NaN	NaN	NaN	NaN	NaN	NaN	NaN
1008.12	681.84	NaN	NaN	NaN	NaN	NaN	NaN	846.36	795.88	NaN	504.56	NaN	NaN	835.72	NaN	NaN	459.84	NaN	645.16	726.68	NaN	653.36	698.24	730.84	655.4	739.48	NaN	823.64	NaN	878.12	NaN	1020	670.6	555.28	769.96	684.16	NaN	NaN	NaN	NaN	NaN	NaN	NaN	NaN	NaN	NaN	NaN	NaN	NaN
1055.52	890.48	NaN	NaN	NaN	NaN	NaN	NaN	671.96	686.72	NaN	563.92	NaN	NaN	931.84	NaN	NaN	NaN	NaN	646.6	839.12	NaN	715.84	593.36	685.4	727.56	622.88	NaN	857.2	NaN	910.8	NaN	1131.48	638.24	638.52	794.32	677.08	977.04	NaN	NaN	NaN	NaN	NaN	NaN	NaN	NaN	NaN	NaN	NaN	NaN
1089.32	1082.88	NaN	NaN	NaN	NaN	NaN	NaN	584.2	705.48	NaN	523.48	NaN	NaN	880.56	NaN	NaN	NaN	NaN	740.68	948.4	NaN	633.12	706.88	651.76	834.16	690.52	NaN	954.16	NaN	823.8	NaN	1132.12	559.52	561.96	777.08	795.8	990.96	NaN	NaN	NaN	NaN	733.56	NaN	NaN	NaN	NaN	NaN	NaN	NaN
1144.92	894.48	NaN	NaN	NaN	NaN	NaN	NaN	744.72	701.56	NaN	NaN	NaN	NaN	856.8	830.84	NaN	NaN	NaN	735.6	986.24	NaN	622.44	560.8	613.92	705.84	695.72	NaN	782.44	NaN	801.4	NaN	1238.48	NaN	461.72	814.64	717.48	1043.36	NaN	NaN	NaN	NaN	469.64	NaN	NaN	NaN	NaN	NaN	NaN	NaN
965.52	720.64	NaN	NaN	NaN	NaN	NaN	NaN	810.84	618.8	NaN	NaN	NaN	NaN	827.44	879.56	NaN	NaN	NaN	743.64	871.04	NaN	495.96	651.2	575.64	645.04	717.8	NaN	761.4	NaN	803.92	NaN	1100.64	608.6	NaN	839.48	637.28	965.24	NaN	NaN	NaN	NaN	709.56	NaN	NaN	NaN	NaN	NaN	NaN	NaN
1065.72	928	NaN	NaN	668.64	NaN	NaN	NaN	806.88	623.16	NaN	NaN	NaN	NaN	897.28	880.12	NaN	444.36	NaN	627.76	746.2	NaN	652	575.28	809.08	800.12	619.56	NaN	804.96	NaN	744.92	NaN	1105.52	535.48	NaN	793.44	763.76	977.24	NaN	NaN	NaN	NaN	580.52	NaN	NaN	NaN	NaN	NaN	NaN	NaN
1065.72	718.24	736.56	NaN	668.92	NaN	NaN	NaN	721.64	738.2	NaN	391.56	NaN	NaN	870.56	751	NaN	NaN	NaN	770.24	688.48	NaN	462.8	701.64	691.56	NaN	672.92	NaN	739.72	NaN	799.12	NaN	1116.6	NaN	NaN	755.52	676.48	1069.84	NaN	NaN	NaN	NaN	585.44	NaN	NaN	NaN	NaN	NaN	NaN	NaN
1107.56	940.84	NaN	NaN	724.88	NaN	NaN	NaN	816.08	618.76	NaN	499.64	NaN	NaN	925.48	853.6	NaN	436.56	NaN	810.6	790.6	NaN	528.04	631.28	690.56	NaN	794.36	NaN	840.48	NaN	838.12	NaN	1065.36	574.92	NaN	725.36	618	920.28	NaN	NaN	NaN	NaN	649.68	NaN	NaN	NaN	NaN	NaN	NaN	NaN
1004.68	741.84	654.6	NaN	764.12	NaN	NaN	NaN	792.68	647.84	NaN	NaN	NaN	NaN	783.76	587.6	NaN	NaN	NaN	874.2	629.64	NaN	536.04	579.56	600.76	NaN	732.76	NaN	733.8	NaN	808.68	NaN	993.4	500.72	NaN	708.16	636.04	1023.64	NaN	NaN	NaN	NaN	716.92	NaN	NaN	NaN	NaN	NaN	NaN	NaN
1016.72	711.4	636.04	NaN	NaN	NaN	NaN	NaN	851.6	612.16	NaN	399.68	NaN	852.44	834.64	621.64	NaN	579.6	NaN	727.44	834.64	NaN	603.92	695.88	709.6	NaN	718.32	NaN	736.64	NaN	817.12	NaN	1044.36	NaN	NaN	688.28	659.08	980.12	NaN	960.64	NaN	NaN	618.12	NaN	NaN	NaN	NaN	NaN	NaN	NaN
939.48	724.2	NaN	NaN	653.76	NaN	NaN	NaN	849.56	644.68	NaN	NaN	NaN	647.84	863.96	817.56	NaN	NaN	NaN	731.04	611.72	NaN	546.08	669.92	778.24	NaN	713.08	NaN	933.48	NaN	781.44	NaN	1136.76	NaN	NaN	774.56	669	1036.44	NaN	1041.88	NaN	NaN	523.64	NaN	NaN	NaN	NaN	NaN	NaN	NaN
996.48	952.36	NaN	NaN	596.72	NaN	NaN	NaN	931.48	643.72	NaN	423.88	NaN	648.8	740.04	819.8	NaN	493.76	778.52	839.36	685.36	NaN	588.72	615.44	753.6	NaN	681.16	NaN	841.72	NaN	692.28	NaN	1224.52	NaN	NaN	758.44	590.92	1026.28	NaN	998.08	NaN	NaN	546.64	NaN	NaN	NaN	NaN	NaN	NaN	NaN
1018.88	879.6	572.72	NaN	692.64	NaN	NaN	NaN	732.04	NaN	NaN	506.28	NaN	517.32	828.8	912.24	NaN	NaN	663.52	751.72	564.8	NaN	682.8	504.4	727.44	NaN	770.08	NaN	781.32	NaN	755.52	NaN	1170.04	NaN	NaN	921.96	NaN	946	NaN	NaN	NaN	NaN	NaN	NaN	NaN	NaN	NaN	NaN	NaN	NaN
986.68	753.72	462.68	610.36	807.76	NaN	NaN	NaN	880.76	640.36	NaN	458.36	816.92	504.8	690.6	798	NaN	NaN	808.04	718.76	674.8	NaN	626.16	NaN	660.32	NaN	786.84	NaN	872.6	NaN	668.2	NaN	1107.04	NaN	433.4	811.88	NaN	1059.2	NaN	876.32	NaN	NaN	NaN	NaN	NaN	NaN	NaN	NaN	NaN	NaN
907.48	768.52	450	527	706.88	NaN	NaN	NaN	815.44	602.8	NaN	456.24	NaN	672.84	801.48	760.84	NaN	NaN	707.08	678.32	567.32	NaN	742.84	654.8	713.4	NaN	784.72	NaN	950.44	NaN	687.76	683.04	1099.76	469.48	497.56	645.6	NaN	1044.64	NaN	937.12	NaN	NaN	NaN	NaN	NaN	NaN	NaN	NaN	NaN	NaN
934.52	721.4	491.64	NaN	868.12	NaN	NaN	NaN	713.72	584.4	NaN	NaN	NaN	551.92	747.84	933.32	NaN	NaN	554.56	683	670.32	NaN	681	521.52	NaN	NaN	825.44	NaN	890	NaN	572.6	628.8	986.84	474.52	498.52	584.12	545.08	1072	NaN	950.72	NaN	NaN	NaN	NaN	NaN	NaN	NaN	NaN	NaN	NaN
1032.76	738.4	546	668.68	731.52	NaN	NaN	NaN	679.04	540.44	NaN	564.84	NaN	671.12	773.6	764.32	NaN	NaN	626.28	673	658.12	NaN	693.44	NaN	727.44	NaN	740.88	NaN	879.2	NaN	634.08	NaN	935.04	445.96	557.04	657.24	NaN	1076.24	NaN	974.24	NaN	NaN	NaN	NaN	NaN	NaN	NaN	NaN	NaN	NaN
955.08	743.48	NaN	561.76	892.24	NaN	NaN	NaN	778.36	484.76	NaN	NaN	NaN	574.64	773.72	816.44	620.4	NaN	814.84	661.24	680.88	565.64	576.72	552.56	836.52	NaN	753.72	NaN	782.64	NaN	656.48	NaN	729.76	518.6	501.32	590.12	457.36	1042.96	NaN	887.44	NaN	NaN	NaN	NaN	NaN	NaN	NaN	NaN	NaN	NaN
998.52	NaN	NaN	628.08	944.76	NaN	NaN	NaN	722.88	454.92	NaN	521.6	NaN	610.6	829.32	835.56	493.64	NaN	782	590.96	758.16	453.32	603.76	534.72	619.64	NaN	474.32	NaN	853.04	NaN	532.44	NaN	885.64	NaN	498.68	567.24	NaN	1025.8	NaN	909.12	NaN	NaN	NaN	NaN	NaN	NaN	NaN	NaN	NaN	NaN
895.32	NaN	462.56	663.72	862.32	708.72	NaN	NaN	724.44	NaN	NaN	426.88	NaN	582.84	670.24	NaN	537.76	NaN	826.24	622.04	625.88	NaN	541.2	638.32	691.48	NaN	484.36	NaN	886.76	NaN	461.52	NaN	911.92	NaN	NaN	612.12	NaN	997.08	NaN	904.72	NaN	NaN	NaN	NaN	689.16	NaN	NaN	NaN	NaN	NaN
976.96	NaN	684.24	579.64	775.68	790.52	NaN	NaN	799.88	NaN	NaN	NaN	NaN	646.84	664.4	NaN	549.36	NaN	779.76	694.52	768.84	607.12	579.68	685.04	588.96	NaN	458.96	NaN	808.8	964.32	488.16	NaN	802.28	NaN	NaN	496.44	NaN	1041	NaN	965.12	NaN	NaN	NaN	NaN	623.32	NaN	NaN	NaN	NaN	NaN
872.76	NaN	NaN	492.4	891.36	822.68	NaN	NaN	709.72	NaN	NaN	400.08	NaN	664.24	683.32	NaN	NaN	NaN	628.56	650.68	703.92	664.4	545.92	564.84	625.28	NaN	463.44	NaN	919.8	912.48	500.16	NaN	929.76	NaN	NaN	621.4	NaN	1083.68	NaN	982.32	NaN	NaN	NaN	NaN	712.08	NaN	NaN	NaN	NaN	NaN
963.64	NaN	562.68	NaN	942.92	691.88	NaN	NaN	675.88	NaN	NaN	453.72	NaN	638.32	679.32	NaN	405.6	NaN	789.92	672.24	631.92	671.04	NaN	NaN	641.88	NaN	434.16	NaN	797	876.24	537.96	NaN	1121.6	NaN	NaN	563.44	NaN	1057.08	NaN	1000.88	NaN	NaN	NaN	NaN	700.36	NaN	NaN	NaN	NaN	NaN
982.92	NaN	645.88	NaN	883.76	668.56	NaN	NaN	749.88	NaN	NaN	429.44	NaN	780.44	646.68	NaN	NaN	NaN	856.84	NaN	601.92	616.28	472.72	NaN	679.88	NaN	492.88	NaN	847.48	833.16	586.88	NaN	794.8	NaN	NaN	640.12	NaN	973.32	NaN	840.08	NaN	NaN	494.92	NaN	NaN	NaN	NaN	NaN	NaN	NaN
1058.92	NaN	NaN	484.28	845.16	780.84	NaN	NaN	655.72	NaN	NaN	NaN	NaN	723.48	652.4	NaN	386.4	NaN	824.4	609.36	770.52	578.16	NaN	458.84	616.12	NaN	409.52	NaN	843.52	865.44	NaN	NaN	781.32	NaN	NaN	611.24	NaN	1026.96	NaN	951.4	NaN	NaN	454.68	NaN	NaN	NaN	NaN	NaN	NaN	NaN
983.44	NaN	610.04	499.68	914.56	740.76	NaN	NaN	749.2	NaN	NaN	NaN	NaN	714.96	NaN	NaN	530.4	NaN	872.64	NaN	578.44	632.04	NaN	NaN	723.84	NaN	490.08	NaN	907.92	874.52	NaN	NaN	1056	NaN	NaN	646.48	NaN	904.44	NaN	879.88	NaN	NaN	558.88	NaN	NaN	NaN	NaN	NaN	NaN	NaN
935.2	NaN	822.32	566.84	778.76	NaN	NaN	NaN	647.64	NaN	NaN	NaN	NaN	772.2	NaN	NaN	NaN	NaN	782.08	NaN	654.24	621.6	NaN	384.24	603.64	NaN	402.88	NaN	912.28	922.6	NaN	NaN	931.52	NaN	NaN	668.8	NaN	925.68	NaN	782.6	NaN	NaN	482.48	NaN	NaN	NaN	NaN	NaN	NaN	NaN
1052.32	NaN	NaN	542.68	817.64	755.32	NaN	NaN	806	NaN	NaN	NaN	NaN	717.56	NaN	NaN	NaN	NaN	756.96	NaN	656.08	511.44	NaN	661.56	711.16	NaN	542.56	NaN	780.72	751.28	NaN	NaN	728.56	NaN	NaN	695.24	NaN	996.8	801.2	948.88	NaN	NaN	415.96	NaN	NaN	NaN	NaN	NaN	NaN	NaN
911.48	NaN	794.92	599.8	870.08	NaN	NaN	NaN	703.12	NaN	NaN	NaN	NaN	712.08	NaN	NaN	592.48	NaN	730.52	NaN	661.32	NaN	NaN	570.32	787.28	NaN	398.44	NaN	826.52	880.64	NaN	NaN	949.84	NaN	NaN	721.48	NaN	958	518.96	842.96	NaN	NaN	537.92	NaN	NaN	NaN	NaN	NaN	NaN	NaN
922.6	NaN	712.12	515.32	814	NaN	NaN	NaN	567.92	NaN	NaN	NaN	NaN	669.48	NaN	NaN	NaN	NaN	699.64	NaN	626.8	NaN	NaN	570.48	623.28	NaN	397.04	NaN	885.24	939	NaN	NaN	1037.36	NaN	NaN	683.08	NaN	911.64	547.4	894.24	NaN	NaN	436.24	NaN	NaN	NaN	NaN	NaN	NaN	NaN
873.08	NaN	605.84	552.8	861.04	NaN	NaN	NaN	625.84	NaN	NaN	NaN	NaN	467.84	NaN	NaN	NaN	NaN	443.36	NaN	793.52	NaN	NaN	584.96	540.88	NaN	412.72	NaN	870.64	841.2	NaN	NaN	986.8	NaN	NaN	579.12	NaN	NaN	744.48	867.16	NaN	NaN	420.72	NaN	NaN	NaN	NaN	NaN	NaN	NaN
854.56	NaN	703.64	569.72	890.72	NaN	NaN	NaN	703.36	NaN	NaN	NaN	NaN	505.88	NaN	NaN	NaN	NaN	754.36	NaN	909.36	NaN	NaN	455.72	697.76	NaN	432.96	NaN	880.8	885.64	NaN	NaN	737.68	NaN	NaN	506.04	NaN	949.48	563.6	956.48	NaN	NaN	443.92	NaN	NaN	NaN	NaN	NaN	NaN	NaN
853.44	NaN	559.48	502.92	914.36	NaN	NaN	NaN	671	NaN	NaN	NaN	NaN	674.04	NaN	NaN	399.52	NaN	679.48	NaN	915.4	NaN	NaN	374.92	NaN	NaN	420.92	NaN	784.36	NaN	NaN	NaN	728.32	NaN	NaN	678.76	NaN	1093.28	575.8	942.64	NaN	NaN	450.08	NaN	NaN	NaN	NaN	NaN	NaN	NaN
887.32	NaN	701.72	440.04	1016.8	NaN	NaN	NaN	659.44	NaN	NaN	NaN	NaN	736.56	NaN	NaN	NaN	NaN	876.04	NaN	930.24	NaN	NaN	NaN	818.08	NaN	497.32	NaN	861.56	NaN	NaN	NaN	811	NaN	NaN	614.24	NaN	976.04	739.12	923.84	NaN	NaN	450.32	NaN	NaN	NaN	NaN	NaN	NaN	NaN
916.56	NaN	655.16	555.12	1037.72	NaN	NaN	NaN	706	NaN	NaN	NaN	NaN	605.6	NaN	NaN	488.08	NaN	933	NaN	892.56	NaN	NaN	478.8	883.44	NaN	NaN	NaN	719.2	NaN	NaN	NaN	569.2	NaN	NaN	556.96	NaN	1059.04	708.96	823.68	NaN	NaN	453.88	NaN	NaN	NaN	NaN	NaN	NaN	NaN
681.72	NaN	721.36	453.76	909.6	NaN	NaN	NaN	651.44	NaN	NaN	NaN	NaN	720.44	NaN	NaN	NaN	NaN	701.76	NaN	951.48	NaN	NaN	NaN	NaN	NaN	388.64	NaN	789.28	NaN	NaN	NaN	638.6	NaN	NaN	544.32	NaN	1075.44	NaN	984.28	NaN	NaN	361.6	NaN	NaN	NaN	NaN	NaN	NaN	NaN
821.96	NaN	701.48	540.8	943.56	NaN	NaN	NaN	614.16	NaN	NaN	NaN	NaN	556.6	NaN	NaN	417.44	NaN	893.72	NaN	1164.08	NaN	NaN	NaN	NaN	NaN	675.04	NaN	853	NaN	NaN	NaN	712.04	NaN	NaN	544.12	NaN	1003.24	NaN	932.24	NaN	NaN	443.12	NaN	NaN	NaN	NaN	NaN	NaN	NaN
778.32	NaN	635.32	NaN	972.92	NaN	NaN	NaN	544	NaN	NaN	NaN	NaN	630.92	NaN	NaN	NaN	NaN	756.64	NaN	1134.6	NaN	NaN	NaN	NaN	NaN	456.32	NaN	790.52	NaN	NaN	NaN	553.84	NaN	NaN	569.36	NaN	960.28	NaN	890.48	NaN	NaN	503.72	NaN	NaN	NaN	NaN	NaN	NaN	NaN
753.36	NaN	627	NaN	962.36	NaN	NaN	NaN	676.24	NaN	NaN	NaN	NaN	674	NaN	NaN	NaN	NaN	665.6	NaN	1041.16	NaN	NaN	NaN	770.88	NaN	NaN	NaN	801.08	NaN	NaN	NaN	765.16	NaN	NaN	581.84	NaN	967.12	NaN	980.48	NaN	NaN	378.28	NaN	NaN	NaN	NaN	NaN	NaN	NaN
835.76	NaN	594.76	NaN	949.44	NaN	NaN	NaN	NaN	NaN	NaN	NaN	NaN	625.52	NaN	NaN	NaN	NaN	687.4	NaN	940.6	NaN	NaN	NaN	820.4	NaN	682.16	NaN	733.88	NaN	NaN	NaN	743.96	NaN	NaN	502.72	NaN	1073.04	NaN	1024.28	NaN	NaN	426.56	NaN	NaN	NaN	NaN	NaN	NaN	NaN
851.44	NaN	NaN	NaN	855.24	NaN	NaN	NaN	679.88	NaN	NaN	NaN	NaN	573.8	NaN	NaN	NaN	NaN	728.64	NaN	923.32	NaN	NaN	NaN	762.92	NaN	332.88	NaN	793.44	NaN	NaN	NaN	1014.84	NaN	NaN	NaN	NaN	1136.52	NaN	1034.28	NaN	NaN	439.68	NaN	NaN	NaN	NaN	NaN	NaN	NaN
912.04	NaN	716.76	NaN	706.12	NaN	NaN	NaN	698.48	NaN	NaN	NaN	NaN	570.8	NaN	NaN	NaN	NaN	840.96	NaN	968.4	NaN	NaN	NaN	781.04	NaN	335.16	NaN	763.96	NaN	NaN	NaN	1027.64	NaN	NaN	439.68	NaN	1101.2	NaN	1103.8	NaN	NaN	499.6	NaN	NaN	NaN	NaN	NaN	NaN	NaN
803.4	NaN	624.44	NaN	620.84	NaN	NaN	NaN	649.48	NaN	NaN	NaN	NaN	441.68	NaN	NaN	346.36	NaN	794.6	NaN	950.28	NaN	NaN	NaN	654.92	NaN	NaN	NaN	769.64	NaN	NaN	NaN	919.28	NaN	NaN	566.76	NaN	1029.76	NaN	1005.64	NaN	NaN	344.4	NaN	NaN	NaN	NaN	NaN	NaN	NaN
842.8	NaN	756	NaN	540.2	NaN	NaN	NaN	637.6	NaN	NaN	NaN	NaN	472.48	NaN	NaN	366.16	NaN	760.36	NaN	831.2	NaN	NaN	NaN	806.56	NaN	422.08	NaN	619.76	NaN	NaN	NaN	951.56	NaN	NaN	418.48	NaN	NaN	NaN	991.2	NaN	NaN	447.36	NaN	NaN	NaN	NaN	NaN	NaN	NaN
698.48	NaN	752.8	NaN	654.36	NaN	NaN	NaN	504.84	NaN	NaN	NaN	NaN	572.48	NaN	NaN	NaN	NaN	684.84	NaN	767.4	NaN	NaN	NaN	872.92	NaN	NaN	NaN	761.72	NaN	NaN	NaN	1000.32	NaN	NaN	436.36	NaN	NaN	NaN	1065.64	NaN	NaN	429.76	NaN	457.04	NaN	NaN	NaN	NaN	NaN
827.24	NaN	572.84	NaN	877.24	NaN	NaN	NaN	579.2	NaN	NaN	NaN	NaN	466.12	NaN	NaN	NaN	NaN	816.72	NaN	626.12	NaN	NaN	NaN	667.24	NaN	NaN	NaN	759.16	NaN	NaN	NaN	935.84	NaN	NaN	560.92	NaN	NaN	NaN	1212.36	NaN	NaN	528.04	NaN	503.52	NaN	NaN	NaN	NaN	NaN
804.84	NaN	703.24	NaN	827.2	NaN	NaN	NaN	473.88	NaN	NaN	NaN	NaN	418	NaN	NaN	NaN	NaN	685.12	NaN	756.52	NaN	NaN	NaN	753.92	NaN	NaN	NaN	691.68	NaN	NaN	NaN	1015.68	NaN	NaN	443.8	NaN	NaN	NaN	1145.56	NaN	NaN	501.44	NaN	NaN	NaN	NaN	NaN	NaN	NaN
822.32	NaN	802.88	NaN	740.2	NaN	NaN	NaN	524.96	NaN	NaN	NaN	NaN	NaN	NaN	NaN	NaN	NaN	735.24	NaN	911.32	NaN	NaN	NaN	774.84	NaN	NaN	NaN	809.08	NaN	NaN	NaN	1040.72	NaN	NaN	456	NaN	1053.48	NaN	NaN	NaN	NaN	364.4	NaN	410.76	NaN	NaN	NaN	NaN	NaN
815.32	NaN	984.28	NaN	707.04	NaN	NaN	NaN	555.36	NaN	NaN	NaN	NaN	NaN	NaN	NaN	NaN	NaN	688.2	NaN	825.64	NaN	NaN	NaN	757.88	NaN	NaN	NaN	826	NaN	NaN	NaN	747.28	NaN	NaN	440.56	NaN	1142.92	NaN	NaN	NaN	NaN	491.28	NaN	NaN	NaN	NaN	NaN	NaN	NaN
822.8	NaN	692.2	NaN	686.64	NaN	NaN	NaN	439.96	NaN	NaN	NaN	NaN	NaN	NaN	NaN	NaN	NaN	589.32	NaN	1020.72	NaN	NaN	NaN	732.16	NaN	502.92	NaN	762.56	NaN	NaN	NaN	1053.28	NaN	NaN	NaN	NaN	1083.28	NaN	NaN	NaN	NaN	485.72	NaN	399.96	NaN	NaN	NaN	NaN	NaN
915.04	NaN	694.32	NaN	698.08	NaN	NaN	NaN	595.96	NaN	NaN	NaN	NaN	NaN	NaN	NaN	NaN	NaN	547.72	NaN	1093.12	NaN	NaN	NaN	812.36	NaN	453.2	NaN	735.56	NaN	NaN	NaN	1035.68	NaN	NaN	432.08	NaN	1179.32	NaN	NaN	NaN	NaN	516.4	NaN	405.64	NaN	NaN	NaN	NaN	NaN
832.32	NaN	597.28	NaN	848.12	NaN	NaN	NaN	508.56	NaN	NaN	NaN	NaN	NaN	NaN	NaN	NaN	NaN	500.56	NaN	940.08	NaN	NaN	NaN	695.6	NaN	NaN	NaN	625.88	NaN	NaN	NaN	857.6	NaN	NaN	505	NaN	981.68	NaN	NaN	NaN	NaN	460.64	NaN	464.52	NaN	NaN	NaN	NaN	NaN
851.76	NaN	566.6	NaN	757.28	NaN	NaN	NaN	NaN	NaN	NaN	NaN	NaN	319.68	NaN	NaN	NaN	NaN	698.88	NaN	638.96	NaN	NaN	NaN	738.32	NaN	491.24	NaN	723.48	NaN	NaN	NaN	928.48	NaN	NaN	417.6	NaN	NaN	NaN	NaN	NaN	NaN	412.2	NaN	430.8	NaN	NaN	NaN	NaN	NaN
938.56	NaN	692.88	NaN	896.52	NaN	NaN	NaN	522	NaN	NaN	NaN	NaN	413.2	NaN	NaN	NaN	NaN	638.24	NaN	1012.84	NaN	NaN	NaN	716.48	NaN	382.04	NaN	616.4	NaN	NaN	NaN	871.24	NaN	NaN	405.92	NaN	1092.16	NaN	NaN	NaN	NaN	435.32	NaN	451.12	NaN	NaN	NaN	NaN	NaN
957.92	NaN	906.28	NaN	985.24	NaN	NaN	NaN	445.04	NaN	NaN	NaN	NaN	423.12	NaN	NaN	NaN	NaN	597.28	NaN	731.68	NaN	NaN	NaN	685	NaN	NaN	NaN	747.4	NaN	NaN	NaN	1033.76	NaN	NaN	359.08	NaN	1029.56	NaN	NaN	NaN	NaN	436.48	NaN	396.92	NaN	NaN	NaN	NaN	NaN
848.64	NaN	849.56	NaN	972.2	NaN	NaN	NaN	526.8	NaN	NaN	NaN	NaN	393.44	NaN	NaN	NaN	NaN	721.16	NaN	579.16	NaN	NaN	NaN	783.48	NaN	678	NaN	669.2	NaN	NaN	NaN	859.28	NaN	NaN	371.08	NaN	1094.64	NaN	NaN	NaN	NaN	463.88	NaN	NaN	NaN	NaN	NaN	NaN	NaN
942	NaN	771.36	NaN	1102.48	NaN	NaN	NaN	572.28	NaN	NaN	NaN	NaN	NaN	NaN	NaN	NaN	NaN	593.16	NaN	612.16	NaN	NaN	NaN	828.28	NaN	763.04	NaN	678.24	NaN	NaN	NaN	959.2	NaN	NaN	NaN	NaN	1106.04	NaN	NaN	NaN	NaN	551.08	NaN	409.44	NaN	NaN	NaN	NaN	NaN
983.36	NaN	720.84	NaN	891.2	NaN	NaN	NaN	509.68	NaN	NaN	NaN	NaN	NaN	NaN	NaN	NaN	NaN	582.48	NaN	999.32	NaN	NaN	NaN	740.72	NaN	640.12	NaN	669.72	NaN	NaN	NaN	900.4	NaN	NaN	NaN	NaN	1049.48	NaN	NaN	NaN	NaN	NaN	NaN	NaN	NaN	NaN	NaN	NaN	NaN
918.88	NaN	765.68	NaN	988.84	710.64	NaN	NaN	562.8	NaN	NaN	NaN	NaN	NaN	NaN	NaN	NaN	NaN	580.12	NaN	1107.68	NaN	NaN	NaN	650	NaN	504.24	NaN	840.28	NaN	NaN	NaN	852.4	NaN	NaN	339.56	NaN	1040.24	NaN	NaN	NaN	NaN	550.16	NaN	376.16	NaN	NaN	NaN	NaN	NaN
994.4	NaN	904	NaN	1115.08	NaN	NaN	NaN	454.12	NaN	NaN	NaN	NaN	NaN	NaN	NaN	NaN	NaN	841.72	NaN	949.52	NaN	NaN	NaN	679.52	NaN	504.72	NaN	693.08	NaN	NaN	NaN	624.8	NaN	NaN	NaN	NaN	1022.48	NaN	NaN	NaN	NaN	547.88	NaN	NaN	NaN	NaN	NaN	NaN	NaN
958.32	NaN	NaN	NaN	1018.92	704.36	NaN	NaN	503.36	NaN	NaN	NaN	NaN	NaN	NaN	NaN	NaN	NaN	691.68	NaN	1024.12	NaN	NaN	NaN	593.52	NaN	662.84	NaN	762.6	NaN	NaN	NaN	803.2	NaN	NaN	NaN	NaN	966.8	NaN	NaN	NaN	NaN	477.28	NaN	372.08	NaN	NaN	NaN	NaN	NaN
NaN	NaN	587.96	NaN	994.4	NaN	NaN	NaN	NaN	NaN	NaN	NaN	NaN	NaN	NaN	NaN	NaN	NaN	848.28	NaN	1102.08	NaN	NaN	NaN	566	NaN	340.92	NaN	480.72	NaN	NaN	NaN	676.12	NaN	NaN	NaN	NaN	1000.4	NaN	NaN	NaN	NaN	550.88	NaN	NaN	NaN	NaN	NaN	NaN	NaN
939.92	NaN	762.24	NaN	971.52	NaN	NaN	NaN	NaN	NaN	NaN	NaN	NaN	NaN	NaN	NaN	NaN	NaN	605.72	NaN	966.32	NaN	NaN	NaN	852.68	NaN	320.8	NaN	713.72	NaN	NaN	NaN	NaN	NaN	NaN	NaN	NaN	1039.48	NaN	NaN	NaN	NaN	588.84	NaN	NaN	NaN	NaN	NaN	NaN	NaN
1155.08	NaN	763.24	NaN	1090	913.72	NaN	NaN	419.04	NaN	NaN	NaN	NaN	NaN	NaN	NaN	NaN	NaN	731.08	NaN	1281.48	NaN	NaN	NaN	752.2	NaN	271	NaN	633.84	NaN	NaN	NaN	NaN	NaN	NaN	NaN	NaN	905.96	NaN	NaN	NaN	NaN	478.84	NaN	NaN	NaN	NaN	NaN	NaN	NaN
966.64	NaN	632.72	NaN	1135.84	794.52	NaN	NaN	498	NaN	NaN	NaN	NaN	NaN	NaN	NaN	NaN	NaN	815.2	NaN	1163.44	NaN	NaN	NaN	798.76	NaN	327.36	NaN	959.6	NaN	NaN	NaN	NaN	NaN	NaN	NaN	NaN	968.92	NaN	NaN	NaN	NaN	540.04	NaN	NaN	NaN	NaN	NaN	NaN	NaN
1073.64	NaN	590.24	NaN	1071.28	NaN	NaN	NaN	NaN	NaN	NaN	NaN	NaN	NaN	NaN	NaN	NaN	NaN	835.24	NaN	1121.52	NaN	NaN	NaN	787.04	NaN	764.16	NaN	749.72	NaN	NaN	NaN	NaN	NaN	NaN	NaN	NaN	NaN	NaN	NaN	NaN	NaN	407.04	NaN	NaN	NaN	NaN	NaN	NaN	NaN
946.64	NaN	939.64	NaN	1062.2	NaN	NaN	NaN	468.4	NaN	NaN	NaN	NaN	NaN	NaN	NaN	NaN	NaN	748.56	NaN	1265.72	NaN	NaN	NaN	624.76	NaN	671.12	NaN	870.6	NaN	NaN	NaN	NaN	NaN	NaN	NaN	NaN	NaN	NaN	NaN	NaN	NaN	NaN	NaN	NaN	NaN	NaN	NaN	NaN	NaN
1114.6	NaN	571.6	NaN	1010.44	NaN	NaN	NaN	439.44	NaN	NaN	NaN	NaN	NaN	NaN	NaN	NaN	NaN	868.12	NaN	1184.04	NaN	NaN	NaN	683	NaN	822.44	NaN	572.12	NaN	NaN	NaN	NaN	NaN	NaN	NaN	NaN	NaN	NaN	NaN	NaN	NaN	NaN	NaN	NaN	NaN	NaN	NaN	NaN	NaN
954.6	NaN	616.12	NaN	1009.32	NaN	NaN	NaN	421.48	NaN	NaN	NaN	NaN	NaN	NaN	NaN	NaN	NaN	735.28	NaN	1346.08	NaN	NaN	NaN	947.2	NaN	727.4	NaN	624.36	NaN	NaN	NaN	NaN	NaN	NaN	387.8	NaN	NaN	NaN	NaN	NaN	NaN	NaN	NaN	NaN	NaN	NaN	NaN	NaN	NaN
958.84	NaN	760.96	NaN	1008.4	NaN	NaN	NaN	402.92	NaN	NaN	NaN	NaN	NaN	NaN	NaN	NaN	NaN	695.04	NaN	1313.96	NaN	NaN	NaN	806.84	NaN	441.88	NaN	746.08	NaN	NaN	NaN	NaN	NaN	NaN	NaN	NaN	NaN	NaN	NaN	NaN	NaN	NaN	NaN	NaN	NaN	NaN	NaN	NaN	NaN
1125.48	NaN	598.24	NaN	NaN	NaN	NaN	NaN	NaN	NaN	NaN	NaN	NaN	NaN	NaN	NaN	NaN	NaN	823.64	NaN	1358.4	NaN	NaN	NaN	797.24	NaN	717.2	NaN	878.72	NaN	NaN	NaN	NaN	NaN	NaN	NaN	NaN	NaN	NaN	NaN	NaN	NaN	NaN	NaN	NaN	NaN	NaN	NaN	NaN	NaN
NaN	NaN	NaN	NaN	1154.36	NaN	NaN	NaN	435.8	NaN	NaN	NaN	NaN	NaN	NaN	NaN	NaN	NaN	809	NaN	1368.76	NaN	NaN	NaN	865.64	NaN	563.16	NaN	740.84	NaN	NaN	NaN	NaN	NaN	NaN	NaN	NaN	NaN	NaN	NaN	NaN	NaN	NaN	NaN	NaN	NaN	NaN	NaN	NaN	NaN
991.4	NaN	658.48	NaN	NaN	NaN	NaN	NaN	447.84	NaN	NaN	NaN	NaN	NaN	NaN	NaN	NaN	NaN	593.76	NaN	1305.12	NaN	NaN	NaN	855.88	NaN	555.56	NaN	700.08	NaN	NaN	NaN	NaN	NaN	NaN	NaN	NaN	NaN	NaN	NaN	NaN	NaN	NaN	NaN	NaN	NaN	NaN	NaN	NaN	NaN
938.08	NaN	688.72	NaN	1032.36	NaN	NaN	NaN	NaN	NaN	NaN	NaN	NaN	NaN	NaN	NaN	NaN	NaN	788.32	NaN	1166.24	NaN	NaN	NaN	873.24	NaN	478.08	NaN	761.44	NaN	NaN	NaN	NaN	NaN	NaN	NaN	NaN	NaN	NaN	NaN	NaN	NaN	NaN	NaN	NaN	NaN	NaN	NaN	NaN	NaN
875.72	NaN	679.92	NaN	NaN	NaN	NaN	NaN	NaN	NaN	NaN	NaN	NaN	NaN	NaN	NaN	NaN	NaN	723.08	NaN	1193.8	NaN	NaN	NaN	966.28	NaN	591.84	NaN	612.96	NaN	NaN	NaN	947.28	NaN	NaN	NaN	NaN	NaN	NaN	NaN	NaN	NaN	NaN	NaN	NaN	NaN	NaN	NaN	NaN	NaN
1050.12	NaN	616.48	NaN	974.48	NaN	NaN	NaN	NaN	NaN	NaN	NaN	NaN	NaN	NaN	NaN	NaN	NaN	NaN	NaN	1282.36	NaN	NaN	NaN	778.68	NaN	528.16	NaN	630.6	NaN	NaN	NaN	934.68	NaN	NaN	NaN	NaN	NaN	NaN	NaN	NaN	NaN	NaN	NaN	NaN	NaN	NaN	NaN	NaN	NaN
1046.92	NaN	513.92	NaN	NaN	NaN	NaN	NaN	NaN	NaN	NaN	NaN	NaN	NaN	NaN	NaN	NaN	NaN	NaN	NaN	1106.64	NaN	NaN	NaN	1001.08	NaN	589.16	NaN	556.44	NaN	NaN	NaN	966.8	NaN	NaN	NaN	NaN	NaN	NaN	NaN	NaN	NaN	NaN	NaN	NaN	NaN	NaN	NaN	NaN	NaN
1088.8	NaN	582.28	NaN	897.2	NaN	NaN	NaN	NaN	NaN	NaN	NaN	NaN	NaN	NaN	NaN	NaN	NaN	655.92	NaN	1123.24	NaN	NaN	NaN	927.8	NaN	454.28	NaN	742.84	NaN	NaN	NaN	1003.52	NaN	NaN	NaN	NaN	NaN	NaN	NaN	NaN	NaN	NaN	NaN	NaN	NaN	NaN	NaN	NaN	NaN
881.92	NaN	627.4	NaN	1118.8	NaN	NaN	NaN	NaN	NaN	NaN	NaN	NaN	NaN	NaN	NaN	NaN	NaN	NaN	NaN	1239.16	NaN	NaN	NaN	1039.56	NaN	391.28	NaN	593.52	NaN	NaN	NaN	812.32	NaN	NaN	NaN	NaN	NaN	NaN	NaN	NaN	NaN	NaN	NaN	NaN	NaN	NaN	NaN	NaN	NaN
984.72	NaN	486.44	432.16	NaN	NaN	NaN	NaN	431.28	NaN	NaN	NaN	NaN	NaN	NaN	NaN	NaN	NaN	662.52	NaN	1214.48	NaN	NaN	NaN	867.8	NaN	393	NaN	781.36	NaN	NaN	NaN	947.08	NaN	NaN	NaN	NaN	NaN	NaN	NaN	NaN	NaN	NaN	NaN	NaN	NaN	NaN	NaN	NaN	NaN
1032.96	NaN	741.92	478.84	1124.36	NaN	NaN	NaN	NaN	NaN	NaN	NaN	NaN	NaN	NaN	NaN	NaN	NaN	670.32	NaN	789.76	NaN	NaN	NaN	983.44	NaN	553.08	NaN	811.68	NaN	NaN	NaN	814.48	NaN	NaN	NaN	NaN	NaN	NaN	NaN	NaN	NaN	NaN	NaN	NaN	NaN	NaN	NaN	NaN	NaN
359.88	NaN	789.92	463.64	1052.72	NaN	NaN	NaN	NaN	NaN	NaN	NaN	NaN	NaN	NaN	NaN	NaN	NaN	758.88	NaN	1388.4	NaN	NaN	NaN	842.52	NaN	541.2	NaN	581	NaN	NaN	NaN	804.68	NaN	NaN	NaN	NaN	NaN	NaN	NaN	NaN	NaN	NaN	NaN	NaN	NaN	NaN	NaN	NaN	NaN
NaN	NaN	519.12	627.72	969.56	NaN	NaN	NaN	NaN	NaN	NaN	NaN	NaN	NaN	NaN	NaN	NaN	NaN	785.12	NaN	1073.96	NaN	NaN	NaN	868.84	NaN	498.72	NaN	652.84	NaN	NaN	NaN	633.4	NaN	NaN	NaN	NaN	NaN	NaN	NaN	NaN	NaN	NaN	NaN	NaN	NaN	NaN	NaN	NaN	NaN
1029.04	NaN	916.04	529.68	1149.04	NaN	NaN	NaN	NaN	NaN	NaN	NaN	NaN	NaN	NaN	NaN	NaN	NaN	742.92	NaN	1284.76	NaN	NaN	NaN	917.08	NaN	465.96	NaN	672.12	NaN	NaN	NaN	857.68	NaN	NaN	NaN	NaN	NaN	NaN	NaN	NaN	NaN	NaN	NaN	NaN	NaN	NaN	NaN	NaN	NaN
894.52	NaN	853.48	548.8	1051.08	NaN	NaN	NaN	NaN	NaN	NaN	NaN	NaN	NaN	NaN	NaN	NaN	NaN	656.56	NaN	1254.72	NaN	NaN	NaN	921.6	NaN	376.28	NaN	618.88	NaN	NaN	NaN	984.52	NaN	NaN	NaN	NaN	NaN	NaN	NaN	NaN	NaN	NaN	NaN	NaN	NaN	NaN	NaN	NaN	NaN
NaN	NaN	448.52	462.04	1019	NaN	NaN	NaN	NaN	NaN	NaN	NaN	NaN	NaN	NaN	NaN	NaN	NaN	775.36	NaN	1088.44	NaN	NaN	NaN	910.6	NaN	450.04	NaN	652.88	NaN	NaN	NaN	885.08	NaN	NaN	NaN	NaN	NaN	NaN	NaN	NaN	NaN	NaN	NaN	NaN	NaN	NaN	NaN	NaN	NaN
999.52	NaN	607.04	492.36	1120.72	NaN	744.88	NaN	NaN	NaN	NaN	NaN	NaN	NaN	NaN	NaN	NaN	NaN	892.92	NaN	942.04	NaN	NaN	NaN	933.44	NaN	401.56	NaN	733.96	NaN	NaN	NaN	857.36	NaN	NaN	NaN	NaN	NaN	NaN	NaN	NaN	NaN	NaN	NaN	NaN	NaN	NaN	NaN	NaN	NaN
NaN	NaN	569.16	NaN	1153.68	NaN	NaN	NaN	NaN	NaN	NaN	NaN	NaN	NaN	NaN	NaN	NaN	NaN	584.56	NaN	967.92	NaN	NaN	NaN	816.16	NaN	357.64	NaN	749	NaN	NaN	NaN	709.84	NaN	NaN	NaN	NaN	NaN	NaN	NaN	NaN	NaN	NaN	NaN	NaN	NaN	NaN	NaN	NaN	NaN
NaN	NaN	535.24	617.28	1047.72	NaN	744.6	NaN	NaN	NaN	NaN	NaN	NaN	NaN	NaN	NaN	NaN	NaN	590.28	NaN	1084.76	NaN	NaN	NaN	772.72	NaN	379.08	NaN	830.76	NaN	NaN	NaN	NaN	NaN	NaN	NaN	NaN	NaN	NaN	NaN	NaN	NaN	NaN	NaN	NaN	NaN	NaN	NaN	NaN	NaN
NaN	NaN	464.72	711.76	930.16	NaN	741.88	580.52	NaN	NaN	NaN	NaN	NaN	NaN	NaN	NaN	NaN	NaN	606.04	NaN	1135.52	NaN	NaN	NaN	694	NaN	308.48	NaN	760.16	NaN	NaN	NaN	NaN	NaN	NaN	NaN	NaN	NaN	NaN	NaN	NaN	NaN	NaN	NaN	NaN	NaN	NaN	NaN	NaN	NaN
NaN	NaN	NaN	682.96	855.6	NaN	858.76	NaN	NaN	NaN	NaN	NaN	NaN	NaN	NaN	NaN	NaN	NaN	913.8	NaN	982.04	NaN	NaN	NaN	642.56	NaN	340.36	NaN	829.28	NaN	NaN	NaN	NaN	NaN	NaN	NaN	NaN	NaN	NaN	NaN	NaN	NaN	NaN	NaN	NaN	NaN	NaN	NaN	NaN	NaN
NaN	NaN	NaN	657.16	1030.32	NaN	NaN	530.6	NaN	NaN	NaN	NaN	NaN	NaN	NaN	NaN	NaN	NaN	729.64	NaN	882	NaN	NaN	NaN	867.44	NaN	333.2	NaN	716.96	NaN	NaN	NaN	NaN	NaN	NaN	NaN	NaN	NaN	NaN	NaN	NaN	NaN	NaN	NaN	NaN	NaN	NaN	NaN	NaN	NaN
NaN	NaN	NaN	NaN	1066.24	NaN	NaN	NaN	NaN	NaN	NaN	NaN	NaN	NaN	NaN	NaN	NaN	NaN	687.68	NaN	1038	NaN	NaN	NaN	944.2	NaN	237.96	NaN	720.48	NaN	NaN	NaN	NaN	NaN	NaN	NaN	NaN	NaN	NaN	NaN	NaN	NaN	NaN	NaN	NaN	NaN	NaN	NaN	NaN	NaN
NaN	NaN	NaN	582.64	1058.88	NaN	NaN	683.92	NaN	NaN	NaN	NaN	NaN	NaN	NaN	NaN	NaN	NaN	826.84	NaN	978.56	NaN	NaN	NaN	887.88	NaN	305.28	NaN	585.52	NaN	NaN	NaN	NaN	NaN	NaN	NaN	NaN	NaN	NaN	NaN	NaN	NaN	NaN	NaN	NaN	NaN	NaN	NaN	NaN	NaN
NaN	NaN	607.16	843.08	1060.72	NaN	NaN	755.48	NaN	NaN	NaN	NaN	NaN	NaN	NaN	NaN	NaN	NaN	719	NaN	966.6	NaN	NaN	NaN	847.04	NaN	423.96	NaN	638.4	NaN	NaN	NaN	NaN	NaN	NaN	NaN	NaN	NaN	NaN	NaN	NaN	NaN	NaN	NaN	NaN	NaN	NaN	NaN	NaN	NaN
NaN	NaN	NaN	862.44	980.04	NaN	NaN	773.8	NaN	NaN	NaN	NaN	NaN	NaN	NaN	NaN	NaN	NaN	704.36	NaN	855.12	NaN	NaN	NaN	819.88	NaN	365.92	NaN	743.48	NaN	NaN	NaN	NaN	NaN	NaN	NaN	NaN	NaN	NaN	NaN	NaN	NaN	NaN	NaN	NaN	NaN	NaN	NaN	NaN	NaN
NaN	NaN	NaN	814.52	947.6	NaN	NaN	965.24	NaN	NaN	NaN	NaN	NaN	NaN	NaN	NaN	NaN	NaN	NaN	NaN	1020.24	NaN	NaN	NaN	827.16	NaN	528.64	NaN	720.4	NaN	NaN	NaN	NaN	NaN	NaN	NaN	NaN	NaN	NaN	NaN	NaN	NaN	NaN	NaN	NaN	NaN	NaN	NaN	NaN	NaN
NaN	NaN	NaN	NaN	1024.84	NaN	NaN	764.32	NaN	NaN	NaN	NaN	NaN	NaN	NaN	NaN	NaN	NaN	619.48	NaN	664.68	NaN	NaN	NaN	812	NaN	511.52	NaN	614.6	NaN	NaN	NaN	NaN	NaN	NaN	NaN	NaN	NaN	NaN	NaN	NaN	NaN	NaN	NaN	NaN	NaN	NaN	NaN	NaN	NaN
NaN	NaN	NaN	NaN	993.72	NaN	NaN	993.48	NaN	NaN	NaN	NaN	NaN	NaN	NaN	NaN	NaN	NaN	611.28	NaN	801.6	NaN	NaN	NaN	718.52	NaN	1010.36	NaN	784.68	NaN	NaN	NaN	NaN	NaN	NaN	NaN	NaN	NaN	NaN	NaN	NaN	NaN	NaN	NaN	NaN	NaN	NaN	NaN	NaN	NaN
NaN	NaN	NaN	NaN	994.28	NaN	NaN	655.4	NaN	NaN	NaN	NaN	NaN	NaN	NaN	NaN	NaN	NaN	418.08	NaN	613.12	NaN	NaN	NaN	792.04	NaN	1034.6	NaN	863.04	NaN	NaN	NaN	NaN	NaN	NaN	NaN	NaN	NaN	NaN	NaN	NaN	NaN	NaN	NaN	NaN	NaN	NaN	NaN	NaN	NaN
NaN	NaN	NaN	NaN	1050.92	NaN	NaN	1003.04	NaN	NaN	NaN	NaN	NaN	NaN	NaN	NaN	NaN	NaN	532.44	NaN	649.8	NaN	NaN	NaN	896.04	NaN	1086.84	NaN	737.12	NaN	NaN	NaN	NaN	NaN	NaN	NaN	NaN	NaN	NaN	NaN	NaN	NaN	NaN	NaN	NaN	NaN	NaN	NaN	NaN	NaN
NaN	NaN	NaN	NaN	922.44	NaN	NaN	1025.76	NaN	NaN	NaN	NaN	NaN	NaN	NaN	NaN	NaN	NaN	476.88	NaN	738.48	NaN	NaN	NaN	841.08	NaN	675.6	NaN	NaN	NaN	NaN	NaN	NaN	NaN	NaN	NaN	NaN	NaN	NaN	NaN	NaN	NaN	NaN	NaN	NaN	NaN	NaN	NaN	NaN	NaN
NaN	NaN	NaN	NaN	887.72	NaN	NaN	911.4	NaN	NaN	NaN	NaN	NaN	NaN	NaN	NaN	NaN	NaN	633.24	NaN	669.56	NaN	NaN	NaN	872.2	NaN	528.8	NaN	733.12	NaN	NaN	NaN	NaN	NaN	NaN	NaN	NaN	NaN	NaN	NaN	NaN	NaN	NaN	NaN	NaN	NaN	NaN	NaN	NaN	NaN
NaN	NaN	NaN	NaN	848.12	NaN	NaN	NaN	NaN	NaN	NaN	NaN	NaN	NaN	NaN	NaN	NaN	NaN	626.6	NaN	957.92	NaN	NaN	NaN	630.36	NaN	485.32	NaN	627.8	NaN	NaN	NaN	NaN	NaN	NaN	NaN	NaN	NaN	NaN	NaN	NaN	NaN	NaN	NaN	NaN	NaN	NaN	NaN	NaN	NaN
NaN	NaN	NaN	NaN	984.6	NaN	NaN	713.28	NaN	NaN	NaN	NaN	NaN	NaN	NaN	NaN	NaN	NaN	725.52	NaN	806.68	NaN	NaN	NaN	759.56	NaN	478.48	NaN	699.72	NaN	NaN	NaN	NaN	NaN	NaN	NaN	NaN	NaN	NaN	NaN	NaN	NaN	NaN	NaN	NaN	NaN	NaN	NaN	NaN	NaN
NaN	NaN	NaN	NaN	1024.04	NaN	NaN	813.36	NaN	NaN	NaN	NaN	NaN	NaN	NaN	NaN	NaN	NaN	667.72	NaN	999.08	NaN	NaN	NaN	956.44	NaN	1047.6	NaN	711.84	NaN	NaN	NaN	NaN	NaN	NaN	NaN	NaN	NaN	NaN	NaN	NaN	NaN	NaN	NaN	NaN	NaN	NaN	NaN	NaN	NaN
NaN	NaN	NaN	NaN	955.32	NaN	NaN	722.32	NaN	NaN	NaN	NaN	NaN	NaN	NaN	NaN	NaN	NaN	725.96	NaN	884.88	NaN	NaN	NaN	740.52	NaN	958.72	NaN	710.56	NaN	NaN	NaN	NaN	NaN	NaN	NaN	NaN	NaN	NaN	NaN	NaN	NaN	NaN	NaN	NaN	NaN	NaN	NaN	NaN	NaN
NaN	NaN	NaN	NaN	986.16	NaN	NaN	643.84	NaN	NaN	NaN	NaN	NaN	NaN	NaN	NaN	NaN	NaN	650.6	NaN	806.84	NaN	NaN	NaN	760.72	NaN	384.56	NaN	683.08	NaN	NaN	NaN	NaN	NaN	NaN	NaN	NaN	NaN	NaN	NaN	NaN	NaN	NaN	NaN	NaN	NaN	NaN	NaN	NaN	NaN
NaN	NaN	NaN	NaN	596.16	NaN	NaN	997.08	NaN	NaN	NaN	NaN	NaN	NaN	NaN	NaN	NaN	NaN	658.44	NaN	849.2	NaN	NaN	NaN	571.28	NaN	1091.88	NaN	745.2	NaN	NaN	NaN	NaN	NaN	NaN	NaN	NaN	NaN	NaN	NaN	NaN	NaN	NaN	NaN	NaN	NaN	NaN	NaN	NaN	NaN
NaN	NaN	NaN	NaN	887.56	NaN	NaN	889.68	NaN	NaN	NaN	NaN	NaN	NaN	NaN	NaN	NaN	NaN	570	NaN	928.84	NaN	NaN	NaN	843.96	NaN	1137.72	NaN	847.24	NaN	NaN	NaN	NaN	NaN	NaN	NaN	NaN	NaN	NaN	NaN	NaN	NaN	NaN	NaN	NaN	NaN	NaN	NaN	NaN	NaN
NaN	NaN	NaN	NaN	827.12	NaN	NaN	905.92	NaN	NaN	NaN	NaN	NaN	NaN	NaN	NaN	NaN	NaN	1012.04	NaN	1028.72	NaN	NaN	NaN	718.96	NaN	971.84	NaN	856.72	NaN	NaN	NaN	NaN	NaN	NaN	NaN	NaN	NaN	NaN	NaN	NaN	NaN	NaN	NaN	NaN	NaN	NaN	NaN	NaN	NaN
NaN	NaN	NaN	NaN	NaN	NaN	NaN	873.12	NaN	NaN	NaN	NaN	NaN	NaN	NaN	NaN	NaN	NaN	623.04	NaN	1057.36	NaN	NaN	NaN	623.96	NaN	570.88	NaN	682.16	NaN	NaN	NaN	NaN	NaN	NaN	NaN	NaN	NaN	NaN	NaN	NaN	NaN	NaN	NaN	NaN	NaN	NaN	NaN	NaN	NaN
NaN	NaN	NaN	NaN	NaN	NaN	NaN	880.6	NaN	NaN	NaN	NaN	NaN	NaN	NaN	NaN	NaN	NaN	975.72	NaN	1052.68	NaN	NaN	NaN	816.44	NaN	428.32	NaN	726.16	NaN	NaN	NaN	NaN	NaN	NaN	NaN	NaN	NaN	NaN	NaN	NaN	NaN	NaN	NaN	NaN	NaN	NaN	NaN	NaN	NaN
NaN	NaN	NaN	NaN	NaN	NaN	NaN	525.16	NaN	NaN	NaN	NaN	NaN	NaN	NaN	NaN	NaN	NaN	975.44	NaN	992.56	NaN	NaN	NaN	817.44	NaN	389.16	NaN	789.6	NaN	NaN	NaN	NaN	NaN	NaN	NaN	NaN	NaN	NaN	NaN	NaN	NaN	NaN	NaN	NaN	NaN	NaN	NaN	NaN	NaN
NaN	NaN	NaN	NaN	NaN	NaN	NaN	756.64	NaN	NaN	NaN	NaN	NaN	NaN	NaN	NaN	NaN	NaN	918.68	NaN	915.96	NaN	NaN	NaN	881.84	NaN	421.24	NaN	948.72	NaN	NaN	NaN	NaN	NaN	NaN	NaN	NaN	NaN	NaN	NaN	NaN	NaN	NaN	NaN	NaN	NaN	NaN	NaN	NaN	NaN
NaN	NaN	NaN	NaN	NaN	NaN	NaN	841.92	NaN	NaN	NaN	NaN	NaN	NaN	NaN	NaN	NaN	NaN	1013.48	NaN	917.72	NaN	NaN	NaN	792.16	NaN	589.56	NaN	947.4	NaN	NaN	NaN	NaN	NaN	NaN	NaN	NaN	NaN	NaN	NaN	NaN	NaN	NaN	NaN	NaN	NaN	NaN	NaN	NaN	NaN
NaN	NaN	NaN	NaN	692.72	NaN	NaN	913.28	NaN	NaN	NaN	NaN	NaN	NaN	NaN	NaN	NaN	NaN	979.88	NaN	910.6	NaN	NaN	NaN	542.6	NaN	464.12	NaN	962.04	NaN	NaN	NaN	NaN	NaN	NaN	NaN	NaN	NaN	NaN	NaN	NaN	NaN	NaN	NaN	NaN	NaN	NaN	NaN	NaN	NaN
NaN	NaN	NaN	NaN	837.32	NaN	NaN	726.88	NaN	NaN	NaN	NaN	NaN	NaN	NaN	NaN	NaN	NaN	872.72	NaN	NaN	NaN	NaN	NaN	752.4	NaN	654.8	NaN	846.76	NaN	NaN	NaN	NaN	NaN	NaN	NaN	NaN	NaN	NaN	NaN	NaN	NaN	NaN	NaN	NaN	NaN	NaN	NaN	NaN	NaN
NaN	NaN	NaN	NaN	812.04	NaN	NaN	753.08	NaN	NaN	NaN	NaN	NaN	NaN	NaN	NaN	NaN	NaN	887.88	NaN	NaN	NaN	NaN	NaN	NaN	NaN	683.28	NaN	1052.96	NaN	NaN	NaN	NaN	NaN	NaN	NaN	NaN	NaN	NaN	NaN	NaN	NaN	NaN	NaN	NaN	NaN	NaN	NaN	NaN	NaN
NaN	NaN	NaN	NaN	817.36	NaN	NaN	563.16	NaN	NaN	NaN	NaN	NaN	NaN	NaN	NaN	NaN	NaN	908.56	NaN	979.04	NaN	NaN	NaN	NaN	NaN	726.6	NaN	746.28	NaN	NaN	NaN	NaN	NaN	NaN	NaN	NaN	NaN	NaN	NaN	NaN	NaN	NaN	NaN	NaN	NaN	NaN	NaN	NaN	NaN
[truncated: 190 more columns]
