# Supplementary material for: Notch-dependent and -independent transcription are modulated by tissue movements at gastrulation
Source: eLife. 2022 May 18;11:e73656. doi: 10.7554/eLife.73656 (PMC9183233; doi:10.7554/eLife.73656)
Supplement: Source data 1. [file elife-73656-data1.zip › numerical data/6E_6S3A_m5m8peve wRi new_MSE_sorted-Gast_HisC_normF-Y.txt]

NaN	NaN	NaN	NaN	NaN	NaN	NaN	NaN	NaN	NaN	NaN	NaN	NaN	NaN	NaN	NaN	NaN	NaN	NaN	NaN	NaN	NaN	NaN	NaN	NaN	NaN	NaN	NaN	NaN	NaN	NaN	NaN	NaN	NaN	NaN	NaN	NaN	NaN	NaN	NaN	NaN	NaN	NaN	NaN	NaN	NaN	NaN	NaN	NaN	NaN
NaN	NaN	NaN	NaN	NaN	NaN	NaN	NaN	NaN	NaN	NaN	NaN	NaN	NaN	NaN	NaN	NaN	NaN	NaN	NaN	NaN	NaN	NaN	NaN	NaN	NaN	NaN	NaN	NaN	NaN	NaN	NaN	NaN	NaN	NaN	NaN	NaN	NaN	NaN	NaN	NaN	NaN	NaN	NaN	NaN	NaN	NaN	NaN	NaN	NaN
NaN	NaN	NaN	NaN	NaN	NaN	NaN	NaN	NaN	NaN	NaN	NaN	NaN	NaN	NaN	NaN	NaN	NaN	NaN	NaN	NaN	NaN	NaN	NaN	NaN	NaN	NaN	NaN	NaN	NaN	NaN	NaN	NaN	NaN	NaN	NaN	NaN	NaN	NaN	NaN	NaN	NaN	NaN	NaN	NaN	NaN	NaN	NaN	NaN	NaN
NaN	NaN	NaN	NaN	NaN	NaN	NaN	NaN	NaN	NaN	NaN	NaN	NaN	NaN	NaN	NaN	NaN	NaN	NaN	NaN	NaN	NaN	NaN	NaN	NaN	NaN	NaN	NaN	NaN	NaN	NaN	NaN	NaN	NaN	NaN	NaN	NaN	NaN	NaN	NaN	NaN	NaN	NaN	NaN	NaN	NaN	NaN	NaN	NaN	NaN
NaN	NaN	NaN	NaN	NaN	NaN	NaN	NaN	NaN	NaN	NaN	NaN	NaN	NaN	NaN	NaN	NaN	NaN	NaN	NaN	NaN	NaN	NaN	NaN	NaN	NaN	NaN	NaN	NaN	NaN	NaN	NaN	NaN	NaN	NaN	NaN	NaN	NaN	NaN	NaN	NaN	NaN	NaN	NaN	NaN	NaN	NaN	NaN	NaN	NaN
NaN	NaN	NaN	NaN	NaN	NaN	NaN	NaN	NaN	NaN	NaN	NaN	NaN	NaN	NaN	NaN	NaN	NaN	NaN	NaN	NaN	NaN	NaN	NaN	NaN	NaN	NaN	NaN	NaN	NaN	NaN	NaN	NaN	NaN	NaN	NaN	NaN	NaN	NaN	NaN	NaN	NaN	NaN	NaN	NaN	NaN	NaN	NaN	NaN	NaN
NaN	NaN	NaN	NaN	NaN	NaN	NaN	NaN	NaN	NaN	NaN	NaN	NaN	NaN	NaN	NaN	NaN	NaN	NaN	NaN	NaN	NaN	NaN	NaN	NaN	NaN	NaN	NaN	NaN	NaN	NaN	NaN	NaN	NaN	NaN	NaN	NaN	NaN	NaN	NaN	NaN	NaN	NaN	NaN	NaN	NaN	NaN	NaN	NaN	NaN
NaN	NaN	NaN	NaN	NaN	NaN	NaN	NaN	NaN	NaN	NaN	NaN	NaN	NaN	NaN	NaN	NaN	NaN	NaN	NaN	NaN	NaN	NaN	NaN	NaN	NaN	NaN	NaN	NaN	NaN	NaN	NaN	NaN	NaN	NaN	NaN	NaN	NaN	NaN	NaN	NaN	NaN	NaN	NaN	NaN	NaN	NaN	NaN	NaN	NaN
NaN	NaN	NaN	NaN	NaN	NaN	NaN	NaN	NaN	NaN	NaN	NaN	NaN	NaN	NaN	NaN	NaN	NaN	NaN	NaN	NaN	NaN	NaN	NaN	NaN	NaN	NaN	NaN	NaN	NaN	NaN	NaN	NaN	NaN	NaN	NaN	NaN	NaN	NaN	NaN	NaN	NaN	NaN	NaN	NaN	NaN	NaN	NaN	NaN	NaN
NaN	NaN	NaN	NaN	NaN	NaN	NaN	NaN	NaN	NaN	NaN	NaN	NaN	NaN	NaN	NaN	NaN	NaN	NaN	NaN	NaN	NaN	NaN	NaN	NaN	NaN	NaN	NaN	NaN	NaN	NaN	NaN	NaN	NaN	NaN	NaN	NaN	NaN	NaN	NaN	NaN	NaN	NaN	NaN	NaN	NaN	NaN	NaN	NaN	NaN
NaN	NaN	NaN	NaN	NaN	NaN	NaN	NaN	NaN	NaN	NaN	NaN	NaN	NaN	NaN	NaN	NaN	NaN	NaN	NaN	NaN	NaN	NaN	NaN	NaN	NaN	NaN	NaN	NaN	NaN	NaN	NaN	NaN	NaN	NaN	NaN	NaN	NaN	NaN	NaN	NaN	NaN	NaN	NaN	NaN	NaN	NaN	NaN	NaN	NaN
NaN	NaN	NaN	NaN	NaN	NaN	NaN	NaN	NaN	NaN	NaN	NaN	NaN	NaN	NaN	NaN	NaN	NaN	NaN	NaN	NaN	NaN	NaN	NaN	NaN	NaN	NaN	NaN	NaN	NaN	NaN	NaN	NaN	NaN	NaN	NaN	NaN	NaN	NaN	NaN	NaN	NaN	NaN	NaN	NaN	NaN	NaN	NaN	NaN	NaN
NaN	NaN	NaN	NaN	NaN	NaN	NaN	NaN	NaN	NaN	NaN	NaN	NaN	NaN	NaN	NaN	NaN	NaN	NaN	NaN	NaN	NaN	NaN	NaN	NaN	NaN	NaN	NaN	NaN	NaN	NaN	NaN	NaN	NaN	NaN	NaN	NaN	NaN	NaN	NaN	NaN	NaN	NaN	NaN	NaN	NaN	NaN	NaN	NaN	NaN
NaN	NaN	NaN	NaN	NaN	NaN	NaN	NaN	NaN	NaN	NaN	NaN	NaN	NaN	NaN	NaN	NaN	NaN	NaN	NaN	NaN	NaN	NaN	NaN	NaN	NaN	NaN	NaN	NaN	NaN	NaN	NaN	NaN	NaN	NaN	NaN	NaN	NaN	NaN	NaN	NaN	NaN	NaN	NaN	NaN	NaN	NaN	NaN	NaN	NaN
NaN	NaN	NaN	NaN	NaN	NaN	NaN	NaN	NaN	NaN	NaN	NaN	NaN	NaN	NaN	NaN	NaN	NaN	NaN	NaN	NaN	NaN	NaN	NaN	NaN	NaN	NaN	NaN	NaN	NaN	NaN	NaN	NaN	NaN	NaN	NaN	NaN	NaN	NaN	NaN	NaN	NaN	NaN	NaN	NaN	NaN	NaN	NaN	NaN	NaN
NaN	NaN	NaN	NaN	NaN	NaN	NaN	NaN	NaN	NaN	NaN	NaN	NaN	NaN	NaN	NaN	NaN	NaN	NaN	NaN	NaN	NaN	NaN	NaN	NaN	NaN	NaN	NaN	NaN	NaN	NaN	NaN	NaN	NaN	NaN	NaN	NaN	NaN	NaN	NaN	NaN	NaN	NaN	NaN	NaN	NaN	NaN	NaN	NaN	NaN
NaN	NaN	NaN	NaN	NaN	NaN	NaN	NaN	NaN	NaN	NaN	NaN	NaN	NaN	NaN	NaN	NaN	NaN	NaN	NaN	NaN	NaN	NaN	NaN	NaN	NaN	NaN	NaN	NaN	NaN	NaN	NaN	NaN	NaN	NaN	NaN	NaN	NaN	NaN	NaN	NaN	NaN	NaN	NaN	NaN	NaN	NaN	NaN	NaN	NaN
NaN	NaN	NaN	NaN	NaN	NaN	NaN	NaN	NaN	NaN	NaN	NaN	NaN	NaN	NaN	NaN	NaN	NaN	NaN	NaN	NaN	NaN	NaN	NaN	NaN	NaN	NaN	NaN	NaN	NaN	NaN	NaN	NaN	NaN	NaN	NaN	NaN	NaN	NaN	NaN	NaN	NaN	NaN	NaN	NaN	NaN	NaN	NaN	NaN	NaN
NaN	NaN	NaN	NaN	NaN	NaN	NaN	NaN	NaN	NaN	NaN	NaN	NaN	NaN	NaN	NaN	NaN	NaN	NaN	NaN	NaN	NaN	NaN	NaN	NaN	NaN	NaN	NaN	NaN	NaN	NaN	NaN	NaN	NaN	NaN	NaN	NaN	NaN	NaN	NaN	NaN	NaN	NaN	NaN	NaN	NaN	NaN	NaN	NaN	NaN
NaN	NaN	NaN	NaN	NaN	NaN	NaN	NaN	NaN	NaN	NaN	NaN	NaN	NaN	NaN	NaN	NaN	NaN	NaN	NaN	NaN	NaN	NaN	NaN	NaN	NaN	NaN	NaN	NaN	NaN	NaN	NaN	NaN	NaN	NaN	NaN	NaN	NaN	NaN	NaN	NaN	NaN	NaN	NaN	NaN	NaN	NaN	NaN	NaN	NaN
NaN	NaN	NaN	NaN	NaN	NaN	NaN	NaN	NaN	NaN	NaN	NaN	NaN	NaN	NaN	NaN	NaN	NaN	NaN	NaN	NaN	NaN	NaN	NaN	NaN	NaN	NaN	NaN	NaN	NaN	NaN	NaN	NaN	NaN	NaN	NaN	NaN	NaN	NaN	NaN	NaN	NaN	NaN	NaN	NaN	NaN	NaN	NaN	NaN	NaN
NaN	NaN	NaN	NaN	NaN	NaN	NaN	NaN	NaN	NaN	NaN	NaN	NaN	NaN	NaN	NaN	NaN	NaN	NaN	NaN	NaN	NaN	NaN	NaN	NaN	NaN	NaN	NaN	NaN	NaN	NaN	NaN	NaN	NaN	NaN	NaN	NaN	NaN	NaN	NaN	NaN	NaN	NaN	NaN	NaN	NaN	NaN	NaN	NaN	NaN
NaN	NaN	NaN	NaN	NaN	NaN	NaN	NaN	NaN	NaN	NaN	NaN	NaN	NaN	NaN	NaN	NaN	NaN	NaN	NaN	NaN	NaN	NaN	NaN	NaN	NaN	NaN	NaN	NaN	NaN	NaN	NaN	NaN	NaN	NaN	NaN	NaN	NaN	NaN	NaN	NaN	NaN	NaN	NaN	NaN	NaN	NaN	NaN	NaN	NaN
NaN	NaN	NaN	NaN	NaN	NaN	NaN	NaN	NaN	NaN	NaN	NaN	NaN	NaN	NaN	NaN	NaN	NaN	NaN	NaN	NaN	NaN	NaN	NaN	NaN	NaN	NaN	NaN	NaN	NaN	NaN	NaN	NaN	NaN	NaN	NaN	NaN	NaN	NaN	NaN	NaN	NaN	NaN	NaN	NaN	NaN	NaN	NaN	NaN	NaN
NaN	NaN	NaN	NaN	NaN	NaN	NaN	NaN	NaN	NaN	NaN	NaN	NaN	NaN	NaN	NaN	NaN	NaN	NaN	NaN	NaN	NaN	NaN	NaN	NaN	NaN	NaN	NaN	NaN	NaN	NaN	NaN	NaN	NaN	NaN	NaN	NaN	NaN	NaN	NaN	NaN	NaN	NaN	NaN	NaN	NaN	NaN	NaN	NaN	NaN
NaN	NaN	NaN	NaN	NaN	NaN	NaN	NaN	NaN	NaN	NaN	NaN	NaN	NaN	NaN	NaN	NaN	NaN	NaN	NaN	NaN	NaN	NaN	NaN	NaN	NaN	NaN	NaN	NaN	NaN	NaN	NaN	NaN	NaN	NaN	NaN	NaN	NaN	NaN	NaN	NaN	NaN	NaN	NaN	NaN	NaN	NaN	NaN	NaN	NaN
NaN	NaN	NaN	NaN	NaN	NaN	NaN	NaN	NaN	NaN	NaN	NaN	NaN	NaN	NaN	NaN	NaN	NaN	NaN	NaN	NaN	NaN	NaN	NaN	NaN	NaN	NaN	NaN	NaN	NaN	NaN	NaN	NaN	NaN	NaN	NaN	NaN	NaN	NaN	NaN	NaN	NaN	NaN	NaN	NaN	NaN	NaN	NaN	NaN	NaN
NaN	NaN	NaN	NaN	NaN	NaN	NaN	NaN	NaN	NaN	NaN	NaN	NaN	NaN	NaN	NaN	NaN	NaN	NaN	NaN	NaN	NaN	NaN	NaN	NaN	NaN	NaN	NaN	NaN	NaN	NaN	NaN	NaN	NaN	NaN	NaN	NaN	NaN	NaN	NaN	NaN	NaN	NaN	NaN	NaN	NaN	NaN	NaN	NaN	NaN
NaN	NaN	NaN	NaN	NaN	NaN	NaN	NaN	NaN	NaN	NaN	NaN	NaN	NaN	NaN	NaN	NaN	NaN	NaN	NaN	NaN	NaN	NaN	NaN	NaN	NaN	NaN	NaN	NaN	NaN	NaN	NaN	NaN	NaN	NaN	NaN	NaN	NaN	NaN	NaN	NaN	NaN	NaN	NaN	NaN	NaN	NaN	NaN	NaN	NaN
NaN	NaN	NaN	NaN	NaN	NaN	NaN	NaN	NaN	NaN	NaN	NaN	NaN	NaN	NaN	NaN	NaN	NaN	NaN	NaN	NaN	NaN	NaN	NaN	NaN	NaN	NaN	NaN	NaN	NaN	NaN	NaN	NaN	NaN	NaN	NaN	NaN	NaN	NaN	NaN	NaN	NaN	NaN	NaN	NaN	NaN	NaN	NaN	NaN	NaN
NaN	NaN	NaN	NaN	NaN	NaN	NaN	NaN	NaN	NaN	NaN	NaN	NaN	NaN	NaN	NaN	NaN	NaN	NaN	NaN	NaN	NaN	NaN	NaN	NaN	NaN	NaN	NaN	NaN	NaN	NaN	NaN	NaN	NaN	NaN	NaN	NaN	NaN	NaN	NaN	NaN	NaN	NaN	NaN	NaN	NaN	NaN	NaN	NaN	NaN
NaN	NaN	NaN	NaN	NaN	NaN	NaN	NaN	NaN	NaN	NaN	NaN	NaN	NaN	NaN	NaN	NaN	NaN	NaN	NaN	NaN	NaN	NaN	NaN	NaN	NaN	NaN	NaN	NaN	NaN	NaN	NaN	NaN	NaN	NaN	NaN	NaN	NaN	NaN	NaN	NaN	NaN	NaN	NaN	NaN	NaN	NaN	NaN	NaN	NaN
NaN	NaN	NaN	NaN	NaN	NaN	NaN	NaN	NaN	NaN	NaN	NaN	NaN	NaN	NaN	NaN	NaN	NaN	NaN	NaN	NaN	NaN	NaN	NaN	NaN	NaN	NaN	NaN	NaN	NaN	NaN	NaN	NaN	NaN	NaN	NaN	NaN	NaN	NaN	NaN	NaN	NaN	NaN	NaN	NaN	NaN	NaN	NaN	NaN	NaN
NaN	NaN	NaN	NaN	NaN	NaN	NaN	NaN	NaN	NaN	NaN	NaN	NaN	NaN	NaN	NaN	NaN	NaN	NaN	NaN	NaN	NaN	NaN	NaN	NaN	NaN	NaN	NaN	NaN	NaN	NaN	NaN	NaN	NaN	NaN	NaN	NaN	NaN	NaN	NaN	NaN	NaN	NaN	NaN	NaN	NaN	NaN	NaN	NaN	NaN
NaN	NaN	NaN	NaN	NaN	NaN	NaN	NaN	NaN	NaN	NaN	NaN	NaN	NaN	NaN	NaN	NaN	NaN	NaN	NaN	NaN	NaN	NaN	NaN	NaN	NaN	NaN	NaN	NaN	NaN	NaN	NaN	NaN	NaN	NaN	NaN	NaN	NaN	NaN	NaN	NaN	NaN	NaN	NaN	NaN	NaN	NaN	NaN	NaN	NaN
NaN	NaN	NaN	NaN	NaN	NaN	NaN	NaN	NaN	NaN	NaN	NaN	NaN	NaN	NaN	NaN	NaN	NaN	NaN	NaN	NaN	NaN	NaN	NaN	NaN	NaN	NaN	NaN	NaN	NaN	NaN	NaN	NaN	NaN	NaN	NaN	NaN	NaN	NaN	NaN	NaN	NaN	NaN	NaN	NaN	NaN	NaN	NaN	NaN	NaN
NaN	NaN	NaN	NaN	NaN	NaN	NaN	NaN	NaN	NaN	NaN	NaN	NaN	NaN	NaN	NaN	NaN	NaN	NaN	NaN	NaN	NaN	NaN	NaN	NaN	NaN	NaN	NaN	NaN	NaN	NaN	NaN	NaN	NaN	NaN	NaN	NaN	NaN	NaN	NaN	NaN	NaN	NaN	NaN	NaN	NaN	NaN	NaN	NaN	NaN
NaN	NaN	NaN	NaN	NaN	NaN	NaN	NaN	NaN	NaN	NaN	NaN	NaN	NaN	NaN	NaN	NaN	NaN	NaN	NaN	NaN	NaN	NaN	NaN	NaN	NaN	NaN	NaN	NaN	NaN	NaN	NaN	NaN	NaN	NaN	NaN	NaN	NaN	NaN	NaN	NaN	NaN	NaN	NaN	NaN	NaN	NaN	NaN	NaN	NaN
NaN	NaN	NaN	NaN	NaN	NaN	NaN	NaN	NaN	NaN	NaN	NaN	NaN	NaN	NaN	NaN	NaN	NaN	NaN	NaN	NaN	NaN	NaN	NaN	NaN	NaN	NaN	NaN	NaN	NaN	NaN	NaN	NaN	NaN	NaN	NaN	NaN	NaN	NaN	NaN	NaN	NaN	NaN	NaN	NaN	NaN	NaN	NaN	NaN	NaN
NaN	NaN	NaN	NaN	NaN	NaN	NaN	NaN	NaN	NaN	NaN	NaN	NaN	NaN	NaN	NaN	NaN	NaN	NaN	NaN	NaN	NaN	NaN	NaN	NaN	NaN	NaN	NaN	NaN	NaN	NaN	NaN	NaN	NaN	NaN	NaN	NaN	NaN	NaN	NaN	NaN	NaN	NaN	NaN	NaN	NaN	NaN	NaN	NaN	NaN
NaN	NaN	NaN	NaN	NaN	NaN	NaN	NaN	NaN	NaN	NaN	NaN	NaN	NaN	NaN	NaN	NaN	NaN	NaN	NaN	NaN	NaN	NaN	NaN	NaN	NaN	NaN	NaN	NaN	NaN	NaN	NaN	NaN	NaN	NaN	NaN	NaN	NaN	NaN	NaN	NaN	NaN	NaN	NaN	NaN	NaN	NaN	NaN	NaN	NaN
NaN	NaN	NaN	NaN	NaN	NaN	NaN	NaN	NaN	NaN	NaN	NaN	NaN	NaN	NaN	NaN	NaN	NaN	NaN	NaN	NaN	NaN	NaN	NaN	NaN	NaN	NaN	NaN	NaN	NaN	NaN	NaN	NaN	NaN	NaN	NaN	NaN	NaN	NaN	NaN	NaN	NaN	NaN	NaN	NaN	NaN	NaN	NaN	NaN	NaN
NaN	NaN	NaN	NaN	NaN	NaN	NaN	NaN	NaN	NaN	NaN	NaN	NaN	NaN	NaN	NaN	NaN	NaN	NaN	NaN	NaN	NaN	NaN	NaN	NaN	NaN	NaN	NaN	NaN	NaN	NaN	NaN	NaN	NaN	NaN	NaN	NaN	NaN	NaN	NaN	NaN	NaN	NaN	NaN	NaN	NaN	NaN	NaN	NaN	NaN
NaN	NaN	NaN	NaN	NaN	NaN	NaN	NaN	NaN	NaN	NaN	NaN	NaN	NaN	NaN	NaN	NaN	NaN	NaN	NaN	NaN	NaN	NaN	NaN	NaN	NaN	NaN	NaN	NaN	NaN	NaN	NaN	NaN	NaN	NaN	NaN	NaN	NaN	NaN	NaN	NaN	NaN	NaN	NaN	NaN	NaN	NaN	NaN	NaN	NaN
NaN	NaN	NaN	NaN	NaN	NaN	NaN	NaN	NaN	NaN	NaN	NaN	NaN	NaN	NaN	NaN	NaN	NaN	NaN	NaN	NaN	NaN	NaN	NaN	NaN	NaN	NaN	NaN	NaN	NaN	NaN	NaN	NaN	NaN	NaN	NaN	NaN	NaN	NaN	NaN	NaN	NaN	NaN	NaN	NaN	NaN	NaN	NaN	NaN	NaN
NaN	NaN	NaN	NaN	NaN	NaN	NaN	NaN	NaN	NaN	NaN	NaN	NaN	NaN	NaN	NaN	NaN	NaN	NaN	NaN	NaN	NaN	NaN	NaN	NaN	NaN	NaN	NaN	NaN	NaN	NaN	NaN	NaN	NaN	NaN	NaN	NaN	NaN	NaN	NaN	NaN	NaN	NaN	NaN	NaN	NaN	NaN	NaN	NaN	NaN
NaN	NaN	NaN	NaN	NaN	NaN	NaN	NaN	NaN	NaN	NaN	NaN	NaN	NaN	NaN	NaN	NaN	NaN	NaN	NaN	NaN	NaN	NaN	NaN	NaN	NaN	NaN	NaN	NaN	NaN	NaN	NaN	NaN	NaN	NaN	NaN	NaN	NaN	NaN	NaN	NaN	NaN	NaN	NaN	NaN	NaN	NaN	NaN	NaN	NaN
NaN	NaN	NaN	NaN	NaN	NaN	NaN	NaN	NaN	NaN	NaN	NaN	NaN	NaN	NaN	NaN	NaN	NaN	NaN	NaN	NaN	NaN	NaN	NaN	NaN	NaN	NaN	NaN	NaN	NaN	NaN	NaN	NaN	NaN	NaN	NaN	NaN	NaN	NaN	NaN	NaN	NaN	NaN	NaN	NaN	NaN	NaN	NaN	NaN	NaN
NaN	NaN	NaN	NaN	NaN	NaN	NaN	NaN	NaN	NaN	NaN	NaN	NaN	NaN	NaN	NaN	NaN	NaN	NaN	NaN	NaN	NaN	NaN	NaN	NaN	NaN	NaN	NaN	NaN	NaN	NaN	NaN	NaN	NaN	NaN	NaN	NaN	NaN	NaN	NaN	NaN	NaN	NaN	NaN	NaN	NaN	NaN	NaN	NaN	NaN
NaN	NaN	NaN	NaN	NaN	NaN	NaN	NaN	NaN	NaN	NaN	NaN	NaN	NaN	NaN	NaN	NaN	NaN	NaN	NaN	NaN	NaN	NaN	NaN	NaN	NaN	NaN	NaN	NaN	NaN	NaN	NaN	NaN	NaN	NaN	NaN	NaN	NaN	NaN	NaN	NaN	NaN	NaN	NaN	NaN	NaN	NaN	NaN	NaN	NaN
NaN	NaN	NaN	NaN	NaN	NaN	NaN	NaN	NaN	NaN	NaN	NaN	NaN	NaN	NaN	NaN	NaN	NaN	NaN	NaN	NaN	NaN	NaN	NaN	NaN	NaN	NaN	NaN	NaN	NaN	NaN	NaN	NaN	NaN	NaN	NaN	NaN	NaN	NaN	NaN	NaN	NaN	NaN	NaN	NaN	NaN	NaN	NaN	NaN	NaN
NaN	NaN	NaN	NaN	NaN	NaN	NaN	NaN	NaN	NaN	NaN	NaN	NaN	NaN	NaN	NaN	NaN	NaN	NaN	NaN	NaN	NaN	NaN	NaN	NaN	NaN	NaN	NaN	NaN	NaN	NaN	NaN	NaN	NaN	NaN	NaN	NaN	NaN	NaN	NaN	NaN	NaN	NaN	NaN	NaN	NaN	NaN	NaN	NaN	NaN
NaN	NaN	NaN	NaN	NaN	NaN	NaN	NaN	NaN	NaN	NaN	NaN	NaN	NaN	NaN	NaN	NaN	NaN	NaN	NaN	NaN	NaN	NaN	NaN	NaN	NaN	NaN	NaN	NaN	NaN	NaN	NaN	NaN	NaN	NaN	NaN	NaN	NaN	NaN	NaN	NaN	NaN	NaN	NaN	NaN	NaN	NaN	NaN	NaN	NaN
NaN	NaN	NaN	NaN	NaN	NaN	NaN	NaN	NaN	NaN	NaN	NaN	NaN	NaN	NaN	NaN	NaN	NaN	NaN	NaN	NaN	NaN	NaN	NaN	NaN	NaN	NaN	NaN	NaN	NaN	NaN	NaN	NaN	NaN	NaN	NaN	NaN	NaN	NaN	NaN	NaN	NaN	NaN	NaN	NaN	NaN	NaN	NaN	NaN	NaN
NaN	NaN	NaN	NaN	NaN	NaN	NaN	NaN	NaN	NaN	NaN	NaN	NaN	NaN	NaN	NaN	NaN	NaN	NaN	NaN	NaN	NaN	NaN	NaN	NaN	NaN	NaN	NaN	NaN	NaN	NaN	NaN	NaN	NaN	NaN	NaN	NaN	NaN	NaN	NaN	NaN	NaN	NaN	NaN	NaN	NaN	NaN	NaN	NaN	NaN
NaN	NaN	NaN	NaN	NaN	NaN	NaN	NaN	NaN	NaN	NaN	NaN	NaN	NaN	NaN	NaN	NaN	NaN	NaN	NaN	NaN	NaN	NaN	NaN	NaN	NaN	NaN	NaN	NaN	NaN	NaN	NaN	NaN	NaN	NaN	NaN	NaN	NaN	NaN	NaN	NaN	NaN	NaN	NaN	NaN	NaN	NaN	NaN	NaN	NaN
NaN	NaN	NaN	NaN	NaN	NaN	NaN	NaN	NaN	NaN	NaN	NaN	NaN	NaN	NaN	NaN	NaN	NaN	NaN	NaN	NaN	NaN	NaN	NaN	NaN	NaN	NaN	NaN	NaN	NaN	NaN	NaN	NaN	NaN	NaN	NaN	NaN	NaN	NaN	NaN	NaN	NaN	NaN	NaN	NaN	NaN	NaN	NaN	NaN	NaN
NaN	NaN	NaN	NaN	NaN	NaN	NaN	NaN	NaN	NaN	NaN	NaN	NaN	NaN	NaN	NaN	NaN	NaN	NaN	NaN	NaN	NaN	NaN	NaN	NaN	NaN	NaN	NaN	NaN	NaN	NaN	NaN	NaN	NaN	NaN	NaN	NaN	NaN	NaN	NaN	NaN	NaN	NaN	NaN	NaN	NaN	NaN	NaN	NaN	NaN
NaN	NaN	NaN	NaN	NaN	NaN	NaN	NaN	NaN	NaN	NaN	NaN	NaN	NaN	NaN	NaN	NaN	NaN	NaN	NaN	NaN	NaN	NaN	NaN	NaN	NaN	NaN	NaN	NaN	NaN	NaN	NaN	NaN	NaN	NaN	NaN	NaN	NaN	NaN	NaN	NaN	NaN	NaN	NaN	NaN	NaN	NaN	NaN	NaN	NaN
NaN	NaN	1085.12	NaN	NaN	NaN	NaN	NaN	NaN	NaN	NaN	NaN	NaN	NaN	NaN	NaN	NaN	NaN	NaN	NaN	NaN	NaN	NaN	NaN	NaN	NaN	NaN	NaN	NaN	NaN	NaN	NaN	NaN	NaN	NaN	NaN	NaN	NaN	NaN	NaN	NaN	NaN	NaN	NaN	NaN	NaN	NaN	NaN	NaN	NaN
NaN	NaN	1216.24	NaN	NaN	NaN	NaN	NaN	NaN	NaN	NaN	NaN	NaN	NaN	NaN	NaN	NaN	NaN	NaN	NaN	NaN	NaN	NaN	NaN	NaN	NaN	NaN	NaN	NaN	NaN	NaN	NaN	NaN	NaN	NaN	NaN	NaN	NaN	NaN	NaN	NaN	NaN	NaN	NaN	NaN	NaN	NaN	NaN	NaN	NaN
NaN	NaN	999.56	NaN	NaN	NaN	NaN	NaN	NaN	NaN	NaN	NaN	NaN	NaN	NaN	NaN	NaN	NaN	NaN	NaN	NaN	NaN	NaN	NaN	NaN	NaN	NaN	NaN	NaN	NaN	NaN	NaN	NaN	NaN	NaN	NaN	NaN	NaN	NaN	NaN	NaN	NaN	NaN	NaN	NaN	NaN	NaN	NaN	NaN	NaN
NaN	NaN	805.52	NaN	NaN	NaN	NaN	NaN	NaN	NaN	NaN	NaN	NaN	NaN	NaN	NaN	NaN	NaN	NaN	NaN	NaN	NaN	NaN	NaN	NaN	NaN	NaN	NaN	NaN	NaN	NaN	NaN	NaN	NaN	NaN	NaN	NaN	NaN	NaN	NaN	NaN	NaN	NaN	NaN	NaN	NaN	NaN	NaN	NaN	NaN
NaN	NaN	1074.48	NaN	767.6	NaN	NaN	NaN	NaN	NaN	NaN	NaN	NaN	NaN	NaN	NaN	NaN	NaN	NaN	NaN	NaN	NaN	NaN	NaN	NaN	NaN	NaN	NaN	NaN	NaN	NaN	NaN	NaN	NaN	NaN	NaN	NaN	NaN	NaN	NaN	NaN	NaN	NaN	NaN	NaN	NaN	NaN	NaN	NaN	NaN
NaN	NaN	1026.6	1034.52	676.88	NaN	NaN	NaN	NaN	NaN	NaN	NaN	NaN	NaN	NaN	NaN	NaN	NaN	NaN	NaN	NaN	NaN	NaN	NaN	NaN	NaN	NaN	NaN	NaN	NaN	NaN	NaN	NaN	NaN	NaN	NaN	NaN	NaN	NaN	NaN	NaN	NaN	NaN	NaN	NaN	NaN	NaN	NaN	NaN	NaN
NaN	NaN	910.12	971.24	880.68	NaN	NaN	NaN	NaN	NaN	NaN	NaN	NaN	NaN	NaN	NaN	NaN	NaN	NaN	NaN	NaN	NaN	NaN	NaN	NaN	NaN	NaN	NaN	NaN	NaN	NaN	NaN	NaN	NaN	NaN	NaN	NaN	NaN	NaN	NaN	NaN	NaN	NaN	NaN	NaN	NaN	NaN	NaN	NaN	NaN
NaN	NaN	861.08	NaN	696.92	NaN	NaN	NaN	NaN	NaN	NaN	NaN	NaN	NaN	NaN	NaN	NaN	NaN	NaN	NaN	NaN	NaN	NaN	NaN	NaN	NaN	NaN	NaN	NaN	NaN	NaN	NaN	NaN	NaN	NaN	NaN	NaN	NaN	NaN	NaN	NaN	NaN	NaN	NaN	NaN	NaN	NaN	NaN	NaN	NaN
NaN	NaN	984.04	829.44	NaN	NaN	NaN	NaN	NaN	NaN	NaN	NaN	NaN	NaN	NaN	NaN	NaN	NaN	NaN	NaN	NaN	NaN	NaN	NaN	NaN	NaN	NaN	NaN	NaN	NaN	NaN	NaN	NaN	NaN	NaN	NaN	NaN	NaN	NaN	NaN	NaN	NaN	NaN	NaN	NaN	NaN	NaN	NaN	NaN	NaN
NaN	NaN	1100.12	721.08	NaN	NaN	NaN	NaN	NaN	NaN	NaN	NaN	NaN	NaN	NaN	NaN	NaN	NaN	NaN	NaN	NaN	NaN	NaN	NaN	NaN	NaN	NaN	NaN	NaN	NaN	NaN	NaN	NaN	NaN	NaN	NaN	NaN	NaN	NaN	NaN	NaN	NaN	NaN	NaN	NaN	NaN	NaN	NaN	NaN	NaN
NaN	NaN	NaN	622.96	730.28	NaN	NaN	NaN	NaN	NaN	NaN	NaN	NaN	NaN	NaN	NaN	NaN	NaN	NaN	NaN	NaN	NaN	NaN	NaN	NaN	NaN	NaN	NaN	NaN	NaN	NaN	NaN	NaN	NaN	NaN	NaN	NaN	NaN	NaN	NaN	NaN	NaN	NaN	NaN	NaN	NaN	NaN	NaN	NaN	NaN
NaN	NaN	NaN	596.12	NaN	NaN	NaN	NaN	NaN	NaN	NaN	NaN	NaN	NaN	NaN	NaN	NaN	NaN	NaN	NaN	NaN	NaN	NaN	NaN	NaN	NaN	NaN	NaN	NaN	NaN	NaN	NaN	NaN	NaN	NaN	NaN	NaN	NaN	NaN	NaN	NaN	NaN	NaN	NaN	NaN	NaN	NaN	NaN	NaN	NaN
NaN	NaN	NaN	NaN	1037.64	NaN	NaN	NaN	NaN	NaN	NaN	NaN	NaN	NaN	NaN	NaN	NaN	NaN	NaN	NaN	NaN	NaN	NaN	NaN	NaN	NaN	NaN	NaN	NaN	NaN	NaN	NaN	NaN	NaN	NaN	NaN	NaN	NaN	NaN	NaN	NaN	NaN	NaN	NaN	NaN	NaN	NaN	NaN	NaN	NaN
NaN	NaN	NaN	NaN	604.48	NaN	NaN	NaN	NaN	NaN	NaN	NaN	NaN	NaN	NaN	NaN	NaN	NaN	NaN	NaN	NaN	NaN	NaN	NaN	NaN	NaN	NaN	NaN	NaN	NaN	NaN	NaN	NaN	NaN	NaN	NaN	NaN	NaN	NaN	NaN	NaN	NaN	NaN	NaN	NaN	NaN	NaN	NaN	NaN	NaN
NaN	NaN	NaN	NaN	NaN	NaN	NaN	NaN	NaN	NaN	NaN	NaN	NaN	NaN	NaN	NaN	NaN	NaN	NaN	NaN	NaN	NaN	NaN	NaN	NaN	NaN	NaN	NaN	NaN	NaN	NaN	NaN	NaN	NaN	NaN	NaN	NaN	NaN	NaN	NaN	NaN	NaN	NaN	NaN	NaN	NaN	NaN	NaN	NaN	NaN
NaN	NaN	NaN	NaN	621.84	NaN	NaN	NaN	NaN	NaN	NaN	NaN	NaN	NaN	NaN	NaN	NaN	NaN	NaN	NaN	NaN	NaN	NaN	NaN	NaN	NaN	NaN	NaN	NaN	NaN	NaN	NaN	NaN	NaN	NaN	NaN	NaN	NaN	NaN	NaN	NaN	NaN	NaN	NaN	NaN	NaN	NaN	NaN	NaN	NaN
NaN	NaN	NaN	NaN	NaN	NaN	NaN	NaN	NaN	NaN	NaN	NaN	NaN	NaN	NaN	NaN	NaN	NaN	NaN	NaN	NaN	NaN	NaN	NaN	NaN	NaN	NaN	NaN	NaN	NaN	NaN	NaN	NaN	NaN	NaN	NaN	NaN	NaN	NaN	NaN	NaN	NaN	NaN	NaN	NaN	NaN	NaN	NaN	NaN	NaN
NaN	NaN	NaN	NaN	625.72	NaN	NaN	NaN	NaN	NaN	NaN	NaN	NaN	NaN	NaN	NaN	NaN	NaN	NaN	NaN	NaN	NaN	NaN	NaN	NaN	NaN	NaN	NaN	NaN	NaN	NaN	NaN	NaN	NaN	NaN	NaN	NaN	NaN	NaN	NaN	NaN	NaN	NaN	NaN	NaN	NaN	NaN	NaN	NaN	NaN
NaN	NaN	NaN	NaN	NaN	NaN	NaN	NaN	NaN	NaN	NaN	NaN	NaN	NaN	NaN	NaN	NaN	NaN	NaN	NaN	NaN	NaN	NaN	NaN	NaN	NaN	NaN	NaN	NaN	NaN	NaN	NaN	NaN	NaN	NaN	NaN	NaN	NaN	NaN	NaN	NaN	NaN	NaN	NaN	NaN	NaN	NaN	NaN	NaN	NaN
NaN	NaN	NaN	NaN	NaN	NaN	NaN	NaN	NaN	NaN	NaN	NaN	NaN	NaN	NaN	NaN	NaN	NaN	NaN	NaN	NaN	NaN	NaN	NaN	NaN	NaN	NaN	NaN	NaN	NaN	NaN	NaN	NaN	NaN	NaN	NaN	NaN	NaN	NaN	NaN	NaN	NaN	NaN	NaN	NaN	NaN	NaN	NaN	NaN	NaN
NaN	NaN	NaN	NaN	NaN	NaN	NaN	NaN	NaN	NaN	NaN	NaN	NaN	NaN	NaN	NaN	NaN	NaN	NaN	NaN	NaN	NaN	NaN	NaN	NaN	NaN	NaN	NaN	NaN	NaN	NaN	NaN	NaN	NaN	NaN	NaN	NaN	NaN	NaN	NaN	NaN	NaN	NaN	NaN	NaN	NaN	NaN	NaN	NaN	NaN
NaN	NaN	NaN	NaN	NaN	NaN	NaN	NaN	664.28	NaN	NaN	NaN	NaN	NaN	NaN	NaN	NaN	NaN	NaN	NaN	NaN	NaN	NaN	NaN	NaN	NaN	NaN	NaN	NaN	NaN	NaN	NaN	NaN	NaN	NaN	NaN	NaN	NaN	NaN	NaN	NaN	NaN	NaN	NaN	NaN	NaN	NaN	NaN	NaN	NaN
NaN	NaN	NaN	NaN	NaN	NaN	NaN	NaN	994.6	NaN	NaN	NaN	NaN	NaN	NaN	NaN	NaN	NaN	NaN	NaN	NaN	NaN	NaN	NaN	NaN	NaN	NaN	NaN	NaN	NaN	NaN	NaN	NaN	NaN	NaN	NaN	NaN	NaN	NaN	NaN	NaN	NaN	NaN	NaN	NaN	NaN	NaN	NaN	NaN	NaN
NaN	NaN	NaN	NaN	NaN	1031.16	NaN	NaN	NaN	NaN	NaN	NaN	NaN	NaN	NaN	NaN	NaN	NaN	NaN	NaN	NaN	NaN	NaN	NaN	NaN	NaN	NaN	NaN	NaN	NaN	NaN	NaN	NaN	NaN	NaN	NaN	NaN	NaN	NaN	NaN	NaN	NaN	NaN	NaN	NaN	NaN	NaN	NaN	NaN	NaN
NaN	NaN	NaN	NaN	NaN	1206	NaN	NaN	NaN	NaN	1041.12	NaN	NaN	NaN	NaN	NaN	NaN	NaN	NaN	NaN	NaN	NaN	NaN	NaN	NaN	NaN	NaN	NaN	NaN	NaN	NaN	NaN	NaN	NaN	NaN	NaN	NaN	NaN	NaN	NaN	NaN	NaN	NaN	NaN	NaN	NaN	NaN	NaN	NaN	NaN
NaN	NaN	NaN	NaN	NaN	1044.96	NaN	NaN	NaN	NaN	NaN	NaN	NaN	NaN	NaN	NaN	NaN	NaN	NaN	NaN	NaN	NaN	NaN	NaN	NaN	NaN	NaN	NaN	NaN	NaN	NaN	NaN	NaN	NaN	NaN	NaN	NaN	NaN	NaN	NaN	NaN	NaN	NaN	NaN	NaN	NaN	NaN	NaN	NaN	NaN
NaN	NaN	NaN	NaN	NaN	962	NaN	NaN	NaN	NaN	NaN	NaN	NaN	NaN	NaN	NaN	NaN	NaN	NaN	NaN	NaN	NaN	NaN	NaN	NaN	NaN	NaN	NaN	NaN	NaN	NaN	NaN	NaN	NaN	NaN	NaN	NaN	NaN	NaN	NaN	NaN	NaN	NaN	NaN	NaN	NaN	NaN	NaN	NaN	NaN
662.92	NaN	NaN	NaN	NaN	967.12	NaN	NaN	NaN	NaN	NaN	NaN	NaN	NaN	NaN	NaN	NaN	NaN	NaN	NaN	NaN	NaN	NaN	NaN	NaN	NaN	NaN	NaN	NaN	NaN	NaN	NaN	NaN	NaN	NaN	NaN	NaN	NaN	NaN	NaN	NaN	NaN	NaN	NaN	NaN	NaN	NaN	NaN	NaN	NaN
602.56	NaN	NaN	NaN	NaN	893.36	NaN	NaN	NaN	NaN	NaN	NaN	NaN	NaN	NaN	NaN	NaN	NaN	NaN	NaN	NaN	NaN	NaN	NaN	NaN	NaN	NaN	NaN	NaN	NaN	NaN	NaN	NaN	NaN	NaN	NaN	NaN	NaN	NaN	NaN	NaN	NaN	NaN	NaN	NaN	NaN	NaN	NaN	NaN	NaN
NaN	950.2	NaN	NaN	NaN	660.56	NaN	NaN	NaN	NaN	NaN	NaN	NaN	NaN	NaN	NaN	NaN	NaN	NaN	NaN	NaN	NaN	NaN	NaN	NaN	NaN	NaN	NaN	NaN	NaN	NaN	NaN	NaN	NaN	NaN	NaN	NaN	NaN	NaN	NaN	NaN	NaN	NaN	NaN	NaN	NaN	NaN	NaN	NaN	NaN
NaN	855.92	NaN	NaN	NaN	616.48	NaN	NaN	NaN	NaN	NaN	NaN	NaN	NaN	NaN	NaN	NaN	NaN	NaN	NaN	NaN	NaN	NaN	NaN	NaN	NaN	NaN	NaN	NaN	NaN	NaN	NaN	NaN	NaN	NaN	NaN	NaN	NaN	NaN	NaN	NaN	NaN	NaN	NaN	NaN	NaN	NaN	NaN	NaN	NaN
NaN	819.2	NaN	NaN	NaN	NaN	NaN	NaN	NaN	NaN	NaN	NaN	NaN	NaN	NaN	NaN	NaN	NaN	NaN	NaN	NaN	NaN	NaN	NaN	NaN	NaN	NaN	NaN	NaN	NaN	NaN	NaN	NaN	NaN	NaN	NaN	NaN	NaN	NaN	NaN	NaN	NaN	NaN	NaN	NaN	NaN	NaN	NaN	NaN	NaN
NaN	947.92	NaN	NaN	NaN	NaN	NaN	NaN	NaN	NaN	NaN	NaN	NaN	NaN	NaN	NaN	NaN	NaN	NaN	NaN	NaN	NaN	NaN	NaN	NaN	NaN	NaN	NaN	NaN	NaN	NaN	NaN	NaN	NaN	NaN	NaN	NaN	NaN	NaN	NaN	NaN	NaN	NaN	NaN	NaN	NaN	NaN	NaN	NaN	NaN
NaN	909.04	NaN	NaN	NaN	NaN	NaN	NaN	NaN	NaN	NaN	NaN	NaN	NaN	NaN	NaN	NaN	NaN	NaN	NaN	NaN	NaN	NaN	NaN	NaN	NaN	NaN	NaN	NaN	NaN	NaN	NaN	NaN	NaN	NaN	NaN	NaN	NaN	NaN	NaN	NaN	NaN	NaN	NaN	NaN	NaN	NaN	NaN	NaN	NaN
NaN	974.8	NaN	NaN	NaN	NaN	NaN	NaN	NaN	NaN	NaN	NaN	NaN	NaN	NaN	NaN	NaN	NaN	NaN	NaN	NaN	NaN	NaN	NaN	NaN	NaN	NaN	NaN	NaN	NaN	NaN	NaN	NaN	NaN	NaN	NaN	NaN	NaN	NaN	NaN	NaN	NaN	NaN	NaN	NaN	NaN	NaN	NaN	NaN	NaN
NaN	2417.92	NaN	NaN	NaN	NaN	NaN	NaN	NaN	NaN	NaN	NaN	NaN	NaN	NaN	NaN	NaN	NaN	NaN	NaN	NaN	NaN	NaN	NaN	NaN	NaN	NaN	NaN	NaN	NaN	NaN	NaN	NaN	NaN	NaN	NaN	NaN	NaN	NaN	NaN	NaN	NaN	NaN	NaN	NaN	NaN	NaN	NaN	NaN	NaN
NaN	NaN	NaN	NaN	NaN	NaN	NaN	NaN	NaN	NaN	NaN	NaN	NaN	NaN	NaN	NaN	NaN	NaN	NaN	NaN	NaN	NaN	NaN	NaN	NaN	NaN	NaN	NaN	NaN	NaN	NaN	NaN	NaN	NaN	NaN	NaN	NaN	NaN	NaN	NaN	NaN	NaN	NaN	NaN	NaN	NaN	NaN	NaN	NaN	NaN
NaN	1513.4	NaN	NaN	NaN	NaN	NaN	NaN	NaN	NaN	NaN	NaN	NaN	NaN	NaN	NaN	NaN	NaN	NaN	NaN	NaN	NaN	NaN	NaN	NaN	NaN	NaN	NaN	NaN	NaN	NaN	NaN	NaN	NaN	NaN	NaN	NaN	NaN	NaN	NaN	NaN	NaN	NaN	NaN	NaN	NaN	NaN	NaN	NaN	NaN
NaN	NaN	NaN	NaN	NaN	NaN	NaN	NaN	NaN	NaN	NaN	NaN	NaN	NaN	NaN	NaN	NaN	NaN	NaN	NaN	NaN	NaN	NaN	NaN	NaN	NaN	NaN	NaN	NaN	NaN	NaN	NaN	NaN	NaN	NaN	NaN	NaN	NaN	NaN	NaN	NaN	NaN	NaN	NaN	NaN	NaN	NaN	NaN	NaN	NaN
NaN	NaN	NaN	NaN	NaN	NaN	NaN	NaN	NaN	NaN	NaN	NaN	NaN	NaN	NaN	NaN	NaN	NaN	NaN	NaN	NaN	NaN	NaN	NaN	NaN	NaN	NaN	NaN	NaN	NaN	NaN	NaN	NaN	NaN	NaN	NaN	NaN	NaN	NaN	NaN	NaN	NaN	NaN	NaN	NaN	NaN	NaN	NaN	NaN	NaN
NaN	978.4	NaN	NaN	NaN	NaN	NaN	NaN	NaN	NaN	NaN	NaN	NaN	NaN	NaN	NaN	NaN	NaN	NaN	NaN	NaN	NaN	NaN	NaN	NaN	NaN	NaN	NaN	NaN	NaN	NaN	NaN	NaN	NaN	NaN	NaN	NaN	NaN	NaN	NaN	NaN	NaN	NaN	NaN	NaN	NaN	NaN	NaN	NaN	NaN
NaN	NaN	NaN	NaN	NaN	NaN	NaN	NaN	NaN	NaN	NaN	NaN	NaN	NaN	NaN	NaN	NaN	NaN	NaN	NaN	NaN	NaN	NaN	NaN	NaN	NaN	NaN	NaN	NaN	NaN	NaN	NaN	NaN	NaN	NaN	NaN	NaN	NaN	NaN	NaN	NaN	NaN	NaN	NaN	NaN	NaN	NaN	NaN	NaN	NaN
NaN	NaN	NaN	NaN	NaN	NaN	NaN	NaN	NaN	NaN	NaN	NaN	NaN	NaN	NaN	NaN	NaN	NaN	NaN	NaN	NaN	NaN	NaN	NaN	NaN	NaN	NaN	NaN	NaN	NaN	NaN	NaN	NaN	NaN	NaN	NaN	NaN	NaN	NaN	NaN	NaN	NaN	NaN	NaN	NaN	NaN	NaN	NaN	NaN	NaN
NaN	NaN	NaN	NaN	NaN	NaN	NaN	NaN	NaN	NaN	NaN	NaN	NaN	NaN	NaN	NaN	NaN	NaN	NaN	NaN	NaN	NaN	NaN	NaN	NaN	NaN	NaN	NaN	NaN	NaN	NaN	NaN	NaN	NaN	NaN	NaN	NaN	NaN	NaN	NaN	NaN	NaN	NaN	NaN	NaN	NaN	NaN	NaN	NaN	NaN
NaN	NaN	NaN	NaN	NaN	NaN	NaN	NaN	NaN	NaN	NaN	NaN	NaN	NaN	NaN	NaN	NaN	NaN	NaN	NaN	NaN	NaN	NaN	NaN	NaN	NaN	NaN	NaN	NaN	NaN	NaN	NaN	NaN	NaN	NaN	NaN	NaN	NaN	NaN	NaN	NaN	NaN	NaN	NaN	NaN	NaN	NaN	NaN	NaN	NaN
NaN	NaN	NaN	NaN	NaN	NaN	NaN	NaN	NaN	NaN	NaN	NaN	NaN	NaN	NaN	NaN	NaN	NaN	NaN	NaN	NaN	NaN	NaN	NaN	NaN	NaN	NaN	NaN	NaN	NaN	NaN	NaN	NaN	NaN	NaN	NaN	NaN	NaN	NaN	NaN	NaN	NaN	NaN	NaN	NaN	NaN	NaN	NaN	NaN	NaN
NaN	NaN	NaN	NaN	NaN	NaN	NaN	NaN	NaN	NaN	NaN	NaN	NaN	NaN	NaN	NaN	NaN	NaN	NaN	NaN	NaN	NaN	NaN	NaN	NaN	NaN	NaN	NaN	NaN	NaN	NaN	NaN	NaN	NaN	NaN	NaN	NaN	NaN	NaN	NaN	NaN	NaN	NaN	NaN	NaN	NaN	NaN	NaN	NaN	NaN
NaN	NaN	NaN	NaN	NaN	NaN	NaN	NaN	NaN	NaN	NaN	NaN	NaN	NaN	NaN	NaN	NaN	NaN	NaN	NaN	NaN	NaN	NaN	NaN	NaN	NaN	NaN	NaN	NaN	NaN	NaN	NaN	NaN	NaN	NaN	NaN	NaN	NaN	NaN	NaN	NaN	NaN	NaN	NaN	NaN	NaN	NaN	NaN	NaN	NaN
NaN	NaN	NaN	NaN	NaN	NaN	NaN	NaN	NaN	NaN	NaN	NaN	NaN	NaN	NaN	NaN	NaN	NaN	NaN	NaN	NaN	NaN	NaN	NaN	NaN	NaN	NaN	NaN	NaN	NaN	NaN	NaN	NaN	NaN	NaN	NaN	NaN	NaN	NaN	NaN	NaN	NaN	NaN	NaN	NaN	NaN	NaN	NaN	NaN	NaN
NaN	NaN	NaN	NaN	NaN	NaN	NaN	NaN	NaN	NaN	NaN	NaN	NaN	NaN	NaN	NaN	NaN	NaN	NaN	NaN	NaN	NaN	NaN	NaN	NaN	NaN	NaN	NaN	NaN	NaN	NaN	NaN	NaN	NaN	NaN	NaN	NaN	NaN	NaN	NaN	NaN	NaN	NaN	NaN	NaN	NaN	NaN	NaN	NaN	NaN
NaN	NaN	NaN	NaN	NaN	NaN	NaN	NaN	NaN	NaN	NaN	NaN	NaN	NaN	NaN	NaN	NaN	NaN	NaN	NaN	NaN	NaN	NaN	NaN	NaN	NaN	NaN	NaN	NaN	NaN	NaN	NaN	NaN	NaN	NaN	NaN	NaN	NaN	NaN	NaN	NaN	NaN	NaN	NaN	NaN	NaN	NaN	NaN	NaN	NaN
NaN	NaN	NaN	NaN	NaN	NaN	NaN	NaN	NaN	NaN	NaN	NaN	NaN	NaN	NaN	NaN	NaN	NaN	NaN	NaN	NaN	NaN	NaN	NaN	NaN	NaN	NaN	NaN	NaN	NaN	NaN	NaN	NaN	NaN	NaN	NaN	NaN	NaN	NaN	NaN	NaN	NaN	NaN	NaN	NaN	NaN	NaN	NaN	NaN	NaN
NaN	NaN	NaN	NaN	NaN	NaN	NaN	NaN	NaN	NaN	NaN	NaN	NaN	NaN	NaN	NaN	NaN	NaN	NaN	NaN	NaN	NaN	NaN	NaN	NaN	NaN	NaN	NaN	NaN	NaN	NaN	NaN	NaN	NaN	NaN	NaN	NaN	NaN	NaN	NaN	NaN	NaN	NaN	NaN	NaN	NaN	NaN	NaN	NaN	NaN
NaN	NaN	NaN	NaN	NaN	NaN	NaN	NaN	NaN	NaN	NaN	NaN	NaN	NaN	NaN	NaN	NaN	NaN	NaN	NaN	NaN	NaN	NaN	NaN	NaN	NaN	NaN	NaN	NaN	NaN	NaN	NaN	NaN	NaN	NaN	NaN	NaN	NaN	NaN	NaN	NaN	NaN	NaN	NaN	NaN	NaN	NaN	NaN	NaN	NaN
NaN	NaN	NaN	NaN	NaN	NaN	NaN	NaN	NaN	NaN	NaN	NaN	NaN	NaN	NaN	NaN	NaN	NaN	NaN	NaN	NaN	NaN	NaN	NaN	NaN	NaN	NaN	NaN	NaN	NaN	NaN	NaN	NaN	NaN	NaN	NaN	NaN	NaN	NaN	NaN	NaN	NaN	NaN	NaN	NaN	NaN	NaN	NaN	NaN	NaN
NaN	NaN	NaN	NaN	NaN	NaN	NaN	NaN	NaN	NaN	NaN	NaN	NaN	NaN	NaN	NaN	NaN	NaN	NaN	NaN	NaN	NaN	NaN	NaN	NaN	NaN	NaN	NaN	NaN	NaN	NaN	NaN	NaN	NaN	NaN	NaN	NaN	NaN	NaN	NaN	NaN	NaN	NaN	NaN	NaN	NaN	NaN	NaN	NaN	NaN
NaN	NaN	NaN	NaN	NaN	NaN	NaN	NaN	NaN	NaN	NaN	NaN	NaN	NaN	NaN	NaN	NaN	NaN	NaN	NaN	NaN	NaN	NaN	NaN	NaN	NaN	NaN	NaN	NaN	NaN	NaN	NaN	NaN	NaN	NaN	NaN	NaN	NaN	NaN	NaN	NaN	NaN	NaN	NaN	NaN	NaN	NaN	NaN	NaN	NaN
NaN	NaN	NaN	NaN	NaN	NaN	NaN	NaN	NaN	NaN	NaN	NaN	NaN	NaN	NaN	NaN	NaN	NaN	NaN	NaN	NaN	NaN	NaN	NaN	NaN	NaN	NaN	NaN	NaN	NaN	NaN	NaN	NaN	NaN	NaN	NaN	NaN	NaN	NaN	NaN	NaN	NaN	NaN	NaN	NaN	NaN	NaN	NaN	NaN	NaN
NaN	NaN	NaN	NaN	NaN	NaN	NaN	NaN	NaN	NaN	NaN	NaN	NaN	NaN	NaN	NaN	NaN	NaN	NaN	NaN	NaN	NaN	NaN	NaN	NaN	NaN	NaN	NaN	NaN	NaN	NaN	NaN	NaN	NaN	NaN	NaN	NaN	NaN	NaN	NaN	NaN	NaN	NaN	NaN	NaN	NaN	NaN	NaN	NaN	NaN
NaN	NaN	NaN	NaN	NaN	NaN	NaN	NaN	NaN	NaN	NaN	NaN	NaN	NaN	NaN	NaN	NaN	NaN	NaN	NaN	NaN	NaN	NaN	NaN	NaN	NaN	NaN	NaN	NaN	NaN	NaN	NaN	NaN	NaN	NaN	NaN	NaN	NaN	NaN	NaN	NaN	NaN	NaN	NaN	NaN	NaN	NaN	NaN	NaN	NaN
NaN	NaN	NaN	NaN	NaN	NaN	NaN	NaN	NaN	NaN	NaN	NaN	NaN	NaN	NaN	NaN	NaN	NaN	NaN	NaN	NaN	NaN	NaN	NaN	NaN	NaN	NaN	NaN	NaN	NaN	NaN	NaN	NaN	NaN	NaN	NaN	NaN	NaN	NaN	NaN	NaN	NaN	NaN	NaN	NaN	NaN	NaN	NaN	NaN	NaN
NaN	NaN	NaN	NaN	NaN	NaN	NaN	NaN	NaN	NaN	NaN	NaN	NaN	NaN	NaN	NaN	NaN	NaN	NaN	NaN	NaN	NaN	NaN	NaN	NaN	NaN	NaN	NaN	NaN	NaN	NaN	NaN	NaN	NaN	NaN	NaN	NaN	NaN	NaN	NaN	NaN	NaN	NaN	NaN	NaN	NaN	NaN	NaN	NaN	NaN
NaN	NaN	NaN	NaN	NaN	NaN	NaN	NaN	NaN	NaN	NaN	NaN	NaN	NaN	NaN	NaN	NaN	NaN	NaN	NaN	NaN	NaN	NaN	NaN	NaN	NaN	NaN	NaN	NaN	NaN	NaN	NaN	NaN	NaN	NaN	NaN	NaN	NaN	NaN	NaN	NaN	NaN	NaN	NaN	NaN	NaN	NaN	NaN	NaN	NaN
NaN	NaN	NaN	NaN	NaN	NaN	NaN	NaN	NaN	NaN	NaN	NaN	NaN	NaN	NaN	NaN	NaN	NaN	NaN	NaN	NaN	NaN	NaN	NaN	NaN	NaN	NaN	NaN	NaN	NaN	NaN	NaN	NaN	NaN	NaN	NaN	NaN	NaN	NaN	NaN	NaN	NaN	NaN	NaN	NaN	NaN	NaN	NaN	NaN	NaN
NaN	NaN	NaN	NaN	NaN	NaN	NaN	NaN	NaN	NaN	NaN	NaN	NaN	NaN	NaN	NaN	NaN	NaN	NaN	NaN	NaN	NaN	NaN	NaN	NaN	NaN	NaN	NaN	NaN	NaN	NaN	NaN	NaN	NaN	NaN	NaN	NaN	1023.24	NaN	NaN	NaN	NaN	NaN	NaN	NaN	NaN	NaN	NaN	NaN	NaN
NaN	NaN	NaN	NaN	NaN	NaN	NaN	NaN	NaN	NaN	NaN	NaN	NaN	NaN	NaN	NaN	NaN	NaN	NaN	NaN	NaN	NaN	NaN	NaN	NaN	NaN	NaN	NaN	NaN	NaN	NaN	NaN	NaN	NaN	NaN	NaN	NaN	1482.92	NaN	NaN	NaN	NaN	NaN	NaN	NaN	NaN	NaN	NaN	NaN	NaN
NaN	NaN	NaN	NaN	NaN	NaN	NaN	NaN	NaN	NaN	NaN	NaN	NaN	NaN	NaN	NaN	NaN	NaN	NaN	NaN	NaN	NaN	NaN	NaN	NaN	NaN	NaN	NaN	NaN	NaN	NaN	NaN	NaN	NaN	NaN	NaN	NaN	885.96	NaN	NaN	NaN	NaN	NaN	NaN	NaN	NaN	NaN	NaN	NaN	NaN
NaN	NaN	NaN	NaN	NaN	NaN	NaN	NaN	NaN	NaN	NaN	NaN	NaN	NaN	NaN	NaN	NaN	NaN	NaN	NaN	NaN	NaN	NaN	NaN	NaN	NaN	NaN	NaN	NaN	NaN	NaN	NaN	NaN	NaN	NaN	NaN	NaN	1159.96	NaN	NaN	NaN	NaN	NaN	NaN	NaN	NaN	NaN	NaN	NaN	NaN
NaN	NaN	NaN	NaN	NaN	NaN	NaN	NaN	1275.28	NaN	NaN	NaN	NaN	NaN	NaN	NaN	NaN	NaN	NaN	NaN	NaN	NaN	NaN	NaN	NaN	NaN	NaN	NaN	NaN	NaN	NaN	NaN	NaN	NaN	NaN	NaN	NaN	906.44	NaN	NaN	NaN	NaN	NaN	NaN	NaN	NaN	NaN	NaN	NaN	NaN
NaN	NaN	NaN	NaN	NaN	NaN	NaN	NaN	1317.52	NaN	NaN	NaN	NaN	NaN	NaN	NaN	NaN	NaN	NaN	NaN	NaN	NaN	NaN	NaN	NaN	NaN	NaN	NaN	NaN	NaN	NaN	NaN	NaN	1578.32	NaN	NaN	NaN	NaN	NaN	NaN	NaN	NaN	NaN	NaN	NaN	NaN	NaN	NaN	NaN	NaN
NaN	NaN	NaN	NaN	NaN	NaN	NaN	NaN	1323.72	NaN	924.04	NaN	NaN	NaN	NaN	NaN	NaN	NaN	NaN	NaN	NaN	NaN	NaN	NaN	NaN	NaN	NaN	NaN	NaN	NaN	897.32	NaN	NaN	1718.72	NaN	NaN	NaN	1023.28	NaN	NaN	NaN	NaN	NaN	NaN	NaN	NaN	NaN	NaN	NaN	NaN
NaN	NaN	NaN	NaN	NaN	NaN	NaN	NaN	985.12	NaN	1085.36	NaN	NaN	NaN	NaN	NaN	NaN	NaN	NaN	NaN	NaN	NaN	NaN	NaN	NaN	NaN	NaN	NaN	NaN	NaN	NaN	NaN	NaN	NaN	NaN	NaN	NaN	NaN	NaN	1074.52	NaN	NaN	NaN	NaN	NaN	NaN	NaN	NaN	NaN	NaN
NaN	NaN	NaN	NaN	NaN	NaN	NaN	NaN	NaN	NaN	1100.72	NaN	NaN	NaN	NaN	NaN	NaN	NaN	NaN	NaN	NaN	NaN	NaN	NaN	NaN	NaN	NaN	NaN	NaN	NaN	955.08	NaN	NaN	1444	NaN	NaN	NaN	NaN	NaN	NaN	NaN	NaN	NaN	NaN	NaN	NaN	NaN	NaN	NaN	NaN
NaN	NaN	NaN	NaN	NaN	NaN	NaN	NaN	1090.76	NaN	1009.48	NaN	NaN	NaN	NaN	NaN	NaN	NaN	NaN	NaN	NaN	NaN	NaN	NaN	NaN	NaN	NaN	NaN	NaN	NaN	980.64	NaN	NaN	1504	NaN	NaN	NaN	NaN	NaN	NaN	NaN	NaN	NaN	NaN	NaN	NaN	NaN	NaN	NaN	NaN
NaN	NaN	NaN	NaN	NaN	NaN	NaN	NaN	NaN	NaN	1097.48	NaN	NaN	NaN	NaN	NaN	NaN	NaN	NaN	NaN	NaN	NaN	NaN	NaN	NaN	NaN	NaN	NaN	NaN	NaN	893.4	NaN	NaN	1805.52	NaN	NaN	NaN	NaN	NaN	1127.96	NaN	NaN	NaN	NaN	NaN	NaN	NaN	NaN	NaN	NaN
NaN	NaN	NaN	NaN	NaN	NaN	NaN	NaN	NaN	NaN	NaN	NaN	NaN	NaN	NaN	NaN	NaN	NaN	NaN	NaN	NaN	NaN	NaN	NaN	NaN	NaN	NaN	NaN	NaN	NaN	851.32	NaN	NaN	1682.16	NaN	1239.6	NaN	NaN	NaN	1223.04	NaN	NaN	NaN	NaN	NaN	NaN	NaN	NaN	NaN	NaN
NaN	NaN	NaN	NaN	NaN	NaN	NaN	NaN	NaN	NaN	1045.36	NaN	NaN	NaN	NaN	988.16	NaN	NaN	NaN	NaN	NaN	NaN	NaN	NaN	NaN	NaN	NaN	NaN	NaN	NaN	1024.92	NaN	NaN	NaN	NaN	1239.32	NaN	NaN	NaN	NaN	NaN	NaN	NaN	NaN	NaN	NaN	NaN	NaN	NaN	NaN
NaN	NaN	NaN	NaN	NaN	NaN	NaN	NaN	NaN	NaN	NaN	NaN	NaN	NaN	NaN	NaN	NaN	NaN	NaN	NaN	NaN	NaN	NaN	NaN	NaN	NaN	NaN	NaN	NaN	NaN	1020.16	NaN	NaN	NaN	NaN	NaN	NaN	NaN	NaN	1071.28	NaN	NaN	NaN	NaN	NaN	NaN	NaN	NaN	NaN	NaN
NaN	NaN	NaN	NaN	NaN	NaN	NaN	NaN	NaN	NaN	NaN	1163.2	NaN	NaN	NaN	NaN	NaN	NaN	NaN	NaN	NaN	NaN	NaN	NaN	NaN	NaN	NaN	NaN	NaN	NaN	NaN	NaN	NaN	NaN	NaN	1348.2	NaN	NaN	NaN	NaN	NaN	888.24	NaN	NaN	NaN	NaN	NaN	NaN	NaN	NaN
NaN	NaN	NaN	NaN	NaN	NaN	NaN	NaN	NaN	NaN	922.48	1217	NaN	NaN	NaN	NaN	NaN	NaN	NaN	NaN	NaN	NaN	NaN	NaN	NaN	NaN	NaN	NaN	NaN	NaN	NaN	NaN	NaN	NaN	NaN	1216.52	NaN	NaN	NaN	NaN	NaN	868.72	NaN	NaN	NaN	NaN	NaN	NaN	NaN	NaN
NaN	NaN	NaN	NaN	NaN	NaN	NaN	NaN	NaN	NaN	NaN	1065.04	NaN	NaN	NaN	NaN	NaN	NaN	NaN	NaN	NaN	NaN	NaN	NaN	NaN	NaN	NaN	NaN	NaN	NaN	NaN	NaN	NaN	NaN	NaN	NaN	NaN	NaN	NaN	NaN	NaN	1405.72	NaN	NaN	NaN	1648.28	NaN	NaN	NaN	NaN
NaN	NaN	NaN	NaN	NaN	NaN	NaN	NaN	NaN	NaN	983.88	NaN	NaN	NaN	NaN	1158.12	NaN	NaN	NaN	NaN	NaN	NaN	NaN	NaN	NaN	NaN	NaN	NaN	NaN	NaN	NaN	NaN	NaN	NaN	NaN	NaN	NaN	NaN	NaN	NaN	NaN	NaN	NaN	NaN	NaN	NaN	NaN	NaN	NaN	NaN
NaN	NaN	NaN	NaN	NaN	NaN	NaN	NaN	NaN	NaN	992.24	1192.28	NaN	NaN	NaN	1107.32	NaN	NaN	NaN	NaN	NaN	NaN	NaN	NaN	NaN	NaN	NaN	NaN	NaN	NaN	NaN	NaN	NaN	NaN	NaN	NaN	NaN	NaN	NaN	NaN	NaN	856.76	NaN	NaN	NaN	NaN	NaN	NaN	NaN	NaN
NaN	NaN	NaN	NaN	NaN	NaN	NaN	NaN	NaN	NaN	1176.36	1058.12	NaN	NaN	NaN	NaN	NaN	NaN	NaN	NaN	NaN	NaN	NaN	NaN	NaN	NaN	NaN	NaN	NaN	NaN	NaN	NaN	NaN	NaN	NaN	NaN	NaN	NaN	NaN	NaN	NaN	1174.96	NaN	NaN	NaN	1367.2	NaN	NaN	NaN	NaN
NaN	NaN	NaN	NaN	NaN	NaN	NaN	NaN	NaN	NaN	NaN	NaN	NaN	NaN	NaN	1076.6	NaN	NaN	NaN	NaN	NaN	NaN	NaN	NaN	NaN	NaN	NaN	NaN	NaN	NaN	NaN	NaN	NaN	NaN	NaN	NaN	NaN	NaN	NaN	NaN	NaN	748.36	NaN	NaN	NaN	NaN	NaN	NaN	NaN	NaN
NaN	NaN	NaN	NaN	NaN	NaN	NaN	NaN	NaN	NaN	1041.84	NaN	NaN	NaN	NaN	1077.48	NaN	NaN	NaN	NaN	NaN	NaN	NaN	NaN	NaN	NaN	NaN	NaN	NaN	NaN	NaN	NaN	NaN	NaN	NaN	NaN	NaN	NaN	NaN	1266.32	NaN	NaN	NaN	NaN	NaN	NaN	NaN	NaN	NaN	NaN
NaN	NaN	NaN	NaN	NaN	NaN	NaN	NaN	NaN	NaN	1056.76	NaN	NaN	NaN	NaN	1229.2	NaN	NaN	NaN	NaN	NaN	NaN	NaN	NaN	NaN	NaN	NaN	NaN	NaN	NaN	NaN	NaN	NaN	NaN	NaN	NaN	NaN	NaN	NaN	1004.12	NaN	NaN	NaN	NaN	NaN	NaN	NaN	NaN	NaN	NaN
NaN	NaN	NaN	NaN	NaN	NaN	NaN	NaN	NaN	NaN	NaN	NaN	NaN	NaN	NaN	1219.32	NaN	NaN	NaN	NaN	NaN	NaN	NaN	NaN	NaN	NaN	NaN	NaN	NaN	NaN	NaN	NaN	NaN	NaN	NaN	NaN	NaN	NaN	NaN	989.96	NaN	NaN	NaN	NaN	NaN	NaN	NaN	NaN	NaN	NaN
NaN	NaN	NaN	NaN	NaN	NaN	NaN	NaN	NaN	NaN	NaN	NaN	NaN	NaN	NaN	1064.84	NaN	NaN	NaN	NaN	NaN	NaN	NaN	NaN	NaN	NaN	NaN	NaN	NaN	NaN	NaN	NaN	NaN	NaN	NaN	NaN	NaN	NaN	NaN	1073.12	NaN	NaN	NaN	NaN	NaN	NaN	NaN	NaN	NaN	NaN
NaN	NaN	NaN	NaN	NaN	NaN	NaN	NaN	NaN	NaN	NaN	NaN	NaN	NaN	NaN	987.16	NaN	NaN	NaN	NaN	NaN	NaN	NaN	NaN	NaN	NaN	NaN	NaN	NaN	NaN	NaN	NaN	NaN	NaN	NaN	NaN	NaN	NaN	NaN	1245.44	NaN	NaN	NaN	NaN	NaN	NaN	NaN	NaN	NaN	NaN
NaN	NaN	NaN	NaN	NaN	NaN	NaN	NaN	NaN	NaN	NaN	NaN	NaN	NaN	NaN	1002.84	NaN	NaN	NaN	NaN	NaN	NaN	NaN	NaN	NaN	NaN	NaN	NaN	NaN	NaN	NaN	NaN	NaN	NaN	NaN	NaN	NaN	NaN	NaN	1228.4	NaN	NaN	NaN	NaN	NaN	NaN	NaN	NaN	NaN	NaN
NaN	NaN	NaN	NaN	NaN	NaN	NaN	NaN	NaN	NaN	NaN	NaN	NaN	NaN	NaN	1094.92	NaN	NaN	NaN	NaN	NaN	NaN	NaN	NaN	NaN	NaN	NaN	NaN	NaN	NaN	NaN	NaN	NaN	NaN	NaN	NaN	NaN	NaN	NaN	1093.44	NaN	NaN	1696.2	NaN	NaN	NaN	NaN	NaN	NaN	NaN
NaN	NaN	NaN	NaN	NaN	NaN	NaN	NaN	NaN	NaN	NaN	NaN	NaN	NaN	NaN	NaN	NaN	NaN	NaN	NaN	NaN	NaN	NaN	NaN	NaN	NaN	NaN	NaN	NaN	NaN	NaN	NaN	NaN	NaN	NaN	NaN	NaN	NaN	NaN	882.92	NaN	NaN	NaN	NaN	NaN	NaN	NaN	NaN	NaN	NaN
NaN	NaN	NaN	NaN	NaN	NaN	NaN	NaN	NaN	NaN	NaN	NaN	NaN	NaN	NaN	NaN	NaN	NaN	NaN	NaN	NaN	NaN	NaN	NaN	NaN	NaN	NaN	NaN	NaN	NaN	NaN	NaN	NaN	NaN	NaN	NaN	NaN	NaN	NaN	NaN	NaN	NaN	NaN	NaN	NaN	NaN	NaN	NaN	NaN	NaN
NaN	NaN	NaN	NaN	NaN	NaN	NaN	NaN	NaN	NaN	NaN	NaN	NaN	NaN	NaN	NaN	NaN	NaN	NaN	NaN	NaN	NaN	NaN	NaN	NaN	NaN	NaN	NaN	NaN	NaN	NaN	NaN	NaN	NaN	NaN	NaN	NaN	NaN	NaN	NaN	NaN	NaN	1506.92	NaN	NaN	NaN	NaN	NaN	NaN	NaN
NaN	NaN	NaN	NaN	NaN	NaN	NaN	NaN	NaN	NaN	NaN	NaN	NaN	NaN	NaN	NaN	NaN	NaN	NaN	NaN	NaN	NaN	NaN	NaN	NaN	NaN	NaN	NaN	NaN	NaN	NaN	NaN	NaN	NaN	NaN	NaN	NaN	NaN	NaN	NaN	NaN	NaN	1558.52	NaN	NaN	NaN	NaN	NaN	NaN	NaN
NaN	NaN	NaN	NaN	NaN	NaN	NaN	NaN	NaN	NaN	NaN	NaN	NaN	NaN	NaN	NaN	NaN	NaN	NaN	NaN	NaN	NaN	NaN	NaN	NaN	NaN	NaN	NaN	NaN	NaN	NaN	NaN	NaN	NaN	NaN	NaN	NaN	NaN	NaN	NaN	NaN	NaN	1442.8	NaN	NaN	NaN	NaN	NaN	NaN	NaN
NaN	NaN	NaN	NaN	NaN	NaN	NaN	NaN	NaN	NaN	NaN	NaN	NaN	NaN	NaN	NaN	NaN	NaN	NaN	NaN	NaN	NaN	NaN	NaN	NaN	NaN	NaN	NaN	NaN	NaN	NaN	NaN	NaN	NaN	NaN	NaN	NaN	NaN	NaN	NaN	NaN	NaN	NaN	NaN	NaN	NaN	NaN	NaN	NaN	NaN
NaN	907.84	NaN	NaN	NaN	NaN	NaN	NaN	NaN	NaN	NaN	NaN	NaN	NaN	NaN	NaN	NaN	NaN	NaN	NaN	NaN	NaN	NaN	NaN	NaN	NaN	NaN	NaN	NaN	NaN	NaN	NaN	1184.8	NaN	NaN	NaN	NaN	NaN	NaN	NaN	NaN	NaN	NaN	NaN	NaN	NaN	NaN	NaN	NaN	NaN
NaN	909.92	NaN	NaN	NaN	NaN	NaN	NaN	NaN	NaN	NaN	NaN	NaN	NaN	NaN	NaN	NaN	NaN	NaN	NaN	NaN	NaN	NaN	NaN	NaN	NaN	NaN	NaN	NaN	NaN	NaN	NaN	NaN	NaN	NaN	NaN	NaN	NaN	NaN	NaN	NaN	NaN	NaN	NaN	NaN	NaN	NaN	NaN	NaN	NaN
NaN	NaN	NaN	NaN	NaN	NaN	NaN	NaN	NaN	NaN	NaN	NaN	NaN	NaN	NaN	NaN	NaN	NaN	NaN	NaN	NaN	NaN	NaN	NaN	NaN	NaN	NaN	NaN	NaN	NaN	NaN	NaN	NaN	NaN	NaN	NaN	NaN	NaN	NaN	NaN	NaN	NaN	NaN	NaN	NaN	NaN	NaN	NaN	NaN	NaN
NaN	879.44	NaN	NaN	NaN	NaN	NaN	NaN	NaN	NaN	NaN	NaN	NaN	NaN	NaN	NaN	NaN	NaN	NaN	NaN	NaN	NaN	NaN	NaN	NaN	NaN	NaN	NaN	NaN	NaN	NaN	NaN	NaN	NaN	NaN	NaN	NaN	NaN	NaN	NaN	NaN	NaN	NaN	NaN	NaN	NaN	NaN	NaN	NaN	NaN
NaN	1226.56	NaN	NaN	NaN	NaN	NaN	NaN	NaN	NaN	NaN	NaN	NaN	NaN	NaN	NaN	NaN	NaN	NaN	NaN	NaN	NaN	NaN	NaN	NaN	NaN	NaN	NaN	NaN	NaN	NaN	NaN	NaN	NaN	NaN	NaN	NaN	NaN	NaN	NaN	NaN	NaN	NaN	NaN	NaN	NaN	NaN	NaN	NaN	NaN
NaN	NaN	NaN	NaN	NaN	NaN	NaN	NaN	NaN	NaN	NaN	NaN	NaN	NaN	NaN	NaN	NaN	NaN	NaN	NaN	NaN	NaN	NaN	NaN	NaN	NaN	NaN	NaN	NaN	NaN	NaN	NaN	NaN	NaN	NaN	NaN	NaN	NaN	NaN	NaN	NaN	NaN	NaN	NaN	NaN	NaN	NaN	NaN	NaN	NaN
NaN	NaN	NaN	NaN	NaN	NaN	NaN	NaN	NaN	NaN	NaN	NaN	NaN	NaN	NaN	NaN	NaN	NaN	NaN	NaN	NaN	NaN	NaN	NaN	NaN	NaN	NaN	NaN	NaN	NaN	NaN	NaN	NaN	NaN	NaN	NaN	NaN	NaN	NaN	NaN	NaN	NaN	NaN	NaN	NaN	NaN	NaN	NaN	NaN	NaN
NaN	NaN	NaN	NaN	NaN	NaN	NaN	NaN	NaN	NaN	NaN	NaN	NaN	NaN	NaN	NaN	NaN	NaN	NaN	NaN	NaN	NaN	NaN	NaN	NaN	NaN	NaN	NaN	NaN	NaN	NaN	NaN	NaN	NaN	NaN	NaN	NaN	NaN	NaN	NaN	NaN	NaN	NaN	NaN	NaN	NaN	NaN	NaN	NaN	NaN
NaN	NaN	NaN	NaN	NaN	NaN	NaN	NaN	NaN	NaN	NaN	NaN	NaN	NaN	NaN	NaN	NaN	NaN	NaN	NaN	NaN	NaN	NaN	NaN	NaN	NaN	NaN	NaN	NaN	NaN	NaN	NaN	NaN	NaN	NaN	NaN	NaN	NaN	NaN	NaN	NaN	NaN	NaN	NaN	NaN	NaN	NaN	NaN	NaN	NaN
NaN	NaN	NaN	NaN	NaN	NaN	NaN	NaN	NaN	NaN	NaN	NaN	NaN	NaN	NaN	NaN	NaN	NaN	NaN	NaN	NaN	NaN	NaN	NaN	NaN	NaN	NaN	NaN	NaN	NaN	NaN	NaN	NaN	NaN	NaN	NaN	NaN	NaN	NaN	NaN	NaN	NaN	NaN	NaN	NaN	NaN	NaN	NaN	NaN	NaN
NaN	NaN	NaN	NaN	NaN	NaN	NaN	NaN	NaN	NaN	NaN	NaN	NaN	NaN	NaN	NaN	NaN	NaN	NaN	NaN	NaN	NaN	NaN	NaN	NaN	NaN	NaN	NaN	NaN	NaN	NaN	NaN	NaN	NaN	NaN	NaN	NaN	NaN	NaN	NaN	NaN	NaN	NaN	NaN	NaN	NaN	NaN	NaN	NaN	NaN
NaN	NaN	NaN	NaN	NaN	NaN	NaN	NaN	NaN	NaN	NaN	NaN	NaN	NaN	NaN	NaN	NaN	NaN	NaN	NaN	NaN	NaN	NaN	NaN	NaN	NaN	NaN	NaN	NaN	NaN	NaN	NaN	NaN	NaN	NaN	NaN	NaN	NaN	NaN	NaN	NaN	NaN	NaN	NaN	NaN	NaN	NaN	NaN	NaN	NaN
NaN	NaN	NaN	NaN	NaN	NaN	NaN	NaN	NaN	NaN	NaN	NaN	NaN	NaN	NaN	NaN	NaN	NaN	NaN	NaN	NaN	NaN	NaN	NaN	NaN	NaN	NaN	NaN	NaN	NaN	NaN	NaN	NaN	NaN	NaN	NaN	NaN	NaN	NaN	NaN	NaN	NaN	NaN	NaN	NaN	NaN	NaN	NaN	NaN	NaN
NaN	NaN	NaN	NaN	NaN	NaN	NaN	NaN	NaN	NaN	NaN	NaN	NaN	NaN	NaN	NaN	NaN	NaN	NaN	NaN	NaN	NaN	NaN	NaN	NaN	NaN	NaN	NaN	NaN	NaN	NaN	NaN	NaN	NaN	NaN	NaN	NaN	NaN	NaN	NaN	NaN	NaN	NaN	NaN	NaN	NaN	NaN	NaN	NaN	NaN
NaN	NaN	NaN	NaN	NaN	NaN	NaN	NaN	NaN	NaN	NaN	NaN	NaN	NaN	NaN	NaN	NaN	NaN	NaN	NaN	NaN	NaN	NaN	NaN	NaN	NaN	NaN	NaN	NaN	NaN	NaN	NaN	NaN	NaN	NaN	NaN	NaN	NaN	NaN	NaN	NaN	NaN	NaN	NaN	NaN	NaN	NaN	NaN	NaN	NaN
NaN	NaN	NaN	NaN	NaN	NaN	NaN	NaN	NaN	NaN	NaN	NaN	NaN	NaN	NaN	NaN	NaN	NaN	NaN	NaN	NaN	NaN	NaN	NaN	NaN	NaN	NaN	NaN	NaN	NaN	NaN	NaN	NaN	NaN	NaN	NaN	NaN	NaN	NaN	NaN	NaN	NaN	NaN	NaN	NaN	NaN	NaN	NaN	NaN	NaN
NaN	NaN	NaN	NaN	NaN	NaN	NaN	NaN	NaN	NaN	NaN	NaN	NaN	NaN	NaN	NaN	NaN	NaN	NaN	NaN	NaN	NaN	NaN	NaN	NaN	NaN	NaN	NaN	NaN	NaN	NaN	NaN	NaN	NaN	NaN	NaN	NaN	NaN	NaN	NaN	NaN	NaN	NaN	NaN	NaN	NaN	NaN	NaN	NaN	NaN
NaN	NaN	NaN	NaN	NaN	NaN	NaN	NaN	NaN	NaN	NaN	NaN	NaN	NaN	NaN	NaN	NaN	NaN	NaN	NaN	NaN	NaN	NaN	NaN	NaN	NaN	NaN	NaN	NaN	NaN	NaN	NaN	NaN	NaN	NaN	NaN	NaN	NaN	NaN	NaN	NaN	NaN	NaN	NaN	NaN	NaN	NaN	NaN	NaN	NaN
NaN	NaN	NaN	NaN	NaN	NaN	NaN	NaN	NaN	NaN	NaN	NaN	NaN	NaN	NaN	NaN	NaN	NaN	NaN	NaN	NaN	NaN	NaN	NaN	NaN	NaN	NaN	NaN	NaN	NaN	NaN	NaN	NaN	NaN	NaN	NaN	NaN	NaN	NaN	NaN	NaN	NaN	NaN	NaN	NaN	NaN	NaN	NaN	NaN	NaN
NaN	NaN	NaN	NaN	NaN	NaN	NaN	NaN	NaN	NaN	NaN	NaN	NaN	NaN	NaN	NaN	NaN	NaN	NaN	NaN	NaN	NaN	NaN	NaN	NaN	NaN	NaN	NaN	NaN	NaN	NaN	NaN	NaN	NaN	NaN	NaN	NaN	NaN	NaN	NaN	NaN	NaN	NaN	NaN	NaN	NaN	NaN	NaN	NaN	NaN
NaN	NaN	NaN	NaN	NaN	NaN	NaN	NaN	NaN	NaN	NaN	NaN	NaN	NaN	NaN	NaN	NaN	NaN	NaN	NaN	NaN	NaN	NaN	NaN	NaN	NaN	NaN	NaN	NaN	NaN	NaN	NaN	NaN	NaN	NaN	NaN	NaN	NaN	NaN	NaN	NaN	NaN	NaN	NaN	NaN	NaN	NaN	NaN	NaN	NaN
NaN	NaN	NaN	NaN	NaN	NaN	NaN	NaN	NaN	NaN	NaN	NaN	NaN	NaN	NaN	NaN	NaN	NaN	NaN	NaN	NaN	NaN	NaN	NaN	NaN	NaN	NaN	NaN	NaN	NaN	NaN	NaN	NaN	NaN	NaN	NaN	NaN	NaN	NaN	NaN	NaN	NaN	NaN	NaN	NaN	NaN	NaN	NaN	NaN	NaN
NaN	NaN	NaN	NaN	NaN	NaN	NaN	NaN	NaN	NaN	NaN	NaN	NaN	NaN	NaN	NaN	NaN	NaN	NaN	NaN	NaN	NaN	NaN	NaN	NaN	NaN	NaN	NaN	NaN	809.12	NaN	NaN	NaN	NaN	NaN	NaN	NaN	NaN	NaN	NaN	NaN	NaN	NaN	NaN	NaN	NaN	NaN	NaN	NaN	NaN
NaN	NaN	NaN	NaN	NaN	NaN	NaN	NaN	NaN	NaN	NaN	NaN	NaN	NaN	NaN	NaN	NaN	NaN	NaN	NaN	NaN	NaN	NaN	NaN	NaN	NaN	NaN	NaN	NaN	NaN	NaN	NaN	NaN	NaN	NaN	NaN	NaN	NaN	NaN	NaN	NaN	NaN	NaN	NaN	NaN	NaN	NaN	NaN	NaN	NaN
NaN	NaN	NaN	NaN	NaN	NaN	NaN	NaN	NaN	NaN	NaN	NaN	NaN	NaN	NaN	NaN	NaN	NaN	NaN	NaN	NaN	NaN	NaN	NaN	NaN	NaN	NaN	NaN	NaN	NaN	NaN	NaN	NaN	NaN	NaN	NaN	NaN	NaN	NaN	NaN	NaN	NaN	NaN	NaN	NaN	NaN	NaN	NaN	NaN	NaN
NaN	NaN	NaN	NaN	NaN	NaN	NaN	NaN	NaN	NaN	NaN	NaN	NaN	NaN	NaN	NaN	NaN	NaN	NaN	NaN	NaN	NaN	NaN	NaN	NaN	NaN	NaN	NaN	NaN	NaN	NaN	NaN	NaN	NaN	NaN	NaN	NaN	NaN	NaN	NaN	NaN	NaN	NaN	NaN	NaN	NaN	NaN	NaN	NaN	NaN
NaN	NaN	NaN	NaN	NaN	NaN	NaN	NaN	NaN	NaN	NaN	NaN	NaN	NaN	NaN	NaN	NaN	NaN	NaN	NaN	NaN	NaN	NaN	NaN	NaN	NaN	NaN	NaN	NaN	NaN	NaN	NaN	NaN	NaN	NaN	NaN	NaN	NaN	NaN	NaN	NaN	NaN	NaN	NaN	NaN	NaN	NaN	NaN	NaN	NaN
NaN	NaN	NaN	NaN	NaN	NaN	NaN	NaN	NaN	NaN	NaN	NaN	NaN	NaN	NaN	NaN	NaN	NaN	NaN	NaN	NaN	NaN	NaN	NaN	NaN	NaN	NaN	NaN	NaN	NaN	NaN	NaN	NaN	NaN	NaN	NaN	NaN	NaN	NaN	NaN	NaN	NaN	NaN	NaN	NaN	NaN	NaN	NaN	NaN	NaN
NaN	NaN	NaN	NaN	NaN	NaN	NaN	NaN	NaN	NaN	NaN	NaN	NaN	NaN	NaN	NaN	NaN	NaN	NaN	NaN	NaN	NaN	NaN	NaN	NaN	NaN	NaN	NaN	NaN	NaN	NaN	NaN	NaN	NaN	NaN	NaN	NaN	NaN	NaN	NaN	NaN	NaN	NaN	NaN	NaN	NaN	NaN	NaN	NaN	NaN
NaN	NaN	NaN	NaN	NaN	NaN	NaN	NaN	NaN	NaN	NaN	NaN	NaN	NaN	NaN	NaN	NaN	NaN	NaN	NaN	NaN	NaN	NaN	NaN	NaN	NaN	NaN	NaN	NaN	NaN	NaN	NaN	NaN	NaN	NaN	NaN	NaN	NaN	NaN	NaN	NaN	NaN	NaN	NaN	NaN	NaN	NaN	NaN	NaN	NaN
NaN	NaN	NaN	NaN	NaN	NaN	NaN	NaN	NaN	NaN	NaN	NaN	NaN	NaN	NaN	NaN	NaN	NaN	NaN	NaN	NaN	NaN	NaN	NaN	NaN	NaN	NaN	NaN	NaN	NaN	NaN	NaN	NaN	NaN	NaN	NaN	NaN	NaN	NaN	NaN	NaN	NaN	NaN	NaN	NaN	NaN	NaN	NaN	NaN	NaN
NaN	NaN	NaN	NaN	NaN	NaN	NaN	NaN	NaN	NaN	NaN	NaN	NaN	NaN	NaN	NaN	NaN	NaN	NaN	NaN	NaN	NaN	NaN	NaN	NaN	NaN	NaN	NaN	NaN	NaN	NaN	NaN	NaN	NaN	NaN	NaN	NaN	NaN	NaN	NaN	NaN	NaN	NaN	NaN	NaN	NaN	NaN	NaN	NaN	NaN
NaN	NaN	NaN	NaN	NaN	NaN	NaN	NaN	NaN	NaN	NaN	NaN	NaN	NaN	NaN	NaN	NaN	NaN	NaN	NaN	NaN	NaN	NaN	NaN	NaN	NaN	NaN	NaN	NaN	NaN	NaN	NaN	NaN	NaN	NaN	NaN	NaN	NaN	NaN	NaN	NaN	NaN	NaN	NaN	NaN	NaN	NaN	NaN	NaN	NaN
NaN	NaN	NaN	NaN	NaN	NaN	NaN	NaN	NaN	NaN	NaN	NaN	NaN	NaN	NaN	NaN	NaN	NaN	NaN	NaN	NaN	NaN	NaN	NaN	NaN	NaN	NaN	NaN	NaN	NaN	NaN	NaN	NaN	NaN	NaN	NaN	NaN	NaN	NaN	NaN	NaN	NaN	NaN	NaN	NaN	NaN	NaN	NaN	NaN	NaN
NaN	NaN	NaN	NaN	NaN	NaN	NaN	NaN	NaN	NaN	NaN	NaN	NaN	NaN	NaN	NaN	NaN	NaN	NaN	NaN	NaN	NaN	NaN	NaN	NaN	NaN	NaN	NaN	NaN	NaN	NaN	NaN	NaN	959.36	NaN	NaN	NaN	NaN	NaN	NaN	NaN	NaN	NaN	NaN	NaN	NaN	NaN	NaN	NaN	NaN
NaN	NaN	NaN	NaN	NaN	NaN	NaN	NaN	NaN	NaN	NaN	NaN	NaN	NaN	NaN	NaN	NaN	NaN	NaN	NaN	NaN	NaN	NaN	NaN	NaN	NaN	NaN	NaN	NaN	NaN	NaN	NaN	NaN	1091.8	NaN	NaN	NaN	NaN	NaN	NaN	NaN	NaN	NaN	NaN	NaN	NaN	NaN	NaN	NaN	NaN
NaN	NaN	NaN	NaN	NaN	NaN	NaN	NaN	NaN	NaN	NaN	NaN	NaN	NaN	NaN	NaN	NaN	NaN	NaN	NaN	NaN	NaN	NaN	NaN	NaN	NaN	NaN	NaN	NaN	NaN	NaN	NaN	NaN	1221.72	NaN	NaN	NaN	NaN	NaN	NaN	NaN	NaN	NaN	NaN	NaN	NaN	NaN	NaN	NaN	NaN
NaN	NaN	NaN	NaN	NaN	NaN	NaN	NaN	NaN	NaN	NaN	NaN	NaN	NaN	NaN	NaN	NaN	NaN	NaN	NaN	NaN	NaN	NaN	NaN	NaN	NaN	NaN	NaN	NaN	NaN	NaN	NaN	NaN	1273.44	NaN	NaN	NaN	NaN	NaN	NaN	NaN	NaN	NaN	NaN	NaN	NaN	NaN	NaN	NaN	NaN
NaN	NaN	NaN	NaN	NaN	NaN	NaN	NaN	NaN	NaN	NaN	NaN	NaN	NaN	NaN	NaN	NaN	NaN	NaN	NaN	NaN	NaN	NaN	NaN	NaN	NaN	NaN	NaN	NaN	NaN	NaN	NaN	NaN	NaN	NaN	NaN	NaN	NaN	NaN	NaN	NaN	NaN	NaN	NaN	NaN	NaN	NaN	NaN	NaN	NaN
NaN	NaN	NaN	NaN	NaN	NaN	NaN	NaN	NaN	NaN	NaN	NaN	NaN	NaN	NaN	NaN	NaN	NaN	NaN	NaN	NaN	NaN	NaN	NaN	NaN	NaN	NaN	NaN	NaN	NaN	NaN	NaN	NaN	NaN	NaN	NaN	NaN	NaN	NaN	NaN	NaN	NaN	NaN	NaN	NaN	NaN	NaN	NaN	NaN	NaN
NaN	NaN	NaN	NaN	NaN	NaN	NaN	NaN	NaN	NaN	NaN	NaN	NaN	NaN	NaN	NaN	NaN	NaN	NaN	NaN	NaN	NaN	NaN	NaN	NaN	NaN	NaN	NaN	NaN	NaN	NaN	NaN	NaN	NaN	NaN	NaN	NaN	NaN	NaN	NaN	NaN	NaN	NaN	NaN	NaN	NaN	NaN	NaN	NaN	NaN
NaN	NaN	NaN	NaN	NaN	NaN	NaN	NaN	NaN	NaN	NaN	NaN	NaN	NaN	NaN	NaN	NaN	NaN	NaN	NaN	NaN	NaN	NaN	NaN	NaN	NaN	NaN	NaN	NaN	NaN	NaN	NaN	NaN	NaN	NaN	NaN	NaN	NaN	NaN	NaN	NaN	NaN	NaN	NaN	NaN	NaN	NaN	NaN	NaN	NaN
NaN	NaN	NaN	NaN	NaN	NaN	NaN	NaN	NaN	NaN	NaN	NaN	NaN	NaN	NaN	NaN	NaN	NaN	NaN	NaN	NaN	NaN	NaN	NaN	NaN	NaN	NaN	NaN	NaN	NaN	NaN	NaN	NaN	NaN	NaN	NaN	NaN	NaN	NaN	NaN	NaN	NaN	NaN	NaN	NaN	NaN	NaN	NaN	NaN	NaN
NaN	NaN	NaN	NaN	NaN	NaN	NaN	NaN	NaN	NaN	NaN	NaN	NaN	NaN	NaN	NaN	NaN	NaN	NaN	NaN	NaN	NaN	NaN	NaN	NaN	NaN	NaN	NaN	NaN	NaN	NaN	NaN	NaN	NaN	NaN	NaN	NaN	NaN	NaN	NaN	NaN	NaN	1363.6	NaN	NaN	NaN	NaN	NaN	NaN	NaN
NaN	NaN	NaN	NaN	NaN	NaN	NaN	NaN	NaN	NaN	NaN	NaN	NaN	NaN	NaN	NaN	NaN	NaN	NaN	NaN	NaN	NaN	NaN	NaN	NaN	NaN	NaN	NaN	NaN	NaN	NaN	NaN	NaN	NaN	NaN	NaN	NaN	NaN	NaN	NaN	NaN	NaN	1305.76	NaN	NaN	NaN	NaN	NaN	NaN	NaN
NaN	NaN	NaN	NaN	NaN	NaN	NaN	NaN	NaN	NaN	NaN	NaN	NaN	NaN	NaN	NaN	NaN	NaN	NaN	NaN	NaN	NaN	NaN	NaN	NaN	NaN	NaN	NaN	NaN	NaN	NaN	NaN	NaN	NaN	NaN	NaN	NaN	NaN	NaN	NaN	NaN	NaN	1298.64	NaN	NaN	NaN	NaN	NaN	NaN	NaN
NaN	NaN	NaN	NaN	NaN	NaN	NaN	NaN	NaN	NaN	NaN	NaN	NaN	NaN	NaN	NaN	NaN	NaN	NaN	NaN	NaN	NaN	NaN	NaN	NaN	NaN	NaN	NaN	NaN	NaN	NaN	NaN	NaN	NaN	NaN	NaN	NaN	NaN	NaN	NaN	NaN	NaN	1276.12	NaN	NaN	NaN	NaN	NaN	NaN	NaN
NaN	NaN	NaN	NaN	NaN	NaN	NaN	NaN	NaN	NaN	NaN	NaN	NaN	NaN	NaN	NaN	NaN	NaN	NaN	NaN	NaN	NaN	NaN	NaN	NaN	NaN	NaN	NaN	NaN	NaN	NaN	NaN	NaN	NaN	NaN	NaN	NaN	NaN	NaN	NaN	NaN	NaN	NaN	NaN	NaN	NaN	NaN	NaN	NaN	NaN
NaN	NaN	NaN	NaN	NaN	NaN	NaN	NaN	NaN	NaN	NaN	NaN	NaN	NaN	NaN	NaN	NaN	NaN	NaN	NaN	NaN	NaN	NaN	NaN	NaN	NaN	NaN	NaN	NaN	NaN	NaN	NaN	NaN	NaN	NaN	NaN	NaN	NaN	NaN	NaN	NaN	NaN	1460.92	NaN	NaN	NaN	NaN	NaN	NaN	NaN
NaN	NaN	NaN	NaN	NaN	NaN	NaN	NaN	NaN	NaN	NaN	NaN	NaN	NaN	NaN	NaN	NaN	NaN	NaN	NaN	NaN	NaN	NaN	NaN	NaN	NaN	NaN	NaN	NaN	NaN	NaN	928	NaN	NaN	NaN	NaN	NaN	NaN	NaN	NaN	NaN	NaN	1245.48	NaN	NaN	NaN	NaN	865.96	NaN	NaN
NaN	NaN	NaN	NaN	NaN	NaN	NaN	NaN	NaN	NaN	NaN	NaN	NaN	NaN	NaN	NaN	NaN	NaN	NaN	NaN	NaN	NaN	NaN	NaN	NaN	NaN	NaN	NaN	NaN	NaN	NaN	NaN	NaN	NaN	NaN	NaN	NaN	NaN	NaN	NaN	NaN	NaN	NaN	NaN	NaN	NaN	NaN	801.96	NaN	NaN
NaN	NaN	NaN	NaN	NaN	NaN	NaN	NaN	NaN	NaN	NaN	NaN	NaN	NaN	NaN	NaN	NaN	NaN	NaN	NaN	NaN	NaN	NaN	NaN	NaN	NaN	NaN	NaN	NaN	NaN	NaN	NaN	NaN	NaN	NaN	NaN	NaN	NaN	NaN	NaN	NaN	NaN	NaN	NaN	NaN	NaN	NaN	NaN	NaN	NaN
NaN	NaN	NaN	NaN	NaN	NaN	NaN	NaN	NaN	NaN	NaN	NaN	NaN	NaN	NaN	NaN	NaN	NaN	NaN	NaN	NaN	NaN	NaN	NaN	795.56	NaN	NaN	NaN	NaN	NaN	NaN	875.96	NaN	NaN	NaN	NaN	NaN	NaN	NaN	NaN	NaN	NaN	NaN	NaN	NaN	NaN	NaN	NaN	NaN	NaN
NaN	NaN	NaN	NaN	NaN	NaN	NaN	NaN	NaN	NaN	NaN	NaN	NaN	NaN	NaN	NaN	NaN	NaN	NaN	NaN	NaN	NaN	NaN	NaN	NaN	NaN	NaN	NaN	NaN	NaN	NaN	954.8	NaN	NaN	NaN	NaN	NaN	NaN	NaN	NaN	NaN	NaN	NaN	NaN	NaN	NaN	NaN	1079.48	NaN	NaN
NaN	NaN	NaN	NaN	NaN	NaN	NaN	NaN	NaN	NaN	NaN	NaN	NaN	NaN	NaN	NaN	NaN	NaN	NaN	NaN	NaN	NaN	NaN	NaN	NaN	NaN	NaN	NaN	NaN	NaN	NaN	1047.52	NaN	NaN	NaN	NaN	NaN	NaN	NaN	NaN	NaN	NaN	NaN	NaN	NaN	NaN	NaN	NaN	NaN	NaN
NaN	NaN	NaN	NaN	NaN	NaN	NaN	NaN	NaN	NaN	NaN	NaN	NaN	NaN	NaN	NaN	NaN	NaN	NaN	NaN	NaN	NaN	NaN	NaN	NaN	NaN	NaN	NaN	NaN	NaN	NaN	1000.72	NaN	NaN	NaN	NaN	NaN	NaN	NaN	NaN	NaN	NaN	NaN	NaN	NaN	NaN	NaN	869.32	NaN	NaN
NaN	NaN	NaN	NaN	NaN	NaN	NaN	NaN	NaN	NaN	NaN	NaN	NaN	NaN	NaN	NaN	NaN	NaN	NaN	NaN	NaN	NaN	NaN	NaN	NaN	NaN	NaN	NaN	NaN	NaN	NaN	1087.6	NaN	NaN	NaN	NaN	NaN	NaN	NaN	NaN	NaN	NaN	NaN	NaN	NaN	NaN	NaN	869.88	NaN	NaN
NaN	NaN	NaN	NaN	NaN	NaN	NaN	NaN	NaN	NaN	NaN	NaN	NaN	NaN	NaN	NaN	NaN	NaN	NaN	NaN	NaN	NaN	NaN	NaN	NaN	NaN	NaN	NaN	NaN	NaN	NaN	966.76	NaN	NaN	NaN	NaN	NaN	NaN	NaN	NaN	NaN	NaN	NaN	NaN	NaN	NaN	NaN	NaN	NaN	NaN
NaN	NaN	NaN	NaN	NaN	NaN	NaN	NaN	NaN	NaN	NaN	NaN	NaN	NaN	NaN	NaN	NaN	NaN	NaN	NaN	NaN	NaN	NaN	NaN	NaN	NaN	NaN	NaN	NaN	NaN	NaN	NaN	NaN	NaN	NaN	NaN	NaN	NaN	NaN	NaN	NaN	NaN	NaN	NaN	NaN	NaN	NaN	1025.76	NaN	NaN
NaN	NaN	NaN	NaN	NaN	NaN	NaN	NaN	NaN	NaN	NaN	NaN	NaN	NaN	NaN	NaN	NaN	NaN	NaN	NaN	NaN	NaN	NaN	NaN	NaN	NaN	NaN	NaN	NaN	NaN	NaN	866.8	NaN	NaN	NaN	NaN	NaN	NaN	NaN	NaN	NaN	NaN	NaN	NaN	NaN	NaN	NaN	1019.4	NaN	NaN
NaN	NaN	NaN	NaN	NaN	NaN	NaN	NaN	NaN	NaN	NaN	NaN	NaN	NaN	NaN	NaN	NaN	NaN	NaN	NaN	NaN	NaN	NaN	NaN	NaN	NaN	NaN	NaN	NaN	NaN	NaN	NaN	NaN	NaN	NaN	NaN	668.48	NaN	NaN	NaN	NaN	NaN	1688.92	NaN	NaN	NaN	NaN	1100.52	NaN	NaN
NaN	NaN	NaN	NaN	NaN	NaN	NaN	NaN	NaN	NaN	NaN	NaN	NaN	NaN	NaN	NaN	NaN	NaN	NaN	NaN	NaN	NaN	NaN	NaN	NaN	NaN	NaN	NaN	NaN	NaN	NaN	NaN	NaN	NaN	NaN	NaN	626.88	NaN	NaN	NaN	NaN	NaN	1252.68	NaN	NaN	NaN	NaN	1136.72	1139.92	NaN
NaN	NaN	NaN	NaN	NaN	NaN	NaN	NaN	NaN	NaN	NaN	NaN	NaN	NaN	NaN	NaN	NaN	NaN	NaN	NaN	NaN	NaN	NaN	NaN	NaN	NaN	NaN	NaN	NaN	NaN	NaN	NaN	NaN	NaN	NaN	NaN	699.8	NaN	NaN	NaN	NaN	NaN	1420.52	NaN	NaN	NaN	NaN	1023.4	940.32	NaN
NaN	NaN	NaN	NaN	NaN	NaN	NaN	NaN	NaN	NaN	NaN	NaN	NaN	NaN	NaN	NaN	NaN	NaN	NaN	NaN	NaN	NaN	NaN	NaN	NaN	NaN	NaN	NaN	NaN	NaN	NaN	NaN	NaN	NaN	NaN	NaN	652	NaN	NaN	NaN	NaN	NaN	1203.68	NaN	NaN	NaN	NaN	NaN	1013.68	NaN
NaN	NaN	NaN	NaN	NaN	NaN	NaN	NaN	NaN	NaN	NaN	NaN	NaN	NaN	NaN	NaN	NaN	NaN	NaN	NaN	NaN	NaN	NaN	NaN	NaN	NaN	NaN	NaN	NaN	NaN	NaN	NaN	NaN	NaN	NaN	NaN	682.72	NaN	NaN	NaN	NaN	NaN	1188.4	NaN	NaN	NaN	NaN	948.08	888.88	NaN
NaN	NaN	NaN	NaN	NaN	NaN	NaN	NaN	NaN	NaN	NaN	NaN	NaN	NaN	NaN	NaN	NaN	NaN	NaN	NaN	NaN	NaN	NaN	NaN	NaN	NaN	NaN	NaN	NaN	NaN	NaN	NaN	NaN	NaN	NaN	NaN	696.68	NaN	NaN	NaN	NaN	NaN	1216	NaN	NaN	NaN	NaN	NaN	904.76	NaN
NaN	NaN	NaN	NaN	NaN	NaN	NaN	NaN	NaN	NaN	NaN	NaN	NaN	NaN	NaN	NaN	NaN	NaN	NaN	NaN	NaN	NaN	NaN	NaN	NaN	NaN	NaN	NaN	NaN	NaN	NaN	NaN	NaN	NaN	NaN	NaN	604.92	NaN	NaN	NaN	NaN	NaN	1103.28	NaN	NaN	NaN	NaN	NaN	1045.6	NaN
NaN	NaN	NaN	NaN	NaN	NaN	NaN	NaN	NaN	NaN	NaN	NaN	NaN	NaN	NaN	NaN	NaN	NaN	NaN	NaN	NaN	NaN	NaN	NaN	NaN	NaN	NaN	NaN	NaN	NaN	NaN	NaN	NaN	NaN	NaN	NaN	NaN	NaN	NaN	NaN	NaN	NaN	1254.88	NaN	NaN	NaN	NaN	NaN	NaN	NaN
NaN	NaN	NaN	NaN	NaN	NaN	NaN	NaN	NaN	NaN	NaN	NaN	NaN	NaN	NaN	NaN	NaN	NaN	NaN	NaN	NaN	NaN	NaN	NaN	NaN	NaN	NaN	NaN	NaN	NaN	NaN	NaN	NaN	NaN	NaN	NaN	NaN	NaN	NaN	NaN	NaN	NaN	1131.08	NaN	NaN	NaN	NaN	NaN	NaN	NaN
NaN	NaN	NaN	NaN	NaN	NaN	NaN	NaN	NaN	NaN	NaN	NaN	NaN	NaN	NaN	NaN	NaN	NaN	NaN	NaN	NaN	NaN	NaN	NaN	NaN	NaN	NaN	NaN	NaN	NaN	NaN	NaN	NaN	NaN	NaN	NaN	NaN	NaN	NaN	NaN	NaN	NaN	1190.04	NaN	NaN	NaN	NaN	NaN	NaN	NaN
NaN	NaN	NaN	NaN	NaN	NaN	NaN	NaN	NaN	NaN	NaN	NaN	NaN	NaN	NaN	NaN	NaN	NaN	NaN	NaN	NaN	NaN	NaN	NaN	NaN	NaN	NaN	NaN	NaN	NaN	NaN	NaN	NaN	NaN	NaN	NaN	NaN	NaN	NaN	NaN	869.4	NaN	1438.36	NaN	NaN	NaN	NaN	NaN	NaN	NaN
NaN	NaN	NaN	NaN	NaN	NaN	NaN	NaN	NaN	NaN	NaN	NaN	NaN	NaN	NaN	NaN	NaN	NaN	NaN	NaN	NaN	NaN	NaN	NaN	NaN	NaN	NaN	NaN	NaN	NaN	NaN	NaN	NaN	NaN	NaN	NaN	NaN	NaN	NaN	NaN	883	NaN	1309.16	NaN	NaN	NaN	NaN	NaN	NaN	NaN
NaN	NaN	NaN	NaN	NaN	NaN	NaN	NaN	NaN	NaN	NaN	NaN	NaN	NaN	NaN	NaN	NaN	NaN	NaN	NaN	NaN	NaN	NaN	NaN	NaN	NaN	NaN	NaN	NaN	NaN	NaN	NaN	NaN	NaN	NaN	NaN	NaN	NaN	NaN	NaN	1144.08	NaN	1326.36	NaN	NaN	NaN	NaN	NaN	NaN	NaN
NaN	NaN	NaN	NaN	NaN	NaN	NaN	NaN	NaN	NaN	NaN	NaN	NaN	NaN	NaN	NaN	NaN	NaN	NaN	NaN	NaN	NaN	NaN	NaN	NaN	NaN	NaN	NaN	NaN	NaN	NaN	NaN	NaN	NaN	NaN	NaN	NaN	NaN	NaN	NaN	995.2	NaN	1190.2	NaN	NaN	NaN	NaN	NaN	NaN	NaN
NaN	NaN	NaN	NaN	NaN	NaN	NaN	NaN	NaN	NaN	NaN	NaN	NaN	NaN	NaN	NaN	NaN	NaN	NaN	NaN	NaN	NaN	NaN	NaN	NaN	NaN	NaN	NaN	NaN	NaN	NaN	NaN	NaN	NaN	NaN	NaN	NaN	NaN	NaN	NaN	NaN	NaN	1253.48	NaN	NaN	NaN	NaN	NaN	NaN	NaN
NaN	NaN	NaN	NaN	NaN	NaN	NaN	956.4	NaN	NaN	NaN	NaN	NaN	NaN	NaN	NaN	NaN	NaN	NaN	NaN	NaN	NaN	NaN	NaN	NaN	NaN	NaN	NaN	NaN	NaN	NaN	NaN	NaN	NaN	NaN	NaN	NaN	NaN	NaN	NaN	NaN	NaN	1243.84	NaN	NaN	NaN	NaN	NaN	NaN	NaN
NaN	NaN	NaN	NaN	NaN	NaN	NaN	964.72	NaN	NaN	NaN	NaN	NaN	NaN	NaN	NaN	NaN	NaN	NaN	NaN	NaN	NaN	NaN	NaN	NaN	NaN	NaN	NaN	NaN	NaN	NaN	NaN	NaN	NaN	NaN	NaN	NaN	NaN	NaN	NaN	NaN	NaN	1067.16	NaN	NaN	NaN	NaN	NaN	NaN	NaN
NaN	NaN	NaN	NaN	NaN	NaN	NaN	730.36	NaN	NaN	NaN	NaN	NaN	NaN	NaN	NaN	NaN	NaN	NaN	NaN	NaN	NaN	NaN	NaN	NaN	NaN	NaN	NaN	NaN	NaN	NaN	NaN	NaN	NaN	NaN	834.32	NaN	NaN	NaN	NaN	NaN	NaN	1147.24	NaN	NaN	NaN	NaN	NaN	NaN	NaN
NaN	NaN	NaN	NaN	NaN	NaN	NaN	NaN	NaN	NaN	NaN	NaN	NaN	NaN	NaN	NaN	NaN	NaN	NaN	NaN	NaN	NaN	NaN	NaN	NaN	NaN	NaN	NaN	NaN	NaN	NaN	NaN	NaN	NaN	NaN	NaN	NaN	NaN	NaN	NaN	NaN	NaN	1304.08	NaN	NaN	NaN	NaN	NaN	NaN	NaN
NaN	NaN	NaN	NaN	NaN	NaN	NaN	834.96	NaN	NaN	NaN	NaN	NaN	NaN	NaN	NaN	NaN	NaN	NaN	NaN	NaN	NaN	NaN	NaN	NaN	NaN	NaN	NaN	NaN	NaN	NaN	NaN	NaN	NaN	NaN	736.32	NaN	NaN	NaN	NaN	NaN	NaN	1421.24	NaN	NaN	NaN	NaN	NaN	NaN	NaN
NaN	NaN	NaN	NaN	NaN	NaN	NaN	NaN	NaN	NaN	NaN	NaN	NaN	NaN	NaN	NaN	NaN	NaN	NaN	NaN	NaN	NaN	NaN	NaN	NaN	NaN	NaN	NaN	NaN	NaN	NaN	NaN	NaN	NaN	NaN	592.04	NaN	NaN	NaN	NaN	NaN	NaN	NaN	NaN	NaN	795.6	NaN	NaN	NaN	NaN
NaN	NaN	NaN	NaN	NaN	NaN	NaN	NaN	NaN	NaN	NaN	NaN	NaN	NaN	NaN	NaN	NaN	NaN	NaN	NaN	NaN	NaN	NaN	NaN	NaN	NaN	NaN	NaN	NaN	1002.84	NaN	NaN	NaN	NaN	NaN	600.96	NaN	NaN	NaN	NaN	1055.52	NaN	NaN	NaN	NaN	NaN	NaN	NaN	NaN	NaN
NaN	NaN	NaN	NaN	NaN	NaN	NaN	NaN	NaN	NaN	NaN	NaN	NaN	NaN	NaN	NaN	NaN	NaN	NaN	NaN	NaN	NaN	NaN	NaN	NaN	NaN	NaN	NaN	NaN	1023.08	966.08	NaN	NaN	NaN	NaN	658.36	NaN	NaN	NaN	NaN	NaN	NaN	NaN	NaN	NaN	798.4	NaN	NaN	731.84	NaN
NaN	NaN	NaN	NaN	NaN	NaN	NaN	NaN	NaN	NaN	NaN	NaN	NaN	NaN	NaN	NaN	NaN	NaN	NaN	NaN	NaN	NaN	NaN	NaN	NaN	NaN	NaN	NaN	NaN	1008.28	787.04	NaN	NaN	NaN	NaN	512.72	NaN	NaN	NaN	NaN	1062.48	NaN	NaN	NaN	NaN	NaN	NaN	NaN	790.92	NaN
NaN	NaN	NaN	NaN	NaN	NaN	NaN	NaN	NaN	NaN	NaN	NaN	NaN	NaN	NaN	NaN	NaN	NaN	NaN	NaN	NaN	NaN	NaN	NaN	NaN	NaN	NaN	NaN	NaN	750.52	NaN	NaN	NaN	NaN	NaN	NaN	NaN	NaN	NaN	NaN	NaN	NaN	NaN	NaN	NaN	970.28	NaN	NaN	766.52	NaN
NaN	NaN	NaN	NaN	NaN	NaN	NaN	NaN	NaN	NaN	NaN	NaN	NaN	NaN	NaN	NaN	677.2	NaN	NaN	NaN	NaN	NaN	NaN	NaN	NaN	NaN	NaN	NaN	NaN	720.68	746.28	NaN	NaN	NaN	NaN	NaN	NaN	NaN	NaN	NaN	NaN	NaN	NaN	NaN	NaN	1007.8	NaN	NaN	656.8	NaN
NaN	NaN	NaN	NaN	NaN	NaN	NaN	NaN	NaN	NaN	NaN	NaN	NaN	NaN	NaN	NaN	878.84	NaN	NaN	NaN	NaN	NaN	NaN	NaN	NaN	NaN	NaN	NaN	NaN	NaN	1003.28	NaN	NaN	NaN	NaN	NaN	NaN	NaN	NaN	NaN	NaN	NaN	1091.56	NaN	NaN	NaN	NaN	NaN	604.84	NaN
NaN	NaN	NaN	NaN	NaN	NaN	NaN	NaN	NaN	NaN	NaN	NaN	NaN	NaN	NaN	NaN	933.92	NaN	NaN	NaN	NaN	NaN	NaN	NaN	NaN	NaN	NaN	NaN	NaN	NaN	957.12	NaN	NaN	NaN	NaN	NaN	NaN	NaN	NaN	NaN	NaN	NaN	1017.96	NaN	NaN	NaN	NaN	NaN	NaN	NaN
NaN	NaN	NaN	NaN	NaN	NaN	NaN	NaN	NaN	NaN	NaN	NaN	NaN	NaN	NaN	NaN	NaN	NaN	NaN	NaN	NaN	NaN	NaN	NaN	NaN	NaN	NaN	NaN	NaN	NaN	948.24	NaN	NaN	NaN	NaN	NaN	NaN	NaN	NaN	NaN	NaN	NaN	NaN	NaN	NaN	NaN	NaN	NaN	NaN	NaN
NaN	NaN	NaN	NaN	NaN	NaN	NaN	NaN	NaN	NaN	NaN	NaN	NaN	NaN	NaN	NaN	995.88	NaN	NaN	NaN	NaN	NaN	NaN	NaN	NaN	NaN	NaN	NaN	NaN	NaN	1073	NaN	NaN	NaN	NaN	NaN	NaN	NaN	NaN	NaN	NaN	NaN	NaN	NaN	NaN	NaN	NaN	NaN	NaN	NaN
NaN	NaN	NaN	NaN	NaN	NaN	NaN	NaN	NaN	NaN	NaN	NaN	NaN	NaN	NaN	NaN	944.08	NaN	NaN	NaN	NaN	NaN	NaN	NaN	NaN	NaN	NaN	NaN	NaN	NaN	NaN	NaN	NaN	NaN	NaN	NaN	NaN	573.76	NaN	NaN	NaN	NaN	NaN	852.72	NaN	NaN	NaN	NaN	NaN	784.16
NaN	NaN	NaN	NaN	NaN	NaN	NaN	NaN	NaN	NaN	NaN	NaN	NaN	NaN	NaN	NaN	NaN	NaN	NaN	NaN	NaN	NaN	NaN	NaN	NaN	NaN	NaN	NaN	NaN	NaN	988.08	NaN	NaN	NaN	NaN	NaN	NaN	806.12	NaN	NaN	NaN	NaN	NaN	938.76	NaN	NaN	NaN	NaN	804.76	865.2
NaN	NaN	NaN	NaN	NaN	NaN	NaN	NaN	NaN	374.88	NaN	NaN	NaN	NaN	NaN	NaN	NaN	NaN	NaN	NaN	NaN	NaN	NaN	NaN	NaN	NaN	NaN	NaN	NaN	NaN	NaN	NaN	NaN	NaN	NaN	NaN	NaN	777.68	NaN	NaN	NaN	NaN	NaN	1003.68	NaN	NaN	NaN	NaN	913.52	897.04
NaN	NaN	NaN	NaN	NaN	NaN	NaN	NaN	NaN	535.52	NaN	NaN	NaN	NaN	NaN	NaN	NaN	NaN	NaN	NaN	NaN	NaN	NaN	NaN	NaN	NaN	NaN	NaN	NaN	NaN	NaN	NaN	NaN	NaN	NaN	NaN	NaN	557.72	NaN	NaN	NaN	NaN	NaN	966.48	NaN	NaN	NaN	NaN	NaN	NaN
NaN	NaN	NaN	NaN	NaN	NaN	NaN	NaN	NaN	499.76	NaN	NaN	NaN	NaN	NaN	NaN	NaN	NaN	NaN	NaN	NaN	NaN	NaN	NaN	NaN	NaN	NaN	NaN	NaN	NaN	NaN	NaN	NaN	NaN	NaN	NaN	NaN	783.6	NaN	NaN	846.16	NaN	NaN	971.88	NaN	NaN	NaN	NaN	731.16	805.44
NaN	NaN	NaN	NaN	NaN	NaN	NaN	NaN	NaN	572.92	NaN	NaN	NaN	NaN	NaN	NaN	NaN	NaN	NaN	NaN	NaN	NaN	NaN	NaN	NaN	NaN	NaN	NaN	NaN	NaN	NaN	NaN	NaN	NaN	NaN	553.08	NaN	515.24	NaN	NaN	NaN	NaN	NaN	868.84	NaN	NaN	NaN	NaN	605.12	NaN
NaN	NaN	NaN	NaN	NaN	NaN	NaN	NaN	NaN	619.12	NaN	NaN	NaN	NaN	NaN	NaN	NaN	NaN	NaN	NaN	NaN	808.08	NaN	NaN	NaN	NaN	NaN	NaN	NaN	706.48	NaN	NaN	NaN	NaN	NaN	NaN	561.76	684.36	NaN	NaN	805	NaN	NaN	1100.92	NaN	NaN	NaN	NaN	852.52	NaN
NaN	NaN	NaN	NaN	NaN	NaN	NaN	NaN	NaN	NaN	NaN	NaN	NaN	NaN	NaN	NaN	NaN	NaN	NaN	NaN	NaN	NaN	NaN	NaN	NaN	NaN	NaN	NaN	NaN	870.36	NaN	NaN	NaN	NaN	NaN	NaN	NaN	644.12	NaN	NaN	826.28	NaN	NaN	1036.92	NaN	NaN	NaN	NaN	NaN	NaN
NaN	NaN	NaN	NaN	NaN	NaN	NaN	NaN	NaN	NaN	NaN	NaN	NaN	NaN	NaN	NaN	NaN	NaN	NaN	NaN	NaN	821.72	NaN	NaN	NaN	NaN	NaN	NaN	NaN	619.08	NaN	NaN	NaN	NaN	NaN	NaN	NaN	599.84	NaN	NaN	NaN	NaN	NaN	934.92	NaN	NaN	NaN	NaN	808.24	NaN
NaN	NaN	NaN	NaN	NaN	NaN	NaN	NaN	NaN	NaN	NaN	NaN	NaN	NaN	NaN	NaN	NaN	NaN	NaN	NaN	NaN	735	NaN	NaN	NaN	NaN	NaN	NaN	NaN	716.84	NaN	NaN	NaN	NaN	NaN	NaN	600.96	602.8	NaN	NaN	NaN	NaN	NaN	1016.16	NaN	NaN	NaN	NaN	811.44	NaN
NaN	NaN	NaN	NaN	NaN	NaN	NaN	NaN	NaN	NaN	NaN	NaN	NaN	NaN	NaN	NaN	NaN	NaN	NaN	NaN	NaN	NaN	NaN	NaN	NaN	NaN	NaN	NaN	NaN	707	NaN	NaN	NaN	NaN	NaN	NaN	518.72	624.96	NaN	NaN	NaN	NaN	NaN	1111.8	NaN	NaN	NaN	NaN	697.52	NaN
NaN	NaN	NaN	NaN	NaN	NaN	NaN	NaN	NaN	NaN	NaN	NaN	NaN	NaN	NaN	NaN	NaN	NaN	NaN	NaN	NaN	NaN	NaN	NaN	NaN	NaN	NaN	NaN	NaN	NaN	NaN	NaN	595.56	NaN	NaN	NaN	NaN	655.68	NaN	NaN	NaN	NaN	NaN	887.2	NaN	NaN	NaN	NaN	832.56	NaN
NaN	NaN	NaN	NaN	NaN	NaN	NaN	NaN	NaN	NaN	NaN	NaN	NaN	NaN	NaN	NaN	NaN	NaN	NaN	NaN	NaN	NaN	NaN	NaN	NaN	NaN	NaN	NaN	NaN	701.12	NaN	NaN	900.52	NaN	NaN	NaN	NaN	NaN	NaN	NaN	NaN	NaN	NaN	805.56	NaN	NaN	NaN	874.52	665.16	NaN
NaN	857.96	NaN	NaN	NaN	NaN	NaN	NaN	NaN	NaN	NaN	NaN	NaN	NaN	NaN	NaN	NaN	NaN	NaN	NaN	NaN	NaN	524.92	NaN	NaN	NaN	NaN	NaN	NaN	578.04	NaN	NaN	586.24	NaN	NaN	NaN	NaN	645.4	NaN	NaN	NaN	NaN	NaN	1016.72	NaN	748.48	NaN	901.2	NaN	758
NaN	643.6	NaN	NaN	NaN	NaN	NaN	NaN	NaN	NaN	NaN	NaN	NaN	NaN	NaN	NaN	NaN	NaN	NaN	NaN	NaN	NaN	502.4	NaN	NaN	NaN	NaN	NaN	NaN	664.32	NaN	NaN	737.72	NaN	NaN	NaN	NaN	677.36	NaN	NaN	NaN	NaN	NaN	954.16	NaN	NaN	NaN	916.12	781.64	NaN
NaN	NaN	NaN	NaN	NaN	NaN	NaN	NaN	NaN	NaN	NaN	NaN	NaN	NaN	NaN	NaN	NaN	NaN	NaN	NaN	NaN	NaN	473	NaN	NaN	NaN	NaN	NaN	NaN	NaN	NaN	NaN	616.84	NaN	NaN	NaN	NaN	708.6	NaN	NaN	NaN	NaN	962.8	1000.68	NaN	NaN	NaN	899.04	NaN	756.28
NaN	NaN	NaN	NaN	NaN	NaN	NaN	NaN	NaN	NaN	NaN	NaN	NaN	NaN	NaN	NaN	NaN	NaN	NaN	NaN	NaN	NaN	NaN	NaN	NaN	NaN	NaN	NaN	NaN	NaN	849.68	NaN	743.48	NaN	NaN	NaN	NaN	637.76	NaN	NaN	NaN	NaN	890.36	992.6	NaN	862.12	NaN	858.16	727.4	764.68
NaN	647.64	NaN	NaN	NaN	NaN	NaN	NaN	NaN	NaN	NaN	NaN	NaN	NaN	NaN	NaN	NaN	NaN	NaN	NaN	NaN	NaN	524.68	NaN	NaN	NaN	NaN	NaN	NaN	590.68	910.88	NaN	NaN	NaN	NaN	NaN	NaN	545.56	NaN	NaN	NaN	NaN	766.28	1116.36	NaN	1033.76	NaN	914.84	NaN	742.84
NaN	NaN	NaN	NaN	NaN	NaN	NaN	NaN	NaN	NaN	NaN	NaN	NaN	NaN	NaN	NaN	710.2	NaN	NaN	NaN	NaN	NaN	515.92	NaN	NaN	NaN	NaN	NaN	NaN	NaN	1038.32	NaN	667.44	NaN	NaN	NaN	NaN	524.72	NaN	NaN	NaN	NaN	972.4	1041.36	NaN	NaN	NaN	741.08	738.84	795.92
NaN	NaN	NaN	NaN	NaN	NaN	NaN	NaN	NaN	NaN	NaN	NaN	NaN	NaN	NaN	NaN	551.44	NaN	NaN	NaN	NaN	NaN	499.76	NaN	506.44	NaN	NaN	NaN	NaN	NaN	991.2	NaN	763.36	NaN	NaN	NaN	NaN	496.96	NaN	NaN	NaN	NaN	1045.76	1023.44	NaN	NaN	774.68	661.2	NaN	747.28
NaN	NaN	NaN	NaN	NaN	NaN	NaN	NaN	NaN	NaN	793.08	NaN	NaN	NaN	NaN	NaN	906.68	NaN	NaN	NaN	NaN	NaN	527.64	NaN	NaN	NaN	NaN	NaN	NaN	486.56	989.2	NaN	644.48	NaN	NaN	NaN	NaN	555	NaN	NaN	NaN	NaN	875.48	1095.44	NaN	NaN	NaN	NaN	790.84	884.2
NaN	521.08	NaN	NaN	NaN	NaN	NaN	NaN	NaN	NaN	795.96	NaN	NaN	NaN	NaN	NaN	646.88	NaN	NaN	NaN	NaN	NaN	NaN	NaN	460.16	NaN	NaN	NaN	NaN	528	849.96	NaN	578.72	NaN	NaN	NaN	NaN	594.4	NaN	NaN	NaN	NaN	876.64	1087.52	NaN	NaN	804.4	NaN	826.16	816.12
NaN	NaN	NaN	NaN	NaN	NaN	NaN	NaN	NaN	NaN	848.88	NaN	NaN	NaN	NaN	NaN	852.44	NaN	NaN	NaN	NaN	NaN	486.92	NaN	518.48	NaN	NaN	NaN	NaN	NaN	919.48	NaN	579.44	NaN	NaN	NaN	NaN	602.72	NaN	NaN	NaN	NaN	675.04	940.36	649.84	NaN	807.76	NaN	922.16	823.16
NaN	NaN	NaN	NaN	NaN	NaN	NaN	NaN	NaN	NaN	975.64	NaN	NaN	NaN	NaN	NaN	640.36	NaN	NaN	NaN	NaN	NaN	477.92	NaN	NaN	NaN	NaN	NaN	NaN	NaN	972	NaN	705.4	NaN	NaN	NaN	NaN	487.56	NaN	NaN	NaN	NaN	801.48	864	NaN	NaN	731.32	NaN	805.6	921.44
NaN	NaN	NaN	NaN	NaN	NaN	NaN	NaN	NaN	NaN	876.24	NaN	NaN	NaN	NaN	NaN	NaN	NaN	NaN	NaN	NaN	514.2	NaN	NaN	NaN	NaN	NaN	NaN	NaN	NaN	822.76	NaN	615.92	NaN	NaN	NaN	NaN	585.28	NaN	NaN	NaN	NaN	793.2	1077.2	579.72	NaN	608.76	NaN	827.32	863.96
NaN	766.2	NaN	NaN	NaN	NaN	NaN	NaN	NaN	NaN	797.28	NaN	NaN	NaN	NaN	NaN	NaN	NaN	NaN	NaN	NaN	NaN	NaN	NaN	NaN	NaN	NaN	NaN	NaN	NaN	871.92	NaN	719.08	NaN	NaN	NaN	NaN	514.96	NaN	NaN	NaN	NaN	566.4	906	642.84	NaN	583.84	NaN	867.96	823.72
NaN	690	NaN	NaN	NaN	NaN	NaN	792.2	NaN	NaN	878.36	NaN	NaN	NaN	NaN	NaN	NaN	NaN	NaN	NaN	NaN	580.92	NaN	NaN	NaN	NaN	NaN	NaN	NaN	NaN	952.4	NaN	775.2	1024.6	NaN	NaN	NaN	642.16	NaN	NaN	NaN	NaN	NaN	1120.32	787.2	NaN	650.72	NaN	939.96	814.24
NaN	854.88	NaN	NaN	NaN	NaN	NaN	NaN	NaN	NaN	859.56	NaN	NaN	NaN	NaN	NaN	NaN	NaN	NaN	NaN	NaN	NaN	NaN	564.68	NaN	NaN	NaN	NaN	NaN	NaN	933.48	769.56	617.88	NaN	NaN	NaN	NaN	491.6	NaN	NaN	NaN	NaN	NaN	739.56	442.28	NaN	684.52	NaN	901.12	840.28
NaN	771.48	NaN	471.36	NaN	NaN	642.88	822.76	NaN	NaN	738.6	NaN	NaN	NaN	913.32	NaN	NaN	631.96	648.6	NaN	NaN	535.4	NaN	NaN	NaN	NaN	NaN	NaN	NaN	NaN	957.6	582.96	671.04	783.56	NaN	NaN	NaN	569.92	NaN	NaN	NaN	NaN	466.4	903.48	512.24	NaN	812.96	NaN	905.2	NaN
NaN	676.04	NaN	502.24	NaN	NaN	NaN	695.92	NaN	641.36	754.44	NaN	425.48	NaN	628	NaN	NaN	509.28	NaN	NaN	NaN	560.88	NaN	580.44	596.6	NaN	NaN	NaN	NaN	NaN	1058.84	786.48	694.76	886.16	NaN	NaN	NaN	590.56	NaN	NaN	NaN	NaN	574.32	712.4	NaN	NaN	704.44	NaN	806.04	NaN
NaN	617.28	NaN	541.4	NaN	NaN	NaN	702	NaN	651.24	860.64	642.44	NaN	NaN	758.04	NaN	NaN	586.2	NaN	NaN	NaN	NaN	NaN	521.88	481.32	NaN	NaN	NaN	NaN	NaN	927.44	794.28	689.56	NaN	NaN	NaN	NaN	500.2	NaN	NaN	NaN	NaN	569.12	831.28	NaN	NaN	641.76	NaN	829.2	NaN
NaN	815.6	NaN	452.88	NaN	787.32	NaN	958.16	NaN	657.36	773.88	711.08	NaN	NaN	692.32	NaN	NaN	583.04	NaN	NaN	NaN	NaN	NaN	588.28	509.28	NaN	NaN	NaN	NaN	NaN	972.04	828.68	625.6	NaN	NaN	NaN	NaN	647.12	NaN	NaN	NaN	NaN	581.36	922.92	NaN	NaN	NaN	NaN	891.96	NaN
NaN	785.56	484.8	367.16	NaN	801.24	NaN	929.04	NaN	621.24	732.48	NaN	586.48	NaN	NaN	NaN	NaN	558.84	NaN	NaN	NaN	572.2	NaN	417.64	702.16	NaN	NaN	NaN	NaN	NaN	1011.92	725.88	668.36	NaN	NaN	NaN	NaN	657.4	NaN	NaN	NaN	NaN	NaN	1002.32	NaN	NaN	NaN	NaN	904.48	NaN
NaN	820.08	NaN	536.24	NaN	937.76	NaN	955.88	NaN	642.64	885	521.72	627.28	NaN	NaN	NaN	NaN	NaN	NaN	NaN	NaN	655.56	NaN	468.24	604.56	NaN	NaN	NaN	NaN	NaN	965.64	774.08	769.76	NaN	NaN	NaN	NaN	573.68	NaN	NaN	NaN	NaN	NaN	881.08	NaN	NaN	NaN	NaN	939.24	NaN
NaN	780	NaN	577.08	NaN	870.92	NaN	808.04	NaN	777.76	NaN	NaN	598.84	NaN	NaN	NaN	NaN	NaN	NaN	NaN	NaN	655.6	NaN	429.12	619.28	NaN	NaN	NaN	NaN	NaN	874.32	908.6	628.88	NaN	NaN	NaN	NaN	588.16	NaN	NaN	NaN	NaN	NaN	947.96	NaN	NaN	NaN	NaN	845.04	NaN
NaN	753.44	NaN	528.64	NaN	830.52	NaN	837	NaN	767.48	714.88	660.64	NaN	NaN	NaN	NaN	NaN	NaN	NaN	NaN	NaN	675.12	NaN	409.88	698.48	NaN	NaN	NaN	NaN	NaN	927.44	768.76	681.8	NaN	NaN	NaN	NaN	647.64	NaN	NaN	NaN	NaN	NaN	NaN	767	NaN	NaN	NaN	885.72	NaN
NaN	747.48	NaN	538.92	NaN	692.24	NaN	722.36	NaN	751.76	646	681.44	681.56	NaN	NaN	NaN	NaN	NaN	NaN	660.32	NaN	721.16	NaN	407.04	586.8	NaN	NaN	NaN	NaN	NaN	916.96	837.64	609.56	NaN	NaN	NaN	NaN	644.76	NaN	NaN	NaN	NaN	569.6	NaN	726.96	NaN	NaN	NaN	877.24	NaN
NaN	837	NaN	601.56	NaN	846.2	NaN	900.68	NaN	436.56	NaN	691.8	NaN	NaN	NaN	NaN	NaN	NaN	NaN	NaN	NaN	741.32	NaN	444.12	739.2	NaN	NaN	NaN	NaN	NaN	860.32	899.36	794.6	NaN	NaN	NaN	NaN	675.44	NaN	NaN	NaN	NaN	695.6	NaN	729.36	NaN	NaN	NaN	815	870.16
NaN	904.48	NaN	NaN	NaN	934.48	NaN	935.12	NaN	NaN	NaN	695.12	624.12	NaN	NaN	NaN	NaN	NaN	NaN	731.92	NaN	770.72	NaN	433.36	732.88	NaN	NaN	NaN	NaN	NaN	788.68	767.4	794.92	NaN	NaN	NaN	NaN	690.48	NaN	NaN	NaN	NaN	488.12	NaN	797.8	NaN	NaN	696.84	827.76	850.76
NaN	785.84	NaN	NaN	NaN	824.68	NaN	869.96	NaN	559.68	NaN	620.52	611.72	NaN	NaN	NaN	NaN	502.16	NaN	671.56	NaN	786	NaN	NaN	653.12	NaN	NaN	NaN	NaN	NaN	940.4	849.88	594.08	NaN	NaN	NaN	NaN	632.84	NaN	NaN	NaN	NaN	825.76	NaN	747.12	NaN	NaN	597.56	914.36	773.48
NaN	943.56	NaN	592.28	NaN	793.44	NaN	789.52	NaN	489.44	NaN	614.08	581.44	NaN	NaN	NaN	NaN	510.64	NaN	777.6	NaN	527.92	NaN	NaN	607.36	NaN	NaN	NaN	NaN	NaN	1002.48	773.96	540.08	NaN	NaN	NaN	NaN	596.64	NaN	NaN	NaN	NaN	848.36	943.36	667	NaN	NaN	NaN	851.16	807.16
NaN	872.76	613.52	450.16	NaN	705.28	NaN	804.36	NaN	429.16	NaN	591.28	591.48	NaN	NaN	NaN	NaN	640.76	NaN	NaN	NaN	NaN	NaN	NaN	649.44	NaN	NaN	NaN	NaN	NaN	976.64	799.88	563.76	NaN	NaN	NaN	NaN	613.84	NaN	NaN	NaN	NaN	771.72	940.28	682.28	NaN	NaN	NaN	913.44	947.28
NaN	733.64	717.84	530.04	NaN	750.04	NaN	722.56	NaN	558.2	NaN	613.36	472.84	NaN	847.24	NaN	NaN	NaN	NaN	820.36	NaN	NaN	NaN	NaN	707.12	NaN	NaN	NaN	NaN	NaN	1015.68	755.92	568.28	NaN	NaN	NaN	NaN	501.68	NaN	NaN	NaN	NaN	761.68	980.32	747.4	NaN	NaN	783.04	834.12	815.96
NaN	901.68	688	513.8	NaN	823.12	NaN	703.76	NaN	590.6	NaN	697.08	644.52	NaN	853.4	NaN	NaN	533.16	848.8	590.52	NaN	NaN	506.56	NaN	480.56	NaN	NaN	NaN	NaN	NaN	979.04	871.4	541.96	NaN	NaN	NaN	NaN	NaN	NaN	NaN	NaN	NaN	920.44	1077.24	635.96	NaN	NaN	760.04	915.8	800.72
NaN	854.48	549.08	392.88	NaN	796.16	NaN	NaN	NaN	439.64	NaN	541.68	509.6	NaN	928.6	NaN	NaN	502.88	573.72	708.8	NaN	NaN	534.44	NaN	449.72	NaN	NaN	NaN	NaN	NaN	923.16	823.52	627.16	NaN	NaN	NaN	NaN	589.88	NaN	NaN	NaN	NaN	776.2	1135.48	722.24	NaN	NaN	838.04	850.4	873.88
NaN	749.52	580.68	NaN	NaN	845.8	NaN	617.8	NaN	498.48	NaN	602.52	587.92	NaN	877.12	NaN	NaN	NaN	850.2	717.8	NaN	NaN	483.44	NaN	597.52	NaN	NaN	NaN	NaN	NaN	938.92	785.92	606.64	NaN	NaN	NaN	NaN	569.92	NaN	NaN	NaN	NaN	758.28	NaN	749.92	NaN	NaN	737.68	837.24	854.88
NaN	800.76	535.28	541.2	NaN	843.28	NaN	886.28	NaN	504.68	NaN	626.2	583.6	NaN	949.56	NaN	NaN	470.08	894.48	761.12	NaN	NaN	482.48	NaN	508.48	NaN	NaN	NaN	NaN	NaN	765.44	792.88	670.44	NaN	NaN	NaN	NaN	NaN	NaN	NaN	NaN	NaN	793.52	1052.28	713.04	NaN	NaN	871.84	791.88	775.04
NaN	738.8	485.48	616.44	NaN	866.92	NaN	588.6	427.32	442.12	NaN	626.8	627.96	NaN	690.88	NaN	NaN	NaN	716.48	619.48	NaN	NaN	NaN	NaN	485.48	NaN	NaN	NaN	NaN	NaN	613.16	732.72	561.88	NaN	NaN	NaN	NaN	497.2	NaN	NaN	NaN	NaN	802.68	923.96	599.2	NaN	NaN	709.68	885.2	1016.56
NaN	748.56	413.72	411.72	NaN	688.96	NaN	507.08	583.48	539.84	782.56	585.6	609.48	NaN	721	607.76	NaN	413.4	682.04	703.36	NaN	NaN	NaN	NaN	557.08	NaN	NaN	617.4	NaN	NaN	587.32	720.84	809.76	NaN	NaN	NaN	NaN	472.28	NaN	NaN	NaN	NaN	770.8	998.4	631.2	NaN	NaN	803.6	788.32	NaN
NaN	772.76	460.4	539.28	NaN	711.4	NaN	874.96	NaN	471.64	NaN	501.8	496.88	NaN	647.44	467	NaN	NaN	556.04	NaN	NaN	NaN	NaN	NaN	496.6	NaN	NaN	NaN	NaN	NaN	738.28	706.12	675.28	NaN	NaN	NaN	NaN	NaN	NaN	NaN	NaN	980.44	714.08	1108.88	NaN	NaN	NaN	757.92	685.96	749.96
NaN	813.44	490.44	471.52	NaN	691.12	NaN	987.96	560.56	582.04	NaN	553.2	554.2	NaN	725.36	497.04	NaN	NaN	563.96	675.44	NaN	NaN	NaN	NaN	531.12	NaN	NaN	NaN	NaN	NaN	832.36	736.92	755.12	NaN	NaN	NaN	NaN	NaN	NaN	611	NaN	NaN	837.2	917.8	NaN	NaN	NaN	850.68	833.6	812.36
NaN	762.08	522.4	493.68	NaN	624.92	NaN	777.12	641.88	611.68	NaN	583	635.76	NaN	762.68	567.36	NaN	NaN	NaN	NaN	NaN	NaN	NaN	NaN	551	NaN	NaN	NaN	NaN	NaN	967.72	707.36	712.36	NaN	NaN	NaN	NaN	599.24	NaN	682.2	NaN	NaN	752.12	962.52	NaN	NaN	649.4	806.64	733.64	757.36
NaN	765.6	470.4	460.36	NaN	597.52	812.36	616.04	699.08	612.12	NaN	483.96	602.08	NaN	725.4	493.2	NaN	NaN	NaN	677.8	NaN	NaN	NaN	NaN	529.72	NaN	NaN	NaN	NaN	NaN	823.36	793.88	667.56	NaN	NaN	NaN	NaN	NaN	NaN	607.72	NaN	NaN	678.24	924.76	NaN	NaN	669.76	831.36	725.16	825
NaN	746.04	389.76	579.64	NaN	676.8	761.52	649.04	671.36	534.52	NaN	483.52	616.6	NaN	NaN	488.52	NaN	NaN	NaN	455.56	NaN	NaN	NaN	NaN	483.48	NaN	NaN	NaN	NaN	NaN	836.36	793.6	819.8	NaN	NaN	NaN	NaN	570.96	NaN	891.44	NaN	NaN	722.2	973.08	NaN	NaN	492.8	519.56	733.4	762.84
NaN	792.88	348.16	538.72	NaN	632.6	803.64	630.36	685.72	552.12	727.76	402.24	659.24	NaN	NaN	452.16	NaN	NaN	NaN	NaN	NaN	NaN	NaN	NaN	500.12	NaN	NaN	NaN	NaN	NaN	785.56	796.12	743.92	784.28	NaN	NaN	NaN	501.76	NaN	714	NaN	NaN	717.92	1108.84	NaN	607.84	590.8	611.64	768.28	769.32
NaN	873.32	NaN	480.08	NaN	NaN	1056.24	773.24	631.36	582.88	NaN	429.44	680.92	NaN	NaN	474.36	NaN	NaN	NaN	633.92	NaN	NaN	NaN	NaN	NaN	NaN	NaN	545.76	NaN	NaN	577.92	763.36	NaN	892.8	NaN	NaN	NaN	585.2	NaN	746.8	NaN	NaN	802.72	1112.88	NaN	NaN	496.72	730.68	759.16	706.24
NaN	876.84	NaN	576.6	NaN	635.84	618.32	630.08	648.08	676	670.6	441.32	NaN	NaN	NaN	403.56	NaN	NaN	NaN	457.32	NaN	NaN	NaN	NaN	439.44	NaN	NaN	536.76	NaN	NaN	625.04	739.08	756.44	869.44	NaN	NaN	NaN	639.32	NaN	930	NaN	NaN	674.96	955.32	NaN	644.2	604.76	548.68	673.12	NaN
NaN	727.6	NaN	522.8	NaN	614.92	665.56	394.16	NaN	575.24	790.68	525.48	587.52	NaN	NaN	506	NaN	NaN	NaN	NaN	NaN	NaN	NaN	NaN	581.44	NaN	NaN	554.84	NaN	NaN	622.28	643.32	600.76	739.44	NaN	NaN	NaN	593.56	NaN	909.44	NaN	NaN	639.44	943.04	NaN	581.24	721.48	665.76	748.12	750.88
NaN	850	NaN	602.08	NaN	443.68	697.84	NaN	621.16	485.24	671.8	NaN	705.4	NaN	NaN	456.84	NaN	NaN	NaN	NaN	NaN	NaN	NaN	NaN	552.32	NaN	NaN	647.8	NaN	NaN	631.08	662.36	518.36	821.04	NaN	NaN	NaN	NaN	NaN	892.64	NaN	NaN	773.68	998.44	NaN	671.72	NaN	683.6	578.88	NaN
NaN	799.4	NaN	440.16	NaN	556.96	569.8	NaN	620.84	539.32	664.4	NaN	645.2	NaN	NaN	404.28	NaN	484.44	NaN	NaN	NaN	NaN	NaN	NaN	NaN	NaN	NaN	559.68	482.08	NaN	665.08	649.04	644.4	892.08	NaN	NaN	NaN	581.8	NaN	920.24	NaN	NaN	799.08	1063.92	NaN	742	716.24	669	711.24	NaN
NaN	835.4	NaN	455.12	NaN	591.88	502.76	NaN	646.96	593.56	654.36	NaN	548.96	NaN	NaN	359.44	NaN	606.44	NaN	429.6	NaN	NaN	NaN	NaN	435.56	NaN	NaN	668.4	NaN	NaN	631.32	805.92	867.6	787.28	NaN	NaN	NaN	NaN	NaN	NaN	NaN	NaN	711.44	1145.88	NaN	NaN	830.68	648.04	644.84	828.8
NaN	863.84	NaN	486.52	NaN	NaN	503	NaN	574.72	547.04	729.64	520.8	592.8	NaN	NaN	459.72	NaN	584.52	NaN	NaN	NaN	NaN	NaN	NaN	NaN	NaN	NaN	599.76	464.88	NaN	596.32	644.12	813.64	897.76	NaN	NaN	NaN	566.08	NaN	NaN	NaN	NaN	851.48	1077.92	NaN	NaN	678.2	868.68	638.32	980.08
NaN	918.56	NaN	479.04	NaN	NaN	646.28	NaN	568.76	460.88	634.44	NaN	775.64	NaN	NaN	457	NaN	510.92	NaN	587.04	NaN	NaN	NaN	NaN	577.28	NaN	NaN	587.04	469.16	NaN	577.32	697.48	932.72	1051.8	NaN	NaN	NaN	534.44	NaN	NaN	NaN	NaN	809.4	1035.56	NaN	NaN	769	828.2	NaN	897.76
NaN	799.96	NaN	473.36	NaN	512.84	NaN	NaN	NaN	520.4	683.72	498.64	707.68	NaN	NaN	474.72	NaN	504.64	NaN	581.44	NaN	NaN	NaN	NaN	462.2	NaN	NaN	568.08	NaN	NaN	614.56	709.76	870.76	930.32	NaN	NaN	NaN	NaN	NaN	NaN	NaN	942.28	851.88	991.68	NaN	NaN	943.92	825.84	718.2	1040.76
NaN	811.72	NaN	471.76	NaN	540.92	NaN	NaN	515.12	525.96	758.28	474.16	686.84	NaN	NaN	370.44	NaN	617.4	NaN	487.96	NaN	NaN	NaN	NaN	NaN	NaN	NaN	730.48	NaN	NaN	NaN	718.32	736.04	1015.72	NaN	NaN	NaN	404.16	NaN	NaN	NaN	922.04	836.6	1012.84	NaN	NaN	948.32	778.24	623	1024.44
NaN	778.96	NaN	472.04	NaN	605.76	NaN	NaN	550.96	460.48	683.28	560.28	617.16	NaN	NaN	323.36	NaN	577.72	NaN	542.04	NaN	NaN	NaN	NaN	NaN	NaN	NaN	708.56	579.24	NaN	568	825.12	761.72	922.48	NaN	NaN	NaN	681.28	NaN	NaN	NaN	869.2	943.28	NaN	NaN	NaN	897.84	837.8	665.92	988.28
NaN	802.96	NaN	416.56	NaN	NaN	NaN	NaN	523.84	525.92	749.2	567.2	745	NaN	NaN	615.6	NaN	659.24	NaN	NaN	NaN	NaN	NaN	NaN	NaN	NaN	NaN	576.4	590.24	NaN	603.24	670.24	705.64	NaN	NaN	NaN	NaN	522.04	NaN	NaN	NaN	986.88	1001.68	1122.24	NaN	849.6	1030.76	832.52	NaN	988.04
NaN	679.32	NaN	388.36	NaN	523.56	NaN	NaN	NaN	NaN	NaN	431.16	686.72	NaN	NaN	448.88	NaN	628.16	NaN	569.4	NaN	NaN	NaN	NaN	NaN	NaN	NaN	621.12	558.4	NaN	711.48	780.16	755.12	NaN	NaN	NaN	NaN	741.92	NaN	NaN	NaN	937.72	946.04	1048.96	NaN	704.84	982.64	925.68	691.24	1020.04
NaN	695.64	NaN	461.92	NaN	NaN	NaN	NaN	NaN	424.68	721.52	563.4	728.92	NaN	NaN	431.92	NaN	585.36	NaN	NaN	NaN	NaN	NaN	NaN	NaN	NaN	NaN	591.56	526.32	NaN	726.72	712.92	712.4	NaN	NaN	NaN	NaN	844.72	NaN	NaN	NaN	859.4	1090.36	918.92	NaN	778	725.48	1035.6	NaN	997.56
571.08	712.56	NaN	495.72	NaN	653.6	NaN	NaN	NaN	416.48	708.52	419.6	749.52	NaN	NaN	528.44	NaN	615.16	NaN	592.08	NaN	NaN	NaN	NaN	NaN	NaN	NaN	603.64	546.76	NaN	748.36	723.52	991.6	NaN	NaN	NaN	NaN	848.56	811.88	NaN	NaN	989.16	948.64	1045.08	NaN	915.48	597.2	976.96	700.52	829.04
NaN	719.32	NaN	450.52	NaN	NaN	NaN	NaN	NaN	NaN	680.6	522.4	881.52	NaN	NaN	508.12	NaN	544.16	NaN	616.64	NaN	NaN	NaN	NaN	NaN	NaN	NaN	660.24	561.04	NaN	692.56	NaN	588.24	NaN	NaN	NaN	NaN	780.08	NaN	NaN	NaN	NaN	1001.08	793.16	NaN	NaN	713.88	993.64	717.4	922.28
659.16	698.36	NaN	NaN	NaN	546.12	NaN	NaN	NaN	481.44	617.52	487.48	779.84	NaN	NaN	571.68	NaN	723.64	NaN	573.88	NaN	NaN	NaN	NaN	NaN	NaN	NaN	522.16	516.92	NaN	872.52	664.52	772.04	NaN	NaN	NaN	NaN	828.4	NaN	NaN	NaN	NaN	1077.96	1164.2	NaN	1070.32	445.2	1034.04	712.6	1173.04
661.56	672.24	NaN	NaN	NaN	555	NaN	NaN	NaN	500.44	NaN	551	800.8	NaN	NaN	485.48	NaN	673.92	NaN	542.88	NaN	NaN	NaN	NaN	NaN	NaN	NaN	843.52	564.56	NaN	1073.72	603.24	873.76	NaN	NaN	NaN	NaN	873.16	940.6	NaN	NaN	NaN	1037.6	818.72	NaN	1147.76	604.4	1092.6	742.84	969.2
646.28	796	NaN	383.96	NaN	562.72	NaN	NaN	NaN	499.44	731.76	528.92	749.6	539.24	NaN	506.44	NaN	605.76	NaN	787.56	NaN	NaN	NaN	NaN	NaN	NaN	NaN	870.88	475.08	NaN	1114.48	729.36	832.4	NaN	NaN	NaN	NaN	897.84	788.08	NaN	NaN	NaN	1025.8	1160.88	NaN	574.64	741.04	1027.16	799.6	1023.32
604.72	730.44	NaN	453.08	NaN	606.16	NaN	NaN	NaN	493.84	786.2	NaN	839.56	NaN	NaN	455.68	NaN	682.56	NaN	625.6	NaN	NaN	NaN	NaN	NaN	NaN	NaN	NaN	443.68	NaN	1039.24	NaN	930.36	NaN	NaN	NaN	NaN	850.64	675.6	NaN	NaN	NaN	959.6	1043.48	NaN	995.08	NaN	1102.4	956.44	1086.36
NaN	766.04	NaN	477.76	NaN	639.48	NaN	NaN	NaN	538.28	685	515.76	748.48	NaN	NaN	545.76	NaN	641.12	NaN	611.04	NaN	NaN	NaN	NaN	NaN	NaN	NaN	814.4	NaN	NaN	1129.72	NaN	929.96	NaN	NaN	NaN	NaN	921.32	965.32	NaN	NaN	NaN	1071.64	1006.56	NaN	1198.28	NaN	1094.16	891.08	1026.36
696.8	855.72	NaN	489.64	NaN	586.36	NaN	NaN	NaN	524.44	777.08	NaN	789.12	NaN	NaN	434.36	NaN	699.4	NaN	803.48	NaN	NaN	NaN	NaN	NaN	NaN	NaN	NaN	NaN	NaN	1090.16	695.92	930.8	NaN	NaN	NaN	NaN	862.76	1048.68	NaN	NaN	NaN	1113.84	697.84	NaN	NaN	NaN	1026.28	813.04	1017.32
681.28	646.92	NaN	474.64	NaN	429.08	NaN	NaN	NaN	400.68	813.88	523.92	833.6	NaN	NaN	NaN	665.8	693.88	NaN	718.76	NaN	NaN	NaN	NaN	NaN	NaN	NaN	885.84	501.8	NaN	1001.56	694.28	923.68	NaN	NaN	NaN	NaN	852.36	878.56	NaN	NaN	NaN	1125.08	1087.44	NaN	499.6	NaN	1099.88	882.32	883
NaN	745.4	NaN	454.28	NaN	454.88	NaN	NaN	NaN	504.6	780.6	504.44	807.68	NaN	NaN	NaN	NaN	797.4	NaN	698.08	NaN	NaN	NaN	NaN	NaN	NaN	NaN	761.08	444.08	NaN	1190.4	884.36	738.6	NaN	NaN	NaN	NaN	1122.16	889	NaN	NaN	NaN	1074.08	1139.64	NaN	828.36	NaN	1173.76	952.76	NaN
NaN	694.52	NaN	451.36	NaN	528	NaN	NaN	NaN	530.28	742.48	544.92	967.96	NaN	NaN	NaN	542.72	NaN	NaN	745.68	NaN	NaN	NaN	NaN	NaN	NaN	NaN	710.6	519.56	NaN	1230.52	840.4	850.2	NaN	NaN	NaN	NaN	931.44	847.04	NaN	NaN	NaN	1167.48	1227.28	NaN	740.68	NaN	1045	1007.08	883.12
NaN	NaN	NaN	473.92	NaN	570.04	NaN	NaN	NaN	395.88	786.92	513.28	879.6	NaN	NaN	NaN	597.76	914.28	NaN	873.96	NaN	NaN	NaN	NaN	NaN	NaN	NaN	867.12	498.64	NaN	1043.64	808.24	733.28	1005.8	NaN	NaN	NaN	994.36	910.36	NaN	NaN	NaN	1310.12	1105.24	NaN	870.68	NaN	1023.28	1063.84	1135.48
673.32	NaN	NaN	576.64	NaN	635.4	NaN	NaN	NaN	548.16	712	526.64	865.36	NaN	NaN	NaN	647.56	848.16	NaN	626.36	NaN	NaN	NaN	NaN	NaN	NaN	NaN	692.2	465.8	NaN	1061.04	903.04	796	703.52	NaN	NaN	NaN	880.28	1033.08	NaN	NaN	NaN	1172.68	1129.32	NaN	1058.4	NaN	1032.32	996.52	1000.64
743	NaN	NaN	536.04	NaN	700.16	NaN	NaN	NaN	509.24	854.24	496.04	967.92	NaN	NaN	NaN	579.96	768.36	NaN	650.56	NaN	NaN	NaN	NaN	NaN	NaN	NaN	915.96	459.4	NaN	1013.96	785.64	698.28	957.12	NaN	637.8	NaN	949.12	1011.64	NaN	NaN	NaN	1225.56	1170.36	NaN	882.92	NaN	816.16	792.8	NaN
716.28	NaN	NaN	572.6	NaN	495.44	NaN	673.72	NaN	423.88	802.28	434.68	889.12	NaN	NaN	NaN	569.76	860.32	NaN	528.36	NaN	NaN	NaN	NaN	NaN	NaN	NaN	850.16	420.92	NaN	947	973.84	818.32	1371.24	NaN	NaN	NaN	972.28	1021.64	NaN	NaN	NaN	1172	NaN	NaN	676.68	NaN	934.96	1063.16	959.68
650.76	NaN	NaN	544.92	NaN	693.64	NaN	NaN	NaN	419.68	717.28	568.64	869.32	NaN	NaN	NaN	542.28	714.8	NaN	551.48	NaN	NaN	NaN	NaN	NaN	NaN	NaN	762.52	NaN	NaN	941.88	994.12	745.12	1141.08	NaN	715.92	NaN	893.72	1010.36	NaN	NaN	NaN	1302.48	1232.44	NaN	467.96	NaN	911.28	978.68	897.48
708	NaN	NaN	502.92	NaN	720.8	NaN	NaN	NaN	381.52	1012.32	488.64	949.44	NaN	NaN	NaN	674.04	732.2	NaN	695.4	NaN	NaN	NaN	NaN	NaN	NaN	NaN	843.2	400.28	NaN	917.4	820.04	699.04	1166.08	NaN	795.36	NaN	991.28	900.44	NaN	NaN	NaN	1179.84	1152.72	NaN	481.84	NaN	991.64	937.16	979.44
732.88	NaN	NaN	NaN	NaN	827.32	NaN	NaN	NaN	453.28	749.32	538.44	920.28	NaN	NaN	NaN	669.6	899.32	NaN	827.52	NaN	NaN	NaN	NaN	NaN	NaN	NaN	903.36	NaN	NaN	1028.4	NaN	795.88	1095.56	NaN	675.4	NaN	930.96	830.68	NaN	NaN	NaN	1146.68	1147.12	NaN	658.4	NaN	926.36	974.6	1088.84
712.84	NaN	NaN	529.04	NaN	756.28	NaN	NaN	NaN	492.8	708.72	551.36	912	NaN	NaN	NaN	679.56	808.88	NaN	727.64	NaN	NaN	NaN	NaN	NaN	NaN	NaN	602.2	400.16	NaN	1053.64	823.16	702.88	1125.76	NaN	639.32	NaN	916.16	1115.28	NaN	NaN	NaN	1232.52	NaN	NaN	803.92	NaN	1167.44	965.44	1015.28
706.08	NaN	NaN	576.28	NaN	662.2	NaN	NaN	NaN	521.64	NaN	568.04	908.28	NaN	NaN	NaN	546.76	778.4	NaN	864.24	NaN	NaN	NaN	NaN	NaN	NaN	NaN	668.04	431.12	NaN	1100.2	830.6	636.84	948.44	NaN	652.6	NaN	1021	997.44	NaN	NaN	NaN	1292.36	NaN	NaN	722.64	NaN	921.36	933.8	1037.16
672.16	NaN	NaN	568.12	NaN	677.48	NaN	NaN	NaN	560.28	NaN	593.96	NaN	NaN	NaN	NaN	673.44	819.52	NaN	625.68	NaN	NaN	NaN	NaN	NaN	NaN	NaN	726.44	470.24	NaN	912.32	851.04	NaN	1002.96	NaN	698.44	NaN	801.6	822.92	NaN	NaN	NaN	1126.36	1058.68	NaN	661.72	NaN	1015.76	1061.6	NaN
651.96	NaN	NaN	547.36	NaN	793.64	NaN	NaN	NaN	651.76	793.8	605.64	907.4	NaN	NaN	NaN	670.44	886.44	NaN	723.96	NaN	NaN	NaN	NaN	NaN	NaN	NaN	946.84	549.92	NaN	880.6	810.8	NaN	919.4	NaN	760.96	NaN	913.2	911.92	NaN	NaN	NaN	1201.4	1080.92	NaN	661.48	NaN	932.76	998.6	1045.76
706.2	NaN	NaN	540.48	NaN	812.48	NaN	NaN	NaN	626.64	673.88	645.84	974.16	NaN	NaN	NaN	625.4	NaN	NaN	736.72	NaN	NaN	NaN	NaN	NaN	NaN	NaN	602.12	NaN	NaN	882.2	640.24	NaN	965.4	NaN	737.32	NaN	961.04	917.16	NaN	NaN	NaN	1239.36	979.8	NaN	NaN	NaN	931.96	1073.8	NaN
756.04	NaN	NaN	540.76	NaN	810.88	NaN	NaN	NaN	648.96	881.04	641.92	774.52	NaN	NaN	NaN	795.48	NaN	NaN	638.56	NaN	NaN	NaN	NaN	NaN	NaN	NaN	769.12	533.44	NaN	895.72	774.48	NaN	819	NaN	682.56	NaN	918.08	835.4	NaN	NaN	NaN	1197.48	NaN	NaN	NaN	NaN	982.08	1193.92	NaN
NaN	NaN	NaN	512.84	NaN	814.16	NaN	NaN	NaN	529.04	808.8	606.92	963.68	NaN	NaN	NaN	590.16	NaN	NaN	702	NaN	NaN	NaN	NaN	NaN	NaN	NaN	582.64	485.88	NaN	969.68	750.36	NaN	857.2	NaN	743.04	NaN	1047.96	888.28	NaN	NaN	NaN	1110.56	1131	NaN	NaN	NaN	1009.52	1040.36	NaN
757.84	NaN	NaN	549.44	NaN	NaN	NaN	NaN	NaN	635.52	843.2	621.84	909.12	792.56	NaN	NaN	696.6	NaN	NaN	717.76	NaN	NaN	NaN	NaN	NaN	678.32	NaN	728.64	522.88	NaN	896.64	928.36	NaN	893.88	808.76	534.2	NaN	NaN	844.48	NaN	NaN	NaN	1020.92	1175.32	NaN	NaN	NaN	917.08	900.48	NaN
762.92	NaN	568.28	465.48	NaN	840.84	NaN	NaN	NaN	531.8	961.08	555.2	NaN	853.48	NaN	NaN	465.56	NaN	NaN	697.04	NaN	NaN	NaN	NaN	NaN	NaN	NaN	813.48	494.44	NaN	886.8	942.64	NaN	1047.32	NaN	758.88	NaN	NaN	863.24	NaN	NaN	NaN	1176.88	NaN	NaN	NaN	NaN	774.12	983.16	NaN
714.12	NaN	587.92	530.48	NaN	876.44	NaN	NaN	NaN	567.68	904.8	611.56	NaN	795.8	NaN	NaN	713.8	NaN	NaN	663.2	NaN	NaN	NaN	NaN	NaN	712.64	NaN	NaN	432.2	NaN	1050.96	905.16	NaN	758.44	NaN	761.72	NaN	NaN	863.2	NaN	NaN	NaN	1205.76	988.2	NaN	NaN	NaN	969.72	919.92	NaN
699.28	NaN	652.28	597.48	NaN	742.08	NaN	NaN	NaN	528.96	887.72	557.84	NaN	698.36	NaN	NaN	670.56	NaN	NaN	784.64	NaN	NaN	460	NaN	NaN	716.76	NaN	NaN	NaN	NaN	1082.2	874.56	NaN	1164.88	838.68	896.12	NaN	NaN	864.32	NaN	NaN	NaN	1191.48	1044.52	NaN	NaN	NaN	888.36	918.08	NaN
737.04	NaN	NaN	540.04	744	NaN	NaN	NaN	NaN	575.36	746.64	587	NaN	825.64	NaN	NaN	688.68	NaN	NaN	596.24	NaN	NaN	431.24	NaN	NaN	822.6	NaN	NaN	426.32	NaN	938.12	1079.04	NaN	1004.56	835.08	848.08	NaN	NaN	870.76	NaN	NaN	NaN	1184.04	NaN	NaN	NaN	NaN	906.36	952.92	NaN
677.4	NaN	454.04	528.88	NaN	NaN	NaN	NaN	NaN	619.88	722.24	613.52	NaN	802.56	NaN	NaN	624.28	NaN	NaN	897.48	NaN	NaN	NaN	NaN	NaN	687.4	NaN	NaN	NaN	NaN	1178.24	970.6	NaN	710.4	826.88	718.72	NaN	NaN	923.48	NaN	NaN	NaN	1292.28	1116.08	NaN	NaN	NaN	914.64	957.48	NaN
NaN	NaN	533.28	616.96	556.24	NaN	NaN	NaN	NaN	596.36	770.44	559.52	NaN	671.8	NaN	NaN	710.88	NaN	NaN	749.12	NaN	NaN	488.84	NaN	NaN	NaN	NaN	NaN	502.88	NaN	1004.88	774.24	NaN	850.92	712.92	542.88	NaN	NaN	948.96	NaN	NaN	NaN	1205.48	NaN	NaN	NaN	NaN	961.48	974.8	NaN
618.84	NaN	540.4	546.04	733.44	NaN	NaN	NaN	NaN	670	756.96	604.68	NaN	854.52	NaN	NaN	628.4	NaN	NaN	771.32	NaN	NaN	NaN	NaN	NaN	NaN	NaN	NaN	584.28	NaN	1088.28	962.48	NaN	683.16	713.04	779.2	NaN	NaN	1124.12	NaN	NaN	NaN	1095.4	1138.64	NaN	NaN	NaN	747.76	834.72	NaN
593.4	NaN	602.44	625.4	664.12	NaN	NaN	NaN	NaN	638.44	815.84	456.16	NaN	843.28	NaN	NaN	594.16	NaN	NaN	603.32	NaN	NaN	NaN	NaN	NaN	NaN	614.52	NaN	542.48	NaN	1109.2	NaN	NaN	522.32	565.12	870.84	NaN	NaN	981.64	NaN	NaN	NaN	1178.56	1126.2	NaN	NaN	NaN	1064.8	738.6	NaN
NaN	NaN	582	551.6	636.08	NaN	NaN	NaN	NaN	537.68	726.52	536.24	NaN	911.36	NaN	NaN	636.96	NaN	NaN	681.28	NaN	NaN	NaN	NaN	NaN	NaN	666.4	NaN	510.32	NaN	1006.56	NaN	NaN	732.72	870.12	743.52	NaN	NaN	779.12	NaN	NaN	NaN	1235	1166.88	NaN	NaN	775.68	1058.8	805.96	NaN
672.08	NaN	519.24	564.92	577.24	NaN	NaN	NaN	NaN	563.68	806.64	476.84	NaN	814.68	NaN	NaN	649.24	NaN	NaN	704.48	NaN	NaN	458.12	NaN	NaN	NaN	780.96	NaN	NaN	NaN	1054.12	874.36	NaN	844.68	884.28	722.84	NaN	NaN	792.32	NaN	NaN	NaN	1156	891.12	NaN	NaN	629.88	1130.48	714.76	NaN
NaN	NaN	643.68	679.4	NaN	NaN	NaN	NaN	NaN	608.32	748	487.36	NaN	856.96	NaN	NaN	575.64	NaN	NaN	838.08	NaN	NaN	NaN	NaN	NaN	NaN	862.8	NaN	481.52	NaN	995.44	NaN	NaN	857.24	925.96	664.04	NaN	NaN	905.48	NaN	NaN	NaN	1180	1141.92	NaN	NaN	664.8	1106.32	805.4	NaN
NaN	NaN	542	530.8	516.04	NaN	NaN	NaN	NaN	561.32	736.84	489	NaN	877.84	NaN	NaN	500.16	NaN	NaN	749.72	NaN	NaN	587.6	NaN	NaN	NaN	714.32	NaN	NaN	NaN	983.36	NaN	NaN	939.32	871.88	587.72	NaN	NaN	842.52	NaN	NaN	NaN	1302.12	NaN	NaN	NaN	688.2	1262	809.4	NaN
NaN	NaN	463.32	514.56	512.84	NaN	NaN	NaN	NaN	555.72	749.72	416.8	NaN	990.76	NaN	NaN	540.6	NaN	NaN	681.24	NaN	NaN	518.56	NaN	NaN	NaN	837.76	NaN	NaN	NaN	914.4	NaN	NaN	886.04	785.64	560.72	NaN	NaN	936.12	NaN	NaN	NaN	1193.4	NaN	NaN	NaN	580.32	1231.88	796.44	NaN
NaN	NaN	625.96	585.52	802.88	NaN	NaN	NaN	NaN	601.24	681.96	549.96	NaN	766.68	NaN	NaN	596.96	NaN	NaN	576.96	NaN	NaN	484.24	NaN	NaN	NaN	731.52	NaN	NaN	NaN	869.64	NaN	NaN	807.28	744.44	NaN	NaN	NaN	800.8	NaN	NaN	NaN	947.32	NaN	NaN	NaN	944.2	1347.48	778.64	NaN
NaN	NaN	564.8	493	885.76	NaN	NaN	NaN	NaN	NaN	704.68	512.52	NaN	948.2	NaN	NaN	618.04	NaN	NaN	844.16	NaN	NaN	466.44	NaN	NaN	NaN	706.24	NaN	NaN	NaN	1105.32	NaN	NaN	903.32	1079.72	NaN	NaN	NaN	955.52	NaN	NaN	NaN	1025.92	NaN	NaN	NaN	607.32	NaN	850.6	NaN
NaN	NaN	468.48	468.04	NaN	NaN	NaN	NaN	NaN	646.12	790.8	542.4	NaN	998.44	NaN	NaN	743.72	NaN	NaN	813.4	NaN	NaN	568.16	NaN	NaN	NaN	NaN	NaN	NaN	NaN	1023.68	NaN	NaN	1197.56	1059.36	NaN	NaN	NaN	1051	NaN	NaN	NaN	1044.4	NaN	NaN	NaN	735.84	1381.68	878.16	NaN
NaN	NaN	536.52	581.68	NaN	NaN	NaN	NaN	NaN	695.04	634.2	594.08	NaN	NaN	NaN	NaN	685.92	NaN	NaN	715.36	NaN	NaN	NaN	NaN	NaN	NaN	NaN	NaN	NaN	NaN	950.2	NaN	NaN	1114.28	973.68	NaN	NaN	NaN	1026	NaN	NaN	NaN	1181.28	NaN	NaN	NaN	631.36	1636.24	902.8	NaN
NaN	NaN	527.88	464.64	NaN	NaN	NaN	NaN	NaN	826.24	655.52	548.48	NaN	882.92	NaN	NaN	740.28	NaN	NaN	651.12	NaN	NaN	417.84	NaN	NaN	NaN	NaN	NaN	NaN	NaN	1028.88	NaN	NaN	1132.64	939.68	NaN	NaN	NaN	834.2	NaN	NaN	NaN	1255.28	NaN	NaN	NaN	1020.44	1272.56	839.64	NaN
NaN	NaN	301.2	513.4	NaN	NaN	NaN	NaN	NaN	809.64	NaN	562.04	NaN	874.32	NaN	NaN	676.68	NaN	NaN	580.76	NaN	NaN	557.36	NaN	NaN	NaN	NaN	NaN	NaN	NaN	1015.8	NaN	NaN	1306.08	1024.64	NaN	NaN	NaN	837.56	NaN	NaN	NaN	1184.04	NaN	NaN	NaN	NaN	1264.44	795.12	NaN
NaN	NaN	512.08	553.32	NaN	NaN	NaN	NaN	NaN	771.96	509.88	511.4	NaN	NaN	NaN	NaN	616.44	NaN	NaN	842.8	NaN	NaN	540.88	NaN	NaN	NaN	NaN	NaN	NaN	NaN	1139.44	NaN	NaN	1079.92	885.84	NaN	NaN	NaN	885.96	NaN	NaN	NaN	1188.68	NaN	NaN	NaN	1100.8	1187.92	834.12	NaN
NaN	NaN	505.44	493.16	NaN	NaN	NaN	NaN	NaN	677.64	NaN	515.96	NaN	879.44	NaN	NaN	656	NaN	NaN	779.24	NaN	NaN	660.56	NaN	NaN	NaN	NaN	NaN	NaN	NaN	999.72	NaN	NaN	1172.84	NaN	NaN	NaN	NaN	796.88	NaN	NaN	NaN	1142.32	NaN	NaN	NaN	1081.8	1291.88	838.4	NaN
NaN	NaN	654.88	454	NaN	NaN	NaN	NaN	NaN	556.64	NaN	393.36	NaN	759.36	NaN	NaN	730.52	NaN	NaN	683.6	NaN	NaN	549.04	NaN	NaN	NaN	NaN	NaN	NaN	NaN	847.04	NaN	NaN	1193.96	NaN	NaN	NaN	NaN	814.92	NaN	NaN	NaN	1153.36	NaN	NaN	NaN	NaN	1544.4	841.64	NaN
NaN	NaN	629.92	539.08	NaN	NaN	NaN	NaN	NaN	752.88	NaN	499.48	NaN	857.12	NaN	NaN	503.48	NaN	NaN	878.08	NaN	NaN	535.48	NaN	NaN	NaN	NaN	NaN	NaN	NaN	736.92	NaN	NaN	1224.32	NaN	NaN	NaN	NaN	853.12	NaN	NaN	NaN	1256.4	NaN	NaN	NaN	NaN	1518.08	887	NaN
NaN	NaN	NaN	491.2	NaN	NaN	NaN	NaN	NaN	609.56	NaN	488.84	NaN	773.28	NaN	NaN	NaN	NaN	NaN	998.16	NaN	NaN	NaN	NaN	NaN	NaN	NaN	NaN	NaN	NaN	740.68	NaN	NaN	1089.84	NaN	NaN	NaN	NaN	NaN	NaN	NaN	NaN	1202.8	NaN	NaN	NaN	NaN	1477.36	815.16	NaN
NaN	NaN	NaN	670.8	NaN	NaN	NaN	NaN	NaN	NaN	NaN	484.8	NaN	710.12	NaN	NaN	473.2	NaN	NaN	925.04	NaN	NaN	492.56	NaN	NaN	NaN	NaN	NaN	NaN	NaN	916.36	NaN	NaN	NaN	NaN	NaN	NaN	NaN	1001.68	NaN	NaN	NaN	1214.24	NaN	NaN	NaN	NaN	1738.6	851.6	NaN
NaN	NaN	NaN	591.04	NaN	NaN	NaN	NaN	NaN	703.6	NaN	542.92	NaN	NaN	NaN	NaN	520.96	NaN	NaN	801.48	NaN	NaN	NaN	NaN	NaN	NaN	NaN	NaN	NaN	NaN	871.52	NaN	NaN	749.68	NaN	NaN	NaN	NaN	NaN	NaN	NaN	NaN	866.92	NaN	NaN	NaN	NaN	1225.76	1034.32	NaN
NaN	NaN	NaN	553.92	NaN	NaN	NaN	NaN	NaN	750	NaN	369.64	NaN	NaN	NaN	NaN	604.96	NaN	NaN	694.88	NaN	NaN	548.48	NaN	NaN	NaN	NaN	NaN	NaN	NaN	886.88	NaN	NaN	1197.48	NaN	NaN	NaN	NaN	NaN	NaN	NaN	NaN	1204.2	NaN	NaN	NaN	NaN	1638.2	1083.56	NaN
NaN	NaN	NaN	558.12	NaN	NaN	NaN	NaN	NaN	609.12	NaN	430.72	NaN	NaN	NaN	644.44	452.8	NaN	NaN	763.88	NaN	NaN	NaN	NaN	NaN	NaN	NaN	NaN	NaN	NaN	789.32	NaN	NaN	1079.92	NaN	NaN	NaN	NaN	610.64	NaN	NaN	NaN	1504.64	NaN	NaN	NaN	NaN	1340.88	1036.88	NaN
NaN	NaN	NaN	527.88	NaN	NaN	NaN	NaN	NaN	NaN	NaN	586.8	NaN	NaN	NaN	NaN	527	NaN	NaN	757.12	NaN	NaN	NaN	NaN	NaN	NaN	NaN	NaN	NaN	NaN	954.68	NaN	NaN	NaN	NaN	NaN	NaN	NaN	767.2	NaN	NaN	NaN	1183.2	NaN	NaN	NaN	NaN	1241.2	946.64	NaN
NaN	NaN	NaN	NaN	NaN	NaN	NaN	NaN	NaN	470.52	NaN	459.44	NaN	NaN	NaN	NaN	NaN	NaN	NaN	897.68	NaN	NaN	693.56	NaN	NaN	NaN	NaN	NaN	NaN	NaN	922.8	NaN	NaN	NaN	NaN	NaN	NaN	NaN	969.6	NaN	NaN	NaN	1098.24	NaN	NaN	NaN	NaN	NaN	997.32	NaN
NaN	NaN	NaN	567.76	NaN	NaN	NaN	NaN	NaN	576.28	NaN	433.96	NaN	NaN	NaN	552.24	NaN	NaN	NaN	852.92	NaN	NaN	646.76	NaN	NaN	NaN	NaN	NaN	NaN	NaN	974.24	NaN	NaN	NaN	NaN	NaN	NaN	NaN	924.12	NaN	NaN	NaN	1069.52	NaN	NaN	NaN	NaN	NaN	1012.4	NaN
NaN	NaN	NaN	NaN	NaN	NaN	NaN	NaN	NaN	NaN	NaN	485.24	NaN	NaN	NaN	505	NaN	NaN	NaN	718.8	NaN	NaN	NaN	NaN	NaN	NaN	NaN	NaN	NaN	NaN	957.92	NaN	NaN	NaN	NaN	NaN	NaN	NaN	871.6	NaN	NaN	NaN	1321.2	NaN	NaN	NaN	NaN	NaN	967.08	NaN
NaN	NaN	NaN	NaN	NaN	NaN	NaN	NaN	NaN	NaN	NaN	623.44	NaN	NaN	NaN	539.04	NaN	NaN	NaN	869.64	NaN	NaN	NaN	NaN	NaN	NaN	NaN	NaN	NaN	NaN	1021.24	NaN	NaN	NaN	NaN	NaN	NaN	NaN	821.16	NaN	NaN	NaN	1147.84	NaN	NaN	NaN	NaN	NaN	974.52	NaN
NaN	NaN	NaN	NaN	NaN	NaN	NaN	NaN	NaN	729.24	NaN	526.04	NaN	NaN	NaN	NaN	NaN	NaN	NaN	745.28	NaN	NaN	NaN	NaN	NaN	NaN	NaN	NaN	NaN	NaN	1037.24	NaN	NaN	NaN	NaN	NaN	NaN	NaN	715.04	NaN	NaN	NaN	1235.44	NaN	NaN	NaN	NaN	NaN	886.12	NaN
NaN	NaN	NaN	NaN	NaN	NaN	NaN	NaN	NaN	NaN	NaN	565.56	NaN	NaN	NaN	NaN	NaN	NaN	NaN	1092.76	NaN	NaN	NaN	NaN	NaN	NaN	NaN	NaN	NaN	NaN	NaN	NaN	NaN	NaN	NaN	NaN	NaN	NaN	742.76	NaN	NaN	NaN	1124.12	NaN	NaN	NaN	NaN	NaN	902.92	NaN
NaN	NaN	NaN	NaN	NaN	NaN	NaN	NaN	NaN	549.72	NaN	649.24	NaN	NaN	NaN	533.96	NaN	NaN	NaN	735.32	NaN	NaN	NaN	NaN	NaN	NaN	NaN	NaN	NaN	NaN	NaN	NaN	NaN	NaN	NaN	NaN	NaN	NaN	855.04	NaN	NaN	NaN	1412.8	NaN	NaN	NaN	NaN	NaN	590.8	NaN
NaN	NaN	NaN	NaN	NaN	NaN	NaN	NaN	NaN	659.92	NaN	583.28	NaN	NaN	NaN	570.72	NaN	NaN	NaN	771.32	NaN	NaN	NaN	NaN	NaN	NaN	NaN	NaN	NaN	NaN	NaN	NaN	NaN	NaN	NaN	NaN	NaN	NaN	814.16	NaN	NaN	NaN	1397.32	NaN	NaN	NaN	NaN	NaN	909	NaN
NaN	NaN	NaN	NaN	NaN	NaN	NaN	NaN	NaN	556.04	NaN	NaN	NaN	NaN	NaN	496.96	NaN	NaN	NaN	1014.76	NaN	NaN	NaN	NaN	NaN	NaN	NaN	NaN	NaN	NaN	NaN	NaN	NaN	NaN	NaN	NaN	NaN	NaN	NaN	NaN	NaN	NaN	1333.72	NaN	NaN	NaN	1006.2	NaN	788.48	NaN
NaN	NaN	NaN	NaN	NaN	NaN	NaN	NaN	NaN	NaN	NaN	562.72	NaN	NaN	NaN	460.2	NaN	NaN	NaN	888.24	NaN	NaN	NaN	NaN	NaN	NaN	NaN	NaN	NaN	NaN	NaN	NaN	NaN	NaN	NaN	NaN	NaN	NaN	NaN	NaN	NaN	NaN	NaN	NaN	NaN	NaN	1006.28	NaN	854.08	NaN
NaN	NaN	NaN	NaN	NaN	NaN	NaN	NaN	NaN	NaN	NaN	NaN	NaN	NaN	NaN	560.72	NaN	NaN	NaN	772.04	NaN	NaN	NaN	NaN	NaN	NaN	NaN	NaN	NaN	NaN	1234.72	NaN	NaN	NaN	NaN	NaN	NaN	NaN	NaN	NaN	NaN	NaN	NaN	NaN	NaN	NaN	NaN	NaN	1061.88	NaN
NaN	NaN	NaN	NaN	NaN	NaN	NaN	NaN	NaN	NaN	NaN	559.44	NaN	NaN	NaN	593	NaN	NaN	NaN	640.48	NaN	NaN	NaN	NaN	NaN	NaN	NaN	NaN	NaN	NaN	NaN	NaN	NaN	NaN	NaN	NaN	NaN	NaN	NaN	NaN	NaN	NaN	NaN	NaN	NaN	NaN	722.6	NaN	1143.12	NaN
NaN	NaN	NaN	NaN	NaN	NaN	NaN	NaN	NaN	618.4	NaN	532.92	NaN	NaN	NaN	486.68	NaN	NaN	NaN	753.96	NaN	NaN	NaN	NaN	NaN	NaN	NaN	NaN	NaN	NaN	NaN	NaN	NaN	NaN	NaN	NaN	NaN	NaN	NaN	NaN	NaN	NaN	NaN	NaN	NaN	NaN	917.6	NaN	1095.88	NaN
NaN	NaN	NaN	NaN	NaN	NaN	NaN	NaN	NaN	NaN	NaN	528.24	NaN	NaN	NaN	499.8	NaN	NaN	NaN	957.84	NaN	NaN	NaN	NaN	NaN	NaN	NaN	NaN	NaN	NaN	1007.2	NaN	NaN	NaN	NaN	NaN	NaN	NaN	NaN	NaN	NaN	NaN	NaN	NaN	NaN	NaN	800.96	NaN	1121.8	NaN
NaN	NaN	NaN	NaN	NaN	NaN	NaN	NaN	NaN	NaN	NaN	527.24	NaN	NaN	NaN	588.56	NaN	NaN	NaN	906.24	NaN	NaN	NaN	NaN	NaN	NaN	NaN	NaN	NaN	NaN	1245.92	NaN	NaN	NaN	NaN	NaN	NaN	NaN	NaN	NaN	NaN	NaN	NaN	NaN	NaN	NaN	NaN	NaN	1186.12	NaN
NaN	NaN	NaN	NaN	NaN	NaN	NaN	NaN	NaN	726.28	NaN	512.44	NaN	NaN	NaN	509.64	NaN	NaN	NaN	867.96	NaN	NaN	NaN	NaN	NaN	NaN	NaN	NaN	NaN	NaN	1193.68	NaN	NaN	NaN	NaN	NaN	NaN	NaN	NaN	NaN	NaN	NaN	NaN	NaN	NaN	NaN	615.68	NaN	1134.56	NaN
NaN	NaN	NaN	NaN	NaN	NaN	NaN	NaN	NaN	723.32	NaN	460.08	NaN	NaN	NaN	535.32	NaN	NaN	NaN	805.72	NaN	NaN	NaN	NaN	NaN	NaN	NaN	NaN	NaN	NaN	1129.36	NaN	NaN	NaN	NaN	NaN	NaN	NaN	NaN	NaN	NaN	NaN	NaN	NaN	NaN	NaN	NaN	NaN	1082.6	NaN
450.4	NaN	NaN	NaN	NaN	NaN	NaN	NaN	NaN	NaN	NaN	535.2	NaN	NaN	NaN	535.44	NaN	NaN	NaN	870	NaN	NaN	NaN	NaN	NaN	NaN	NaN	NaN	NaN	NaN	1057.28	NaN	NaN	NaN	NaN	NaN	NaN	NaN	NaN	NaN	NaN	NaN	NaN	NaN	NaN	NaN	1107.08	NaN	1166.16	NaN
599.56	NaN	NaN	NaN	NaN	NaN	NaN	NaN	NaN	663.96	NaN	570.84	NaN	NaN	NaN	NaN	NaN	NaN	NaN	809.68	NaN	NaN	NaN	NaN	NaN	NaN	NaN	NaN	NaN	NaN	908.64	NaN	NaN	NaN	NaN	NaN	NaN	NaN	NaN	NaN	NaN	NaN	NaN	NaN	NaN	NaN	NaN	NaN	1128.88	NaN
NaN	NaN	NaN	NaN	NaN	NaN	NaN	NaN	NaN	NaN	NaN	573.08	NaN	NaN	NaN	612.36	NaN	NaN	NaN	530.04	NaN	NaN	NaN	NaN	NaN	NaN	NaN	NaN	NaN	NaN	1004.96	NaN	NaN	NaN	NaN	NaN	NaN	NaN	NaN	NaN	NaN	NaN	NaN	NaN	NaN	NaN	748.68	NaN	1173.92	NaN
NaN	NaN	NaN	NaN	NaN	NaN	NaN	NaN	NaN	721.12	NaN	606.4	NaN	NaN	NaN	543.36	NaN	NaN	NaN	860.68	NaN	NaN	NaN	NaN	NaN	NaN	NaN	NaN	NaN	NaN	1087.08	NaN	NaN	NaN	NaN	NaN	NaN	NaN	NaN	NaN	NaN	NaN	NaN	NaN	NaN	NaN	NaN	NaN	981.48	NaN
575.88	NaN	NaN	NaN	NaN	NaN	NaN	NaN	NaN	692.16	NaN	575.88	NaN	NaN	NaN	588.16	NaN	NaN	NaN	1061	NaN	NaN	NaN	NaN	NaN	NaN	NaN	NaN	NaN	NaN	NaN	NaN	NaN	NaN	NaN	NaN	NaN	NaN	NaN	NaN	NaN	NaN	NaN	NaN	NaN	NaN	928.08	NaN	1067.76	NaN
713.72	NaN	NaN	NaN	NaN	NaN	NaN	NaN	NaN	714.72	NaN	679.64	NaN	NaN	NaN	484.36	NaN	NaN	NaN	847.48	NaN	NaN	579.36	NaN	NaN	NaN	NaN	NaN	NaN	NaN	NaN	NaN	NaN	NaN	NaN	NaN	NaN	NaN	NaN	NaN	NaN	NaN	NaN	NaN	NaN	NaN	694.32	NaN	1046.44	NaN
NaN	NaN	NaN	NaN	NaN	NaN	NaN	NaN	NaN	589.8	NaN	702.32	NaN	NaN	NaN	568.96	NaN	NaN	NaN	646.04	NaN	NaN	682.64	NaN	NaN	NaN	NaN	NaN	NaN	NaN	NaN	NaN	NaN	NaN	NaN	NaN	NaN	NaN	NaN	NaN	NaN	NaN	NaN	NaN	NaN	NaN	NaN	NaN	1254.16	NaN
NaN	NaN	NaN	NaN	NaN	NaN	NaN	NaN	NaN	630.84	NaN	682.04	NaN	NaN	NaN	622.36	NaN	NaN	NaN	821.28	NaN	NaN	708.12	NaN	NaN	NaN	NaN	NaN	NaN	NaN	NaN	NaN	NaN	NaN	NaN	NaN	NaN	NaN	NaN	NaN	NaN	NaN	NaN	NaN	NaN	NaN	NaN	NaN	1213.32	NaN
NaN	NaN	NaN	NaN	NaN	NaN	NaN	NaN	NaN	NaN	NaN	NaN	NaN	NaN	NaN	NaN	NaN	NaN	NaN	NaN	NaN	NaN	NaN	NaN	NaN	NaN	NaN	NaN	NaN	NaN	NaN	NaN	NaN	NaN	NaN	NaN	NaN	NaN	NaN	NaN	NaN	NaN	NaN	NaN	NaN	NaN	NaN	NaN	1146.24	NaN
NaN	NaN	NaN	NaN	NaN	NaN	NaN	NaN	NaN	NaN	NaN	NaN	NaN	NaN	NaN	NaN	NaN	NaN	NaN	NaN	NaN	NaN	NaN	NaN	NaN	NaN	NaN	NaN	NaN	NaN	NaN	NaN	NaN	NaN	NaN	NaN	NaN	NaN	NaN	NaN	NaN	NaN	NaN	NaN	NaN	NaN	NaN	NaN	1153.16	NaN
NaN	NaN	NaN	NaN	NaN	NaN	NaN	NaN	NaN	NaN	NaN	NaN	NaN	NaN	NaN	NaN	NaN	NaN	NaN	NaN	NaN	NaN	NaN	NaN	NaN	NaN	NaN	NaN	NaN	NaN	NaN	NaN	NaN	NaN	NaN	NaN	NaN	NaN	NaN	NaN	NaN	NaN	NaN	NaN	NaN	NaN	NaN	NaN	1011.2	NaN
NaN	NaN	NaN	NaN	NaN	NaN	NaN	NaN	NaN	NaN	NaN	NaN	NaN	NaN	NaN	NaN	NaN	NaN	NaN	NaN	NaN	NaN	NaN	NaN	NaN	NaN	NaN	NaN	NaN	NaN	NaN	NaN	NaN	NaN	NaN	NaN	NaN	NaN	NaN	NaN	NaN	NaN	NaN	NaN	NaN	NaN	NaN	NaN	NaN	NaN
NaN	NaN	NaN	NaN	NaN	NaN	NaN	NaN	NaN	NaN	NaN	NaN	NaN	NaN	NaN	NaN	NaN	NaN	NaN	NaN	NaN	NaN	NaN	NaN	NaN	NaN	NaN	NaN	NaN	NaN	NaN	NaN	NaN	NaN	NaN	NaN	NaN	NaN	NaN	NaN	NaN	NaN	NaN	NaN	NaN	NaN	NaN	NaN	1161.04	NaN
NaN	NaN	NaN	NaN	NaN	NaN	NaN	NaN	NaN	NaN	NaN	NaN	NaN	NaN	NaN	NaN	NaN	NaN	NaN	NaN	NaN	NaN	NaN	NaN	NaN	NaN	NaN	NaN	NaN	NaN	NaN	NaN	NaN	NaN	NaN	NaN	NaN	NaN	NaN	NaN	NaN	NaN	NaN	NaN	NaN	NaN	NaN	NaN	NaN	NaN
NaN	NaN	NaN	NaN	NaN	NaN	NaN	NaN	NaN	NaN	NaN	NaN	NaN	NaN	NaN	NaN	NaN	NaN	NaN	NaN	NaN	NaN	NaN	NaN	NaN	NaN	NaN	NaN	NaN	NaN	NaN	NaN	NaN	NaN	NaN	NaN	NaN	NaN	NaN	NaN	NaN	NaN	NaN	NaN	NaN	NaN	NaN	NaN	NaN	NaN
NaN	NaN	NaN	NaN	NaN	NaN	NaN	NaN	NaN	NaN	NaN	NaN	NaN	NaN	NaN	NaN	NaN	NaN	NaN	NaN	NaN	NaN	NaN	NaN	NaN	NaN	NaN	NaN	NaN	NaN	NaN	NaN	NaN	NaN	NaN	NaN	NaN	NaN	NaN	NaN	NaN	NaN	NaN	NaN	NaN	NaN	NaN	NaN	NaN	NaN
NaN	NaN	NaN	NaN	NaN	NaN	NaN	NaN	NaN	NaN	NaN	NaN	NaN	NaN	NaN	NaN	NaN	NaN	NaN	NaN	NaN	NaN	NaN	NaN	NaN	NaN	NaN	NaN	NaN	NaN	NaN	NaN	NaN	NaN	NaN	NaN	NaN	NaN	NaN	NaN	NaN	NaN	NaN	NaN	NaN	NaN	NaN	NaN	NaN	NaN
NaN	NaN	NaN	NaN	NaN	NaN	NaN	NaN	NaN	NaN	NaN	NaN	NaN	NaN	NaN	NaN	NaN	NaN	NaN	NaN	NaN	NaN	NaN	NaN	NaN	NaN	NaN	NaN	NaN	NaN	NaN	NaN	NaN	NaN	NaN	NaN	NaN	NaN	NaN	NaN	NaN	NaN	NaN	NaN	NaN	NaN	NaN	NaN	NaN	NaN
NaN	NaN	NaN	NaN	NaN	NaN	NaN	NaN	NaN	NaN	NaN	NaN	NaN	NaN	NaN	NaN	NaN	NaN	NaN	NaN	NaN	NaN	NaN	NaN	NaN	NaN	NaN	NaN	NaN	NaN	NaN	NaN	NaN	NaN	NaN	NaN	NaN	NaN	NaN	NaN	NaN	NaN	NaN	NaN	NaN	NaN	NaN	NaN	NaN	NaN
NaN	NaN	NaN	NaN	NaN	NaN	NaN	NaN	NaN	NaN	NaN	NaN	NaN	NaN	NaN	NaN	NaN	NaN	NaN	NaN	NaN	NaN	NaN	NaN	NaN	NaN	NaN	NaN	NaN	NaN	NaN	NaN	NaN	NaN	NaN	NaN	NaN	NaN	NaN	NaN	NaN	NaN	NaN	NaN	NaN	NaN	NaN	NaN	NaN	NaN
NaN	NaN	NaN	NaN	NaN	NaN	NaN	NaN	NaN	NaN	NaN	NaN	NaN	NaN	NaN	NaN	NaN	NaN	NaN	NaN	NaN	NaN	NaN	NaN	NaN	NaN	NaN	NaN	NaN	NaN	NaN	NaN	NaN	NaN	NaN	NaN	NaN	NaN	NaN	NaN	NaN	NaN	NaN	NaN	NaN	NaN	NaN	NaN	NaN	NaN
NaN	NaN	NaN	NaN	NaN	NaN	NaN	NaN	NaN	NaN	NaN	NaN	NaN	NaN	NaN	NaN	NaN	NaN	NaN	NaN	NaN	NaN	NaN	NaN	NaN	NaN	NaN	NaN	NaN	NaN	NaN	NaN	NaN	NaN	NaN	NaN	NaN	NaN	NaN	NaN	NaN	NaN	NaN	NaN	NaN	NaN	NaN	NaN	NaN	NaN
NaN	NaN	NaN	NaN	NaN	NaN	NaN	NaN	NaN	NaN	NaN	NaN	NaN	NaN	NaN	NaN	NaN	NaN	NaN	NaN	NaN	NaN	NaN	NaN	NaN	NaN	NaN	NaN	NaN	NaN	NaN	NaN	NaN	NaN	NaN	NaN	NaN	NaN	NaN	NaN	NaN	NaN	NaN	NaN	NaN	NaN	NaN	NaN	NaN	NaN
NaN	NaN	NaN	NaN	NaN	NaN	NaN	NaN	NaN	NaN	NaN	NaN	NaN	NaN	NaN	NaN	NaN	NaN	NaN	NaN	NaN	NaN	NaN	NaN	NaN	NaN	NaN	NaN	NaN	NaN	NaN	NaN	NaN	NaN	NaN	NaN	NaN	NaN	NaN	NaN	NaN	NaN	NaN	NaN	NaN	NaN	NaN	NaN	NaN	NaN
NaN	NaN	NaN	NaN	NaN	NaN	NaN	NaN	NaN	NaN	NaN	NaN	NaN	NaN	NaN	NaN	NaN	NaN	NaN	NaN	NaN	NaN	NaN	NaN	NaN	NaN	NaN	NaN	NaN	NaN	NaN	NaN	NaN	NaN	NaN	NaN	NaN	NaN	NaN	NaN	NaN	NaN	NaN	NaN	NaN	NaN	NaN	NaN	NaN	NaN
NaN	NaN	NaN	NaN	NaN	NaN	NaN	NaN	NaN	NaN	NaN	NaN	NaN	NaN	NaN	NaN	NaN	NaN	NaN	NaN	NaN	NaN	NaN	NaN	NaN	NaN	NaN	NaN	NaN	NaN	NaN	NaN	NaN	NaN	NaN	NaN	NaN	NaN	NaN	NaN	NaN	NaN	NaN	NaN	NaN	NaN	NaN	NaN	NaN	NaN
NaN	NaN	NaN	NaN	NaN	NaN	NaN	NaN	NaN	NaN	NaN	NaN	NaN	NaN	NaN	NaN	NaN	NaN	NaN	NaN	NaN	NaN	NaN	NaN	NaN	NaN	NaN	NaN	NaN	NaN	NaN	NaN	NaN	NaN	NaN	NaN	NaN	NaN	NaN	NaN	NaN	NaN	NaN	NaN	NaN	NaN	NaN	NaN	NaN	NaN
NaN	NaN	NaN	NaN	NaN	NaN	NaN	NaN	NaN	NaN	NaN	NaN	NaN	NaN	NaN	NaN	NaN	NaN	NaN	NaN	NaN	NaN	NaN	NaN	NaN	NaN	NaN	NaN	NaN	NaN	NaN	NaN	NaN	NaN	NaN	NaN	NaN	NaN	NaN	NaN	NaN	NaN	NaN	NaN	NaN	NaN	NaN	NaN	NaN	NaN
NaN	NaN	NaN	NaN	NaN	NaN	NaN	NaN	NaN	NaN	NaN	NaN	NaN	NaN	NaN	NaN	NaN	NaN	NaN	NaN	NaN	NaN	NaN	NaN	NaN	NaN	NaN	NaN	NaN	NaN	NaN	NaN	NaN	NaN	NaN	NaN	NaN	NaN	NaN	NaN	NaN	NaN	NaN	NaN	NaN	NaN	NaN	NaN	NaN	NaN
NaN	NaN	NaN	NaN	NaN	NaN	NaN	NaN	NaN	NaN	NaN	NaN	NaN	NaN	NaN	NaN	NaN	NaN	NaN	NaN	NaN	NaN	NaN	NaN	NaN	NaN	NaN	NaN	NaN	NaN	NaN	NaN	NaN	NaN	NaN	NaN	NaN	NaN	NaN	NaN	NaN	NaN	NaN	NaN	NaN	NaN	NaN	NaN	NaN	NaN
NaN	NaN	NaN	NaN	NaN	NaN	NaN	NaN	NaN	NaN	NaN	NaN	NaN	NaN	NaN	NaN	NaN	NaN	NaN	NaN	NaN	NaN	NaN	NaN	NaN	NaN	NaN	NaN	NaN	NaN	NaN	NaN	NaN	NaN	NaN	NaN	NaN	NaN	NaN	NaN	NaN	NaN	NaN	NaN	NaN	NaN	NaN	NaN	NaN	NaN
NaN	NaN	NaN	NaN	NaN	NaN	NaN	NaN	NaN	NaN	NaN	NaN	NaN	NaN	NaN	NaN	NaN	NaN	NaN	NaN	NaN	NaN	NaN	NaN	NaN	NaN	NaN	NaN	NaN	NaN	NaN	NaN	NaN	NaN	NaN	NaN	NaN	NaN	NaN	NaN	NaN	NaN	NaN	NaN	NaN	NaN	NaN	NaN	NaN	NaN
NaN	NaN	NaN	NaN	NaN	NaN	NaN	NaN	NaN	NaN	NaN	NaN	NaN	NaN	NaN	NaN	NaN	NaN	NaN	NaN	NaN	NaN	NaN	NaN	NaN	NaN	NaN	NaN	NaN	NaN	NaN	NaN	NaN	NaN	NaN	NaN	NaN	NaN	NaN	NaN	NaN	NaN	NaN	NaN	NaN	NaN	NaN	NaN	NaN	NaN
NaN	NaN	NaN	NaN	NaN	NaN	NaN	NaN	NaN	NaN	NaN	NaN	NaN	NaN	NaN	NaN	NaN	NaN	NaN	NaN	NaN	NaN	NaN	NaN	NaN	NaN	NaN	NaN	NaN	NaN	NaN	NaN	NaN	NaN	NaN	NaN	NaN	NaN	NaN	NaN	NaN	NaN	NaN	NaN	NaN	NaN	NaN	NaN	NaN	NaN
NaN	NaN	NaN	NaN	NaN	NaN	NaN	NaN	NaN	NaN	NaN	NaN	NaN	NaN	NaN	NaN	NaN	NaN	NaN	NaN	NaN	NaN	NaN	NaN	NaN	NaN	NaN	NaN	NaN	NaN	NaN	NaN	NaN	NaN	NaN	NaN	NaN	NaN	NaN	NaN	NaN	NaN	NaN	NaN	NaN	NaN	NaN	NaN	NaN	NaN
NaN	NaN	NaN	NaN	NaN	NaN	NaN	NaN	NaN	NaN	NaN	NaN	NaN	NaN	NaN	NaN	NaN	NaN	NaN	NaN	NaN	NaN	NaN	NaN	NaN	NaN	NaN	NaN	NaN	NaN	NaN	NaN	NaN	NaN	NaN	NaN	NaN	NaN	NaN	NaN	NaN	NaN	NaN	NaN	NaN	NaN	NaN	NaN	NaN	NaN
NaN	NaN	NaN	NaN	NaN	NaN	NaN	NaN	NaN	NaN	NaN	NaN	NaN	NaN	NaN	NaN	NaN	NaN	NaN	NaN	NaN	NaN	NaN	NaN	NaN	NaN	NaN	NaN	NaN	NaN	NaN	NaN	NaN	NaN	NaN	NaN	NaN	NaN	NaN	NaN	NaN	NaN	NaN	NaN	NaN	NaN	NaN	NaN	NaN	NaN
NaN	NaN	NaN	NaN	NaN	NaN	NaN	NaN	NaN	NaN	NaN	NaN	NaN	NaN	NaN	NaN	NaN	NaN	NaN	NaN	NaN	NaN	NaN	NaN	NaN	NaN	NaN	NaN	NaN	NaN	NaN	NaN	NaN	NaN	NaN	NaN	NaN	NaN	NaN	NaN	NaN	NaN	NaN	NaN	NaN	NaN	NaN	NaN	NaN	NaN
NaN	NaN	NaN	NaN	NaN	NaN	NaN	NaN	NaN	NaN	NaN	NaN	NaN	NaN	NaN	NaN	NaN	NaN	NaN	NaN	NaN	NaN	NaN	NaN	NaN	NaN	NaN	NaN	NaN	NaN	NaN	NaN	NaN	NaN	NaN	NaN	NaN	NaN	NaN	NaN	NaN	NaN	NaN	NaN	NaN	NaN	NaN	NaN	NaN	NaN
NaN	NaN	NaN	NaN	NaN	NaN	NaN	NaN	NaN	NaN	NaN	NaN	NaN	NaN	NaN	NaN	NaN	NaN	NaN	NaN	NaN	NaN	NaN	NaN	NaN	NaN	NaN	NaN	NaN	NaN	NaN	NaN	NaN	NaN	NaN	NaN	NaN	NaN	NaN	NaN	NaN	NaN	NaN	NaN	NaN	NaN	NaN	NaN	NaN	NaN
NaN	NaN	NaN	NaN	NaN	NaN	NaN	NaN	NaN	NaN	NaN	NaN	NaN	NaN	NaN	NaN	NaN	NaN	NaN	NaN	NaN	NaN	NaN	NaN	NaN	NaN	NaN	NaN	NaN	NaN	NaN	NaN	NaN	NaN	NaN	NaN	NaN	NaN	NaN	NaN	NaN	NaN	NaN	NaN	NaN	NaN	NaN	NaN	NaN	NaN
NaN	NaN	NaN	NaN	NaN	NaN	NaN	NaN	NaN	NaN	NaN	NaN	NaN	NaN	NaN	NaN	NaN	NaN	NaN	NaN	NaN	NaN	NaN	NaN	NaN	NaN	NaN	NaN	NaN	NaN	NaN	NaN	NaN	NaN	NaN	NaN	NaN	NaN	NaN	NaN	NaN	NaN	NaN	NaN	NaN	NaN	NaN	NaN	NaN	NaN
NaN	NaN	NaN	NaN	NaN	NaN	NaN	NaN	NaN	NaN	NaN	NaN	NaN	NaN	NaN	NaN	NaN	NaN	NaN	NaN	NaN	NaN	NaN	NaN	NaN	NaN	NaN	NaN	NaN	NaN	NaN	NaN	NaN	NaN	NaN	NaN	NaN	NaN	NaN	NaN	NaN	NaN	NaN	NaN	NaN	NaN	NaN	NaN	NaN	NaN
NaN	NaN	NaN	NaN	NaN	NaN	NaN	NaN	NaN	NaN	NaN	NaN	NaN	NaN	NaN	NaN	NaN	NaN	NaN	NaN	NaN	NaN	NaN	NaN	NaN	NaN	NaN	NaN	NaN	NaN	NaN	NaN	NaN	NaN	NaN	NaN	NaN	NaN	NaN	NaN	NaN	NaN	NaN	NaN	NaN	NaN	NaN	NaN	NaN	NaN
[truncated: 183 more columns]
