# Supplementary material for: Notch-dependent and -independent transcription are modulated by tissue movements at gastrulation
Source: eLife. 2022 May 18;11:e73656. doi: 10.7554/eLife.73656 (PMC9183233; doi:10.7554/eLife.73656)
Supplement: Source data 1. [file elife-73656-data1.zip › numerical data/6F_m5m8peve aCatRi_MSE_sorted-Gast_SpotMov_normF-Y.txt]

NaN	NaN	NaN	NaN	NaN	NaN	NaN	NaN	NaN	NaN	NaN	NaN	NaN	NaN	NaN	NaN	NaN	NaN	NaN	NaN	NaN	NaN	NaN	NaN	NaN	NaN	NaN	NaN	NaN	NaN	NaN	NaN	NaN	NaN	NaN	NaN	NaN	NaN	NaN	NaN	NaN	NaN	NaN	NaN	NaN	NaN	NaN	NaN	NaN	NaN
NaN	NaN	NaN	NaN	NaN	NaN	NaN	NaN	NaN	NaN	NaN	NaN	NaN	NaN	NaN	NaN	NaN	NaN	NaN	NaN	NaN	NaN	NaN	NaN	NaN	NaN	NaN	NaN	NaN	NaN	NaN	NaN	NaN	NaN	NaN	NaN	NaN	NaN	NaN	NaN	NaN	NaN	NaN	NaN	NaN	NaN	NaN	NaN	NaN	NaN
NaN	NaN	NaN	NaN	NaN	NaN	NaN	NaN	NaN	NaN	NaN	NaN	NaN	NaN	NaN	NaN	NaN	NaN	NaN	NaN	NaN	NaN	NaN	NaN	NaN	NaN	NaN	NaN	NaN	NaN	NaN	NaN	NaN	NaN	NaN	NaN	NaN	NaN	NaN	NaN	NaN	NaN	NaN	NaN	NaN	NaN	NaN	NaN	NaN	NaN
NaN	NaN	NaN	NaN	NaN	NaN	NaN	NaN	NaN	NaN	NaN	NaN	NaN	NaN	NaN	NaN	NaN	NaN	NaN	NaN	NaN	NaN	NaN	NaN	NaN	NaN	NaN	NaN	NaN	NaN	NaN	NaN	NaN	NaN	NaN	NaN	NaN	NaN	NaN	NaN	NaN	NaN	NaN	NaN	NaN	NaN	NaN	NaN	NaN	NaN
NaN	NaN	NaN	NaN	NaN	NaN	NaN	NaN	NaN	NaN	NaN	NaN	NaN	NaN	NaN	NaN	NaN	NaN	NaN	NaN	NaN	NaN	NaN	NaN	NaN	NaN	NaN	NaN	NaN	NaN	NaN	NaN	NaN	NaN	NaN	NaN	NaN	NaN	NaN	NaN	NaN	NaN	NaN	NaN	NaN	NaN	NaN	NaN	NaN	NaN
NaN	NaN	NaN	NaN	NaN	NaN	NaN	NaN	NaN	NaN	NaN	NaN	NaN	NaN	NaN	NaN	NaN	NaN	NaN	NaN	NaN	NaN	NaN	NaN	NaN	NaN	NaN	NaN	NaN	NaN	NaN	NaN	NaN	NaN	NaN	NaN	NaN	NaN	NaN	NaN	NaN	NaN	NaN	NaN	NaN	NaN	NaN	NaN	NaN	NaN
NaN	NaN	NaN	NaN	NaN	NaN	NaN	NaN	NaN	NaN	NaN	NaN	NaN	NaN	NaN	NaN	NaN	NaN	NaN	NaN	NaN	NaN	NaN	NaN	NaN	NaN	NaN	NaN	NaN	NaN	NaN	NaN	NaN	NaN	NaN	NaN	NaN	NaN	NaN	NaN	NaN	NaN	NaN	NaN	NaN	NaN	NaN	NaN	NaN	NaN
NaN	NaN	NaN	NaN	NaN	NaN	NaN	NaN	NaN	NaN	NaN	NaN	NaN	NaN	NaN	NaN	NaN	NaN	NaN	NaN	NaN	NaN	NaN	NaN	NaN	NaN	NaN	NaN	NaN	NaN	NaN	NaN	NaN	NaN	NaN	NaN	NaN	NaN	NaN	NaN	NaN	NaN	NaN	NaN	NaN	NaN	NaN	NaN	NaN	NaN
NaN	NaN	NaN	NaN	NaN	NaN	NaN	NaN	NaN	NaN	NaN	NaN	NaN	NaN	NaN	NaN	NaN	NaN	NaN	NaN	NaN	NaN	NaN	NaN	NaN	NaN	NaN	NaN	NaN	NaN	NaN	NaN	NaN	NaN	NaN	NaN	NaN	NaN	NaN	NaN	NaN	NaN	NaN	NaN	NaN	NaN	NaN	NaN	NaN	NaN
NaN	NaN	NaN	NaN	NaN	NaN	NaN	NaN	NaN	NaN	NaN	NaN	NaN	NaN	NaN	NaN	NaN	NaN	NaN	NaN	NaN	NaN	NaN	NaN	NaN	NaN	NaN	NaN	NaN	NaN	NaN	NaN	NaN	NaN	NaN	NaN	NaN	NaN	NaN	NaN	NaN	NaN	NaN	NaN	NaN	NaN	NaN	NaN	NaN	NaN
NaN	NaN	NaN	NaN	NaN	NaN	NaN	NaN	NaN	NaN	NaN	NaN	NaN	NaN	NaN	NaN	NaN	NaN	NaN	NaN	NaN	NaN	NaN	NaN	NaN	NaN	NaN	NaN	NaN	NaN	NaN	NaN	NaN	NaN	NaN	NaN	NaN	NaN	NaN	NaN	NaN	NaN	NaN	NaN	NaN	NaN	NaN	NaN	NaN	NaN
NaN	NaN	NaN	NaN	NaN	NaN	NaN	NaN	NaN	NaN	NaN	NaN	NaN	NaN	NaN	NaN	NaN	NaN	NaN	NaN	NaN	NaN	NaN	NaN	NaN	NaN	NaN	NaN	NaN	NaN	NaN	NaN	NaN	NaN	NaN	NaN	NaN	NaN	NaN	NaN	NaN	NaN	NaN	NaN	NaN	NaN	NaN	NaN	NaN	NaN
NaN	NaN	NaN	NaN	NaN	NaN	NaN	NaN	NaN	NaN	NaN	NaN	NaN	NaN	NaN	NaN	NaN	NaN	NaN	NaN	NaN	NaN	NaN	NaN	NaN	NaN	NaN	NaN	NaN	NaN	NaN	NaN	NaN	NaN	NaN	NaN	NaN	NaN	NaN	NaN	NaN	NaN	NaN	NaN	NaN	NaN	NaN	NaN	NaN	NaN
NaN	NaN	NaN	NaN	NaN	NaN	NaN	NaN	NaN	NaN	NaN	NaN	NaN	NaN	NaN	NaN	NaN	NaN	NaN	NaN	NaN	NaN	NaN	NaN	NaN	NaN	NaN	NaN	NaN	NaN	NaN	NaN	NaN	NaN	NaN	NaN	NaN	NaN	NaN	NaN	NaN	NaN	NaN	NaN	NaN	NaN	NaN	NaN	NaN	NaN
NaN	NaN	NaN	NaN	NaN	NaN	NaN	NaN	NaN	NaN	NaN	NaN	NaN	NaN	NaN	NaN	NaN	NaN	NaN	NaN	NaN	NaN	NaN	NaN	NaN	NaN	NaN	NaN	NaN	NaN	NaN	NaN	NaN	NaN	NaN	NaN	NaN	NaN	NaN	NaN	NaN	NaN	NaN	NaN	NaN	NaN	NaN	NaN	NaN	NaN
NaN	NaN	NaN	NaN	NaN	NaN	NaN	NaN	NaN	NaN	NaN	NaN	NaN	NaN	NaN	NaN	NaN	NaN	NaN	NaN	NaN	NaN	NaN	NaN	NaN	NaN	NaN	NaN	NaN	NaN	NaN	NaN	NaN	NaN	NaN	NaN	NaN	NaN	NaN	NaN	NaN	NaN	NaN	NaN	NaN	NaN	NaN	NaN	NaN	NaN
NaN	NaN	NaN	NaN	NaN	NaN	NaN	NaN	NaN	NaN	NaN	NaN	NaN	NaN	NaN	NaN	NaN	NaN	NaN	NaN	NaN	NaN	NaN	NaN	NaN	NaN	NaN	NaN	NaN	NaN	NaN	NaN	NaN	NaN	NaN	NaN	NaN	NaN	NaN	NaN	NaN	NaN	NaN	NaN	NaN	NaN	NaN	NaN	NaN	NaN
NaN	NaN	NaN	NaN	NaN	NaN	NaN	NaN	NaN	NaN	NaN	NaN	NaN	NaN	NaN	NaN	NaN	NaN	NaN	NaN	NaN	NaN	NaN	NaN	NaN	NaN	NaN	NaN	NaN	NaN	NaN	NaN	NaN	NaN	NaN	NaN	NaN	NaN	NaN	NaN	NaN	NaN	NaN	NaN	NaN	NaN	NaN	NaN	NaN	NaN
NaN	NaN	NaN	NaN	NaN	NaN	NaN	NaN	NaN	NaN	NaN	NaN	NaN	NaN	NaN	NaN	NaN	NaN	NaN	NaN	NaN	NaN	NaN	NaN	NaN	NaN	NaN	NaN	NaN	NaN	NaN	NaN	NaN	NaN	NaN	NaN	NaN	NaN	NaN	NaN	NaN	NaN	NaN	NaN	NaN	NaN	NaN	NaN	NaN	NaN
NaN	NaN	NaN	NaN	NaN	NaN	NaN	NaN	NaN	NaN	NaN	NaN	NaN	NaN	NaN	NaN	NaN	NaN	NaN	NaN	NaN	NaN	NaN	NaN	NaN	NaN	NaN	NaN	NaN	NaN	NaN	NaN	NaN	NaN	NaN	NaN	NaN	NaN	NaN	NaN	NaN	NaN	NaN	NaN	NaN	NaN	NaN	NaN	NaN	NaN
NaN	NaN	NaN	NaN	NaN	NaN	NaN	NaN	NaN	NaN	NaN	NaN	NaN	NaN	NaN	NaN	NaN	NaN	NaN	NaN	NaN	NaN	NaN	NaN	NaN	NaN	NaN	NaN	NaN	NaN	NaN	NaN	NaN	NaN	NaN	NaN	NaN	NaN	NaN	NaN	NaN	NaN	NaN	NaN	NaN	NaN	NaN	NaN	NaN	NaN
NaN	NaN	NaN	NaN	NaN	NaN	NaN	NaN	NaN	NaN	NaN	NaN	NaN	NaN	NaN	NaN	NaN	NaN	NaN	NaN	NaN	NaN	NaN	NaN	NaN	NaN	NaN	NaN	NaN	NaN	NaN	NaN	NaN	NaN	NaN	NaN	NaN	NaN	NaN	NaN	NaN	NaN	NaN	NaN	NaN	NaN	NaN	NaN	NaN	NaN
NaN	NaN	NaN	NaN	NaN	NaN	NaN	NaN	NaN	NaN	NaN	NaN	NaN	NaN	NaN	NaN	NaN	NaN	NaN	NaN	NaN	NaN	NaN	NaN	NaN	NaN	NaN	NaN	NaN	NaN	NaN	NaN	NaN	NaN	NaN	NaN	NaN	NaN	NaN	NaN	NaN	NaN	NaN	NaN	NaN	NaN	NaN	NaN	NaN	NaN
NaN	NaN	NaN	NaN	NaN	NaN	NaN	NaN	NaN	NaN	NaN	NaN	NaN	NaN	NaN	NaN	NaN	NaN	NaN	NaN	NaN	NaN	NaN	NaN	NaN	NaN	NaN	NaN	NaN	NaN	NaN	NaN	NaN	NaN	NaN	NaN	NaN	NaN	NaN	NaN	NaN	NaN	NaN	NaN	NaN	NaN	NaN	NaN	NaN	NaN
NaN	NaN	NaN	NaN	NaN	NaN	NaN	NaN	NaN	NaN	NaN	NaN	NaN	NaN	NaN	NaN	NaN	NaN	NaN	NaN	NaN	NaN	NaN	NaN	NaN	NaN	NaN	NaN	NaN	NaN	NaN	NaN	NaN	NaN	NaN	NaN	NaN	NaN	NaN	NaN	NaN	NaN	NaN	NaN	NaN	NaN	NaN	NaN	NaN	NaN
NaN	NaN	NaN	NaN	NaN	NaN	NaN	NaN	NaN	NaN	NaN	NaN	NaN	NaN	NaN	NaN	NaN	NaN	NaN	NaN	NaN	NaN	NaN	NaN	NaN	NaN	NaN	NaN	NaN	NaN	NaN	NaN	NaN	NaN	NaN	NaN	NaN	NaN	NaN	NaN	NaN	NaN	NaN	NaN	NaN	NaN	NaN	NaN	NaN	NaN
NaN	NaN	NaN	NaN	NaN	NaN	NaN	NaN	NaN	NaN	NaN	NaN	NaN	NaN	NaN	NaN	NaN	NaN	NaN	NaN	NaN	NaN	NaN	NaN	NaN	NaN	NaN	NaN	NaN	NaN	NaN	NaN	NaN	NaN	NaN	NaN	NaN	NaN	NaN	NaN	NaN	NaN	NaN	NaN	NaN	NaN	NaN	NaN	NaN	NaN
NaN	NaN	NaN	NaN	NaN	NaN	NaN	NaN	NaN	NaN	NaN	NaN	NaN	NaN	NaN	NaN	NaN	NaN	NaN	NaN	NaN	NaN	NaN	NaN	NaN	NaN	NaN	NaN	NaN	NaN	NaN	NaN	NaN	NaN	NaN	NaN	NaN	NaN	NaN	NaN	NaN	NaN	NaN	NaN	NaN	NaN	NaN	NaN	NaN	NaN
NaN	NaN	NaN	NaN	NaN	NaN	NaN	NaN	NaN	NaN	NaN	NaN	NaN	NaN	NaN	NaN	NaN	NaN	NaN	NaN	NaN	NaN	NaN	NaN	NaN	NaN	NaN	NaN	NaN	NaN	NaN	NaN	NaN	NaN	NaN	NaN	NaN	NaN	NaN	NaN	NaN	NaN	NaN	0.0778361353109921	NaN	NaN	NaN	NaN	NaN	NaN
NaN	NaN	NaN	NaN	NaN	NaN	NaN	NaN	NaN	NaN	NaN	NaN	NaN	NaN	NaN	NaN	NaN	NaN	NaN	NaN	NaN	NaN	NaN	NaN	NaN	NaN	NaN	NaN	NaN	NaN	NaN	NaN	NaN	NaN	NaN	NaN	NaN	NaN	NaN	NaN	NaN	NaN	NaN	NaN	NaN	NaN	NaN	NaN	NaN	NaN
NaN	NaN	NaN	NaN	NaN	NaN	NaN	NaN	NaN	NaN	NaN	NaN	NaN	NaN	NaN	NaN	NaN	NaN	NaN	NaN	NaN	NaN	NaN	NaN	NaN	NaN	NaN	NaN	NaN	NaN	NaN	NaN	NaN	NaN	NaN	NaN	NaN	NaN	NaN	NaN	NaN	NaN	NaN	NaN	NaN	NaN	NaN	NaN	NaN	NaN
NaN	NaN	NaN	NaN	NaN	NaN	NaN	NaN	NaN	NaN	NaN	NaN	NaN	NaN	NaN	NaN	NaN	NaN	NaN	NaN	NaN	NaN	NaN	NaN	NaN	NaN	NaN	NaN	NaN	NaN	NaN	NaN	NaN	NaN	NaN	NaN	NaN	NaN	NaN	NaN	NaN	NaN	NaN	NaN	NaN	NaN	NaN	NaN	NaN	NaN
NaN	NaN	NaN	NaN	NaN	NaN	NaN	NaN	NaN	NaN	NaN	NaN	NaN	NaN	NaN	NaN	NaN	NaN	NaN	NaN	NaN	NaN	NaN	NaN	NaN	NaN	NaN	NaN	NaN	NaN	NaN	NaN	NaN	NaN	NaN	NaN	NaN	NaN	NaN	NaN	NaN	NaN	NaN	0.0223160613974671	NaN	NaN	NaN	NaN	NaN	NaN
NaN	NaN	NaN	NaN	NaN	NaN	NaN	NaN	NaN	NaN	NaN	NaN	NaN	NaN	NaN	NaN	NaN	NaN	NaN	NaN	NaN	NaN	NaN	NaN	NaN	NaN	NaN	NaN	NaN	NaN	NaN	NaN	NaN	NaN	NaN	NaN	NaN	NaN	NaN	NaN	NaN	NaN	NaN	0.147037608932449	NaN	NaN	NaN	NaN	NaN	NaN
NaN	NaN	NaN	NaN	NaN	NaN	NaN	NaN	NaN	NaN	NaN	NaN	NaN	NaN	NaN	NaN	NaN	NaN	NaN	NaN	NaN	NaN	NaN	NaN	NaN	NaN	NaN	NaN	NaN	NaN	NaN	NaN	NaN	NaN	NaN	NaN	NaN	NaN	NaN	NaN	NaN	NaN	NaN	0.279569682986472	NaN	NaN	NaN	NaN	NaN	NaN
NaN	NaN	NaN	NaN	NaN	NaN	NaN	NaN	NaN	NaN	NaN	NaN	NaN	NaN	NaN	NaN	NaN	NaN	NaN	NaN	NaN	NaN	NaN	NaN	NaN	NaN	NaN	NaN	NaN	NaN	NaN	NaN	NaN	NaN	NaN	NaN	NaN	NaN	NaN	NaN	NaN	NaN	NaN	0.269506309978071	NaN	NaN	NaN	NaN	NaN	NaN
NaN	NaN	NaN	NaN	NaN	NaN	NaN	NaN	NaN	NaN	NaN	NaN	NaN	NaN	NaN	NaN	NaN	NaN	NaN	NaN	NaN	NaN	NaN	NaN	NaN	NaN	NaN	NaN	NaN	NaN	NaN	NaN	NaN	NaN	NaN	NaN	NaN	NaN	NaN	NaN	NaN	NaN	NaN	0.255926817033959	NaN	NaN	NaN	NaN	NaN	NaN
NaN	NaN	NaN	NaN	NaN	NaN	NaN	NaN	NaN	NaN	NaN	NaN	NaN	NaN	NaN	NaN	NaN	NaN	NaN	NaN	NaN	NaN	NaN	NaN	NaN	NaN	NaN	NaN	NaN	NaN	NaN	NaN	NaN	NaN	NaN	NaN	NaN	NaN	NaN	NaN	NaN	NaN	NaN	0.0394357529389382	NaN	NaN	NaN	NaN	NaN	NaN
NaN	NaN	NaN	NaN	NaN	NaN	NaN	NaN	NaN	NaN	NaN	NaN	NaN	NaN	NaN	NaN	NaN	NaN	NaN	NaN	NaN	NaN	NaN	NaN	NaN	NaN	NaN	NaN	NaN	NaN	NaN	NaN	NaN	NaN	NaN	NaN	NaN	NaN	NaN	NaN	NaN	NaN	NaN	0.00876461167051466	NaN	NaN	0.0422816884081043	NaN	NaN	NaN
NaN	NaN	NaN	NaN	NaN	NaN	NaN	NaN	NaN	NaN	NaN	NaN	NaN	NaN	NaN	NaN	NaN	NaN	NaN	NaN	NaN	NaN	NaN	NaN	NaN	NaN	NaN	NaN	NaN	NaN	NaN	NaN	NaN	NaN	NaN	NaN	NaN	NaN	NaN	NaN	NaN	NaN	NaN	0.0930140280349284	NaN	NaN	0.0592067626139039	NaN	NaN	NaN
NaN	NaN	NaN	NaN	NaN	NaN	NaN	NaN	NaN	NaN	NaN	NaN	NaN	NaN	NaN	NaN	NaN	NaN	NaN	NaN	NaN	NaN	NaN	NaN	NaN	NaN	NaN	NaN	NaN	NaN	NaN	NaN	NaN	NaN	NaN	NaN	NaN	NaN	NaN	NaN	NaN	NaN	NaN	0.0504201818159114	NaN	NaN	0.0467723414709529	NaN	NaN	NaN
NaN	NaN	NaN	NaN	NaN	NaN	NaN	NaN	NaN	NaN	NaN	NaN	NaN	NaN	NaN	NaN	NaN	NaN	NaN	NaN	NaN	NaN	NaN	NaN	NaN	NaN	NaN	NaN	NaN	NaN	NaN	NaN	NaN	NaN	NaN	NaN	NaN	NaN	NaN	NaN	NaN	NaN	NaN	0.0337135382700904	NaN	NaN	0.0326707693564709	NaN	NaN	NaN
NaN	NaN	NaN	NaN	NaN	NaN	NaN	NaN	NaN	NaN	NaN	NaN	NaN	NaN	NaN	NaN	NaN	NaN	NaN	NaN	NaN	NaN	NaN	NaN	NaN	NaN	NaN	NaN	NaN	NaN	NaN	NaN	NaN	NaN	NaN	NaN	NaN	NaN	NaN	NaN	NaN	NaN	NaN	0.0506944758057663	NaN	NaN	0.070565892879236	NaN	NaN	NaN
NaN	NaN	NaN	NaN	NaN	NaN	NaN	NaN	NaN	NaN	NaN	NaN	NaN	NaN	NaN	NaN	NaN	NaN	NaN	NaN	NaN	NaN	NaN	NaN	NaN	NaN	NaN	NaN	NaN	NaN	NaN	NaN	NaN	NaN	NaN	NaN	NaN	NaN	NaN	NaN	NaN	NaN	NaN	0.0786932752300301	NaN	NaN	0.0458749057734767	NaN	NaN	NaN
NaN	NaN	NaN	NaN	NaN	NaN	NaN	NaN	NaN	NaN	NaN	NaN	NaN	NaN	NaN	NaN	NaN	NaN	NaN	NaN	NaN	NaN	NaN	NaN	NaN	NaN	NaN	NaN	NaN	NaN	NaN	NaN	NaN	NaN	NaN	NaN	NaN	NaN	NaN	NaN	NaN	NaN	NaN	0.0396260753141424	NaN	NaN	0.0492573643328267	NaN	NaN	NaN
NaN	NaN	NaN	NaN	NaN	NaN	NaN	NaN	NaN	NaN	NaN	NaN	NaN	NaN	NaN	NaN	NaN	NaN	NaN	NaN	NaN	NaN	NaN	NaN	NaN	NaN	NaN	NaN	NaN	NaN	NaN	NaN	NaN	NaN	NaN	NaN	NaN	NaN	NaN	NaN	NaN	NaN	NaN	0.0366124819562477	NaN	NaN	0.0605080762279	NaN	NaN	NaN
NaN	NaN	NaN	NaN	NaN	NaN	NaN	NaN	NaN	NaN	NaN	NaN	NaN	NaN	NaN	NaN	NaN	NaN	NaN	NaN	NaN	NaN	NaN	NaN	NaN	NaN	NaN	NaN	NaN	NaN	NaN	NaN	NaN	NaN	NaN	NaN	NaN	NaN	NaN	NaN	NaN	NaN	NaN	0.0724222168148009	NaN	NaN	0.0523285507952334	NaN	NaN	NaN
NaN	NaN	NaN	NaN	NaN	NaN	NaN	NaN	NaN	NaN	NaN	NaN	NaN	NaN	NaN	NaN	NaN	NaN	NaN	NaN	NaN	NaN	NaN	NaN	NaN	NaN	NaN	NaN	NaN	NaN	NaN	NaN	NaN	NaN	NaN	NaN	NaN	NaN	NaN	NaN	NaN	NaN	NaN	0.0660975390419213	NaN	NaN	0.0159865084950953	NaN	NaN	NaN
NaN	NaN	NaN	NaN	NaN	NaN	NaN	NaN	NaN	NaN	NaN	NaN	NaN	NaN	NaN	NaN	NaN	NaN	NaN	NaN	NaN	NaN	NaN	NaN	NaN	NaN	NaN	NaN	NaN	NaN	NaN	NaN	NaN	NaN	NaN	NaN	NaN	NaN	NaN	NaN	NaN	NaN	NaN	0.0569973498237054	NaN	NaN	NaN	NaN	NaN	NaN
NaN	NaN	NaN	NaN	NaN	NaN	NaN	NaN	NaN	NaN	NaN	NaN	NaN	NaN	NaN	NaN	NaN	NaN	NaN	NaN	NaN	NaN	NaN	NaN	NaN	NaN	NaN	NaN	NaN	NaN	NaN	NaN	NaN	NaN	NaN	NaN	NaN	NaN	NaN	NaN	NaN	NaN	NaN	0.0870753379443668	NaN	NaN	NaN	NaN	NaN	NaN
NaN	NaN	NaN	NaN	NaN	NaN	NaN	NaN	NaN	NaN	NaN	NaN	NaN	NaN	NaN	NaN	NaN	NaN	NaN	NaN	NaN	NaN	NaN	NaN	NaN	NaN	NaN	NaN	NaN	NaN	NaN	NaN	NaN	NaN	NaN	NaN	NaN	NaN	NaN	NaN	NaN	NaN	NaN	0.280822914149498	NaN	NaN	NaN	0.389105678259514	NaN	NaN
NaN	NaN	NaN	NaN	NaN	NaN	NaN	NaN	NaN	NaN	NaN	NaN	NaN	NaN	NaN	NaN	NaN	NaN	NaN	NaN	NaN	NaN	NaN	NaN	NaN	NaN	NaN	NaN	NaN	NaN	NaN	NaN	NaN	NaN	NaN	NaN	NaN	NaN	NaN	NaN	NaN	NaN	NaN	0.379079944477862	NaN	NaN	NaN	0.415170353211569	NaN	NaN
NaN	NaN	NaN	NaN	NaN	NaN	NaN	NaN	NaN	NaN	NaN	NaN	NaN	NaN	NaN	NaN	NaN	NaN	NaN	NaN	NaN	NaN	NaN	NaN	NaN	NaN	NaN	NaN	NaN	NaN	NaN	NaN	NaN	NaN	NaN	NaN	NaN	NaN	NaN	NaN	NaN	NaN	NaN	NaN	NaN	NaN	NaN	0.0529541277293072	NaN	NaN
NaN	NaN	NaN	NaN	NaN	NaN	NaN	NaN	NaN	NaN	NaN	NaN	NaN	NaN	NaN	NaN	NaN	NaN	NaN	NaN	NaN	NaN	NaN	NaN	NaN	NaN	NaN	NaN	NaN	NaN	NaN	NaN	NaN	NaN	NaN	NaN	NaN	NaN	NaN	NaN	NaN	NaN	NaN	NaN	NaN	NaN	NaN	0.0284281286579546	NaN	NaN
NaN	NaN	NaN	NaN	NaN	NaN	NaN	NaN	NaN	NaN	NaN	NaN	NaN	NaN	NaN	NaN	NaN	NaN	NaN	NaN	NaN	NaN	NaN	NaN	NaN	NaN	NaN	NaN	NaN	NaN	NaN	NaN	NaN	NaN	NaN	NaN	NaN	NaN	NaN	NaN	NaN	NaN	NaN	NaN	NaN	NaN	NaN	0.0600878665075948	NaN	NaN
NaN	NaN	NaN	NaN	NaN	NaN	NaN	NaN	NaN	NaN	NaN	NaN	NaN	NaN	NaN	NaN	NaN	NaN	NaN	NaN	NaN	NaN	NaN	NaN	NaN	NaN	NaN	NaN	NaN	NaN	NaN	NaN	NaN	NaN	NaN	NaN	NaN	NaN	NaN	NaN	NaN	NaN	NaN	NaN	NaN	NaN	NaN	0.0262078328668798	NaN	NaN
NaN	NaN	NaN	NaN	NaN	NaN	NaN	NaN	NaN	NaN	NaN	NaN	NaN	NaN	NaN	NaN	NaN	NaN	NaN	NaN	NaN	NaN	NaN	NaN	NaN	NaN	NaN	NaN	NaN	NaN	NaN	NaN	NaN	NaN	NaN	NaN	NaN	NaN	NaN	NaN	NaN	NaN	NaN	NaN	NaN	NaN	NaN	0.0424902755241154	NaN	NaN
NaN	NaN	NaN	NaN	NaN	NaN	NaN	NaN	NaN	NaN	NaN	NaN	NaN	NaN	NaN	NaN	NaN	NaN	NaN	NaN	NaN	NaN	NaN	NaN	NaN	NaN	NaN	NaN	NaN	NaN	NaN	NaN	NaN	NaN	NaN	NaN	NaN	NaN	NaN	NaN	NaN	NaN	NaN	NaN	NaN	NaN	NaN	0.0553881079441005	NaN	NaN
NaN	NaN	NaN	NaN	NaN	NaN	NaN	NaN	NaN	NaN	NaN	NaN	NaN	NaN	NaN	NaN	NaN	NaN	NaN	NaN	NaN	NaN	NaN	NaN	NaN	NaN	NaN	NaN	NaN	NaN	NaN	NaN	NaN	NaN	NaN	NaN	NaN	NaN	NaN	NaN	NaN	NaN	NaN	NaN	NaN	NaN	NaN	0.037733363548665	NaN	NaN
NaN	NaN	NaN	NaN	NaN	NaN	NaN	NaN	NaN	NaN	NaN	NaN	NaN	NaN	NaN	NaN	NaN	NaN	NaN	NaN	NaN	NaN	NaN	NaN	NaN	NaN	NaN	NaN	NaN	NaN	NaN	NaN	NaN	NaN	NaN	NaN	NaN	NaN	NaN	NaN	NaN	NaN	NaN	NaN	NaN	NaN	NaN	0.0315216538475357	NaN	NaN
NaN	NaN	NaN	NaN	NaN	NaN	NaN	NaN	NaN	NaN	NaN	NaN	NaN	NaN	NaN	NaN	NaN	NaN	NaN	NaN	NaN	NaN	NaN	NaN	NaN	NaN	NaN	NaN	NaN	NaN	NaN	NaN	NaN	NaN	NaN	NaN	NaN	NaN	NaN	NaN	NaN	NaN	NaN	NaN	NaN	NaN	NaN	0.076229865153098	NaN	NaN
NaN	NaN	NaN	NaN	NaN	NaN	NaN	NaN	NaN	NaN	NaN	NaN	NaN	NaN	NaN	NaN	NaN	NaN	NaN	NaN	NaN	NaN	NaN	NaN	NaN	NaN	NaN	NaN	NaN	NaN	NaN	NaN	NaN	NaN	NaN	NaN	NaN	NaN	NaN	NaN	NaN	NaN	NaN	NaN	NaN	NaN	NaN	0.0585345159121003	NaN	NaN
NaN	NaN	NaN	NaN	NaN	NaN	NaN	NaN	NaN	NaN	NaN	NaN	NaN	NaN	NaN	NaN	NaN	NaN	NaN	NaN	NaN	NaN	NaN	NaN	NaN	NaN	NaN	NaN	NaN	NaN	NaN	NaN	NaN	NaN	NaN	NaN	NaN	NaN	NaN	NaN	NaN	NaN	NaN	NaN	NaN	NaN	NaN	0.0558007037118809	NaN	NaN
NaN	NaN	NaN	NaN	NaN	NaN	NaN	NaN	NaN	NaN	NaN	NaN	NaN	NaN	NaN	NaN	NaN	NaN	NaN	NaN	NaN	NaN	NaN	NaN	NaN	NaN	NaN	NaN	NaN	NaN	NaN	NaN	NaN	NaN	NaN	NaN	NaN	NaN	NaN	NaN	NaN	NaN	NaN	NaN	NaN	NaN	NaN	0.047693581093181	NaN	NaN
NaN	NaN	NaN	NaN	NaN	NaN	NaN	NaN	NaN	NaN	NaN	NaN	NaN	NaN	NaN	NaN	NaN	NaN	NaN	NaN	NaN	NaN	NaN	NaN	NaN	NaN	NaN	NaN	NaN	NaN	NaN	NaN	NaN	NaN	NaN	NaN	NaN	NaN	NaN	NaN	NaN	NaN	NaN	NaN	NaN	NaN	0.0707565862798654	0.113108162853178	NaN	NaN
NaN	NaN	NaN	NaN	NaN	NaN	NaN	NaN	NaN	NaN	NaN	NaN	NaN	NaN	NaN	NaN	NaN	NaN	NaN	NaN	NaN	NaN	NaN	NaN	NaN	NaN	NaN	NaN	NaN	NaN	NaN	NaN	NaN	NaN	NaN	NaN	NaN	NaN	NaN	NaN	NaN	NaN	NaN	NaN	NaN	NaN	0.20654839848275	NaN	NaN	NaN
NaN	NaN	NaN	NaN	NaN	NaN	NaN	NaN	NaN	NaN	NaN	NaN	NaN	NaN	NaN	NaN	NaN	NaN	NaN	NaN	NaN	NaN	NaN	NaN	NaN	NaN	NaN	NaN	NaN	NaN	NaN	NaN	NaN	NaN	NaN	NaN	NaN	NaN	NaN	NaN	NaN	NaN	NaN	NaN	NaN	NaN	0.161139052484623	NaN	NaN	NaN
NaN	NaN	NaN	NaN	NaN	NaN	NaN	NaN	NaN	NaN	NaN	NaN	NaN	NaN	NaN	NaN	NaN	NaN	NaN	NaN	NaN	NaN	NaN	NaN	NaN	NaN	NaN	NaN	NaN	NaN	NaN	NaN	NaN	NaN	NaN	NaN	NaN	NaN	NaN	NaN	NaN	NaN	NaN	NaN	NaN	NaN	0.22676097726732	NaN	NaN	NaN
NaN	NaN	NaN	NaN	NaN	NaN	NaN	NaN	NaN	NaN	NaN	NaN	NaN	NaN	NaN	NaN	NaN	NaN	NaN	NaN	NaN	NaN	NaN	NaN	NaN	NaN	NaN	NaN	NaN	NaN	NaN	NaN	NaN	NaN	NaN	NaN	NaN	NaN	NaN	NaN	NaN	NaN	NaN	NaN	NaN	NaN	0.10138796887466	NaN	NaN	NaN
NaN	NaN	NaN	NaN	NaN	NaN	NaN	NaN	NaN	NaN	NaN	NaN	NaN	NaN	NaN	NaN	NaN	NaN	NaN	NaN	NaN	NaN	NaN	NaN	NaN	NaN	NaN	NaN	NaN	NaN	NaN	NaN	NaN	NaN	NaN	NaN	NaN	NaN	NaN	NaN	NaN	NaN	NaN	NaN	NaN	NaN	0.096934331279882	NaN	NaN	NaN
NaN	NaN	NaN	NaN	NaN	NaN	NaN	NaN	NaN	NaN	NaN	NaN	NaN	NaN	NaN	NaN	NaN	NaN	NaN	NaN	NaN	NaN	NaN	NaN	NaN	NaN	NaN	NaN	NaN	NaN	NaN	NaN	NaN	NaN	NaN	NaN	NaN	NaN	NaN	NaN	NaN	NaN	NaN	NaN	NaN	NaN	NaN	NaN	NaN	NaN
NaN	NaN	NaN	NaN	NaN	NaN	NaN	NaN	NaN	NaN	NaN	NaN	NaN	NaN	NaN	NaN	NaN	NaN	NaN	NaN	NaN	NaN	NaN	NaN	NaN	NaN	NaN	NaN	NaN	NaN	NaN	NaN	NaN	NaN	NaN	NaN	NaN	NaN	NaN	NaN	NaN	NaN	NaN	NaN	NaN	NaN	NaN	NaN	NaN	NaN
NaN	NaN	NaN	NaN	NaN	NaN	NaN	NaN	NaN	NaN	NaN	NaN	NaN	NaN	NaN	NaN	NaN	NaN	NaN	NaN	NaN	NaN	NaN	NaN	NaN	NaN	NaN	NaN	NaN	NaN	NaN	NaN	NaN	NaN	NaN	NaN	NaN	NaN	NaN	NaN	NaN	NaN	NaN	NaN	NaN	NaN	NaN	NaN	NaN	NaN
NaN	NaN	NaN	NaN	NaN	NaN	NaN	NaN	NaN	NaN	NaN	NaN	NaN	NaN	NaN	NaN	NaN	NaN	NaN	NaN	NaN	NaN	NaN	NaN	NaN	NaN	NaN	NaN	NaN	NaN	NaN	NaN	NaN	NaN	NaN	NaN	NaN	NaN	NaN	NaN	NaN	NaN	NaN	NaN	NaN	NaN	NaN	NaN	NaN	NaN
NaN	NaN	NaN	NaN	NaN	NaN	NaN	NaN	NaN	NaN	NaN	NaN	NaN	NaN	NaN	NaN	NaN	NaN	NaN	NaN	NaN	NaN	NaN	NaN	NaN	NaN	NaN	NaN	NaN	NaN	NaN	NaN	NaN	NaN	NaN	NaN	NaN	NaN	NaN	NaN	NaN	NaN	NaN	NaN	NaN	NaN	NaN	NaN	NaN	NaN
NaN	NaN	NaN	NaN	NaN	NaN	NaN	NaN	NaN	NaN	NaN	NaN	NaN	NaN	NaN	NaN	NaN	NaN	NaN	NaN	NaN	NaN	NaN	NaN	NaN	NaN	NaN	NaN	NaN	NaN	NaN	NaN	NaN	NaN	NaN	NaN	NaN	NaN	NaN	NaN	NaN	NaN	NaN	NaN	NaN	NaN	NaN	NaN	NaN	NaN
NaN	NaN	NaN	NaN	NaN	NaN	NaN	NaN	NaN	NaN	NaN	NaN	NaN	NaN	NaN	NaN	NaN	NaN	NaN	NaN	NaN	NaN	NaN	NaN	NaN	NaN	NaN	NaN	NaN	NaN	NaN	NaN	NaN	NaN	NaN	NaN	NaN	NaN	NaN	NaN	NaN	NaN	NaN	NaN	NaN	NaN	NaN	NaN	NaN	NaN
NaN	NaN	NaN	NaN	NaN	NaN	NaN	NaN	NaN	NaN	NaN	NaN	NaN	NaN	NaN	NaN	NaN	NaN	NaN	NaN	NaN	NaN	NaN	NaN	NaN	NaN	NaN	NaN	NaN	NaN	NaN	NaN	NaN	NaN	NaN	NaN	NaN	NaN	NaN	NaN	NaN	NaN	NaN	NaN	NaN	NaN	NaN	NaN	NaN	NaN
NaN	NaN	NaN	NaN	NaN	NaN	NaN	NaN	NaN	NaN	NaN	NaN	NaN	NaN	NaN	NaN	NaN	NaN	NaN	NaN	NaN	NaN	NaN	NaN	NaN	NaN	NaN	NaN	NaN	NaN	NaN	NaN	NaN	NaN	NaN	NaN	NaN	NaN	NaN	NaN	NaN	NaN	NaN	NaN	NaN	NaN	NaN	NaN	NaN	NaN
NaN	NaN	NaN	NaN	NaN	NaN	NaN	NaN	NaN	NaN	NaN	NaN	NaN	NaN	NaN	NaN	NaN	NaN	NaN	NaN	NaN	NaN	NaN	NaN	NaN	NaN	NaN	NaN	NaN	NaN	NaN	NaN	NaN	NaN	NaN	NaN	NaN	NaN	NaN	NaN	NaN	NaN	NaN	NaN	NaN	NaN	NaN	NaN	NaN	NaN
NaN	NaN	NaN	NaN	NaN	NaN	NaN	NaN	NaN	NaN	NaN	NaN	NaN	NaN	NaN	NaN	NaN	NaN	NaN	NaN	NaN	NaN	NaN	NaN	NaN	NaN	NaN	NaN	NaN	NaN	NaN	NaN	NaN	NaN	NaN	NaN	NaN	NaN	NaN	NaN	NaN	NaN	NaN	NaN	NaN	NaN	NaN	NaN	NaN	NaN
NaN	NaN	NaN	NaN	NaN	NaN	NaN	NaN	NaN	NaN	NaN	NaN	NaN	NaN	NaN	NaN	NaN	NaN	NaN	NaN	NaN	NaN	NaN	NaN	NaN	NaN	NaN	NaN	NaN	NaN	NaN	NaN	NaN	NaN	NaN	NaN	NaN	NaN	NaN	NaN	NaN	NaN	NaN	NaN	NaN	NaN	NaN	NaN	NaN	NaN
NaN	NaN	NaN	NaN	NaN	NaN	NaN	NaN	NaN	NaN	NaN	NaN	NaN	NaN	NaN	NaN	NaN	NaN	NaN	NaN	NaN	NaN	NaN	NaN	NaN	NaN	NaN	NaN	NaN	NaN	NaN	NaN	NaN	NaN	NaN	NaN	NaN	NaN	NaN	NaN	NaN	NaN	NaN	NaN	NaN	NaN	NaN	NaN	NaN	NaN
NaN	NaN	NaN	NaN	NaN	NaN	NaN	NaN	NaN	NaN	NaN	NaN	NaN	NaN	NaN	NaN	NaN	NaN	NaN	NaN	NaN	NaN	NaN	NaN	NaN	NaN	NaN	NaN	NaN	NaN	NaN	NaN	NaN	NaN	NaN	NaN	NaN	NaN	NaN	NaN	NaN	NaN	NaN	NaN	NaN	NaN	NaN	NaN	NaN	NaN
NaN	NaN	NaN	NaN	NaN	NaN	NaN	NaN	NaN	NaN	NaN	NaN	NaN	NaN	NaN	NaN	NaN	NaN	NaN	NaN	NaN	NaN	NaN	NaN	NaN	NaN	NaN	NaN	NaN	NaN	NaN	NaN	NaN	NaN	NaN	NaN	NaN	NaN	NaN	NaN	NaN	NaN	NaN	NaN	NaN	NaN	NaN	NaN	NaN	NaN
NaN	NaN	NaN	NaN	NaN	NaN	NaN	NaN	NaN	NaN	NaN	NaN	NaN	NaN	NaN	NaN	NaN	NaN	NaN	NaN	NaN	NaN	NaN	NaN	NaN	NaN	NaN	NaN	NaN	NaN	NaN	NaN	NaN	NaN	NaN	NaN	NaN	NaN	NaN	NaN	NaN	NaN	NaN	NaN	NaN	NaN	NaN	NaN	NaN	NaN
NaN	NaN	NaN	NaN	NaN	NaN	NaN	NaN	NaN	NaN	NaN	NaN	NaN	NaN	NaN	NaN	NaN	NaN	NaN	NaN	NaN	NaN	NaN	NaN	NaN	NaN	NaN	NaN	NaN	NaN	NaN	NaN	NaN	NaN	NaN	NaN	NaN	NaN	NaN	NaN	NaN	NaN	NaN	NaN	NaN	NaN	NaN	NaN	NaN	NaN
NaN	NaN	NaN	NaN	NaN	NaN	NaN	NaN	NaN	NaN	NaN	NaN	NaN	NaN	NaN	NaN	NaN	NaN	NaN	NaN	NaN	NaN	NaN	NaN	NaN	NaN	NaN	NaN	NaN	NaN	NaN	NaN	NaN	NaN	NaN	NaN	NaN	NaN	NaN	NaN	NaN	NaN	NaN	NaN	NaN	NaN	NaN	NaN	NaN	NaN
NaN	NaN	NaN	NaN	NaN	NaN	NaN	NaN	NaN	NaN	NaN	NaN	NaN	NaN	NaN	NaN	NaN	NaN	NaN	NaN	NaN	NaN	NaN	NaN	NaN	NaN	NaN	NaN	NaN	NaN	NaN	NaN	NaN	NaN	NaN	NaN	NaN	NaN	NaN	NaN	NaN	NaN	NaN	NaN	NaN	NaN	NaN	NaN	NaN	NaN
NaN	NaN	NaN	NaN	NaN	NaN	NaN	NaN	NaN	NaN	NaN	NaN	NaN	NaN	NaN	NaN	NaN	NaN	NaN	NaN	NaN	NaN	NaN	NaN	NaN	NaN	NaN	NaN	NaN	NaN	NaN	NaN	NaN	NaN	NaN	NaN	NaN	NaN	NaN	NaN	NaN	NaN	NaN	NaN	NaN	NaN	NaN	NaN	NaN	NaN
NaN	NaN	NaN	NaN	NaN	NaN	NaN	NaN	NaN	NaN	NaN	NaN	NaN	NaN	NaN	NaN	NaN	NaN	NaN	NaN	NaN	NaN	NaN	NaN	NaN	NaN	NaN	NaN	NaN	NaN	NaN	NaN	NaN	NaN	NaN	NaN	NaN	NaN	NaN	NaN	NaN	NaN	NaN	NaN	NaN	NaN	NaN	NaN	NaN	NaN
NaN	NaN	NaN	NaN	NaN	NaN	NaN	NaN	NaN	NaN	NaN	NaN	NaN	NaN	NaN	NaN	NaN	NaN	NaN	NaN	NaN	NaN	NaN	NaN	NaN	NaN	NaN	NaN	NaN	NaN	NaN	NaN	NaN	NaN	NaN	NaN	NaN	NaN	NaN	NaN	NaN	NaN	NaN	NaN	NaN	NaN	NaN	NaN	NaN	NaN
NaN	NaN	NaN	NaN	NaN	NaN	NaN	NaN	NaN	NaN	NaN	NaN	NaN	NaN	NaN	NaN	NaN	NaN	NaN	NaN	NaN	NaN	NaN	NaN	NaN	NaN	NaN	NaN	NaN	NaN	NaN	NaN	NaN	NaN	NaN	NaN	NaN	NaN	NaN	NaN	NaN	NaN	NaN	NaN	NaN	NaN	NaN	NaN	NaN	NaN
NaN	NaN	NaN	NaN	NaN	NaN	NaN	NaN	NaN	NaN	NaN	NaN	NaN	NaN	NaN	NaN	NaN	NaN	NaN	NaN	NaN	NaN	NaN	NaN	NaN	NaN	NaN	NaN	NaN	NaN	NaN	NaN	NaN	NaN	NaN	NaN	NaN	NaN	NaN	NaN	NaN	NaN	NaN	NaN	NaN	NaN	NaN	NaN	NaN	NaN
NaN	NaN	NaN	NaN	NaN	NaN	NaN	NaN	NaN	NaN	NaN	NaN	NaN	NaN	NaN	NaN	NaN	NaN	NaN	NaN	NaN	NaN	NaN	NaN	NaN	NaN	NaN	NaN	NaN	NaN	NaN	NaN	NaN	NaN	NaN	NaN	NaN	NaN	NaN	NaN	NaN	NaN	NaN	NaN	NaN	NaN	NaN	NaN	NaN	NaN
NaN	NaN	NaN	NaN	NaN	NaN	NaN	NaN	NaN	NaN	NaN	NaN	NaN	NaN	NaN	NaN	NaN	NaN	NaN	NaN	NaN	NaN	NaN	NaN	NaN	NaN	NaN	NaN	NaN	NaN	NaN	NaN	NaN	NaN	NaN	NaN	NaN	NaN	NaN	NaN	NaN	NaN	0.0262948369898998	NaN	NaN	NaN	NaN	NaN	NaN	NaN
NaN	NaN	NaN	NaN	NaN	NaN	NaN	NaN	NaN	NaN	NaN	NaN	NaN	NaN	NaN	NaN	NaN	NaN	NaN	NaN	NaN	NaN	NaN	NaN	NaN	NaN	NaN	NaN	NaN	NaN	NaN	NaN	NaN	NaN	NaN	NaN	NaN	NaN	NaN	NaN	NaN	NaN	0.0416010301657587	NaN	NaN	NaN	NaN	NaN	NaN	NaN
NaN	NaN	NaN	NaN	NaN	NaN	NaN	NaN	NaN	NaN	NaN	NaN	NaN	NaN	NaN	NaN	NaN	NaN	NaN	NaN	NaN	NaN	NaN	NaN	NaN	NaN	NaN	NaN	NaN	NaN	NaN	NaN	NaN	NaN	NaN	NaN	NaN	NaN	NaN	NaN	NaN	NaN	0.0630421524292682	NaN	NaN	NaN	NaN	NaN	NaN	NaN
NaN	NaN	NaN	NaN	NaN	NaN	NaN	NaN	NaN	NaN	NaN	NaN	NaN	NaN	NaN	NaN	NaN	NaN	NaN	NaN	NaN	NaN	NaN	NaN	NaN	NaN	NaN	NaN	NaN	NaN	NaN	NaN	NaN	NaN	NaN	NaN	NaN	NaN	NaN	NaN	NaN	NaN	0.0186989082634954	NaN	NaN	NaN	NaN	NaN	NaN	NaN
NaN	NaN	NaN	NaN	NaN	NaN	NaN	NaN	NaN	NaN	NaN	NaN	NaN	NaN	NaN	NaN	NaN	NaN	NaN	NaN	NaN	NaN	NaN	NaN	NaN	NaN	NaN	NaN	NaN	NaN	NaN	NaN	NaN	NaN	NaN	NaN	NaN	NaN	NaN	NaN	NaN	NaN	0.00934481850472318	NaN	NaN	NaN	NaN	NaN	NaN	NaN
NaN	NaN	NaN	NaN	NaN	NaN	NaN	NaN	NaN	NaN	NaN	NaN	NaN	NaN	NaN	NaN	NaN	NaN	NaN	NaN	NaN	NaN	NaN	NaN	NaN	NaN	NaN	NaN	NaN	NaN	NaN	NaN	NaN	NaN	NaN	NaN	NaN	NaN	NaN	NaN	NaN	NaN	0.00796076220772431	NaN	NaN	NaN	NaN	NaN	NaN	NaN
NaN	NaN	NaN	NaN	NaN	NaN	NaN	NaN	NaN	NaN	NaN	NaN	NaN	NaN	NaN	NaN	NaN	NaN	NaN	NaN	NaN	NaN	NaN	NaN	NaN	NaN	NaN	NaN	NaN	NaN	NaN	NaN	NaN	NaN	NaN	NaN	NaN	NaN	NaN	NaN	NaN	NaN	0.0634722003974604	NaN	NaN	NaN	NaN	NaN	NaN	NaN
NaN	NaN	NaN	NaN	NaN	NaN	NaN	NaN	NaN	NaN	NaN	NaN	NaN	NaN	NaN	NaN	NaN	NaN	NaN	NaN	NaN	NaN	NaN	NaN	NaN	NaN	NaN	NaN	NaN	NaN	NaN	NaN	NaN	NaN	NaN	NaN	NaN	NaN	NaN	NaN	NaN	NaN	0.0772869376313019	NaN	NaN	NaN	NaN	NaN	NaN	NaN
NaN	NaN	NaN	NaN	NaN	NaN	NaN	NaN	NaN	NaN	NaN	NaN	NaN	NaN	NaN	NaN	NaN	NaN	NaN	NaN	NaN	NaN	NaN	NaN	NaN	NaN	NaN	NaN	NaN	NaN	NaN	NaN	NaN	NaN	NaN	NaN	NaN	NaN	NaN	NaN	NaN	NaN	0.0584096877991802	NaN	NaN	NaN	0.0120823275606305	NaN	NaN	NaN
NaN	NaN	NaN	NaN	NaN	NaN	NaN	NaN	NaN	NaN	NaN	NaN	NaN	NaN	NaN	NaN	NaN	NaN	NaN	NaN	NaN	NaN	NaN	NaN	NaN	NaN	NaN	NaN	NaN	NaN	NaN	NaN	NaN	NaN	NaN	NaN	NaN	NaN	NaN	NaN	NaN	NaN	0.0430502779434193	NaN	NaN	NaN	0.0151458412612624	NaN	NaN	NaN
NaN	NaN	NaN	NaN	NaN	NaN	NaN	NaN	NaN	NaN	NaN	NaN	NaN	NaN	NaN	NaN	NaN	NaN	NaN	NaN	NaN	NaN	NaN	NaN	NaN	NaN	NaN	NaN	NaN	NaN	NaN	NaN	NaN	NaN	NaN	NaN	NaN	NaN	NaN	NaN	NaN	NaN	0.0214568675742012	NaN	NaN	NaN	0.0680614651958753	NaN	NaN	NaN
NaN	NaN	NaN	NaN	NaN	NaN	NaN	NaN	NaN	NaN	NaN	NaN	NaN	NaN	NaN	NaN	NaN	NaN	NaN	NaN	NaN	NaN	NaN	NaN	NaN	NaN	NaN	NaN	NaN	NaN	NaN	NaN	NaN	NaN	NaN	NaN	NaN	NaN	NaN	NaN	NaN	NaN	0.0648112198491272	NaN	NaN	NaN	0.0703239445936966	NaN	NaN	NaN
NaN	NaN	NaN	NaN	NaN	NaN	NaN	NaN	NaN	NaN	NaN	NaN	NaN	NaN	NaN	NaN	NaN	NaN	NaN	NaN	NaN	NaN	NaN	NaN	NaN	NaN	NaN	NaN	NaN	NaN	NaN	NaN	NaN	NaN	NaN	NaN	NaN	NaN	NaN	NaN	NaN	NaN	0.070352207413161	NaN	NaN	NaN	0.0655313057914076	NaN	NaN	NaN
NaN	NaN	NaN	NaN	NaN	NaN	NaN	NaN	NaN	NaN	NaN	NaN	NaN	NaN	NaN	NaN	NaN	NaN	NaN	NaN	NaN	NaN	NaN	NaN	NaN	NaN	NaN	NaN	NaN	NaN	NaN	NaN	NaN	NaN	NaN	NaN	NaN	NaN	NaN	NaN	NaN	NaN	NaN	NaN	NaN	NaN	0.090642297050041	NaN	NaN	NaN
NaN	NaN	NaN	NaN	NaN	NaN	NaN	NaN	NaN	NaN	NaN	NaN	NaN	NaN	NaN	NaN	NaN	NaN	NaN	NaN	NaN	NaN	NaN	NaN	NaN	NaN	NaN	NaN	NaN	NaN	NaN	NaN	NaN	NaN	NaN	NaN	NaN	NaN	NaN	NaN	NaN	NaN	NaN	NaN	NaN	NaN	0.0653833046525432	NaN	NaN	NaN
NaN	NaN	NaN	NaN	NaN	NaN	NaN	NaN	NaN	NaN	NaN	NaN	NaN	NaN	NaN	NaN	NaN	NaN	NaN	NaN	NaN	NaN	NaN	NaN	NaN	NaN	NaN	NaN	NaN	NaN	NaN	NaN	NaN	NaN	NaN	NaN	NaN	NaN	NaN	NaN	NaN	NaN	NaN	NaN	NaN	NaN	0.0463499059481222	NaN	NaN	NaN
NaN	NaN	NaN	NaN	NaN	NaN	NaN	NaN	NaN	NaN	NaN	NaN	NaN	NaN	NaN	NaN	NaN	NaN	NaN	NaN	NaN	NaN	NaN	NaN	NaN	NaN	NaN	NaN	NaN	NaN	NaN	NaN	NaN	NaN	NaN	NaN	NaN	NaN	NaN	NaN	NaN	NaN	NaN	NaN	NaN	NaN	0.0655173302334508	NaN	NaN	NaN
NaN	NaN	NaN	NaN	NaN	NaN	NaN	NaN	NaN	NaN	NaN	NaN	NaN	NaN	NaN	NaN	NaN	NaN	NaN	NaN	NaN	NaN	NaN	NaN	NaN	NaN	NaN	NaN	NaN	NaN	NaN	NaN	NaN	NaN	NaN	NaN	NaN	NaN	NaN	NaN	NaN	NaN	NaN	NaN	NaN	NaN	0.0707617655905108	NaN	NaN	NaN
NaN	NaN	NaN	NaN	NaN	NaN	NaN	NaN	NaN	NaN	NaN	NaN	NaN	NaN	NaN	NaN	NaN	NaN	NaN	NaN	NaN	NaN	NaN	NaN	NaN	NaN	NaN	NaN	NaN	NaN	NaN	NaN	NaN	NaN	NaN	NaN	NaN	NaN	NaN	NaN	NaN	0.0426886197071121	NaN	NaN	NaN	NaN	0.0791288141638429	NaN	NaN	NaN
NaN	NaN	NaN	NaN	NaN	NaN	NaN	NaN	NaN	NaN	NaN	NaN	NaN	NaN	NaN	NaN	NaN	NaN	NaN	NaN	NaN	NaN	NaN	NaN	NaN	NaN	NaN	NaN	NaN	NaN	NaN	NaN	NaN	NaN	NaN	NaN	NaN	NaN	NaN	NaN	NaN	0.04795007596728	NaN	NaN	NaN	NaN	0.0687949299810022	NaN	NaN	NaN
NaN	NaN	NaN	NaN	NaN	NaN	NaN	NaN	NaN	NaN	NaN	NaN	NaN	NaN	NaN	NaN	NaN	NaN	NaN	NaN	NaN	NaN	NaN	NaN	NaN	NaN	NaN	NaN	NaN	NaN	NaN	NaN	NaN	NaN	NaN	NaN	NaN	NaN	NaN	NaN	NaN	0.0505302159931555	NaN	NaN	NaN	NaN	0.0234317772169694	NaN	NaN	NaN
NaN	NaN	NaN	NaN	NaN	NaN	NaN	NaN	NaN	NaN	NaN	NaN	NaN	NaN	NaN	NaN	NaN	NaN	NaN	NaN	NaN	NaN	NaN	NaN	NaN	NaN	NaN	NaN	NaN	NaN	NaN	NaN	NaN	NaN	NaN	NaN	NaN	NaN	NaN	NaN	NaN	0.0516429009603581	NaN	NaN	NaN	NaN	0.0719303583916236	NaN	NaN	NaN
NaN	NaN	NaN	NaN	NaN	NaN	NaN	NaN	NaN	NaN	NaN	NaN	NaN	NaN	NaN	NaN	NaN	NaN	NaN	NaN	NaN	NaN	NaN	NaN	NaN	NaN	NaN	NaN	NaN	NaN	NaN	NaN	NaN	NaN	NaN	NaN	NaN	NaN	NaN	NaN	NaN	0.0306966207841922	NaN	NaN	NaN	NaN	0.066222109179393	NaN	NaN	NaN
NaN	NaN	NaN	NaN	NaN	NaN	NaN	NaN	NaN	NaN	NaN	NaN	NaN	NaN	NaN	NaN	NaN	NaN	NaN	NaN	NaN	NaN	NaN	NaN	NaN	NaN	NaN	NaN	NaN	NaN	NaN	NaN	NaN	NaN	NaN	NaN	NaN	NaN	NaN	NaN	NaN	0.080004415996973	NaN	NaN	NaN	NaN	0.0594167668965563	NaN	NaN	NaN
NaN	NaN	NaN	NaN	NaN	NaN	NaN	NaN	NaN	NaN	NaN	NaN	NaN	NaN	NaN	NaN	NaN	NaN	NaN	NaN	NaN	NaN	NaN	NaN	NaN	NaN	NaN	NaN	NaN	NaN	NaN	NaN	NaN	NaN	NaN	NaN	NaN	NaN	NaN	NaN	NaN	NaN	NaN	NaN	NaN	NaN	0.0248732504052691	NaN	NaN	NaN
NaN	NaN	NaN	NaN	NaN	NaN	NaN	NaN	NaN	NaN	NaN	NaN	NaN	NaN	NaN	NaN	NaN	NaN	NaN	NaN	NaN	NaN	NaN	NaN	NaN	NaN	NaN	NaN	NaN	NaN	NaN	NaN	NaN	NaN	NaN	NaN	NaN	NaN	NaN	NaN	NaN	NaN	NaN	NaN	NaN	NaN	0.0358074521045834	NaN	NaN	NaN
NaN	NaN	NaN	NaN	NaN	NaN	NaN	NaN	NaN	NaN	NaN	NaN	NaN	NaN	NaN	NaN	NaN	NaN	NaN	NaN	NaN	NaN	NaN	NaN	NaN	NaN	NaN	NaN	NaN	NaN	NaN	NaN	NaN	NaN	NaN	NaN	NaN	NaN	NaN	NaN	NaN	NaN	NaN	NaN	NaN	NaN	0.0812493345299365	NaN	NaN	NaN
NaN	NaN	NaN	NaN	NaN	NaN	NaN	NaN	NaN	NaN	NaN	NaN	NaN	NaN	NaN	NaN	NaN	NaN	NaN	NaN	NaN	NaN	NaN	NaN	NaN	NaN	NaN	NaN	NaN	NaN	NaN	NaN	NaN	NaN	NaN	NaN	NaN	NaN	NaN	NaN	NaN	NaN	NaN	NaN	NaN	NaN	0.0352585489475142	NaN	NaN	NaN
NaN	NaN	NaN	NaN	NaN	NaN	NaN	NaN	NaN	NaN	NaN	NaN	NaN	NaN	NaN	NaN	NaN	NaN	NaN	NaN	NaN	NaN	NaN	NaN	NaN	NaN	NaN	NaN	NaN	NaN	NaN	NaN	NaN	NaN	NaN	NaN	NaN	NaN	NaN	NaN	NaN	NaN	NaN	NaN	NaN	NaN	0.0289775390350342	NaN	NaN	NaN
NaN	NaN	NaN	NaN	NaN	NaN	NaN	NaN	NaN	NaN	NaN	NaN	NaN	NaN	NaN	NaN	NaN	NaN	NaN	NaN	NaN	NaN	NaN	NaN	NaN	NaN	NaN	NaN	NaN	NaN	NaN	NaN	NaN	NaN	NaN	NaN	NaN	NaN	NaN	NaN	NaN	NaN	NaN	NaN	NaN	NaN	0.039608867654713	NaN	NaN	NaN
NaN	NaN	NaN	NaN	NaN	NaN	NaN	NaN	NaN	NaN	NaN	NaN	NaN	NaN	NaN	NaN	NaN	NaN	NaN	NaN	NaN	NaN	NaN	NaN	NaN	NaN	NaN	NaN	NaN	NaN	NaN	NaN	NaN	NaN	NaN	NaN	NaN	NaN	NaN	NaN	NaN	NaN	NaN	NaN	NaN	NaN	NaN	NaN	NaN	NaN
NaN	NaN	NaN	NaN	NaN	NaN	NaN	NaN	NaN	NaN	NaN	NaN	NaN	NaN	NaN	NaN	NaN	NaN	NaN	NaN	NaN	NaN	NaN	NaN	NaN	NaN	NaN	NaN	NaN	NaN	NaN	NaN	NaN	NaN	NaN	NaN	NaN	NaN	NaN	NaN	NaN	NaN	NaN	NaN	NaN	NaN	NaN	NaN	NaN	NaN
NaN	NaN	NaN	NaN	NaN	NaN	NaN	NaN	NaN	NaN	NaN	NaN	NaN	NaN	NaN	NaN	NaN	NaN	NaN	NaN	NaN	NaN	NaN	NaN	NaN	NaN	NaN	NaN	NaN	NaN	NaN	NaN	NaN	NaN	NaN	NaN	NaN	NaN	NaN	NaN	NaN	NaN	NaN	NaN	NaN	NaN	NaN	NaN	NaN	NaN
NaN	NaN	NaN	NaN	NaN	NaN	NaN	NaN	NaN	NaN	NaN	NaN	NaN	NaN	NaN	NaN	NaN	NaN	NaN	NaN	NaN	NaN	NaN	NaN	NaN	NaN	NaN	NaN	NaN	NaN	NaN	NaN	NaN	NaN	NaN	NaN	NaN	NaN	NaN	NaN	NaN	NaN	NaN	NaN	NaN	NaN	NaN	NaN	NaN	NaN
NaN	NaN	NaN	NaN	NaN	NaN	NaN	NaN	NaN	NaN	NaN	NaN	NaN	NaN	NaN	NaN	NaN	NaN	NaN	NaN	NaN	NaN	NaN	NaN	NaN	NaN	NaN	NaN	NaN	NaN	NaN	NaN	NaN	NaN	NaN	NaN	NaN	NaN	NaN	NaN	NaN	NaN	NaN	NaN	NaN	NaN	NaN	NaN	NaN	NaN
NaN	NaN	NaN	NaN	NaN	NaN	NaN	NaN	NaN	NaN	NaN	NaN	NaN	NaN	NaN	NaN	NaN	NaN	NaN	NaN	NaN	NaN	NaN	NaN	NaN	NaN	NaN	NaN	NaN	NaN	NaN	NaN	NaN	NaN	NaN	NaN	NaN	NaN	NaN	NaN	NaN	NaN	NaN	NaN	NaN	NaN	NaN	NaN	NaN	NaN
NaN	NaN	NaN	NaN	NaN	NaN	NaN	NaN	NaN	NaN	NaN	NaN	NaN	NaN	NaN	NaN	NaN	NaN	NaN	NaN	NaN	NaN	NaN	NaN	NaN	NaN	NaN	NaN	NaN	NaN	NaN	NaN	NaN	NaN	NaN	NaN	NaN	NaN	NaN	NaN	NaN	NaN	NaN	NaN	NaN	NaN	NaN	NaN	NaN	NaN
NaN	NaN	NaN	NaN	NaN	NaN	NaN	NaN	NaN	NaN	NaN	NaN	NaN	NaN	NaN	NaN	NaN	NaN	NaN	NaN	NaN	NaN	NaN	NaN	NaN	NaN	NaN	NaN	NaN	NaN	NaN	NaN	NaN	NaN	NaN	NaN	NaN	NaN	NaN	NaN	NaN	NaN	NaN	NaN	NaN	NaN	NaN	NaN	NaN	NaN
NaN	NaN	NaN	NaN	NaN	NaN	NaN	NaN	NaN	NaN	NaN	NaN	NaN	NaN	NaN	NaN	NaN	NaN	NaN	NaN	NaN	NaN	NaN	NaN	NaN	NaN	NaN	NaN	NaN	NaN	NaN	NaN	NaN	NaN	NaN	NaN	NaN	NaN	NaN	NaN	NaN	NaN	NaN	NaN	NaN	NaN	NaN	NaN	NaN	NaN
NaN	NaN	NaN	NaN	NaN	NaN	NaN	NaN	NaN	NaN	NaN	NaN	NaN	NaN	NaN	NaN	NaN	NaN	NaN	NaN	NaN	NaN	NaN	NaN	NaN	NaN	NaN	NaN	NaN	NaN	NaN	NaN	NaN	NaN	NaN	NaN	NaN	NaN	NaN	NaN	NaN	NaN	NaN	NaN	NaN	NaN	NaN	NaN	NaN	NaN
NaN	NaN	NaN	NaN	NaN	NaN	0.0156973166247766	NaN	NaN	NaN	NaN	NaN	NaN	NaN	NaN	NaN	NaN	NaN	NaN	NaN	NaN	NaN	NaN	NaN	NaN	NaN	NaN	NaN	NaN	NaN	NaN	NaN	NaN	NaN	NaN	NaN	NaN	NaN	NaN	NaN	NaN	NaN	NaN	NaN	NaN	NaN	NaN	NaN	NaN	NaN
NaN	NaN	NaN	NaN	NaN	NaN	0.060102680708617	NaN	NaN	NaN	NaN	NaN	NaN	NaN	NaN	NaN	NaN	NaN	NaN	NaN	NaN	NaN	NaN	NaN	NaN	NaN	NaN	NaN	NaN	NaN	NaN	NaN	NaN	NaN	NaN	NaN	NaN	NaN	NaN	NaN	NaN	NaN	NaN	NaN	NaN	NaN	NaN	NaN	NaN	NaN
NaN	NaN	NaN	NaN	NaN	NaN	0.0426688384022979	NaN	NaN	NaN	NaN	NaN	NaN	NaN	NaN	NaN	NaN	NaN	NaN	NaN	NaN	NaN	NaN	NaN	NaN	NaN	NaN	NaN	NaN	NaN	NaN	NaN	NaN	NaN	NaN	NaN	NaN	NaN	NaN	NaN	NaN	NaN	NaN	NaN	NaN	NaN	NaN	NaN	NaN	NaN
NaN	NaN	NaN	NaN	NaN	NaN	0.0332121876786425	NaN	NaN	NaN	NaN	NaN	NaN	NaN	NaN	NaN	NaN	NaN	NaN	NaN	NaN	NaN	NaN	NaN	NaN	NaN	NaN	NaN	NaN	NaN	NaN	NaN	NaN	NaN	NaN	NaN	0.0694653910177199	NaN	NaN	NaN	NaN	NaN	NaN	NaN	NaN	NaN	NaN	NaN	NaN	NaN
NaN	NaN	NaN	NaN	NaN	NaN	0.0258944160014684	NaN	NaN	NaN	NaN	NaN	NaN	NaN	NaN	NaN	NaN	NaN	NaN	NaN	NaN	NaN	NaN	NaN	NaN	NaN	NaN	NaN	NaN	NaN	NaN	NaN	NaN	NaN	NaN	NaN	0.0807156873133083	NaN	NaN	NaN	NaN	NaN	NaN	NaN	NaN	NaN	NaN	NaN	NaN	NaN
NaN	NaN	NaN	NaN	NaN	NaN	0.0435116464390131	NaN	NaN	NaN	NaN	NaN	NaN	NaN	NaN	NaN	NaN	NaN	NaN	NaN	NaN	NaN	NaN	NaN	NaN	NaN	NaN	NaN	NaN	NaN	NaN	NaN	NaN	NaN	NaN	NaN	0.0851394464061127	NaN	NaN	NaN	NaN	NaN	NaN	NaN	NaN	NaN	NaN	NaN	NaN	NaN
NaN	NaN	NaN	NaN	NaN	NaN	0.0218155758460144	NaN	NaN	NaN	NaN	NaN	NaN	NaN	NaN	NaN	NaN	NaN	NaN	NaN	NaN	NaN	NaN	NaN	NaN	NaN	NaN	NaN	NaN	NaN	NaN	NaN	NaN	NaN	NaN	NaN	0.0669235613696499	NaN	NaN	NaN	NaN	NaN	NaN	NaN	NaN	NaN	NaN	NaN	NaN	NaN
NaN	NaN	NaN	NaN	NaN	NaN	NaN	NaN	NaN	NaN	NaN	NaN	NaN	NaN	NaN	NaN	NaN	NaN	NaN	NaN	NaN	NaN	NaN	NaN	NaN	NaN	NaN	NaN	NaN	NaN	NaN	NaN	NaN	NaN	NaN	NaN	0.0288247868080986	NaN	NaN	NaN	NaN	NaN	NaN	NaN	NaN	NaN	NaN	NaN	NaN	NaN
NaN	NaN	NaN	NaN	NaN	NaN	NaN	NaN	NaN	NaN	0.0447237081547992	NaN	NaN	NaN	NaN	NaN	NaN	NaN	NaN	NaN	NaN	NaN	NaN	NaN	NaN	NaN	NaN	NaN	NaN	NaN	NaN	NaN	NaN	NaN	NaN	NaN	0.0455488783359176	NaN	NaN	NaN	NaN	NaN	NaN	NaN	NaN	NaN	NaN	NaN	NaN	NaN
NaN	NaN	NaN	NaN	NaN	NaN	NaN	NaN	NaN	NaN	0.0289993359633043	NaN	NaN	NaN	NaN	NaN	NaN	NaN	NaN	NaN	NaN	NaN	NaN	NaN	NaN	NaN	NaN	NaN	NaN	NaN	NaN	NaN	NaN	NaN	NaN	NaN	0.0387927830963823	NaN	NaN	NaN	NaN	NaN	NaN	NaN	NaN	NaN	NaN	NaN	NaN	NaN
NaN	NaN	NaN	NaN	NaN	NaN	NaN	NaN	NaN	NaN	0.0573369757986789	NaN	NaN	NaN	NaN	NaN	NaN	NaN	NaN	NaN	NaN	NaN	NaN	NaN	NaN	NaN	NaN	NaN	NaN	NaN	NaN	NaN	NaN	NaN	NaN	NaN	0.0831751767709673	NaN	NaN	NaN	NaN	NaN	NaN	NaN	NaN	NaN	NaN	NaN	NaN	NaN
NaN	NaN	NaN	NaN	NaN	NaN	NaN	NaN	NaN	NaN	0.0481039835468266	NaN	NaN	NaN	NaN	NaN	NaN	NaN	NaN	NaN	NaN	NaN	NaN	NaN	NaN	NaN	NaN	NaN	NaN	NaN	NaN	NaN	NaN	NaN	NaN	NaN	NaN	NaN	NaN	NaN	NaN	NaN	NaN	NaN	NaN	NaN	NaN	NaN	NaN	NaN
NaN	NaN	NaN	NaN	NaN	NaN	NaN	NaN	NaN	NaN	0.0309193670728822	NaN	NaN	NaN	NaN	NaN	NaN	NaN	NaN	NaN	NaN	NaN	NaN	NaN	NaN	NaN	NaN	NaN	NaN	NaN	NaN	NaN	NaN	NaN	NaN	NaN	NaN	NaN	NaN	NaN	NaN	NaN	NaN	NaN	NaN	NaN	NaN	NaN	NaN	NaN
NaN	NaN	NaN	NaN	NaN	NaN	NaN	NaN	NaN	NaN	0.00689734355632102	NaN	NaN	NaN	NaN	NaN	NaN	NaN	NaN	NaN	NaN	NaN	NaN	NaN	NaN	NaN	NaN	NaN	NaN	NaN	NaN	NaN	NaN	NaN	NaN	NaN	NaN	NaN	NaN	NaN	NaN	NaN	NaN	NaN	NaN	NaN	NaN	NaN	NaN	NaN
NaN	NaN	NaN	NaN	NaN	NaN	NaN	NaN	NaN	NaN	0.0064592040995442	NaN	NaN	NaN	NaN	NaN	NaN	NaN	NaN	NaN	NaN	NaN	NaN	NaN	NaN	NaN	NaN	NaN	NaN	NaN	NaN	NaN	NaN	NaN	0.0473867332023868	NaN	NaN	NaN	NaN	NaN	NaN	NaN	NaN	NaN	NaN	NaN	NaN	NaN	NaN	NaN
NaN	NaN	NaN	NaN	NaN	NaN	NaN	NaN	NaN	NaN	0.0795969784462626	NaN	NaN	NaN	NaN	NaN	NaN	NaN	NaN	NaN	NaN	NaN	NaN	NaN	NaN	NaN	NaN	NaN	NaN	NaN	NaN	NaN	NaN	NaN	0.0287878658637043	NaN	NaN	NaN	NaN	NaN	NaN	NaN	NaN	NaN	NaN	NaN	NaN	NaN	NaN	NaN
NaN	NaN	NaN	NaN	NaN	NaN	NaN	0.0598430053537312	NaN	NaN	0.0752719178961716	NaN	NaN	NaN	NaN	NaN	NaN	NaN	NaN	NaN	NaN	NaN	NaN	NaN	NaN	NaN	NaN	NaN	NaN	NaN	NaN	NaN	NaN	NaN	0.0428339473291189	NaN	NaN	NaN	NaN	NaN	NaN	NaN	NaN	NaN	NaN	NaN	NaN	NaN	NaN	NaN
NaN	NaN	NaN	NaN	NaN	NaN	NaN	0.0497309826680216	NaN	NaN	0.0360430130406716	NaN	NaN	NaN	NaN	NaN	NaN	NaN	NaN	NaN	NaN	NaN	NaN	NaN	NaN	NaN	NaN	NaN	NaN	NaN	NaN	NaN	NaN	NaN	0.0435568243484964	NaN	NaN	NaN	NaN	NaN	NaN	NaN	NaN	NaN	NaN	NaN	NaN	NaN	NaN	NaN
NaN	NaN	NaN	NaN	NaN	NaN	NaN	0.0321335624154906	NaN	NaN	NaN	NaN	NaN	NaN	NaN	NaN	NaN	NaN	NaN	NaN	NaN	NaN	0.0483135367446454	NaN	NaN	NaN	NaN	NaN	NaN	NaN	NaN	NaN	NaN	NaN	0.0337607246703365	NaN	NaN	NaN	NaN	NaN	NaN	NaN	NaN	NaN	NaN	NaN	NaN	NaN	NaN	NaN
NaN	NaN	NaN	NaN	NaN	NaN	NaN	0.0110525103757341	NaN	NaN	NaN	NaN	NaN	NaN	NaN	NaN	NaN	NaN	NaN	NaN	NaN	NaN	0.0155273557397622	NaN	NaN	NaN	NaN	NaN	NaN	NaN	NaN	NaN	NaN	NaN	0.088974303747428	0.0278118829197782	NaN	NaN	NaN	NaN	NaN	NaN	NaN	NaN	NaN	NaN	NaN	NaN	NaN	NaN
NaN	NaN	NaN	NaN	NaN	NaN	NaN	0.0109678167984292	NaN	NaN	NaN	NaN	NaN	NaN	NaN	NaN	NaN	NaN	NaN	NaN	NaN	NaN	0.0344829875558718	NaN	NaN	NaN	0.162947221663798	NaN	NaN	NaN	NaN	NaN	NaN	NaN	0.0133959191169142	0.0125122584396046	NaN	NaN	NaN	NaN	NaN	NaN	NaN	NaN	NaN	NaN	NaN	NaN	NaN	NaN
NaN	NaN	NaN	NaN	NaN	NaN	NaN	0.0171394851535647	NaN	NaN	NaN	NaN	NaN	NaN	NaN	NaN	NaN	NaN	NaN	NaN	NaN	NaN	0.0368177609401406	NaN	NaN	NaN	0.188457219416253	NaN	NaN	NaN	NaN	NaN	NaN	NaN	0.0154138618253277	0.0246543567758918	NaN	NaN	NaN	NaN	NaN	NaN	NaN	NaN	NaN	NaN	NaN	NaN	NaN	NaN
NaN	NaN	NaN	NaN	NaN	NaN	NaN	0.0476186383934564	NaN	NaN	NaN	NaN	NaN	NaN	NaN	NaN	NaN	NaN	NaN	NaN	NaN	NaN	0.0566521299275147	NaN	NaN	NaN	0.114397226436102	NaN	NaN	NaN	NaN	NaN	NaN	NaN	0.0529605550495819	0.0418775361822788	NaN	NaN	NaN	NaN	NaN	NaN	NaN	NaN	NaN	NaN	NaN	NaN	NaN	NaN
NaN	NaN	NaN	NaN	NaN	NaN	NaN	0.0258045600647021	NaN	NaN	NaN	NaN	NaN	NaN	NaN	NaN	NaN	NaN	NaN	NaN	NaN	NaN	0.0502253902649391	NaN	NaN	NaN	0.244570934624815	NaN	NaN	NaN	NaN	NaN	NaN	NaN	0.034335479703785	0.0477768884933007	NaN	NaN	NaN	NaN	NaN	NaN	NaN	NaN	NaN	NaN	NaN	NaN	NaN	NaN
NaN	NaN	NaN	NaN	NaN	NaN	NaN	0.103416185613531	NaN	NaN	NaN	NaN	NaN	NaN	NaN	NaN	NaN	NaN	NaN	NaN	NaN	NaN	0.0708224819559791	NaN	NaN	NaN	0.16627929700423	NaN	NaN	NaN	NaN	NaN	NaN	NaN	NaN	0.0405119472575997	NaN	NaN	NaN	NaN	NaN	NaN	NaN	NaN	NaN	NaN	NaN	NaN	NaN	NaN
NaN	NaN	NaN	NaN	NaN	NaN	NaN	NaN	NaN	NaN	NaN	NaN	NaN	NaN	NaN	NaN	NaN	NaN	NaN	NaN	NaN	NaN	0.296972470845959	NaN	NaN	NaN	NaN	NaN	NaN	NaN	NaN	NaN	NaN	NaN	NaN	0.0508159138982699	NaN	NaN	NaN	NaN	NaN	NaN	NaN	NaN	NaN	NaN	NaN	NaN	NaN	NaN
NaN	NaN	NaN	NaN	NaN	NaN	NaN	NaN	NaN	NaN	NaN	NaN	NaN	NaN	NaN	NaN	NaN	NaN	NaN	NaN	NaN	NaN	0.329785007273652	NaN	NaN	NaN	NaN	NaN	NaN	NaN	NaN	NaN	NaN	NaN	NaN	0.0685771242693304	NaN	NaN	NaN	NaN	NaN	NaN	NaN	NaN	NaN	NaN	NaN	NaN	NaN	NaN
NaN	NaN	NaN	NaN	NaN	NaN	NaN	NaN	NaN	NaN	NaN	NaN	NaN	NaN	NaN	NaN	NaN	NaN	NaN	NaN	NaN	NaN	0.0855539678653006	NaN	NaN	NaN	NaN	NaN	NaN	NaN	NaN	NaN	NaN	NaN	NaN	0.0509869401375104	NaN	NaN	NaN	NaN	NaN	NaN	NaN	NaN	NaN	NaN	NaN	NaN	NaN	NaN
NaN	NaN	NaN	NaN	NaN	NaN	NaN	NaN	NaN	NaN	NaN	NaN	NaN	NaN	NaN	NaN	NaN	NaN	NaN	NaN	NaN	NaN	0.0732920736887163	NaN	NaN	NaN	NaN	NaN	NaN	NaN	NaN	NaN	NaN	NaN	NaN	0.0334076196342895	NaN	NaN	NaN	NaN	NaN	NaN	NaN	NaN	NaN	NaN	NaN	NaN	NaN	NaN
NaN	NaN	NaN	NaN	NaN	NaN	NaN	NaN	NaN	NaN	NaN	NaN	NaN	NaN	NaN	NaN	NaN	NaN	NaN	NaN	NaN	NaN	0.0401858487086448	NaN	NaN	NaN	0.0690086498888123	NaN	NaN	NaN	NaN	NaN	NaN	NaN	NaN	0.00772956179268056	NaN	NaN	NaN	NaN	NaN	NaN	NaN	NaN	NaN	NaN	NaN	NaN	NaN	NaN
NaN	NaN	NaN	NaN	NaN	NaN	NaN	NaN	NaN	NaN	NaN	NaN	NaN	NaN	NaN	NaN	NaN	NaN	NaN	NaN	NaN	NaN	0.0129908431150493	NaN	NaN	NaN	0.132905070216002	NaN	NaN	NaN	NaN	NaN	NaN	NaN	NaN	0.029035034045765	NaN	NaN	NaN	NaN	NaN	NaN	NaN	NaN	NaN	NaN	NaN	NaN	NaN	NaN
NaN	NaN	NaN	NaN	NaN	NaN	NaN	NaN	NaN	0.0795361271765871	NaN	NaN	NaN	NaN	NaN	NaN	NaN	NaN	NaN	NaN	NaN	NaN	0.0426010192946346	NaN	NaN	NaN	0.117171990966873	NaN	NaN	NaN	NaN	NaN	NaN	NaN	NaN	0.049531449865626	NaN	NaN	NaN	NaN	NaN	NaN	NaN	NaN	NaN	NaN	NaN	NaN	NaN	NaN
NaN	NaN	NaN	NaN	NaN	NaN	NaN	NaN	NaN	0.0471718585048629	NaN	NaN	NaN	NaN	NaN	NaN	NaN	NaN	NaN	NaN	NaN	NaN	0.0325535559089597	NaN	NaN	NaN	0.14686926830914	NaN	NaN	NaN	NaN	NaN	NaN	NaN	NaN	0.0383921532329967	NaN	NaN	NaN	NaN	NaN	NaN	NaN	NaN	NaN	NaN	NaN	NaN	NaN	NaN
NaN	NaN	NaN	NaN	NaN	NaN	NaN	NaN	NaN	0.00822598762504671	NaN	NaN	NaN	NaN	NaN	NaN	NaN	NaN	NaN	NaN	NaN	NaN	0.0560687637471909	NaN	NaN	NaN	0.0473032202937562	NaN	NaN	NaN	NaN	NaN	NaN	NaN	NaN	0.0619325927794507	NaN	NaN	NaN	NaN	NaN	NaN	NaN	NaN	NaN	NaN	NaN	NaN	NaN	NaN
NaN	NaN	NaN	NaN	NaN	NaN	NaN	0.0758558733930594	NaN	0.0503101676298574	NaN	NaN	NaN	NaN	NaN	NaN	NaN	NaN	NaN	NaN	NaN	NaN	0.0389059387125922	NaN	NaN	NaN	NaN	NaN	NaN	NaN	NaN	NaN	NaN	NaN	NaN	NaN	NaN	NaN	NaN	NaN	NaN	NaN	NaN	NaN	NaN	NaN	NaN	NaN	NaN	NaN
NaN	NaN	NaN	NaN	NaN	0.0244476364222304	NaN	0.0617575549991642	NaN	0.0650108465198125	NaN	NaN	NaN	NaN	NaN	NaN	NaN	NaN	NaN	NaN	NaN	NaN	0.057887407450285	NaN	NaN	NaN	NaN	NaN	NaN	NaN	NaN	NaN	NaN	NaN	NaN	NaN	NaN	NaN	NaN	NaN	NaN	NaN	NaN	NaN	NaN	NaN	NaN	NaN	NaN	NaN
NaN	NaN	NaN	NaN	NaN	0.0321536932632256	NaN	0.0164734154584089	NaN	NaN	NaN	NaN	NaN	NaN	NaN	NaN	NaN	NaN	NaN	NaN	NaN	NaN	NaN	NaN	NaN	NaN	NaN	NaN	NaN	NaN	NaN	NaN	NaN	NaN	NaN	NaN	NaN	NaN	NaN	NaN	NaN	NaN	NaN	NaN	NaN	NaN	NaN	NaN	NaN	NaN
NaN	NaN	NaN	NaN	NaN	0.0540348207720895	NaN	0.035385677052611	NaN	NaN	NaN	NaN	NaN	NaN	NaN	NaN	NaN	NaN	NaN	NaN	NaN	NaN	NaN	NaN	NaN	NaN	NaN	NaN	NaN	NaN	NaN	NaN	NaN	NaN	NaN	NaN	NaN	NaN	NaN	NaN	NaN	NaN	NaN	NaN	NaN	NaN	NaN	NaN	NaN	NaN
NaN	NaN	NaN	NaN	NaN	0.0820811249949764	NaN	0.0489976156049386	NaN	NaN	NaN	NaN	NaN	NaN	NaN	NaN	NaN	NaN	NaN	NaN	NaN	NaN	NaN	NaN	NaN	NaN	NaN	NaN	NaN	NaN	NaN	NaN	NaN	NaN	NaN	NaN	NaN	NaN	NaN	NaN	NaN	NaN	NaN	NaN	NaN	NaN	NaN	NaN	NaN	NaN
NaN	NaN	NaN	NaN	NaN	0.0414396936667164	NaN	0.0352992146695716	NaN	NaN	NaN	NaN	NaN	NaN	NaN	NaN	NaN	NaN	NaN	NaN	NaN	NaN	NaN	NaN	NaN	NaN	NaN	NaN	NaN	NaN	NaN	NaN	NaN	NaN	NaN	NaN	NaN	NaN	NaN	NaN	NaN	NaN	NaN	NaN	NaN	NaN	NaN	NaN	NaN	NaN
NaN	NaN	NaN	NaN	NaN	0.0546567726228756	NaN	0.0210649805842648	NaN	NaN	NaN	NaN	NaN	NaN	NaN	NaN	NaN	NaN	NaN	NaN	NaN	NaN	NaN	NaN	NaN	NaN	NaN	NaN	NaN	NaN	NaN	NaN	NaN	NaN	NaN	NaN	NaN	NaN	NaN	NaN	NaN	NaN	NaN	NaN	NaN	NaN	NaN	NaN	NaN	NaN
NaN	NaN	NaN	NaN	NaN	0.0257908505848832	NaN	0.0305215814878023	NaN	NaN	NaN	NaN	NaN	NaN	NaN	NaN	NaN	NaN	NaN	NaN	NaN	NaN	0.219167601177631	NaN	NaN	NaN	NaN	NaN	NaN	NaN	NaN	NaN	NaN	NaN	NaN	NaN	NaN	NaN	NaN	NaN	NaN	NaN	NaN	NaN	NaN	NaN	NaN	NaN	NaN	NaN
NaN	NaN	NaN	NaN	NaN	0.0585770775817171	NaN	0.0140447478267279	NaN	NaN	NaN	NaN	NaN	NaN	NaN	NaN	NaN	NaN	NaN	0.0084563496169843	NaN	NaN	0.0990233936552527	NaN	NaN	NaN	NaN	NaN	NaN	NaN	NaN	NaN	NaN	NaN	NaN	NaN	NaN	NaN	NaN	NaN	NaN	NaN	NaN	NaN	NaN	NaN	NaN	NaN	NaN	NaN
NaN	NaN	NaN	NaN	NaN	0.0370285287138028	NaN	0.0325229769683302	NaN	NaN	NaN	NaN	NaN	NaN	NaN	NaN	NaN	NaN	NaN	0.0409015046586208	NaN	NaN	0.0640333833308815	NaN	NaN	NaN	NaN	NaN	NaN	NaN	NaN	NaN	NaN	NaN	NaN	NaN	NaN	NaN	NaN	NaN	NaN	NaN	NaN	NaN	NaN	NaN	NaN	NaN	NaN	NaN
NaN	NaN	NaN	NaN	NaN	NaN	NaN	0.0289003370935865	NaN	NaN	NaN	NaN	NaN	NaN	NaN	NaN	NaN	NaN	NaN	0.0581817176273519	NaN	NaN	0.0427290384051654	NaN	NaN	NaN	NaN	NaN	NaN	NaN	NaN	NaN	NaN	NaN	NaN	NaN	NaN	NaN	NaN	NaN	NaN	NaN	NaN	NaN	NaN	NaN	NaN	NaN	NaN	NaN
NaN	NaN	NaN	NaN	0.0254292134894883	NaN	NaN	0.0567022213118365	NaN	NaN	NaN	NaN	NaN	NaN	NaN	NaN	NaN	NaN	NaN	0.0357908529711698	NaN	NaN	0.0418996202459199	NaN	NaN	NaN	NaN	NaN	NaN	NaN	NaN	NaN	NaN	NaN	NaN	NaN	NaN	NaN	NaN	NaN	NaN	NaN	NaN	NaN	NaN	NaN	NaN	NaN	NaN	NaN
NaN	NaN	NaN	NaN	0.0145653824748599	NaN	NaN	0.0325791204801621	NaN	NaN	NaN	NaN	NaN	NaN	NaN	NaN	NaN	NaN	NaN	0.0396788143584809	NaN	NaN	0.0371662877332264	NaN	NaN	NaN	NaN	NaN	NaN	NaN	NaN	NaN	NaN	NaN	NaN	NaN	NaN	NaN	NaN	NaN	NaN	NaN	NaN	NaN	NaN	NaN	NaN	NaN	NaN	NaN
NaN	NaN	NaN	NaN	0.0589086512226449	NaN	NaN	0.0198736296427965	NaN	NaN	NaN	NaN	NaN	NaN	NaN	NaN	NaN	NaN	NaN	0.036278610988195	NaN	NaN	0.0478670992265758	NaN	NaN	NaN	NaN	NaN	NaN	NaN	NaN	NaN	NaN	NaN	NaN	NaN	NaN	NaN	NaN	NaN	NaN	NaN	NaN	NaN	NaN	NaN	NaN	NaN	NaN	NaN
NaN	NaN	NaN	NaN	0.0428244371682188	NaN	NaN	0.0190646226164679	NaN	NaN	NaN	NaN	NaN	NaN	NaN	NaN	NaN	NaN	NaN	0.0615056832360007	NaN	NaN	0.0309769762710492	NaN	NaN	NaN	NaN	NaN	NaN	NaN	NaN	NaN	NaN	NaN	NaN	NaN	NaN	NaN	NaN	NaN	NaN	NaN	NaN	NaN	NaN	NaN	NaN	NaN	NaN	NaN
NaN	NaN	NaN	NaN	0.0653310106156997	NaN	NaN	NaN	NaN	NaN	NaN	NaN	NaN	NaN	NaN	NaN	NaN	NaN	NaN	0.0563883107142394	NaN	NaN	NaN	NaN	NaN	NaN	NaN	NaN	NaN	NaN	NaN	NaN	NaN	NaN	NaN	NaN	NaN	NaN	NaN	NaN	NaN	NaN	NaN	NaN	NaN	NaN	NaN	NaN	NaN	NaN
NaN	NaN	NaN	NaN	0.105742995413005	NaN	NaN	NaN	NaN	NaN	NaN	NaN	NaN	NaN	NaN	NaN	NaN	NaN	NaN	NaN	NaN	NaN	NaN	NaN	NaN	0.104625584190121	NaN	NaN	NaN	NaN	NaN	NaN	NaN	NaN	NaN	NaN	NaN	NaN	NaN	NaN	NaN	NaN	NaN	NaN	NaN	NaN	NaN	NaN	NaN	NaN
NaN	NaN	NaN	NaN	0.0211068801211575	NaN	NaN	NaN	NaN	NaN	NaN	NaN	NaN	NaN	NaN	NaN	NaN	NaN	NaN	NaN	NaN	NaN	NaN	NaN	NaN	0.0951886111336569	NaN	NaN	NaN	NaN	NaN	NaN	NaN	NaN	NaN	NaN	NaN	NaN	NaN	NaN	NaN	NaN	NaN	NaN	NaN	NaN	NaN	NaN	NaN	NaN
NaN	NaN	NaN	NaN	0.036705990216439	NaN	NaN	NaN	NaN	NaN	NaN	NaN	NaN	NaN	NaN	NaN	NaN	NaN	NaN	NaN	NaN	NaN	NaN	NaN	NaN	0.0373505673548905	NaN	NaN	NaN	NaN	NaN	NaN	NaN	NaN	NaN	NaN	NaN	NaN	NaN	NaN	NaN	NaN	NaN	NaN	NaN	NaN	NaN	NaN	NaN	NaN
NaN	NaN	NaN	NaN	NaN	NaN	NaN	NaN	NaN	NaN	NaN	NaN	NaN	NaN	NaN	NaN	NaN	NaN	NaN	NaN	NaN	NaN	NaN	NaN	NaN	0.075375149554729	NaN	NaN	NaN	NaN	NaN	NaN	NaN	NaN	NaN	NaN	NaN	NaN	NaN	NaN	NaN	NaN	NaN	NaN	NaN	NaN	NaN	NaN	NaN	NaN
NaN	NaN	NaN	NaN	NaN	NaN	NaN	NaN	NaN	NaN	NaN	NaN	NaN	NaN	NaN	NaN	NaN	NaN	0.0630255964393784	NaN	NaN	NaN	NaN	NaN	NaN	0.0433064613411402	NaN	NaN	NaN	NaN	NaN	NaN	NaN	NaN	NaN	NaN	NaN	NaN	NaN	NaN	NaN	NaN	NaN	NaN	NaN	NaN	NaN	NaN	NaN	NaN
NaN	NaN	NaN	NaN	NaN	NaN	NaN	NaN	NaN	NaN	NaN	NaN	NaN	NaN	NaN	NaN	NaN	NaN	0.0657630251740699	0.0205404814575006	NaN	NaN	NaN	NaN	NaN	0.0457497202154064	NaN	NaN	NaN	NaN	NaN	NaN	NaN	0.0702230306375316	NaN	NaN	NaN	NaN	NaN	NaN	NaN	NaN	NaN	NaN	NaN	NaN	NaN	NaN	NaN	NaN
NaN	NaN	NaN	NaN	NaN	NaN	NaN	NaN	NaN	0.036985739542881	NaN	NaN	NaN	NaN	NaN	NaN	NaN	NaN	0.0219912532290927	0.0687590924795362	NaN	NaN	NaN	NaN	NaN	NaN	NaN	NaN	NaN	NaN	NaN	NaN	NaN	0.0643904333681207	NaN	NaN	NaN	NaN	NaN	NaN	NaN	NaN	NaN	NaN	NaN	NaN	NaN	NaN	NaN	NaN
NaN	NaN	NaN	NaN	NaN	NaN	NaN	NaN	NaN	0.0820697996973426	0.0402960936306625	NaN	NaN	NaN	NaN	NaN	NaN	NaN	0.0575270403288738	0.0304482654957082	NaN	NaN	NaN	NaN	NaN	NaN	NaN	NaN	NaN	NaN	NaN	NaN	NaN	0.0469009902328759	NaN	0.0436607127943356	NaN	NaN	NaN	NaN	NaN	NaN	NaN	NaN	NaN	NaN	NaN	NaN	NaN	NaN
NaN	NaN	NaN	NaN	NaN	NaN	NaN	NaN	NaN	0.0232144639487172	0.003144440221187	NaN	NaN	NaN	NaN	NaN	NaN	NaN	0.0213379268450442	0.0786550849522902	NaN	NaN	NaN	NaN	NaN	NaN	NaN	NaN	NaN	NaN	NaN	NaN	NaN	0.0275334326645943	NaN	0.0165862407803055	NaN	NaN	NaN	NaN	NaN	NaN	NaN	NaN	NaN	NaN	NaN	NaN	NaN	NaN
NaN	NaN	NaN	NaN	NaN	NaN	NaN	NaN	NaN	0.030665936728405	0.0363446865002801	NaN	NaN	NaN	NaN	NaN	NaN	NaN	0.0903738453040325	0.0334709640393012	NaN	NaN	NaN	NaN	NaN	NaN	NaN	NaN	NaN	NaN	NaN	NaN	NaN	0.0459377874943027	NaN	0.0907680534495856	NaN	NaN	NaN	NaN	NaN	NaN	NaN	NaN	NaN	NaN	NaN	NaN	NaN	NaN
NaN	NaN	NaN	NaN	NaN	NaN	NaN	NaN	NaN	0.0398787062256773	0.0420740616343359	NaN	NaN	NaN	NaN	NaN	NaN	NaN	0.0191170802198213	0.0264066434760361	NaN	NaN	NaN	NaN	NaN	NaN	NaN	NaN	NaN	NaN	NaN	NaN	NaN	0.084414171968068	0.0594602184098407	0.0177536010769492	NaN	NaN	NaN	NaN	NaN	NaN	NaN	NaN	NaN	NaN	NaN	NaN	NaN	NaN
NaN	NaN	NaN	NaN	NaN	NaN	NaN	NaN	NaN	0.0460442519318758	0.0202265779715726	NaN	NaN	NaN	NaN	NaN	NaN	NaN	NaN	0.0502307533686588	NaN	NaN	NaN	NaN	NaN	NaN	NaN	NaN	NaN	NaN	NaN	NaN	NaN	0.0734515896221171	0.0420183843923257	0.0295221825926104	NaN	NaN	NaN	NaN	NaN	NaN	NaN	NaN	NaN	NaN	NaN	NaN	NaN	0.0708850392655358
NaN	NaN	NaN	NaN	NaN	NaN	NaN	NaN	NaN	0.0102590779730426	0.065363414752146	NaN	NaN	NaN	NaN	NaN	NaN	NaN	NaN	0.04764978575549	NaN	NaN	NaN	NaN	NaN	NaN	NaN	NaN	NaN	NaN	NaN	NaN	NaN	0.137203005579683	0.022866841825062	0.068144395003007	NaN	NaN	NaN	NaN	NaN	NaN	NaN	NaN	NaN	NaN	NaN	NaN	NaN	0.305669263083813
NaN	NaN	NaN	NaN	NaN	NaN	NaN	NaN	NaN	NaN	0.0319278897155846	NaN	NaN	NaN	NaN	NaN	NaN	NaN	NaN	0.0215181615500434	NaN	NaN	NaN	NaN	NaN	NaN	NaN	NaN	NaN	NaN	NaN	NaN	NaN	0.331830083948029	0.0190370230736443	0.0271704499965153	NaN	NaN	NaN	NaN	NaN	NaN	NaN	NaN	NaN	0.0381458919089181	NaN	NaN	NaN	0.358001763658596
NaN	NaN	NaN	NaN	NaN	NaN	NaN	NaN	NaN	NaN	NaN	NaN	NaN	NaN	NaN	NaN	NaN	NaN	NaN	0.0787122344671568	NaN	NaN	NaN	NaN	NaN	NaN	NaN	NaN	NaN	NaN	NaN	NaN	NaN	0.455514322535971	0.0165443255303993	0.0452953350244701	NaN	NaN	NaN	NaN	NaN	NaN	NaN	NaN	NaN	0.0517523269915403	NaN	NaN	NaN	0.063942010509916
NaN	NaN	NaN	NaN	NaN	NaN	NaN	NaN	NaN	NaN	NaN	NaN	NaN	NaN	NaN	NaN	NaN	NaN	NaN	NaN	NaN	NaN	0.0541997114987228	NaN	NaN	NaN	NaN	NaN	NaN	NaN	NaN	NaN	NaN	NaN	0.0262797849746744	0.0478367688019719	NaN	NaN	NaN	NaN	NaN	NaN	NaN	NaN	NaN	0.0335263314446603	NaN	NaN	NaN	0.0476676920413808
NaN	NaN	NaN	NaN	NaN	NaN	NaN	NaN	NaN	0.0246896498510217	NaN	NaN	NaN	NaN	NaN	NaN	NaN	NaN	NaN	NaN	NaN	NaN	0.0781672184538395	NaN	NaN	NaN	NaN	NaN	NaN	NaN	NaN	NaN	NaN	NaN	0.0637692083908187	0.0728008598809724	NaN	NaN	NaN	NaN	NaN	NaN	NaN	NaN	NaN	0.0358359064201043	NaN	NaN	NaN	NaN
NaN	NaN	NaN	NaN	NaN	NaN	NaN	NaN	NaN	0.0409374151658878	NaN	NaN	NaN	NaN	NaN	NaN	NaN	NaN	NaN	NaN	NaN	NaN	0.0992632091368523	NaN	NaN	NaN	NaN	NaN	NaN	NaN	NaN	NaN	NaN	NaN	0.027381120247954	0.0576712649144405	NaN	NaN	NaN	NaN	NaN	NaN	NaN	NaN	NaN	0.0485341506755974	NaN	NaN	NaN	NaN
0.0273946266855812	NaN	NaN	NaN	NaN	NaN	NaN	NaN	NaN	0.0469268879758029	NaN	NaN	NaN	NaN	NaN	NaN	NaN	NaN	NaN	NaN	NaN	NaN	0.029569410959845	NaN	NaN	NaN	NaN	NaN	NaN	NaN	NaN	NaN	NaN	NaN	0.258769222628867	0.0375556238031308	NaN	NaN	NaN	NaN	NaN	NaN	NaN	NaN	NaN	NaN	NaN	NaN	NaN	NaN
0.0897883722719545	NaN	NaN	NaN	NaN	NaN	NaN	NaN	NaN	0.0217598757564695	NaN	NaN	NaN	NaN	NaN	NaN	NaN	NaN	NaN	NaN	NaN	NaN	0.0452070124413478	NaN	NaN	NaN	NaN	NaN	NaN	NaN	NaN	NaN	NaN	NaN	NaN	NaN	NaN	NaN	NaN	NaN	NaN	NaN	NaN	NaN	NaN	NaN	NaN	NaN	NaN	NaN
0.0301546073429657	NaN	NaN	NaN	NaN	NaN	NaN	NaN	NaN	0.0353248744886739	NaN	NaN	NaN	NaN	NaN	NaN	NaN	NaN	NaN	NaN	NaN	NaN	0.0786809000672188	NaN	0.041627244007385	NaN	NaN	NaN	NaN	NaN	NaN	NaN	NaN	NaN	NaN	NaN	NaN	NaN	NaN	NaN	NaN	0.380068397185046	NaN	NaN	NaN	NaN	NaN	NaN	NaN	0.298993566553756
0.0689319461453633	NaN	NaN	NaN	NaN	NaN	NaN	NaN	NaN	0.0427327893671238	NaN	NaN	NaN	NaN	NaN	NaN	NaN	NaN	NaN	NaN	NaN	NaN	0.00546906622995837	NaN	0.0334997652753542	NaN	NaN	NaN	NaN	0.111136290808435	NaN	NaN	NaN	NaN	NaN	NaN	NaN	NaN	NaN	NaN	NaN	0.620771960683264	NaN	NaN	NaN	NaN	NaN	NaN	NaN	0.0413409509662046
0.115812158975811	NaN	NaN	NaN	NaN	NaN	NaN	NaN	NaN	0.0332579822441537	NaN	NaN	NaN	NaN	NaN	NaN	NaN	0.0404596734879977	NaN	NaN	NaN	NaN	0.46951567187217	NaN	0.0404122738354972	NaN	NaN	NaN	NaN	0.0458433698691324	NaN	NaN	NaN	NaN	NaN	NaN	NaN	NaN	NaN	NaN	NaN	0.678580329519075	NaN	NaN	NaN	NaN	NaN	NaN	NaN	0.0702346290559036
0.0789705765399056	NaN	NaN	NaN	NaN	NaN	NaN	NaN	NaN	0.0524950083971472	NaN	NaN	NaN	NaN	NaN	NaN	NaN	0.0193587095236863	NaN	NaN	NaN	NaN	0.415820582799536	NaN	0.0201635962886309	NaN	NaN	NaN	NaN	0.00576532757606256	NaN	NaN	NaN	0.0107737957053718	NaN	NaN	NaN	NaN	NaN	NaN	NaN	0.299373942561865	NaN	0.477835315305078	NaN	NaN	NaN	NaN	NaN	0.0695900766439105
0.0416141653926873	NaN	NaN	NaN	NaN	NaN	NaN	NaN	NaN	0.0720558488419546	NaN	NaN	NaN	NaN	NaN	NaN	NaN	0.0279003039116386	NaN	0.47594160943916	NaN	NaN	NaN	NaN	0.0351541166830194	NaN	NaN	NaN	NaN	0.0428421759894012	NaN	NaN	NaN	0.0480667837038255	NaN	NaN	NaN	NaN	NaN	NaN	NaN	0.198278379120295	NaN	0.0754829689101219	NaN	NaN	NaN	NaN	NaN	0.0364983562914192
NaN	NaN	NaN	NaN	NaN	NaN	NaN	NaN	NaN	0.0521890924836359	NaN	NaN	NaN	NaN	NaN	NaN	NaN	0.0315174136400764	NaN	0.0373267770361885	NaN	NaN	NaN	NaN	NaN	NaN	NaN	NaN	NaN	0.0127827128966991	NaN	NaN	NaN	0.0690747471326471	NaN	NaN	NaN	NaN	NaN	NaN	NaN	0.800078939014276	NaN	0.0928373525873289	NaN	NaN	NaN	NaN	NaN	0.07715211981797
NaN	NaN	NaN	NaN	NaN	NaN	NaN	NaN	NaN	0.0525129347942053	NaN	0.0273964722373367	NaN	NaN	NaN	0.0766098810126098	NaN	0.0600042936916137	NaN	0.0846013216201708	NaN	NaN	NaN	NaN	NaN	NaN	NaN	NaN	NaN	0.0471401961565612	NaN	NaN	NaN	0.0253641375007835	NaN	NaN	NaN	NaN	NaN	NaN	NaN	0.84121580885596	NaN	0.0231699804056652	NaN	NaN	NaN	NaN	NaN	0.406586803011751
NaN	NaN	NaN	NaN	NaN	NaN	NaN	NaN	NaN	NaN	NaN	0.00691027775182935	NaN	NaN	NaN	0.0307734104105584	NaN	0.0513931733329004	NaN	0.070953266298966	NaN	NaN	NaN	NaN	NaN	NaN	NaN	NaN	NaN	0.0290805024184854	NaN	NaN	0.0558955229653244	0.0456843862052411	NaN	NaN	NaN	NaN	NaN	NaN	NaN	NaN	NaN	0.080129732273267	NaN	NaN	NaN	NaN	NaN	0.430716664467454
NaN	NaN	NaN	NaN	NaN	NaN	NaN	NaN	NaN	NaN	NaN	0.0431581637081925	NaN	NaN	NaN	0.0225973454995919	NaN	0.0549981083105335	NaN	0.0529167653594846	NaN	NaN	NaN	NaN	NaN	NaN	NaN	NaN	NaN	0.0520657328395455	NaN	NaN	0.046110319691834	0.0862243579739677	NaN	NaN	NaN	NaN	NaN	NaN	NaN	NaN	NaN	0.0879987314528116	NaN	NaN	NaN	NaN	NaN	0.0574486357960097
NaN	NaN	NaN	NaN	NaN	NaN	NaN	NaN	NaN	NaN	NaN	0.048308860047093	NaN	NaN	NaN	0.0339140840749017	NaN	0.0849887943730523	NaN	0.0410379953112519	NaN	NaN	NaN	NaN	NaN	NaN	NaN	NaN	NaN	0.0333104292966907	NaN	NaN	0.0469959573797661	0.0167511962840011	NaN	NaN	NaN	NaN	NaN	NaN	NaN	NaN	NaN	0.0752371917497215	NaN	NaN	NaN	NaN	NaN	0.0319720955133426
NaN	NaN	NaN	NaN	NaN	NaN	NaN	NaN	NaN	NaN	NaN	0.0252844029398752	NaN	NaN	NaN	0.0607193914263898	NaN	NaN	NaN	0.306138516134838	NaN	NaN	NaN	NaN	NaN	NaN	NaN	NaN	NaN	NaN	NaN	0.639604014429177	0.0513093371468043	0.0319438029726558	NaN	NaN	NaN	NaN	NaN	NaN	NaN	NaN	NaN	0.0181816121998991	NaN	NaN	NaN	NaN	NaN	0.029394450670802
NaN	NaN	NaN	NaN	NaN	NaN	NaN	0.0452829727508708	NaN	NaN	NaN	0.05433019077021	NaN	NaN	NaN	0.0469093284546333	NaN	NaN	NaN	0.311626505120882	NaN	NaN	NaN	NaN	NaN	NaN	NaN	NaN	NaN	NaN	NaN	0.0335256952004026	0.0507510537756819	0.0413841928311251	NaN	NaN	NaN	NaN	NaN	NaN	NaN	NaN	NaN	0.597970030621726	NaN	NaN	NaN	NaN	NaN	0.0143404447162673
NaN	NaN	NaN	NaN	NaN	NaN	NaN	0.0457081464085472	NaN	NaN	NaN	0.0723041945455344	NaN	NaN	NaN	0.0582400659282086	NaN	NaN	NaN	NaN	NaN	NaN	NaN	NaN	NaN	NaN	NaN	NaN	NaN	NaN	NaN	0.0450804880515248	0.03100725920639	0.0464208185915266	NaN	0.0761554967086175	NaN	NaN	NaN	NaN	NaN	NaN	NaN	NaN	NaN	NaN	NaN	NaN	NaN	0.00685327056328666
NaN	NaN	NaN	NaN	NaN	NaN	NaN	0.0529191695613617	NaN	NaN	NaN	0.0576012766888219	NaN	NaN	NaN	0.0537987450628715	NaN	NaN	NaN	NaN	NaN	NaN	NaN	NaN	NaN	NaN	NaN	NaN	NaN	NaN	NaN	0.0357634347679644	0.0234323752004373	0.0323092712632731	NaN	0.0585196071979309	NaN	NaN	NaN	NaN	NaN	NaN	NaN	NaN	NaN	NaN	NaN	NaN	NaN	0.00813826868958658
NaN	NaN	NaN	NaN	NaN	NaN	NaN	0.0113870714372539	NaN	NaN	NaN	0.0959406738689219	NaN	NaN	NaN	0.0380199767344406	NaN	NaN	NaN	NaN	NaN	NaN	NaN	NaN	NaN	NaN	NaN	NaN	NaN	NaN	NaN	0.0432069973848661	0.0458793756532561	0.0372261578140311	NaN	0.0232075409682663	NaN	NaN	NaN	NaN	NaN	NaN	NaN	NaN	NaN	NaN	NaN	NaN	NaN	0.0214651698327035
NaN	NaN	NaN	NaN	NaN	NaN	NaN	0.0313925710034796	NaN	NaN	NaN	0.0297268860711133	NaN	NaN	NaN	0.0309375807460712	NaN	NaN	NaN	NaN	NaN	NaN	NaN	NaN	NaN	NaN	NaN	NaN	NaN	NaN	NaN	0.00783764628900689	NaN	0.054022759575164	0.100942755102631	0.0705918628921842	NaN	NaN	NaN	NaN	NaN	NaN	NaN	NaN	NaN	NaN	NaN	NaN	NaN	0.0336696058936158
NaN	NaN	NaN	NaN	NaN	0.604290308991286	NaN	0.069978674424861	NaN	NaN	NaN	0.0876598320523174	NaN	NaN	NaN	0.0672132968934538	NaN	NaN	NaN	NaN	NaN	NaN	NaN	NaN	NaN	NaN	NaN	NaN	NaN	NaN	NaN	0.0697110430067812	NaN	0.0321869670120453	0.0219091381863619	0.0599733467895113	NaN	NaN	NaN	NaN	NaN	NaN	NaN	NaN	NaN	NaN	0.588272763111822	NaN	NaN	0.0677754886025121
NaN	NaN	NaN	NaN	NaN	0.159197425483717	NaN	0.0459897492461749	NaN	NaN	NaN	0.0405008093030105	NaN	NaN	NaN	0.0275755345857719	NaN	NaN	NaN	NaN	NaN	NaN	NaN	NaN	NaN	NaN	NaN	NaN	NaN	NaN	NaN	0.0506565175245533	NaN	0.0320490921991931	0.0288847376106428	0.0701691540707455	NaN	NaN	NaN	NaN	NaN	NaN	NaN	NaN	NaN	NaN	0.212010839601628	NaN	NaN	0.0421142144341388
NaN	NaN	NaN	NaN	NaN	0.0402952928909889	NaN	0.514644235081316	NaN	NaN	NaN	0.535281619362808	NaN	NaN	NaN	0.0888949154355731	NaN	NaN	NaN	NaN	NaN	NaN	NaN	NaN	NaN	NaN	NaN	NaN	NaN	NaN	NaN	0.0110991960812035	NaN	0.294663923265762	0.037079584677549	0.0240584929971709	NaN	NaN	NaN	NaN	NaN	NaN	NaN	NaN	NaN	NaN	0.0818741836765888	NaN	NaN	0.019308679247893
NaN	NaN	NaN	NaN	NaN	0.0602473755377256	NaN	NaN	NaN	0.0430130386348351	NaN	NaN	NaN	NaN	NaN	0.0649992649076627	NaN	0.05450959914315	NaN	0.100905888847282	NaN	NaN	NaN	NaN	NaN	NaN	NaN	NaN	NaN	NaN	NaN	0.0177048208888686	NaN	0.32483774362379	0.0164065513377489	0.0329041871253703	NaN	NaN	NaN	NaN	NaN	NaN	NaN	NaN	NaN	NaN	0.0796765657369765	NaN	NaN	0.0816037742152758
NaN	NaN	NaN	NaN	NaN	0.0175543674237504	NaN	NaN	NaN	0.0943628304180614	NaN	NaN	NaN	NaN	NaN	NaN	NaN	0.068550513003131	NaN	0.0319028195336681	NaN	NaN	0.392185007968832	NaN	NaN	NaN	NaN	NaN	NaN	NaN	NaN	0.0414870621176142	NaN	NaN	0.0382811476731765	NaN	NaN	NaN	NaN	NaN	NaN	NaN	NaN	NaN	NaN	NaN	0.0543931285538098	NaN	NaN	0.0454431371096213
NaN	NaN	NaN	NaN	NaN	0.0293982192850734	NaN	NaN	NaN	0.066750202867842	NaN	NaN	0.0247355870672708	NaN	NaN	NaN	NaN	0.0111522126062757	NaN	0.0750773714028792	NaN	NaN	0.0706171122129623	NaN	NaN	NaN	NaN	NaN	NaN	NaN	NaN	0.0303157317370306	NaN	NaN	0.0678898793425487	NaN	NaN	NaN	NaN	NaN	NaN	NaN	NaN	NaN	NaN	NaN	0.0286433185836519	NaN	NaN	NaN
NaN	NaN	NaN	NaN	NaN	0.0451482340392252	NaN	NaN	NaN	0.0400900156675552	NaN	0.0508252619848652	0.0311777789149056	NaN	0.0328681161690601	NaN	NaN	0.0455895882700659	NaN	0.0585364298168258	NaN	NaN	0.0694663626673219	NaN	NaN	NaN	NaN	NaN	NaN	NaN	NaN	0.0462167941105299	NaN	NaN	0.0485497707395483	NaN	NaN	NaN	NaN	NaN	NaN	NaN	NaN	NaN	NaN	NaN	0.0731818511917545	NaN	NaN	NaN
NaN	NaN	NaN	NaN	NaN	0.0498875726785814	NaN	0.0138875890356372	NaN	0.0534293902888759	NaN	0.0382903944694731	0.0515618914664129	NaN	0.0508131682186749	NaN	NaN	0.0628585670064105	NaN	0.0387306548560514	NaN	NaN	0.0721106671490863	NaN	NaN	NaN	NaN	NaN	NaN	NaN	NaN	0.0515879079975916	NaN	NaN	0.0312693489763581	NaN	NaN	NaN	NaN	NaN	NaN	NaN	NaN	NaN	NaN	NaN	0.0270069219233355	NaN	NaN	NaN
NaN	NaN	NaN	NaN	NaN	0.0621545492246397	NaN	0.0433542481423122	NaN	0.0760547256426546	NaN	0.0631104127388294	0.0320647992054428	NaN	0.033749466979757	NaN	NaN	0.0566311434326859	NaN	0.0629865174799778	NaN	NaN	0.0336812469601407	NaN	NaN	NaN	NaN	NaN	NaN	NaN	NaN	0.0736933339957501	NaN	NaN	0.0277370869388045	NaN	NaN	NaN	NaN	NaN	NaN	NaN	NaN	NaN	NaN	NaN	0.0780294745696967	NaN	NaN	0.0441065122791886
NaN	NaN	NaN	NaN	NaN	0.0960028278986988	NaN	0.0387995945325432	NaN	0.0518817915585074	NaN	0.532648985216388	0.0406383642731982	NaN	0.015716398162609	NaN	NaN	0.0352947259372704	NaN	0.0815819698805149	NaN	NaN	0.0243952798035434	NaN	NaN	NaN	NaN	NaN	NaN	NaN	NaN	0.420289773861455	0.0419158038578908	NaN	NaN	NaN	NaN	NaN	NaN	NaN	0.0704062276302657	NaN	NaN	NaN	NaN	NaN	0.0390082115678717	NaN	NaN	0.0214161188232901
NaN	NaN	NaN	NaN	NaN	NaN	NaN	0.0432183017587538	NaN	0.0352474454080191	NaN	0.518567512889604	0.0531319946409887	NaN	0.0469513276631564	NaN	NaN	0.0414510250926712	NaN	0.0558085040012804	NaN	NaN	0.0461091231368823	NaN	NaN	NaN	NaN	NaN	NaN	NaN	NaN	0.282058394998841	0.0520248573328983	NaN	NaN	NaN	NaN	NaN	NaN	NaN	0.0693780420738929	NaN	NaN	NaN	NaN	NaN	0.0263066549508657	NaN	NaN	0.0352878357502134
NaN	NaN	NaN	NaN	NaN	NaN	NaN	0.0982435444997423	NaN	0.0221453022708701	NaN	0.0236197507272422	NaN	NaN	0.069154795285014	NaN	NaN	NaN	NaN	0.0367918647807907	NaN	NaN	0.0134518077930415	NaN	NaN	NaN	NaN	NaN	NaN	NaN	NaN	0.201496640982467	0.0409190034010352	NaN	NaN	NaN	NaN	NaN	NaN	NaN	0.0721701102412313	NaN	NaN	NaN	NaN	NaN	0.0667263961534783	0.152843741215538	NaN	0.0211827140337545
NaN	NaN	NaN	NaN	NaN	NaN	NaN	0.0262924312710008	NaN	0.0550396970753566	NaN	0.035673240825784	NaN	NaN	0.0468004515671378	NaN	NaN	NaN	NaN	0.0269381908907193	NaN	NaN	0.0100545698917964	NaN	NaN	NaN	NaN	NaN	NaN	NaN	NaN	0.327938962762628	0.0340499699818986	NaN	NaN	NaN	NaN	NaN	NaN	NaN	0.0690939457607314	NaN	NaN	NaN	NaN	0.0633485150820579	0.100743335380142	0.0370741618925877	NaN	0.0103897319885632
NaN	0.0421968063415942	NaN	NaN	NaN	NaN	NaN	0.0215998420515919	NaN	0.0537210191578365	NaN	0.0533330387548759	NaN	NaN	0.0676186667212892	NaN	NaN	NaN	NaN	NaN	NaN	NaN	0.0242727079093977	NaN	NaN	NaN	NaN	NaN	NaN	NaN	NaN	NaN	0.0466982371020726	NaN	NaN	NaN	NaN	NaN	NaN	NaN	0.136210922606219	NaN	NaN	0.0383261064813525	NaN	0.0518823222338445	0.0443851249408661	0.0497640175322795	NaN	0.0452368975811945
NaN	0.0392220379983162	NaN	NaN	NaN	NaN	NaN	0.0520354745559532	NaN	0.653942472739062	NaN	0.317644371215372	0.0646552032814674	NaN	0.0260412104995195	NaN	NaN	NaN	NaN	NaN	NaN	NaN	0.0829028403537801	NaN	NaN	NaN	NaN	NaN	NaN	NaN	NaN	NaN	NaN	NaN	NaN	NaN	NaN	NaN	NaN	NaN	NaN	NaN	NaN	0.563723054439727	NaN	0.0690944373525837	0.0481871334024686	0.0675697315840391	NaN	0.0667732344454489
NaN	0.0577468854813234	NaN	NaN	NaN	NaN	NaN	0.0136104371768896	NaN	0.633946016231005	NaN	NaN	0.01959596251036	NaN	0.0320717760459856	NaN	NaN	NaN	NaN	NaN	NaN	NaN	0.018994544302938	NaN	NaN	NaN	NaN	NaN	NaN	NaN	NaN	NaN	NaN	NaN	NaN	NaN	NaN	NaN	NaN	NaN	NaN	NaN	NaN	0.210167234734732	NaN	0.0719536454101564	0.0116423729666738	0.0670894009087074	NaN	0.0223178193646568
NaN	0.0512330931119928	NaN	NaN	NaN	NaN	NaN	0.0566098306303509	NaN	0.0822439368012016	NaN	NaN	0.0361399198256818	NaN	NaN	NaN	NaN	NaN	NaN	NaN	NaN	NaN	0.037867590775702	NaN	NaN	NaN	NaN	NaN	NaN	NaN	NaN	NaN	NaN	NaN	NaN	NaN	NaN	NaN	NaN	NaN	NaN	NaN	NaN	0.746249799940326	NaN	0.0595430596868058	0.0361624596428915	0.0678384381888763	NaN	0.0337857524832059
NaN	0.0209569102333644	NaN	NaN	NaN	NaN	NaN	0.0805053592343258	NaN	0.10332339400384	NaN	NaN	0.0461456194952822	NaN	NaN	NaN	NaN	NaN	NaN	NaN	NaN	NaN	0.0528023772237326	NaN	NaN	NaN	NaN	NaN	NaN	NaN	NaN	NaN	NaN	NaN	NaN	NaN	NaN	NaN	NaN	NaN	NaN	NaN	NaN	0.0612931519429572	NaN	0.0109064286950926	0.0903371835957231	0.0793103545738614	NaN	0.136703879958103
NaN	0.0128562557683258	NaN	NaN	NaN	NaN	NaN	0.0453343412819437	NaN	0.0530320696766466	NaN	NaN	0.0921136546762441	NaN	NaN	NaN	NaN	NaN	NaN	NaN	NaN	NaN	0.0346833949960136	NaN	NaN	NaN	NaN	NaN	NaN	NaN	NaN	NaN	0.401726609821956	NaN	NaN	NaN	NaN	NaN	NaN	NaN	NaN	NaN	NaN	0.0211437135979611	NaN	0.0324467057625161	0.105529883811325	0.263215883455576	NaN	0.0559023136127924
NaN	0.0563841189264127	NaN	NaN	NaN	NaN	NaN	0.0906727647623633	NaN	0.0424153637373756	NaN	NaN	0.0273971777218494	NaN	NaN	NaN	NaN	NaN	NaN	NaN	NaN	NaN	0.0421050963949957	NaN	NaN	NaN	NaN	NaN	NaN	NaN	NaN	NaN	0.0411559265842162	NaN	NaN	NaN	NaN	NaN	NaN	NaN	0.355193222919547	NaN	NaN	0.0336405220425328	NaN	0.0492923182440603	0.0788576056246587	0.204888195040379	NaN	0.141878198818261
NaN	0.0826175686363922	NaN	NaN	NaN	NaN	NaN	0.079040030868358	NaN	0.0314950802587268	NaN	NaN	0.0382486558592919	NaN	NaN	NaN	NaN	NaN	NaN	NaN	NaN	NaN	0.063295795927998	NaN	NaN	NaN	NaN	NaN	NaN	NaN	NaN	NaN	0.0384613365895908	NaN	NaN	NaN	NaN	NaN	NaN	NaN	0.455577961218943	NaN	NaN	0.0493074708688151	NaN	0.0632314888004642	0.0534473700137584	0.171377753390244	NaN	NaN
NaN	0.0591537355358678	NaN	NaN	NaN	0.0684177818020024	NaN	0.409396224619014	NaN	0.041236363923236	NaN	NaN	0.0597175599985407	NaN	NaN	NaN	NaN	NaN	NaN	NaN	NaN	NaN	0.0430085539844358	NaN	NaN	NaN	NaN	NaN	NaN	NaN	NaN	NaN	0.412181476190157	NaN	NaN	NaN	NaN	NaN	NaN	NaN	0.0484886095053741	NaN	NaN	0.134863568402683	NaN	0.0557374493955386	0.0487926044005358	0.0749019285800239	NaN	NaN
NaN	0.0314686142993406	NaN	NaN	NaN	0.0623468167709022	NaN	NaN	NaN	0.0797276431699771	NaN	NaN	0.0283495430457927	NaN	NaN	NaN	NaN	NaN	NaN	NaN	NaN	NaN	0.0429465818670081	NaN	NaN	0.0436331469309579	NaN	NaN	NaN	NaN	NaN	NaN	0.421319800433895	NaN	NaN	NaN	NaN	NaN	NaN	NaN	0.0885897754213906	0.0400866912718218	NaN	0.0261242957264899	NaN	0.549560313277148	0.0268015571150035	0.0636356329771988	NaN	NaN
NaN	NaN	NaN	NaN	NaN	0.00855961689907869	NaN	NaN	NaN	0.0312140535145085	NaN	NaN	0.00750454261381271	NaN	NaN	NaN	NaN	NaN	NaN	NaN	NaN	NaN	NaN	NaN	NaN	0.0230074123479157	NaN	NaN	NaN	NaN	NaN	NaN	0.0428559345403285	NaN	NaN	NaN	NaN	NaN	NaN	NaN	0.0364010264898047	0.181939353099671	NaN	0.0254334623692338	NaN	0.193859270279739	0.0220096241405457	0.0580529203422401	NaN	NaN
NaN	NaN	NaN	NaN	NaN	0.0678810794779965	0.0668658962911065	NaN	NaN	0.0627258714279142	NaN	0.00339311043342533	0.0613136651761685	NaN	NaN	NaN	NaN	NaN	NaN	NaN	NaN	NaN	NaN	NaN	NaN	0.0882079332468764	NaN	NaN	NaN	NaN	NaN	NaN	0.0178578086656265	NaN	NaN	NaN	NaN	NaN	NaN	NaN	0.0236749475328698	0.192426011454026	NaN	0.0500916981515769	NaN	0.302254080106628	0.0633100913362579	NaN	NaN	NaN
NaN	NaN	NaN	NaN	NaN	0.0910329686341133	0.0514885543169698	NaN	NaN	0.0542856933508888	NaN	0.0149462905820957	NaN	NaN	NaN	NaN	NaN	NaN	NaN	NaN	NaN	NaN	NaN	NaN	NaN	0.0821562031992044	NaN	0.0777427642100912	NaN	NaN	NaN	NaN	0.0442832279898668	NaN	NaN	NaN	NaN	NaN	NaN	NaN	0.0413378874335408	0.0633645977581328	NaN	0.0379172929807193	NaN	0.186806657303659	0.0130837971687715	NaN	NaN	NaN
NaN	NaN	NaN	NaN	NaN	0.0750797347144453	0.0209943631779644	NaN	NaN	0.488295622728694	NaN	0.0318782134884454	NaN	NaN	NaN	NaN	NaN	NaN	NaN	NaN	NaN	NaN	NaN	NaN	NaN	0.0506686165107111	NaN	0.0587809751609348	NaN	NaN	NaN	NaN	0.0306141449257906	NaN	NaN	0.0769630126716228	NaN	NaN	NaN	NaN	0.0233790664186425	0.0325653388010713	NaN	0.331316615589759	NaN	NaN	0.0298469247101278	NaN	NaN	NaN
NaN	NaN	NaN	NaN	NaN	0.0565100729469323	0.0852110257311879	NaN	NaN	0.476943474478749	NaN	0.0350520755153957	NaN	NaN	NaN	NaN	NaN	NaN	NaN	NaN	NaN	NaN	NaN	NaN	0.411563086862089	0.0417413244903651	NaN	0.0374678362750929	NaN	NaN	NaN	NaN	0.0273638042395396	NaN	0.0518832374866609	0.0243375460199258	NaN	NaN	NaN	NaN	NaN	0.0814994893847219	NaN	0.326478164674593	NaN	NaN	0.525039558315671	NaN	NaN	NaN
NaN	NaN	NaN	NaN	NaN	0.207521697752224	0.0799913942424421	NaN	NaN	0.0491771459536302	NaN	0.0362747785578866	NaN	NaN	NaN	NaN	NaN	NaN	NaN	NaN	NaN	NaN	NaN	NaN	0.0209782480487834	0.0330727726793025	NaN	0.0359235394773393	NaN	NaN	NaN	NaN	0.0312891425116146	NaN	0.0830987812291189	0.0210169119992817	NaN	NaN	NaN	NaN	NaN	NaN	NaN	NaN	NaN	NaN	0.471245924794296	0.35418708559313	NaN	NaN
NaN	NaN	NaN	NaN	NaN	0.0581360734002999	0.0368953807105566	NaN	NaN	0.415987497417742	NaN	0.69554520302494	NaN	NaN	NaN	NaN	NaN	NaN	NaN	NaN	NaN	NaN	0.0286301566066029	NaN	0.0173600638686153	0.035935022485128	NaN	0.0426887862151758	NaN	NaN	NaN	NaN	0.0286401400225764	NaN	0.0287652883295423	0.100140765365194	NaN	NaN	NaN	NaN	NaN	NaN	NaN	NaN	NaN	NaN	NaN	0.26856327818219	NaN	NaN
NaN	NaN	NaN	NaN	NaN	0.308581902886751	0.0505116150942893	NaN	NaN	NaN	0.435624789135445	0.668536500071553	NaN	NaN	NaN	NaN	NaN	NaN	NaN	NaN	0.100633575955094	NaN	0.0494581698716937	NaN	0.0361801881684954	0.0545657004455331	NaN	0.038818434490789	NaN	NaN	NaN	NaN	0.0709580650038601	0.0586111623918083	0.0281285750212794	0.0327335789521716	NaN	NaN	0.16165008819133	NaN	NaN	NaN	NaN	NaN	NaN	NaN	NaN	0.10845039008943	NaN	NaN
NaN	NaN	NaN	NaN	NaN	0.545741377895586	NaN	NaN	NaN	NaN	0.0709066374233984	0.0187799344731425	0.0701852514988194	NaN	NaN	NaN	NaN	NaN	NaN	NaN	0.016726191006656	NaN	0.0470570600668244	NaN	0.0187425813757275	0.0111052198660533	NaN	0.095872655028233	NaN	NaN	NaN	NaN	0.0291939157100748	0.0482538902015939	0.20219199321918	0.0301492448379734	NaN	NaN	0.0662000657538872	NaN	NaN	NaN	NaN	NaN	NaN	NaN	NaN	0.456759935353322	NaN	NaN
NaN	NaN	NaN	NaN	NaN	0.0952875316474707	NaN	NaN	NaN	0.486249084362773	0.057683701491045	0.21901042073891	0.0124713240217708	NaN	NaN	NaN	NaN	NaN	NaN	NaN	0.046620311450178	NaN	0.0792365159440182	NaN	0.0164228072826909	0.0272258672691609	NaN	0.0581892869070245	NaN	NaN	NaN	NaN	0.00815339014262906	0.0596893019314191	0.239123015683506	0.0847341665842388	NaN	NaN	0.0333366271708379	NaN	NaN	NaN	NaN	NaN	NaN	NaN	NaN	0.312866689796931	NaN	NaN
NaN	NaN	NaN	NaN	NaN	NaN	NaN	NaN	NaN	0.0571712359195891	0.0581899074296362	NaN	0.0617882313625128	NaN	NaN	NaN	NaN	NaN	NaN	NaN	0.0280247679651555	NaN	0.0479094988576316	NaN	0.0296954361678967	0.0876942706263527	NaN	0.0455819016347422	NaN	NaN	NaN	NaN	0.0585224632917745	0.016007256649634	0.0413549098145882	0.0361777785962939	NaN	NaN	0.0405293239215722	NaN	NaN	NaN	NaN	NaN	NaN	NaN	NaN	NaN	NaN	NaN
NaN	NaN	NaN	NaN	NaN	NaN	NaN	NaN	0.0387065434678898	0.0677709763673548	0.0422628698101939	NaN	0.0290700579763912	NaN	NaN	NaN	NaN	NaN	NaN	NaN	0.0407985527676241	NaN	0.0386389423396271	NaN	0.0440622862000216	0.0380583450293343	NaN	NaN	NaN	NaN	NaN	NaN	0.0931895913846434	0.0918103482812443	NaN	0.0224341340034986	NaN	NaN	0.0312726381673146	NaN	NaN	NaN	NaN	NaN	NaN	NaN	0.0366036706002709	NaN	NaN	NaN
NaN	NaN	NaN	NaN	NaN	NaN	NaN	NaN	0.0586146121795047	0.0169570788710599	0.0526724173721125	NaN	0.0537256861795299	NaN	NaN	NaN	NaN	NaN	NaN	NaN	0.0426911146268987	NaN	0.0312063722548615	NaN	0.0721828186727782	0.0347868473480424	NaN	NaN	NaN	NaN	NaN	NaN	NaN	0.0156095553991959	NaN	0.0766180468793206	NaN	NaN	0.0449754867695006	NaN	NaN	NaN	NaN	NaN	NaN	NaN	0.0275968412438006	NaN	NaN	NaN
NaN	NaN	NaN	NaN	NaN	NaN	NaN	NaN	0.0106792643565459	0.0330387859908314	0.0410300270574355	NaN	0.0582086482327666	NaN	NaN	NaN	NaN	NaN	NaN	NaN	0.0514518329735923	NaN	0.446310933223862	NaN	0.0278618638119468	0.0527815473860641	NaN	NaN	NaN	NaN	0.0600670382608395	NaN	NaN	0.0768532690790983	NaN	0.0312926309466713	NaN	NaN	0.0509002722223919	NaN	NaN	NaN	NaN	NaN	NaN	NaN	0.0738588684141832	NaN	NaN	NaN
NaN	NaN	NaN	NaN	NaN	NaN	NaN	NaN	0.01185609382201	0.028477471853787	0.0142263052963562	NaN	0.0788814865377293	NaN	NaN	NaN	NaN	NaN	NaN	NaN	0.0404072129961564	NaN	0.299263319318942	NaN	NaN	0.0676118656561698	NaN	NaN	NaN	NaN	0.0347392328118636	NaN	NaN	0.041643184916002	NaN	0.0174295078369857	0.0722860359421227	NaN	NaN	NaN	NaN	NaN	NaN	NaN	NaN	NaN	0.078165242550468	NaN	0.258208292005118	NaN
NaN	NaN	NaN	NaN	NaN	NaN	NaN	NaN	0.0714245667829922	0.0132848737592896	0.053482518451607	NaN	0.0686272357097981	NaN	NaN	NaN	NaN	NaN	NaN	NaN	0.0389655561547093	NaN	0.237655664613383	NaN	NaN	0.0233118858147011	NaN	NaN	NaN	NaN	0.0459779417385462	NaN	NaN	0.0425721476848653	NaN	0.0249740987158989	0.0195863110955585	NaN	NaN	NaN	NaN	NaN	NaN	NaN	NaN	0.625963694073007	0.0408975401107276	NaN	0.0255042920707017	NaN
NaN	NaN	NaN	NaN	NaN	NaN	NaN	NaN	0.0556845600928652	0.0212175111748707	0.0307473787276088	NaN	0.0485359590882525	NaN	NaN	NaN	NaN	NaN	NaN	NaN	0.0793093616558536	NaN	0.170523865228594	0.085510872542117	NaN	NaN	NaN	NaN	NaN	NaN	0.0509743102240857	NaN	NaN	0.0282604611942661	NaN	0.0271040697902832	0.0431971902763792	NaN	NaN	NaN	NaN	0.612069813575186	NaN	NaN	NaN	0.206589096231116	0.05347417129561	NaN	0.0657736821572856	NaN
NaN	NaN	NaN	NaN	NaN	NaN	NaN	NaN	0.0356717435482072	0.0983585466657161	0.0369158273475211	NaN	0.0778788754977302	NaN	NaN	NaN	NaN	NaN	NaN	NaN	0.0162333501391324	NaN	0.135380160137031	0.0865596241678703	NaN	NaN	NaN	NaN	NaN	NaN	0.05395812853687	NaN	NaN	0.0183362391528424	NaN	0.019520306338809	0.0317175856399221	NaN	NaN	NaN	NaN	0.0315024059954575	NaN	NaN	NaN	0.455874967197941	0.0627381223977657	NaN	0.0722420183366965	NaN
NaN	NaN	NaN	NaN	NaN	NaN	NaN	NaN	0.0744908702564252	0.0575382852652185	NaN	NaN	0.0303700788183888	0.0075546998068881	NaN	NaN	NaN	NaN	NaN	NaN	0.0188007628293118	NaN	0.550030209969637	0.0498858858577487	NaN	NaN	NaN	NaN	NaN	NaN	0.0602449783165942	NaN	NaN	0.0411944013333208	NaN	0.0242415633465647	0.0598784574776214	NaN	NaN	NaN	NaN	0.0119045828629798	NaN	NaN	NaN	0.185422927677683	0.0714111922063394	NaN	0.0493613942205742	NaN
NaN	0.0203041127665707	NaN	NaN	NaN	NaN	NaN	NaN	0.0604887742264502	0.017992920812564	NaN	NaN	0.0262675471110454	0.0506017062624793	NaN	NaN	NaN	NaN	NaN	NaN	0.045792994776942	NaN	0.0701034875733523	0.0995843938812643	NaN	NaN	NaN	0.039306451419272	NaN	NaN	0.0538986759014801	NaN	NaN	0.0317404771736564	NaN	0.0595986739866765	0.0894268346048216	NaN	NaN	NaN	NaN	0.0658396366118601	NaN	NaN	NaN	0.348149344149142	0.0642383827641844	NaN	0.0221413494658441	NaN
NaN	0.0267113916938879	NaN	NaN	NaN	NaN	NaN	NaN	0.0126456623931175	0.0273517089479596	NaN	NaN	0.0153750128553671	0.00657158296279181	NaN	NaN	NaN	NaN	NaN	NaN	0.048623294190288	NaN	0.0335667195785227	0.0560994372058319	0.105686950478021	NaN	NaN	0.0313046629368746	NaN	NaN	0.0854957878703497	NaN	NaN	0.0745610804754274	NaN	0.0627133050753221	0.0533028343607683	NaN	NaN	NaN	NaN	0.0343897273146391	NaN	NaN	NaN	NaN	0.0231305127253275	NaN	NaN	NaN
NaN	0.0630465613612062	NaN	NaN	NaN	NaN	NaN	NaN	0.0831509307476633	0.0528970384120006	NaN	NaN	0.00927195940399462	0.0594381665647114	NaN	NaN	NaN	NaN	NaN	NaN	0.0396498247791549	NaN	0.0553220978458942	0.0325614300756382	0.0185417077308997	NaN	0.0864245371877448	0.0701650965010566	NaN	NaN	0.0295931394198898	NaN	0.355333579874166	0.0257765948682477	NaN	0.0665649859471752	0.056872080813503	NaN	NaN	NaN	NaN	0.0388742766687466	0.0702392337649858	NaN	NaN	NaN	0.0387379501542471	NaN	NaN	NaN
NaN	0.0189274960263535	NaN	NaN	NaN	NaN	NaN	NaN	0.0697707136322196	0.101806777292784	NaN	NaN	0.062139645956194	0.029826766399893	NaN	NaN	NaN	NaN	NaN	NaN	0.0193122725796725	NaN	0.0494326794475056	0.0170059601454874	0.0578329019762044	NaN	0.0935869166413971	0.0244224701181337	NaN	NaN	0.0157614453361816	NaN	0.00778130580478041	0.0334762649069674	NaN	0.0202271366253681	0.070826952414614	NaN	NaN	NaN	NaN	0.0288852180912902	0.0431161166598881	NaN	NaN	NaN	0.0229838035449561	NaN	NaN	NaN
NaN	0.0588267283426715	NaN	NaN	NaN	NaN	NaN	NaN	0.0128895189183422	0.0609961041787892	NaN	NaN	0.057478973466939	0.0306818548721669	NaN	NaN	NaN	NaN	NaN	NaN	0.0444145590389386	NaN	0.0381275555176853	0.0248142024713105	0.0271651261228463	NaN	0.158525093874511	0.0379353146434109	NaN	NaN	0.0502165778392095	NaN	0.0149963353871647	0.0560189615095174	0.0615676831825326	0.035562010382196	0.0623469500867468	NaN	NaN	NaN	NaN	0.0615587792673414	0.106061013352315	NaN	NaN	NaN	0.0515868820251327	NaN	NaN	NaN
NaN	0.0136090147149514	NaN	NaN	NaN	NaN	NaN	NaN	0.0441706040819919	0.0313581439252402	NaN	NaN	0.056428800100724	0.0154771592645304	NaN	NaN	NaN	NaN	NaN	NaN	0.0609935265673129	NaN	0.0356748317241421	NaN	0.0507786810473338	NaN	0.117252343467061	0.0220219457245182	NaN	NaN	0.106693552809267	NaN	0.0407416569774764	0.0364985970955645	0.049330374664028	0.0449451354705048	0.0540339744154293	NaN	NaN	NaN	NaN	0.395400949479393	0.0536124446588545	NaN	NaN	NaN	0.0614798796324779	NaN	NaN	NaN
NaN	0.0481118965673296	NaN	NaN	NaN	NaN	NaN	NaN	0.063739289228009	0.0978624393847554	NaN	NaN	0.0238725144767687	0.0570874410202952	NaN	NaN	NaN	NaN	NaN	NaN	0.0469157395617516	NaN	0.0199795641991249	NaN	0.103142109932203	NaN	0.172109869216957	0.0335739115631976	NaN	NaN	0.0377749648297225	NaN	0.0739908088860715	0.104509594437592	0.0909269346261766	0.0634425711594527	0.0390527612306636	NaN	NaN	NaN	NaN	NaN	0.0808261584659471	NaN	NaN	NaN	0.104998330228626	0.0340547001432348	NaN	NaN
NaN	0.0709647920332279	NaN	NaN	NaN	NaN	NaN	NaN	0.0391598206041386	0.0856133630204418	NaN	NaN	NaN	0.0318151959533274	NaN	NaN	NaN	NaN	NaN	0.0303234049247578	0.0600398173401443	NaN	0.0669006989650392	NaN	0.132249753066662	NaN	0.0825093408396915	0.0657052408704701	NaN	NaN	0.0713418732527493	NaN	0.0303595861098134	0.1024250688715	0.0114069873648218	0.0550814288346027	0.0836616045174701	NaN	NaN	NaN	NaN	NaN	0.0322979475397522	NaN	NaN	NaN	0.0763799849188476	0.0240106310338947	NaN	NaN
NaN	0.0488833437741226	NaN	NaN	NaN	NaN	NaN	NaN	0.0247133980533373	0.0273244096764021	NaN	NaN	NaN	0.0182440342112813	NaN	NaN	NaN	NaN	NaN	0.0705022677870682	0.0300785105010146	NaN	0.00596443514328241	NaN	0.0688717108630711	NaN	0.0916623298704829	0.0235685829775995	NaN	NaN	0.0254107702000563	NaN	0.038962994523624	0.0288715112499447	0.0482898894091053	0.0554781771687585	0.0907250717729526	NaN	NaN	NaN	NaN	NaN	0.0416009531989564	NaN	NaN	NaN	0.0775846284804709	0.0400107608520439	NaN	NaN
NaN	0.0503536912086451	NaN	NaN	NaN	NaN	NaN	NaN	0.0700806613953191	0.018785213191614	NaN	NaN	NaN	NaN	NaN	NaN	NaN	0.0709213476296343	NaN	0.0687725527656092	0.0568088644069018	NaN	0.03762632974354	NaN	0.0527968308137324	NaN	0.103884731004975	NaN	NaN	NaN	0.0903468348644766	NaN	0.05628639689553	0.070353253419686	0.0251193956836693	0.0266089524613942	0.0138886383364328	NaN	NaN	NaN	NaN	NaN	0.0197460074264468	NaN	NaN	NaN	0.053771710161973	0.0291721304041227	NaN	NaN
NaN	0.0504620379557083	NaN	NaN	NaN	NaN	NaN	NaN	0.085208433133517	0.0590625796737639	NaN	NaN	NaN	NaN	NaN	NaN	NaN	0.0539298456633453	NaN	0.0481540866777946	0.028140369308422	NaN	0.0555742294421312	NaN	0.029393377429517	0.0896382962909144	0.317943603905184	NaN	NaN	NaN	0.0532291482293255	NaN	0.0516845171889387	0.0799129674727465	0.042998029663308	0.0613443265438342	0.0210776345713214	NaN	NaN	NaN	NaN	NaN	0.139934324048778	NaN	NaN	NaN	0.113054528514961	0.108622443987691	NaN	NaN
NaN	0.0392205704589696	NaN	NaN	NaN	NaN	NaN	NaN	0.0380102496292577	0.0462552979813216	NaN	NaN	NaN	NaN	NaN	NaN	NaN	0.0730542041812181	NaN	0.0796888046266408	0.0744127473378564	NaN	0.0711227172798455	NaN	0.0735850363333197	0.0881599522816505	0.413532174045645	NaN	NaN	NaN	0.0255885542971987	NaN	0.0258785148227068	0.0439052505073811	0.0491345442691719	0.0276650816808842	NaN	NaN	NaN	NaN	NaN	NaN	0.0483317259678355	NaN	NaN	NaN	0.00821014732482686	0.096353070409593	NaN	NaN
NaN	0.0383025411809637	NaN	NaN	NaN	NaN	NaN	NaN	0.0496464518462256	0.0489990197460334	NaN	NaN	NaN	NaN	NaN	NaN	NaN	0.0577898896995462	NaN	0.0798102270862995	0.0833642496974494	NaN	0.111140562479153	NaN	0.0197107529284912	0.58248528040029	0.12027478971808	NaN	NaN	NaN	0.029789897617921	NaN	0.12185625064242	0.0146436132870367	0.0569958147316379	0.0272466999039581	NaN	NaN	NaN	NaN	NaN	NaN	0.0425239973637596	NaN	NaN	NaN	0.0447710913589937	0.796653672147218	0.019894281260187	NaN
0.0767539982690511	0.0680779093017386	NaN	NaN	NaN	NaN	NaN	NaN	0.0824490770791527	0.0423160097885031	NaN	NaN	NaN	NaN	NaN	NaN	NaN	0.0116348827435134	NaN	0.0614717516827113	0.0473910430689673	NaN	0.065532933777451	NaN	0.111555314185281	0.607672817715868	0.0766979148971119	NaN	NaN	NaN	0.0599657592947384	NaN	0.0713327680362249	0.043304840326311	0.0109881131659687	0.0923167527386782	0.0335863930268809	NaN	NaN	NaN	NaN	NaN	0.0584978128612364	NaN	NaN	NaN	0.0679830310067324	0.599858843510888	0.0494151169586842	NaN
0.0387700744390415	0.432530781131506	NaN	NaN	NaN	NaN	NaN	NaN	0.0413162281608493	0.0475919076088061	NaN	NaN	NaN	NaN	NaN	NaN	NaN	0.0140882269794447	NaN	0.0301446749713128	0.0256225072372053	NaN	0.0250664979413831	NaN	0.0297199812252243	0.0409986189305268	0.0537665967842169	NaN	NaN	NaN	0.0611573457491631	NaN	0.0395553105355215	0.0662190727554794	0.0310702180772929	0.0658543430781129	NaN	NaN	NaN	NaN	NaN	NaN	0.0205050098879214	NaN	NaN	NaN	0.0116905613388847	NaN	0.0405731441850306	NaN
0.0267160686682332	0.0722538068459331	NaN	NaN	NaN	NaN	NaN	NaN	0.0685540970585742	0.0422673219600595	NaN	NaN	NaN	NaN	NaN	NaN	NaN	0.0660271701856941	NaN	0.00763353333279093	0.0708276834582351	NaN	0.0605433088852212	NaN	0.0509588337045245	0.075898725374091	0.21161948290423	NaN	NaN	NaN	0.073145549468418	NaN	0.0214219806245537	0.0286439005744257	0.060207194464213	0.0218721571941462	NaN	NaN	NaN	0.376824609310665	NaN	NaN	0.0472182199371398	NaN	NaN	NaN	0.0392528870570159	NaN	0.111873519367309	NaN
0.0596695031598004	0.0514250139724114	NaN	NaN	NaN	NaN	NaN	NaN	0.122707654466912	0.0428556619213015	NaN	NaN	NaN	NaN	NaN	NaN	NaN	0.0216606962009047	NaN	0.0659848242453263	0.0440738100469716	NaN	0.0843404802827796	NaN	0.0304662230249406	0.0572742670677899	0.272987084693061	NaN	NaN	NaN	0.0551642778804988	NaN	0.0467024757227942	0.0710003737406331	0.0173865765954549	0.0593855124213502	0.0549433508362011	NaN	NaN	0.473365040053816	NaN	NaN	0.0282207441100062	NaN	NaN	NaN	0.0589449553476733	NaN	0.0954063095227602	NaN
0.0363156670891133	0.0893573598438082	NaN	NaN	NaN	NaN	NaN	NaN	0.0341040028080113	0.0321055134152118	NaN	NaN	NaN	NaN	0.0603893647799911	NaN	NaN	0.0564231103137214	NaN	0.0735104878939732	0.0346830961649192	NaN	0.0330226063112102	0.0231133070618162	0.0454784720581918	0.0404852622746227	0.114970010191658	NaN	NaN	NaN	0.0267110233756053	NaN	0.086948976701957	0.0395551790886834	0.0149795068841947	0.0526597316746732	0.0192606532131836	NaN	NaN	0.0253247700127763	NaN	NaN	0.0942529598656057	NaN	NaN	NaN	0.0182477635901813	NaN	0.0722673915360262	0.0766513194261579
0.026818842153755	0.05953435607553	NaN	NaN	NaN	NaN	NaN	NaN	0.037243982924795	0.0464158362184845	NaN	NaN	NaN	NaN	0.0525767390133041	NaN	NaN	0.0370130510865546	NaN	0.0681499209963643	0.0359846441404948	NaN	0.0593914421270847	0.0293686624613055	0.0448412978790207	0.0469132082928877	0.0962914304948384	NaN	NaN	NaN	0.0504612149428312	NaN	0.0319836684259462	0.0281140000685506	0.0381147225071592	0.0527789212730763	0.0396605545043244	NaN	NaN	0.031435683529442	NaN	NaN	0.0525984579939546	NaN	NaN	NaN	0.0234333823086437	NaN	0.0910541868834918	0.0155248833410562
0.0324092393850004	0.0706145168479916	NaN	NaN	NaN	NaN	NaN	NaN	0.050363085169406	0.0287063275661204	NaN	NaN	NaN	NaN	0.0348608058229654	NaN	NaN	0.0536988856238807	NaN	0.107688824844781	0.0296776857555871	NaN	0.0409869910703685	0.0243456253476019	0.0281603421736719	0.0487623283695185	0.228728275765684	NaN	NaN	NaN	0.0306888455857447	NaN	0.0747473407613047	0.0228346203193214	0.0510736221247777	0.027357371814635	0.0406686339507659	NaN	NaN	0.0544123993162247	NaN	NaN	0.0411923230666486	NaN	NaN	NaN	0.0600497409019358	NaN	0.0610037140715766	0.0245768269092179
0.0452250236587638	0.0321497162287203	NaN	NaN	NaN	NaN	NaN	NaN	0.0340932434202262	0.0326033728130083	NaN	NaN	NaN	NaN	0.11534301830866	NaN	NaN	0.120968329932745	NaN	0.0904464865497929	0.0298156698593769	NaN	0.470198556893056	0.0228606807719295	0.0423542599934151	0.0366350952423881	0.161752214624371	NaN	NaN	NaN	0.0534310381595336	NaN	0.0542577291853761	0.029678346349384	0.0569461603292658	0.0126729128435687	0.0709870522789263	NaN	NaN	0.0715764062457951	NaN	NaN	0.0669215787175316	NaN	NaN	NaN	0.163859282156969	NaN	0.0946006471761374	0.0783009910099723
0.0382912371018132	0.0495819399771757	NaN	NaN	NaN	NaN	NaN	NaN	0.0247322343681041	0.0201327142234386	NaN	NaN	NaN	NaN	0.0229972047336348	NaN	NaN	0.0946982943556654	NaN	0.0449820024257136	0.00723976816562407	NaN	0.54709587323383	0.0349532843060986	0.0344939546296221	0.0410335224359137	0.0672036375299065	NaN	NaN	NaN	0.082362130926345	NaN	0.0225940035538644	0.0533608626257244	0.0378546785579626	0.0683744874158215	0.0775092602471826	NaN	NaN	0.0639712246657031	NaN	NaN	0.0311898566168414	NaN	NaN	NaN	NaN	NaN	0.0539873457909965	0.0620483717233561
0.041299832536573	0.0850458495218846	NaN	NaN	NaN	NaN	NaN	NaN	0.0157178620513504	0.0682939423174846	NaN	NaN	NaN	NaN	0.0754375312753743	NaN	NaN	0.0287006781632689	NaN	0.0727754856906969	0.0112000908926676	NaN	0.0428330173946793	0.0362283930165934	0.0425979219283317	0.0493513471107223	0.0313564757317608	NaN	NaN	NaN	0.0523003559595456	NaN	0.0352078406532542	0.0518077869431184	0.0524268621864795	0.137828087003152	0.0677994555098909	0.559442667043765	NaN	0.0898270253068185	NaN	NaN	0.0173243024061297	NaN	NaN	NaN	NaN	NaN	0.039777263084567	0.0733848468000378
0.0348351650085007	0.07883900031223	NaN	NaN	NaN	NaN	NaN	NaN	0.0390699673395912	0.0445855904446421	NaN	NaN	NaN	NaN	0.0179435117508915	NaN	NaN	0.0425068562794057	NaN	0.089095763314634	0.0346260498226728	NaN	0.606927115249753	0.0843133322528894	0.0411898592890764	0.0528723419593836	0.115034144066663	NaN	NaN	NaN	0.0646005722692054	NaN	0.0530256484530018	0.0573349557302981	0.0674615476597467	0.0355256316640764	0.0773040938056917	0.0348794213864975	NaN	0.0189767738062563	NaN	NaN	0.0321800388007652	NaN	NaN	NaN	NaN	NaN	0.00935495734925608	0.0427309101289051
0.053669164177163	0.0344381240838177	NaN	NaN	NaN	NaN	NaN	NaN	0.0493337469989697	0.0166022929963162	NaN	NaN	NaN	NaN	0.0417403200564714	NaN	NaN	0.0497877580530237	NaN	0.061737483234333	0.0409960931901581	NaN	0.651806958122444	0.0479032348322402	0.0602331450348054	0.0195813729961322	0.0712946863881702	NaN	NaN	NaN	0.0331769256277861	NaN	0.0372809478363133	0.0588108438915257	0.0527109656491207	0.0732013042319182	0.060589244276284	0.0280143857591422	NaN	0.0669755781343504	NaN	NaN	0.0795981189069416	NaN	NaN	NaN	NaN	0.145957629923914	0.0537940703614636	0.0483081171185761
0.0642987578832008	0.0275869498710794	NaN	NaN	NaN	NaN	NaN	NaN	0.0404887376917083	0.0138840857099258	NaN	NaN	NaN	NaN	0.017393273371415	NaN	NaN	0.0893285536316227	NaN	0.0560731637227414	0.0460079514367135	NaN	0.0381852630297962	0.108365370767418	0.0826695118849434	0.0472608940536138	0.31120914383782	NaN	NaN	NaN	0.0102013861856531	NaN	0.0591926657673037	0.0801641516720535	0.0350521148154583	0.0269870903683387	0.0241467719482764	0.0833205846056348	NaN	0.0309200934091936	NaN	NaN	0.101164395400747	NaN	NaN	NaN	NaN	0.557909274020179	0.129852813666387	0.327506892754835
0.0422917902511883	0.0424953943311624	NaN	NaN	NaN	NaN	NaN	NaN	0.0224734083861302	0.0286948009726207	NaN	0.0326036973460923	NaN	NaN	0.0239447166486035	NaN	NaN	0.0622692550507939	NaN	0.0725530623755699	0.0160906254509255	NaN	0.0306511476757352	0.0379536874231204	0.0387195482549544	0.0863732974039065	0.285902227954865	NaN	0.0373693889807539	NaN	0.0507872919061207	NaN	0.0938813482400539	0.0746867355231309	0.0607166424722647	0.0712112574606055	0.0313787163365618	0.0436558326842118	NaN	0.0891638947957313	NaN	NaN	0.064987131366296	NaN	NaN	NaN	NaN	0.264098161368544	NaN	NaN
0.02731852397325	0.0565643886605156	NaN	NaN	NaN	NaN	NaN	NaN	0.0403887235938568	0.0655906496892554	NaN	0.0564676721755923	NaN	NaN	0.0731568889104601	NaN	NaN	0.0527574501658349	NaN	0.0306746635989369	0.0310204481098128	NaN	0.071488970958669	0.0405196765524582	0.0659639345952247	0.0470623374605218	0.0700142275926418	NaN	0.0615368489417534	NaN	0.0331563009673722	NaN	0.0270597229002368	0.0673687330527647	0.0263540030771985	0.0342482384392282	0.0320681393050166	0.0176501801772412	NaN	0.341205758112795	NaN	NaN	0.0941076933260103	NaN	NaN	NaN	NaN	0.36233353601551	NaN	NaN
0.0316516661230624	0.0514476427902948	NaN	NaN	NaN	NaN	NaN	NaN	0.103858676327763	0.0404712374847599	NaN	0.0400386266398708	NaN	NaN	0.0580863863582553	NaN	NaN	0.0301485512481578	NaN	0.0557697920659064	0.0275001692814746	NaN	0.0310793547498658	0.0344862493705108	0.0320061792647835	0.02495774594598	0.17597816000787	NaN	0.0184642225426718	NaN	0.0415420511339089	NaN	0.0405435797010975	0.123374464276659	0.0368193307704579	0.0739709881894002	0.0615045600163705	0.0775442325075238	NaN	0.303660681685193	NaN	NaN	0.0860473957635229	NaN	NaN	NaN	NaN	0.342090054325234	NaN	NaN
0.0761657486672293	0.0670176856240803	NaN	NaN	NaN	NaN	NaN	NaN	0.0853559635519679	0.0709740393499009	NaN	0.0392394858665277	NaN	NaN	0.029606187201634	NaN	NaN	0.0200320959277401	NaN	0.0255113155904512	0.111430037121071	NaN	0.0396037561176904	0.0816878423093767	0.0108276809458856	0.0348655635413558	0.154288214013508	NaN	0.0325443674224141	NaN	0.0668768808651845	NaN	0.0517380828688359	0.094137971589913	0.0648148694940096	0.0687169216340278	0.0860657864674636	0.00322108981953343	NaN	NaN	NaN	NaN	0.050981147253611	NaN	NaN	NaN	NaN	0.102643134045116	NaN	NaN
0.051823159638697	0.478257346525761	NaN	NaN	NaN	NaN	NaN	NaN	0.0430119200816974	0.046212955616345	NaN	0.0434313346325823	NaN	NaN	0.0411658710079219	0.0581174163333642	NaN	0.0587966569644874	NaN	0.0582394432019059	0.111651375807452	NaN	0.0437325106455668	0.0853933159593864	0.0659208817482132	0.0520441838602089	0.145062157033731	NaN	0.0414747238481331	NaN	0.0732674560629917	NaN	0.0492752346270232	0.0413183389132894	0.0687472776435693	0.110270496522814	0.0279183193451531	0.0752318368785862	NaN	NaN	NaN	NaN	0.0306002440084369	NaN	NaN	NaN	NaN	NaN	NaN	NaN
0.0427036479091722	0.0363876711375482	0.498981042630839	NaN	NaN	NaN	NaN	NaN	0.0768374326818316	0.0373368914249304	NaN	0.0529841788507117	NaN	NaN	0.0669612775168527	0.092727962178229	NaN	0.0474912577259135	NaN	0.0294665994291567	0.0535284308086424	NaN	0.101788936952223	0.0126308602881227	0.044834301151799	0.0910533857847389	0.192491569683614	NaN	0.0400808217766389	NaN	0.0339418055454019	NaN	0.0344075726058389	0.0217982611188937	0.0322399365065032	0.0417657084116074	0.0643420111678499	0.0208790298013116	NaN	NaN	NaN	NaN	0.0935770222935679	NaN	NaN	NaN	NaN	NaN	NaN	NaN
0.0584437643440322	0.0495809330464202	0.0295600394649646	NaN	0.0428718860068974	NaN	NaN	NaN	0.0684036439772066	0.0492750329197804	NaN	0.0428045186470048	NaN	NaN	0.116825739827512	0.0833297704275579	NaN	0.0631327422354398	NaN	0.0664570565966146	0.0709117720248342	NaN	0.0432817822566975	0.0324812394981214	0.0766618987370063	0.0689700399361686	0.157209570867596	NaN	0.0327778471663428	NaN	0.0535843235643332	NaN	0.055878210170189	0.070122719281902	NaN	0.0612384331663844	0.116116443074464	0.0269014863587084	NaN	0.0422806766249797	NaN	NaN	0.035944762943398	NaN	NaN	NaN	NaN	NaN	NaN	NaN
0.0647732482191372	0.0271054865162791	0.00916938021865222	NaN	0.0823941080559714	NaN	NaN	NaN	0.0194047281967774	0.0565519200385943	NaN	0.129877826942665	NaN	NaN	0.0480648269662392	0.0564081995881927	NaN	0.065985727961298	NaN	0.06158670783801	0.0159398346530711	NaN	0.0328522718195931	0.0584099735902975	0.0512133303038194	0.0578037862151172	0.269060611374993	NaN	0.0386037892211854	NaN	0.056552713231442	NaN	0.0913432531222875	0.0469205157118004	NaN	0.0643478862807323	0.096677689845908	0.0751950826559623	NaN	0.106065866976434	NaN	NaN	0.0103066273054467	NaN	NaN	NaN	NaN	NaN	NaN	NaN
0.0865942013322367	0.0834303630300157	0.0731402822796199	NaN	0.0203122519469601	NaN	NaN	NaN	0.0777397923403173	0.0242419064139193	NaN	0.101452390635277	NaN	NaN	0.0502476268050068	0.0592077836767226	NaN	0.0114388516914284	NaN	0.106551643277502	0.008619000178607	NaN	0.0217299504010444	0.0413483840744362	0.0505692159068965	NaN	0.307849320347705	NaN	0.0274262861380645	NaN	0.04530306562789	NaN	0.0682031516306691	0.00665695102571157	NaN	0.0306246065945033	0.053371061816201	0.0424506984570874	NaN	0.152016512596086	NaN	NaN	0.0331394600544568	NaN	NaN	NaN	NaN	NaN	NaN	NaN
0.0545714864697905	0.120910799957305	0.0386528606656064	NaN	0.0188810656594917	NaN	NaN	NaN	0.070631443826543	0.0645419579585734	NaN	0.0574802340165136	NaN	NaN	0.0285153384251055	0.0706890866359523	0.0501306526736228	0.0801185939961418	NaN	0.0740325820734956	0.0744093512659327	NaN	0.0413086506939462	0.038340321558192	0.0689649210302193	NaN	0.124916654930962	NaN	0.0210511520329997	NaN	0.0919927615163343	NaN	0.0338623245149994	0.0208833358993995	NaN	0.0230673420650366	0.0540643199039188	0.0322104475082754	NaN	0.0349710561816885	NaN	NaN	0.0381294295446564	NaN	NaN	NaN	NaN	NaN	NaN	NaN
0.0303943838771799	0.0426085593620227	0.0367886879717228	NaN	0.0499985985429408	NaN	NaN	NaN	0.0535796721515704	0.0476266723219274	NaN	0.0717840548288815	NaN	NaN	0.0230398270577318	0.0604368564257298	0.0591453276098892	0.0737197475293021	0.0551842799468988	0.0355907994276009	0.0631244304761364	NaN	0.0312076472056244	0.0842385557028146	0.0656067044830305	NaN	0.232883879247595	NaN	0.0257662561385071	NaN	0.100842270952417	NaN	0.0415365069759879	NaN	NaN	0.051555941905005	0.0945583590883722	0.0704621791014415	NaN	0.0756641457036779	NaN	NaN	0.0169322854428427	NaN	NaN	NaN	NaN	NaN	NaN	NaN
0.047434052705495	0.0428845874607399	0.0579324317753308	NaN	0.0427928982963175	NaN	NaN	NaN	0.0226790859678831	0.0630212448779757	NaN	0.0360309292477564	NaN	0.0760605685288034	0.0449234050514773	0.00671351473704065	0.249384439512523	0.0321025548243983	0.0857270525317386	0.0241043331232349	0.0520661807596543	NaN	0.0775322902159837	0.0274864066807081	0.0645919249129498	NaN	0.236825467824796	NaN	0.0223438142685139	NaN	0.00956181590736414	NaN	0.0181260516578225	NaN	0.0286929468021614	0.0533016976925482	0.0459666244492864	0.00914511575975237	NaN	0.0756096425453952	NaN	NaN	0.0282070996752475	NaN	NaN	NaN	NaN	NaN	NaN	NaN
0.0521205224633611	0.0809249170234644	0.0115985306512271	NaN	0.0517612567652972	NaN	NaN	NaN	0.0202515126626634	0.0220751395565985	NaN	0.0703594074870859	NaN	0.0321053552343069	0.0687065400900168	0.0437409509059458	0.251861318102223	0.0215303183397856	0.0221439720540016	0.0706788204705563	0.0285228579304993	NaN	0.0692619506938553	0.0596803562059345	0.0426497707811616	NaN	0.133779841689137	NaN	0.0271538007791762	NaN	0.0673305494196612	NaN	0.0320724998128304	NaN	0.0530488011378982	0.0597030193962807	0.0970866007754342	0.0559059901344081	NaN	0.0750304062875799	0.235338090679014	NaN	0.00792423068660972	NaN	NaN	NaN	NaN	NaN	NaN	NaN
0.0395316887587486	0.408093164254449	0.0270425483231885	0.0629898078908808	0.0402693499457416	NaN	NaN	NaN	0.0608396644591688	0.0409625220991378	NaN	0.0497176828667042	NaN	0.0624158060604233	0.0443603829842117	0.0292801301270714	0.051217868918165	0.0203661338274227	0.0513794819752952	0.0901851643129395	0.017677567884093	NaN	0.0536578805841823	0.0443235546933432	0.0566094586948541	NaN	0.10779682983609	NaN	0.0515489742257762	NaN	0.0378625935693373	NaN	0.0248434630646977	NaN	0.114018508331392	0.0759897748765882	NaN	0.0372268526552115	NaN	0.03691286863693	0.225593448263909	NaN	0.0257006143038957	NaN	NaN	NaN	NaN	NaN	NaN	NaN
0.0664587599585004	0.0677414227499138	0.0519662408949278	0.0309645204242744	0.0351955105355204	NaN	NaN	NaN	0.0293941166578631	0.0377043359444142	NaN	0.0555902601667453	0.251895696531241	0.054810081548675	0.041515058282688	0.00981446607441075	0.0268673901912227	0.359938738035504	0.0231387062588684	0.0751921806827303	0.0488070747229089	NaN	0.0535184132006259	0.0512524707362818	0.0687733897932984	NaN	0.0603798784221418	NaN	0.0458040591595206	NaN	0.0648624074801434	0.0475432946267106	0.036280934308051	NaN	0.117979960038292	0.0403075609326114	NaN	0.0225036307630545	NaN	0.0269614154333537	0.609103950185912	NaN	0.440254869870741	NaN	NaN	NaN	NaN	NaN	NaN	NaN
0.03718901532179	0.0663193518203963	0.0176828872055488	0.0495910791968464	0.0265712726638514	NaN	NaN	NaN	0.0341257117287527	0.0356480863544338	NaN	0.0228921987025098	0.057930238905911	0.118178686667481	0.0506758478848428	0.0353473594496917	0.0259429150243791	NaN	0.0548253462075473	0.0320929955880483	0.061860464751576	NaN	0.0358242423292242	0.0346627271555573	0.0595787943773885	NaN	0.118600036619978	NaN	0.0511653280751403	NaN	0.0604141408697138	0.0432894137938363	0.0290844894154353	NaN	0.0990182494439978	0.0790555636750145	NaN	0.0307964237646085	NaN	0.0352920178823806	0.464269368033849	NaN	NaN	NaN	NaN	NaN	NaN	NaN	NaN	NaN
0.0364675836615383	0.0347592606133707	0.0307897891833334	0.0233263206385939	0.0346242602161719	NaN	NaN	NaN	0.0322779125872846	0.0246675936406845	NaN	0.0474588435135617	0.0352771575384618	0.0279749170634906	0.0536689683469492	0.0585501840134889	0.0162964292974614	NaN	0.0406465293044869	0.0799684433612954	0.105869543069703	NaN	0.0397530177061417	0.0782858200566241	0.0335542292178889	NaN	0.128852504563173	NaN	0.0441980262961264	NaN	0.0343898205247779	0.052265483757169	0.0412742497776347	NaN	0.0505733292391581	0.0362301118837666	NaN	0.0103202573784659	NaN	0.0273867569405278	0.304849783701823	NaN	NaN	NaN	NaN	NaN	NaN	NaN	NaN	NaN
0.0161246019962293	0.0436858125226294	0.0324837189473357	0.0635024023199773	0.0546664486556844	NaN	NaN	NaN	0.0869081681437574	0.0738895786499515	NaN	0.0659238224946331	0.0416595276647213	0.0233726695663396	0.0194149493421919	0.0477407405242378	0.0845414461392746	NaN	0.0276255866036975	0.0346847440281866	0.0323764106858085	NaN	0.0251998482074276	0.0103063099693841	0.0427356693407015	NaN	0.0863230041115421	NaN	0.0515779903540892	NaN	0.0761285707787342	0.0526890529243652	0.103193706576611	NaN	0.0451328437049896	0.063289388262937	NaN	0.0730977962197816	NaN	0.076091097883263	0.322898685699653	NaN	NaN	NaN	NaN	NaN	NaN	NaN	NaN	NaN
0.0641364913856799	0.023130759103863	0.021449743386808	0.0439809107982939	0.0442785813156961	NaN	NaN	NaN	0.0349868282241927	0.0804434343269277	NaN	0.0347496097213326	0.0345456876472327	0.0706076308110098	0.0260141351648217	0.0763473761762986	0.0698958425207873	NaN	0.0340765475018065	0.0179565386351953	0.0301693143486038	NaN	0.11233663066722	0.0693511257211045	0.0474010227948973	NaN	0.0938849973201795	NaN	0.0659199302258564	NaN	0.01500551685562	0.11591029643123	0.0348932238112433	NaN	0.0896656722842298	0.0754493552305358	NaN	0.0884666635504334	NaN	0.0190135549070476	0.366406871766276	NaN	NaN	NaN	NaN	NaN	NaN	NaN	NaN	NaN
0.0595666294498463	0.107781190624921	0.0947664469234619	0.0388265015641207	0.0560357387730558	NaN	NaN	NaN	0.0392940339520938	0.0196803168454846	NaN	0.0231628843458775	0.0158802033017448	0.0256531311403076	0.0110837557546075	NaN	0.0682191565999565	NaN	0.0533354623823173	0.0479312099733632	0.0685129800758878	NaN	0.106925627859434	0.0458322676304439	0.0545854309606477	NaN	0.0277378085779712	NaN	0.0185180416749128	NaN	0.0849069698730395	0.0670759872351501	0.0175604414710054	NaN	0.0100943817169884	0.0689088105528827	NaN	0.0105064693373665	NaN	0.0126123981735257	0.345796418485057	NaN	NaN	NaN	NaN	NaN	NaN	NaN	NaN	NaN
0.0553522469770467	NaN	0.49964894073814	0.0679331800477214	0.0349066706001049	0.267175984127112	NaN	NaN	0.0458330917169557	NaN	NaN	0.0831443007074797	NaN	0.0512643986499352	0.0312679593604206	NaN	0.0479069284915543	NaN	0.015786120276434	0.136198999543409	0.0240582290190005	NaN	0.107932153858332	0.0625299729846041	0.0554882522740104	NaN	0.0372226859681521	NaN	0.0611353205471746	NaN	0.0886454028125269	NaN	0.0755663555918728	NaN	0.052395688177205	0.0675949540156246	NaN	0.092589034873844	NaN	0.0244705345362107	0.356407573761646	NaN	NaN	NaN	NaN	NaN	NaN	NaN	NaN	NaN
0.0422510690005	NaN	0.345988875113152	0.0743825411959307	0.0314541738803185	0.0637339200361896	NaN	NaN	0.0444830727757048	NaN	NaN	0.0678637564992721	NaN	0.0532590271327045	0.0538674912859517	NaN	0.034752266948374	NaN	0.0251330835554877	0.0393508309676213	0.0630219624833214	NaN	0.0450430356149527	0.0637272437521569	0.0523950287263679	NaN	0.027359820990185	NaN	0.0364970569263122	0.08297194616085	0.0479953454392542	NaN	0.0690821411841078	NaN	NaN	0.056669762691048	NaN	0.0695916686927755	NaN	0.0305491725103352	0.379073871032052	NaN	NaN	NaN	NaN	NaN	NaN	NaN	NaN	NaN
0.0289764624007491	NaN	0.0723401209712766	0.0672217194996048	0.030848872365046	0.0681104365274915	NaN	NaN	0.0105772872367268	NaN	NaN	0.0530980679954399	NaN	0.0188686733055775	0.0468096614201692	NaN	0.027218581379668	NaN	0.0202659345569605	0.0402769566642487	0.0468495851782366	NaN	0.0705614434875107	0.06965500022953	0.0416718746740574	NaN	0.0275442311945495	NaN	0.0264938563220789	0.0800409501955555	0.0476486425017257	NaN	0.0131382449406361	NaN	NaN	0.0670543367712726	NaN	0.06592617739755	NaN	0.0340042424646005	NaN	NaN	NaN	NaN	NaN	NaN	NaN	NaN	NaN	NaN
0.0501948225487448	NaN	0.0603016507113214	0.0708898992745806	0.0557774825769065	0.0382788917176992	NaN	NaN	0.0214525822104686	NaN	NaN	0.0229204006363026	NaN	0.0513831821952686	0.072206984709736	NaN	0.059078556135602	NaN	0.0617300764109075	0.0145597728879347	0.0932803825882957	0.128155692581024	0.025648783568603	0.0467153061296605	0.0545369872521475	NaN	0.0668098239422543	NaN	0.0549659740436168	0.0583343784065263	0.0427727120503781	NaN	0.0607722049149796	NaN	NaN	0.114161737389038	NaN	0.0524455231899007	NaN	0.0285422837117991	NaN	NaN	NaN	NaN	NaN	NaN	NaN	NaN	NaN	NaN
0.0492630948565091	NaN	0.0430800440238494	0.0198766063533978	0.0428928369585026	0.0277622343603083	NaN	NaN	0.0251114891225415	NaN	NaN	0.0886813356380197	NaN	0.0241640657117582	0.0346177714269119	NaN	0.0419201154946673	NaN	0.028987803193024	0.0492288771176181	0.115186085676459	0.0593393603365228	0.0595558026697093	0.0636899420392244	0.0321287200976999	NaN	0.0743528770697141	NaN	0.0478002514841699	0.041061968454296	0.0339294019529839	NaN	0.0739907098824121	NaN	NaN	0.0586213908898423	NaN	0.0139409387635611	NaN	0.0513543632260546	NaN	NaN	NaN	NaN	NaN	NaN	NaN	NaN	NaN	NaN
0.0841916890587417	NaN	0.0300584547416108	0.0313611456306447	0.04007096159426	0.0455480745051682	NaN	NaN	0.0157114420095769	NaN	NaN	NaN	NaN	0.0663543902020833	0.0262923725562493	NaN	0.0753741929027487	NaN	0.0420516961310247	0.074517271837197	0.0684814553674576	0.0295555469714657	NaN	0.0338828970087929	0.02699214314306	NaN	0.0189017945363436	NaN	0.0644118579070553	0.0664734130246069	0.0571886291999931	NaN	0.0507033188511342	NaN	NaN	0.0316297805144576	NaN	0.0275243381757893	NaN	0.0223431274845406	NaN	NaN	0.0685435978580402	NaN	NaN	NaN	NaN	NaN	NaN	NaN
0.0523559101790281	NaN	0.0146011671482665	0.0923602996634393	0.0421516732877156	0.0554387590177212	NaN	NaN	0.0288354417569191	NaN	NaN	NaN	NaN	0.0558835890768871	0.0664031153806224	NaN	0.0684979472967879	NaN	0.0201762383727651	0.0395814688716091	0.0426103830291956	0.0484847241837471	NaN	0.0332959015090075	0.0363237915864736	NaN	0.0301145458361782	NaN	0.0413344135141992	0.0300701793438723	0.0425555647715079	NaN	0.0631140891576773	NaN	NaN	0.0563576393770952	NaN	0.0625743848741896	NaN	0.0339312780355504	NaN	NaN	0.0291635932502913	NaN	NaN	NaN	NaN	NaN	NaN	NaN
0.0527212160098891	NaN	0.0516191563502841	0.0294835843138416	0.0306473377104587	0.088529511859627	NaN	NaN	0.0512057399686616	NaN	NaN	NaN	NaN	0.0423559010619265	0.305213886782008	NaN	0.0404072549001816	NaN	0.0835369798601525	0.0225315225973588	0.0132504696026624	0.0246955729007863	NaN	0.0529707636264018	0.0835861506424048	NaN	0.0380195064323664	NaN	0.0484235836397163	0.0117106392230834	NaN	NaN	0.0592980359528671	NaN	NaN	0.0774332461388637	NaN	0.0361408763730742	NaN	0.0700900533899054	NaN	NaN	0.0175137464263604	NaN	NaN	NaN	NaN	NaN	NaN	NaN
0.0382817321145001	NaN	0.0368310141256304	0.125702483697886	0.0194387901262767	0.0866653898861216	NaN	NaN	0.0995936182255378	NaN	NaN	NaN	NaN	0.0355114572056654	NaN	NaN	0.0189333587560576	NaN	0.0812721033323337	0.0708838629767018	0.0784333833935043	0.0287950184766947	NaN	0.0879364360464635	0.0715660882009118	NaN	0.0752452646997957	NaN	0.0470062855179379	0.0529308942890092	NaN	NaN	0.0640984128282226	NaN	NaN	0.0600717126404554	NaN	0.0373171958660546	0.283466973770714	0.0656828672213653	NaN	NaN	0.0765486112873021	NaN	NaN	NaN	NaN	NaN	NaN	NaN
0.0977628667761385	NaN	0.0661765580166749	0.084314950544485	0.0443926348226661	0.0341461114168977	NaN	NaN	0.0453831462218428	NaN	NaN	NaN	NaN	0.00682897541579866	NaN	NaN	0.0670491271350682	NaN	0.02797638040192	NaN	0.0716895698230803	0.0784195676174832	NaN	0.0207851055211925	0.0287136646583341	NaN	0.0472725145327896	NaN	0.0632307418744595	0.0291323664704362	NaN	NaN	0.0279076630506467	NaN	NaN	0.0343384803538183	NaN	0.0238902415707542	0.0839140218104022	0.0516292350498992	NaN	NaN	0.0216521134102668	NaN	NaN	NaN	NaN	NaN	NaN	NaN
0.0529371041674609	NaN	0.0664304034396487	0.034954674288583	0.0400115861298902	0.0164180390162587	NaN	NaN	0.0623933322108553	NaN	NaN	NaN	NaN	0.0546522034294765	NaN	NaN	0.0608977514429024	NaN	0.0540009757810459	NaN	0.0321076852599944	0.0451967533136405	NaN	0.0377923199504647	0.0829346808578545	NaN	0.0363569222671091	NaN	0.0600507981277162	0.0744912256397027	NaN	NaN	0.0753851806711967	NaN	NaN	0.0416097518505482	NaN	0.0416350731973401	0.0509636718696855	0.0782564749940673	NaN	NaN	0.0370412453282233	NaN	NaN	NaN	NaN	NaN	NaN	NaN
0.0340571064829622	NaN	0.0793193054791487	0.0652736371321323	0.0163832755764254	0.104089392293578	NaN	NaN	0.0161314914025683	NaN	NaN	NaN	NaN	0.0971408324571678	NaN	NaN	0.058684924160772	NaN	0.025668183715081	NaN	0.0250605875286199	0.045259039089684	NaN	0.0508305414121326	0.0748285116006093	NaN	0.233544013418709	NaN	0.0545676145120781	0.0783731463983124	NaN	NaN	0.0486385057903954	NaN	NaN	0.0449166793909887	NaN	0.0170265629955782	0.0730777466725058	0.0772043159552031	NaN	NaN	0.0364681613064277	NaN	NaN	NaN	NaN	NaN	NaN	NaN
0.0286328710856834	NaN	0.0961876572726914	0.0403154790856667	0.0221777146714731	0.0503932600958647	NaN	NaN	0.0602857766933622	NaN	NaN	NaN	NaN	0.0350270816919079	NaN	NaN	0.208840241069535	NaN	0.0338848099093507	NaN	0.0594097534800917	NaN	NaN	0.103257671381001	0.0825618835176047	NaN	0.243013121996637	NaN	0.0350722110796301	0.0367072721358154	NaN	NaN	0.0504757035642098	NaN	NaN	0.0463026728302214	NaN	0.0331897945066699	0.145844016484971	0.0179918846518582	NaN	NaN	0.0515325892187805	NaN	NaN	NaN	NaN	NaN	NaN	NaN
0.0627042269890072	NaN	0.0304962708255909	0.0297152510257194	0.0692473181419151	0.016715140389308	NaN	NaN	0.102751577998712	NaN	NaN	NaN	NaN	0.0232125188168574	NaN	NaN	0.171655285844177	NaN	0.0695063544979885	NaN	0.021207025318105	NaN	NaN	0.097478793444483	0.0640574991331516	NaN	0.0591425621493457	NaN	0.059850689519238	NaN	NaN	NaN	0.0478480423869076	NaN	NaN	0.0420413938833644	NaN	0.106859136037612	0.0696114669033535	0.0436457286331575	NaN	NaN	0.0573481786797949	NaN	NaN	NaN	NaN	NaN	NaN	NaN
0.0715192002366989	NaN	0.0242377991019371	0.0539203600230454	0.0886830332179501	0.506718540647894	NaN	NaN	0.0546807028573608	NaN	NaN	NaN	NaN	0.0505280923305801	NaN	NaN	0.0420021624295559	NaN	0.030856738014853	NaN	0.0222605674912389	NaN	NaN	0.100292861089328	0.0705723510536407	NaN	0.057324484845416	NaN	0.0639029524042105	NaN	NaN	NaN	0.0237547021098209	NaN	NaN	0.0434459204144209	NaN	0.0631427948827788	0.0608579259734918	0.0136168310939513	NaN	NaN	0.050891763749961	NaN	NaN	NaN	NaN	NaN	NaN	NaN
0.0372428094256659	NaN	0.104107907826379	0.0624653319747334	0.075120867007451	0.574782999711798	NaN	NaN	0.0210350592500511	NaN	NaN	NaN	NaN	0.0316568301806434	NaN	NaN	0.0689704454717413	NaN	0.0495683628369373	NaN	0.0222923711190104	NaN	NaN	0.0440226364469672	0.0866422114396996	NaN	0.120558479559062	NaN	0.0464289623387735	NaN	NaN	NaN	0.0675703611602969	NaN	NaN	0.0150593749988788	NaN	0.0483896179490085	0.0771934420407309	0.0278562358428314	NaN	NaN	0.0370679018793005	NaN	NaN	NaN	NaN	NaN	NaN	NaN
0.118616069952262	NaN	0.0231737314050368	0.0515711462492819	0.0901898017604925	NaN	NaN	NaN	0.0419429503890603	NaN	NaN	NaN	NaN	0.0506854894077635	NaN	NaN	NaN	NaN	0.0497263835312206	NaN	0.0684683117829623	NaN	NaN	0.0320982915177805	0.0800549032167504	NaN	0.0149314507059851	NaN	0.0786116566401381	NaN	NaN	NaN	0.0224808138857621	NaN	NaN	0.0360680727716313	NaN	0.0760641944533005	0.0609471428165697	0.0442417214744556	NaN	NaN	0.10026023932236	NaN	NaN	NaN	NaN	NaN	NaN	NaN
0.0210019394039246	NaN	0.0251456046941158	0.0608588084957913	0.0360716170167595	NaN	NaN	NaN	0.0353094295051407	NaN	NaN	NaN	NaN	0.0201986707794245	NaN	NaN	NaN	NaN	0.0690511200479039	NaN	0.079030495152553	NaN	NaN	NaN	0.0831433606971641	NaN	0.14203269104414	NaN	0.0786194762270148	NaN	NaN	NaN	0.0235394704293164	NaN	NaN	0.0464419095914741	NaN	0.0713115508335118	NaN	0.0705224220454959	NaN	NaN	0.0404141554012149	NaN	NaN	NaN	NaN	NaN	NaN	NaN
0.0176272008050696	NaN	0.0168805283256573	0.0656443614049585	0.0113074489613304	NaN	NaN	NaN	0.0176160338809775	NaN	NaN	NaN	NaN	0.0210702082952746	NaN	NaN	NaN	NaN	0.0773929922067132	NaN	0.0237727131558466	NaN	NaN	NaN	0.0174121198463848	NaN	0.0190112325588892	NaN	0.0312796526302906	NaN	NaN	NaN	0.0624739521065637	NaN	NaN	0.0838312514516045	NaN	0.0228681778346996	NaN	0.0479045117721916	NaN	NaN	0.0640979543254975	NaN	NaN	NaN	NaN	NaN	NaN	NaN
0.0315733977319125	NaN	0.0468762508500762	0.0540002201076268	0.0342103057040337	NaN	NaN	NaN	0.0613222556281577	NaN	NaN	NaN	NaN	0.02038824317818	NaN	NaN	0.0707308170880799	NaN	0.01578289768152	NaN	0.00695870561818888	NaN	NaN	NaN	0.021396283025073	NaN	0.0559347187850654	NaN	0.0512639288627485	NaN	NaN	NaN	0.0559363898039393	NaN	NaN	0.0564075890769214	NaN	0.0636906719292278	NaN	0.042492136291104	NaN	NaN	0.0696229915218574	NaN	NaN	NaN	NaN	NaN	NaN	NaN
0.0528922275079731	NaN	0.0280764163013207	NaN	0.099473661924434	NaN	NaN	NaN	0.00455177357846903	NaN	NaN	NaN	NaN	0.0505275615183512	NaN	NaN	0.0516459756331723	NaN	0.0157737935430731	NaN	0.0634601472003303	NaN	NaN	NaN	0.0201045829778811	NaN	0.0593166423584181	NaN	0.016141756829017	NaN	NaN	NaN	0.023233445191642	NaN	NaN	0.0350648612665305	NaN	0.0844661720379347	NaN	0.0580223052153816	NaN	NaN	0.0296174854241585	NaN	NaN	NaN	NaN	NaN	NaN	NaN
0.0607163939534526	NaN	0.0087086813411707	NaN	0.0545631869182962	NaN	NaN	NaN	0.060275164030577	NaN	NaN	NaN	NaN	0.0774742593705924	NaN	NaN	0.0802443062880872	NaN	0.0350440270238966	NaN	0.0554038837644727	NaN	NaN	NaN	0.0485533680052776	NaN	0.0504216982905569	0.0626707043828191	0.0350826016339837	NaN	NaN	NaN	0.0228074841918347	NaN	NaN	0.054068824830723	NaN	0.0294161409943757	NaN	0.0372053950018111	NaN	NaN	0.0270833361422532	NaN	NaN	NaN	NaN	NaN	NaN	NaN
0.0394303436284618	NaN	0.069820929276255	NaN	0.0197947987242918	NaN	NaN	NaN	0.0341192923060548	NaN	NaN	NaN	NaN	0.0815130104692044	NaN	NaN	0.042940267023037	NaN	0.0305544650112159	NaN	0.0935688027961397	NaN	NaN	NaN	0.0794618343881942	NaN	0.00944004828347112	0.0422738652932937	0.0405265555101921	NaN	NaN	NaN	0.0634232206590237	NaN	NaN	0.0547910594515185	NaN	0.0266894897733367	NaN	0.0271564625321087	NaN	NaN	0.0474646720225448	NaN	NaN	NaN	NaN	NaN	NaN	NaN
0.0655947228389667	NaN	0.0348108926626479	NaN	0.0756969004324967	NaN	NaN	NaN	0.0218251315733043	NaN	NaN	NaN	NaN	0.0190212622550956	NaN	NaN	0.0408028534859601	NaN	0.0637671053325842	NaN	0.051905782200952	NaN	NaN	NaN	0.0473877468474913	NaN	NaN	0.0270601197265332	0.0567489711021444	NaN	NaN	NaN	0.0368294864622506	NaN	NaN	0.0323372270624463	NaN	0.0636321329644634	NaN	0.0298999762287164	NaN	NaN	0.0667992602184956	NaN	NaN	NaN	NaN	NaN	NaN	NaN
0.0269701406072305	NaN	0.0537001333544201	NaN	0.0758744335491335	NaN	NaN	NaN	0.00578325656978062	NaN	NaN	NaN	NaN	0.0433193254278367	NaN	NaN	0.0374047741448046	NaN	0.0351276261665018	NaN	0.0802357021210828	NaN	NaN	NaN	0.0557092840413081	NaN	NaN	0.0602265669804433	0.275314808050421	NaN	NaN	NaN	0.0468972806758346	NaN	NaN	0.0702458874093324	NaN	0.0142153349851188	NaN	0.0588186612471616	NaN	NaN	0.0279150921363299	NaN	NaN	NaN	NaN	NaN	NaN	NaN
0.0604189065320749	NaN	0.049024934689235	NaN	0.0712149399967334	NaN	NaN	NaN	0.0471843726937643	NaN	NaN	NaN	NaN	0.0916373131789015	NaN	NaN	0.0357406133894443	NaN	0.0664558081832527	NaN	0.0368522651491957	NaN	NaN	NaN	0.0440665328008052	NaN	NaN	0.473827712001086	0.2234113278811	NaN	NaN	NaN	0.0771189345075539	NaN	NaN	0.0331911377199663	NaN	0.0325895720608588	NaN	0.0409468980201311	NaN	NaN	0.0187389449195924	NaN	NaN	NaN	NaN	NaN	NaN	NaN
0.0544384791951163	NaN	0.0318359425951092	NaN	0.0297927445860227	NaN	NaN	NaN	0.062057139743513	NaN	NaN	NaN	NaN	0.0495213735982178	NaN	NaN	NaN	NaN	0.0418245137557784	NaN	0.0228184413909781	NaN	NaN	NaN	0.043145335535502	NaN	NaN	0.456085702605476	0.022204510839159	NaN	NaN	NaN	0.0983266319702182	NaN	NaN	0.0173859796248188	NaN	0.0339471028774437	NaN	0.366185250996269	NaN	NaN	0.0514453152895047	NaN	0.0204106960434675	NaN	NaN	NaN	NaN	NaN
0.0306100820736366	NaN	0.0235886302162332	NaN	0.0709168559093716	NaN	NaN	NaN	0.0126714294615332	NaN	NaN	NaN	NaN	0.0946508190147494	NaN	NaN	NaN	NaN	0.0339618016462973	NaN	0.020261463134669	NaN	NaN	NaN	0.0540975394350573	NaN	NaN	0.0662132276957663	0.0306266747914355	NaN	NaN	NaN	0.0513226655891419	NaN	NaN	0.044419762383523	NaN	NaN	NaN	NaN	NaN	NaN	0.0491075400439051	NaN	0.0528708130197127	NaN	NaN	NaN	NaN	NaN
0.0846769969700084	NaN	0.0576819313732706	NaN	0.0524905004479511	NaN	NaN	NaN	0.0482020037732882	NaN	NaN	NaN	NaN	0.0457749074271847	NaN	NaN	NaN	NaN	0.0460708037825906	NaN	0.0419996032571162	NaN	NaN	NaN	0.0758229501137642	NaN	NaN	NaN	0.0504999109793203	NaN	NaN	NaN	0.0435456855462165	NaN	NaN	0.0482704664181253	NaN	NaN	NaN	NaN	NaN	NaN	0.103561464380976	NaN	0.0408805568488114	NaN	NaN	NaN	NaN	NaN
0.035146520554225	NaN	0.0351445154719393	NaN	0.0112673184198984	NaN	NaN	NaN	0.0808662382620604	NaN	NaN	NaN	NaN	0.0217065872481086	NaN	NaN	NaN	NaN	0.0745954876393924	NaN	0.029622610722957	NaN	NaN	NaN	0.0767154398677163	NaN	NaN	NaN	0.0418623733247045	NaN	NaN	NaN	0.0477445970044757	NaN	NaN	0.0184141401768904	NaN	0.0256312533910265	NaN	NaN	NaN	NaN	0.0651745084220404	NaN	0.0340801001453236	NaN	NaN	NaN	NaN	NaN
0.0242493024629681	NaN	0.0373536018457126	NaN	0.0275635029382561	NaN	NaN	NaN	0.014255661518214	NaN	NaN	NaN	NaN	0.0821389620289103	NaN	NaN	NaN	NaN	0.0267838028486808	NaN	0.0488834918352095	NaN	NaN	NaN	0.0179604494330886	NaN	NaN	NaN	0.0634523737134734	NaN	NaN	NaN	0.108041062996603	NaN	NaN	0.0722508120294319	NaN	0.0577014811486644	NaN	NaN	NaN	NaN	0.0178053647397044	NaN	0.0769182135097025	NaN	NaN	NaN	NaN	NaN
0.067803314292587	NaN	0.0357900165550406	NaN	0.0261028989010988	NaN	NaN	NaN	0.019811234345035	NaN	NaN	NaN	NaN	0.077200681031861	NaN	NaN	NaN	NaN	0.0297985318165654	NaN	0.0493152216419039	NaN	NaN	NaN	0.0274315419933823	NaN	NaN	NaN	0.0350286009214721	NaN	NaN	NaN	0.0392587413734733	NaN	NaN	0.0219796671188861	NaN	0.0256405348188204	NaN	NaN	NaN	NaN	0.0726570211113122	NaN	0.0688710365775248	NaN	NaN	NaN	NaN	NaN
0.0549200361979264	NaN	0.0453803554050124	NaN	0.0546920635680305	NaN	NaN	NaN	0.0380177781728471	NaN	NaN	NaN	NaN	0.0972741270074462	NaN	NaN	NaN	NaN	0.030225526197032	NaN	0.0755240394320311	NaN	NaN	NaN	0.0682941841288674	NaN	NaN	NaN	0.0478611053331951	NaN	NaN	NaN	0.0717161567846462	NaN	NaN	0.0474807322264425	NaN	0.0693015488128148	NaN	NaN	NaN	NaN	0.0767442861629654	NaN	0.121225471345288	NaN	NaN	NaN	NaN	NaN
0.0532594072291887	NaN	0.103247664916845	NaN	0.058817322486443	NaN	NaN	NaN	0.0484120491763827	NaN	NaN	NaN	NaN	0.0407336187451616	NaN	NaN	NaN	NaN	0.017740400061934	NaN	0.0743655928672592	NaN	NaN	NaN	0.0579722607822543	NaN	NaN	NaN	0.0455182741314368	NaN	NaN	NaN	0.0444232804654598	NaN	NaN	0.0445682488340012	NaN	0.166476520381487	NaN	NaN	NaN	NaN	0.059613286186459	NaN	0.102933595189697	NaN	NaN	NaN	NaN	NaN
0.113035033249067	NaN	0.0417552404091072	NaN	0.0536356453785259	0.488472032437381	NaN	NaN	0.037841373114408	NaN	NaN	NaN	NaN	0.0419369429135112	NaN	NaN	NaN	NaN	0.0254623177066729	NaN	0.0836220213820657	NaN	NaN	NaN	0.0783684056796884	NaN	NaN	NaN	0.0341840625535695	NaN	NaN	NaN	0.0389335212029123	NaN	NaN	0.0389915549151639	NaN	0.17286455370145	NaN	NaN	NaN	NaN	0.0557437217199876	NaN	0.0326055389655516	NaN	NaN	NaN	NaN	NaN
0.0513876205867903	NaN	0.0303114402183588	NaN	0.064771678695316	0.246944079156012	NaN	NaN	0.0442657118501016	NaN	NaN	NaN	NaN	0.0247093879787573	NaN	NaN	NaN	NaN	0.0219015308707837	NaN	0.0552533699493677	NaN	NaN	NaN	0.102532014120532	NaN	NaN	NaN	0.0258610973771583	NaN	NaN	NaN	0.0451229251336508	NaN	NaN	0.0605389555217837	NaN	0.0280828495586322	NaN	NaN	NaN	NaN	0.0573458276973381	NaN	0.0852633502383737	NaN	NaN	NaN	NaN	NaN
0.0602169294936937	NaN	0.0517165585972364	NaN	0.0600160746263922	0.308648569617646	NaN	NaN	0.0242441281874444	NaN	NaN	NaN	NaN	0.0417272553286416	NaN	NaN	NaN	NaN	0.031201754397591	NaN	0.0985735718287125	NaN	NaN	NaN	0.0294627010331817	NaN	NaN	NaN	0.0306919325682407	NaN	NaN	NaN	0.0159426508557697	NaN	NaN	0.131625763213465	NaN	0.0382132850752799	NaN	NaN	NaN	NaN	0.0244437751918003	NaN	0.143981573805502	NaN	NaN	NaN	NaN	NaN
0.0498936663395572	NaN	0.0399800161333275	NaN	0.0369029820803238	0.0230646672451399	NaN	NaN	0.0339381178575562	NaN	NaN	NaN	NaN	NaN	NaN	NaN	NaN	NaN	0.0326735410067181	NaN	0.0911190867831219	NaN	NaN	NaN	0.0354473618605867	NaN	NaN	NaN	0.0138154657273093	NaN	NaN	NaN	0.0844277263548294	NaN	NaN	0.0267619345249745	NaN	0.0711484517926987	NaN	NaN	NaN	NaN	0.0559922655702952	NaN	0.140702515072857	NaN	NaN	NaN	NaN	NaN
0.35277864348667	NaN	0.0686289588964987	NaN	0.0882297911697516	0.0685110188395408	NaN	NaN	0.0520361884382789	NaN	NaN	NaN	NaN	NaN	NaN	NaN	NaN	NaN	0.0385182214231709	NaN	0.128036666417055	NaN	NaN	NaN	0.0331492156018535	NaN	0.120369416354887	NaN	0.0340959779077876	NaN	NaN	NaN	0.0476343598510004	NaN	NaN	NaN	NaN	0.0287464197472488	NaN	NaN	NaN	NaN	0.159763123356992	NaN	0.035311707532701	NaN	NaN	NaN	NaN	NaN
0.320527495295326	NaN	0.0385567936746475	NaN	0.0306247366878739	0.0153276009463398	NaN	NaN	0.0506798134139286	NaN	NaN	NaN	NaN	NaN	NaN	NaN	NaN	NaN	0.0483706581097182	NaN	0.0489118547931441	NaN	NaN	NaN	0.0520448472962006	NaN	0.208408371398827	NaN	0.0319595797064671	NaN	NaN	NaN	0.0256953932297645	NaN	NaN	NaN	NaN	0.0150897404440589	NaN	NaN	NaN	NaN	0.0679639499725765	NaN	0.042830119091264	NaN	NaN	NaN	NaN	NaN
0.248107082777712	NaN	0.0222448446476145	NaN	0.0193440747116373	0.0832888741252971	NaN	NaN	0.0472386882720981	NaN	NaN	NaN	NaN	NaN	NaN	NaN	NaN	NaN	0.0466279602781452	NaN	0.0543988522237948	NaN	NaN	NaN	0.127098247938136	NaN	0.0252144684522508	NaN	0.0594499303758385	NaN	NaN	NaN	0.04195120390495	NaN	NaN	NaN	NaN	0.0703927866051932	NaN	NaN	NaN	NaN	0.0320418746585182	NaN	0.0932160030754316	NaN	NaN	NaN	NaN	NaN
0.322769478721592	NaN	0.0275898789721921	NaN	0.0242126291088309	0.0614947821486005	NaN	NaN	0.0688337664659259	NaN	NaN	NaN	NaN	NaN	NaN	NaN	NaN	NaN	0.0376315104286919	NaN	0.0668931657431625	NaN	NaN	NaN	0.0345153965441619	NaN	0.0321819703365367	NaN	0.0172212284203502	NaN	NaN	NaN	0.0240285729271888	NaN	NaN	NaN	NaN	0.0649800155723766	NaN	NaN	NaN	NaN	0.0674378057359892	NaN	0.0588786420696513	NaN	NaN	NaN	NaN	NaN
0.0528096518411843	NaN	0.047372145239909	NaN	0.0505707758288959	0.0297282332048239	NaN	NaN	0.079590382575347	NaN	NaN	NaN	NaN	NaN	NaN	NaN	NaN	NaN	0.0527927777959709	NaN	0.0435792256007636	NaN	NaN	NaN	0.0667273252843259	NaN	0.0374293228713642	NaN	0.0401194063451909	NaN	NaN	NaN	0.0469060569286015	NaN	NaN	NaN	NaN	0.0729705545667717	NaN	NaN	NaN	NaN	0.035130282456662	NaN	NaN	NaN	NaN	NaN	NaN	NaN
0.0527255935247171	NaN	0.0960595632250845	NaN	0.0357314276767599	0.0806031233530887	NaN	NaN	0.0841055111136522	NaN	NaN	NaN	NaN	NaN	NaN	NaN	NaN	NaN	0.0743567133567553	NaN	0.0369377975726343	NaN	NaN	NaN	0.0932726710086386	NaN	0.0213411068537708	NaN	0.0559151335707182	NaN	NaN	NaN	0.0760773441288343	NaN	NaN	NaN	NaN	0.0805060640059035	NaN	NaN	NaN	NaN	0.0425651072609995	NaN	NaN	NaN	NaN	NaN	NaN	NaN
0.0391187483014084	NaN	0.104455808985762	NaN	0.0643768533702719	0.0798985697191506	NaN	NaN	0.0746732066986476	NaN	NaN	NaN	NaN	NaN	NaN	NaN	NaN	NaN	0.0402645248869952	NaN	0.0532534118294654	NaN	NaN	NaN	0.11509510035326	NaN	0.0424316294007988	NaN	0.0182793691067348	NaN	NaN	NaN	0.209655943449659	NaN	NaN	NaN	NaN	0.0588176348554798	NaN	NaN	NaN	NaN	0.0334701203022282	NaN	NaN	NaN	NaN	NaN	NaN	NaN
0.0395688924205617	NaN	0.0522345219285005	NaN	0.0351735742423267	NaN	NaN	NaN	0.0620195405047173	NaN	NaN	NaN	NaN	NaN	NaN	NaN	NaN	NaN	0.05690496395986	NaN	0.0731166521789073	NaN	NaN	NaN	0.0621605508884529	NaN	0.00882646603970621	NaN	0.067405747762989	NaN	NaN	NaN	0.202013393357452	NaN	NaN	NaN	NaN	NaN	NaN	NaN	NaN	NaN	0.0614440609998409	NaN	NaN	NaN	NaN	NaN	NaN	NaN
0.0530089844476779	NaN	0.0471395760931328	NaN	0.0257547049674465	NaN	NaN	NaN	0.0373017926751763	NaN	NaN	NaN	NaN	NaN	NaN	NaN	NaN	NaN	0.0554460596181219	NaN	0.0594902080404956	NaN	NaN	NaN	0.0622613532730674	NaN	0.223335645983415	NaN	0.0783417460096215	NaN	NaN	NaN	0.204909637405082	NaN	NaN	NaN	NaN	NaN	NaN	NaN	NaN	NaN	NaN	NaN	NaN	NaN	NaN	NaN	NaN	NaN
0.0529284123305748	NaN	0.0717121053209166	NaN	0.023231055300048	NaN	NaN	NaN	0.0514545143988554	NaN	NaN	NaN	NaN	NaN	NaN	NaN	NaN	NaN	0.017609305388205	NaN	0.072410847837654	NaN	NaN	NaN	0.0527530382579361	NaN	0.201036246657758	NaN	0.0846005482474875	NaN	NaN	NaN	0.156799936271051	NaN	NaN	NaN	NaN	NaN	NaN	NaN	NaN	NaN	NaN	NaN	NaN	NaN	NaN	NaN	NaN	NaN
0.33166321729839	NaN	0.0934282929062323	NaN	0.0178867291023893	NaN	NaN	NaN	0.0718784833425835	NaN	NaN	NaN	NaN	NaN	NaN	NaN	NaN	NaN	0.0536474298450235	NaN	0.0361609245324624	NaN	NaN	NaN	0.0490018735183286	NaN	0.0247263132622656	NaN	0.0585849803907923	NaN	NaN	NaN	0.319941787234016	NaN	NaN	NaN	NaN	NaN	NaN	NaN	NaN	NaN	NaN	NaN	NaN	NaN	NaN	NaN	NaN	NaN
0.0540281083855644	NaN	0.048345939081482	NaN	0.0574551619474981	NaN	NaN	NaN	0.0828482076004984	NaN	NaN	NaN	NaN	NaN	NaN	NaN	NaN	NaN	0.0606116907042705	NaN	0.0535679282608915	NaN	NaN	NaN	0.0551946393917352	NaN	0.0194023986195802	NaN	0.0283545351201187	NaN	NaN	NaN	0.228938401323488	NaN	NaN	NaN	NaN	NaN	NaN	NaN	NaN	NaN	NaN	NaN	NaN	NaN	NaN	NaN	NaN	NaN
0.0161516827725662	NaN	0.0834313283941183	NaN	0.0245947230129985	NaN	NaN	NaN	0.0555851627889036	NaN	NaN	NaN	NaN	NaN	NaN	NaN	NaN	NaN	0.046109753462538	NaN	0.0660448800742802	NaN	NaN	NaN	0.0336294619485159	NaN	0.0318599626535714	NaN	0.0711621183731513	NaN	NaN	NaN	0.206070393479353	NaN	NaN	NaN	NaN	NaN	NaN	NaN	NaN	NaN	NaN	NaN	NaN	NaN	NaN	NaN	NaN	NaN
0.0655722315494623	NaN	0.0526340380534224	NaN	0.0470454243683541	NaN	NaN	NaN	0.0234420624234823	NaN	NaN	NaN	NaN	NaN	NaN	NaN	NaN	NaN	0.0422796899674662	NaN	0.0743253037654198	NaN	NaN	NaN	0.0233479059383646	NaN	0.0275659335200529	NaN	0.0748954439454064	NaN	NaN	NaN	0.220252828713218	NaN	NaN	NaN	NaN	NaN	NaN	NaN	NaN	NaN	NaN	NaN	NaN	NaN	NaN	NaN	NaN	NaN
NaN	NaN	0.0843686916420744	NaN	0.0204942633949272	NaN	NaN	NaN	0.033865900106096	NaN	NaN	NaN	NaN	NaN	NaN	NaN	NaN	NaN	0.0469050066245048	NaN	0.059419895966814	NaN	NaN	NaN	0.0481443559016466	NaN	0.0865478112200058	NaN	0.0587796895545349	NaN	NaN	NaN	0.461550187279069	NaN	NaN	NaN	NaN	NaN	NaN	NaN	NaN	NaN	NaN	NaN	NaN	NaN	NaN	NaN	NaN	NaN
NaN	NaN	0.097639666647002	NaN	0.0143339591824844	NaN	NaN	NaN	0.0172778914566691	NaN	NaN	NaN	NaN	NaN	NaN	NaN	NaN	NaN	0.0208428040466597	NaN	0.0300532530288101	NaN	NaN	NaN	0.0402349636542185	NaN	0.0599614927815027	NaN	0.0479378420530151	NaN	NaN	NaN	0.375825160926243	NaN	NaN	NaN	NaN	NaN	NaN	NaN	NaN	NaN	NaN	NaN	NaN	NaN	NaN	NaN	NaN	NaN
0.104929693217667	NaN	0.062054795151231	NaN	0.0344829698069583	NaN	NaN	NaN	0.0197039026488705	NaN	NaN	NaN	NaN	NaN	NaN	NaN	NaN	NaN	0.0541360185316556	NaN	0.0301432951732483	NaN	NaN	NaN	0.0846643208845781	NaN	0.0103629712869757	NaN	0.0401404759061569	NaN	NaN	NaN	0.0410935250615862	NaN	NaN	NaN	NaN	NaN	NaN	NaN	NaN	NaN	NaN	NaN	NaN	NaN	NaN	NaN	NaN	NaN
0.0667749905175465	NaN	0.0291269207493286	NaN	0.0624347711563124	NaN	NaN	NaN	0.081897446460056	NaN	NaN	NaN	NaN	NaN	NaN	NaN	NaN	NaN	0.0725311056234484	NaN	0.0382074479024068	NaN	NaN	NaN	0.0655215994675107	NaN	0.0365690416186663	NaN	0.0257561726580863	NaN	NaN	NaN	0.0708858813396673	NaN	NaN	NaN	NaN	NaN	NaN	NaN	NaN	NaN	NaN	NaN	NaN	NaN	NaN	NaN	NaN	NaN
0.134323267954278	NaN	0.03305482279726	NaN	0.00836122872976104	NaN	NaN	NaN	NaN	NaN	NaN	NaN	NaN	NaN	NaN	NaN	NaN	NaN	0.0350535309399024	NaN	0.0351531668286332	NaN	NaN	NaN	0.0628435649570231	NaN	0.0128576305634098	NaN	0.0212017035577982	NaN	NaN	NaN	0.0652356276461852	NaN	NaN	NaN	NaN	NaN	NaN	NaN	NaN	NaN	NaN	NaN	NaN	NaN	NaN	NaN	NaN	NaN
0.118107239546865	NaN	0.0440061734981173	NaN	0.0350252869682598	NaN	NaN	NaN	NaN	NaN	NaN	NaN	NaN	NaN	NaN	NaN	NaN	NaN	0.0699491777022824	NaN	0.0306094604197918	NaN	NaN	NaN	0.0488214727118262	NaN	0.0280041900060265	NaN	0.068299072560787	NaN	NaN	NaN	0.0573162990589668	NaN	NaN	NaN	NaN	NaN	NaN	NaN	NaN	NaN	NaN	NaN	NaN	NaN	NaN	NaN	NaN	NaN
0.0566276479084952	NaN	0.0589298048830768	NaN	0.0191800671546049	NaN	NaN	NaN	NaN	NaN	NaN	NaN	NaN	NaN	NaN	NaN	NaN	NaN	0.0542430534308257	NaN	0.0697956872365453	NaN	NaN	NaN	0.0222268449112774	NaN	0.0540570380642011	NaN	0.0736362107579927	NaN	NaN	NaN	0.0855600084442747	NaN	NaN	NaN	NaN	NaN	NaN	NaN	NaN	NaN	NaN	NaN	NaN	NaN	NaN	NaN	NaN	NaN
0.0627411873548036	NaN	0.0256860666306712	NaN	0.0308011203631099	NaN	NaN	NaN	NaN	NaN	NaN	NaN	NaN	NaN	NaN	NaN	NaN	NaN	0.0882439477412918	NaN	0.088861219896732	NaN	NaN	NaN	0.045686682906438	NaN	0.0442006594688938	NaN	0.0526268344683708	NaN	NaN	NaN	0.0501312877296417	NaN	NaN	NaN	NaN	NaN	NaN	NaN	NaN	NaN	NaN	NaN	NaN	NaN	NaN	NaN	NaN	NaN
0.0530365202318563	NaN	0.0185187242804139	0.0642385842125254	0.0389428637283009	NaN	NaN	NaN	NaN	NaN	NaN	NaN	NaN	NaN	NaN	NaN	NaN	NaN	0.0642349129150257	NaN	0.0670213789549706	NaN	NaN	NaN	0.0507400514399903	NaN	0.0441292706037984	NaN	0.0419107368015064	NaN	NaN	NaN	0.0378100105882065	NaN	NaN	NaN	NaN	NaN	NaN	NaN	NaN	NaN	NaN	NaN	NaN	NaN	NaN	NaN	NaN	NaN
0.0617365685371463	NaN	0.0978829875253795	0.0319085475184094	0.0656007689949167	NaN	NaN	NaN	NaN	NaN	NaN	NaN	NaN	NaN	NaN	NaN	NaN	NaN	0.0699493875942768	NaN	0.0319090255755473	NaN	NaN	NaN	0.0406007208310694	NaN	0.0656471735982889	NaN	0.0711078496356827	NaN	NaN	NaN	0.0714139955361386	NaN	NaN	NaN	NaN	NaN	NaN	NaN	NaN	NaN	NaN	NaN	NaN	NaN	NaN	NaN	NaN	NaN
0.312101065798845	NaN	0.0833670447176202	0.0311363626802011	0.0354474103896413	NaN	NaN	NaN	NaN	NaN	NaN	NaN	NaN	NaN	NaN	NaN	NaN	NaN	0.034513974095218	NaN	0.0557674612020107	NaN	NaN	NaN	0.0461647918855199	NaN	0.0293720705231025	NaN	0.0217533683465697	NaN	NaN	NaN	0.0428421384564078	NaN	NaN	NaN	NaN	NaN	NaN	NaN	NaN	NaN	NaN	NaN	NaN	NaN	NaN	NaN	NaN	NaN
NaN	NaN	0.0685900252411084	0.0409693822701429	0.0667882031495135	NaN	NaN	NaN	NaN	NaN	NaN	NaN	NaN	NaN	NaN	NaN	NaN	NaN	0.0637952613471661	NaN	0.0383050254522577	NaN	NaN	NaN	0.0694279272573842	NaN	0.0774007015269123	NaN	0.102439033597675	NaN	NaN	NaN	0.0773916444091765	NaN	NaN	NaN	NaN	NaN	NaN	NaN	NaN	NaN	NaN	NaN	NaN	NaN	NaN	NaN	NaN	NaN
NaN	NaN	0.0961610335993152	0.0387042897929432	0.0678980013502195	NaN	0.0513083064825404	NaN	NaN	NaN	NaN	NaN	NaN	NaN	NaN	NaN	NaN	NaN	0.0513041003131472	NaN	0.0553082712835237	NaN	NaN	NaN	0.0229113238120317	NaN	0.0491831688274214	NaN	0.0734597466973635	NaN	NaN	NaN	0.214843087327244	NaN	NaN	NaN	NaN	NaN	NaN	NaN	NaN	NaN	NaN	NaN	NaN	NaN	NaN	NaN	NaN	NaN
0.0820398947906937	NaN	0.0995391925760393	0.0326795783408782	0.0421657523595661	NaN	0.0116427602916875	NaN	NaN	NaN	NaN	NaN	NaN	NaN	NaN	NaN	NaN	NaN	0.0225833113791248	NaN	0.0193049572385163	NaN	NaN	NaN	0.0317250526617755	NaN	0.0205189114256215	NaN	0.0700698366857454	NaN	NaN	NaN	0.0456857015076277	NaN	NaN	NaN	NaN	NaN	NaN	NaN	NaN	NaN	NaN	NaN	NaN	NaN	NaN	NaN	NaN	NaN
0.0819437078552654	NaN	0.0775660760891611	0.041618351091184	0.0415721623915808	NaN	0.0697800925256984	NaN	NaN	NaN	NaN	NaN	NaN	NaN	NaN	NaN	NaN	NaN	0.0513302381545098	NaN	0.0393074378409791	NaN	NaN	NaN	0.0189790699537834	NaN	0.0508429327574794	NaN	0.0341705375075568	NaN	NaN	NaN	0.0310341450750436	NaN	NaN	NaN	NaN	NaN	NaN	NaN	NaN	NaN	NaN	NaN	NaN	NaN	NaN	NaN	NaN	NaN
0.0592301765906845	NaN	0.0463858986315682	0.0557942780450375	0.0703117198716566	NaN	0.0574439482007626	NaN	NaN	NaN	NaN	NaN	NaN	NaN	NaN	NaN	NaN	NaN	0.0209420638781993	NaN	0.0566594196819958	NaN	NaN	NaN	0.0374132964326806	NaN	0.0205552688088617	NaN	0.0501941965763565	NaN	NaN	NaN	0.0367925674437991	NaN	NaN	NaN	NaN	NaN	NaN	NaN	NaN	NaN	NaN	NaN	NaN	NaN	NaN	NaN	NaN	NaN
0.0455822400955318	NaN	0.0724514014440848	0.0989689858254275	0.0561570845665117	NaN	0.0190042896810694	NaN	NaN	NaN	NaN	NaN	NaN	NaN	NaN	NaN	NaN	NaN	0.0531886237677897	NaN	0.0815981483487734	NaN	NaN	NaN	0.0619512788307461	NaN	0.0712344136890918	NaN	0.0362819034154536	NaN	NaN	NaN	NaN	NaN	NaN	NaN	NaN	NaN	NaN	NaN	NaN	NaN	NaN	NaN	NaN	NaN	NaN	NaN	NaN	NaN
0.0547027363486766	NaN	0.0541641111085432	0.0791807412751762	0.0401813863687765	NaN	0.0596589848343524	NaN	NaN	NaN	NaN	NaN	NaN	NaN	NaN	NaN	NaN	NaN	0.0333688543162598	NaN	0.0687157952998675	NaN	NaN	NaN	0.0545318597081915	NaN	0.0565839569908416	NaN	0.110834400002291	NaN	NaN	NaN	NaN	NaN	NaN	NaN	NaN	NaN	NaN	NaN	NaN	NaN	NaN	NaN	NaN	NaN	NaN	NaN	NaN	NaN
0.0558168510276536	NaN	0.0467956491358328	0.0404768618019133	0.0525140308330352	NaN	0.0296105475048402	NaN	NaN	NaN	NaN	NaN	NaN	NaN	NaN	NaN	NaN	NaN	0.0534716802211851	NaN	0.0278552637922733	NaN	NaN	NaN	0.0695853425803015	NaN	0.0217173067268944	NaN	0.0934506591650519	NaN	NaN	NaN	NaN	NaN	NaN	NaN	NaN	NaN	NaN	NaN	NaN	NaN	NaN	NaN	NaN	NaN	NaN	NaN	NaN	NaN
0.165174906136309	NaN	0.0700558426476845	0.0374821818050693	0.0768445698081537	NaN	0.0983204638271308	NaN	NaN	NaN	NaN	NaN	NaN	NaN	NaN	NaN	NaN	NaN	0.0342149801153707	NaN	0.038783886746991	NaN	NaN	NaN	0.0321410175375178	NaN	0.0538737019615049	NaN	0.102833323059409	NaN	NaN	NaN	NaN	NaN	NaN	NaN	NaN	NaN	NaN	NaN	NaN	NaN	NaN	NaN	NaN	NaN	NaN	NaN	NaN	NaN
0.400197781720864	NaN	0.548959006647931	0.0725502574738812	0.029313548418834	NaN	0.0646554308534618	NaN	NaN	NaN	NaN	NaN	NaN	NaN	NaN	NaN	NaN	NaN	0.0454077520346639	NaN	0.0397923043992365	NaN	NaN	NaN	0.0621040731738139	NaN	0.0582104397671745	NaN	0.00977691605412095	NaN	NaN	NaN	NaN	NaN	NaN	NaN	NaN	NaN	NaN	NaN	NaN	NaN	NaN	NaN	NaN	NaN	NaN	NaN	NaN	NaN
0.246215461325282	NaN	0.577799734164063	0.0337187521117329	0.0246593825699325	NaN	0.680892661888501	NaN	NaN	NaN	NaN	NaN	NaN	NaN	NaN	NaN	NaN	NaN	0.0689908497121126	NaN	0.0515942804305436	NaN	NaN	NaN	0.0795645379650788	NaN	0.024689708604444	NaN	0.0442611821531868	NaN	NaN	NaN	NaN	NaN	NaN	NaN	NaN	NaN	NaN	NaN	NaN	NaN	NaN	NaN	NaN	NaN	NaN	NaN	NaN	NaN
0.435582462832642	NaN	0.0566042282643378	0.0489574163917519	0.0527822860161536	NaN	NaN	NaN	NaN	NaN	NaN	NaN	NaN	NaN	NaN	NaN	NaN	NaN	0.119288223469081	NaN	0.0480361228686006	NaN	NaN	NaN	0.061232583630645	NaN	0.0268034225734598	NaN	0.0417979646433581	NaN	NaN	NaN	NaN	NaN	NaN	NaN	NaN	NaN	NaN	NaN	NaN	NaN	NaN	NaN	NaN	NaN	NaN	NaN	NaN	NaN
NaN	NaN	0.061526385894385	0.0949422222187353	0.0195646066482064	NaN	NaN	NaN	NaN	NaN	NaN	NaN	NaN	NaN	NaN	NaN	NaN	NaN	0.0727463862703409	NaN	0.0592011451770807	NaN	NaN	NaN	0.0347189165923657	NaN	0.0263965691853952	NaN	0.0269888897074921	NaN	NaN	NaN	NaN	NaN	NaN	NaN	NaN	NaN	NaN	NaN	NaN	NaN	NaN	NaN	NaN	NaN	NaN	NaN	NaN	NaN
NaN	NaN	0.0482175848380934	0.0516201582584124	0.0536537417141309	NaN	NaN	0.0288766746492245	NaN	NaN	NaN	NaN	NaN	NaN	NaN	NaN	NaN	NaN	0.0570172105413159	NaN	0.0363560346276009	NaN	NaN	NaN	0.0186834033893318	NaN	0.0249715142923614	NaN	0.0840540611030432	NaN	NaN	NaN	NaN	NaN	NaN	NaN	NaN	NaN	NaN	NaN	NaN	NaN	NaN	NaN	NaN	NaN	NaN	NaN	NaN	NaN
NaN	NaN	0.119653324522437	0.0384953019410748	0.0425053314368818	NaN	NaN	0.0820251457354398	NaN	NaN	NaN	NaN	NaN	NaN	NaN	NaN	NaN	NaN	0.071478311379741	NaN	0.0624207793033216	NaN	NaN	NaN	0.0423493612644625	NaN	0.0294079325442046	NaN	0.054994190644304	NaN	NaN	NaN	NaN	NaN	NaN	NaN	NaN	NaN	NaN	NaN	NaN	NaN	NaN	NaN	NaN	NaN	NaN	NaN	NaN	NaN
NaN	NaN	0.502583078722261	0.04144453047689	0.0331717826868795	NaN	NaN	0.0550136455906311	NaN	NaN	NaN	NaN	NaN	NaN	NaN	NaN	NaN	NaN	0.0362400536918856	NaN	0.072775246377941	NaN	NaN	NaN	0.0176249853441455	NaN	0.0626074591239719	NaN	0.0604671272534948	NaN	NaN	NaN	NaN	NaN	NaN	NaN	NaN	NaN	NaN	NaN	NaN	NaN	NaN	NaN	NaN	NaN	NaN	NaN	NaN	NaN
NaN	NaN	0.412566079351122	0.645519703461929	0.0681309210972659	NaN	NaN	0.0566966485391921	NaN	NaN	NaN	NaN	NaN	NaN	NaN	NaN	NaN	NaN	0.0614681896219879	NaN	0.063458375204917	NaN	NaN	NaN	0.0591012022840399	NaN	0.0660574687002914	NaN	0.0572910631064358	NaN	NaN	NaN	NaN	NaN	NaN	NaN	NaN	NaN	NaN	NaN	NaN	NaN	NaN	NaN	NaN	NaN	NaN	NaN	NaN	NaN
NaN	NaN	0.497044795789049	0.686663642084886	0.032574661487151	NaN	NaN	0.0426673598416928	NaN	NaN	NaN	NaN	NaN	NaN	NaN	NaN	NaN	NaN	0.0322798518071666	NaN	0.0486228139807744	NaN	NaN	NaN	0.042762527734672	NaN	0.0262244739247241	NaN	0.0554961788708179	NaN	NaN	NaN	NaN	NaN	NaN	NaN	NaN	NaN	NaN	NaN	NaN	NaN	NaN	NaN	NaN	NaN	NaN	NaN	NaN	NaN
NaN	NaN	NaN	0.65189969990646	0.05889135238816	NaN	NaN	0.109193056968119	NaN	NaN	NaN	NaN	NaN	NaN	NaN	NaN	NaN	NaN	0.0448674090202852	NaN	0.057618617842098	NaN	NaN	NaN	0.0253516164330995	NaN	0.0325653427751931	NaN	0.0855367376718494	NaN	NaN	NaN	NaN	NaN	NaN	NaN	NaN	NaN	NaN	NaN	NaN	NaN	NaN	NaN	NaN	NaN	NaN	NaN	NaN	NaN
NaN	NaN	NaN	0.381433655219705	0.0272179527850228	NaN	NaN	0.0742856477889479	NaN	NaN	NaN	NaN	NaN	NaN	NaN	NaN	NaN	NaN	0.0702240967877023	NaN	0.0658416265718514	NaN	NaN	NaN	0.0173885633739408	NaN	0.0431102160520221	NaN	0.0406351581849969	NaN	NaN	NaN	NaN	NaN	NaN	NaN	NaN	NaN	NaN	NaN	NaN	NaN	NaN	NaN	NaN	NaN	NaN	NaN	NaN	NaN
NaN	NaN	NaN	0.381162145871132	0.0173196980165456	NaN	NaN	0.383396352795841	NaN	NaN	NaN	NaN	NaN	NaN	NaN	NaN	NaN	NaN	0.100222751998332	NaN	0.107113013264589	NaN	NaN	NaN	0.0866522009366164	NaN	0.0453551939345091	NaN	0.0366448822206177	NaN	NaN	NaN	NaN	NaN	NaN	NaN	NaN	NaN	NaN	NaN	NaN	NaN	NaN	NaN	NaN	NaN	NaN	NaN	NaN	NaN
NaN	NaN	NaN	0.150952936404907	0.0504493443334189	NaN	NaN	NaN	NaN	NaN	NaN	NaN	NaN	NaN	NaN	NaN	NaN	NaN	0.0174909611149498	NaN	0.0850942231172291	NaN	NaN	NaN	0.0903340063871722	NaN	0.0170802846248314	NaN	0.0401097624401968	NaN	NaN	NaN	NaN	NaN	NaN	NaN	NaN	NaN	NaN	NaN	NaN	NaN	NaN	NaN	NaN	NaN	NaN	NaN	NaN	NaN
NaN	NaN	NaN	0.318955972766616	0.0441916206819924	NaN	NaN	NaN	NaN	NaN	NaN	NaN	NaN	NaN	NaN	NaN	NaN	NaN	0.0513740072982475	NaN	0.031069027216642	NaN	NaN	NaN	0.0431398276456203	NaN	0.103602710092515	NaN	0.0842838039510502	NaN	NaN	NaN	NaN	NaN	NaN	NaN	NaN	NaN	NaN	NaN	NaN	NaN	NaN	NaN	NaN	NaN	NaN	NaN	NaN	NaN
NaN	NaN	NaN	0.29834974870271	0.0499339854953027	NaN	NaN	0.06283768912647	NaN	NaN	NaN	NaN	NaN	NaN	NaN	NaN	NaN	NaN	0.0837103410273379	NaN	0.0665420877395712	NaN	NaN	NaN	0.0957252805109461	NaN	0.0921760087116662	NaN	0.0317813364562276	NaN	NaN	NaN	NaN	NaN	NaN	NaN	NaN	NaN	NaN	NaN	NaN	NaN	NaN	NaN	NaN	NaN	NaN	NaN	NaN	NaN
NaN	NaN	NaN	0.0272036115570503	0.0178566447042484	NaN	NaN	0.0142317693549208	NaN	NaN	NaN	NaN	NaN	NaN	NaN	NaN	NaN	NaN	0.0469217645240742	NaN	0.0184244060791342	NaN	NaN	NaN	0.0577429424473298	NaN	0.0488385788974428	NaN	0.0155994658606589	NaN	NaN	NaN	NaN	NaN	NaN	NaN	NaN	NaN	NaN	NaN	NaN	NaN	NaN	NaN	NaN	NaN	NaN	NaN	NaN	NaN
NaN	NaN	NaN	0.165707968004003	0.024308510725716	NaN	NaN	0.0349075314192418	NaN	NaN	NaN	NaN	NaN	NaN	NaN	NaN	NaN	NaN	0.0226588110110067	NaN	0.031728878792518	NaN	NaN	NaN	0.0393821640158783	NaN	0.0442281534282699	NaN	0.043020573017627	NaN	NaN	NaN	NaN	NaN	NaN	NaN	NaN	NaN	NaN	NaN	NaN	NaN	NaN	NaN	NaN	NaN	NaN	NaN	NaN	NaN
NaN	NaN	NaN	0.282959429984325	0.0417839473350396	NaN	NaN	0.0188569259001318	NaN	NaN	NaN	NaN	NaN	NaN	NaN	NaN	NaN	NaN	0.0317589478127214	NaN	0.0486594789900098	NaN	NaN	NaN	0.08097262874571	NaN	0.0441863353067156	NaN	0.018645031655953	NaN	NaN	NaN	NaN	NaN	NaN	NaN	NaN	NaN	NaN	NaN	NaN	NaN	NaN	NaN	NaN	NaN	NaN	NaN	NaN	NaN
NaN	NaN	NaN	0.440569801745583	0.0431485589992731	NaN	NaN	0.0740007571344733	NaN	NaN	NaN	NaN	NaN	NaN	NaN	NaN	NaN	NaN	0.0536856940062742	NaN	0.057578583419473	NaN	NaN	NaN	0.0257364557938231	NaN	0.0259100235736777	NaN	0.0803279770253835	NaN	NaN	NaN	NaN	NaN	NaN	NaN	NaN	NaN	NaN	NaN	NaN	NaN	NaN	NaN	NaN	NaN	NaN	NaN	NaN	NaN
NaN	NaN	NaN	0.108560741142019	0.0584492828716519	NaN	NaN	0.0634442503751929	NaN	NaN	NaN	NaN	NaN	NaN	NaN	NaN	NaN	NaN	0.0423689151162081	NaN	0.0621062256032207	NaN	NaN	NaN	0.0445984641035775	NaN	0.0497203395565996	NaN	0.0585979651049171	NaN	NaN	NaN	NaN	NaN	NaN	NaN	NaN	NaN	NaN	NaN	NaN	NaN	NaN	NaN	NaN	NaN	NaN	NaN	NaN	NaN
NaN	NaN	NaN	0.393744430115114	0.218676879805293	NaN	NaN	0.0724409906293365	NaN	NaN	NaN	NaN	NaN	NaN	NaN	NaN	NaN	NaN	0.0538365996139524	NaN	0.112175879424114	NaN	NaN	NaN	0.093355550304571	NaN	0.0331402289145184	NaN	0.0324736243505957	NaN	NaN	NaN	NaN	NaN	NaN	NaN	NaN	NaN	NaN	NaN	NaN	NaN	NaN	NaN	NaN	NaN	NaN	NaN	NaN	NaN
NaN	NaN	NaN	0.0874264135320706	0.21671080946264	NaN	NaN	0.0464748397653025	NaN	NaN	NaN	NaN	NaN	NaN	NaN	NaN	NaN	NaN	0.0584102283676957	NaN	0.0659328948053688	NaN	NaN	NaN	0.0604647354704542	NaN	0.0211203391060182	NaN	0.0564438106921142	NaN	NaN	NaN	NaN	NaN	NaN	NaN	NaN	NaN	NaN	NaN	NaN	NaN	NaN	NaN	NaN	NaN	NaN	NaN	NaN	NaN
NaN	NaN	NaN	0.427513608637666	0.215228675993122	NaN	NaN	0.0688535130992024	NaN	NaN	NaN	NaN	NaN	NaN	NaN	NaN	NaN	NaN	0.0135840809802916	NaN	0.00940543396621301	NaN	NaN	NaN	0.0452654975549629	NaN	0.0341074145274161	NaN	0.0421265132038612	NaN	NaN	NaN	NaN	NaN	NaN	NaN	NaN	NaN	NaN	NaN	NaN	NaN	NaN	NaN	NaN	NaN	NaN	NaN	NaN	NaN
NaN	NaN	NaN	0.325847095021279	0.206953061450171	NaN	NaN	0.0321019472193275	NaN	NaN	NaN	NaN	NaN	NaN	NaN	NaN	NaN	NaN	0.0965203610899284	NaN	0.020530435993899	NaN	NaN	NaN	0.0653409074931805	NaN	0.0142992020552063	NaN	0.0403092175313358	NaN	NaN	NaN	NaN	NaN	NaN	NaN	NaN	NaN	NaN	NaN	NaN	NaN	NaN	NaN	NaN	NaN	NaN	NaN	NaN	NaN
NaN	NaN	NaN	NaN	0.0361296564288303	NaN	NaN	0.0390529799780784	NaN	NaN	NaN	NaN	NaN	NaN	NaN	NaN	NaN	NaN	0.0632527287694967	NaN	0.074607615564525	NaN	NaN	NaN	0.0769785547116942	NaN	0.0355476371892427	NaN	0.0401604276323703	NaN	NaN	NaN	NaN	NaN	NaN	NaN	NaN	NaN	NaN	NaN	NaN	NaN	NaN	NaN	NaN	NaN	NaN	NaN	NaN	NaN
NaN	NaN	NaN	NaN	0.0400317263609112	NaN	NaN	0.102150233973629	NaN	NaN	NaN	NaN	NaN	NaN	NaN	NaN	NaN	NaN	0.0853827385114963	NaN	0.0710565631311935	NaN	NaN	NaN	0.0541002459163637	NaN	0.0458221210170447	NaN	0.043084145081364	NaN	NaN	NaN	NaN	NaN	NaN	NaN	NaN	NaN	NaN	NaN	NaN	NaN	NaN	NaN	NaN	NaN	NaN	NaN	NaN	NaN
NaN	NaN	NaN	0.334228386099276	0.0354110874977878	NaN	NaN	0.0634996446852541	NaN	NaN	NaN	NaN	NaN	NaN	NaN	NaN	NaN	NaN	0.0339862749580694	NaN	0.056515767673383	NaN	NaN	NaN	0.0512169259195566	NaN	0.0552902050670715	NaN	0.383750677904658	NaN	NaN	NaN	NaN	NaN	NaN	NaN	NaN	NaN	NaN	NaN	NaN	NaN	NaN	NaN	NaN	NaN	NaN	NaN	NaN	NaN
NaN	NaN	NaN	0.742273758640278	0.0478955566845319	NaN	NaN	0.0522568368177819	NaN	NaN	NaN	NaN	NaN	NaN	NaN	NaN	NaN	NaN	0.0245483969345726	NaN	0.0651191017306618	NaN	NaN	NaN	0.029103045299072	NaN	0.0536999785151465	NaN	0.377571145290453	NaN	NaN	NaN	NaN	NaN	NaN	NaN	NaN	NaN	NaN	NaN	NaN	NaN	NaN	NaN	NaN	NaN	NaN	NaN	NaN	NaN
NaN	NaN	NaN	0.794800763988839	0.0239778247332761	NaN	NaN	0.0429443972210986	NaN	NaN	0.427328222548375	NaN	NaN	NaN	NaN	NaN	NaN	NaN	0.0762130508209748	NaN	0.0678307706047619	NaN	NaN	NaN	0.487329244685071	NaN	0.0404741778965402	NaN	0.0279075740651557	NaN	NaN	NaN	NaN	NaN	NaN	NaN	NaN	NaN	NaN	NaN	NaN	NaN	NaN	NaN	NaN	NaN	NaN	NaN	NaN	NaN
NaN	NaN	NaN	NaN	NaN	NaN	NaN	NaN	NaN	NaN	NaN	NaN	NaN	NaN	NaN	NaN	NaN	NaN	NaN	NaN	NaN	NaN	NaN	NaN	NaN	NaN	NaN	NaN	NaN	NaN	NaN	NaN	NaN	NaN	NaN	NaN	NaN	NaN	NaN	NaN	NaN	NaN	NaN	NaN	NaN	NaN	NaN	NaN	NaN	NaN
[truncated: 190 more columns]
