# Supplementary material for: Notch-dependent and -independent transcription are modulated by tissue movements at gastrulation
Source: eLife. 2022 May 18;11:e73656. doi: 10.7554/eLife.73656 (PMC9183233; doi:10.7554/eLife.73656)
Supplement: Source data 1. [file elife-73656-data1.zip › numerical data/6S3A_m5m8peve Fog_MSE_sorted-Gast_HisC_normF-Y.txt]

NaN	NaN	NaN	NaN	NaN	NaN	NaN	NaN	NaN	NaN	NaN	NaN	NaN	NaN	NaN	NaN	NaN	NaN	NaN	NaN	NaN	NaN	NaN	NaN	NaN	NaN	NaN	NaN	NaN	NaN	NaN	NaN	NaN	NaN	NaN	NaN	NaN	NaN	NaN	NaN	NaN	NaN	NaN	NaN	NaN	NaN	NaN	NaN	NaN	NaN
NaN	NaN	NaN	NaN	548.68	NaN	NaN	NaN	NaN	NaN	NaN	NaN	NaN	NaN	NaN	NaN	NaN	NaN	NaN	NaN	NaN	NaN	NaN	NaN	NaN	NaN	NaN	NaN	NaN	NaN	NaN	NaN	NaN	NaN	NaN	NaN	NaN	NaN	NaN	NaN	NaN	NaN	NaN	NaN	NaN	NaN	NaN	NaN	NaN	NaN
NaN	NaN	NaN	NaN	694.64	NaN	NaN	NaN	NaN	NaN	NaN	NaN	NaN	NaN	NaN	NaN	NaN	NaN	NaN	NaN	NaN	NaN	NaN	NaN	NaN	NaN	NaN	NaN	NaN	NaN	NaN	NaN	NaN	NaN	NaN	NaN	NaN	NaN	NaN	NaN	NaN	NaN	NaN	NaN	NaN	NaN	NaN	NaN	NaN	NaN
NaN	NaN	NaN	NaN	526.6	NaN	NaN	NaN	NaN	NaN	NaN	NaN	NaN	NaN	NaN	NaN	NaN	NaN	NaN	NaN	NaN	NaN	NaN	NaN	NaN	NaN	NaN	NaN	NaN	NaN	NaN	NaN	NaN	NaN	NaN	NaN	NaN	NaN	NaN	NaN	NaN	NaN	NaN	NaN	NaN	NaN	NaN	NaN	NaN	NaN
NaN	NaN	NaN	NaN	NaN	NaN	NaN	NaN	NaN	NaN	NaN	NaN	NaN	NaN	NaN	NaN	NaN	NaN	NaN	NaN	NaN	NaN	NaN	NaN	NaN	NaN	NaN	NaN	NaN	NaN	NaN	NaN	NaN	NaN	NaN	NaN	NaN	NaN	NaN	NaN	NaN	NaN	NaN	NaN	NaN	NaN	NaN	NaN	NaN	NaN
NaN	NaN	NaN	NaN	557.88	NaN	NaN	NaN	NaN	NaN	NaN	NaN	NaN	NaN	NaN	NaN	NaN	NaN	NaN	NaN	NaN	NaN	NaN	NaN	NaN	NaN	NaN	NaN	NaN	NaN	NaN	NaN	NaN	NaN	NaN	NaN	NaN	NaN	NaN	NaN	NaN	NaN	NaN	NaN	NaN	NaN	NaN	NaN	NaN	NaN
NaN	NaN	NaN	NaN	510.92	NaN	NaN	NaN	NaN	NaN	NaN	NaN	NaN	NaN	NaN	NaN	NaN	NaN	NaN	NaN	NaN	NaN	NaN	NaN	NaN	NaN	NaN	NaN	NaN	NaN	NaN	NaN	NaN	NaN	NaN	NaN	NaN	NaN	NaN	NaN	NaN	NaN	NaN	NaN	NaN	NaN	NaN	NaN	NaN	NaN
NaN	NaN	NaN	NaN	594.28	NaN	NaN	NaN	NaN	NaN	NaN	NaN	NaN	NaN	NaN	NaN	NaN	NaN	NaN	NaN	NaN	NaN	NaN	NaN	NaN	NaN	NaN	NaN	NaN	NaN	NaN	NaN	NaN	NaN	NaN	NaN	NaN	NaN	NaN	NaN	NaN	NaN	NaN	NaN	NaN	NaN	NaN	NaN	NaN	NaN
NaN	NaN	NaN	NaN	NaN	NaN	NaN	NaN	NaN	NaN	NaN	NaN	NaN	NaN	NaN	NaN	NaN	NaN	NaN	NaN	NaN	NaN	NaN	NaN	NaN	NaN	NaN	NaN	NaN	NaN	NaN	NaN	NaN	NaN	NaN	NaN	NaN	NaN	NaN	NaN	NaN	NaN	NaN	NaN	NaN	NaN	NaN	NaN	NaN	NaN
NaN	NaN	NaN	NaN	NaN	NaN	NaN	NaN	NaN	NaN	NaN	NaN	NaN	NaN	NaN	NaN	NaN	NaN	NaN	NaN	NaN	NaN	NaN	NaN	NaN	NaN	NaN	NaN	NaN	NaN	NaN	NaN	NaN	NaN	NaN	NaN	NaN	NaN	NaN	NaN	NaN	NaN	NaN	NaN	NaN	NaN	NaN	NaN	NaN	NaN
NaN	NaN	NaN	NaN	NaN	NaN	NaN	NaN	NaN	NaN	NaN	NaN	NaN	NaN	NaN	NaN	NaN	NaN	NaN	NaN	NaN	NaN	NaN	NaN	NaN	NaN	NaN	NaN	NaN	NaN	NaN	NaN	NaN	NaN	NaN	NaN	NaN	NaN	NaN	NaN	NaN	NaN	NaN	NaN	NaN	NaN	NaN	NaN	NaN	NaN
NaN	NaN	NaN	NaN	NaN	NaN	NaN	NaN	NaN	NaN	NaN	NaN	NaN	NaN	NaN	NaN	NaN	NaN	NaN	NaN	NaN	NaN	NaN	NaN	NaN	NaN	NaN	NaN	NaN	NaN	NaN	NaN	NaN	NaN	NaN	NaN	NaN	NaN	NaN	NaN	NaN	NaN	NaN	NaN	NaN	NaN	NaN	NaN	NaN	NaN
NaN	NaN	NaN	NaN	NaN	NaN	NaN	NaN	NaN	NaN	NaN	NaN	NaN	NaN	NaN	NaN	NaN	NaN	NaN	NaN	NaN	NaN	NaN	NaN	NaN	NaN	NaN	NaN	NaN	NaN	NaN	NaN	NaN	NaN	NaN	NaN	NaN	NaN	NaN	NaN	NaN	NaN	NaN	NaN	NaN	NaN	NaN	NaN	NaN	NaN
NaN	NaN	NaN	NaN	NaN	NaN	NaN	NaN	NaN	NaN	NaN	NaN	NaN	NaN	NaN	NaN	NaN	NaN	NaN	NaN	NaN	NaN	NaN	NaN	NaN	NaN	NaN	NaN	NaN	NaN	NaN	NaN	NaN	NaN	NaN	NaN	NaN	NaN	NaN	NaN	NaN	NaN	NaN	NaN	NaN	NaN	NaN	NaN	NaN	NaN
NaN	NaN	NaN	NaN	NaN	NaN	NaN	NaN	NaN	NaN	NaN	NaN	NaN	NaN	NaN	NaN	NaN	NaN	NaN	NaN	NaN	NaN	NaN	NaN	NaN	NaN	NaN	NaN	NaN	NaN	NaN	NaN	NaN	2625.88	NaN	NaN	NaN	NaN	NaN	NaN	NaN	NaN	NaN	NaN	NaN	NaN	NaN	NaN	NaN	NaN
NaN	NaN	NaN	NaN	NaN	NaN	NaN	NaN	NaN	NaN	NaN	NaN	NaN	NaN	NaN	NaN	NaN	NaN	NaN	NaN	NaN	NaN	NaN	NaN	NaN	NaN	NaN	NaN	NaN	NaN	NaN	NaN	NaN	2833.92	NaN	NaN	NaN	NaN	NaN	NaN	NaN	NaN	NaN	NaN	NaN	NaN	NaN	NaN	NaN	NaN
NaN	NaN	NaN	NaN	NaN	NaN	NaN	NaN	NaN	NaN	NaN	NaN	NaN	NaN	NaN	NaN	NaN	NaN	NaN	NaN	NaN	NaN	NaN	NaN	NaN	NaN	NaN	NaN	NaN	NaN	NaN	NaN	NaN	NaN	NaN	NaN	NaN	NaN	NaN	NaN	NaN	NaN	NaN	NaN	NaN	NaN	NaN	NaN	NaN	NaN
NaN	NaN	NaN	NaN	NaN	NaN	NaN	NaN	NaN	NaN	NaN	NaN	NaN	NaN	NaN	NaN	NaN	NaN	NaN	NaN	NaN	NaN	NaN	NaN	NaN	NaN	NaN	NaN	NaN	NaN	NaN	NaN	NaN	2008.76	NaN	NaN	NaN	NaN	NaN	NaN	NaN	NaN	NaN	NaN	NaN	NaN	NaN	NaN	NaN	NaN
NaN	NaN	NaN	NaN	NaN	NaN	NaN	NaN	NaN	NaN	NaN	NaN	NaN	NaN	NaN	NaN	NaN	NaN	NaN	NaN	NaN	NaN	NaN	NaN	NaN	NaN	NaN	NaN	NaN	NaN	NaN	NaN	NaN	NaN	NaN	NaN	NaN	NaN	NaN	NaN	NaN	NaN	NaN	NaN	NaN	NaN	NaN	NaN	NaN	NaN
NaN	NaN	NaN	NaN	NaN	NaN	NaN	NaN	NaN	NaN	NaN	NaN	NaN	NaN	NaN	NaN	NaN	NaN	NaN	NaN	NaN	NaN	NaN	NaN	NaN	NaN	NaN	NaN	NaN	NaN	NaN	NaN	NaN	NaN	NaN	NaN	NaN	NaN	NaN	NaN	NaN	NaN	NaN	NaN	NaN	NaN	NaN	NaN	NaN	NaN
NaN	NaN	NaN	NaN	NaN	NaN	NaN	NaN	NaN	NaN	NaN	NaN	NaN	NaN	NaN	NaN	NaN	NaN	NaN	NaN	NaN	NaN	NaN	NaN	NaN	NaN	NaN	NaN	NaN	NaN	NaN	NaN	NaN	NaN	NaN	NaN	NaN	NaN	NaN	NaN	NaN	NaN	NaN	NaN	NaN	NaN	NaN	NaN	NaN	NaN
NaN	NaN	NaN	NaN	NaN	NaN	NaN	NaN	NaN	NaN	NaN	NaN	NaN	NaN	NaN	NaN	NaN	NaN	NaN	NaN	NaN	NaN	NaN	NaN	NaN	NaN	NaN	NaN	NaN	NaN	NaN	NaN	NaN	NaN	NaN	NaN	NaN	NaN	NaN	NaN	NaN	NaN	NaN	NaN	NaN	NaN	NaN	NaN	NaN	NaN
NaN	NaN	NaN	NaN	NaN	NaN	NaN	NaN	NaN	NaN	NaN	NaN	NaN	NaN	NaN	NaN	NaN	NaN	NaN	NaN	NaN	NaN	NaN	NaN	NaN	NaN	NaN	NaN	NaN	NaN	NaN	NaN	NaN	NaN	NaN	NaN	NaN	NaN	NaN	NaN	NaN	NaN	NaN	NaN	NaN	NaN	NaN	NaN	NaN	NaN
NaN	NaN	NaN	NaN	NaN	NaN	NaN	NaN	NaN	NaN	NaN	NaN	NaN	NaN	NaN	NaN	NaN	NaN	NaN	NaN	NaN	NaN	NaN	NaN	NaN	NaN	NaN	NaN	NaN	NaN	NaN	NaN	NaN	NaN	NaN	NaN	NaN	NaN	NaN	NaN	NaN	NaN	NaN	NaN	NaN	NaN	NaN	NaN	NaN	NaN
NaN	NaN	NaN	NaN	NaN	NaN	NaN	NaN	NaN	NaN	NaN	NaN	NaN	NaN	NaN	NaN	NaN	NaN	NaN	NaN	NaN	NaN	NaN	NaN	NaN	NaN	NaN	NaN	NaN	NaN	NaN	NaN	NaN	NaN	NaN	NaN	NaN	NaN	NaN	NaN	NaN	NaN	NaN	NaN	NaN	NaN	NaN	NaN	NaN	NaN
NaN	NaN	NaN	NaN	NaN	NaN	NaN	NaN	NaN	NaN	NaN	NaN	NaN	NaN	NaN	NaN	NaN	NaN	NaN	NaN	NaN	NaN	NaN	NaN	NaN	NaN	NaN	NaN	NaN	NaN	NaN	NaN	NaN	NaN	NaN	NaN	NaN	NaN	NaN	NaN	NaN	NaN	NaN	NaN	NaN	NaN	NaN	NaN	NaN	NaN
NaN	NaN	NaN	NaN	NaN	NaN	NaN	NaN	NaN	NaN	NaN	NaN	NaN	NaN	NaN	NaN	NaN	NaN	NaN	NaN	NaN	NaN	NaN	NaN	NaN	NaN	NaN	NaN	NaN	NaN	NaN	NaN	NaN	NaN	NaN	NaN	NaN	NaN	NaN	NaN	NaN	NaN	NaN	NaN	NaN	NaN	NaN	NaN	NaN	NaN
NaN	NaN	NaN	NaN	NaN	NaN	NaN	NaN	NaN	NaN	NaN	NaN	NaN	NaN	NaN	NaN	NaN	NaN	NaN	NaN	NaN	NaN	NaN	NaN	NaN	NaN	NaN	NaN	NaN	NaN	NaN	NaN	NaN	NaN	NaN	NaN	NaN	NaN	NaN	NaN	NaN	NaN	NaN	NaN	NaN	NaN	NaN	NaN	NaN	NaN
NaN	NaN	NaN	NaN	NaN	NaN	NaN	NaN	NaN	NaN	NaN	NaN	NaN	NaN	NaN	NaN	NaN	NaN	NaN	NaN	NaN	NaN	NaN	NaN	NaN	NaN	NaN	NaN	NaN	NaN	NaN	NaN	NaN	NaN	NaN	NaN	NaN	NaN	NaN	NaN	NaN	NaN	NaN	NaN	NaN	NaN	NaN	NaN	NaN	NaN
NaN	NaN	NaN	NaN	NaN	NaN	NaN	NaN	NaN	NaN	NaN	NaN	NaN	NaN	NaN	NaN	NaN	NaN	NaN	NaN	NaN	NaN	NaN	NaN	NaN	NaN	NaN	NaN	NaN	NaN	NaN	NaN	NaN	NaN	NaN	NaN	NaN	NaN	NaN	NaN	NaN	NaN	NaN	NaN	NaN	NaN	NaN	NaN	NaN	NaN
NaN	NaN	NaN	NaN	NaN	NaN	NaN	NaN	NaN	NaN	NaN	NaN	NaN	NaN	NaN	NaN	NaN	NaN	NaN	NaN	NaN	NaN	NaN	NaN	NaN	NaN	NaN	NaN	NaN	NaN	NaN	NaN	NaN	NaN	NaN	NaN	NaN	NaN	NaN	NaN	NaN	NaN	NaN	NaN	NaN	NaN	NaN	NaN	NaN	NaN
NaN	NaN	NaN	NaN	NaN	NaN	NaN	NaN	NaN	NaN	NaN	NaN	NaN	NaN	NaN	NaN	NaN	NaN	NaN	NaN	NaN	NaN	NaN	NaN	NaN	NaN	NaN	NaN	NaN	NaN	NaN	NaN	NaN	NaN	NaN	NaN	NaN	NaN	NaN	NaN	NaN	NaN	NaN	NaN	NaN	NaN	NaN	NaN	NaN	NaN
NaN	NaN	NaN	NaN	NaN	NaN	NaN	NaN	NaN	NaN	NaN	NaN	NaN	NaN	NaN	NaN	NaN	NaN	NaN	NaN	NaN	NaN	NaN	NaN	NaN	NaN	NaN	NaN	NaN	NaN	NaN	NaN	NaN	NaN	NaN	NaN	NaN	NaN	NaN	NaN	NaN	NaN	NaN	NaN	NaN	NaN	NaN	NaN	NaN	NaN
NaN	NaN	NaN	NaN	NaN	NaN	NaN	NaN	NaN	NaN	NaN	NaN	NaN	NaN	NaN	NaN	NaN	NaN	NaN	NaN	NaN	NaN	NaN	NaN	NaN	NaN	NaN	NaN	NaN	NaN	NaN	NaN	NaN	NaN	NaN	NaN	NaN	NaN	NaN	NaN	NaN	NaN	NaN	NaN	NaN	NaN	NaN	NaN	NaN	NaN
NaN	NaN	NaN	NaN	NaN	NaN	NaN	NaN	NaN	NaN	NaN	NaN	NaN	NaN	NaN	NaN	NaN	NaN	NaN	NaN	NaN	NaN	NaN	NaN	NaN	NaN	NaN	NaN	NaN	NaN	NaN	NaN	NaN	NaN	NaN	NaN	NaN	NaN	NaN	NaN	NaN	NaN	NaN	NaN	NaN	NaN	NaN	NaN	NaN	NaN
NaN	NaN	NaN	NaN	NaN	NaN	NaN	NaN	NaN	NaN	NaN	NaN	NaN	NaN	NaN	NaN	NaN	NaN	NaN	NaN	NaN	NaN	NaN	NaN	NaN	NaN	NaN	NaN	NaN	NaN	NaN	NaN	NaN	NaN	NaN	NaN	NaN	NaN	NaN	NaN	NaN	NaN	NaN	NaN	NaN	NaN	NaN	NaN	NaN	NaN
NaN	NaN	NaN	NaN	NaN	NaN	NaN	NaN	NaN	NaN	NaN	NaN	NaN	NaN	NaN	NaN	NaN	NaN	NaN	NaN	NaN	NaN	NaN	NaN	NaN	NaN	NaN	NaN	NaN	NaN	NaN	NaN	NaN	NaN	NaN	NaN	NaN	NaN	NaN	NaN	NaN	NaN	NaN	NaN	NaN	NaN	NaN	NaN	NaN	NaN
NaN	NaN	NaN	NaN	NaN	NaN	NaN	NaN	NaN	NaN	NaN	NaN	NaN	NaN	NaN	NaN	NaN	NaN	NaN	NaN	NaN	NaN	NaN	NaN	NaN	NaN	NaN	NaN	NaN	NaN	NaN	NaN	NaN	NaN	NaN	NaN	NaN	NaN	NaN	NaN	NaN	NaN	NaN	NaN	NaN	NaN	NaN	NaN	NaN	NaN
NaN	NaN	NaN	NaN	NaN	NaN	NaN	NaN	NaN	NaN	NaN	NaN	NaN	NaN	NaN	NaN	NaN	NaN	NaN	NaN	NaN	NaN	NaN	NaN	NaN	NaN	NaN	NaN	NaN	NaN	NaN	NaN	NaN	NaN	NaN	NaN	NaN	NaN	NaN	NaN	NaN	NaN	NaN	NaN	NaN	NaN	NaN	NaN	NaN	NaN
NaN	NaN	NaN	NaN	NaN	NaN	NaN	NaN	NaN	NaN	NaN	NaN	NaN	NaN	NaN	NaN	NaN	NaN	NaN	NaN	NaN	NaN	NaN	NaN	NaN	NaN	NaN	NaN	NaN	NaN	NaN	NaN	NaN	NaN	NaN	NaN	NaN	NaN	NaN	NaN	NaN	NaN	NaN	NaN	NaN	NaN	NaN	NaN	NaN	NaN
NaN	NaN	NaN	NaN	NaN	NaN	NaN	NaN	NaN	NaN	NaN	NaN	NaN	NaN	NaN	NaN	NaN	NaN	NaN	NaN	NaN	NaN	NaN	NaN	NaN	NaN	NaN	NaN	NaN	NaN	NaN	NaN	NaN	NaN	NaN	NaN	NaN	NaN	NaN	NaN	NaN	NaN	NaN	NaN	NaN	NaN	NaN	NaN	NaN	NaN
NaN	NaN	NaN	NaN	NaN	NaN	NaN	NaN	NaN	NaN	NaN	NaN	NaN	NaN	NaN	NaN	NaN	NaN	NaN	NaN	NaN	NaN	NaN	NaN	NaN	NaN	NaN	NaN	NaN	NaN	NaN	NaN	NaN	NaN	NaN	NaN	NaN	NaN	NaN	NaN	NaN	NaN	NaN	NaN	NaN	NaN	NaN	NaN	NaN	NaN
NaN	NaN	NaN	NaN	NaN	NaN	NaN	NaN	NaN	NaN	NaN	NaN	NaN	NaN	NaN	NaN	NaN	NaN	NaN	NaN	NaN	NaN	NaN	NaN	NaN	NaN	NaN	NaN	NaN	NaN	NaN	NaN	NaN	NaN	NaN	NaN	NaN	NaN	NaN	NaN	NaN	NaN	NaN	NaN	NaN	NaN	NaN	NaN	NaN	NaN
NaN	NaN	NaN	NaN	NaN	NaN	NaN	NaN	NaN	NaN	NaN	NaN	NaN	NaN	NaN	NaN	NaN	NaN	NaN	NaN	NaN	NaN	NaN	NaN	NaN	NaN	NaN	NaN	NaN	NaN	NaN	NaN	NaN	NaN	NaN	NaN	NaN	NaN	NaN	NaN	NaN	NaN	NaN	NaN	NaN	NaN	NaN	NaN	NaN	NaN
NaN	NaN	NaN	NaN	NaN	NaN	NaN	NaN	NaN	NaN	NaN	NaN	NaN	NaN	NaN	NaN	NaN	NaN	NaN	NaN	NaN	NaN	NaN	NaN	NaN	NaN	NaN	NaN	NaN	NaN	NaN	NaN	NaN	NaN	NaN	NaN	NaN	NaN	NaN	NaN	NaN	NaN	NaN	NaN	NaN	NaN	NaN	NaN	NaN	NaN
NaN	NaN	NaN	NaN	NaN	NaN	NaN	NaN	NaN	NaN	NaN	NaN	NaN	NaN	NaN	NaN	NaN	NaN	NaN	NaN	NaN	NaN	NaN	NaN	NaN	NaN	NaN	NaN	NaN	NaN	NaN	NaN	NaN	NaN	NaN	NaN	NaN	NaN	NaN	NaN	NaN	NaN	NaN	NaN	NaN	NaN	NaN	NaN	NaN	NaN
NaN	NaN	NaN	NaN	NaN	NaN	NaN	NaN	NaN	NaN	NaN	NaN	NaN	NaN	NaN	NaN	NaN	NaN	NaN	NaN	NaN	NaN	NaN	NaN	NaN	NaN	NaN	NaN	NaN	NaN	NaN	NaN	NaN	NaN	NaN	NaN	NaN	NaN	NaN	NaN	NaN	NaN	NaN	NaN	NaN	NaN	NaN	NaN	NaN	NaN
NaN	NaN	NaN	NaN	NaN	NaN	NaN	NaN	NaN	NaN	NaN	NaN	NaN	NaN	NaN	NaN	NaN	NaN	NaN	NaN	NaN	NaN	NaN	NaN	NaN	NaN	NaN	NaN	NaN	NaN	NaN	NaN	NaN	NaN	NaN	NaN	NaN	NaN	NaN	NaN	NaN	NaN	NaN	NaN	NaN	NaN	NaN	NaN	NaN	NaN
NaN	NaN	NaN	NaN	NaN	NaN	NaN	NaN	NaN	NaN	NaN	NaN	NaN	NaN	NaN	NaN	NaN	NaN	NaN	NaN	NaN	NaN	NaN	NaN	NaN	NaN	NaN	NaN	NaN	NaN	NaN	NaN	NaN	NaN	NaN	NaN	NaN	NaN	NaN	NaN	NaN	NaN	NaN	NaN	NaN	NaN	NaN	NaN	NaN	NaN
NaN	NaN	NaN	NaN	NaN	NaN	NaN	NaN	NaN	NaN	NaN	NaN	NaN	NaN	NaN	NaN	NaN	NaN	NaN	NaN	NaN	NaN	NaN	NaN	NaN	NaN	NaN	NaN	NaN	NaN	NaN	NaN	NaN	NaN	NaN	NaN	NaN	NaN	NaN	NaN	NaN	NaN	NaN	NaN	NaN	NaN	NaN	NaN	NaN	NaN
NaN	NaN	NaN	NaN	NaN	NaN	NaN	NaN	NaN	NaN	NaN	NaN	NaN	NaN	NaN	NaN	NaN	NaN	NaN	NaN	NaN	NaN	NaN	NaN	NaN	NaN	NaN	NaN	NaN	NaN	NaN	NaN	NaN	2627.28	NaN	NaN	NaN	NaN	NaN	NaN	NaN	NaN	NaN	NaN	NaN	NaN	NaN	NaN	NaN	NaN
NaN	NaN	NaN	NaN	NaN	NaN	NaN	NaN	NaN	NaN	NaN	NaN	NaN	NaN	NaN	NaN	NaN	NaN	NaN	NaN	NaN	NaN	NaN	NaN	NaN	NaN	NaN	NaN	NaN	NaN	NaN	NaN	NaN	2328.64	NaN	NaN	NaN	NaN	NaN	NaN	NaN	NaN	NaN	NaN	NaN	NaN	NaN	NaN	NaN	NaN
NaN	NaN	NaN	NaN	NaN	NaN	NaN	NaN	NaN	NaN	NaN	NaN	NaN	NaN	NaN	NaN	NaN	NaN	NaN	NaN	NaN	NaN	NaN	NaN	NaN	NaN	NaN	NaN	NaN	NaN	NaN	NaN	NaN	2497.44	NaN	NaN	NaN	NaN	NaN	NaN	NaN	NaN	NaN	NaN	NaN	NaN	NaN	NaN	NaN	NaN
NaN	NaN	NaN	NaN	NaN	NaN	NaN	NaN	NaN	NaN	NaN	NaN	NaN	NaN	NaN	NaN	NaN	NaN	NaN	NaN	NaN	NaN	NaN	NaN	NaN	NaN	NaN	NaN	NaN	NaN	NaN	NaN	NaN	NaN	NaN	NaN	NaN	NaN	NaN	NaN	NaN	NaN	NaN	NaN	NaN	NaN	NaN	NaN	NaN	NaN
NaN	NaN	NaN	NaN	NaN	NaN	NaN	NaN	NaN	NaN	NaN	NaN	NaN	NaN	NaN	NaN	NaN	NaN	NaN	NaN	NaN	NaN	NaN	NaN	NaN	NaN	NaN	NaN	NaN	NaN	NaN	NaN	NaN	NaN	NaN	NaN	NaN	NaN	NaN	NaN	NaN	NaN	NaN	NaN	NaN	NaN	NaN	NaN	NaN	NaN
NaN	NaN	NaN	NaN	NaN	NaN	NaN	NaN	NaN	NaN	NaN	NaN	NaN	NaN	NaN	NaN	NaN	NaN	NaN	NaN	NaN	NaN	NaN	NaN	NaN	NaN	NaN	NaN	NaN	NaN	NaN	NaN	NaN	NaN	NaN	NaN	NaN	NaN	NaN	NaN	NaN	NaN	NaN	NaN	NaN	NaN	NaN	NaN	NaN	NaN
NaN	NaN	NaN	NaN	NaN	NaN	NaN	NaN	NaN	NaN	NaN	NaN	NaN	NaN	NaN	NaN	NaN	NaN	NaN	NaN	NaN	NaN	NaN	NaN	NaN	NaN	NaN	NaN	NaN	NaN	NaN	NaN	NaN	NaN	NaN	NaN	NaN	NaN	NaN	NaN	NaN	NaN	NaN	NaN	NaN	NaN	NaN	NaN	NaN	NaN
NaN	NaN	NaN	NaN	NaN	NaN	NaN	NaN	NaN	NaN	NaN	NaN	NaN	NaN	NaN	NaN	NaN	NaN	NaN	NaN	NaN	NaN	NaN	NaN	NaN	NaN	NaN	NaN	NaN	NaN	NaN	NaN	NaN	NaN	NaN	NaN	NaN	NaN	NaN	NaN	NaN	NaN	NaN	NaN	NaN	NaN	NaN	NaN	NaN	NaN
NaN	NaN	NaN	NaN	NaN	NaN	NaN	NaN	NaN	NaN	NaN	NaN	NaN	NaN	NaN	NaN	NaN	NaN	NaN	NaN	NaN	NaN	NaN	NaN	NaN	NaN	NaN	NaN	NaN	NaN	NaN	NaN	NaN	NaN	NaN	NaN	NaN	NaN	NaN	NaN	NaN	NaN	NaN	NaN	NaN	NaN	NaN	NaN	NaN	NaN
NaN	NaN	NaN	NaN	NaN	NaN	NaN	NaN	NaN	NaN	NaN	NaN	NaN	NaN	NaN	NaN	NaN	NaN	NaN	NaN	NaN	NaN	NaN	NaN	NaN	NaN	NaN	NaN	NaN	NaN	NaN	NaN	NaN	NaN	NaN	NaN	NaN	NaN	NaN	NaN	NaN	NaN	NaN	NaN	NaN	NaN	NaN	NaN	NaN	NaN
NaN	NaN	NaN	NaN	NaN	NaN	NaN	NaN	NaN	NaN	NaN	NaN	NaN	NaN	NaN	NaN	NaN	NaN	NaN	NaN	NaN	NaN	NaN	NaN	NaN	NaN	NaN	NaN	NaN	NaN	NaN	NaN	NaN	NaN	NaN	NaN	NaN	NaN	NaN	NaN	NaN	NaN	NaN	NaN	NaN	NaN	NaN	NaN	NaN	NaN
NaN	NaN	NaN	NaN	NaN	NaN	NaN	NaN	NaN	NaN	NaN	NaN	NaN	NaN	NaN	NaN	NaN	NaN	NaN	NaN	NaN	NaN	NaN	NaN	NaN	NaN	NaN	NaN	NaN	NaN	NaN	NaN	NaN	NaN	NaN	NaN	NaN	NaN	NaN	NaN	NaN	NaN	NaN	NaN	NaN	NaN	NaN	NaN	NaN	NaN
NaN	NaN	NaN	NaN	NaN	NaN	NaN	NaN	NaN	NaN	NaN	NaN	NaN	NaN	NaN	NaN	NaN	NaN	NaN	NaN	NaN	NaN	NaN	NaN	NaN	NaN	NaN	NaN	NaN	NaN	NaN	NaN	NaN	NaN	NaN	NaN	NaN	NaN	NaN	NaN	NaN	NaN	NaN	NaN	NaN	NaN	NaN	NaN	NaN	NaN
NaN	NaN	NaN	NaN	NaN	NaN	NaN	NaN	NaN	NaN	NaN	NaN	NaN	NaN	NaN	NaN	NaN	NaN	NaN	NaN	NaN	NaN	NaN	NaN	NaN	NaN	NaN	NaN	NaN	NaN	NaN	NaN	NaN	NaN	NaN	NaN	NaN	NaN	NaN	NaN	NaN	NaN	NaN	NaN	NaN	NaN	NaN	NaN	NaN	NaN
NaN	NaN	NaN	NaN	NaN	NaN	NaN	NaN	NaN	NaN	NaN	NaN	NaN	NaN	NaN	NaN	NaN	NaN	NaN	NaN	NaN	NaN	NaN	NaN	NaN	NaN	NaN	NaN	NaN	NaN	NaN	NaN	NaN	NaN	NaN	NaN	NaN	NaN	NaN	NaN	NaN	NaN	NaN	NaN	NaN	NaN	NaN	NaN	NaN	NaN
NaN	NaN	NaN	NaN	NaN	NaN	NaN	NaN	NaN	NaN	NaN	NaN	NaN	NaN	NaN	NaN	NaN	NaN	NaN	NaN	NaN	NaN	NaN	NaN	NaN	NaN	NaN	NaN	NaN	NaN	NaN	NaN	NaN	NaN	NaN	NaN	NaN	NaN	NaN	NaN	NaN	NaN	NaN	NaN	NaN	NaN	NaN	NaN	NaN	NaN
NaN	NaN	NaN	NaN	NaN	NaN	NaN	NaN	NaN	NaN	NaN	NaN	NaN	NaN	NaN	NaN	NaN	NaN	NaN	NaN	NaN	NaN	NaN	NaN	NaN	NaN	NaN	NaN	NaN	NaN	NaN	NaN	NaN	NaN	NaN	NaN	NaN	NaN	NaN	NaN	NaN	NaN	NaN	NaN	NaN	NaN	NaN	NaN	NaN	NaN
NaN	NaN	NaN	NaN	NaN	NaN	NaN	NaN	NaN	NaN	NaN	NaN	NaN	NaN	NaN	NaN	NaN	NaN	NaN	NaN	NaN	NaN	NaN	NaN	NaN	NaN	NaN	NaN	NaN	NaN	NaN	NaN	NaN	NaN	NaN	NaN	NaN	NaN	NaN	NaN	NaN	NaN	NaN	NaN	NaN	NaN	NaN	NaN	NaN	NaN
NaN	NaN	NaN	NaN	NaN	NaN	NaN	NaN	NaN	NaN	NaN	NaN	NaN	NaN	NaN	NaN	NaN	NaN	NaN	NaN	NaN	NaN	NaN	NaN	NaN	NaN	NaN	NaN	NaN	NaN	NaN	NaN	NaN	NaN	NaN	NaN	NaN	NaN	NaN	NaN	NaN	NaN	NaN	NaN	NaN	NaN	NaN	NaN	NaN	NaN
NaN	NaN	NaN	NaN	NaN	NaN	NaN	NaN	NaN	NaN	NaN	NaN	NaN	NaN	NaN	NaN	NaN	NaN	NaN	NaN	NaN	NaN	NaN	NaN	NaN	NaN	NaN	NaN	NaN	NaN	NaN	NaN	NaN	NaN	NaN	NaN	NaN	NaN	NaN	NaN	NaN	NaN	NaN	NaN	NaN	NaN	NaN	NaN	NaN	NaN
NaN	NaN	NaN	NaN	NaN	NaN	NaN	NaN	NaN	NaN	NaN	NaN	NaN	NaN	NaN	NaN	NaN	NaN	NaN	NaN	NaN	NaN	NaN	NaN	NaN	NaN	NaN	NaN	NaN	NaN	NaN	NaN	NaN	NaN	NaN	NaN	NaN	NaN	NaN	NaN	NaN	NaN	NaN	NaN	NaN	NaN	NaN	NaN	NaN	NaN
NaN	NaN	NaN	NaN	NaN	NaN	NaN	NaN	NaN	NaN	NaN	NaN	NaN	NaN	NaN	NaN	NaN	NaN	NaN	NaN	NaN	NaN	NaN	NaN	NaN	NaN	NaN	NaN	NaN	NaN	NaN	NaN	NaN	NaN	NaN	NaN	NaN	NaN	NaN	NaN	NaN	NaN	NaN	NaN	NaN	NaN	NaN	NaN	NaN	NaN
NaN	NaN	NaN	NaN	NaN	NaN	NaN	NaN	NaN	NaN	NaN	NaN	NaN	NaN	NaN	NaN	NaN	NaN	NaN	NaN	NaN	NaN	NaN	NaN	NaN	NaN	NaN	NaN	NaN	NaN	NaN	NaN	NaN	NaN	NaN	NaN	NaN	NaN	NaN	NaN	NaN	NaN	NaN	NaN	NaN	NaN	NaN	NaN	NaN	NaN
NaN	NaN	NaN	NaN	NaN	NaN	NaN	NaN	NaN	NaN	NaN	NaN	NaN	NaN	NaN	NaN	NaN	NaN	NaN	NaN	NaN	NaN	NaN	NaN	NaN	NaN	NaN	NaN	NaN	NaN	NaN	NaN	NaN	NaN	NaN	NaN	NaN	NaN	NaN	NaN	NaN	NaN	NaN	NaN	NaN	NaN	NaN	NaN	NaN	NaN
NaN	NaN	NaN	NaN	NaN	NaN	NaN	NaN	NaN	NaN	NaN	NaN	NaN	NaN	NaN	NaN	NaN	NaN	NaN	NaN	NaN	NaN	NaN	NaN	NaN	NaN	NaN	NaN	NaN	NaN	NaN	NaN	NaN	NaN	NaN	NaN	NaN	NaN	NaN	NaN	NaN	NaN	NaN	NaN	NaN	NaN	NaN	NaN	NaN	NaN
NaN	NaN	NaN	NaN	NaN	NaN	NaN	NaN	NaN	NaN	NaN	NaN	NaN	NaN	NaN	NaN	NaN	NaN	NaN	NaN	NaN	NaN	NaN	NaN	NaN	NaN	NaN	NaN	NaN	NaN	NaN	NaN	NaN	NaN	NaN	NaN	NaN	NaN	NaN	NaN	NaN	NaN	NaN	NaN	NaN	NaN	NaN	NaN	NaN	NaN
NaN	NaN	NaN	NaN	NaN	NaN	NaN	NaN	NaN	NaN	NaN	NaN	NaN	NaN	NaN	NaN	NaN	NaN	NaN	NaN	NaN	NaN	NaN	NaN	NaN	NaN	NaN	NaN	NaN	NaN	NaN	NaN	NaN	NaN	NaN	NaN	NaN	NaN	NaN	NaN	NaN	NaN	NaN	NaN	NaN	NaN	NaN	NaN	NaN	NaN
NaN	NaN	NaN	NaN	NaN	NaN	NaN	NaN	NaN	NaN	NaN	NaN	NaN	NaN	NaN	NaN	NaN	NaN	NaN	NaN	NaN	NaN	NaN	NaN	NaN	NaN	NaN	NaN	NaN	NaN	NaN	NaN	NaN	NaN	NaN	NaN	NaN	NaN	NaN	NaN	NaN	NaN	NaN	NaN	NaN	NaN	NaN	NaN	NaN	NaN
NaN	NaN	NaN	NaN	NaN	NaN	NaN	NaN	NaN	NaN	NaN	NaN	NaN	NaN	NaN	NaN	NaN	NaN	NaN	NaN	NaN	NaN	NaN	NaN	NaN	NaN	NaN	NaN	NaN	NaN	NaN	NaN	NaN	NaN	NaN	NaN	NaN	NaN	NaN	NaN	NaN	NaN	NaN	NaN	NaN	NaN	NaN	NaN	NaN	NaN
NaN	NaN	NaN	NaN	NaN	NaN	NaN	NaN	NaN	NaN	NaN	NaN	NaN	NaN	NaN	NaN	NaN	NaN	NaN	NaN	NaN	NaN	NaN	NaN	NaN	NaN	NaN	NaN	NaN	NaN	NaN	NaN	NaN	NaN	NaN	NaN	NaN	NaN	NaN	NaN	NaN	NaN	NaN	NaN	NaN	NaN	NaN	NaN	NaN	NaN
NaN	NaN	NaN	NaN	NaN	NaN	NaN	NaN	NaN	NaN	NaN	NaN	NaN	NaN	NaN	NaN	NaN	NaN	NaN	NaN	NaN	NaN	NaN	NaN	NaN	NaN	NaN	NaN	NaN	NaN	NaN	NaN	NaN	NaN	NaN	NaN	NaN	NaN	NaN	NaN	NaN	NaN	NaN	NaN	NaN	NaN	NaN	NaN	NaN	NaN
NaN	NaN	NaN	NaN	NaN	NaN	NaN	NaN	NaN	NaN	NaN	NaN	NaN	NaN	NaN	NaN	NaN	NaN	NaN	NaN	NaN	NaN	NaN	NaN	NaN	NaN	NaN	NaN	NaN	NaN	NaN	NaN	NaN	NaN	NaN	NaN	NaN	NaN	NaN	NaN	NaN	NaN	NaN	NaN	NaN	NaN	NaN	NaN	NaN	NaN
NaN	NaN	NaN	NaN	NaN	NaN	NaN	NaN	NaN	NaN	NaN	NaN	NaN	NaN	NaN	NaN	NaN	NaN	NaN	NaN	NaN	NaN	NaN	NaN	NaN	NaN	NaN	NaN	NaN	NaN	NaN	NaN	NaN	NaN	NaN	NaN	NaN	NaN	NaN	NaN	NaN	NaN	NaN	NaN	NaN	NaN	NaN	NaN	NaN	NaN
NaN	NaN	NaN	NaN	NaN	NaN	NaN	NaN	NaN	NaN	NaN	NaN	NaN	NaN	NaN	NaN	NaN	NaN	NaN	NaN	NaN	NaN	NaN	NaN	NaN	NaN	NaN	NaN	NaN	NaN	NaN	NaN	NaN	NaN	NaN	NaN	NaN	NaN	NaN	NaN	NaN	NaN	NaN	NaN	NaN	NaN	NaN	NaN	NaN	NaN
NaN	NaN	NaN	NaN	NaN	NaN	NaN	NaN	NaN	NaN	NaN	NaN	NaN	NaN	NaN	NaN	NaN	NaN	NaN	NaN	NaN	NaN	NaN	NaN	NaN	NaN	NaN	NaN	NaN	NaN	NaN	NaN	NaN	NaN	NaN	NaN	NaN	NaN	NaN	NaN	NaN	NaN	NaN	NaN	NaN	NaN	NaN	NaN	NaN	NaN
NaN	NaN	NaN	NaN	NaN	NaN	NaN	NaN	NaN	NaN	NaN	NaN	NaN	NaN	NaN	NaN	NaN	NaN	NaN	NaN	NaN	NaN	NaN	NaN	NaN	NaN	NaN	NaN	NaN	NaN	NaN	NaN	NaN	NaN	NaN	NaN	NaN	NaN	NaN	NaN	NaN	NaN	NaN	NaN	NaN	NaN	NaN	NaN	NaN	NaN
NaN	NaN	NaN	NaN	NaN	NaN	NaN	NaN	NaN	NaN	NaN	NaN	NaN	NaN	NaN	NaN	NaN	NaN	NaN	NaN	NaN	NaN	NaN	NaN	NaN	NaN	NaN	NaN	NaN	NaN	NaN	NaN	NaN	NaN	NaN	NaN	NaN	NaN	NaN	NaN	NaN	NaN	NaN	NaN	NaN	NaN	NaN	NaN	NaN	NaN
NaN	NaN	NaN	NaN	NaN	NaN	NaN	NaN	NaN	NaN	NaN	NaN	NaN	NaN	NaN	NaN	NaN	NaN	NaN	NaN	NaN	NaN	NaN	NaN	NaN	NaN	NaN	NaN	NaN	NaN	NaN	NaN	NaN	NaN	NaN	NaN	NaN	NaN	NaN	NaN	NaN	NaN	NaN	NaN	NaN	NaN	NaN	NaN	NaN	NaN
NaN	NaN	NaN	NaN	NaN	NaN	NaN	NaN	NaN	NaN	NaN	NaN	NaN	NaN	NaN	NaN	NaN	NaN	NaN	NaN	NaN	NaN	NaN	NaN	NaN	NaN	NaN	NaN	NaN	NaN	NaN	NaN	NaN	NaN	NaN	NaN	NaN	NaN	NaN	NaN	NaN	NaN	NaN	NaN	NaN	NaN	NaN	NaN	NaN	NaN
NaN	NaN	NaN	NaN	NaN	NaN	NaN	NaN	NaN	NaN	NaN	NaN	NaN	NaN	NaN	NaN	NaN	NaN	NaN	NaN	NaN	NaN	NaN	NaN	NaN	NaN	NaN	NaN	NaN	NaN	NaN	NaN	NaN	NaN	NaN	NaN	NaN	NaN	NaN	NaN	NaN	NaN	NaN	NaN	NaN	NaN	NaN	NaN	NaN	NaN
NaN	NaN	NaN	NaN	NaN	NaN	NaN	NaN	NaN	NaN	NaN	NaN	NaN	NaN	NaN	NaN	NaN	NaN	NaN	NaN	NaN	NaN	NaN	NaN	NaN	NaN	NaN	NaN	NaN	NaN	NaN	NaN	NaN	NaN	NaN	NaN	NaN	NaN	NaN	NaN	NaN	NaN	NaN	NaN	NaN	NaN	NaN	NaN	NaN	NaN
NaN	NaN	NaN	NaN	NaN	NaN	NaN	NaN	NaN	NaN	NaN	NaN	NaN	NaN	NaN	NaN	NaN	NaN	NaN	NaN	NaN	NaN	NaN	NaN	NaN	NaN	NaN	NaN	NaN	NaN	NaN	NaN	NaN	NaN	NaN	NaN	NaN	NaN	NaN	NaN	NaN	NaN	NaN	NaN	NaN	NaN	NaN	NaN	NaN	NaN
NaN	NaN	NaN	NaN	NaN	NaN	NaN	NaN	NaN	NaN	NaN	NaN	NaN	NaN	NaN	NaN	NaN	NaN	NaN	NaN	NaN	NaN	NaN	NaN	NaN	NaN	NaN	NaN	NaN	NaN	NaN	NaN	NaN	NaN	NaN	NaN	NaN	NaN	NaN	NaN	NaN	NaN	NaN	NaN	NaN	NaN	NaN	NaN	NaN	NaN
NaN	NaN	NaN	NaN	NaN	NaN	NaN	NaN	NaN	NaN	NaN	NaN	NaN	NaN	NaN	NaN	NaN	NaN	NaN	NaN	NaN	NaN	NaN	NaN	NaN	NaN	NaN	NaN	NaN	NaN	NaN	NaN	NaN	NaN	NaN	NaN	NaN	NaN	NaN	NaN	NaN	NaN	NaN	NaN	NaN	NaN	NaN	NaN	NaN	NaN
NaN	NaN	NaN	NaN	NaN	NaN	NaN	NaN	NaN	NaN	NaN	NaN	NaN	NaN	NaN	NaN	NaN	NaN	NaN	NaN	NaN	NaN	NaN	NaN	NaN	NaN	NaN	NaN	NaN	NaN	NaN	NaN	NaN	NaN	NaN	NaN	NaN	NaN	NaN	NaN	NaN	NaN	NaN	NaN	NaN	NaN	NaN	NaN	NaN	NaN
NaN	NaN	NaN	NaN	NaN	NaN	NaN	NaN	NaN	NaN	NaN	NaN	NaN	NaN	NaN	NaN	NaN	NaN	NaN	NaN	NaN	NaN	NaN	NaN	NaN	NaN	NaN	NaN	NaN	NaN	NaN	NaN	NaN	NaN	NaN	NaN	NaN	NaN	NaN	NaN	NaN	NaN	NaN	NaN	NaN	NaN	NaN	NaN	NaN	NaN
NaN	NaN	NaN	NaN	NaN	NaN	NaN	NaN	NaN	NaN	NaN	NaN	NaN	NaN	NaN	NaN	NaN	NaN	NaN	NaN	NaN	NaN	NaN	NaN	NaN	NaN	NaN	NaN	NaN	NaN	NaN	NaN	NaN	NaN	NaN	NaN	NaN	NaN	NaN	NaN	NaN	NaN	NaN	NaN	NaN	NaN	NaN	NaN	NaN	NaN
NaN	NaN	NaN	NaN	NaN	NaN	NaN	NaN	NaN	NaN	NaN	NaN	NaN	NaN	NaN	NaN	NaN	NaN	NaN	NaN	NaN	NaN	NaN	NaN	NaN	NaN	NaN	NaN	NaN	NaN	NaN	NaN	NaN	NaN	NaN	NaN	NaN	NaN	NaN	NaN	NaN	NaN	NaN	NaN	NaN	NaN	NaN	NaN	NaN	NaN
NaN	NaN	NaN	NaN	NaN	NaN	NaN	NaN	NaN	NaN	NaN	NaN	NaN	NaN	NaN	NaN	NaN	NaN	NaN	NaN	NaN	NaN	NaN	NaN	NaN	NaN	NaN	NaN	NaN	NaN	NaN	NaN	NaN	NaN	NaN	NaN	NaN	NaN	NaN	NaN	NaN	NaN	NaN	NaN	NaN	NaN	NaN	NaN	NaN	NaN
NaN	NaN	NaN	NaN	NaN	NaN	NaN	NaN	NaN	NaN	NaN	NaN	NaN	NaN	NaN	NaN	NaN	NaN	NaN	NaN	NaN	NaN	NaN	NaN	NaN	NaN	NaN	NaN	NaN	NaN	NaN	NaN	NaN	NaN	NaN	NaN	NaN	NaN	NaN	NaN	NaN	NaN	NaN	NaN	NaN	NaN	NaN	NaN	NaN	NaN
NaN	NaN	NaN	NaN	NaN	NaN	NaN	NaN	NaN	NaN	NaN	NaN	NaN	NaN	NaN	NaN	NaN	NaN	NaN	NaN	NaN	NaN	NaN	NaN	NaN	NaN	NaN	NaN	NaN	NaN	NaN	NaN	NaN	NaN	NaN	NaN	NaN	NaN	NaN	NaN	NaN	NaN	NaN	NaN	NaN	NaN	NaN	NaN	NaN	NaN
NaN	NaN	NaN	NaN	NaN	NaN	NaN	NaN	NaN	NaN	NaN	NaN	NaN	NaN	NaN	NaN	NaN	NaN	NaN	NaN	NaN	NaN	NaN	NaN	NaN	NaN	NaN	NaN	NaN	NaN	NaN	NaN	NaN	NaN	NaN	NaN	NaN	NaN	NaN	NaN	NaN	NaN	NaN	NaN	NaN	NaN	NaN	NaN	NaN	NaN
NaN	NaN	NaN	NaN	NaN	NaN	NaN	NaN	NaN	NaN	NaN	NaN	NaN	NaN	NaN	NaN	NaN	NaN	NaN	NaN	NaN	NaN	NaN	NaN	NaN	NaN	NaN	NaN	NaN	NaN	NaN	NaN	NaN	NaN	NaN	NaN	NaN	NaN	NaN	NaN	NaN	NaN	NaN	NaN	NaN	NaN	NaN	NaN	NaN	NaN
NaN	NaN	NaN	NaN	NaN	NaN	NaN	NaN	NaN	NaN	NaN	NaN	NaN	NaN	NaN	NaN	NaN	NaN	NaN	NaN	NaN	NaN	NaN	NaN	NaN	NaN	NaN	NaN	NaN	NaN	NaN	NaN	NaN	NaN	NaN	NaN	NaN	NaN	NaN	NaN	NaN	NaN	NaN	NaN	NaN	NaN	NaN	NaN	NaN	NaN
NaN	NaN	NaN	NaN	NaN	NaN	NaN	NaN	NaN	NaN	NaN	NaN	NaN	NaN	NaN	NaN	NaN	NaN	NaN	NaN	NaN	NaN	NaN	NaN	NaN	NaN	NaN	NaN	NaN	NaN	NaN	NaN	NaN	NaN	NaN	NaN	NaN	NaN	NaN	NaN	NaN	NaN	NaN	NaN	NaN	NaN	NaN	NaN	NaN	NaN
NaN	NaN	NaN	NaN	NaN	NaN	NaN	NaN	NaN	NaN	NaN	NaN	NaN	NaN	NaN	NaN	NaN	NaN	NaN	NaN	NaN	NaN	NaN	NaN	NaN	NaN	NaN	NaN	NaN	NaN	NaN	NaN	NaN	NaN	NaN	NaN	NaN	NaN	NaN	NaN	NaN	NaN	NaN	NaN	NaN	NaN	NaN	NaN	NaN	NaN
NaN	NaN	NaN	NaN	NaN	NaN	NaN	NaN	NaN	NaN	NaN	NaN	NaN	NaN	NaN	NaN	NaN	NaN	NaN	NaN	NaN	NaN	NaN	NaN	NaN	NaN	NaN	NaN	NaN	NaN	NaN	NaN	NaN	NaN	NaN	NaN	NaN	NaN	NaN	NaN	NaN	NaN	NaN	NaN	NaN	NaN	NaN	NaN	NaN	NaN
NaN	NaN	NaN	NaN	NaN	NaN	NaN	NaN	NaN	NaN	NaN	NaN	NaN	NaN	NaN	NaN	NaN	NaN	NaN	NaN	NaN	NaN	NaN	NaN	NaN	NaN	NaN	NaN	NaN	NaN	NaN	NaN	NaN	NaN	NaN	NaN	NaN	NaN	NaN	NaN	NaN	NaN	NaN	NaN	NaN	NaN	NaN	NaN	NaN	NaN
NaN	NaN	NaN	NaN	NaN	NaN	NaN	NaN	NaN	NaN	NaN	NaN	NaN	NaN	NaN	NaN	NaN	NaN	NaN	NaN	NaN	NaN	NaN	NaN	NaN	NaN	NaN	NaN	NaN	NaN	NaN	NaN	NaN	NaN	NaN	NaN	NaN	NaN	NaN	NaN	NaN	NaN	NaN	NaN	NaN	NaN	NaN	NaN	NaN	NaN
NaN	NaN	NaN	NaN	NaN	NaN	NaN	NaN	NaN	NaN	NaN	NaN	NaN	NaN	NaN	NaN	NaN	NaN	NaN	NaN	NaN	NaN	NaN	NaN	NaN	NaN	NaN	NaN	NaN	NaN	NaN	NaN	NaN	NaN	NaN	NaN	NaN	NaN	NaN	NaN	NaN	NaN	NaN	NaN	NaN	NaN	NaN	NaN	NaN	NaN
NaN	NaN	NaN	NaN	NaN	NaN	NaN	NaN	NaN	NaN	NaN	NaN	NaN	NaN	NaN	NaN	NaN	NaN	NaN	NaN	NaN	NaN	NaN	NaN	NaN	NaN	NaN	NaN	NaN	NaN	NaN	NaN	NaN	NaN	NaN	NaN	NaN	NaN	NaN	NaN	NaN	NaN	NaN	NaN	NaN	NaN	NaN	NaN	NaN	NaN
NaN	NaN	NaN	NaN	NaN	NaN	NaN	NaN	NaN	NaN	NaN	NaN	NaN	NaN	NaN	NaN	NaN	NaN	NaN	NaN	NaN	NaN	NaN	NaN	NaN	NaN	NaN	NaN	NaN	NaN	NaN	NaN	NaN	NaN	NaN	NaN	NaN	NaN	NaN	NaN	NaN	NaN	NaN	NaN	NaN	NaN	NaN	NaN	NaN	NaN
NaN	NaN	NaN	NaN	NaN	NaN	NaN	NaN	NaN	NaN	NaN	NaN	NaN	NaN	NaN	NaN	NaN	NaN	NaN	NaN	NaN	NaN	NaN	NaN	NaN	NaN	NaN	NaN	NaN	NaN	NaN	NaN	NaN	NaN	NaN	NaN	NaN	NaN	NaN	NaN	NaN	NaN	NaN	NaN	NaN	NaN	NaN	NaN	NaN	NaN
NaN	NaN	NaN	NaN	NaN	NaN	NaN	NaN	NaN	NaN	NaN	NaN	NaN	NaN	NaN	NaN	NaN	NaN	NaN	NaN	NaN	NaN	NaN	NaN	NaN	NaN	NaN	NaN	NaN	NaN	NaN	NaN	NaN	NaN	NaN	NaN	NaN	NaN	NaN	NaN	NaN	NaN	NaN	NaN	NaN	NaN	NaN	NaN	NaN	NaN
NaN	NaN	NaN	NaN	NaN	NaN	NaN	NaN	NaN	NaN	NaN	NaN	NaN	NaN	NaN	NaN	NaN	NaN	NaN	NaN	NaN	NaN	NaN	NaN	NaN	NaN	NaN	NaN	NaN	NaN	NaN	NaN	NaN	NaN	NaN	NaN	NaN	NaN	NaN	NaN	NaN	NaN	NaN	NaN	NaN	NaN	NaN	NaN	NaN	NaN
NaN	NaN	NaN	NaN	NaN	NaN	NaN	NaN	NaN	NaN	NaN	NaN	NaN	NaN	NaN	NaN	NaN	NaN	NaN	NaN	NaN	NaN	NaN	NaN	NaN	NaN	NaN	NaN	NaN	NaN	NaN	NaN	NaN	NaN	NaN	NaN	NaN	NaN	NaN	NaN	NaN	NaN	NaN	NaN	NaN	NaN	NaN	NaN	NaN	NaN
NaN	NaN	NaN	NaN	NaN	NaN	NaN	NaN	NaN	NaN	NaN	NaN	NaN	NaN	NaN	NaN	NaN	NaN	NaN	NaN	NaN	NaN	NaN	NaN	NaN	NaN	NaN	NaN	NaN	NaN	NaN	NaN	NaN	NaN	NaN	NaN	NaN	NaN	NaN	NaN	NaN	NaN	NaN	NaN	NaN	NaN	NaN	NaN	NaN	NaN
NaN	NaN	NaN	NaN	NaN	NaN	NaN	NaN	NaN	NaN	NaN	NaN	NaN	NaN	NaN	NaN	NaN	NaN	NaN	NaN	NaN	NaN	NaN	NaN	NaN	NaN	NaN	NaN	NaN	NaN	NaN	NaN	NaN	NaN	NaN	NaN	NaN	NaN	NaN	NaN	NaN	NaN	NaN	NaN	NaN	NaN	NaN	NaN	NaN	NaN
NaN	NaN	NaN	NaN	NaN	NaN	NaN	NaN	NaN	NaN	NaN	NaN	NaN	NaN	NaN	NaN	NaN	NaN	NaN	NaN	NaN	NaN	NaN	NaN	NaN	NaN	NaN	NaN	NaN	NaN	NaN	NaN	NaN	NaN	NaN	NaN	NaN	NaN	NaN	NaN	NaN	NaN	NaN	NaN	NaN	NaN	NaN	NaN	NaN	NaN
NaN	NaN	NaN	NaN	NaN	NaN	NaN	NaN	NaN	NaN	NaN	NaN	NaN	NaN	NaN	NaN	NaN	NaN	NaN	NaN	NaN	NaN	NaN	NaN	NaN	NaN	NaN	NaN	NaN	NaN	NaN	NaN	NaN	NaN	NaN	NaN	NaN	NaN	NaN	NaN	NaN	NaN	NaN	NaN	NaN	NaN	NaN	NaN	NaN	NaN
NaN	NaN	NaN	NaN	NaN	NaN	NaN	NaN	NaN	NaN	NaN	NaN	NaN	NaN	NaN	NaN	NaN	NaN	NaN	NaN	NaN	NaN	NaN	NaN	NaN	NaN	NaN	NaN	NaN	NaN	NaN	NaN	NaN	NaN	NaN	NaN	NaN	NaN	NaN	NaN	NaN	NaN	NaN	NaN	NaN	NaN	NaN	NaN	NaN	NaN
NaN	NaN	NaN	NaN	NaN	NaN	NaN	NaN	NaN	NaN	NaN	NaN	NaN	NaN	NaN	NaN	NaN	NaN	NaN	NaN	NaN	NaN	NaN	NaN	NaN	NaN	NaN	NaN	NaN	NaN	NaN	NaN	NaN	NaN	NaN	NaN	NaN	NaN	NaN	NaN	NaN	NaN	NaN	NaN	NaN	NaN	NaN	NaN	NaN	NaN
NaN	NaN	NaN	NaN	NaN	NaN	NaN	NaN	NaN	NaN	NaN	NaN	NaN	NaN	NaN	NaN	NaN	NaN	NaN	NaN	NaN	NaN	NaN	NaN	NaN	NaN	NaN	NaN	NaN	NaN	NaN	NaN	NaN	NaN	NaN	NaN	NaN	NaN	NaN	NaN	NaN	NaN	NaN	NaN	NaN	NaN	NaN	NaN	NaN	NaN
NaN	NaN	NaN	NaN	NaN	NaN	NaN	NaN	NaN	NaN	NaN	NaN	NaN	NaN	NaN	NaN	NaN	NaN	NaN	NaN	NaN	NaN	NaN	NaN	NaN	NaN	NaN	NaN	NaN	NaN	NaN	NaN	NaN	NaN	NaN	NaN	NaN	NaN	NaN	NaN	NaN	NaN	NaN	NaN	NaN	NaN	NaN	NaN	NaN	NaN
NaN	NaN	NaN	NaN	NaN	NaN	NaN	NaN	NaN	NaN	NaN	NaN	NaN	NaN	NaN	NaN	NaN	NaN	NaN	NaN	NaN	NaN	NaN	NaN	NaN	NaN	NaN	NaN	NaN	NaN	NaN	NaN	NaN	NaN	NaN	NaN	NaN	NaN	NaN	NaN	NaN	NaN	NaN	NaN	NaN	NaN	NaN	NaN	NaN	NaN
NaN	NaN	NaN	NaN	NaN	NaN	NaN	NaN	NaN	NaN	NaN	NaN	NaN	NaN	NaN	NaN	NaN	NaN	NaN	NaN	NaN	NaN	NaN	NaN	NaN	NaN	NaN	NaN	NaN	NaN	NaN	NaN	NaN	NaN	NaN	NaN	NaN	NaN	NaN	NaN	NaN	NaN	NaN	NaN	NaN	NaN	NaN	NaN	NaN	NaN
NaN	NaN	NaN	NaN	NaN	NaN	NaN	NaN	NaN	NaN	NaN	NaN	NaN	NaN	NaN	NaN	NaN	NaN	NaN	NaN	NaN	NaN	NaN	NaN	NaN	NaN	NaN	NaN	NaN	NaN	NaN	NaN	NaN	NaN	NaN	NaN	NaN	NaN	NaN	NaN	NaN	NaN	NaN	NaN	NaN	NaN	NaN	NaN	NaN	NaN
NaN	NaN	NaN	NaN	NaN	NaN	NaN	NaN	NaN	NaN	NaN	NaN	NaN	NaN	NaN	NaN	NaN	NaN	NaN	NaN	NaN	NaN	NaN	NaN	NaN	NaN	NaN	NaN	NaN	NaN	NaN	NaN	NaN	NaN	NaN	NaN	NaN	NaN	NaN	NaN	NaN	NaN	NaN	NaN	NaN	NaN	NaN	NaN	NaN	NaN
NaN	NaN	NaN	NaN	NaN	NaN	NaN	NaN	NaN	NaN	NaN	NaN	NaN	NaN	NaN	NaN	NaN	NaN	NaN	NaN	NaN	NaN	NaN	NaN	NaN	NaN	NaN	NaN	NaN	NaN	NaN	NaN	NaN	NaN	NaN	NaN	NaN	NaN	NaN	NaN	NaN	NaN	NaN	NaN	NaN	NaN	NaN	NaN	NaN	NaN
NaN	NaN	NaN	NaN	NaN	NaN	NaN	NaN	NaN	NaN	NaN	NaN	NaN	NaN	NaN	NaN	NaN	NaN	NaN	NaN	NaN	NaN	NaN	NaN	NaN	NaN	NaN	NaN	NaN	NaN	NaN	NaN	NaN	NaN	NaN	NaN	NaN	NaN	NaN	NaN	NaN	NaN	NaN	NaN	NaN	NaN	NaN	NaN	NaN	NaN
NaN	NaN	NaN	NaN	NaN	NaN	NaN	NaN	NaN	NaN	NaN	NaN	NaN	NaN	NaN	NaN	NaN	NaN	NaN	NaN	NaN	NaN	NaN	NaN	NaN	NaN	NaN	NaN	NaN	NaN	NaN	NaN	NaN	NaN	NaN	NaN	NaN	NaN	NaN	NaN	NaN	NaN	NaN	NaN	NaN	NaN	NaN	NaN	NaN	NaN
NaN	NaN	NaN	NaN	NaN	NaN	NaN	NaN	NaN	NaN	NaN	NaN	NaN	NaN	NaN	NaN	NaN	NaN	NaN	NaN	NaN	NaN	NaN	NaN	NaN	NaN	NaN	NaN	NaN	NaN	NaN	NaN	NaN	NaN	NaN	NaN	NaN	NaN	NaN	NaN	NaN	NaN	NaN	NaN	NaN	NaN	NaN	NaN	NaN	NaN
NaN	NaN	NaN	NaN	NaN	NaN	NaN	NaN	NaN	NaN	NaN	NaN	NaN	NaN	NaN	NaN	NaN	NaN	NaN	NaN	NaN	NaN	NaN	NaN	NaN	NaN	NaN	NaN	NaN	NaN	NaN	NaN	NaN	NaN	NaN	NaN	NaN	NaN	NaN	NaN	NaN	NaN	NaN	NaN	NaN	NaN	NaN	NaN	NaN	NaN
NaN	NaN	NaN	NaN	NaN	NaN	NaN	NaN	NaN	NaN	NaN	NaN	NaN	NaN	NaN	NaN	NaN	NaN	NaN	NaN	NaN	NaN	NaN	NaN	NaN	NaN	NaN	NaN	NaN	NaN	NaN	NaN	NaN	NaN	NaN	NaN	NaN	NaN	NaN	NaN	NaN	NaN	NaN	NaN	NaN	NaN	NaN	NaN	NaN	NaN
NaN	NaN	NaN	NaN	NaN	NaN	NaN	NaN	NaN	NaN	NaN	NaN	NaN	NaN	NaN	NaN	NaN	NaN	NaN	NaN	NaN	NaN	NaN	NaN	NaN	NaN	NaN	NaN	NaN	NaN	NaN	NaN	NaN	NaN	NaN	NaN	NaN	NaN	NaN	NaN	NaN	NaN	NaN	NaN	NaN	NaN	NaN	NaN	NaN	NaN
NaN	NaN	NaN	NaN	NaN	NaN	NaN	NaN	NaN	NaN	NaN	NaN	NaN	NaN	NaN	NaN	NaN	NaN	NaN	NaN	NaN	NaN	NaN	NaN	NaN	NaN	NaN	NaN	NaN	NaN	NaN	NaN	NaN	NaN	NaN	NaN	NaN	NaN	NaN	NaN	NaN	NaN	NaN	NaN	NaN	NaN	NaN	NaN	NaN	NaN
NaN	NaN	NaN	NaN	NaN	NaN	NaN	NaN	NaN	NaN	NaN	NaN	NaN	NaN	NaN	NaN	NaN	NaN	NaN	NaN	NaN	NaN	NaN	NaN	NaN	NaN	NaN	NaN	NaN	NaN	NaN	NaN	NaN	NaN	NaN	NaN	NaN	NaN	NaN	NaN	NaN	NaN	NaN	NaN	NaN	NaN	NaN	NaN	NaN	NaN
NaN	NaN	NaN	NaN	NaN	NaN	NaN	NaN	NaN	NaN	NaN	NaN	NaN	NaN	NaN	NaN	NaN	NaN	NaN	NaN	NaN	NaN	NaN	NaN	NaN	NaN	NaN	NaN	NaN	NaN	NaN	NaN	NaN	NaN	NaN	NaN	NaN	NaN	NaN	NaN	NaN	NaN	NaN	NaN	NaN	NaN	NaN	NaN	NaN	NaN
NaN	NaN	NaN	NaN	NaN	NaN	NaN	NaN	NaN	NaN	NaN	NaN	NaN	NaN	NaN	NaN	NaN	NaN	NaN	NaN	NaN	NaN	NaN	NaN	NaN	NaN	NaN	NaN	NaN	NaN	NaN	NaN	NaN	NaN	NaN	NaN	NaN	NaN	NaN	NaN	NaN	NaN	NaN	NaN	NaN	NaN	NaN	NaN	NaN	NaN
NaN	NaN	NaN	NaN	NaN	NaN	NaN	NaN	NaN	NaN	NaN	NaN	NaN	NaN	NaN	NaN	NaN	NaN	NaN	NaN	NaN	NaN	NaN	NaN	NaN	NaN	NaN	NaN	NaN	NaN	NaN	NaN	NaN	NaN	NaN	NaN	NaN	NaN	NaN	NaN	NaN	NaN	NaN	NaN	NaN	NaN	NaN	NaN	NaN	NaN
NaN	NaN	NaN	NaN	NaN	NaN	NaN	NaN	NaN	NaN	NaN	NaN	NaN	NaN	NaN	NaN	NaN	NaN	NaN	NaN	NaN	NaN	NaN	NaN	NaN	NaN	NaN	NaN	NaN	NaN	NaN	NaN	NaN	NaN	NaN	NaN	NaN	NaN	NaN	NaN	NaN	NaN	NaN	NaN	NaN	NaN	NaN	NaN	NaN	NaN
NaN	NaN	NaN	NaN	NaN	NaN	NaN	NaN	NaN	NaN	NaN	NaN	NaN	NaN	NaN	NaN	NaN	NaN	NaN	NaN	NaN	NaN	NaN	NaN	NaN	NaN	NaN	NaN	NaN	NaN	NaN	NaN	NaN	NaN	NaN	NaN	NaN	NaN	NaN	NaN	NaN	NaN	NaN	NaN	NaN	NaN	NaN	NaN	NaN	NaN
NaN	NaN	NaN	NaN	NaN	NaN	NaN	NaN	NaN	NaN	NaN	NaN	NaN	NaN	NaN	NaN	NaN	NaN	NaN	NaN	NaN	NaN	NaN	NaN	NaN	NaN	NaN	NaN	NaN	NaN	NaN	NaN	NaN	NaN	NaN	NaN	NaN	NaN	NaN	NaN	NaN	NaN	NaN	NaN	NaN	NaN	NaN	NaN	NaN	NaN
NaN	NaN	NaN	NaN	NaN	NaN	NaN	NaN	NaN	NaN	NaN	NaN	NaN	NaN	NaN	NaN	NaN	NaN	NaN	NaN	NaN	NaN	NaN	NaN	NaN	NaN	NaN	NaN	NaN	NaN	NaN	NaN	NaN	1974.72	NaN	NaN	NaN	NaN	NaN	NaN	NaN	NaN	NaN	NaN	NaN	NaN	NaN	NaN	NaN	NaN
NaN	NaN	NaN	NaN	NaN	NaN	NaN	NaN	NaN	NaN	NaN	NaN	NaN	NaN	NaN	NaN	NaN	NaN	NaN	NaN	NaN	NaN	NaN	NaN	NaN	NaN	NaN	NaN	NaN	NaN	NaN	NaN	NaN	NaN	NaN	NaN	NaN	NaN	NaN	NaN	NaN	NaN	NaN	NaN	NaN	NaN	NaN	NaN	NaN	NaN
NaN	NaN	NaN	NaN	NaN	NaN	NaN	NaN	NaN	NaN	NaN	NaN	NaN	NaN	NaN	NaN	NaN	NaN	NaN	NaN	NaN	NaN	NaN	NaN	NaN	NaN	NaN	NaN	NaN	NaN	NaN	NaN	NaN	NaN	NaN	NaN	NaN	NaN	NaN	NaN	NaN	NaN	NaN	NaN	NaN	NaN	NaN	NaN	NaN	NaN
NaN	NaN	NaN	NaN	NaN	NaN	NaN	NaN	NaN	NaN	NaN	NaN	NaN	NaN	NaN	NaN	NaN	NaN	NaN	NaN	NaN	NaN	NaN	NaN	NaN	NaN	NaN	NaN	NaN	NaN	NaN	NaN	NaN	NaN	NaN	NaN	NaN	NaN	NaN	NaN	NaN	NaN	NaN	NaN	NaN	NaN	NaN	NaN	NaN	NaN
NaN	NaN	NaN	NaN	NaN	NaN	NaN	NaN	NaN	NaN	NaN	NaN	NaN	NaN	NaN	NaN	NaN	NaN	NaN	NaN	NaN	NaN	NaN	NaN	NaN	NaN	NaN	NaN	NaN	NaN	NaN	NaN	NaN	NaN	NaN	NaN	NaN	NaN	NaN	NaN	NaN	NaN	NaN	NaN	NaN	NaN	NaN	NaN	NaN	NaN
NaN	NaN	NaN	NaN	NaN	NaN	NaN	NaN	NaN	NaN	NaN	NaN	NaN	NaN	NaN	NaN	NaN	NaN	NaN	NaN	NaN	NaN	NaN	NaN	NaN	NaN	NaN	NaN	NaN	NaN	NaN	NaN	NaN	NaN	NaN	NaN	NaN	NaN	NaN	NaN	NaN	NaN	NaN	NaN	NaN	NaN	NaN	NaN	NaN	NaN
NaN	NaN	NaN	NaN	NaN	NaN	NaN	NaN	NaN	NaN	NaN	NaN	NaN	NaN	NaN	NaN	NaN	NaN	NaN	NaN	NaN	NaN	NaN	NaN	NaN	NaN	NaN	NaN	NaN	NaN	NaN	NaN	NaN	NaN	NaN	NaN	NaN	NaN	NaN	NaN	NaN	NaN	NaN	NaN	NaN	NaN	NaN	NaN	NaN	NaN
NaN	NaN	NaN	NaN	NaN	NaN	NaN	NaN	NaN	NaN	NaN	NaN	NaN	NaN	NaN	NaN	NaN	NaN	NaN	NaN	NaN	NaN	NaN	NaN	NaN	NaN	NaN	NaN	NaN	NaN	NaN	NaN	NaN	NaN	NaN	NaN	NaN	NaN	NaN	NaN	NaN	NaN	NaN	NaN	NaN	NaN	NaN	NaN	NaN	NaN
NaN	NaN	NaN	NaN	NaN	NaN	NaN	NaN	NaN	NaN	NaN	NaN	NaN	NaN	NaN	NaN	NaN	NaN	NaN	NaN	NaN	NaN	NaN	NaN	NaN	NaN	NaN	NaN	NaN	NaN	NaN	NaN	NaN	NaN	NaN	NaN	NaN	NaN	NaN	NaN	NaN	NaN	NaN	NaN	NaN	NaN	NaN	NaN	NaN	NaN
NaN	NaN	NaN	NaN	NaN	NaN	NaN	NaN	NaN	NaN	NaN	NaN	NaN	NaN	NaN	NaN	NaN	NaN	NaN	NaN	NaN	NaN	NaN	NaN	NaN	NaN	NaN	NaN	NaN	NaN	NaN	NaN	NaN	NaN	NaN	NaN	NaN	NaN	NaN	NaN	NaN	NaN	NaN	NaN	NaN	NaN	NaN	NaN	NaN	NaN
NaN	NaN	NaN	NaN	NaN	NaN	NaN	NaN	NaN	NaN	NaN	NaN	NaN	NaN	NaN	NaN	NaN	NaN	NaN	NaN	NaN	NaN	NaN	NaN	NaN	NaN	NaN	NaN	NaN	NaN	NaN	NaN	2086.04	NaN	NaN	NaN	NaN	NaN	1751.92	NaN	NaN	NaN	NaN	NaN	NaN	NaN	NaN	NaN	NaN	NaN
NaN	NaN	NaN	NaN	NaN	NaN	NaN	NaN	NaN	NaN	NaN	NaN	NaN	NaN	NaN	NaN	NaN	NaN	NaN	NaN	NaN	NaN	NaN	NaN	NaN	NaN	NaN	NaN	NaN	NaN	NaN	NaN	NaN	NaN	NaN	NaN	NaN	NaN	NaN	NaN	NaN	NaN	NaN	NaN	NaN	NaN	NaN	NaN	NaN	NaN
NaN	NaN	NaN	NaN	NaN	NaN	NaN	NaN	NaN	NaN	NaN	NaN	NaN	NaN	NaN	NaN	NaN	NaN	NaN	NaN	NaN	NaN	NaN	NaN	NaN	NaN	NaN	NaN	NaN	NaN	NaN	NaN	2079.4	NaN	NaN	NaN	NaN	NaN	NaN	1789.36	NaN	NaN	NaN	NaN	NaN	NaN	NaN	NaN	NaN	NaN
NaN	NaN	NaN	NaN	NaN	NaN	NaN	NaN	NaN	NaN	NaN	NaN	NaN	NaN	NaN	NaN	NaN	NaN	NaN	NaN	NaN	NaN	NaN	NaN	NaN	NaN	NaN	NaN	NaN	NaN	NaN	NaN	2033.96	NaN	NaN	NaN	NaN	NaN	2041.28	1955.12	NaN	NaN	NaN	NaN	NaN	NaN	NaN	NaN	NaN	NaN
NaN	NaN	NaN	NaN	NaN	NaN	NaN	NaN	NaN	NaN	NaN	NaN	NaN	NaN	NaN	NaN	NaN	NaN	NaN	NaN	NaN	NaN	NaN	NaN	NaN	NaN	NaN	NaN	NaN	NaN	NaN	NaN	NaN	NaN	NaN	NaN	NaN	NaN	2088.12	NaN	NaN	NaN	NaN	NaN	NaN	NaN	NaN	NaN	NaN	NaN
NaN	NaN	NaN	NaN	NaN	NaN	NaN	NaN	NaN	NaN	NaN	NaN	NaN	NaN	NaN	NaN	NaN	NaN	NaN	NaN	NaN	NaN	NaN	NaN	NaN	NaN	NaN	NaN	NaN	NaN	NaN	NaN	1989.76	NaN	NaN	NaN	NaN	NaN	1882.2	1712.64	NaN	NaN	NaN	NaN	NaN	NaN	NaN	NaN	NaN	NaN
NaN	NaN	NaN	NaN	NaN	NaN	NaN	NaN	NaN	NaN	NaN	NaN	NaN	NaN	NaN	NaN	NaN	NaN	NaN	NaN	NaN	NaN	NaN	NaN	NaN	NaN	NaN	NaN	NaN	NaN	NaN	NaN	NaN	NaN	NaN	NaN	NaN	NaN	2221.48	NaN	NaN	NaN	NaN	NaN	NaN	NaN	NaN	NaN	NaN	NaN
NaN	NaN	NaN	NaN	NaN	NaN	NaN	NaN	NaN	NaN	NaN	NaN	NaN	NaN	NaN	NaN	NaN	NaN	NaN	NaN	NaN	NaN	NaN	NaN	NaN	NaN	NaN	NaN	NaN	NaN	NaN	NaN	NaN	NaN	NaN	NaN	NaN	NaN	NaN	NaN	NaN	NaN	NaN	NaN	NaN	NaN	NaN	NaN	NaN	NaN
NaN	NaN	NaN	NaN	NaN	NaN	NaN	NaN	NaN	NaN	NaN	NaN	NaN	NaN	NaN	NaN	NaN	NaN	NaN	NaN	NaN	NaN	NaN	NaN	NaN	NaN	NaN	NaN	NaN	NaN	NaN	NaN	NaN	NaN	NaN	NaN	NaN	NaN	NaN	NaN	NaN	NaN	NaN	NaN	NaN	NaN	NaN	NaN	NaN	NaN
NaN	NaN	NaN	NaN	NaN	NaN	NaN	NaN	NaN	NaN	NaN	NaN	NaN	NaN	NaN	NaN	NaN	NaN	NaN	NaN	NaN	NaN	NaN	NaN	NaN	NaN	NaN	NaN	NaN	NaN	NaN	NaN	NaN	NaN	NaN	NaN	NaN	NaN	NaN	NaN	NaN	NaN	NaN	NaN	NaN	NaN	NaN	NaN	NaN	NaN
NaN	NaN	NaN	NaN	NaN	NaN	NaN	NaN	NaN	NaN	NaN	NaN	NaN	NaN	NaN	NaN	NaN	NaN	NaN	NaN	NaN	NaN	NaN	NaN	NaN	NaN	NaN	NaN	NaN	NaN	NaN	NaN	NaN	NaN	NaN	NaN	NaN	NaN	NaN	NaN	NaN	NaN	NaN	NaN	NaN	NaN	NaN	NaN	NaN	1406.24
NaN	NaN	NaN	NaN	NaN	NaN	NaN	NaN	NaN	NaN	NaN	NaN	NaN	NaN	NaN	NaN	NaN	NaN	NaN	NaN	NaN	NaN	NaN	NaN	NaN	NaN	NaN	NaN	NaN	NaN	NaN	NaN	2231.56	NaN	NaN	NaN	NaN	NaN	2037.52	NaN	NaN	NaN	NaN	NaN	NaN	NaN	NaN	NaN	NaN	NaN
NaN	NaN	NaN	NaN	NaN	NaN	NaN	NaN	NaN	NaN	NaN	NaN	NaN	NaN	NaN	NaN	NaN	NaN	NaN	NaN	NaN	NaN	NaN	NaN	NaN	NaN	NaN	NaN	NaN	NaN	NaN	NaN	NaN	NaN	NaN	NaN	NaN	NaN	NaN	NaN	NaN	NaN	NaN	NaN	NaN	NaN	NaN	NaN	NaN	NaN
NaN	NaN	NaN	NaN	NaN	NaN	NaN	NaN	NaN	NaN	NaN	NaN	NaN	NaN	NaN	NaN	NaN	NaN	NaN	NaN	NaN	NaN	NaN	NaN	NaN	NaN	NaN	NaN	NaN	NaN	NaN	NaN	1767.96	NaN	NaN	NaN	NaN	NaN	2098.48	NaN	NaN	NaN	NaN	NaN	NaN	NaN	NaN	NaN	NaN	NaN
NaN	NaN	NaN	NaN	NaN	NaN	NaN	NaN	NaN	NaN	NaN	NaN	NaN	NaN	NaN	NaN	NaN	NaN	NaN	NaN	NaN	NaN	NaN	NaN	NaN	NaN	NaN	NaN	NaN	NaN	NaN	NaN	1701.24	NaN	NaN	NaN	NaN	NaN	2311.24	NaN	NaN	NaN	NaN	NaN	NaN	NaN	NaN	NaN	NaN	NaN
NaN	NaN	NaN	NaN	NaN	NaN	NaN	NaN	NaN	NaN	NaN	NaN	NaN	NaN	NaN	NaN	NaN	NaN	NaN	NaN	NaN	NaN	NaN	NaN	NaN	NaN	NaN	NaN	NaN	NaN	NaN	NaN	1728.72	NaN	NaN	NaN	NaN	NaN	2064.56	NaN	NaN	NaN	NaN	NaN	NaN	NaN	NaN	NaN	NaN	NaN
NaN	NaN	NaN	NaN	NaN	NaN	NaN	NaN	NaN	NaN	NaN	NaN	NaN	NaN	NaN	NaN	NaN	NaN	NaN	NaN	NaN	NaN	NaN	NaN	NaN	NaN	NaN	NaN	NaN	NaN	NaN	NaN	1858.12	NaN	NaN	NaN	NaN	NaN	2306.96	NaN	NaN	1917	NaN	NaN	NaN	NaN	NaN	1554.76	NaN	1342.12
NaN	NaN	NaN	NaN	NaN	NaN	NaN	NaN	NaN	NaN	NaN	NaN	NaN	NaN	NaN	NaN	NaN	NaN	NaN	NaN	NaN	NaN	NaN	NaN	NaN	NaN	NaN	NaN	NaN	NaN	NaN	NaN	2043.8	NaN	NaN	NaN	NaN	NaN	NaN	NaN	NaN	1330.48	NaN	NaN	NaN	NaN	NaN	NaN	NaN	1432
NaN	NaN	NaN	NaN	NaN	NaN	NaN	NaN	NaN	NaN	NaN	NaN	NaN	NaN	NaN	NaN	NaN	NaN	NaN	NaN	NaN	NaN	NaN	NaN	NaN	NaN	NaN	NaN	NaN	NaN	NaN	NaN	1986.04	NaN	NaN	NaN	NaN	NaN	1829.4	NaN	NaN	NaN	NaN	1810.32	NaN	NaN	NaN	1815.88	NaN	1500.2
NaN	NaN	NaN	NaN	NaN	NaN	NaN	NaN	NaN	NaN	NaN	NaN	NaN	NaN	NaN	NaN	NaN	NaN	NaN	NaN	NaN	NaN	NaN	NaN	NaN	NaN	NaN	NaN	NaN	NaN	NaN	NaN	1731.84	NaN	1550.96	NaN	NaN	NaN	1850.76	NaN	NaN	1986.8	NaN	1749.68	NaN	NaN	NaN	NaN	NaN	1616.56
NaN	NaN	NaN	NaN	NaN	NaN	NaN	NaN	NaN	NaN	NaN	NaN	NaN	NaN	NaN	NaN	NaN	NaN	NaN	NaN	NaN	NaN	NaN	NaN	NaN	NaN	NaN	NaN	NaN	NaN	NaN	NaN	1966.08	NaN	NaN	NaN	NaN	NaN	1801.16	NaN	NaN	1890.64	NaN	NaN	NaN	NaN	NaN	1228.92	NaN	1421.24
NaN	NaN	NaN	NaN	NaN	NaN	NaN	NaN	NaN	NaN	NaN	NaN	NaN	NaN	NaN	NaN	NaN	NaN	NaN	NaN	NaN	NaN	NaN	NaN	NaN	NaN	NaN	NaN	NaN	NaN	NaN	NaN	1887.76	NaN	1493.52	NaN	NaN	NaN	1923.4	NaN	NaN	1668.44	NaN	NaN	1878	NaN	NaN	1228.68	NaN	NaN
NaN	NaN	NaN	NaN	NaN	NaN	NaN	NaN	NaN	NaN	NaN	NaN	NaN	NaN	NaN	NaN	NaN	NaN	NaN	NaN	NaN	NaN	NaN	NaN	NaN	NaN	NaN	NaN	NaN	NaN	NaN	NaN	1848.12	NaN	NaN	NaN	NaN	NaN	1834.56	NaN	NaN	NaN	NaN	NaN	NaN	NaN	NaN	NaN	NaN	NaN
NaN	NaN	NaN	NaN	NaN	NaN	NaN	NaN	NaN	NaN	NaN	NaN	NaN	NaN	NaN	NaN	NaN	NaN	NaN	NaN	NaN	NaN	NaN	NaN	NaN	NaN	NaN	NaN	NaN	NaN	NaN	NaN	1721.88	NaN	1622.08	NaN	NaN	NaN	1782.2	NaN	NaN	1738.52	NaN	NaN	NaN	2247.96	NaN	NaN	NaN	NaN
NaN	NaN	NaN	NaN	NaN	NaN	NaN	NaN	NaN	NaN	NaN	NaN	NaN	NaN	NaN	NaN	NaN	NaN	NaN	NaN	829.24	NaN	NaN	NaN	NaN	NaN	NaN	NaN	NaN	NaN	NaN	NaN	1789	NaN	1719	NaN	NaN	NaN	1897.76	NaN	NaN	2037.28	NaN	NaN	NaN	NaN	NaN	1597.32	NaN	NaN
NaN	NaN	NaN	NaN	NaN	NaN	NaN	NaN	NaN	NaN	NaN	NaN	NaN	NaN	NaN	NaN	NaN	NaN	NaN	NaN	NaN	NaN	NaN	NaN	NaN	NaN	NaN	NaN	NaN	NaN	NaN	NaN	1797	NaN	1412.84	NaN	NaN	NaN	1977.72	NaN	2300.52	1707.04	NaN	NaN	NaN	NaN	NaN	1853.76	NaN	NaN
NaN	NaN	NaN	NaN	NaN	NaN	NaN	NaN	NaN	NaN	NaN	NaN	NaN	NaN	NaN	NaN	NaN	NaN	NaN	NaN	819.48	NaN	NaN	NaN	NaN	NaN	NaN	NaN	NaN	NaN	NaN	NaN	1872.6	NaN	1094.28	NaN	NaN	NaN	1794.72	NaN	2079.56	1779.44	NaN	NaN	NaN	NaN	NaN	1914.68	NaN	NaN
NaN	NaN	NaN	NaN	NaN	NaN	NaN	NaN	NaN	NaN	NaN	NaN	NaN	NaN	NaN	NaN	NaN	NaN	NaN	NaN	NaN	NaN	NaN	NaN	NaN	NaN	NaN	NaN	NaN	NaN	NaN	NaN	1596.08	NaN	1507.36	NaN	NaN	NaN	1942.92	NaN	2116.08	1765.8	NaN	1690.28	NaN	NaN	NaN	1680.68	1566.32	NaN
NaN	NaN	NaN	NaN	NaN	NaN	NaN	530.2	NaN	NaN	NaN	NaN	NaN	NaN	NaN	NaN	NaN	NaN	NaN	NaN	NaN	NaN	NaN	NaN	NaN	NaN	NaN	NaN	NaN	NaN	NaN	NaN	1793.32	NaN	1245.16	NaN	NaN	NaN	2087.24	NaN	2024.08	2042.08	NaN	1616.04	NaN	NaN	NaN	1890.96	NaN	NaN
NaN	NaN	NaN	NaN	NaN	NaN	NaN	NaN	NaN	NaN	NaN	NaN	NaN	NaN	NaN	NaN	NaN	NaN	NaN	NaN	NaN	NaN	NaN	NaN	NaN	NaN	NaN	NaN	NaN	NaN	NaN	NaN	NaN	NaN	1488.76	NaN	NaN	NaN	2107.36	NaN	2050.8	1423.48	NaN	1810.56	NaN	NaN	NaN	1791.88	NaN	NaN
NaN	NaN	NaN	NaN	NaN	NaN	NaN	NaN	NaN	NaN	NaN	NaN	NaN	NaN	NaN	NaN	NaN	NaN	NaN	NaN	NaN	NaN	NaN	NaN	NaN	NaN	NaN	NaN	NaN	NaN	NaN	NaN	NaN	NaN	1038.12	NaN	NaN	NaN	2350.4	NaN	2238.72	1745.2	1973.36	1793.28	NaN	NaN	NaN	NaN	NaN	NaN
NaN	NaN	NaN	NaN	NaN	NaN	NaN	NaN	NaN	NaN	NaN	NaN	NaN	NaN	NaN	NaN	NaN	NaN	NaN	NaN	NaN	NaN	NaN	NaN	NaN	NaN	NaN	NaN	NaN	NaN	NaN	NaN	NaN	NaN	1350.12	NaN	NaN	NaN	2025.48	NaN	1909.48	1361.52	1968.48	1859.76	NaN	NaN	NaN	1434.36	NaN	NaN
NaN	NaN	NaN	NaN	NaN	NaN	NaN	NaN	NaN	NaN	NaN	NaN	NaN	NaN	NaN	NaN	NaN	NaN	NaN	NaN	NaN	NaN	NaN	NaN	NaN	NaN	NaN	NaN	NaN	NaN	NaN	NaN	NaN	NaN	1410.28	NaN	NaN	NaN	2019.24	NaN	1761.16	NaN	NaN	1803.68	NaN	NaN	NaN	1173.44	NaN	NaN
NaN	NaN	NaN	NaN	NaN	NaN	NaN	NaN	NaN	NaN	NaN	NaN	NaN	NaN	NaN	NaN	NaN	NaN	NaN	NaN	NaN	NaN	NaN	NaN	NaN	NaN	NaN	NaN	NaN	NaN	NaN	NaN	NaN	NaN	1364.72	NaN	NaN	NaN	2242.16	NaN	2320.36	NaN	NaN	1794.16	NaN	NaN	NaN	1765.32	NaN	NaN
NaN	NaN	NaN	NaN	NaN	NaN	NaN	NaN	NaN	NaN	NaN	NaN	NaN	NaN	NaN	NaN	NaN	NaN	NaN	NaN	NaN	NaN	NaN	NaN	NaN	NaN	NaN	NaN	NaN	NaN	NaN	NaN	NaN	NaN	NaN	1922.2	NaN	NaN	2177.76	NaN	1675.88	NaN	NaN	1802.56	1827.12	NaN	NaN	NaN	NaN	NaN
NaN	NaN	NaN	NaN	NaN	NaN	NaN	NaN	NaN	NaN	NaN	NaN	NaN	NaN	NaN	NaN	NaN	NaN	NaN	NaN	NaN	NaN	NaN	NaN	NaN	NaN	NaN	NaN	NaN	NaN	NaN	NaN	NaN	NaN	1768.08	NaN	NaN	NaN	2182.44	NaN	2000.92	NaN	NaN	1945.36	1773.2	NaN	NaN	1630.92	NaN	NaN
NaN	NaN	NaN	NaN	NaN	NaN	NaN	NaN	NaN	NaN	NaN	NaN	NaN	NaN	NaN	NaN	NaN	NaN	NaN	NaN	NaN	NaN	NaN	NaN	NaN	NaN	NaN	NaN	NaN	NaN	NaN	NaN	NaN	NaN	1342.84	1927	NaN	NaN	NaN	NaN	2533.84	NaN	NaN	1777.36	1741.6	NaN	NaN	1799.72	NaN	NaN
NaN	NaN	NaN	NaN	NaN	NaN	NaN	NaN	NaN	NaN	NaN	NaN	NaN	NaN	NaN	NaN	NaN	NaN	NaN	NaN	NaN	NaN	NaN	NaN	NaN	NaN	NaN	NaN	NaN	NaN	NaN	NaN	NaN	NaN	1576.68	1892.04	NaN	NaN	NaN	NaN	2556.92	NaN	NaN	2078.8	1973.36	NaN	NaN	1741.08	NaN	NaN
NaN	NaN	NaN	NaN	NaN	NaN	NaN	NaN	NaN	NaN	NaN	NaN	NaN	NaN	NaN	NaN	NaN	NaN	NaN	NaN	NaN	NaN	NaN	NaN	NaN	NaN	NaN	NaN	NaN	NaN	NaN	NaN	NaN	NaN	NaN	NaN	NaN	NaN	NaN	NaN	1986.92	NaN	NaN	2047.2	2157.44	NaN	NaN	1439.36	NaN	NaN
NaN	NaN	NaN	NaN	NaN	NaN	NaN	NaN	NaN	NaN	NaN	NaN	NaN	NaN	NaN	NaN	NaN	NaN	NaN	NaN	NaN	NaN	NaN	NaN	NaN	NaN	NaN	NaN	NaN	NaN	NaN	NaN	1675.36	NaN	NaN	1919.88	NaN	NaN	NaN	NaN	1778.84	NaN	NaN	1838.48	2134.6	NaN	NaN	1392.24	NaN	NaN
NaN	NaN	NaN	NaN	NaN	NaN	NaN	NaN	NaN	NaN	NaN	NaN	NaN	NaN	NaN	NaN	NaN	NaN	NaN	621.48	NaN	NaN	NaN	NaN	NaN	NaN	NaN	NaN	NaN	NaN	NaN	NaN	1205.6	NaN	NaN	NaN	NaN	NaN	NaN	NaN	1557.84	NaN	NaN	2035	2068.6	NaN	NaN	1468.2	NaN	NaN
NaN	NaN	NaN	NaN	NaN	NaN	NaN	NaN	NaN	NaN	NaN	NaN	NaN	NaN	NaN	NaN	NaN	NaN	NaN	836.72	NaN	NaN	NaN	NaN	NaN	NaN	NaN	NaN	NaN	NaN	NaN	NaN	1107.72	NaN	NaN	NaN	NaN	NaN	NaN	NaN	1511.16	NaN	NaN	NaN	2021.24	NaN	NaN	1758.4	NaN	1740.48
NaN	NaN	NaN	NaN	NaN	NaN	NaN	NaN	NaN	NaN	NaN	NaN	NaN	NaN	NaN	NaN	NaN	NaN	NaN	707	NaN	NaN	NaN	NaN	NaN	NaN	NaN	1922.4	NaN	NaN	NaN	NaN	1186.64	NaN	NaN	NaN	NaN	NaN	NaN	NaN	NaN	NaN	NaN	NaN	1549.52	2142.2	NaN	1505.8	NaN	NaN
NaN	NaN	NaN	NaN	NaN	NaN	NaN	NaN	NaN	NaN	NaN	NaN	NaN	NaN	NaN	NaN	NaN	NaN	NaN	794.96	NaN	NaN	NaN	NaN	NaN	NaN	NaN	2121.64	NaN	NaN	NaN	NaN	1067	NaN	NaN	NaN	NaN	NaN	NaN	NaN	NaN	NaN	NaN	NaN	1087.64	1508	NaN	1663.6	NaN	1857.04
NaN	NaN	NaN	NaN	NaN	NaN	NaN	NaN	NaN	NaN	NaN	NaN	NaN	NaN	NaN	NaN	NaN	NaN	NaN	NaN	NaN	NaN	NaN	NaN	NaN	NaN	NaN	NaN	NaN	NaN	NaN	NaN	1138.96	NaN	NaN	NaN	NaN	1461.64	NaN	NaN	NaN	NaN	NaN	NaN	1819.04	1766.96	NaN	1979.36	NaN	1729.12
NaN	NaN	NaN	NaN	NaN	NaN	NaN	NaN	NaN	NaN	NaN	NaN	NaN	NaN	NaN	NaN	NaN	NaN	NaN	680.16	NaN	NaN	NaN	NaN	NaN	NaN	NaN	NaN	NaN	NaN	NaN	NaN	1393.4	NaN	NaN	NaN	NaN	1630.24	NaN	1862.88	2288.4	NaN	NaN	NaN	1757.04	1631.36	NaN	1785.24	NaN	1676.8
NaN	NaN	NaN	NaN	NaN	NaN	NaN	NaN	NaN	NaN	NaN	NaN	NaN	NaN	NaN	NaN	NaN	NaN	NaN	NaN	NaN	NaN	NaN	NaN	NaN	NaN	NaN	1969.12	NaN	NaN	NaN	NaN	1097.48	NaN	NaN	NaN	NaN	NaN	NaN	1934.48	2199.28	NaN	NaN	NaN	1886.68	1876.8	NaN	1636.2	1318.76	1685.52
NaN	NaN	NaN	NaN	NaN	NaN	NaN	NaN	NaN	NaN	NaN	NaN	NaN	NaN	NaN	NaN	NaN	NaN	NaN	766.48	NaN	NaN	NaN	NaN	NaN	NaN	NaN	2036.12	NaN	NaN	NaN	NaN	1318.88	NaN	NaN	NaN	1704.32	NaN	2045.16	1764.56	NaN	NaN	NaN	NaN	NaN	1668.96	NaN	1871	NaN	1575.48
NaN	NaN	NaN	NaN	NaN	NaN	NaN	651.32	NaN	NaN	NaN	NaN	NaN	NaN	NaN	NaN	NaN	NaN	NaN	NaN	NaN	NaN	NaN	NaN	NaN	NaN	NaN	NaN	NaN	NaN	NaN	NaN	1248.48	NaN	NaN	NaN	1667.16	NaN	2179.08	1828.72	2060.96	NaN	NaN	NaN	NaN	2126.32	NaN	1741.84	NaN	1456.8
NaN	NaN	NaN	NaN	NaN	NaN	NaN	NaN	NaN	NaN	NaN	NaN	NaN	NaN	NaN	NaN	NaN	NaN	NaN	NaN	NaN	NaN	NaN	NaN	NaN	NaN	NaN	1861.64	NaN	NaN	NaN	NaN	1405.16	NaN	NaN	NaN	NaN	NaN	2232.04	1858.6	2763.72	NaN	NaN	NaN	NaN	1665.52	NaN	2058.72	1675.6	1541.16
NaN	NaN	NaN	NaN	NaN	NaN	NaN	NaN	NaN	NaN	NaN	NaN	NaN	NaN	NaN	NaN	NaN	NaN	NaN	NaN	NaN	NaN	NaN	NaN	NaN	NaN	NaN	NaN	NaN	NaN	NaN	NaN	1376.48	NaN	NaN	1845.36	NaN	NaN	1760.08	NaN	2315.32	NaN	NaN	NaN	NaN	1723.8	NaN	1687.4	1729.08	1661.2
NaN	NaN	NaN	NaN	NaN	NaN	NaN	706.28	NaN	NaN	NaN	NaN	NaN	NaN	NaN	NaN	NaN	NaN	NaN	NaN	821.2	NaN	NaN	NaN	NaN	NaN	NaN	NaN	NaN	NaN	NaN	NaN	1434.8	NaN	NaN	1533.04	NaN	NaN	NaN	1917.52	1530.08	1649.88	NaN	NaN	NaN	1933.12	NaN	2055.28	NaN	1817.96
NaN	NaN	NaN	NaN	NaN	NaN	NaN	NaN	NaN	NaN	NaN	NaN	NaN	NaN	NaN	NaN	NaN	NaN	NaN	NaN	799.72	NaN	NaN	NaN	NaN	NaN	NaN	NaN	NaN	NaN	NaN	NaN	1186.24	NaN	NaN	1681.48	NaN	NaN	2119.32	1810.16	2105.36	NaN	NaN	NaN	NaN	1844.08	NaN	1906.48	1585.44	1685.4
NaN	NaN	NaN	NaN	NaN	NaN	NaN	NaN	NaN	NaN	NaN	NaN	NaN	NaN	NaN	NaN	NaN	NaN	NaN	NaN	NaN	NaN	NaN	NaN	NaN	NaN	NaN	NaN	1789.08	NaN	NaN	NaN	1649.52	NaN	1357.72	1706.68	NaN	NaN	NaN	1797.32	2223.04	1271.32	NaN	NaN	NaN	1673.4	NaN	2145.72	NaN	1935.4
NaN	NaN	NaN	NaN	NaN	NaN	NaN	NaN	NaN	NaN	NaN	NaN	NaN	NaN	NaN	NaN	NaN	NaN	NaN	NaN	NaN	NaN	NaN	NaN	NaN	NaN	NaN	NaN	NaN	NaN	NaN	NaN	1668.04	NaN	1527.24	NaN	NaN	NaN	NaN	1577.96	2245.16	1612.4	NaN	NaN	NaN	1979.8	NaN	1987.84	NaN	1527.24
NaN	NaN	NaN	NaN	NaN	NaN	NaN	795	NaN	NaN	NaN	NaN	NaN	NaN	NaN	NaN	NaN	NaN	NaN	NaN	NaN	NaN	NaN	NaN	NaN	NaN	NaN	NaN	NaN	NaN	NaN	NaN	1641.08	NaN	1311.08	1840.56	NaN	NaN	2033.96	1778.08	2352.76	1701.88	NaN	NaN	1516.52	1755.64	NaN	2036.12	NaN	1604.52
NaN	NaN	NaN	NaN	NaN	NaN	NaN	761.64	NaN	NaN	739.08	NaN	NaN	NaN	NaN	NaN	NaN	NaN	NaN	NaN	NaN	NaN	NaN	NaN	NaN	NaN	NaN	NaN	1696.44	NaN	NaN	NaN	1846.28	NaN	1207.28	1144.08	1859.32	1828.96	NaN	1806.92	2167.12	1788.24	NaN	NaN	NaN	1276.28	NaN	2128.8	NaN	1818.16
NaN	NaN	NaN	NaN	NaN	NaN	NaN	NaN	NaN	NaN	540.28	NaN	NaN	NaN	NaN	NaN	NaN	NaN	NaN	NaN	NaN	NaN	NaN	NaN	NaN	NaN	NaN	2122.56	NaN	NaN	NaN	NaN	1810.32	NaN	1425.12	1232	1927.12	1904.28	NaN	1876.64	2221.52	1778.48	NaN	NaN	NaN	1680.56	1404.72	2068.24	NaN	1960.28
NaN	NaN	NaN	NaN	NaN	NaN	NaN	NaN	NaN	NaN	NaN	NaN	NaN	NaN	NaN	NaN	NaN	NaN	NaN	NaN	NaN	NaN	NaN	NaN	NaN	NaN	NaN	1903.88	NaN	NaN	NaN	NaN	1841.52	NaN	1335.76	1724.08	1894.72	NaN	NaN	1548.84	2165.12	NaN	NaN	NaN	NaN	2076.92	NaN	1921.52	NaN	1794.48
NaN	NaN	NaN	NaN	NaN	NaN	NaN	747	NaN	NaN	466.72	NaN	NaN	NaN	NaN	NaN	NaN	NaN	NaN	NaN	NaN	NaN	NaN	NaN	NaN	NaN	NaN	1993.48	NaN	NaN	NaN	NaN	1759.4	NaN	1281.12	1518.64	1934.32	1525.76	NaN	1303.12	2342.24	1630.68	NaN	NaN	NaN	1903.16	2011.68	1591.8	NaN	1638.32
NaN	NaN	NaN	NaN	NaN	NaN	NaN	NaN	NaN	NaN	553.12	NaN	NaN	NaN	NaN	NaN	NaN	NaN	NaN	NaN	NaN	NaN	NaN	NaN	NaN	NaN	NaN	2126.4	NaN	NaN	NaN	NaN	1736.64	NaN	1202.4	1176.88	2048.92	1587.12	NaN	1509.6	2266.72	1317.84	NaN	NaN	2123.52	1645.12	NaN	1781.08	NaN	1640.92
NaN	NaN	NaN	NaN	NaN	NaN	NaN	727.12	NaN	NaN	660.32	NaN	NaN	NaN	NaN	NaN	NaN	NaN	NaN	NaN	NaN	NaN	NaN	NaN	NaN	NaN	NaN	2216.52	NaN	NaN	NaN	NaN	1825.56	NaN	1463.44	2030.08	2036.28	1602.44	NaN	1433.4	1698.76	1425.92	NaN	NaN	NaN	1928.24	1755.16	1904.52	NaN	1673.36
NaN	NaN	NaN	NaN	NaN	NaN	NaN	756.2	NaN	NaN	NaN	NaN	NaN	NaN	NaN	NaN	NaN	NaN	NaN	NaN	914.52	NaN	NaN	NaN	NaN	NaN	NaN	2005.72	NaN	NaN	NaN	NaN	1750.96	NaN	1638.28	1896.76	1996.52	1909.72	NaN	1504.64	NaN	1472.52	NaN	NaN	NaN	2152.08	1605.32	2086.72	NaN	1963.76
NaN	NaN	NaN	NaN	NaN	NaN	NaN	NaN	NaN	NaN	785.72	NaN	NaN	NaN	NaN	NaN	NaN	NaN	NaN	NaN	NaN	NaN	NaN	NaN	NaN	NaN	NaN	2047.36	NaN	NaN	NaN	NaN	1396.32	NaN	1341.64	1819.4	2066.48	1588.44	NaN	1661.4	1627.56	1476.16	NaN	NaN	NaN	1876.88	1627	2201.52	NaN	NaN
NaN	NaN	NaN	NaN	NaN	NaN	NaN	768.4	NaN	NaN	844.12	745.72	NaN	NaN	NaN	NaN	NaN	NaN	NaN	NaN	NaN	NaN	NaN	NaN	NaN	NaN	NaN	2131.04	NaN	NaN	1649.32	NaN	1658.8	NaN	1283.4	1909.44	2103.64	1443.92	NaN	1731.16	1509.92	1583.2	NaN	NaN	NaN	1732.36	1296	2056.16	NaN	1784.64
NaN	NaN	NaN	NaN	NaN	NaN	NaN	NaN	NaN	NaN	767	787.96	NaN	475.2	NaN	NaN	NaN	NaN	NaN	NaN	837.88	NaN	NaN	NaN	NaN	NaN	NaN	2309.2	NaN	NaN	NaN	NaN	1851.36	NaN	1367.4	1942.12	2092.36	1811.28	NaN	1605.32	NaN	1548.84	NaN	1038.04	1599.8	1693.2	1328.76	1958.8	NaN	1817.44
NaN	NaN	NaN	NaN	NaN	NaN	NaN	797.04	NaN	NaN	750.96	NaN	NaN	NaN	NaN	NaN	NaN	NaN	NaN	NaN	780.08	NaN	NaN	NaN	NaN	NaN	NaN	2033	1498.88	NaN	NaN	NaN	1710.52	NaN	1340.4	1903.12	1935.84	1222.6	NaN	1485.32	1860.84	1323.72	NaN	NaN	1861.56	2015.44	1767.4	1909.16	NaN	1865.8
NaN	NaN	NaN	NaN	NaN	NaN	NaN	NaN	NaN	NaN	801.2	NaN	NaN	NaN	NaN	NaN	NaN	NaN	757.4	NaN	NaN	NaN	NaN	NaN	NaN	NaN	NaN	2118.24	1796.04	NaN	NaN	NaN	NaN	NaN	1099.12	1672.6	2114.08	1281.16	NaN	1628.92	1716.76	965.68	NaN	NaN	1717.32	NaN	1411.8	2045.72	NaN	1994.12
NaN	NaN	NaN	NaN	NaN	NaN	NaN	NaN	NaN	NaN	657.24	NaN	478.44	514.24	NaN	NaN	NaN	NaN	NaN	NaN	NaN	NaN	NaN	NaN	NaN	NaN	NaN	2186.8	1497.32	NaN	NaN	NaN	1691.32	NaN	1462.88	2090.08	NaN	1613.24	NaN	1612.04	1755.2	1114.16	NaN	1039.08	1219.88	NaN	1629.84	2114.28	NaN	1799.16
NaN	NaN	NaN	NaN	NaN	NaN	NaN	876.32	NaN	NaN	NaN	NaN	NaN	570.56	691.76	NaN	NaN	NaN	NaN	NaN	NaN	NaN	NaN	NaN	NaN	NaN	NaN	2057.16	1255.44	NaN	NaN	NaN	1497.52	NaN	1299.28	2030.56	NaN	1461.8	NaN	1725.2	NaN	1336.96	NaN	1188.68	1339.12	NaN	1963.68	2117.56	NaN	1951.2
NaN	NaN	NaN	NaN	NaN	NaN	NaN	NaN	NaN	NaN	813.4	NaN	NaN	NaN	NaN	NaN	NaN	NaN	NaN	NaN	NaN	NaN	NaN	NaN	NaN	NaN	NaN	2148.68	2042	NaN	NaN	NaN	1263.72	NaN	1390.68	1969.72	NaN	1752.64	NaN	1611.8	1497.88	1386.92	NaN	1131.68	NaN	NaN	1766.12	2006.08	NaN	1641.52
NaN	NaN	NaN	NaN	NaN	NaN	NaN	NaN	NaN	NaN	719.12	NaN	572.52	NaN	744.84	NaN	NaN	NaN	NaN	NaN	NaN	NaN	NaN	NaN	NaN	NaN	NaN	2296.2	1302.48	NaN	NaN	NaN	1026.28	NaN	1507.2	2016.88	NaN	1511.72	NaN	1745.52	1684.2	NaN	NaN	NaN	1352.4	NaN	1201.8	NaN	NaN	1787.56
NaN	NaN	NaN	NaN	NaN	NaN	NaN	730.76	NaN	NaN	NaN	NaN	605.64	NaN	NaN	NaN	NaN	NaN	750.8	NaN	NaN	NaN	NaN	NaN	NaN	635.04	NaN	2130.48	1860.84	NaN	NaN	NaN	1095.28	NaN	1606.12	1916.04	NaN	1512.12	NaN	1553.72	NaN	1267.4	NaN	1365.44	NaN	NaN	1561.16	2097.32	NaN	1962.2
NaN	NaN	NaN	NaN	NaN	NaN	NaN	NaN	NaN	NaN	NaN	NaN	470.56	NaN	688.48	NaN	NaN	NaN	NaN	NaN	NaN	NaN	NaN	553.48	NaN	458.8	NaN	2244.8	1002.2	NaN	NaN	NaN	NaN	NaN	1334.64	1830.08	NaN	1210.16	NaN	1719.04	NaN	NaN	NaN	1212.48	NaN	NaN	1713.32	NaN	NaN	1933
NaN	NaN	NaN	NaN	NaN	NaN	NaN	714.72	558.12	NaN	NaN	NaN	514.76	NaN	684.16	NaN	NaN	NaN	609	NaN	NaN	NaN	NaN	NaN	NaN	NaN	NaN	2042.52	895.24	NaN	NaN	NaN	NaN	NaN	1531	1919.56	NaN	NaN	NaN	1502.68	1610.6	1237.04	NaN	1344.88	1346.84	NaN	1561.48	NaN	NaN	1850.16
NaN	NaN	NaN	857.8	NaN	NaN	NaN	NaN	640.16	NaN	NaN	NaN	557.16	NaN	610.12	NaN	NaN	NaN	NaN	NaN	NaN	NaN	NaN	440.08	NaN	NaN	NaN	2229.6	1207.76	NaN	NaN	NaN	1371.16	NaN	NaN	1667.76	2011.04	NaN	NaN	1557.84	1615.4	1011.6	NaN	1280	1363.28	NaN	NaN	NaN	NaN	2094.08
NaN	NaN	NaN	NaN	NaN	NaN	NaN	NaN	717.32	NaN	NaN	NaN	NaN	NaN	587.16	NaN	NaN	NaN	NaN	NaN	NaN	NaN	NaN	NaN	NaN	NaN	NaN	2268.6	1412.36	NaN	NaN	NaN	1197.76	NaN	1274.36	1900.72	2050.56	1391.96	NaN	1691.8	NaN	NaN	NaN	NaN	1421.2	NaN	1693.12	NaN	NaN	1884.6
NaN	NaN	NaN	NaN	NaN	NaN	NaN	NaN	552.84	NaN	NaN	NaN	550.52	NaN	633.28	NaN	NaN	NaN	NaN	NaN	NaN	NaN	NaN	NaN	NaN	NaN	NaN	2220.4	1126.92	NaN	NaN	NaN	NaN	NaN	1285.56	2057.84	2050.24	NaN	NaN	1473.2	NaN	1127.16	NaN	1108.08	1681.68	NaN	1797.08	NaN	NaN	2097
NaN	685.4	NaN	NaN	NaN	NaN	NaN	812.28	NaN	NaN	NaN	NaN	NaN	NaN	NaN	NaN	NaN	NaN	NaN	NaN	NaN	NaN	NaN	NaN	NaN	NaN	NaN	2094.52	1185.84	NaN	NaN	NaN	1318.88	NaN	1363.32	1900.16	1929.12	NaN	NaN	1772.92	1372.16	NaN	NaN	1512.32	NaN	NaN	1980.52	NaN	NaN	1851.88
NaN	NaN	NaN	NaN	NaN	NaN	NaN	816.96	618	NaN	NaN	NaN	529.4	NaN	671.92	NaN	NaN	NaN	NaN	NaN	NaN	NaN	NaN	NaN	NaN	NaN	NaN	2172.48	1339.96	NaN	NaN	NaN	1486.44	NaN	1282.04	NaN	NaN	NaN	NaN	1758.76	NaN	NaN	NaN	1179.92	NaN	NaN	1562.68	NaN	NaN	1967.52
NaN	NaN	NaN	NaN	NaN	NaN	NaN	846.04	NaN	NaN	NaN	NaN	682.56	482.04	680	NaN	NaN	NaN	NaN	NaN	NaN	NaN	NaN	NaN	NaN	NaN	NaN	1977.52	1238.08	NaN	NaN	NaN	1148.76	NaN	1072.72	1814.56	1846.44	NaN	NaN	1488.92	NaN	NaN	NaN	1197.24	NaN	NaN	1763	NaN	NaN	2061.16
NaN	NaN	NaN	NaN	NaN	NaN	NaN	701.8	622.04	NaN	NaN	NaN	546.96	484.48	NaN	NaN	NaN	NaN	NaN	NaN	NaN	NaN	NaN	NaN	NaN	NaN	NaN	1932.68	1306.12	NaN	NaN	NaN	1251.68	NaN	1582.8	1629.68	2030.28	NaN	NaN	1469.28	NaN	1044.32	NaN	1391.4	1257.32	NaN	1684.72	NaN	NaN	1650.68
857.64	NaN	NaN	NaN	NaN	NaN	NaN	877.72	NaN	NaN	NaN	NaN	641.68	517.88	707.88	NaN	NaN	NaN	NaN	NaN	NaN	NaN	NaN	NaN	NaN	464.96	NaN	2127.24	1538.56	NaN	NaN	NaN	1253.88	NaN	1449.88	1690.84	2014.8	NaN	NaN	1071.48	1568.12	1292.84	NaN	NaN	NaN	NaN	1550.12	NaN	NaN	1862.8
NaN	NaN	NaN	NaN	NaN	NaN	NaN	766.28	NaN	NaN	NaN	NaN	542.24	NaN	731.68	NaN	NaN	NaN	NaN	NaN	NaN	NaN	NaN	NaN	NaN	NaN	NaN	2198.04	1641.28	NaN	NaN	NaN	1694.28	NaN	1263.8	1696	1918	NaN	NaN	1563.64	1338.24	NaN	NaN	1231.32	NaN	NaN	1179.92	NaN	NaN	1887.76
NaN	NaN	NaN	NaN	NaN	NaN	NaN	NaN	NaN	NaN	NaN	NaN	NaN	465.16	803.32	NaN	NaN	NaN	NaN	NaN	NaN	NaN	NaN	NaN	678.4	522.2	NaN	2176.28	1288.52	NaN	NaN	NaN	1526.12	NaN	1402.36	1616.24	2021.48	NaN	NaN	1821.08	NaN	NaN	1643.24	1346.36	1579.68	NaN	1640.04	NaN	NaN	2037.96
NaN	NaN	NaN	NaN	NaN	NaN	NaN	842.8	NaN	NaN	NaN	NaN	NaN	NaN	775.28	NaN	NaN	673.68	NaN	NaN	NaN	NaN	NaN	NaN	414.28	NaN	NaN	2050	1585.16	NaN	NaN	NaN	1675.68	NaN	1395.32	1839.84	2072.68	NaN	NaN	1319.04	1350.28	919.04	1823.56	1081.12	NaN	NaN	1251.04	NaN	NaN	1788.48
NaN	NaN	NaN	803.6	NaN	NaN	NaN	NaN	NaN	NaN	NaN	NaN	NaN	521.92	744.88	NaN	NaN	780.6	NaN	NaN	NaN	NaN	NaN	NaN	NaN	NaN	NaN	2141.44	1596.44	NaN	NaN	NaN	1590.64	NaN	1297.52	1414.68	1963.04	NaN	NaN	1681.64	1302.48	1256.56	2012.04	NaN	NaN	NaN	1548.08	NaN	NaN	1631.6
748.28	NaN	NaN	NaN	NaN	NaN	NaN	603.4	NaN	NaN	NaN	NaN	552.8	496.04	727.76	NaN	NaN	899.04	NaN	NaN	NaN	NaN	NaN	NaN	535.12	582.12	NaN	2124	1711.56	NaN	NaN	NaN	1322.92	NaN	1143.28	1814.24	1981.12	NaN	NaN	1394.88	NaN	1182	1813.08	NaN	1598.84	NaN	1515.04	NaN	NaN	1398.08
803.56	NaN	NaN	NaN	NaN	NaN	NaN	854.72	637.16	NaN	NaN	NaN	NaN	NaN	690.8	NaN	NaN	914.12	NaN	NaN	NaN	NaN	NaN	NaN	NaN	NaN	NaN	1957.28	1680.68	NaN	NaN	NaN	1283.64	NaN	1493.88	1550.16	2120.96	NaN	NaN	1206.48	1434.68	981	1914.84	1298.72	1107.56	NaN	1475.08	NaN	NaN	1615.2
794.48	NaN	NaN	NaN	NaN	NaN	NaN	754.96	NaN	NaN	NaN	NaN	NaN	484.16	NaN	NaN	NaN	1060.48	NaN	NaN	NaN	NaN	NaN	NaN	NaN	499.4	NaN	2184.92	1196.48	NaN	NaN	NaN	1414.48	NaN	1321.96	1805.84	2105.2	NaN	NaN	1611.76	NaN	942.72	1881.6	NaN	1543.4	NaN	1491.2	NaN	NaN	1533.16
893.68	NaN	NaN	NaN	NaN	NaN	NaN	618.88	NaN	NaN	NaN	NaN	471.8	NaN	709.2	NaN	NaN	789.44	NaN	NaN	NaN	NaN	NaN	NaN	NaN	NaN	NaN	2071.28	1816.16	NaN	NaN	NaN	1528.72	NaN	1251.48	1714.64	1988	NaN	NaN	1685.36	1491.28	1298.12	1972.48	NaN	1906.04	NaN	1673.12	NaN	NaN	1562
846.16	NaN	NaN	NaN	NaN	NaN	NaN	600.8	NaN	NaN	NaN	NaN	NaN	468.44	NaN	NaN	NaN	876.4	669.24	NaN	NaN	NaN	NaN	NaN	605.88	NaN	NaN	2309.8	1515.28	NaN	NaN	NaN	1448.6	NaN	1517.12	1925.04	2105.16	NaN	NaN	1531	1816	940.6	1941.44	1254.44	1226.08	NaN	1384.24	NaN	NaN	1603.96
689.08	NaN	NaN	NaN	NaN	NaN	NaN	739.44	NaN	NaN	NaN	NaN	NaN	NaN	546.76	NaN	NaN	828.2	NaN	NaN	NaN	NaN	NaN	NaN	547.48	NaN	NaN	NaN	1897.04	NaN	NaN	NaN	1307.88	NaN	1211.6	1584.48	2026.88	NaN	NaN	1501.04	1610.36	1223.32	2005.96	1077.88	NaN	NaN	1122.16	NaN	NaN	1528.88
829.72	NaN	NaN	NaN	NaN	NaN	NaN	734.2	NaN	NaN	NaN	NaN	NaN	532.64	678.76	NaN	NaN	588.52	541.68	NaN	NaN	NaN	NaN	NaN	NaN	NaN	NaN	2271.4	1755.84	NaN	NaN	NaN	1421.8	NaN	1265.56	1657.52	2111.28	NaN	NaN	1641.76	1303.16	1035.12	1927.28	1208.2	1683.36	NaN	1345.2	NaN	NaN	1498.92
835.24	NaN	NaN	NaN	NaN	NaN	NaN	655.64	NaN	NaN	NaN	NaN	NaN	557.72	NaN	NaN	NaN	744.28	NaN	NaN	NaN	NaN	NaN	NaN	NaN	NaN	NaN	2201.84	1619.24	NaN	NaN	NaN	1500.64	NaN	1266.52	1532.8	2008.92	NaN	NaN	1543	1308.68	NaN	1778.92	NaN	NaN	NaN	982.32	NaN	NaN	1527.8
NaN	NaN	NaN	NaN	NaN	NaN	NaN	677.56	NaN	NaN	NaN	NaN	NaN	441.84	NaN	NaN	NaN	904.72	439.44	NaN	NaN	NaN	NaN	NaN	NaN	NaN	NaN	2171.28	1452.8	NaN	NaN	NaN	1270.04	NaN	NaN	1770.56	1942.96	NaN	NaN	1503.24	1497.72	1015.04	1896.88	1240.84	1330.36	NaN	950.64	NaN	NaN	1456.32
775.48	NaN	NaN	NaN	NaN	NaN	NaN	766.76	NaN	NaN	NaN	NaN	NaN	580.16	753.76	NaN	NaN	595.2	543.48	NaN	NaN	NaN	NaN	NaN	NaN	NaN	NaN	2275.76	1211.72	NaN	NaN	NaN	1408.6	NaN	1326.28	1851.28	2074.8	1222.08	NaN	1555.36	1402.88	1180.48	2070.12	1216.52	1358.96	NaN	1407.56	NaN	NaN	1518.48
NaN	NaN	NaN	NaN	NaN	NaN	NaN	716.68	NaN	NaN	NaN	NaN	NaN	NaN	638	NaN	NaN	677.12	NaN	NaN	NaN	NaN	NaN	NaN	NaN	NaN	NaN	2268.68	NaN	NaN	NaN	1189.2	1265.12	NaN	1238.24	1664.88	2070.44	NaN	NaN	1506.96	1619	1056.68	1452.88	1180.12	NaN	NaN	1242.52	NaN	NaN	1573.08
774.56	NaN	NaN	NaN	NaN	NaN	NaN	761.88	NaN	NaN	NaN	NaN	NaN	NaN	649.16	NaN	NaN	701.2	519.76	NaN	NaN	NaN	NaN	NaN	NaN	NaN	NaN	2235.24	1685.72	NaN	NaN	NaN	1324.64	NaN	1310.6	1596.64	2075.68	1260.56	NaN	1452.48	NaN	1183.92	1901.28	NaN	1288.6	NaN	1548.24	NaN	NaN	1658
NaN	NaN	NaN	NaN	NaN	NaN	NaN	NaN	NaN	NaN	NaN	NaN	NaN	NaN	NaN	NaN	NaN	466.84	514.92	NaN	NaN	NaN	NaN	NaN	NaN	NaN	NaN	2105.88	1330.76	NaN	NaN	NaN	1268.88	NaN	NaN	1796.24	1945.04	1260.6	NaN	1469.48	NaN	1116.24	1919.08	1189	NaN	NaN	1249.92	NaN	NaN	1640.2
773.48	NaN	NaN	NaN	NaN	NaN	NaN	666.52	NaN	NaN	NaN	NaN	NaN	NaN	NaN	NaN	NaN	NaN	477.32	NaN	NaN	NaN	NaN	NaN	NaN	NaN	NaN	2177.64	2037.72	NaN	NaN	NaN	1088.68	NaN	1281.04	1547.84	2041.68	1233.44	NaN	1585.04	1223.44	960.8	1791.84	NaN	NaN	NaN	1345.32	NaN	NaN	1485.28
664.88	NaN	NaN	NaN	NaN	NaN	NaN	NaN	NaN	568.88	NaN	NaN	NaN	NaN	NaN	NaN	NaN	676.12	634.76	NaN	NaN	NaN	NaN	NaN	NaN	NaN	NaN	2280.56	1384.64	NaN	NaN	NaN	1180.8	NaN	1425.88	1375.44	1980.4	1197.72	NaN	1527.2	1485.56	1394.44	1596.72	1226.6	936.72	NaN	1446.84	NaN	NaN	1504.36
800.24	NaN	NaN	NaN	NaN	NaN	NaN	630.08	NaN	543.64	NaN	630.64	NaN	NaN	NaN	NaN	645.84	593.68	739.44	NaN	NaN	NaN	NaN	NaN	NaN	NaN	NaN	NaN	1634.4	NaN	NaN	NaN	NaN	NaN	1161.12	NaN	1907.44	NaN	NaN	1442.76	1435.8	1159.16	NaN	NaN	NaN	NaN	1272	NaN	NaN	1189.12
781.56	NaN	NaN	NaN	NaN	NaN	NaN	NaN	NaN	506.28	NaN	NaN	NaN	NaN	NaN	NaN	486.84	686.64	765.56	NaN	NaN	NaN	NaN	NaN	NaN	NaN	NaN	2185.04	1366.2	NaN	NaN	NaN	NaN	NaN	1116.2	1252.88	1996.48	NaN	NaN	NaN	1571	1057.96	1991.28	NaN	NaN	NaN	1352.92	NaN	NaN	1092.68
747.56	NaN	NaN	NaN	NaN	NaN	NaN	NaN	NaN	NaN	NaN	NaN	NaN	NaN	NaN	NaN	NaN	841.32	679.76	NaN	NaN	NaN	NaN	NaN	NaN	NaN	NaN	NaN	1641.2	NaN	NaN	NaN	NaN	NaN	1130.4	1363.16	1927.52	1059.68	NaN	NaN	1688.84	1243.84	2038.92	NaN	NaN	NaN	1644.24	NaN	NaN	1130.28
801.56	NaN	NaN	NaN	NaN	NaN	NaN	NaN	NaN	NaN	NaN	NaN	NaN	NaN	NaN	NaN	NaN	785.44	NaN	NaN	NaN	NaN	NaN	NaN	NaN	NaN	NaN	NaN	1768.68	NaN	NaN	NaN	NaN	NaN	1073.04	1452.64	1992.76	1294.96	NaN	NaN	1224.48	1017	2037.92	NaN	NaN	NaN	1550.8	NaN	NaN	1375.6
723.92	NaN	NaN	NaN	NaN	NaN	NaN	544.16	NaN	NaN	NaN	NaN	NaN	NaN	NaN	NaN	NaN	882.28	NaN	NaN	NaN	NaN	NaN	NaN	NaN	NaN	NaN	NaN	1187.48	NaN	NaN	NaN	1149.2	NaN	1251.88	1386.92	1839	NaN	NaN	1370.48	1298.12	1567.48	2046.96	NaN	NaN	NaN	1391.44	NaN	NaN	1607.28
689.36	NaN	NaN	NaN	NaN	NaN	NaN	NaN	NaN	NaN	NaN	NaN	NaN	NaN	NaN	NaN	NaN	944.36	NaN	NaN	NaN	NaN	NaN	NaN	NaN	NaN	NaN	NaN	1440.48	NaN	NaN	NaN	NaN	NaN	1032.2	1189.92	2030.76	NaN	NaN	NaN	NaN	1099.2	1785.36	NaN	NaN	NaN	1355	NaN	NaN	NaN
810.84	NaN	NaN	NaN	NaN	NaN	734.56	NaN	NaN	NaN	NaN	NaN	NaN	NaN	NaN	NaN	591.8	926.44	586.88	NaN	NaN	NaN	NaN	NaN	NaN	NaN	NaN	2273.52	1313.64	NaN	NaN	NaN	NaN	NaN	1288.84	1276.92	1944.52	NaN	NaN	NaN	1674.04	1018.6	1852.24	NaN	NaN	NaN	1606.32	NaN	NaN	1281.8
818.6	NaN	NaN	NaN	NaN	NaN	765.64	NaN	NaN	NaN	NaN	NaN	NaN	495.48	NaN	NaN	NaN	728.76	NaN	NaN	NaN	NaN	NaN	NaN	NaN	NaN	NaN	2339.36	1257.24	NaN	NaN	NaN	NaN	NaN	1096.2	1382.68	2098.88	NaN	NaN	1435.84	1520.8	1359.76	2112.68	1011.4	NaN	NaN	1741.44	NaN	NaN	1072.88
867.2	NaN	NaN	NaN	NaN	NaN	NaN	NaN	NaN	NaN	NaN	NaN	NaN	533.2	NaN	856.52	NaN	810.44	NaN	NaN	NaN	NaN	NaN	NaN	NaN	NaN	NaN	2142.52	1842.96	NaN	NaN	NaN	NaN	NaN	1407.76	1433.44	1995.24	NaN	NaN	NaN	1767.16	1327.8	1974.76	NaN	NaN	NaN	1812.04	NaN	NaN	1040.08
631.12	NaN	NaN	NaN	NaN	NaN	NaN	NaN	NaN	NaN	NaN	NaN	NaN	NaN	NaN	931.24	650.48	895.92	NaN	NaN	NaN	NaN	NaN	NaN	NaN	NaN	NaN	2272.2	1386.92	NaN	NaN	NaN	NaN	NaN	979.32	1189.88	1808.16	NaN	NaN	NaN	NaN	1343.92	1861.68	NaN	NaN	NaN	1640.08	NaN	NaN	1359.36
773.04	NaN	NaN	NaN	NaN	NaN	NaN	498.76	NaN	NaN	NaN	NaN	NaN	548.88	NaN	865.28	NaN	716.84	NaN	NaN	NaN	NaN	NaN	NaN	NaN	520.68	NaN	2114.36	1326.4	NaN	NaN	NaN	1239.56	NaN	1101.96	1306.48	1941.84	NaN	NaN	1293.32	NaN	1159.92	1899.76	NaN	NaN	NaN	1746.32	NaN	NaN	1071.76
783.24	NaN	NaN	NaN	NaN	NaN	716.4	NaN	NaN	NaN	NaN	NaN	NaN	632.6	NaN	851.8	NaN	709.92	NaN	NaN	NaN	NaN	NaN	NaN	NaN	NaN	NaN	2167	1587	NaN	NaN	NaN	NaN	1300.88	1275.84	1438.92	1750.28	NaN	NaN	1438.64	NaN	1567.16	1890.92	1027.48	NaN	NaN	1778.24	NaN	NaN	NaN
849.6	NaN	NaN	NaN	NaN	NaN	785.6	NaN	NaN	NaN	NaN	NaN	NaN	622.48	NaN	NaN	NaN	645.84	NaN	NaN	NaN	NaN	NaN	NaN	NaN	529.52	NaN	2380.4	1814.64	NaN	NaN	NaN	NaN	1207.72	1330.16	1383.64	1709.68	NaN	NaN	NaN	NaN	1514.6	2025.68	932.12	NaN	NaN	1565.04	NaN	NaN	1249.68
788.64	NaN	NaN	NaN	NaN	NaN	NaN	NaN	NaN	NaN	NaN	NaN	NaN	NaN	NaN	839	NaN	616.4	803.32	NaN	NaN	NaN	NaN	NaN	NaN	NaN	NaN	2347.72	1882.96	NaN	NaN	NaN	1346	NaN	1431.48	1341.2	1865.08	NaN	NaN	1351.16	NaN	1472.32	1879.12	1162.24	NaN	NaN	1681.2	NaN	NaN	1109.76
757.52	NaN	NaN	NaN	NaN	NaN	799.44	NaN	NaN	NaN	NaN	NaN	NaN	NaN	NaN	986.08	NaN	619.48	790.2	NaN	NaN	NaN	NaN	NaN	NaN	NaN	NaN	2070.52	1442.12	NaN	NaN	NaN	1226.44	NaN	1407.32	1235.28	1944.76	NaN	NaN	1453.84	NaN	1168.64	1734.2	1164.72	NaN	NaN	1599.12	NaN	NaN	1158.16
668.72	NaN	NaN	NaN	NaN	NaN	NaN	NaN	NaN	NaN	NaN	NaN	NaN	NaN	NaN	930.4	NaN	579	773.6	NaN	NaN	NaN	NaN	NaN	NaN	NaN	NaN	2120.76	1812.48	NaN	NaN	NaN	NaN	NaN	1085.24	1552.12	1873.4	NaN	NaN	1279.76	1371.84	NaN	2064	NaN	NaN	NaN	1473.16	NaN	NaN	1121.96
705.96	NaN	NaN	NaN	NaN	NaN	NaN	NaN	NaN	NaN	NaN	NaN	NaN	700.64	NaN	970.52	NaN	NaN	NaN	NaN	NaN	NaN	NaN	NaN	NaN	488.92	NaN	2145.56	1647.44	NaN	NaN	NaN	NaN	NaN	1274.04	1133.68	1837	NaN	NaN	NaN	1411.92	NaN	2025.16	1411.12	NaN	NaN	1109.68	NaN	NaN	1206.52
747.12	NaN	NaN	NaN	NaN	NaN	NaN	NaN	NaN	NaN	NaN	NaN	NaN	883.28	NaN	965.8	NaN	676.84	740.84	NaN	NaN	NaN	NaN	NaN	NaN	NaN	NaN	2191.56	2321.72	NaN	NaN	NaN	NaN	NaN	1324.12	983.52	1931.08	NaN	NaN	1249.16	NaN	NaN	2009.32	1275.8	NaN	NaN	1546.6	NaN	NaN	1429.84
745.8	NaN	NaN	NaN	NaN	NaN	NaN	NaN	NaN	NaN	NaN	NaN	NaN	839.52	NaN	889.04	NaN	732	737.32	NaN	NaN	NaN	NaN	NaN	NaN	NaN	NaN	2190.72	1400.6	NaN	NaN	NaN	NaN	NaN	NaN	1000.64	1993.44	NaN	NaN	NaN	NaN	NaN	1893.24	1052.68	NaN	NaN	1608.64	NaN	NaN	1135.72
673.68	NaN	NaN	NaN	NaN	NaN	834	NaN	NaN	NaN	NaN	NaN	NaN	565.84	NaN	NaN	NaN	780.6	NaN	NaN	NaN	NaN	NaN	NaN	NaN	NaN	NaN	2072.92	1749.72	NaN	NaN	NaN	NaN	NaN	1292.32	1321.8	1610.88	NaN	NaN	NaN	NaN	NaN	1920	NaN	NaN	NaN	1325.32	NaN	NaN	1434.8
670.8	NaN	NaN	NaN	NaN	NaN	NaN	NaN	NaN	NaN	NaN	NaN	NaN	682.88	NaN	972.08	NaN	703.08	682.28	NaN	NaN	NaN	NaN	NaN	NaN	NaN	NaN	2031.96	1693.84	NaN	NaN	NaN	NaN	NaN	1370.48	1324.2	1701.08	NaN	NaN	1181.64	1380.16	NaN	2103.32	NaN	NaN	NaN	1581.84	NaN	NaN	1578.96
769	NaN	NaN	NaN	NaN	NaN	770.88	NaN	NaN	NaN	NaN	NaN	NaN	717.96	NaN	863.12	NaN	865.52	719.12	NaN	NaN	NaN	NaN	NaN	NaN	NaN	NaN	2163.32	1768.68	NaN	NaN	NaN	1180.12	NaN	1303.84	1350.04	2090.8	NaN	NaN	NaN	NaN	NaN	1970.88	NaN	NaN	NaN	1324.08	NaN	NaN	1646.16
788.64	NaN	NaN	NaN	NaN	NaN	768.24	NaN	NaN	NaN	NaN	NaN	NaN	730.8	NaN	929.48	NaN	571.84	667.72	NaN	NaN	NaN	NaN	NaN	NaN	NaN	NaN	2210.48	1893.44	NaN	NaN	NaN	1250.6	NaN	1445.24	1256.6	2049.52	NaN	NaN	1289.52	NaN	NaN	2356.44	NaN	NaN	NaN	1791.52	NaN	NaN	1543.2
NaN	NaN	NaN	NaN	NaN	NaN	627.8	NaN	NaN	NaN	NaN	NaN	NaN	682.36	NaN	1012.76	NaN	776.12	514.56	NaN	NaN	NaN	NaN	NaN	NaN	NaN	NaN	2202.96	1733.16	NaN	NaN	NaN	1356.52	1485.04	NaN	1479.16	1978.16	NaN	NaN	1248.12	NaN	NaN	1753.4	NaN	NaN	NaN	1951.92	NaN	NaN	1668.64
755.28	NaN	NaN	NaN	NaN	NaN	NaN	NaN	NaN	NaN	NaN	NaN	NaN	573.44	NaN	1030.36	754.12	720.96	NaN	NaN	NaN	NaN	NaN	NaN	NaN	540.88	NaN	2308.92	1972.36	NaN	NaN	NaN	1385.16	NaN	1506.32	1362.6	1795.6	NaN	NaN	NaN	NaN	NaN	1113.16	1373.96	NaN	NaN	1806.16	NaN	NaN	1518.28
837.88	NaN	NaN	NaN	NaN	NaN	756.04	NaN	NaN	NaN	NaN	NaN	NaN	720.2	NaN	989.24	734.44	726.12	NaN	NaN	NaN	NaN	NaN	NaN	NaN	NaN	NaN	2023.8	1963.6	NaN	NaN	NaN	1058	1626.48	1471.2	1279.88	2088.04	NaN	NaN	1237.52	NaN	NaN	1592.52	1002.44	NaN	NaN	1811.32	NaN	NaN	1462.2
NaN	NaN	NaN	NaN	NaN	NaN	NaN	NaN	NaN	NaN	NaN	NaN	NaN	820.88	NaN	1099	726	921.68	690.32	NaN	NaN	NaN	NaN	NaN	NaN	NaN	NaN	2287.56	NaN	NaN	NaN	NaN	1098.08	NaN	1444.88	1442.84	1966	NaN	NaN	NaN	1369.44	NaN	1596.96	1253.32	NaN	NaN	1963.76	NaN	NaN	NaN
NaN	NaN	NaN	NaN	NaN	NaN	732.48	NaN	NaN	NaN	NaN	NaN	NaN	773.68	NaN	903.12	477	NaN	NaN	NaN	NaN	NaN	NaN	NaN	NaN	NaN	NaN	2024.8	1566.56	NaN	NaN	NaN	1097.76	1487.04	1646.04	1283.76	2138.84	NaN	NaN	1206.64	NaN	NaN	1785.52	1189.68	NaN	NaN	1512.44	NaN	NaN	NaN
803.8	NaN	NaN	NaN	NaN	NaN	704.6	NaN	NaN	NaN	NaN	NaN	NaN	786	NaN	890.56	520.52	726.12	790.96	NaN	NaN	NaN	NaN	NaN	NaN	NaN	NaN	2238.52	NaN	NaN	NaN	NaN	1201.8	1586	1530.2	1316.6	2023.24	NaN	NaN	1282.2	NaN	NaN	1859.36	1147.2	NaN	NaN	1725.48	NaN	NaN	1713.84
730.8	NaN	NaN	NaN	NaN	NaN	635.04	NaN	NaN	NaN	NaN	NaN	NaN	777.64	NaN	1024.72	780.56	601.12	597.84	NaN	NaN	NaN	NaN	NaN	NaN	NaN	NaN	2191.12	NaN	NaN	NaN	NaN	1257.4	1684.96	1509	1226.28	1848	NaN	NaN	1160.92	1471.72	NaN	1881.72	1215.32	NaN	NaN	1600.6	NaN	NaN	1480.76
891.12	NaN	NaN	NaN	NaN	NaN	NaN	NaN	NaN	NaN	NaN	457.52	NaN	975.92	NaN	983.24	661.96	634.88	545	NaN	NaN	NaN	NaN	NaN	NaN	NaN	NaN	2320.84	1575.68	NaN	NaN	NaN	1269.04	1657.56	NaN	1466.44	2100.88	NaN	NaN	NaN	NaN	NaN	1926.28	NaN	NaN	NaN	1498.2	NaN	NaN	1408.4
957.44	NaN	NaN	NaN	NaN	NaN	611	NaN	NaN	NaN	NaN	486.72	NaN	NaN	NaN	NaN	680.92	736	NaN	NaN	NaN	NaN	NaN	NaN	NaN	NaN	NaN	2146.8	1648.56	NaN	NaN	NaN	1245.12	1363.24	1653	1522.72	1799.68	NaN	NaN	1282.4	1371.08	NaN	1836.76	NaN	NaN	NaN	1550.08	NaN	NaN	1536.48
794.32	NaN	NaN	NaN	NaN	NaN	543.04	NaN	NaN	NaN	NaN	452.64	NaN	804.24	NaN	NaN	NaN	710.52	524.72	NaN	NaN	NaN	NaN	NaN	NaN	NaN	NaN	2241.08	1473.84	NaN	NaN	NaN	1067.96	1521.88	1567.88	1096.32	2029.96	NaN	NaN	1291.8	1067.04	NaN	1689.76	1417.8	NaN	NaN	1473.4	NaN	NaN	1418.52
792	NaN	NaN	NaN	NaN	NaN	593.24	NaN	NaN	NaN	NaN	NaN	606.8	770.16	NaN	921.88	706	590.6	665.72	NaN	NaN	NaN	NaN	NaN	NaN	NaN	NaN	NaN	1307.8	NaN	NaN	NaN	1148.4	1724.52	1331.68	1358.4	1900.24	NaN	NaN	NaN	1607	NaN	1518.36	1394.04	NaN	NaN	1942.44	NaN	NaN	1175.92
772.28	NaN	NaN	NaN	NaN	NaN	NaN	NaN	NaN	NaN	NaN	NaN	701.96	727.68	NaN	771.52	719.28	688.68	569.8	NaN	NaN	NaN	NaN	NaN	NaN	NaN	NaN	2186.16	1712.92	NaN	NaN	NaN	1302.4	1693.72	NaN	1410.88	2085.28	NaN	NaN	1210.08	1279.64	NaN	NaN	1265.36	NaN	NaN	1742.84	NaN	NaN	1405.08
880.4	NaN	NaN	NaN	NaN	NaN	654.88	NaN	NaN	NaN	NaN	NaN	583.48	NaN	NaN	636.6	NaN	519.52	616.36	NaN	NaN	NaN	NaN	NaN	NaN	NaN	NaN	2144.48	1480.76	NaN	NaN	NaN	1219.8	1711.44	1380.36	1462.16	2041.64	NaN	NaN	1219.2	1573.12	NaN	1831.52	NaN	NaN	NaN	1682.8	NaN	NaN	1135.72
NaN	NaN	NaN	NaN	NaN	NaN	713.92	NaN	NaN	NaN	NaN	405.4	512.32	831.16	NaN	871.6	829.72	523.6	NaN	NaN	NaN	NaN	NaN	NaN	NaN	NaN	NaN	2257.48	1354.32	NaN	NaN	NaN	1345.16	NaN	1153.84	1603.92	2058.04	NaN	NaN	1059.76	1320.12	NaN	2068.88	1293.68	NaN	NaN	1951.84	NaN	NaN	1290.56
856.84	NaN	NaN	NaN	NaN	NaN	748.88	NaN	NaN	NaN	NaN	509.96	NaN	563.56	NaN	1031.64	808.44	805.56	603.4	NaN	NaN	NaN	NaN	NaN	NaN	493.56	NaN	NaN	1220.64	NaN	NaN	NaN	1410.2	1764.76	1109.52	1603.6	2005	NaN	NaN	NaN	NaN	NaN	1865.4	NaN	NaN	NaN	1691	NaN	NaN	1271.64
853	NaN	NaN	NaN	NaN	NaN	NaN	NaN	NaN	NaN	NaN	NaN	577.64	615.88	NaN	930.92	NaN	778.2	NaN	NaN	NaN	NaN	NaN	NaN	NaN	524.72	NaN	NaN	1852.64	NaN	NaN	NaN	1258.28	NaN	1321.36	1318.16	2104.52	NaN	NaN	1201.8	1424.96	NaN	1837.72	1142.36	NaN	NaN	1508	NaN	NaN	1192.28
889.88	NaN	NaN	NaN	NaN	NaN	NaN	NaN	NaN	NaN	NaN	NaN	583.44	711.96	NaN	NaN	840.8	NaN	671.36	NaN	NaN	NaN	NaN	NaN	NaN	493.48	NaN	NaN	1479.64	NaN	NaN	NaN	1375.08	NaN	1162.28	1277.8	2183.76	NaN	NaN	NaN	1401.76	NaN	1749	NaN	NaN	NaN	1624.92	NaN	NaN	1357.16
770.24	NaN	NaN	NaN	NaN	NaN	567.2	NaN	NaN	NaN	NaN	NaN	NaN	738.92	NaN	1012.84	871.08	577.72	NaN	NaN	NaN	NaN	NaN	NaN	NaN	638.52	NaN	NaN	NaN	NaN	NaN	NaN	1372.76	NaN	1016.52	1310.04	2133.48	NaN	NaN	1279.04	1372.72	NaN	1890.12	1260.16	NaN	NaN	1850.88	NaN	NaN	1366.16
759.6	NaN	NaN	NaN	NaN	NaN	656.96	NaN	NaN	NaN	NaN	NaN	672.32	619.4	NaN	955.04	NaN	841.12	621.48	NaN	NaN	NaN	NaN	NaN	NaN	699.04	NaN	NaN	1231.8	NaN	NaN	NaN	1439.88	NaN	1208.64	1603.04	1918	NaN	NaN	1282.04	1267.68	NaN	2034	1192.88	NaN	NaN	1642.12	NaN	NaN	1488.48
NaN	NaN	NaN	NaN	NaN	NaN	671.24	NaN	NaN	NaN	NaN	NaN	543.4	856.24	NaN	954.44	771.44	707.16	797.48	NaN	NaN	NaN	NaN	NaN	NaN	NaN	NaN	NaN	1289.88	NaN	NaN	NaN	1245.04	NaN	1336.48	1635.08	1899.4	NaN	NaN	NaN	NaN	NaN	NaN	1182.92	NaN	NaN	NaN	NaN	NaN	1211.4
835.36	NaN	NaN	NaN	NaN	NaN	583.68	NaN	NaN	NaN	NaN	NaN	611.72	710.04	NaN	933.88	709.64	718.4	747.36	NaN	NaN	NaN	NaN	NaN	NaN	NaN	NaN	NaN	1629.68	NaN	NaN	NaN	1257.32	NaN	1378.04	1561.08	1455.36	NaN	NaN	1174.24	NaN	NaN	1689.52	NaN	NaN	NaN	1192.16	NaN	NaN	1323.56
795.56	NaN	NaN	NaN	NaN	NaN	601.08	NaN	NaN	NaN	NaN	NaN	NaN	NaN	NaN	NaN	750.32	620.56	581.52	NaN	NaN	NaN	NaN	NaN	NaN	657.92	NaN	NaN	1470.52	NaN	NaN	NaN	1414.72	NaN	1345.56	1837.76	NaN	NaN	NaN	1196.88	NaN	NaN	1655.2	NaN	NaN	NaN	1865.08	NaN	NaN	1321.12
908.32	NaN	NaN	NaN	NaN	NaN	NaN	NaN	NaN	NaN	NaN	417.92	565.92	881.56	NaN	921.36	NaN	598.76	597.96	NaN	NaN	NaN	NaN	NaN	NaN	641.92	NaN	NaN	1357.92	NaN	NaN	NaN	1480.6	NaN	1474.2	1694	NaN	NaN	NaN	1373.68	NaN	NaN	1801.28	NaN	NaN	NaN	1564.68	NaN	NaN	1665.24
826.52	NaN	NaN	NaN	NaN	NaN	584.24	NaN	NaN	NaN	NaN	NaN	NaN	920.48	NaN	821.16	670.64	679.68	771.8	NaN	NaN	NaN	NaN	NaN	NaN	559.6	NaN	NaN	1954.2	NaN	NaN	NaN	1443.04	NaN	1188.48	1269.96	NaN	NaN	NaN	NaN	NaN	NaN	1606.84	NaN	NaN	NaN	2004.32	NaN	NaN	1516.04
791.24	NaN	NaN	NaN	NaN	NaN	603.96	NaN	NaN	NaN	NaN	NaN	NaN	NaN	NaN	803.16	723.4	NaN	764.68	NaN	NaN	NaN	NaN	NaN	NaN	486	NaN	NaN	1267.4	NaN	NaN	NaN	1208.88	NaN	1228.56	1405.08	1245.68	NaN	NaN	NaN	NaN	NaN	1804.32	1526.32	NaN	NaN	1539.12	NaN	NaN	1162.76
897.6	NaN	NaN	NaN	NaN	NaN	576.84	NaN	NaN	NaN	NaN	NaN	636.88	809.92	NaN	NaN	735.72	806.24	813.28	NaN	NaN	NaN	NaN	NaN	NaN	532.68	NaN	NaN	1132.04	NaN	NaN	NaN	1544.84	NaN	1488	1548.24	NaN	NaN	NaN	1218.96	NaN	NaN	1657.68	1387.2	NaN	NaN	1667.8	NaN	NaN	1392.16
NaN	NaN	NaN	NaN	NaN	NaN	NaN	622.2	NaN	NaN	NaN	NaN	NaN	810.68	NaN	741.12	618.92	660.08	727.88	NaN	NaN	NaN	NaN	597.4	NaN	471.2	NaN	NaN	1184.72	NaN	NaN	NaN	1576.64	NaN	1439.08	1731.84	1069.04	NaN	NaN	1290.6	NaN	NaN	1717.6	1245	NaN	NaN	1842.76	NaN	NaN	1583.4
NaN	NaN	NaN	NaN	NaN	NaN	NaN	587.68	NaN	NaN	NaN	533.32	NaN	856.32	NaN	691.28	602.92	NaN	805.52	NaN	NaN	NaN	NaN	NaN	NaN	571.2	NaN	NaN	1279.16	NaN	NaN	NaN	1745.6	NaN	1122.8	1219.2	1182.44	NaN	NaN	1207.68	NaN	NaN	1444.84	1278.08	NaN	NaN	1510.72	NaN	NaN	1576.2
NaN	NaN	NaN	NaN	NaN	NaN	NaN	655.8	NaN	NaN	NaN	680.72	NaN	1006.28	NaN	NaN	726.6	NaN	773.32	NaN	NaN	NaN	NaN	NaN	NaN	663.72	NaN	NaN	1287.8	NaN	NaN	NaN	1593.8	NaN	1426.96	NaN	1694.88	NaN	NaN	1261.08	NaN	NaN	1570.76	1363.68	NaN	NaN	1775.8	NaN	NaN	1263.28
NaN	NaN	NaN	NaN	NaN	NaN	NaN	NaN	NaN	NaN	NaN	674.64	594.12	856.4	NaN	NaN	692.4	NaN	705.24	NaN	NaN	NaN	NaN	NaN	NaN	633.08	NaN	NaN	1271.24	NaN	NaN	NaN	NaN	NaN	1361.8	1171.48	1184.88	NaN	NaN	1350.6	NaN	NaN	1523.76	1190	NaN	NaN	1768.72	NaN	NaN	1554.24
NaN	NaN	NaN	NaN	NaN	NaN	NaN	NaN	NaN	NaN	NaN	NaN	594.12	916.36	NaN	NaN	687.88	794.48	866.32	NaN	NaN	NaN	NaN	NaN	NaN	650.04	NaN	NaN	1597.92	NaN	NaN	NaN	NaN	NaN	1141.16	1216.36	1431.2	NaN	NaN	1290.44	NaN	NaN	NaN	1497.92	NaN	NaN	2173.12	NaN	NaN	1680.56
NaN	NaN	NaN	NaN	NaN	NaN	NaN	NaN	NaN	NaN	NaN	NaN	NaN	874.16	NaN	825.68	701.08	NaN	754.56	NaN	NaN	NaN	NaN	NaN	NaN	821.28	NaN	NaN	1201.32	NaN	NaN	NaN	NaN	NaN	1518.28	1791.56	1248	NaN	NaN	1112.88	NaN	NaN	NaN	1603.12	NaN	NaN	1994.56	NaN	NaN	1416.64
NaN	NaN	NaN	NaN	NaN	NaN	NaN	NaN	NaN	NaN	NaN	616.64	NaN	945.2	NaN	NaN	663.56	818.72	641.12	NaN	NaN	NaN	NaN	NaN	NaN	755.2	NaN	NaN	1280.92	NaN	NaN	NaN	NaN	NaN	1676.96	1273.52	1276.84	NaN	NaN	1491.36	NaN	NaN	1690.2	1280.56	NaN	NaN	1991	NaN	NaN	1453.8
NaN	NaN	NaN	NaN	NaN	NaN	NaN	628.6	NaN	NaN	NaN	862.84	586.36	NaN	NaN	928.52	634.6	NaN	654.84	NaN	NaN	NaN	NaN	NaN	NaN	843.72	NaN	NaN	1738.2	NaN	NaN	NaN	NaN	NaN	1307.56	1107.56	1569.4	NaN	NaN	1342.76	NaN	NaN	1316.96	1227.84	NaN	NaN	1906.24	NaN	NaN	1428.08
NaN	NaN	NaN	NaN	NaN	NaN	NaN	NaN	NaN	NaN	NaN	NaN	NaN	998.68	NaN	713.24	NaN	NaN	858.24	NaN	NaN	NaN	538.12	NaN	NaN	827.84	NaN	NaN	1811.84	NaN	NaN	NaN	NaN	NaN	1519.2	1319.24	NaN	NaN	NaN	1500.88	NaN	NaN	1360.68	NaN	NaN	NaN	1617.52	NaN	NaN	1331.2
NaN	NaN	NaN	NaN	NaN	NaN	NaN	689.68	NaN	NaN	NaN	809.68	NaN	1002.96	NaN	925.76	628.76	NaN	745.8	NaN	NaN	NaN	386.32	NaN	NaN	NaN	NaN	NaN	1718.12	NaN	NaN	NaN	NaN	NaN	1533.84	1277.96	1403.48	NaN	NaN	1368.84	NaN	NaN	NaN	1402.24	NaN	NaN	1606.2	NaN	NaN	1448.68
NaN	NaN	NaN	NaN	NaN	NaN	NaN	675.84	NaN	NaN	NaN	848.28	NaN	NaN	NaN	749.88	679.56	844.4	782.2	NaN	NaN	NaN	NaN	NaN	489.76	684.4	NaN	NaN	1758.44	NaN	NaN	NaN	NaN	NaN	1287.12	867.08	1254.56	NaN	NaN	1154.28	NaN	NaN	1098.36	1187.56	NaN	NaN	1583	NaN	NaN	1699.4
NaN	NaN	NaN	NaN	NaN	NaN	NaN	663.32	NaN	NaN	NaN	NaN	715.76	967.56	NaN	774.24	791.64	NaN	719.16	NaN	NaN	NaN	NaN	NaN	640.24	752.16	NaN	NaN	1887.72	NaN	NaN	NaN	NaN	NaN	1634.88	1470.52	1299.12	NaN	NaN	1552.96	NaN	NaN	1449.24	1444.48	NaN	NaN	1719.2	NaN	NaN	1309.04
NaN	NaN	NaN	NaN	NaN	NaN	599.12	670.8	NaN	NaN	NaN	862.72	NaN	NaN	NaN	750.4	935.4	NaN	NaN	NaN	NaN	NaN	NaN	555.16	NaN	733.52	NaN	NaN	1796.48	NaN	NaN	NaN	NaN	NaN	1233.96	NaN	1350.72	NaN	NaN	1603.52	NaN	NaN	1465.56	1471.44	NaN	NaN	1391	NaN	NaN	1543.2
NaN	NaN	NaN	NaN	NaN	NaN	NaN	NaN	NaN	NaN	NaN	730.52	760.36	NaN	NaN	NaN	905.96	NaN	NaN	NaN	NaN	NaN	NaN	NaN	669.88	NaN	NaN	NaN	2010.8	NaN	NaN	NaN	NaN	NaN	1465.36	1141.72	1309.28	NaN	NaN	NaN	NaN	NaN	NaN	1510.4	NaN	NaN	1348.12	NaN	NaN	1592.44
NaN	NaN	NaN	NaN	NaN	NaN	730.04	689.08	NaN	NaN	NaN	776.68	755.44	NaN	NaN	711	906.92	735.48	857.6	NaN	NaN	NaN	NaN	NaN	642.24	725.84	NaN	NaN	1821.76	NaN	NaN	NaN	NaN	NaN	1095.6	1362.24	1366.56	NaN	NaN	1534.76	NaN	NaN	1325.84	1386.44	NaN	NaN	1843.6	NaN	NaN	1375.6
NaN	NaN	NaN	NaN	NaN	NaN	741.12	732.2	NaN	NaN	NaN	562.64	709.48	880.16	NaN	707.36	828.72	846.32	742.76	NaN	NaN	NaN	622.4	NaN	600.08	784.04	NaN	NaN	1979.12	NaN	NaN	NaN	NaN	NaN	1218.56	1485.12	1640	NaN	NaN	1606.36	NaN	NaN	1102.4	1280.56	NaN	NaN	1442	NaN	NaN	1588.72
NaN	NaN	NaN	NaN	NaN	NaN	811.52	807.64	NaN	NaN	NaN	768.76	701.04	948	NaN	628.64	854.76	NaN	782.44	NaN	NaN	NaN	NaN	NaN	499.92	757.4	NaN	NaN	2097.6	NaN	NaN	NaN	NaN	NaN	1130.52	1138.28	1388.32	NaN	NaN	1546.68	NaN	NaN	1596.96	1438.4	NaN	NaN	1310.76	NaN	NaN	1502
NaN	NaN	NaN	NaN	NaN	NaN	NaN	751.72	NaN	NaN	NaN	753.32	781.44	NaN	NaN	NaN	NaN	803.08	762	NaN	NaN	NaN	575.32	NaN	NaN	NaN	NaN	NaN	2061.84	NaN	NaN	NaN	NaN	NaN	1556.68	1467.92	1157.96	NaN	NaN	1602.52	NaN	NaN	996.88	1513.24	NaN	NaN	1597.4	NaN	NaN	1329.72
NaN	NaN	NaN	NaN	NaN	NaN	792.68	719.44	NaN	NaN	NaN	658.28	710.44	NaN	NaN	663.12	NaN	NaN	775.92	NaN	NaN	NaN	699.84	NaN	645.8	726.44	NaN	NaN	1990.36	NaN	NaN	NaN	NaN	NaN	1125.4	1476.84	1618.76	NaN	NaN	1621.96	NaN	NaN	NaN	1381.16	NaN	NaN	1792	NaN	NaN	1597.56
NaN	NaN	NaN	NaN	NaN	NaN	771.56	756.32	NaN	NaN	NaN	727.32	NaN	1039.32	NaN	NaN	NaN	744.16	797.2	NaN	NaN	NaN	565.48	NaN	643.16	NaN	NaN	NaN	1890.92	NaN	NaN	NaN	NaN	NaN	1423.16	1235.28	988.28	NaN	NaN	1452.24	NaN	NaN	NaN	1178.52	NaN	NaN	2012.16	NaN	NaN	1363
NaN	NaN	NaN	NaN	NaN	NaN	NaN	699.84	NaN	NaN	NaN	NaN	NaN	NaN	NaN	538.88	NaN	780.16	705.16	NaN	NaN	NaN	606.4	NaN	607.36	718.88	NaN	NaN	2027.36	NaN	NaN	NaN	NaN	NaN	1002.44	1388.92	1243	920.76	NaN	1574.04	NaN	NaN	NaN	1217.44	NaN	NaN	1863.12	NaN	NaN	1123.04
NaN	NaN	NaN	NaN	NaN	NaN	620.88	728.44	NaN	NaN	NaN	710.48	NaN	NaN	NaN	652.12	830.12	NaN	744.68	NaN	NaN	NaN	584.88	NaN	529.72	NaN	NaN	NaN	1893.32	NaN	NaN	NaN	NaN	NaN	1311.2	NaN	1460.04	NaN	NaN	1147.96	NaN	NaN	NaN	1596.84	NaN	NaN	2000.44	NaN	NaN	1321.24
NaN	NaN	NaN	NaN	NaN	NaN	NaN	651.92	NaN	NaN	NaN	922.76	NaN	NaN	NaN	860.28	763.2	851.88	659.08	NaN	NaN	NaN	702.44	NaN	NaN	673.2	NaN	NaN	1947	NaN	NaN	NaN	NaN	NaN	1085.4	1403.52	1260.08	857.2	NaN	1107.92	NaN	NaN	NaN	1771.44	NaN	NaN	2088.2	NaN	NaN	NaN
NaN	NaN	NaN	NaN	NaN	NaN	NaN	628.6	NaN	NaN	NaN	820.88	NaN	906.08	NaN	NaN	727.72	NaN	856.6	NaN	NaN	NaN	NaN	NaN	536.4	627.44	NaN	NaN	1740.2	NaN	NaN	NaN	NaN	NaN	1003	1157.24	NaN	NaN	NaN	1101.04	NaN	NaN	NaN	NaN	NaN	NaN	2185	NaN	NaN	1310.64
NaN	NaN	NaN	NaN	NaN	NaN	NaN	674.16	NaN	NaN	NaN	802.36	NaN	886.2	NaN	759.32	965.44	NaN	710.2	901.4	NaN	NaN	732.92	NaN	552.84	697.44	NaN	NaN	1816.16	NaN	NaN	NaN	NaN	NaN	1389.24	NaN	1398.08	NaN	NaN	1284.64	NaN	NaN	NaN	1661.88	NaN	NaN	2105.96	NaN	NaN	1615.6
NaN	NaN	NaN	723.96	NaN	NaN	NaN	512.4	NaN	NaN	NaN	705.64	NaN	927.64	NaN	NaN	959.16	NaN	717	NaN	NaN	NaN	566.88	NaN	NaN	615.36	NaN	NaN	1842.08	NaN	NaN	NaN	NaN	NaN	1353.92	1191.16	NaN	NaN	NaN	1065.52	NaN	NaN	NaN	1658.96	NaN	NaN	NaN	NaN	NaN	1763.32
NaN	NaN	NaN	707.36	NaN	NaN	NaN	573.04	NaN	NaN	NaN	NaN	NaN	940.32	NaN	NaN	768.68	852.24	518.84	989.2	NaN	NaN	545.8	NaN	702.72	567.84	NaN	NaN	2033.72	NaN	NaN	NaN	NaN	NaN	1423.08	1368.4	NaN	NaN	NaN	1516.84	NaN	NaN	NaN	NaN	NaN	NaN	1894.48	NaN	NaN	1314.08
NaN	NaN	NaN	631.56	NaN	NaN	NaN	708.44	NaN	NaN	NaN	782.4	NaN	901.92	NaN	NaN	952.84	957.88	774.92	NaN	NaN	NaN	484.76	NaN	712.52	699	NaN	NaN	2039.72	NaN	NaN	NaN	NaN	NaN	1548.52	1236.24	NaN	NaN	NaN	1619.16	NaN	NaN	NaN	1445.16	NaN	NaN	2034.56	NaN	NaN	1418.52
NaN	NaN	NaN	699.08	NaN	NaN	NaN	640.12	NaN	NaN	NaN	852.24	NaN	NaN	NaN	NaN	1003.8	795.84	718.4	1017.52	NaN	NaN	760.44	NaN	648.4	646.48	NaN	NaN	1750.2	NaN	NaN	NaN	NaN	NaN	NaN	1256.92	NaN	NaN	NaN	1634.68	NaN	NaN	NaN	1221.48	NaN	NaN	2118.76	NaN	NaN	1354.24
NaN	NaN	NaN	NaN	NaN	NaN	NaN	655.16	NaN	NaN	NaN	907.08	NaN	849.96	NaN	755.4	982.76	NaN	673.28	NaN	NaN	NaN	795.28	NaN	626.08	703.64	NaN	NaN	1896.36	NaN	NaN	NaN	NaN	NaN	1619.76	1458.56	NaN	NaN	NaN	1570.48	NaN	NaN	NaN	1565.96	NaN	NaN	1906.56	NaN	NaN	1300.48
NaN	NaN	NaN	726.52	NaN	NaN	NaN	702.12	NaN	NaN	NaN	846.44	NaN	NaN	NaN	NaN	776.04	NaN	599.52	NaN	NaN	NaN	600.76	NaN	NaN	NaN	NaN	NaN	1946.28	NaN	NaN	NaN	NaN	NaN	1409.92	1495.28	NaN	NaN	NaN	1632.32	NaN	NaN	NaN	1331.04	NaN	NaN	1778.08	NaN	NaN	1071.56
NaN	NaN	NaN	612.2	NaN	NaN	NaN	635.52	NaN	NaN	NaN	NaN	NaN	NaN	NaN	NaN	NaN	NaN	909.64	1009.6	NaN	NaN	NaN	NaN	689.48	595.56	NaN	NaN	1687.48	NaN	NaN	NaN	NaN	NaN	1482.12	NaN	NaN	NaN	NaN	1386.08	NaN	NaN	NaN	NaN	NaN	NaN	2064.6	NaN	NaN	1451.8
NaN	NaN	NaN	NaN	NaN	NaN	NaN	593	NaN	NaN	NaN	852.32	NaN	NaN	NaN	779.76	825.24	851.32	709.28	NaN	NaN	NaN	756.04	NaN	724.36	692.08	NaN	NaN	1569.24	NaN	NaN	NaN	NaN	NaN	1316.44	1281.12	NaN	NaN	NaN	1664.92	NaN	NaN	NaN	1228.32	NaN	NaN	1905.08	NaN	NaN	1528.52
NaN	NaN	NaN	588.04	NaN	NaN	NaN	490.88	NaN	NaN	NaN	933.36	NaN	NaN	NaN	952.12	879.76	NaN	721.32	NaN	NaN	NaN	684.72	NaN	701.24	614.16	NaN	NaN	1606.68	NaN	NaN	NaN	NaN	NaN	NaN	1242.68	NaN	NaN	NaN	1838.56	NaN	NaN	NaN	1136.6	NaN	NaN	NaN	NaN	NaN	1541.4
NaN	NaN	NaN	714.48	NaN	NaN	NaN	623.44	NaN	NaN	NaN	968.56	NaN	NaN	NaN	990.08	827.36	NaN	679.04	NaN	NaN	NaN	NaN	NaN	697.76	836.84	NaN	NaN	1714.76	NaN	NaN	NaN	NaN	NaN	NaN	1100	NaN	NaN	NaN	1485.88	NaN	NaN	NaN	NaN	NaN	NaN	2124.52	NaN	NaN	1736.52
NaN	NaN	NaN	547.84	NaN	NaN	NaN	NaN	NaN	NaN	NaN	906.92	NaN	NaN	NaN	1019.76	NaN	822.56	788.48	NaN	NaN	NaN	738.12	NaN	NaN	697.8	NaN	NaN	1300.44	NaN	NaN	NaN	NaN	NaN	NaN	NaN	NaN	NaN	NaN	1383.32	NaN	NaN	NaN	1185.4	NaN	NaN	2045.4	NaN	NaN	1453.56
NaN	NaN	NaN	NaN	NaN	NaN	NaN	NaN	NaN	NaN	NaN	804.28	NaN	NaN	NaN	935.04	812.36	NaN	604.48	NaN	NaN	NaN	NaN	NaN	661.6	702.32	NaN	NaN	1326.76	NaN	NaN	NaN	NaN	NaN	NaN	NaN	NaN	NaN	NaN	1213.72	NaN	NaN	NaN	1312.48	NaN	NaN	2025.16	NaN	NaN	1710.84
NaN	NaN	NaN	829.12	NaN	NaN	NaN	566.52	NaN	NaN	NaN	850.76	NaN	NaN	NaN	970.8	888.76	NaN	826	NaN	NaN	NaN	NaN	NaN	512.88	549	NaN	NaN	1610.48	NaN	NaN	NaN	NaN	NaN	NaN	NaN	NaN	NaN	NaN	1402.76	NaN	NaN	NaN	1162.4	NaN	NaN	2030.76	NaN	NaN	1498.6
NaN	NaN	NaN	854.48	NaN	NaN	NaN	NaN	NaN	NaN	NaN	879.84	NaN	NaN	NaN	NaN	893.68	875.4	800.48	NaN	NaN	NaN	NaN	NaN	648.64	NaN	NaN	NaN	920.92	NaN	NaN	NaN	NaN	NaN	NaN	NaN	NaN	NaN	NaN	1670.16	NaN	NaN	NaN	1241.28	NaN	NaN	2218.88	NaN	NaN	NaN
NaN	NaN	NaN	660.36	NaN	NaN	NaN	NaN	NaN	NaN	NaN	818.44	NaN	NaN	NaN	918.68	981.84	704.24	798.92	NaN	NaN	NaN	NaN	NaN	670.2	581.04	NaN	NaN	1699.88	NaN	NaN	NaN	NaN	NaN	NaN	NaN	NaN	NaN	NaN	1647.36	NaN	NaN	NaN	1466.16	NaN	NaN	2038.52	NaN	NaN	1804
NaN	NaN	NaN	683.36	NaN	NaN	NaN	NaN	NaN	NaN	NaN	NaN	NaN	NaN	NaN	959.16	959.88	NaN	NaN	NaN	NaN	NaN	NaN	NaN	NaN	NaN	NaN	NaN	991.04	NaN	NaN	NaN	NaN	NaN	NaN	NaN	NaN	NaN	NaN	1540.96	NaN	NaN	NaN	1088.96	NaN	NaN	2129.16	NaN	NaN	1573.44
NaN	655.84	NaN	NaN	NaN	NaN	NaN	NaN	NaN	NaN	NaN	807.6	NaN	NaN	NaN	876.48	997.52	706.84	764.2	NaN	NaN	NaN	NaN	NaN	NaN	640.6	NaN	NaN	1504	NaN	NaN	NaN	NaN	NaN	NaN	NaN	NaN	NaN	NaN	1658.84	NaN	NaN	NaN	NaN	NaN	NaN	NaN	NaN	NaN	1828.88
NaN	NaN	NaN	616.92	NaN	NaN	NaN	594.08	NaN	NaN	NaN	NaN	NaN	NaN	NaN	877.84	893.4	NaN	767.64	NaN	NaN	NaN	NaN	NaN	NaN	701.88	NaN	NaN	908.64	NaN	NaN	NaN	NaN	NaN	NaN	NaN	NaN	NaN	NaN	NaN	NaN	NaN	NaN	1115	NaN	NaN	1976.68	NaN	NaN	1775.28
NaN	NaN	NaN	NaN	NaN	NaN	NaN	NaN	NaN	NaN	NaN	755.76	NaN	NaN	NaN	941.24	991.8	NaN	694.28	NaN	NaN	NaN	738.84	NaN	NaN	NaN	NaN	NaN	NaN	NaN	NaN	NaN	NaN	NaN	NaN	NaN	NaN	NaN	NaN	1491.36	NaN	NaN	NaN	NaN	NaN	NaN	2031.28	NaN	NaN	1518.8
NaN	NaN	NaN	599.16	NaN	NaN	NaN	NaN	NaN	NaN	NaN	677.44	NaN	NaN	NaN	1000.32	996.64	NaN	580.16	NaN	NaN	469.68	NaN	NaN	NaN	564.24	NaN	NaN	929.2	NaN	NaN	NaN	NaN	NaN	NaN	NaN	NaN	NaN	NaN	1617.68	NaN	NaN	NaN	1167.64	NaN	NaN	2133.4	NaN	NaN	1179.44
NaN	NaN	NaN	NaN	NaN	NaN	NaN	595.96	NaN	NaN	NaN	676.76	NaN	NaN	NaN	925.2	1008.88	NaN	858.84	NaN	NaN	629.28	666.48	NaN	NaN	NaN	NaN	NaN	1477.96	NaN	NaN	NaN	NaN	NaN	NaN	NaN	NaN	NaN	NaN	1725	NaN	NaN	NaN	NaN	NaN	NaN	1688.6	NaN	NaN	1681.84
NaN	NaN	NaN	832.76	NaN	NaN	NaN	NaN	NaN	NaN	NaN	717.44	NaN	NaN	NaN	961.68	940.88	NaN	772.24	NaN	NaN	495.72	NaN	NaN	NaN	NaN	NaN	NaN	1160.8	NaN	NaN	NaN	NaN	NaN	NaN	NaN	NaN	NaN	NaN	1752.76	NaN	NaN	NaN	1202.08	NaN	NaN	1781.76	NaN	NaN	1845.6
NaN	NaN	NaN	696.88	NaN	NaN	NaN	NaN	NaN	NaN	NaN	NaN	NaN	NaN	NaN	945.6	891.52	NaN	643.24	NaN	NaN	541.72	NaN	NaN	NaN	617.44	NaN	NaN	1915.4	NaN	NaN	NaN	NaN	NaN	NaN	NaN	NaN	NaN	NaN	1556.12	NaN	NaN	NaN	971.36	NaN	NaN	1696.68	NaN	NaN	1221
NaN	NaN	NaN	754.2	NaN	NaN	NaN	NaN	NaN	NaN	NaN	NaN	NaN	NaN	NaN	888.12	1019.24	NaN	739.96	NaN	NaN	681.6	NaN	NaN	NaN	494.48	NaN	NaN	1684.68	NaN	NaN	NaN	NaN	NaN	NaN	NaN	NaN	NaN	NaN	1712.28	NaN	NaN	NaN	1043.92	NaN	NaN	1646.76	NaN	NaN	1576.24
NaN	NaN	NaN	543.44	NaN	NaN	NaN	NaN	NaN	NaN	NaN	NaN	NaN	NaN	NaN	963.8	854.24	NaN	727.84	NaN	NaN	667.68	NaN	NaN	NaN	619.12	NaN	NaN	NaN	1576.64	NaN	NaN	NaN	NaN	NaN	NaN	NaN	NaN	NaN	1658.32	NaN	NaN	NaN	1089.12	NaN	NaN	1715.52	NaN	NaN	1623.28
NaN	607.2	NaN	654.92	NaN	NaN	NaN	NaN	NaN	NaN	NaN	NaN	NaN	NaN	NaN	881.12	784.48	NaN	685.68	NaN	NaN	618.64	NaN	NaN	NaN	NaN	NaN	NaN	1777.2	1385.2	NaN	NaN	NaN	NaN	NaN	NaN	NaN	NaN	NaN	1618.52	NaN	NaN	NaN	1171.2	NaN	NaN	2099.68	NaN	NaN	1415.96
NaN	NaN	NaN	592.56	NaN	NaN	NaN	NaN	NaN	NaN	NaN	NaN	NaN	NaN	NaN	995.16	855.08	NaN	687.84	NaN	NaN	607.68	635.48	NaN	NaN	761.24	NaN	NaN	NaN	NaN	NaN	NaN	NaN	NaN	NaN	NaN	NaN	NaN	NaN	1938.48	NaN	NaN	NaN	1308.12	NaN	NaN	1700.72	NaN	NaN	1407.56
NaN	NaN	NaN	789.36	NaN	NaN	NaN	502.48	NaN	NaN	NaN	NaN	NaN	NaN	NaN	1062.88	843.6	NaN	656.92	NaN	NaN	NaN	NaN	NaN	NaN	628.8	NaN	NaN	1720.68	1620.56	NaN	NaN	NaN	NaN	NaN	NaN	NaN	NaN	NaN	1827.24	NaN	NaN	NaN	1070.84	NaN	NaN	NaN	NaN	NaN	1354.12
NaN	NaN	NaN	NaN	NaN	NaN	NaN	NaN	NaN	NaN	NaN	NaN	NaN	NaN	NaN	1133.88	780	NaN	719.68	NaN	NaN	586.48	NaN	NaN	NaN	720	NaN	NaN	866.56	1748.08	NaN	NaN	NaN	NaN	NaN	NaN	NaN	NaN	NaN	NaN	NaN	NaN	NaN	1030.16	NaN	NaN	1981.68	NaN	NaN	NaN
NaN	NaN	NaN	532.48	NaN	NaN	NaN	NaN	NaN	NaN	NaN	NaN	NaN	NaN	NaN	981.8	889.56	NaN	830.84	NaN	NaN	540.56	NaN	NaN	NaN	708.84	NaN	NaN	1495.08	1776.16	NaN	NaN	NaN	NaN	NaN	NaN	NaN	NaN	NaN	1719.2	NaN	NaN	NaN	NaN	NaN	NaN	1956.48	NaN	NaN	1289.68
NaN	NaN	NaN	650.36	NaN	NaN	NaN	NaN	NaN	NaN	NaN	NaN	NaN	NaN	NaN	1028.72	864	NaN	736.8	NaN	NaN	695.44	NaN	NaN	NaN	716.24	NaN	NaN	1583.72	1608.88	NaN	NaN	NaN	NaN	NaN	NaN	NaN	NaN	NaN	1689.4	NaN	NaN	NaN	1257.4	NaN	NaN	2203	NaN	NaN	NaN
NaN	NaN	NaN	523.36	NaN	NaN	NaN	NaN	NaN	NaN	NaN	NaN	NaN	NaN	NaN	923.6	800.6	NaN	741.32	NaN	NaN	686.92	NaN	NaN	NaN	868.92	NaN	NaN	1362.36	1288.68	NaN	NaN	NaN	NaN	NaN	NaN	NaN	NaN	NaN	1917.52	NaN	NaN	NaN	1110.04	NaN	NaN	1722.6	NaN	NaN	1583.96
NaN	NaN	NaN	764.96	NaN	NaN	NaN	NaN	NaN	NaN	NaN	NaN	NaN	NaN	NaN	930.48	872.16	NaN	734.8	NaN	NaN	NaN	NaN	NaN	NaN	765.8	NaN	NaN	1230.32	1614.84	NaN	NaN	NaN	NaN	NaN	NaN	NaN	NaN	NaN	1795.96	NaN	NaN	NaN	1327.44	NaN	NaN	2098.96	NaN	NaN	1324.4
NaN	NaN	NaN	753.28	NaN	NaN	NaN	NaN	NaN	NaN	NaN	NaN	NaN	NaN	NaN	920.96	923.84	NaN	765.72	NaN	NaN	768.52	NaN	NaN	NaN	583.84	NaN	NaN	1024.48	NaN	NaN	NaN	NaN	NaN	NaN	NaN	NaN	NaN	NaN	1767.68	NaN	NaN	NaN	1097.6	NaN	NaN	1580.16	NaN	NaN	1351.16
NaN	NaN	NaN	655.4	NaN	NaN	NaN	NaN	NaN	NaN	NaN	NaN	NaN	NaN	NaN	1012.96	858.68	NaN	798.12	NaN	NaN	NaN	744.08	NaN	NaN	682.4	NaN	NaN	1334.96	1531.6	NaN	NaN	NaN	NaN	NaN	NaN	NaN	NaN	NaN	1606.56	NaN	NaN	NaN	NaN	NaN	NaN	2032.56	NaN	NaN	1130.16
NaN	508.4	NaN	753.08	NaN	NaN	NaN	NaN	NaN	NaN	NaN	NaN	NaN	NaN	NaN	1010.76	NaN	NaN	NaN	NaN	NaN	NaN	742.08	NaN	NaN	NaN	NaN	NaN	1388.76	1602.28	NaN	NaN	NaN	NaN	NaN	NaN	NaN	NaN	NaN	1608.12	NaN	NaN	NaN	1046.36	NaN	NaN	2117.32	NaN	NaN	NaN
NaN	NaN	NaN	651.04	NaN	NaN	NaN	NaN	NaN	NaN	NaN	NaN	NaN	NaN	NaN	1015.44	831.8	NaN	558.52	NaN	NaN	871.92	NaN	NaN	NaN	811.84	NaN	NaN	1430.04	1419.72	NaN	NaN	NaN	NaN	NaN	NaN	NaN	NaN	NaN	1778.84	NaN	NaN	NaN	1077.2	NaN	NaN	1856.68	NaN	NaN	NaN
NaN	NaN	NaN	711.92	NaN	NaN	NaN	NaN	NaN	NaN	NaN	NaN	NaN	NaN	NaN	NaN	586.04	NaN	NaN	NaN	NaN	NaN	739.6	NaN	NaN	664.72	NaN	NaN	1421.96	1178.16	NaN	NaN	NaN	NaN	NaN	NaN	NaN	NaN	NaN	1673.12	NaN	NaN	NaN	1282.84	NaN	NaN	NaN	NaN	NaN	NaN
NaN	NaN	NaN	484.96	NaN	NaN	NaN	NaN	NaN	NaN	NaN	NaN	NaN	NaN	NaN	929.36	688.48	NaN	689	NaN	NaN	NaN	576.68	NaN	NaN	NaN	NaN	NaN	1043.92	1325.8	NaN	NaN	NaN	NaN	NaN	NaN	NaN	NaN	NaN	1703.2	NaN	NaN	NaN	1050.36	NaN	NaN	1792.4	NaN	NaN	NaN
NaN	NaN	NaN	647.72	NaN	NaN	NaN	NaN	NaN	NaN	NaN	NaN	NaN	NaN	NaN	917.6	683.4	NaN	NaN	NaN	NaN	NaN	743.24	NaN	NaN	NaN	NaN	NaN	1147.96	1512	NaN	NaN	NaN	NaN	NaN	NaN	NaN	NaN	NaN	1559.92	NaN	NaN	NaN	1122.56	NaN	NaN	2087.4	NaN	NaN	NaN
NaN	NaN	NaN	739.92	NaN	NaN	NaN	NaN	NaN	NaN	NaN	NaN	NaN	NaN	NaN	954.64	667.4	NaN	451.88	NaN	NaN	NaN	799.6	NaN	NaN	NaN	NaN	NaN	1315.48	1605.36	NaN	NaN	NaN	NaN	NaN	NaN	NaN	NaN	NaN	1720.36	NaN	NaN	NaN	1235.84	NaN	NaN	2143.16	NaN	NaN	NaN
NaN	NaN	NaN	560.92	NaN	NaN	NaN	NaN	NaN	NaN	NaN	NaN	NaN	NaN	NaN	NaN	728.04	NaN	586.64	NaN	NaN	NaN	750.96	NaN	NaN	NaN	NaN	NaN	1362.48	1367.08	NaN	NaN	NaN	NaN	NaN	NaN	NaN	NaN	NaN	NaN	NaN	NaN	NaN	1081.36	NaN	NaN	NaN	NaN	NaN	NaN
NaN	NaN	NaN	545.28	NaN	NaN	NaN	NaN	NaN	NaN	NaN	NaN	NaN	NaN	NaN	1016.84	697.48	NaN	543.16	NaN	NaN	NaN	733.04	NaN	NaN	727.64	NaN	NaN	1322.8	1578.68	NaN	NaN	NaN	NaN	NaN	NaN	NaN	NaN	NaN	NaN	NaN	NaN	NaN	1103.84	NaN	NaN	1600.72	NaN	NaN	NaN
NaN	NaN	NaN	581.4	NaN	NaN	NaN	NaN	NaN	NaN	NaN	NaN	NaN	NaN	NaN	NaN	NaN	NaN	508.44	NaN	NaN	NaN	875.32	NaN	NaN	NaN	NaN	NaN	1569.68	1523.52	NaN	NaN	NaN	NaN	NaN	NaN	NaN	NaN	NaN	NaN	NaN	NaN	NaN	1277.24	NaN	NaN	NaN	NaN	NaN	NaN
NaN	NaN	NaN	510.32	NaN	NaN	NaN	NaN	NaN	NaN	NaN	NaN	NaN	NaN	NaN	1091.16	730.56	NaN	654.76	NaN	NaN	NaN	825	NaN	NaN	NaN	NaN	NaN	1373.28	1431.32	NaN	NaN	NaN	NaN	NaN	NaN	NaN	NaN	NaN	NaN	NaN	NaN	NaN	1316.84	NaN	NaN	NaN	NaN	NaN	NaN
NaN	NaN	NaN	NaN	NaN	NaN	NaN	NaN	NaN	NaN	NaN	NaN	NaN	NaN	NaN	NaN	NaN	NaN	NaN	NaN	NaN	NaN	NaN	NaN	NaN	NaN	NaN	NaN	1482.12	1337.64	NaN	NaN	NaN	NaN	NaN	NaN	NaN	NaN	NaN	1851.28	NaN	NaN	NaN	1027.4	NaN	NaN	NaN	NaN	NaN	NaN
NaN	NaN	NaN	NaN	NaN	NaN	NaN	NaN	NaN	NaN	NaN	NaN	NaN	NaN	NaN	NaN	NaN	NaN	NaN	NaN	NaN	NaN	NaN	NaN	NaN	NaN	NaN	NaN	1377.08	1272.88	NaN	NaN	NaN	NaN	NaN	NaN	NaN	NaN	NaN	1540.48	NaN	NaN	NaN	1128.36	NaN	NaN	NaN	NaN	NaN	NaN
NaN	NaN	NaN	NaN	NaN	NaN	NaN	NaN	NaN	NaN	NaN	NaN	NaN	NaN	NaN	NaN	NaN	NaN	NaN	NaN	NaN	NaN	NaN	NaN	NaN	NaN	NaN	NaN	1289.4	1495.28	NaN	NaN	NaN	NaN	NaN	NaN	NaN	NaN	NaN	NaN	NaN	NaN	NaN	991.96	NaN	NaN	NaN	NaN	NaN	NaN
NaN	NaN	NaN	NaN	NaN	NaN	NaN	NaN	NaN	NaN	NaN	NaN	NaN	NaN	NaN	NaN	NaN	NaN	NaN	NaN	NaN	NaN	NaN	NaN	NaN	NaN	NaN	NaN	1496.56	1485.96	NaN	NaN	NaN	NaN	NaN	NaN	NaN	NaN	NaN	1726.6	NaN	NaN	NaN	1237.68	NaN	NaN	NaN	NaN	NaN	NaN
NaN	NaN	NaN	NaN	NaN	NaN	NaN	NaN	NaN	NaN	NaN	NaN	NaN	NaN	NaN	NaN	NaN	NaN	NaN	NaN	NaN	NaN	NaN	NaN	NaN	NaN	NaN	NaN	1351.72	1569.48	NaN	NaN	NaN	NaN	NaN	NaN	NaN	NaN	NaN	1726.84	NaN	NaN	NaN	1149.64	NaN	NaN	NaN	NaN	NaN	NaN
NaN	NaN	NaN	NaN	NaN	NaN	NaN	NaN	NaN	NaN	NaN	NaN	NaN	NaN	NaN	NaN	NaN	NaN	NaN	NaN	NaN	NaN	NaN	NaN	NaN	NaN	NaN	NaN	1377.6	1183.16	NaN	NaN	NaN	NaN	NaN	NaN	NaN	NaN	NaN	1828.16	NaN	NaN	NaN	1184.6	NaN	NaN	NaN	NaN	NaN	NaN
NaN	NaN	NaN	NaN	NaN	NaN	NaN	NaN	NaN	NaN	NaN	NaN	NaN	NaN	NaN	NaN	NaN	NaN	NaN	NaN	NaN	NaN	NaN	NaN	NaN	NaN	NaN	NaN	1489.2	1229.64	NaN	NaN	NaN	NaN	NaN	NaN	NaN	NaN	NaN	1621.04	NaN	NaN	NaN	1215.48	NaN	NaN	1969.48	NaN	NaN	NaN
NaN	NaN	NaN	NaN	NaN	NaN	NaN	NaN	NaN	NaN	NaN	NaN	NaN	NaN	NaN	NaN	NaN	NaN	NaN	NaN	NaN	NaN	NaN	NaN	NaN	NaN	NaN	NaN	1249.24	1237.68	NaN	NaN	NaN	NaN	NaN	NaN	NaN	NaN	NaN	1590.36	NaN	NaN	NaN	1159.56	NaN	NaN	NaN	NaN	NaN	NaN
NaN	NaN	NaN	NaN	NaN	NaN	NaN	NaN	NaN	NaN	NaN	NaN	NaN	NaN	NaN	NaN	NaN	NaN	NaN	NaN	NaN	NaN	NaN	NaN	NaN	NaN	NaN	NaN	NaN	1432.28	NaN	NaN	NaN	NaN	NaN	NaN	NaN	NaN	NaN	1720.36	NaN	NaN	NaN	1117.56	NaN	NaN	1983.92	NaN	NaN	NaN
NaN	NaN	NaN	NaN	NaN	NaN	NaN	NaN	NaN	NaN	NaN	NaN	NaN	NaN	NaN	NaN	NaN	NaN	NaN	NaN	NaN	NaN	NaN	NaN	NaN	NaN	NaN	NaN	NaN	1376.4	NaN	NaN	NaN	NaN	NaN	NaN	NaN	NaN	NaN	1608.16	NaN	NaN	NaN	1341.24	NaN	NaN	NaN	NaN	NaN	NaN
NaN	NaN	NaN	NaN	NaN	NaN	NaN	NaN	NaN	NaN	NaN	NaN	NaN	NaN	NaN	NaN	NaN	NaN	NaN	NaN	NaN	NaN	NaN	NaN	NaN	NaN	NaN	NaN	1417.64	939.24	NaN	NaN	NaN	NaN	NaN	NaN	NaN	NaN	NaN	1713.04	NaN	NaN	NaN	1138.8	NaN	NaN	2456.68	NaN	NaN	NaN
NaN	NaN	NaN	NaN	NaN	NaN	NaN	NaN	NaN	NaN	NaN	NaN	NaN	NaN	NaN	NaN	NaN	NaN	NaN	NaN	NaN	NaN	NaN	NaN	NaN	NaN	NaN	NaN	1296.76	1052.8	NaN	NaN	NaN	NaN	NaN	NaN	NaN	NaN	NaN	NaN	NaN	NaN	NaN	1028.12	NaN	NaN	2494.56	NaN	NaN	NaN
NaN	NaN	NaN	NaN	NaN	NaN	NaN	NaN	NaN	NaN	NaN	NaN	NaN	NaN	NaN	NaN	NaN	NaN	NaN	NaN	NaN	NaN	NaN	NaN	NaN	NaN	NaN	NaN	NaN	NaN	NaN	NaN	NaN	NaN	NaN	NaN	NaN	NaN	NaN	1631.4	NaN	NaN	NaN	1037.96	NaN	NaN	1739.72	NaN	NaN	NaN
NaN	NaN	NaN	NaN	NaN	NaN	NaN	NaN	NaN	NaN	NaN	NaN	NaN	NaN	NaN	NaN	NaN	NaN	NaN	NaN	NaN	NaN	NaN	NaN	NaN	NaN	NaN	NaN	NaN	1004.04	NaN	NaN	NaN	NaN	NaN	NaN	NaN	NaN	NaN	NaN	NaN	NaN	NaN	1173.12	NaN	NaN	2596.4	NaN	NaN	NaN
NaN	NaN	NaN	NaN	NaN	NaN	NaN	NaN	NaN	NaN	NaN	NaN	NaN	NaN	NaN	NaN	NaN	NaN	NaN	NaN	NaN	NaN	NaN	NaN	NaN	NaN	NaN	NaN	NaN	966.2	NaN	NaN	NaN	NaN	NaN	NaN	NaN	NaN	NaN	NaN	NaN	NaN	NaN	1229.32	NaN	NaN	NaN	NaN	NaN	NaN
NaN	NaN	NaN	NaN	NaN	NaN	NaN	NaN	NaN	NaN	NaN	NaN	NaN	NaN	NaN	NaN	NaN	NaN	NaN	NaN	NaN	NaN	NaN	NaN	NaN	NaN	NaN	NaN	982.24	858.08	NaN	NaN	NaN	NaN	NaN	NaN	NaN	NaN	NaN	NaN	NaN	NaN	NaN	1213.76	NaN	NaN	2498.04	NaN	NaN	NaN
NaN	NaN	NaN	NaN	NaN	NaN	NaN	NaN	NaN	NaN	NaN	NaN	NaN	NaN	NaN	NaN	NaN	NaN	NaN	NaN	NaN	NaN	NaN	NaN	NaN	NaN	NaN	NaN	1108.96	1136.24	NaN	NaN	NaN	NaN	NaN	NaN	NaN	NaN	NaN	NaN	NaN	NaN	NaN	1289.56	NaN	NaN	1876.24	NaN	NaN	NaN
NaN	NaN	NaN	NaN	NaN	NaN	NaN	NaN	NaN	NaN	NaN	NaN	NaN	NaN	NaN	NaN	NaN	NaN	NaN	NaN	NaN	NaN	NaN	NaN	NaN	NaN	NaN	NaN	1201.08	924.12	NaN	NaN	NaN	NaN	NaN	NaN	NaN	NaN	NaN	1459.24	NaN	NaN	NaN	1101.2	NaN	NaN	NaN	NaN	NaN	NaN
NaN	NaN	NaN	NaN	NaN	NaN	NaN	NaN	NaN	NaN	NaN	NaN	NaN	NaN	NaN	NaN	NaN	NaN	NaN	NaN	NaN	NaN	NaN	NaN	NaN	NaN	NaN	NaN	1156.12	992.76	NaN	NaN	NaN	NaN	NaN	NaN	NaN	NaN	NaN	1518.08	NaN	NaN	NaN	1115.88	NaN	NaN	NaN	NaN	NaN	NaN
NaN	NaN	NaN	NaN	NaN	NaN	NaN	NaN	NaN	NaN	NaN	NaN	NaN	NaN	NaN	NaN	NaN	NaN	NaN	NaN	NaN	NaN	NaN	NaN	NaN	NaN	NaN	NaN	1070	1022.2	NaN	NaN	NaN	NaN	NaN	NaN	NaN	NaN	NaN	1412.64	NaN	NaN	NaN	1085.64	NaN	NaN	NaN	NaN	NaN	NaN
NaN	NaN	NaN	NaN	NaN	NaN	NaN	NaN	NaN	NaN	NaN	NaN	NaN	NaN	NaN	NaN	NaN	NaN	NaN	NaN	NaN	NaN	NaN	NaN	NaN	NaN	NaN	NaN	NaN	895.08	NaN	NaN	NaN	NaN	NaN	NaN	NaN	NaN	NaN	1569.08	NaN	NaN	NaN	1053.12	NaN	NaN	NaN	NaN	NaN	NaN
NaN	NaN	NaN	NaN	NaN	NaN	NaN	NaN	NaN	NaN	NaN	NaN	NaN	NaN	NaN	NaN	NaN	NaN	NaN	NaN	NaN	NaN	NaN	NaN	NaN	NaN	NaN	NaN	NaN	NaN	NaN	NaN	NaN	NaN	NaN	NaN	NaN	NaN	NaN	1453.32	NaN	NaN	NaN	1044	NaN	NaN	NaN	NaN	NaN	NaN
NaN	NaN	NaN	NaN	NaN	NaN	NaN	NaN	NaN	NaN	NaN	NaN	NaN	NaN	NaN	NaN	NaN	NaN	NaN	NaN	NaN	NaN	NaN	NaN	NaN	NaN	NaN	NaN	NaN	NaN	NaN	NaN	NaN	NaN	NaN	NaN	NaN	NaN	NaN	1261.92	NaN	NaN	NaN	1100.6	NaN	NaN	NaN	NaN	NaN	NaN
NaN	NaN	NaN	NaN	NaN	NaN	NaN	NaN	NaN	NaN	NaN	NaN	NaN	NaN	NaN	NaN	NaN	NaN	NaN	NaN	NaN	NaN	NaN	NaN	NaN	NaN	NaN	NaN	NaN	NaN	NaN	NaN	NaN	NaN	NaN	NaN	NaN	NaN	NaN	1333.68	NaN	NaN	NaN	1142	NaN	NaN	NaN	NaN	NaN	NaN
NaN	NaN	NaN	NaN	NaN	NaN	NaN	NaN	NaN	NaN	NaN	NaN	NaN	NaN	NaN	NaN	NaN	NaN	NaN	NaN	NaN	NaN	NaN	NaN	NaN	NaN	NaN	NaN	NaN	870.32	NaN	NaN	NaN	NaN	NaN	NaN	NaN	NaN	NaN	NaN	NaN	NaN	NaN	960.2	NaN	NaN	NaN	NaN	NaN	NaN
NaN	NaN	NaN	NaN	NaN	NaN	NaN	NaN	NaN	NaN	NaN	NaN	NaN	NaN	NaN	NaN	NaN	NaN	NaN	NaN	NaN	NaN	NaN	NaN	NaN	NaN	NaN	NaN	NaN	NaN	NaN	NaN	NaN	NaN	NaN	NaN	NaN	NaN	NaN	1615.44	NaN	NaN	NaN	1193.08	NaN	NaN	NaN	NaN	NaN	NaN
NaN	NaN	NaN	NaN	NaN	NaN	NaN	NaN	NaN	NaN	NaN	NaN	NaN	NaN	NaN	NaN	NaN	NaN	NaN	NaN	NaN	NaN	NaN	NaN	NaN	NaN	NaN	NaN	946.28	913.32	NaN	NaN	NaN	NaN	NaN	NaN	NaN	NaN	NaN	1383.48	NaN	NaN	NaN	942.16	NaN	NaN	NaN	NaN	NaN	NaN
NaN	NaN	NaN	NaN	NaN	NaN	NaN	NaN	NaN	NaN	NaN	NaN	NaN	NaN	NaN	NaN	NaN	NaN	NaN	NaN	NaN	NaN	NaN	NaN	NaN	NaN	NaN	NaN	NaN	NaN	NaN	NaN	NaN	NaN	NaN	NaN	NaN	NaN	NaN	1422.56	NaN	NaN	NaN	1140.8	NaN	NaN	NaN	NaN	NaN	NaN
NaN	NaN	NaN	NaN	NaN	NaN	NaN	NaN	NaN	NaN	NaN	NaN	NaN	NaN	NaN	NaN	NaN	NaN	NaN	NaN	NaN	NaN	NaN	NaN	NaN	NaN	NaN	NaN	NaN	911.2	NaN	NaN	NaN	NaN	NaN	NaN	NaN	NaN	NaN	NaN	NaN	NaN	NaN	NaN	NaN	NaN	NaN	NaN	NaN	NaN
NaN	NaN	NaN	NaN	NaN	NaN	NaN	NaN	NaN	NaN	NaN	NaN	NaN	NaN	NaN	NaN	NaN	NaN	NaN	NaN	NaN	NaN	NaN	NaN	NaN	NaN	NaN	NaN	945.6	868	NaN	NaN	NaN	NaN	NaN	NaN	NaN	NaN	NaN	NaN	NaN	NaN	NaN	NaN	NaN	NaN	NaN	NaN	NaN	NaN
NaN	NaN	NaN	NaN	NaN	NaN	NaN	NaN	NaN	NaN	NaN	NaN	NaN	NaN	NaN	NaN	NaN	NaN	NaN	NaN	NaN	NaN	NaN	NaN	NaN	NaN	NaN	NaN	NaN	NaN	NaN	NaN	NaN	NaN	NaN	NaN	NaN	NaN	NaN	NaN	NaN	NaN	NaN	NaN	NaN	NaN	NaN	NaN	NaN	NaN
NaN	NaN	NaN	NaN	NaN	NaN	NaN	NaN	NaN	NaN	NaN	NaN	NaN	NaN	NaN	NaN	NaN	NaN	NaN	NaN	NaN	NaN	NaN	NaN	NaN	NaN	NaN	NaN	966.48	NaN	NaN	NaN	NaN	NaN	NaN	NaN	NaN	NaN	NaN	NaN	NaN	NaN	NaN	NaN	NaN	NaN	NaN	NaN	NaN	NaN
NaN	NaN	NaN	NaN	NaN	NaN	NaN	NaN	NaN	NaN	NaN	NaN	NaN	NaN	NaN	NaN	NaN	NaN	NaN	NaN	NaN	NaN	NaN	NaN	NaN	NaN	NaN	NaN	NaN	825.56	NaN	NaN	NaN	NaN	NaN	NaN	NaN	NaN	NaN	NaN	NaN	NaN	NaN	NaN	NaN	NaN	NaN	NaN	NaN	NaN
NaN	NaN	NaN	NaN	NaN	NaN	NaN	NaN	NaN	NaN	NaN	NaN	NaN	NaN	NaN	NaN	NaN	NaN	NaN	NaN	NaN	NaN	NaN	NaN	NaN	NaN	NaN	NaN	NaN	NaN	NaN	NaN	NaN	NaN	NaN	NaN	NaN	NaN	NaN	NaN	NaN	NaN	NaN	NaN	NaN	NaN	NaN	NaN	NaN	NaN
NaN	NaN	NaN	NaN	NaN	NaN	NaN	NaN	NaN	NaN	NaN	NaN	NaN	NaN	NaN	NaN	NaN	NaN	NaN	NaN	NaN	NaN	NaN	NaN	NaN	NaN	NaN	NaN	NaN	783	NaN	NaN	NaN	NaN	NaN	NaN	NaN	NaN	NaN	NaN	NaN	NaN	NaN	NaN	NaN	NaN	NaN	NaN	NaN	NaN
NaN	NaN	NaN	NaN	NaN	NaN	NaN	NaN	NaN	NaN	NaN	NaN	NaN	NaN	NaN	NaN	NaN	NaN	NaN	NaN	NaN	NaN	NaN	NaN	NaN	NaN	NaN	NaN	NaN	786.2	NaN	NaN	NaN	NaN	NaN	NaN	NaN	NaN	NaN	NaN	NaN	NaN	NaN	NaN	NaN	NaN	NaN	NaN	NaN	NaN
NaN	NaN	NaN	NaN	NaN	NaN	NaN	NaN	NaN	NaN	NaN	NaN	NaN	NaN	NaN	NaN	NaN	NaN	NaN	NaN	NaN	NaN	NaN	NaN	NaN	NaN	NaN	NaN	NaN	NaN	NaN	NaN	NaN	NaN	NaN	NaN	NaN	NaN	NaN	NaN	NaN	NaN	NaN	NaN	NaN	NaN	NaN	NaN	NaN	NaN
NaN	NaN	NaN	NaN	NaN	NaN	NaN	NaN	NaN	NaN	NaN	NaN	NaN	NaN	NaN	NaN	NaN	NaN	NaN	NaN	NaN	NaN	NaN	NaN	NaN	NaN	NaN	NaN	NaN	NaN	NaN	NaN	NaN	NaN	NaN	NaN	NaN	NaN	NaN	NaN	NaN	NaN	NaN	NaN	NaN	NaN	NaN	NaN	NaN	NaN
NaN	NaN	NaN	NaN	NaN	NaN	NaN	NaN	NaN	NaN	NaN	NaN	NaN	NaN	NaN	NaN	NaN	NaN	NaN	NaN	NaN	NaN	NaN	NaN	NaN	NaN	NaN	NaN	NaN	NaN	NaN	NaN	NaN	NaN	NaN	NaN	NaN	NaN	NaN	NaN	NaN	NaN	NaN	NaN	NaN	NaN	NaN	NaN	NaN	NaN
NaN	NaN	NaN	NaN	NaN	NaN	NaN	NaN	NaN	NaN	NaN	NaN	NaN	NaN	NaN	NaN	NaN	NaN	NaN	NaN	NaN	NaN	NaN	NaN	NaN	NaN	NaN	NaN	NaN	NaN	NaN	NaN	NaN	NaN	NaN	NaN	NaN	NaN	NaN	NaN	NaN	NaN	NaN	NaN	NaN	NaN	NaN	NaN	NaN	NaN
NaN	NaN	NaN	NaN	NaN	NaN	NaN	NaN	NaN	NaN	NaN	NaN	NaN	NaN	NaN	NaN	NaN	NaN	NaN	NaN	NaN	NaN	NaN	NaN	NaN	NaN	NaN	NaN	NaN	NaN	NaN	NaN	NaN	NaN	NaN	NaN	NaN	NaN	NaN	NaN	NaN	NaN	NaN	NaN	NaN	NaN	NaN	NaN	NaN	NaN
NaN	NaN	NaN	NaN	NaN	NaN	NaN	NaN	NaN	NaN	NaN	NaN	NaN	NaN	NaN	NaN	NaN	NaN	NaN	NaN	NaN	NaN	NaN	NaN	NaN	NaN	NaN	NaN	NaN	NaN	NaN	NaN	NaN	NaN	NaN	NaN	NaN	NaN	NaN	NaN	NaN	NaN	NaN	NaN	NaN	NaN	NaN	NaN	NaN	NaN
NaN	NaN	NaN	NaN	NaN	NaN	NaN	NaN	NaN	NaN	NaN	NaN	NaN	NaN	NaN	NaN	NaN	NaN	NaN	NaN	NaN	NaN	NaN	NaN	NaN	NaN	NaN	NaN	NaN	NaN	NaN	NaN	NaN	NaN	NaN	NaN	NaN	NaN	NaN	NaN	NaN	NaN	NaN	NaN	NaN	NaN	NaN	NaN	NaN	NaN
NaN	NaN	NaN	NaN	NaN	NaN	NaN	NaN	NaN	NaN	NaN	NaN	NaN	NaN	NaN	NaN	NaN	NaN	NaN	NaN	NaN	NaN	NaN	NaN	NaN	NaN	NaN	NaN	NaN	NaN	NaN	NaN	NaN	NaN	NaN	NaN	NaN	NaN	NaN	NaN	NaN	NaN	NaN	NaN	NaN	NaN	NaN	NaN	NaN	NaN
NaN	NaN	NaN	NaN	NaN	NaN	NaN	NaN	NaN	NaN	NaN	NaN	NaN	NaN	NaN	NaN	NaN	NaN	NaN	NaN	NaN	NaN	NaN	NaN	NaN	NaN	NaN	NaN	NaN	NaN	NaN	NaN	NaN	NaN	NaN	NaN	NaN	NaN	NaN	NaN	NaN	NaN	NaN	NaN	NaN	NaN	NaN	NaN	NaN	NaN
NaN	NaN	NaN	NaN	NaN	NaN	NaN	NaN	NaN	NaN	NaN	NaN	NaN	NaN	NaN	NaN	NaN	NaN	NaN	NaN	NaN	NaN	NaN	NaN	NaN	NaN	NaN	NaN	NaN	NaN	NaN	NaN	NaN	NaN	NaN	NaN	NaN	NaN	NaN	NaN	NaN	NaN	NaN	NaN	NaN	NaN	NaN	NaN	NaN	NaN
NaN	NaN	NaN	NaN	NaN	NaN	NaN	NaN	NaN	NaN	NaN	NaN	NaN	NaN	NaN	NaN	NaN	NaN	NaN	NaN	NaN	NaN	NaN	NaN	NaN	NaN	NaN	NaN	NaN	NaN	NaN	NaN	NaN	NaN	NaN	NaN	NaN	NaN	NaN	NaN	NaN	NaN	NaN	NaN	NaN	NaN	NaN	NaN	NaN	NaN
NaN	NaN	NaN	NaN	NaN	NaN	NaN	NaN	NaN	NaN	NaN	NaN	NaN	NaN	NaN	NaN	NaN	NaN	NaN	NaN	NaN	NaN	NaN	NaN	NaN	NaN	NaN	NaN	NaN	NaN	NaN	NaN	NaN	NaN	NaN	NaN	NaN	NaN	NaN	NaN	NaN	NaN	NaN	NaN	NaN	NaN	NaN	NaN	NaN	NaN
NaN	NaN	NaN	NaN	NaN	NaN	NaN	NaN	NaN	NaN	NaN	NaN	NaN	NaN	NaN	NaN	NaN	NaN	NaN	NaN	NaN	NaN	NaN	NaN	NaN	NaN	NaN	NaN	NaN	NaN	NaN	NaN	NaN	NaN	NaN	NaN	NaN	NaN	NaN	NaN	NaN	NaN	NaN	NaN	NaN	NaN	NaN	NaN	NaN	NaN
NaN	NaN	NaN	NaN	NaN	NaN	NaN	NaN	NaN	NaN	NaN	NaN	NaN	NaN	NaN	NaN	NaN	NaN	NaN	NaN	NaN	NaN	NaN	NaN	NaN	NaN	NaN	NaN	NaN	NaN	NaN	NaN	NaN	NaN	NaN	NaN	NaN	NaN	NaN	NaN	NaN	NaN	NaN	NaN	NaN	NaN	NaN	NaN	NaN	NaN
NaN	NaN	NaN	NaN	NaN	NaN	NaN	NaN	NaN	NaN	NaN	NaN	NaN	NaN	NaN	NaN	NaN	NaN	NaN	NaN	NaN	NaN	NaN	NaN	NaN	NaN	NaN	NaN	NaN	NaN	NaN	NaN	NaN	NaN	NaN	NaN	NaN	NaN	NaN	NaN	NaN	NaN	NaN	NaN	NaN	NaN	NaN	NaN	NaN	NaN
NaN	NaN	NaN	NaN	NaN	NaN	NaN	NaN	NaN	NaN	NaN	NaN	NaN	NaN	NaN	NaN	NaN	NaN	NaN	NaN	NaN	NaN	NaN	NaN	NaN	NaN	NaN	NaN	NaN	NaN	NaN	NaN	NaN	NaN	NaN	NaN	NaN	NaN	NaN	NaN	NaN	NaN	NaN	NaN	NaN	NaN	NaN	NaN	NaN	NaN
NaN	NaN	NaN	NaN	NaN	NaN	NaN	NaN	NaN	NaN	NaN	NaN	NaN	NaN	NaN	NaN	NaN	NaN	NaN	NaN	NaN	NaN	NaN	NaN	NaN	NaN	NaN	NaN	NaN	NaN	NaN	NaN	NaN	NaN	NaN	NaN	NaN	NaN	NaN	NaN	NaN	NaN	NaN	NaN	NaN	NaN	NaN	NaN	NaN	NaN
NaN	NaN	NaN	NaN	NaN	NaN	NaN	NaN	NaN	NaN	NaN	NaN	NaN	NaN	NaN	NaN	NaN	NaN	NaN	NaN	NaN	NaN	NaN	NaN	NaN	NaN	NaN	NaN	NaN	NaN	NaN	NaN	NaN	NaN	NaN	NaN	NaN	NaN	NaN	NaN	NaN	NaN	NaN	NaN	NaN	NaN	NaN	NaN	NaN	NaN
NaN	NaN	NaN	NaN	NaN	NaN	NaN	NaN	NaN	NaN	NaN	NaN	NaN	NaN	NaN	NaN	NaN	NaN	NaN	NaN	NaN	NaN	NaN	NaN	NaN	NaN	NaN	NaN	NaN	NaN	NaN	NaN	NaN	NaN	NaN	NaN	NaN	NaN	NaN	NaN	NaN	NaN	NaN	NaN	NaN	NaN	NaN	NaN	NaN	NaN
NaN	NaN	NaN	NaN	NaN	NaN	NaN	NaN	NaN	NaN	NaN	NaN	NaN	NaN	NaN	NaN	NaN	NaN	NaN	NaN	NaN	NaN	NaN	NaN	NaN	NaN	NaN	NaN	NaN	NaN	NaN	NaN	NaN	NaN	NaN	NaN	NaN	NaN	NaN	NaN	NaN	NaN	NaN	NaN	NaN	NaN	NaN	NaN	NaN	NaN
NaN	NaN	NaN	NaN	NaN	NaN	NaN	NaN	NaN	NaN	NaN	NaN	NaN	NaN	NaN	NaN	NaN	NaN	NaN	NaN	NaN	NaN	NaN	NaN	NaN	NaN	NaN	NaN	NaN	NaN	NaN	NaN	NaN	NaN	NaN	NaN	NaN	NaN	NaN	NaN	NaN	NaN	NaN	NaN	NaN	NaN	NaN	NaN	NaN	NaN
NaN	NaN	NaN	NaN	NaN	NaN	NaN	NaN	NaN	NaN	NaN	NaN	NaN	NaN	NaN	NaN	NaN	NaN	NaN	NaN	NaN	NaN	NaN	NaN	NaN	NaN	NaN	NaN	NaN	NaN	NaN	NaN	NaN	NaN	NaN	NaN	NaN	NaN	NaN	NaN	NaN	NaN	NaN	NaN	NaN	NaN	NaN	NaN	NaN	NaN
NaN	NaN	NaN	NaN	NaN	NaN	NaN	NaN	NaN	NaN	NaN	NaN	NaN	NaN	NaN	NaN	NaN	NaN	NaN	NaN	NaN	NaN	NaN	NaN	NaN	NaN	NaN	NaN	NaN	NaN	NaN	NaN	NaN	NaN	NaN	NaN	NaN	NaN	NaN	NaN	NaN	NaN	NaN	NaN	NaN	NaN	NaN	NaN	NaN	NaN
NaN	NaN	NaN	NaN	NaN	NaN	NaN	NaN	NaN	NaN	NaN	NaN	NaN	NaN	NaN	NaN	NaN	NaN	NaN	NaN	NaN	NaN	NaN	NaN	NaN	NaN	NaN	NaN	NaN	NaN	NaN	NaN	NaN	NaN	NaN	NaN	NaN	NaN	NaN	NaN	NaN	NaN	NaN	NaN	NaN	NaN	NaN	NaN	NaN	NaN
NaN	NaN	NaN	NaN	NaN	NaN	NaN	NaN	NaN	NaN	NaN	NaN	NaN	NaN	NaN	NaN	NaN	NaN	NaN	NaN	NaN	NaN	NaN	NaN	NaN	NaN	NaN	NaN	NaN	NaN	NaN	NaN	NaN	NaN	NaN	NaN	NaN	NaN	NaN	NaN	NaN	NaN	NaN	NaN	NaN	NaN	NaN	NaN	NaN	NaN
NaN	NaN	NaN	NaN	NaN	NaN	NaN	NaN	NaN	NaN	NaN	NaN	NaN	NaN	NaN	NaN	NaN	NaN	NaN	NaN	NaN	NaN	NaN	NaN	NaN	NaN	NaN	NaN	NaN	NaN	NaN	NaN	NaN	NaN	NaN	NaN	NaN	NaN	NaN	NaN	NaN	NaN	NaN	NaN	NaN	NaN	NaN	NaN	NaN	NaN
NaN	NaN	NaN	NaN	NaN	NaN	NaN	NaN	NaN	NaN	NaN	NaN	NaN	NaN	NaN	NaN	NaN	NaN	NaN	NaN	NaN	NaN	NaN	NaN	NaN	NaN	NaN	NaN	NaN	NaN	NaN	NaN	NaN	NaN	NaN	NaN	NaN	NaN	NaN	NaN	NaN	NaN	NaN	NaN	NaN	NaN	NaN	NaN	NaN	NaN
NaN	NaN	NaN	NaN	NaN	NaN	NaN	NaN	NaN	NaN	NaN	NaN	NaN	NaN	NaN	NaN	NaN	NaN	NaN	NaN	NaN	NaN	NaN	NaN	NaN	NaN	NaN	NaN	NaN	NaN	NaN	NaN	NaN	NaN	NaN	NaN	NaN	NaN	NaN	NaN	NaN	NaN	NaN	NaN	NaN	NaN	NaN	NaN	NaN	NaN
NaN	NaN	NaN	NaN	NaN	NaN	NaN	NaN	NaN	NaN	NaN	NaN	NaN	NaN	NaN	NaN	NaN	NaN	NaN	NaN	NaN	NaN	NaN	NaN	NaN	NaN	NaN	NaN	NaN	NaN	NaN	NaN	NaN	NaN	NaN	NaN	NaN	NaN	NaN	NaN	NaN	NaN	NaN	NaN	NaN	NaN	NaN	NaN	NaN	NaN
NaN	NaN	NaN	NaN	NaN	NaN	NaN	NaN	NaN	NaN	NaN	NaN	NaN	NaN	NaN	NaN	NaN	NaN	NaN	NaN	NaN	NaN	NaN	NaN	NaN	NaN	NaN	NaN	NaN	NaN	NaN	NaN	NaN	NaN	NaN	NaN	NaN	NaN	NaN	NaN	NaN	NaN	NaN	NaN	NaN	NaN	NaN	NaN	NaN	NaN
NaN	NaN	NaN	NaN	NaN	NaN	NaN	NaN	NaN	NaN	NaN	NaN	NaN	NaN	NaN	NaN	NaN	NaN	NaN	NaN	NaN	NaN	NaN	NaN	NaN	NaN	NaN	NaN	NaN	NaN	NaN	NaN	NaN	NaN	NaN	NaN	NaN	NaN	NaN	NaN	NaN	NaN	NaN	NaN	NaN	NaN	NaN	NaN	NaN	NaN
[truncated: 73 more columns]
