# Supplementary material for: Notch-dependent and -independent transcription are modulated by tissue movements at gastrulation
Source: eLife. 2022 May 18;11:e73656. doi: 10.7554/eLife.73656 (PMC9183233; doi:10.7554/eLife.73656)
Supplement: Source data 1. [file elife-73656-data1.zip › numerical data/6S3B_m5m8peve Fog_MSE_sorted-Gast_SpotMov_normF-Y.txt]

NaN	NaN	NaN	NaN	0.0711063658156625	NaN	NaN	NaN	NaN	NaN	NaN	NaN	NaN	NaN	NaN	NaN	NaN	NaN	NaN	NaN	NaN	NaN	NaN	NaN	NaN	NaN	NaN	NaN	NaN	NaN	NaN	NaN	NaN	NaN	NaN	NaN	NaN	NaN	NaN	NaN	NaN	NaN	NaN	NaN	NaN	NaN	NaN	NaN	NaN	NaN
NaN	NaN	NaN	NaN	0.0591199463136728	NaN	NaN	NaN	NaN	NaN	NaN	NaN	NaN	NaN	NaN	NaN	NaN	NaN	NaN	NaN	NaN	NaN	NaN	NaN	NaN	NaN	NaN	NaN	NaN	NaN	NaN	NaN	NaN	NaN	NaN	NaN	NaN	NaN	NaN	NaN	NaN	NaN	NaN	NaN	NaN	NaN	NaN	NaN	NaN	NaN
NaN	NaN	NaN	NaN	NaN	NaN	NaN	NaN	NaN	NaN	NaN	NaN	NaN	NaN	NaN	NaN	NaN	NaN	NaN	NaN	NaN	NaN	NaN	NaN	NaN	NaN	NaN	NaN	NaN	NaN	NaN	NaN	NaN	NaN	NaN	NaN	NaN	NaN	NaN	NaN	NaN	NaN	NaN	NaN	NaN	NaN	NaN	NaN	NaN	NaN
NaN	NaN	NaN	NaN	NaN	NaN	NaN	NaN	NaN	NaN	NaN	NaN	NaN	NaN	NaN	NaN	NaN	NaN	NaN	NaN	NaN	NaN	NaN	NaN	NaN	NaN	NaN	NaN	NaN	NaN	NaN	NaN	NaN	NaN	NaN	NaN	NaN	NaN	NaN	NaN	NaN	NaN	NaN	NaN	NaN	NaN	NaN	NaN	NaN	NaN
NaN	NaN	NaN	NaN	NaN	NaN	NaN	NaN	NaN	NaN	NaN	NaN	NaN	NaN	NaN	NaN	NaN	NaN	NaN	NaN	NaN	NaN	NaN	NaN	NaN	NaN	NaN	NaN	NaN	NaN	NaN	NaN	NaN	NaN	NaN	NaN	NaN	NaN	NaN	NaN	NaN	NaN	NaN	NaN	NaN	NaN	NaN	NaN	NaN	NaN
NaN	NaN	NaN	NaN	NaN	NaN	NaN	NaN	NaN	NaN	NaN	NaN	NaN	NaN	NaN	NaN	NaN	NaN	NaN	NaN	NaN	NaN	NaN	NaN	NaN	NaN	NaN	NaN	NaN	0.486361047910803	NaN	NaN	NaN	NaN	NaN	NaN	NaN	NaN	NaN	NaN	NaN	NaN	NaN	NaN	NaN	NaN	NaN	NaN	NaN	NaN
NaN	NaN	NaN	NaN	NaN	NaN	NaN	NaN	NaN	NaN	NaN	NaN	NaN	NaN	NaN	NaN	NaN	NaN	NaN	NaN	NaN	NaN	NaN	NaN	NaN	NaN	NaN	NaN	NaN	0.49251119713844	NaN	NaN	NaN	NaN	NaN	NaN	NaN	NaN	NaN	NaN	NaN	NaN	NaN	NaN	NaN	NaN	NaN	NaN	NaN	NaN
NaN	NaN	NaN	NaN	NaN	NaN	NaN	NaN	NaN	NaN	NaN	NaN	NaN	NaN	NaN	NaN	NaN	NaN	NaN	NaN	NaN	NaN	NaN	NaN	NaN	NaN	NaN	NaN	NaN	0.0663212686018505	NaN	NaN	NaN	NaN	NaN	NaN	NaN	NaN	NaN	NaN	NaN	NaN	NaN	NaN	NaN	NaN	NaN	NaN	NaN	NaN
NaN	NaN	NaN	NaN	NaN	NaN	NaN	NaN	NaN	NaN	NaN	NaN	NaN	NaN	NaN	NaN	NaN	NaN	NaN	NaN	NaN	NaN	NaN	NaN	NaN	NaN	NaN	NaN	NaN	NaN	NaN	NaN	NaN	NaN	NaN	NaN	NaN	NaN	NaN	NaN	NaN	NaN	NaN	NaN	NaN	NaN	NaN	NaN	NaN	NaN
NaN	NaN	NaN	NaN	NaN	NaN	NaN	NaN	NaN	NaN	NaN	NaN	NaN	NaN	NaN	NaN	NaN	NaN	NaN	NaN	NaN	NaN	NaN	NaN	NaN	NaN	NaN	NaN	NaN	NaN	NaN	NaN	NaN	NaN	NaN	NaN	NaN	NaN	NaN	NaN	NaN	NaN	NaN	NaN	NaN	NaN	NaN	NaN	NaN	NaN
NaN	NaN	NaN	NaN	NaN	NaN	NaN	NaN	NaN	NaN	NaN	NaN	NaN	NaN	NaN	NaN	NaN	NaN	NaN	NaN	NaN	NaN	NaN	NaN	NaN	NaN	NaN	NaN	NaN	NaN	NaN	NaN	NaN	NaN	NaN	NaN	NaN	NaN	NaN	NaN	NaN	NaN	NaN	NaN	NaN	NaN	NaN	NaN	NaN	NaN
NaN	NaN	NaN	NaN	NaN	NaN	NaN	NaN	NaN	NaN	NaN	NaN	NaN	NaN	NaN	NaN	NaN	NaN	NaN	NaN	NaN	NaN	NaN	NaN	NaN	NaN	NaN	NaN	NaN	NaN	NaN	NaN	NaN	0.108358520861213	NaN	NaN	NaN	NaN	NaN	NaN	NaN	NaN	NaN	NaN	NaN	NaN	NaN	NaN	NaN	NaN
NaN	NaN	NaN	NaN	NaN	NaN	NaN	NaN	NaN	NaN	NaN	NaN	NaN	NaN	NaN	NaN	NaN	NaN	NaN	NaN	NaN	NaN	NaN	NaN	NaN	NaN	NaN	NaN	NaN	NaN	NaN	NaN	NaN	0.0845340316275714	NaN	NaN	NaN	NaN	NaN	NaN	NaN	NaN	NaN	NaN	NaN	NaN	NaN	NaN	NaN	NaN
NaN	NaN	NaN	NaN	NaN	NaN	NaN	NaN	NaN	NaN	NaN	NaN	NaN	NaN	NaN	NaN	NaN	NaN	NaN	NaN	NaN	NaN	NaN	NaN	NaN	NaN	NaN	NaN	NaN	NaN	NaN	NaN	NaN	0.0336638048003535	NaN	NaN	NaN	NaN	NaN	NaN	NaN	NaN	NaN	NaN	NaN	NaN	NaN	NaN	NaN	NaN
NaN	NaN	NaN	NaN	NaN	NaN	NaN	NaN	NaN	NaN	NaN	NaN	NaN	NaN	NaN	NaN	NaN	NaN	NaN	NaN	NaN	NaN	NaN	NaN	NaN	NaN	NaN	NaN	NaN	NaN	NaN	NaN	NaN	0.0318563234912319	NaN	NaN	NaN	NaN	NaN	NaN	NaN	NaN	NaN	NaN	NaN	NaN	NaN	NaN	NaN	NaN
NaN	NaN	NaN	NaN	NaN	NaN	NaN	NaN	NaN	NaN	NaN	NaN	NaN	NaN	NaN	NaN	NaN	NaN	NaN	NaN	NaN	NaN	NaN	NaN	NaN	NaN	NaN	NaN	NaN	NaN	NaN	NaN	NaN	0.070891946246333	NaN	NaN	NaN	NaN	NaN	NaN	NaN	NaN	NaN	NaN	NaN	NaN	NaN	NaN	NaN	NaN
NaN	NaN	NaN	NaN	NaN	NaN	NaN	NaN	NaN	NaN	NaN	NaN	NaN	NaN	NaN	NaN	NaN	NaN	NaN	NaN	NaN	NaN	NaN	NaN	NaN	NaN	NaN	NaN	NaN	NaN	NaN	NaN	NaN	0.061201703412437	NaN	NaN	NaN	NaN	NaN	NaN	NaN	NaN	NaN	NaN	NaN	NaN	NaN	NaN	NaN	NaN
NaN	NaN	NaN	NaN	NaN	NaN	NaN	NaN	NaN	NaN	NaN	NaN	NaN	NaN	NaN	NaN	NaN	NaN	NaN	NaN	NaN	NaN	NaN	NaN	NaN	NaN	NaN	NaN	NaN	NaN	NaN	NaN	NaN	0.136578217147166	NaN	NaN	NaN	NaN	NaN	NaN	NaN	NaN	NaN	NaN	NaN	NaN	NaN	NaN	NaN	NaN
NaN	NaN	NaN	NaN	NaN	NaN	NaN	NaN	NaN	NaN	NaN	NaN	NaN	NaN	NaN	NaN	NaN	NaN	NaN	NaN	NaN	NaN	NaN	NaN	NaN	NaN	NaN	NaN	NaN	NaN	NaN	NaN	NaN	NaN	NaN	NaN	NaN	NaN	NaN	NaN	NaN	NaN	NaN	NaN	NaN	NaN	NaN	NaN	NaN	NaN
NaN	NaN	NaN	NaN	NaN	NaN	NaN	NaN	NaN	NaN	NaN	NaN	NaN	NaN	NaN	NaN	NaN	NaN	NaN	NaN	NaN	NaN	NaN	NaN	NaN	NaN	NaN	NaN	NaN	NaN	NaN	NaN	NaN	NaN	NaN	NaN	NaN	NaN	NaN	NaN	NaN	NaN	NaN	NaN	NaN	NaN	NaN	NaN	NaN	NaN
NaN	NaN	NaN	NaN	NaN	NaN	NaN	NaN	NaN	NaN	NaN	NaN	NaN	NaN	NaN	NaN	NaN	NaN	NaN	NaN	NaN	NaN	NaN	NaN	NaN	NaN	NaN	NaN	NaN	NaN	NaN	NaN	NaN	NaN	NaN	NaN	NaN	NaN	NaN	NaN	NaN	NaN	NaN	NaN	NaN	NaN	NaN	NaN	NaN	NaN
NaN	NaN	NaN	NaN	NaN	NaN	NaN	NaN	NaN	NaN	NaN	NaN	NaN	NaN	NaN	NaN	NaN	NaN	NaN	NaN	NaN	NaN	NaN	NaN	NaN	NaN	NaN	NaN	NaN	NaN	NaN	NaN	NaN	NaN	NaN	NaN	NaN	NaN	NaN	NaN	NaN	NaN	NaN	NaN	NaN	NaN	NaN	NaN	NaN	NaN
NaN	NaN	NaN	NaN	NaN	NaN	NaN	NaN	NaN	NaN	NaN	NaN	NaN	NaN	NaN	NaN	NaN	NaN	NaN	NaN	NaN	NaN	NaN	NaN	NaN	NaN	NaN	NaN	NaN	NaN	NaN	NaN	NaN	NaN	NaN	NaN	NaN	NaN	NaN	NaN	NaN	NaN	NaN	NaN	NaN	NaN	NaN	NaN	NaN	NaN
NaN	NaN	NaN	NaN	NaN	NaN	NaN	NaN	NaN	NaN	NaN	NaN	NaN	NaN	NaN	NaN	NaN	NaN	NaN	NaN	NaN	NaN	NaN	NaN	NaN	NaN	NaN	NaN	NaN	NaN	NaN	NaN	NaN	NaN	NaN	NaN	NaN	NaN	NaN	NaN	NaN	NaN	NaN	NaN	NaN	NaN	NaN	NaN	NaN	NaN
NaN	NaN	NaN	NaN	NaN	NaN	NaN	NaN	NaN	NaN	NaN	NaN	NaN	NaN	NaN	NaN	NaN	NaN	NaN	NaN	NaN	NaN	NaN	NaN	NaN	NaN	NaN	NaN	NaN	NaN	NaN	NaN	NaN	NaN	NaN	NaN	NaN	NaN	NaN	NaN	NaN	NaN	NaN	NaN	NaN	NaN	NaN	NaN	NaN	NaN
NaN	NaN	NaN	NaN	NaN	NaN	NaN	NaN	NaN	NaN	NaN	NaN	NaN	NaN	NaN	NaN	NaN	NaN	NaN	NaN	NaN	NaN	NaN	NaN	NaN	NaN	NaN	NaN	NaN	NaN	NaN	NaN	NaN	NaN	NaN	NaN	NaN	NaN	NaN	NaN	NaN	NaN	NaN	NaN	NaN	NaN	NaN	NaN	NaN	NaN
NaN	NaN	NaN	NaN	NaN	NaN	NaN	NaN	NaN	NaN	NaN	NaN	NaN	NaN	NaN	NaN	NaN	NaN	NaN	NaN	NaN	NaN	NaN	NaN	NaN	NaN	NaN	NaN	NaN	NaN	NaN	NaN	NaN	NaN	NaN	NaN	NaN	NaN	NaN	NaN	NaN	NaN	NaN	NaN	NaN	NaN	NaN	NaN	NaN	NaN
NaN	NaN	NaN	NaN	NaN	NaN	NaN	NaN	NaN	NaN	NaN	NaN	NaN	NaN	NaN	NaN	NaN	NaN	NaN	NaN	NaN	NaN	NaN	NaN	NaN	NaN	NaN	NaN	NaN	NaN	NaN	NaN	NaN	NaN	NaN	NaN	NaN	NaN	NaN	NaN	NaN	NaN	NaN	NaN	NaN	NaN	NaN	NaN	NaN	NaN
NaN	NaN	NaN	NaN	NaN	NaN	NaN	NaN	NaN	NaN	NaN	NaN	NaN	NaN	NaN	NaN	NaN	NaN	NaN	NaN	NaN	NaN	NaN	NaN	NaN	NaN	NaN	NaN	NaN	NaN	NaN	NaN	NaN	NaN	NaN	NaN	NaN	NaN	NaN	NaN	NaN	NaN	NaN	NaN	NaN	NaN	NaN	NaN	NaN	NaN
NaN	NaN	NaN	NaN	NaN	NaN	NaN	NaN	NaN	NaN	NaN	NaN	NaN	NaN	NaN	NaN	NaN	NaN	NaN	NaN	NaN	NaN	NaN	NaN	NaN	NaN	NaN	NaN	NaN	NaN	NaN	NaN	NaN	NaN	NaN	NaN	NaN	NaN	NaN	NaN	NaN	NaN	NaN	NaN	NaN	NaN	NaN	NaN	NaN	NaN
NaN	NaN	NaN	NaN	NaN	NaN	NaN	NaN	NaN	NaN	NaN	NaN	NaN	NaN	NaN	NaN	NaN	NaN	NaN	NaN	NaN	NaN	NaN	NaN	NaN	NaN	NaN	NaN	NaN	NaN	NaN	NaN	NaN	NaN	NaN	NaN	NaN	NaN	NaN	NaN	NaN	NaN	NaN	NaN	NaN	NaN	NaN	NaN	NaN	NaN
NaN	NaN	NaN	NaN	NaN	NaN	NaN	NaN	NaN	NaN	NaN	NaN	NaN	NaN	NaN	NaN	NaN	NaN	NaN	NaN	NaN	NaN	NaN	NaN	NaN	NaN	NaN	NaN	NaN	NaN	NaN	NaN	NaN	NaN	NaN	NaN	NaN	NaN	NaN	NaN	NaN	NaN	NaN	NaN	NaN	NaN	NaN	NaN	NaN	NaN
NaN	NaN	NaN	NaN	NaN	NaN	NaN	NaN	NaN	NaN	NaN	NaN	NaN	NaN	NaN	NaN	NaN	NaN	NaN	NaN	NaN	NaN	NaN	NaN	NaN	NaN	NaN	NaN	NaN	NaN	NaN	NaN	NaN	NaN	NaN	NaN	NaN	NaN	NaN	NaN	NaN	NaN	NaN	NaN	NaN	NaN	NaN	NaN	NaN	NaN
NaN	NaN	NaN	NaN	NaN	NaN	NaN	NaN	NaN	NaN	NaN	NaN	NaN	NaN	NaN	NaN	NaN	NaN	NaN	NaN	NaN	NaN	NaN	NaN	NaN	NaN	NaN	NaN	NaN	NaN	NaN	NaN	NaN	NaN	NaN	NaN	NaN	NaN	NaN	NaN	NaN	NaN	NaN	NaN	NaN	NaN	NaN	NaN	NaN	NaN
NaN	NaN	NaN	NaN	NaN	NaN	NaN	NaN	NaN	NaN	NaN	NaN	NaN	NaN	NaN	NaN	NaN	NaN	NaN	NaN	NaN	NaN	NaN	NaN	NaN	NaN	NaN	NaN	NaN	NaN	NaN	NaN	NaN	NaN	NaN	NaN	NaN	NaN	NaN	NaN	NaN	NaN	NaN	NaN	NaN	NaN	NaN	NaN	NaN	NaN
NaN	NaN	NaN	NaN	NaN	NaN	NaN	NaN	NaN	NaN	NaN	NaN	NaN	NaN	NaN	NaN	NaN	NaN	NaN	NaN	NaN	NaN	NaN	NaN	NaN	NaN	NaN	NaN	NaN	NaN	NaN	NaN	NaN	NaN	NaN	NaN	NaN	NaN	NaN	NaN	NaN	NaN	NaN	NaN	NaN	NaN	NaN	NaN	NaN	NaN
NaN	NaN	NaN	NaN	NaN	NaN	NaN	NaN	NaN	NaN	NaN	NaN	NaN	NaN	NaN	NaN	NaN	NaN	NaN	NaN	NaN	NaN	NaN	NaN	NaN	NaN	NaN	NaN	NaN	NaN	NaN	NaN	NaN	NaN	NaN	NaN	NaN	NaN	NaN	NaN	NaN	NaN	NaN	NaN	NaN	NaN	NaN	NaN	NaN	NaN
NaN	NaN	NaN	NaN	NaN	NaN	NaN	NaN	NaN	NaN	NaN	NaN	NaN	NaN	NaN	NaN	NaN	NaN	NaN	NaN	NaN	NaN	NaN	NaN	NaN	NaN	NaN	NaN	NaN	NaN	NaN	NaN	NaN	NaN	NaN	NaN	NaN	NaN	NaN	NaN	NaN	NaN	NaN	NaN	NaN	NaN	NaN	NaN	NaN	NaN
NaN	NaN	NaN	NaN	NaN	NaN	NaN	NaN	NaN	NaN	NaN	NaN	NaN	NaN	NaN	NaN	NaN	NaN	NaN	NaN	NaN	NaN	NaN	NaN	NaN	NaN	NaN	NaN	NaN	NaN	NaN	NaN	NaN	NaN	NaN	NaN	NaN	NaN	NaN	NaN	NaN	NaN	NaN	NaN	NaN	NaN	NaN	NaN	NaN	NaN
NaN	NaN	NaN	NaN	NaN	NaN	NaN	NaN	NaN	NaN	NaN	NaN	NaN	NaN	NaN	NaN	NaN	NaN	NaN	NaN	NaN	NaN	NaN	NaN	NaN	NaN	NaN	NaN	NaN	NaN	NaN	NaN	NaN	NaN	NaN	NaN	NaN	NaN	NaN	NaN	NaN	NaN	NaN	NaN	NaN	NaN	NaN	NaN	NaN	NaN
NaN	NaN	NaN	NaN	NaN	NaN	NaN	NaN	NaN	NaN	NaN	NaN	NaN	NaN	NaN	NaN	NaN	NaN	NaN	NaN	NaN	NaN	NaN	NaN	NaN	NaN	NaN	NaN	NaN	NaN	NaN	NaN	NaN	NaN	NaN	NaN	NaN	NaN	NaN	NaN	NaN	NaN	NaN	NaN	NaN	NaN	NaN	NaN	NaN	NaN
NaN	NaN	NaN	NaN	NaN	NaN	NaN	NaN	NaN	NaN	NaN	NaN	NaN	NaN	NaN	NaN	NaN	NaN	NaN	NaN	NaN	NaN	NaN	NaN	NaN	NaN	NaN	NaN	NaN	NaN	NaN	NaN	NaN	NaN	NaN	NaN	NaN	NaN	NaN	NaN	NaN	NaN	NaN	NaN	NaN	NaN	NaN	NaN	NaN	NaN
NaN	NaN	NaN	NaN	NaN	NaN	NaN	NaN	NaN	NaN	NaN	NaN	NaN	NaN	NaN	NaN	NaN	NaN	NaN	NaN	NaN	NaN	NaN	NaN	NaN	NaN	NaN	NaN	NaN	NaN	NaN	NaN	NaN	NaN	NaN	NaN	NaN	NaN	NaN	NaN	NaN	NaN	NaN	NaN	NaN	NaN	NaN	NaN	NaN	NaN
NaN	NaN	NaN	NaN	NaN	NaN	NaN	NaN	NaN	NaN	NaN	NaN	NaN	NaN	NaN	NaN	NaN	NaN	NaN	NaN	NaN	NaN	NaN	NaN	NaN	NaN	NaN	NaN	NaN	NaN	NaN	NaN	NaN	NaN	NaN	NaN	NaN	NaN	NaN	NaN	NaN	NaN	NaN	NaN	NaN	NaN	NaN	NaN	NaN	NaN
NaN	NaN	NaN	NaN	NaN	NaN	NaN	NaN	NaN	NaN	NaN	NaN	NaN	NaN	NaN	NaN	NaN	NaN	NaN	NaN	NaN	NaN	NaN	NaN	NaN	NaN	NaN	NaN	NaN	NaN	NaN	NaN	NaN	NaN	NaN	NaN	NaN	NaN	NaN	NaN	NaN	NaN	NaN	NaN	NaN	NaN	NaN	NaN	NaN	NaN
NaN	NaN	NaN	NaN	NaN	NaN	NaN	NaN	NaN	NaN	NaN	NaN	NaN	NaN	NaN	NaN	NaN	NaN	NaN	NaN	NaN	NaN	NaN	NaN	NaN	NaN	NaN	NaN	NaN	NaN	NaN	NaN	NaN	NaN	NaN	NaN	NaN	NaN	NaN	NaN	NaN	NaN	NaN	NaN	NaN	NaN	NaN	NaN	NaN	NaN
NaN	NaN	NaN	NaN	NaN	NaN	NaN	NaN	NaN	NaN	NaN	NaN	NaN	NaN	NaN	NaN	NaN	NaN	NaN	NaN	NaN	NaN	NaN	NaN	NaN	NaN	NaN	NaN	NaN	NaN	NaN	NaN	NaN	NaN	NaN	NaN	NaN	NaN	NaN	NaN	NaN	NaN	NaN	NaN	NaN	NaN	NaN	NaN	NaN	NaN
NaN	NaN	NaN	NaN	NaN	NaN	NaN	NaN	NaN	NaN	NaN	NaN	NaN	NaN	NaN	NaN	NaN	NaN	NaN	NaN	NaN	NaN	NaN	NaN	NaN	NaN	NaN	NaN	NaN	NaN	NaN	NaN	NaN	0.0647934877507615	NaN	NaN	NaN	NaN	NaN	NaN	NaN	NaN	NaN	NaN	NaN	NaN	NaN	NaN	NaN	NaN
NaN	NaN	NaN	NaN	NaN	NaN	NaN	NaN	NaN	NaN	NaN	NaN	NaN	NaN	NaN	NaN	NaN	NaN	NaN	NaN	NaN	NaN	NaN	NaN	NaN	NaN	NaN	NaN	NaN	NaN	NaN	NaN	NaN	0.0396417404179927	NaN	NaN	NaN	NaN	NaN	NaN	NaN	NaN	NaN	NaN	NaN	NaN	NaN	NaN	NaN	NaN
NaN	NaN	NaN	NaN	NaN	NaN	NaN	NaN	NaN	NaN	NaN	NaN	NaN	NaN	NaN	NaN	NaN	NaN	NaN	NaN	NaN	NaN	NaN	NaN	NaN	NaN	NaN	NaN	NaN	NaN	NaN	NaN	NaN	0.0167975666246844	NaN	NaN	NaN	NaN	NaN	NaN	NaN	NaN	NaN	NaN	NaN	NaN	NaN	NaN	NaN	NaN
NaN	NaN	NaN	NaN	NaN	NaN	NaN	NaN	NaN	NaN	NaN	NaN	NaN	NaN	NaN	NaN	NaN	NaN	NaN	NaN	NaN	NaN	NaN	NaN	NaN	NaN	NaN	NaN	NaN	NaN	NaN	NaN	NaN	0.0307902803135143	NaN	NaN	NaN	NaN	NaN	NaN	NaN	NaN	NaN	NaN	NaN	NaN	NaN	NaN	NaN	NaN
NaN	NaN	NaN	NaN	NaN	NaN	NaN	NaN	NaN	NaN	NaN	NaN	NaN	NaN	NaN	NaN	NaN	NaN	NaN	NaN	NaN	NaN	NaN	NaN	NaN	NaN	NaN	NaN	NaN	NaN	NaN	NaN	NaN	0.0778671046063416	NaN	NaN	NaN	NaN	NaN	NaN	NaN	NaN	NaN	NaN	NaN	NaN	NaN	NaN	NaN	NaN
NaN	NaN	NaN	NaN	NaN	NaN	NaN	NaN	NaN	NaN	NaN	NaN	NaN	NaN	NaN	NaN	NaN	NaN	NaN	NaN	NaN	NaN	NaN	NaN	NaN	NaN	NaN	NaN	NaN	NaN	NaN	NaN	NaN	0.0258365854401495	NaN	NaN	NaN	NaN	NaN	NaN	NaN	NaN	NaN	NaN	NaN	NaN	NaN	NaN	NaN	NaN
NaN	NaN	NaN	NaN	NaN	NaN	NaN	NaN	NaN	NaN	NaN	NaN	NaN	NaN	NaN	NaN	NaN	NaN	NaN	NaN	NaN	NaN	NaN	NaN	NaN	NaN	NaN	NaN	NaN	NaN	NaN	NaN	NaN	0.0692702450102063	NaN	NaN	NaN	NaN	NaN	NaN	NaN	NaN	NaN	NaN	NaN	NaN	NaN	NaN	NaN	NaN
NaN	NaN	NaN	NaN	NaN	NaN	NaN	NaN	NaN	NaN	NaN	NaN	NaN	NaN	NaN	NaN	NaN	NaN	NaN	NaN	NaN	NaN	NaN	NaN	NaN	NaN	NaN	NaN	NaN	NaN	NaN	NaN	NaN	0.0398055484428012	NaN	NaN	NaN	NaN	NaN	NaN	NaN	NaN	NaN	NaN	NaN	NaN	NaN	NaN	NaN	NaN
NaN	NaN	NaN	NaN	NaN	NaN	NaN	NaN	NaN	NaN	NaN	NaN	NaN	NaN	NaN	NaN	NaN	NaN	NaN	NaN	NaN	NaN	NaN	NaN	NaN	NaN	NaN	NaN	NaN	NaN	NaN	NaN	NaN	0.0737684849715257	NaN	NaN	NaN	NaN	NaN	NaN	NaN	NaN	NaN	NaN	NaN	NaN	NaN	NaN	NaN	NaN
NaN	NaN	NaN	NaN	NaN	NaN	NaN	NaN	NaN	NaN	NaN	NaN	NaN	NaN	NaN	NaN	NaN	NaN	NaN	NaN	NaN	NaN	NaN	NaN	NaN	NaN	NaN	NaN	NaN	NaN	NaN	NaN	NaN	NaN	NaN	NaN	NaN	NaN	NaN	NaN	NaN	NaN	NaN	NaN	NaN	NaN	NaN	NaN	NaN	NaN
NaN	NaN	NaN	NaN	NaN	NaN	NaN	NaN	NaN	NaN	NaN	NaN	NaN	NaN	NaN	NaN	NaN	NaN	NaN	NaN	NaN	NaN	NaN	NaN	NaN	NaN	NaN	NaN	NaN	NaN	NaN	NaN	NaN	NaN	NaN	NaN	NaN	NaN	NaN	NaN	NaN	NaN	NaN	NaN	NaN	NaN	NaN	NaN	NaN	NaN
NaN	NaN	NaN	NaN	NaN	NaN	NaN	NaN	NaN	NaN	NaN	NaN	NaN	NaN	NaN	NaN	NaN	NaN	NaN	NaN	NaN	NaN	NaN	NaN	NaN	NaN	NaN	NaN	NaN	NaN	NaN	NaN	NaN	NaN	NaN	NaN	NaN	NaN	NaN	NaN	NaN	NaN	NaN	NaN	NaN	NaN	NaN	NaN	NaN	NaN
NaN	NaN	NaN	NaN	NaN	NaN	NaN	NaN	NaN	NaN	NaN	NaN	NaN	NaN	NaN	NaN	NaN	NaN	NaN	NaN	NaN	NaN	NaN	NaN	NaN	NaN	NaN	NaN	NaN	NaN	NaN	NaN	NaN	NaN	NaN	NaN	NaN	NaN	NaN	NaN	NaN	NaN	NaN	NaN	NaN	NaN	NaN	NaN	NaN	NaN
NaN	NaN	NaN	NaN	NaN	NaN	NaN	NaN	NaN	NaN	NaN	NaN	NaN	NaN	NaN	NaN	NaN	0.0562493434980541	NaN	NaN	NaN	NaN	NaN	NaN	NaN	NaN	NaN	NaN	NaN	NaN	NaN	NaN	NaN	NaN	NaN	NaN	NaN	NaN	NaN	NaN	NaN	NaN	NaN	NaN	NaN	NaN	NaN	NaN	NaN	NaN
NaN	NaN	NaN	NaN	NaN	NaN	NaN	NaN	NaN	NaN	NaN	NaN	NaN	NaN	NaN	NaN	NaN	0.0282990316135081	NaN	NaN	NaN	NaN	NaN	NaN	NaN	NaN	NaN	NaN	NaN	NaN	NaN	NaN	NaN	NaN	NaN	NaN	NaN	NaN	NaN	NaN	NaN	NaN	NaN	NaN	NaN	NaN	NaN	NaN	NaN	NaN
NaN	NaN	NaN	NaN	NaN	NaN	NaN	NaN	NaN	NaN	NaN	NaN	NaN	NaN	NaN	NaN	NaN	0.0307783335583374	NaN	NaN	NaN	NaN	NaN	NaN	NaN	NaN	NaN	NaN	NaN	NaN	NaN	NaN	NaN	NaN	NaN	NaN	NaN	NaN	NaN	NaN	NaN	NaN	NaN	NaN	NaN	NaN	NaN	NaN	NaN	NaN
NaN	NaN	NaN	NaN	NaN	NaN	NaN	NaN	NaN	NaN	NaN	NaN	NaN	NaN	NaN	NaN	NaN	0.0328417712796417	NaN	NaN	NaN	NaN	NaN	NaN	NaN	NaN	NaN	NaN	NaN	NaN	NaN	NaN	NaN	NaN	NaN	NaN	NaN	NaN	NaN	NaN	NaN	NaN	NaN	NaN	NaN	NaN	NaN	NaN	NaN	NaN
NaN	NaN	NaN	NaN	NaN	NaN	NaN	NaN	NaN	NaN	NaN	NaN	NaN	NaN	NaN	NaN	NaN	0.0610607994809069	NaN	NaN	NaN	NaN	NaN	NaN	NaN	NaN	NaN	NaN	NaN	NaN	NaN	NaN	NaN	NaN	NaN	NaN	NaN	NaN	NaN	NaN	NaN	NaN	NaN	NaN	NaN	NaN	NaN	NaN	NaN	NaN
NaN	NaN	NaN	NaN	NaN	NaN	NaN	NaN	NaN	NaN	NaN	NaN	NaN	NaN	NaN	NaN	NaN	0.0667839059367518	NaN	NaN	NaN	NaN	NaN	NaN	NaN	NaN	NaN	NaN	NaN	NaN	NaN	NaN	NaN	NaN	NaN	NaN	NaN	NaN	NaN	NaN	NaN	NaN	NaN	NaN	NaN	NaN	NaN	NaN	NaN	NaN
NaN	NaN	NaN	NaN	NaN	NaN	NaN	NaN	NaN	NaN	NaN	NaN	NaN	NaN	NaN	NaN	NaN	0.0163037818677127	NaN	NaN	NaN	NaN	NaN	NaN	NaN	NaN	NaN	NaN	NaN	NaN	NaN	NaN	NaN	NaN	NaN	NaN	NaN	NaN	NaN	NaN	NaN	NaN	NaN	NaN	NaN	NaN	NaN	NaN	NaN	NaN
NaN	NaN	NaN	NaN	NaN	NaN	NaN	NaN	NaN	NaN	NaN	NaN	NaN	NaN	NaN	NaN	NaN	0.0832397249063464	NaN	NaN	NaN	NaN	NaN	NaN	NaN	NaN	NaN	NaN	NaN	NaN	NaN	NaN	NaN	NaN	NaN	NaN	NaN	NaN	NaN	NaN	NaN	NaN	NaN	NaN	NaN	NaN	NaN	NaN	NaN	NaN
NaN	NaN	NaN	NaN	NaN	NaN	NaN	NaN	NaN	NaN	NaN	NaN	NaN	NaN	NaN	NaN	NaN	0.0679526731186877	NaN	NaN	NaN	NaN	NaN	NaN	NaN	NaN	NaN	NaN	NaN	NaN	NaN	NaN	NaN	NaN	NaN	NaN	NaN	NaN	NaN	NaN	NaN	NaN	NaN	NaN	NaN	NaN	NaN	NaN	NaN	NaN
NaN	NaN	NaN	NaN	NaN	NaN	NaN	NaN	NaN	NaN	NaN	NaN	NaN	NaN	NaN	NaN	NaN	NaN	NaN	NaN	NaN	NaN	NaN	NaN	NaN	NaN	NaN	NaN	NaN	NaN	NaN	NaN	NaN	NaN	NaN	NaN	NaN	NaN	NaN	NaN	NaN	NaN	NaN	NaN	NaN	NaN	NaN	NaN	NaN	NaN
NaN	NaN	NaN	NaN	NaN	NaN	NaN	NaN	NaN	NaN	NaN	NaN	NaN	NaN	NaN	NaN	NaN	NaN	NaN	NaN	NaN	NaN	NaN	NaN	NaN	NaN	NaN	NaN	NaN	NaN	NaN	NaN	NaN	NaN	NaN	NaN	NaN	NaN	NaN	NaN	NaN	NaN	NaN	NaN	NaN	NaN	NaN	NaN	NaN	NaN
NaN	NaN	NaN	NaN	NaN	NaN	NaN	NaN	NaN	NaN	NaN	NaN	NaN	NaN	NaN	NaN	NaN	NaN	NaN	NaN	NaN	NaN	NaN	NaN	NaN	NaN	NaN	NaN	NaN	NaN	NaN	NaN	NaN	NaN	NaN	NaN	NaN	NaN	NaN	NaN	NaN	NaN	NaN	NaN	NaN	NaN	NaN	NaN	NaN	NaN
NaN	NaN	NaN	NaN	NaN	NaN	NaN	NaN	NaN	NaN	NaN	NaN	NaN	NaN	NaN	NaN	NaN	NaN	NaN	NaN	NaN	NaN	NaN	NaN	NaN	NaN	NaN	NaN	NaN	NaN	NaN	NaN	NaN	NaN	NaN	NaN	NaN	NaN	NaN	NaN	NaN	NaN	NaN	NaN	NaN	NaN	NaN	NaN	NaN	NaN
NaN	NaN	NaN	NaN	NaN	NaN	NaN	NaN	NaN	NaN	NaN	NaN	NaN	NaN	NaN	NaN	NaN	NaN	NaN	NaN	NaN	NaN	NaN	NaN	NaN	NaN	NaN	NaN	NaN	NaN	NaN	NaN	NaN	NaN	NaN	NaN	NaN	NaN	NaN	NaN	NaN	NaN	NaN	NaN	NaN	NaN	NaN	NaN	NaN	NaN
NaN	NaN	NaN	NaN	NaN	NaN	NaN	NaN	NaN	NaN	NaN	NaN	NaN	NaN	NaN	NaN	NaN	NaN	NaN	NaN	NaN	NaN	NaN	NaN	NaN	NaN	NaN	NaN	NaN	NaN	NaN	NaN	NaN	NaN	NaN	NaN	NaN	NaN	NaN	NaN	NaN	NaN	NaN	NaN	NaN	NaN	NaN	NaN	NaN	NaN
NaN	NaN	NaN	NaN	NaN	NaN	NaN	NaN	NaN	NaN	NaN	NaN	NaN	NaN	NaN	NaN	NaN	NaN	NaN	NaN	NaN	NaN	NaN	NaN	NaN	NaN	NaN	NaN	NaN	NaN	NaN	NaN	NaN	NaN	NaN	NaN	NaN	NaN	NaN	NaN	NaN	NaN	NaN	NaN	NaN	NaN	NaN	NaN	NaN	NaN
NaN	NaN	NaN	NaN	NaN	NaN	NaN	NaN	NaN	NaN	NaN	NaN	NaN	NaN	NaN	NaN	NaN	NaN	NaN	NaN	NaN	NaN	NaN	NaN	NaN	NaN	NaN	NaN	NaN	NaN	NaN	NaN	NaN	NaN	NaN	NaN	NaN	NaN	NaN	NaN	NaN	NaN	NaN	NaN	NaN	NaN	NaN	NaN	NaN	NaN
NaN	NaN	NaN	NaN	NaN	NaN	NaN	NaN	NaN	NaN	NaN	NaN	NaN	NaN	NaN	NaN	NaN	NaN	NaN	NaN	NaN	NaN	NaN	NaN	NaN	NaN	NaN	NaN	NaN	NaN	NaN	NaN	NaN	NaN	NaN	NaN	NaN	NaN	NaN	NaN	NaN	NaN	NaN	NaN	NaN	NaN	NaN	NaN	NaN	NaN
NaN	NaN	NaN	NaN	NaN	NaN	NaN	NaN	NaN	NaN	NaN	NaN	NaN	NaN	NaN	NaN	NaN	NaN	NaN	NaN	NaN	NaN	NaN	NaN	NaN	NaN	NaN	NaN	NaN	NaN	NaN	NaN	NaN	NaN	NaN	NaN	NaN	NaN	NaN	NaN	NaN	NaN	NaN	NaN	NaN	NaN	NaN	NaN	NaN	NaN
NaN	NaN	NaN	NaN	NaN	NaN	NaN	NaN	NaN	NaN	NaN	NaN	NaN	NaN	NaN	NaN	NaN	NaN	NaN	NaN	NaN	NaN	NaN	NaN	NaN	NaN	NaN	NaN	NaN	NaN	NaN	NaN	NaN	NaN	NaN	NaN	NaN	NaN	NaN	NaN	NaN	NaN	NaN	NaN	NaN	NaN	NaN	NaN	NaN	NaN
NaN	NaN	NaN	NaN	NaN	NaN	NaN	NaN	NaN	NaN	NaN	NaN	NaN	NaN	NaN	NaN	NaN	NaN	NaN	NaN	NaN	NaN	NaN	NaN	NaN	NaN	NaN	NaN	NaN	NaN	NaN	NaN	NaN	NaN	NaN	NaN	NaN	NaN	NaN	NaN	NaN	NaN	NaN	NaN	NaN	NaN	NaN	NaN	NaN	NaN
NaN	NaN	NaN	NaN	NaN	NaN	NaN	NaN	NaN	NaN	NaN	NaN	NaN	NaN	NaN	NaN	NaN	NaN	NaN	NaN	NaN	NaN	NaN	NaN	NaN	NaN	NaN	NaN	NaN	NaN	NaN	NaN	NaN	NaN	NaN	NaN	NaN	NaN	NaN	NaN	NaN	NaN	NaN	NaN	NaN	NaN	NaN	NaN	NaN	NaN
NaN	NaN	NaN	NaN	NaN	NaN	NaN	NaN	NaN	NaN	NaN	NaN	NaN	NaN	NaN	NaN	NaN	NaN	NaN	NaN	NaN	NaN	NaN	NaN	NaN	NaN	NaN	NaN	NaN	NaN	NaN	NaN	NaN	NaN	NaN	NaN	NaN	NaN	NaN	NaN	NaN	NaN	NaN	NaN	NaN	NaN	NaN	NaN	NaN	NaN
NaN	NaN	NaN	NaN	NaN	NaN	NaN	NaN	NaN	NaN	NaN	NaN	NaN	NaN	NaN	NaN	NaN	NaN	NaN	NaN	NaN	NaN	NaN	NaN	NaN	NaN	NaN	NaN	NaN	NaN	NaN	NaN	NaN	NaN	NaN	NaN	NaN	NaN	NaN	NaN	NaN	NaN	NaN	NaN	NaN	NaN	NaN	NaN	NaN	NaN
NaN	NaN	NaN	NaN	NaN	NaN	NaN	NaN	NaN	NaN	NaN	NaN	NaN	NaN	NaN	NaN	NaN	NaN	NaN	NaN	NaN	NaN	NaN	NaN	NaN	NaN	NaN	NaN	NaN	NaN	NaN	NaN	NaN	NaN	NaN	NaN	NaN	NaN	NaN	NaN	NaN	NaN	NaN	NaN	NaN	NaN	NaN	NaN	NaN	NaN
NaN	NaN	NaN	NaN	NaN	NaN	NaN	NaN	NaN	NaN	NaN	NaN	NaN	NaN	NaN	NaN	NaN	NaN	NaN	NaN	NaN	NaN	NaN	NaN	NaN	NaN	NaN	NaN	NaN	NaN	NaN	NaN	NaN	NaN	NaN	NaN	NaN	NaN	NaN	0.0822971191349806	NaN	NaN	NaN	NaN	NaN	NaN	NaN	NaN	NaN	NaN
NaN	NaN	NaN	NaN	NaN	NaN	NaN	NaN	NaN	NaN	NaN	NaN	NaN	NaN	NaN	NaN	NaN	NaN	NaN	NaN	NaN	NaN	NaN	NaN	NaN	NaN	NaN	NaN	NaN	NaN	NaN	NaN	NaN	NaN	NaN	NaN	NaN	NaN	NaN	0.0121706834748666	NaN	NaN	NaN	NaN	NaN	NaN	NaN	NaN	NaN	NaN
NaN	NaN	NaN	NaN	NaN	NaN	NaN	NaN	NaN	NaN	NaN	NaN	NaN	NaN	NaN	NaN	NaN	NaN	NaN	NaN	NaN	NaN	NaN	NaN	NaN	NaN	NaN	NaN	NaN	NaN	NaN	NaN	NaN	NaN	NaN	NaN	NaN	NaN	NaN	0.0373103634081041	NaN	NaN	NaN	NaN	NaN	NaN	NaN	NaN	NaN	NaN
NaN	NaN	NaN	NaN	NaN	NaN	NaN	NaN	NaN	NaN	NaN	NaN	NaN	NaN	NaN	NaN	NaN	NaN	NaN	NaN	NaN	NaN	NaN	NaN	NaN	NaN	NaN	NaN	NaN	NaN	NaN	NaN	NaN	NaN	NaN	NaN	NaN	NaN	NaN	0.0361138037560777	NaN	NaN	NaN	NaN	NaN	NaN	NaN	NaN	NaN	NaN
NaN	NaN	NaN	NaN	NaN	NaN	NaN	NaN	NaN	NaN	NaN	NaN	NaN	NaN	NaN	NaN	NaN	NaN	NaN	NaN	NaN	NaN	NaN	NaN	NaN	NaN	NaN	NaN	NaN	NaN	NaN	NaN	NaN	NaN	NaN	NaN	NaN	NaN	NaN	0.0410509574543406	NaN	NaN	NaN	NaN	NaN	NaN	NaN	NaN	NaN	NaN
NaN	NaN	NaN	NaN	NaN	NaN	NaN	NaN	NaN	NaN	NaN	NaN	NaN	NaN	NaN	NaN	NaN	NaN	NaN	NaN	NaN	NaN	NaN	NaN	NaN	NaN	NaN	NaN	NaN	NaN	NaN	NaN	NaN	NaN	NaN	NaN	NaN	NaN	NaN	NaN	NaN	NaN	NaN	NaN	NaN	NaN	NaN	NaN	NaN	NaN
NaN	NaN	NaN	NaN	NaN	NaN	NaN	NaN	NaN	NaN	NaN	NaN	NaN	NaN	NaN	NaN	NaN	NaN	NaN	NaN	NaN	NaN	NaN	NaN	NaN	NaN	NaN	NaN	NaN	NaN	NaN	NaN	NaN	NaN	NaN	NaN	NaN	NaN	NaN	NaN	NaN	NaN	NaN	NaN	NaN	NaN	NaN	NaN	NaN	NaN
NaN	NaN	NaN	NaN	NaN	NaN	NaN	NaN	NaN	NaN	NaN	NaN	NaN	NaN	NaN	NaN	NaN	NaN	NaN	NaN	NaN	NaN	NaN	NaN	NaN	NaN	NaN	NaN	NaN	NaN	NaN	NaN	NaN	NaN	NaN	NaN	NaN	NaN	NaN	NaN	NaN	NaN	NaN	NaN	NaN	NaN	NaN	NaN	NaN	NaN
NaN	NaN	NaN	NaN	NaN	NaN	NaN	NaN	NaN	NaN	NaN	NaN	NaN	NaN	NaN	NaN	NaN	NaN	NaN	NaN	NaN	NaN	NaN	NaN	NaN	NaN	NaN	NaN	NaN	NaN	NaN	NaN	NaN	NaN	NaN	NaN	NaN	NaN	NaN	NaN	NaN	NaN	NaN	NaN	NaN	NaN	NaN	NaN	NaN	NaN
NaN	NaN	NaN	NaN	NaN	NaN	NaN	NaN	NaN	NaN	NaN	NaN	NaN	NaN	NaN	NaN	NaN	NaN	NaN	NaN	NaN	NaN	NaN	NaN	NaN	NaN	NaN	NaN	NaN	NaN	NaN	NaN	NaN	NaN	NaN	NaN	NaN	NaN	NaN	NaN	NaN	NaN	NaN	NaN	NaN	NaN	NaN	NaN	NaN	NaN
NaN	NaN	NaN	NaN	NaN	NaN	NaN	NaN	NaN	NaN	NaN	NaN	NaN	NaN	NaN	NaN	NaN	NaN	NaN	NaN	NaN	NaN	NaN	NaN	NaN	NaN	NaN	NaN	NaN	NaN	NaN	NaN	NaN	NaN	NaN	NaN	NaN	NaN	NaN	NaN	NaN	NaN	NaN	NaN	NaN	NaN	NaN	NaN	NaN	NaN
NaN	NaN	NaN	NaN	NaN	NaN	NaN	NaN	NaN	NaN	NaN	NaN	NaN	NaN	NaN	NaN	NaN	NaN	NaN	NaN	NaN	NaN	NaN	NaN	NaN	NaN	NaN	NaN	NaN	NaN	NaN	NaN	NaN	NaN	NaN	NaN	NaN	NaN	NaN	NaN	NaN	NaN	NaN	NaN	NaN	NaN	NaN	NaN	NaN	NaN
NaN	NaN	NaN	NaN	NaN	NaN	NaN	NaN	NaN	NaN	NaN	NaN	NaN	NaN	NaN	NaN	NaN	NaN	NaN	NaN	NaN	NaN	NaN	NaN	NaN	NaN	NaN	NaN	NaN	NaN	NaN	NaN	NaN	NaN	NaN	NaN	NaN	NaN	NaN	NaN	NaN	NaN	NaN	NaN	NaN	NaN	NaN	NaN	NaN	NaN
NaN	NaN	NaN	NaN	NaN	NaN	NaN	NaN	NaN	NaN	NaN	NaN	NaN	NaN	NaN	NaN	NaN	NaN	NaN	NaN	NaN	NaN	NaN	NaN	NaN	NaN	NaN	NaN	NaN	NaN	NaN	NaN	NaN	NaN	NaN	NaN	NaN	NaN	NaN	NaN	NaN	NaN	NaN	NaN	NaN	NaN	NaN	NaN	NaN	NaN
NaN	NaN	NaN	NaN	NaN	NaN	NaN	NaN	NaN	NaN	NaN	NaN	NaN	NaN	NaN	NaN	NaN	NaN	NaN	NaN	NaN	NaN	NaN	NaN	NaN	NaN	NaN	NaN	NaN	NaN	NaN	NaN	NaN	NaN	NaN	NaN	NaN	NaN	NaN	NaN	NaN	NaN	NaN	NaN	NaN	NaN	NaN	NaN	NaN	NaN
NaN	NaN	NaN	NaN	NaN	NaN	NaN	NaN	NaN	NaN	NaN	NaN	NaN	NaN	NaN	NaN	NaN	NaN	NaN	NaN	NaN	NaN	NaN	NaN	NaN	NaN	NaN	NaN	NaN	NaN	NaN	NaN	NaN	NaN	NaN	NaN	NaN	NaN	NaN	NaN	NaN	NaN	NaN	NaN	NaN	NaN	NaN	NaN	NaN	NaN
NaN	NaN	NaN	NaN	NaN	NaN	NaN	NaN	NaN	NaN	NaN	NaN	NaN	NaN	NaN	NaN	NaN	NaN	NaN	NaN	NaN	NaN	NaN	NaN	NaN	NaN	NaN	NaN	NaN	NaN	NaN	NaN	NaN	NaN	NaN	NaN	NaN	NaN	NaN	NaN	NaN	NaN	NaN	NaN	NaN	NaN	NaN	NaN	NaN	NaN
NaN	NaN	NaN	NaN	NaN	NaN	NaN	NaN	NaN	NaN	NaN	NaN	NaN	NaN	NaN	NaN	NaN	NaN	NaN	NaN	NaN	NaN	NaN	NaN	NaN	NaN	NaN	NaN	NaN	NaN	NaN	NaN	NaN	NaN	NaN	NaN	NaN	NaN	NaN	NaN	NaN	NaN	NaN	NaN	NaN	NaN	NaN	NaN	NaN	NaN
NaN	NaN	NaN	NaN	NaN	NaN	NaN	NaN	NaN	NaN	NaN	NaN	NaN	NaN	NaN	NaN	NaN	NaN	NaN	NaN	NaN	NaN	NaN	NaN	NaN	NaN	NaN	NaN	NaN	NaN	NaN	NaN	NaN	NaN	NaN	NaN	NaN	NaN	NaN	NaN	NaN	NaN	NaN	NaN	NaN	NaN	NaN	NaN	NaN	NaN
NaN	NaN	NaN	NaN	NaN	NaN	NaN	NaN	NaN	NaN	NaN	NaN	NaN	NaN	NaN	NaN	NaN	NaN	NaN	NaN	NaN	NaN	NaN	NaN	NaN	NaN	NaN	NaN	NaN	NaN	NaN	NaN	NaN	NaN	NaN	NaN	NaN	NaN	NaN	NaN	NaN	NaN	NaN	NaN	NaN	NaN	NaN	NaN	NaN	NaN
NaN	NaN	NaN	NaN	NaN	NaN	NaN	NaN	NaN	NaN	NaN	NaN	NaN	NaN	NaN	NaN	NaN	NaN	NaN	NaN	NaN	NaN	NaN	NaN	NaN	NaN	NaN	NaN	NaN	NaN	NaN	NaN	NaN	NaN	NaN	NaN	NaN	NaN	NaN	NaN	NaN	NaN	NaN	NaN	NaN	NaN	NaN	NaN	NaN	NaN
NaN	NaN	NaN	NaN	NaN	NaN	NaN	NaN	NaN	NaN	NaN	NaN	NaN	NaN	NaN	NaN	NaN	NaN	NaN	NaN	NaN	NaN	NaN	NaN	NaN	NaN	NaN	NaN	NaN	NaN	NaN	NaN	NaN	NaN	NaN	NaN	NaN	NaN	NaN	NaN	NaN	NaN	NaN	NaN	NaN	NaN	NaN	NaN	NaN	NaN
NaN	NaN	NaN	NaN	NaN	NaN	NaN	NaN	NaN	NaN	NaN	NaN	NaN	NaN	NaN	NaN	NaN	NaN	NaN	NaN	NaN	NaN	NaN	NaN	NaN	NaN	NaN	NaN	NaN	NaN	NaN	NaN	NaN	NaN	NaN	NaN	NaN	NaN	NaN	NaN	NaN	NaN	NaN	NaN	NaN	NaN	NaN	NaN	NaN	NaN
NaN	NaN	NaN	NaN	NaN	NaN	NaN	NaN	NaN	NaN	NaN	NaN	NaN	NaN	NaN	NaN	NaN	NaN	NaN	NaN	NaN	NaN	NaN	NaN	NaN	NaN	NaN	NaN	NaN	NaN	NaN	NaN	NaN	NaN	NaN	NaN	NaN	NaN	NaN	NaN	NaN	NaN	NaN	NaN	NaN	NaN	NaN	NaN	NaN	NaN
NaN	NaN	NaN	NaN	NaN	NaN	NaN	NaN	NaN	NaN	NaN	NaN	NaN	NaN	NaN	NaN	NaN	NaN	NaN	NaN	NaN	NaN	NaN	NaN	NaN	NaN	NaN	NaN	NaN	NaN	NaN	NaN	NaN	NaN	NaN	NaN	NaN	NaN	NaN	NaN	NaN	NaN	NaN	NaN	NaN	NaN	NaN	NaN	NaN	NaN
NaN	NaN	NaN	NaN	NaN	NaN	NaN	NaN	NaN	NaN	NaN	NaN	NaN	NaN	NaN	NaN	NaN	NaN	NaN	NaN	NaN	NaN	NaN	NaN	NaN	NaN	NaN	NaN	NaN	NaN	NaN	NaN	NaN	NaN	NaN	NaN	NaN	NaN	NaN	NaN	NaN	NaN	NaN	NaN	NaN	NaN	NaN	NaN	NaN	NaN
NaN	NaN	NaN	NaN	NaN	NaN	NaN	NaN	NaN	NaN	NaN	NaN	NaN	NaN	NaN	NaN	NaN	NaN	NaN	NaN	NaN	NaN	NaN	NaN	NaN	NaN	NaN	NaN	NaN	NaN	NaN	NaN	NaN	NaN	NaN	NaN	NaN	NaN	NaN	NaN	NaN	NaN	NaN	NaN	NaN	NaN	NaN	NaN	NaN	NaN
NaN	NaN	NaN	NaN	NaN	NaN	NaN	NaN	NaN	NaN	NaN	NaN	NaN	NaN	NaN	NaN	NaN	NaN	NaN	NaN	NaN	NaN	NaN	NaN	NaN	NaN	NaN	NaN	NaN	NaN	NaN	NaN	NaN	NaN	NaN	NaN	NaN	NaN	NaN	NaN	NaN	NaN	NaN	NaN	NaN	NaN	NaN	NaN	NaN	NaN
NaN	NaN	NaN	NaN	NaN	NaN	NaN	NaN	NaN	NaN	NaN	NaN	NaN	NaN	NaN	NaN	NaN	NaN	NaN	NaN	NaN	NaN	NaN	NaN	NaN	NaN	NaN	NaN	NaN	NaN	NaN	NaN	NaN	NaN	NaN	NaN	NaN	NaN	NaN	NaN	NaN	NaN	NaN	NaN	NaN	NaN	NaN	NaN	NaN	NaN
NaN	NaN	NaN	NaN	NaN	NaN	NaN	NaN	NaN	NaN	NaN	NaN	NaN	NaN	NaN	NaN	NaN	NaN	NaN	NaN	NaN	NaN	NaN	NaN	NaN	NaN	NaN	NaN	NaN	NaN	NaN	NaN	NaN	NaN	NaN	NaN	NaN	NaN	NaN	NaN	NaN	NaN	NaN	NaN	NaN	NaN	NaN	NaN	NaN	NaN
NaN	NaN	NaN	NaN	NaN	NaN	NaN	NaN	NaN	NaN	NaN	NaN	NaN	NaN	NaN	NaN	NaN	NaN	NaN	NaN	NaN	NaN	NaN	NaN	NaN	NaN	NaN	NaN	NaN	NaN	NaN	NaN	NaN	NaN	NaN	NaN	NaN	NaN	NaN	NaN	NaN	NaN	NaN	NaN	NaN	NaN	NaN	NaN	NaN	NaN
NaN	NaN	NaN	NaN	NaN	NaN	NaN	NaN	NaN	NaN	NaN	NaN	NaN	NaN	NaN	NaN	NaN	NaN	NaN	NaN	NaN	NaN	NaN	NaN	NaN	NaN	NaN	NaN	NaN	NaN	NaN	NaN	NaN	NaN	NaN	NaN	NaN	NaN	NaN	NaN	NaN	NaN	NaN	NaN	NaN	NaN	NaN	NaN	NaN	NaN
NaN	NaN	NaN	NaN	NaN	NaN	NaN	NaN	NaN	NaN	NaN	NaN	NaN	NaN	NaN	NaN	NaN	NaN	NaN	NaN	NaN	NaN	NaN	NaN	NaN	NaN	NaN	NaN	NaN	NaN	NaN	NaN	NaN	NaN	NaN	NaN	NaN	NaN	NaN	NaN	NaN	NaN	NaN	NaN	NaN	NaN	NaN	NaN	NaN	NaN
NaN	NaN	NaN	NaN	NaN	NaN	NaN	NaN	NaN	NaN	NaN	NaN	NaN	NaN	NaN	NaN	NaN	NaN	NaN	NaN	NaN	NaN	NaN	NaN	NaN	NaN	NaN	NaN	NaN	NaN	NaN	NaN	NaN	NaN	NaN	NaN	NaN	NaN	NaN	NaN	NaN	NaN	NaN	NaN	NaN	NaN	NaN	NaN	NaN	NaN
NaN	NaN	NaN	NaN	NaN	NaN	NaN	NaN	NaN	NaN	NaN	NaN	NaN	NaN	NaN	NaN	NaN	NaN	NaN	NaN	NaN	NaN	NaN	NaN	NaN	NaN	NaN	NaN	NaN	NaN	NaN	NaN	NaN	NaN	NaN	NaN	NaN	NaN	NaN	NaN	NaN	NaN	NaN	NaN	NaN	NaN	NaN	NaN	NaN	NaN
NaN	NaN	NaN	NaN	NaN	NaN	NaN	NaN	NaN	NaN	NaN	NaN	NaN	NaN	NaN	NaN	NaN	NaN	NaN	NaN	NaN	NaN	NaN	NaN	NaN	NaN	NaN	NaN	NaN	NaN	NaN	NaN	NaN	NaN	NaN	NaN	NaN	NaN	NaN	NaN	NaN	NaN	NaN	NaN	NaN	NaN	NaN	NaN	NaN	NaN
NaN	NaN	NaN	NaN	NaN	NaN	NaN	NaN	NaN	NaN	NaN	NaN	NaN	NaN	NaN	NaN	NaN	NaN	NaN	NaN	NaN	NaN	NaN	NaN	NaN	NaN	NaN	NaN	NaN	NaN	NaN	NaN	NaN	NaN	NaN	NaN	NaN	NaN	NaN	NaN	NaN	NaN	NaN	NaN	NaN	NaN	NaN	NaN	NaN	NaN
NaN	NaN	NaN	NaN	NaN	NaN	NaN	NaN	NaN	NaN	NaN	NaN	NaN	NaN	NaN	NaN	NaN	NaN	NaN	NaN	NaN	NaN	NaN	NaN	NaN	NaN	NaN	NaN	NaN	NaN	NaN	NaN	NaN	NaN	NaN	NaN	NaN	NaN	NaN	NaN	NaN	NaN	NaN	NaN	NaN	NaN	NaN	NaN	NaN	NaN
NaN	NaN	NaN	NaN	NaN	NaN	NaN	NaN	NaN	NaN	NaN	NaN	NaN	NaN	NaN	NaN	NaN	NaN	NaN	NaN	NaN	NaN	NaN	NaN	NaN	NaN	NaN	NaN	NaN	NaN	NaN	NaN	NaN	NaN	NaN	NaN	NaN	NaN	NaN	NaN	NaN	NaN	NaN	NaN	NaN	NaN	NaN	NaN	NaN	NaN
NaN	NaN	NaN	NaN	NaN	NaN	NaN	NaN	NaN	NaN	NaN	NaN	NaN	NaN	NaN	NaN	NaN	NaN	NaN	NaN	NaN	NaN	NaN	NaN	NaN	NaN	NaN	NaN	NaN	NaN	NaN	NaN	NaN	NaN	NaN	NaN	NaN	NaN	NaN	NaN	NaN	NaN	NaN	NaN	NaN	NaN	NaN	NaN	NaN	NaN
NaN	NaN	NaN	NaN	NaN	NaN	NaN	NaN	NaN	NaN	NaN	NaN	NaN	NaN	NaN	NaN	NaN	NaN	NaN	NaN	NaN	NaN	NaN	NaN	NaN	NaN	NaN	NaN	NaN	NaN	NaN	NaN	NaN	NaN	NaN	NaN	NaN	NaN	NaN	NaN	NaN	NaN	NaN	NaN	NaN	NaN	NaN	NaN	NaN	NaN
NaN	NaN	NaN	NaN	NaN	NaN	NaN	NaN	NaN	NaN	NaN	NaN	NaN	NaN	NaN	NaN	NaN	NaN	NaN	NaN	NaN	NaN	NaN	NaN	NaN	NaN	NaN	NaN	NaN	NaN	NaN	NaN	NaN	NaN	NaN	NaN	NaN	NaN	NaN	NaN	NaN	NaN	NaN	NaN	NaN	NaN	NaN	NaN	NaN	NaN
NaN	NaN	NaN	NaN	NaN	NaN	NaN	NaN	NaN	NaN	NaN	NaN	NaN	NaN	NaN	NaN	NaN	NaN	NaN	NaN	NaN	NaN	NaN	NaN	NaN	NaN	NaN	NaN	NaN	NaN	NaN	NaN	NaN	NaN	NaN	NaN	NaN	NaN	NaN	NaN	NaN	NaN	NaN	NaN	NaN	NaN	NaN	NaN	NaN	NaN
NaN	NaN	NaN	NaN	NaN	NaN	NaN	NaN	NaN	NaN	NaN	NaN	NaN	NaN	NaN	NaN	NaN	NaN	NaN	NaN	NaN	NaN	NaN	NaN	NaN	NaN	NaN	NaN	NaN	NaN	NaN	NaN	NaN	NaN	NaN	NaN	NaN	NaN	NaN	NaN	NaN	NaN	NaN	NaN	NaN	NaN	NaN	NaN	NaN	NaN
NaN	NaN	NaN	NaN	NaN	NaN	NaN	NaN	NaN	NaN	NaN	NaN	NaN	NaN	NaN	NaN	NaN	NaN	NaN	NaN	NaN	NaN	NaN	NaN	NaN	NaN	NaN	NaN	NaN	NaN	NaN	NaN	NaN	NaN	NaN	NaN	NaN	NaN	NaN	NaN	NaN	NaN	NaN	NaN	NaN	NaN	NaN	NaN	NaN	NaN
NaN	NaN	NaN	NaN	NaN	NaN	NaN	NaN	NaN	NaN	NaN	NaN	NaN	NaN	NaN	NaN	NaN	NaN	NaN	NaN	NaN	NaN	NaN	NaN	NaN	NaN	NaN	NaN	NaN	NaN	NaN	NaN	NaN	NaN	NaN	NaN	NaN	NaN	NaN	NaN	NaN	NaN	NaN	NaN	NaN	NaN	NaN	NaN	NaN	NaN
NaN	NaN	NaN	NaN	NaN	NaN	NaN	NaN	NaN	NaN	NaN	NaN	NaN	NaN	NaN	NaN	NaN	NaN	NaN	NaN	NaN	NaN	NaN	NaN	NaN	NaN	NaN	NaN	NaN	NaN	NaN	NaN	NaN	NaN	NaN	NaN	NaN	NaN	NaN	NaN	NaN	NaN	NaN	NaN	NaN	NaN	NaN	NaN	NaN	NaN
NaN	NaN	NaN	NaN	NaN	NaN	NaN	NaN	NaN	NaN	NaN	NaN	NaN	NaN	NaN	NaN	NaN	NaN	NaN	NaN	NaN	NaN	NaN	NaN	NaN	NaN	NaN	NaN	NaN	NaN	NaN	NaN	NaN	NaN	NaN	NaN	NaN	NaN	NaN	NaN	NaN	NaN	NaN	NaN	NaN	NaN	NaN	NaN	NaN	NaN
NaN	NaN	NaN	NaN	NaN	NaN	NaN	NaN	NaN	NaN	NaN	NaN	NaN	NaN	NaN	NaN	NaN	NaN	NaN	NaN	NaN	NaN	NaN	NaN	NaN	NaN	NaN	NaN	NaN	NaN	NaN	NaN	NaN	NaN	NaN	NaN	NaN	NaN	NaN	NaN	NaN	NaN	NaN	NaN	NaN	NaN	NaN	NaN	NaN	NaN
NaN	NaN	NaN	NaN	NaN	NaN	NaN	NaN	NaN	NaN	NaN	NaN	NaN	NaN	NaN	NaN	NaN	NaN	NaN	NaN	NaN	NaN	NaN	NaN	NaN	NaN	NaN	NaN	NaN	NaN	NaN	NaN	NaN	NaN	NaN	NaN	NaN	NaN	NaN	NaN	NaN	NaN	NaN	NaN	NaN	NaN	NaN	NaN	NaN	NaN
NaN	NaN	NaN	NaN	NaN	NaN	NaN	NaN	NaN	NaN	NaN	NaN	NaN	NaN	NaN	NaN	NaN	NaN	NaN	NaN	NaN	NaN	NaN	NaN	NaN	NaN	NaN	NaN	NaN	NaN	NaN	NaN	NaN	NaN	NaN	NaN	NaN	NaN	NaN	NaN	NaN	NaN	NaN	NaN	NaN	NaN	NaN	NaN	NaN	NaN
NaN	NaN	NaN	NaN	NaN	NaN	NaN	NaN	NaN	NaN	NaN	NaN	NaN	NaN	NaN	NaN	NaN	NaN	NaN	NaN	NaN	NaN	NaN	NaN	NaN	NaN	NaN	NaN	NaN	NaN	NaN	NaN	NaN	NaN	NaN	NaN	NaN	NaN	NaN	NaN	NaN	NaN	NaN	NaN	NaN	NaN	NaN	NaN	NaN	NaN
NaN	NaN	NaN	NaN	NaN	NaN	NaN	NaN	NaN	NaN	NaN	NaN	NaN	NaN	NaN	NaN	NaN	NaN	NaN	NaN	NaN	NaN	NaN	NaN	NaN	NaN	NaN	NaN	NaN	NaN	NaN	NaN	NaN	NaN	NaN	NaN	NaN	NaN	NaN	NaN	NaN	NaN	NaN	NaN	NaN	NaN	NaN	NaN	NaN	NaN
NaN	NaN	NaN	NaN	NaN	NaN	NaN	NaN	NaN	NaN	NaN	NaN	NaN	NaN	NaN	NaN	NaN	NaN	NaN	NaN	NaN	NaN	NaN	NaN	NaN	NaN	NaN	NaN	NaN	NaN	NaN	NaN	NaN	NaN	NaN	NaN	NaN	NaN	NaN	NaN	NaN	NaN	NaN	NaN	NaN	NaN	NaN	NaN	NaN	NaN
NaN	NaN	NaN	NaN	NaN	NaN	NaN	NaN	NaN	NaN	NaN	NaN	NaN	NaN	NaN	NaN	NaN	NaN	NaN	NaN	NaN	NaN	NaN	NaN	NaN	NaN	NaN	NaN	NaN	NaN	NaN	NaN	NaN	NaN	NaN	NaN	NaN	NaN	NaN	NaN	NaN	NaN	NaN	NaN	NaN	NaN	NaN	NaN	NaN	NaN
NaN	NaN	NaN	NaN	NaN	NaN	NaN	NaN	NaN	NaN	NaN	NaN	NaN	NaN	NaN	NaN	NaN	NaN	NaN	NaN	NaN	NaN	NaN	NaN	NaN	NaN	NaN	NaN	NaN	NaN	NaN	NaN	NaN	NaN	NaN	NaN	NaN	NaN	NaN	NaN	NaN	NaN	NaN	NaN	NaN	NaN	NaN	NaN	NaN	NaN
NaN	NaN	NaN	NaN	NaN	NaN	NaN	NaN	NaN	NaN	NaN	NaN	NaN	NaN	NaN	NaN	NaN	NaN	NaN	NaN	NaN	NaN	NaN	NaN	NaN	NaN	NaN	NaN	NaN	NaN	NaN	NaN	NaN	0.0377027213604932	NaN	NaN	NaN	NaN	NaN	NaN	NaN	NaN	NaN	NaN	NaN	NaN	NaN	NaN	NaN	NaN
NaN	NaN	NaN	NaN	NaN	NaN	NaN	NaN	NaN	NaN	NaN	NaN	NaN	NaN	NaN	NaN	NaN	NaN	NaN	NaN	NaN	NaN	NaN	NaN	NaN	NaN	NaN	NaN	NaN	NaN	NaN	NaN	NaN	0.0177734082242653	NaN	NaN	NaN	NaN	NaN	NaN	NaN	NaN	NaN	0.0355205787987897	NaN	NaN	NaN	NaN	NaN	NaN
NaN	NaN	NaN	NaN	NaN	NaN	NaN	NaN	NaN	NaN	NaN	NaN	NaN	NaN	NaN	NaN	NaN	NaN	NaN	NaN	NaN	NaN	NaN	NaN	NaN	NaN	NaN	NaN	NaN	NaN	NaN	NaN	NaN	0.0728479154943736	NaN	NaN	NaN	NaN	NaN	NaN	NaN	NaN	NaN	0.0566667664287989	NaN	NaN	NaN	NaN	NaN	NaN
NaN	NaN	NaN	NaN	NaN	NaN	NaN	NaN	NaN	NaN	NaN	NaN	NaN	NaN	NaN	NaN	NaN	NaN	NaN	NaN	NaN	NaN	NaN	NaN	NaN	NaN	NaN	NaN	NaN	NaN	NaN	NaN	NaN	0.106925614974592	NaN	NaN	NaN	NaN	NaN	NaN	NaN	NaN	NaN	0.0279100668482174	NaN	NaN	NaN	NaN	NaN	NaN
NaN	NaN	NaN	NaN	NaN	NaN	NaN	NaN	NaN	NaN	NaN	NaN	NaN	NaN	NaN	NaN	NaN	NaN	NaN	NaN	NaN	NaN	NaN	NaN	NaN	NaN	NaN	NaN	NaN	NaN	NaN	NaN	NaN	0.0668767161827668	NaN	NaN	NaN	NaN	NaN	NaN	NaN	NaN	NaN	0.0689287101373315	NaN	NaN	NaN	NaN	NaN	NaN
NaN	NaN	NaN	NaN	NaN	NaN	NaN	NaN	NaN	NaN	NaN	NaN	NaN	NaN	NaN	NaN	NaN	NaN	NaN	NaN	NaN	NaN	NaN	NaN	NaN	NaN	NaN	NaN	NaN	NaN	NaN	NaN	NaN	0.0365854557695951	NaN	NaN	NaN	NaN	NaN	NaN	NaN	NaN	NaN	0.0326801861278729	NaN	NaN	NaN	NaN	NaN	NaN
NaN	NaN	NaN	NaN	NaN	NaN	NaN	NaN	NaN	NaN	NaN	NaN	NaN	NaN	NaN	NaN	NaN	NaN	NaN	NaN	NaN	NaN	NaN	NaN	NaN	NaN	NaN	NaN	NaN	NaN	NaN	NaN	NaN	0.0390316362858351	NaN	NaN	NaN	NaN	NaN	NaN	NaN	NaN	NaN	0.010231150664543	NaN	NaN	NaN	NaN	NaN	NaN
NaN	NaN	NaN	NaN	NaN	NaN	NaN	NaN	NaN	NaN	NaN	NaN	NaN	NaN	NaN	NaN	NaN	NaN	NaN	NaN	NaN	NaN	NaN	NaN	NaN	NaN	NaN	NaN	NaN	NaN	NaN	NaN	NaN	NaN	NaN	NaN	NaN	NaN	NaN	NaN	NaN	NaN	NaN	0.0300021809360744	NaN	NaN	NaN	NaN	NaN	NaN
NaN	NaN	NaN	NaN	NaN	NaN	NaN	NaN	NaN	NaN	NaN	NaN	NaN	NaN	NaN	NaN	NaN	NaN	NaN	NaN	NaN	NaN	NaN	NaN	NaN	NaN	NaN	NaN	NaN	NaN	NaN	NaN	NaN	NaN	NaN	NaN	NaN	NaN	NaN	NaN	NaN	NaN	NaN	NaN	NaN	NaN	NaN	NaN	NaN	NaN
NaN	NaN	NaN	NaN	NaN	NaN	NaN	NaN	NaN	NaN	NaN	NaN	NaN	NaN	NaN	NaN	NaN	NaN	NaN	NaN	NaN	NaN	NaN	NaN	NaN	NaN	NaN	NaN	NaN	NaN	NaN	NaN	0.0671263571194376	NaN	NaN	NaN	NaN	NaN	NaN	NaN	NaN	NaN	NaN	NaN	NaN	NaN	NaN	NaN	NaN	NaN
NaN	NaN	NaN	NaN	NaN	NaN	NaN	NaN	NaN	NaN	NaN	NaN	NaN	NaN	NaN	NaN	NaN	NaN	NaN	NaN	NaN	NaN	NaN	NaN	NaN	NaN	NaN	NaN	NaN	NaN	NaN	NaN	0.0517116066370554	NaN	NaN	NaN	NaN	NaN	NaN	NaN	NaN	NaN	NaN	NaN	NaN	NaN	NaN	NaN	NaN	NaN
NaN	NaN	NaN	NaN	NaN	NaN	NaN	NaN	NaN	NaN	NaN	NaN	NaN	NaN	NaN	NaN	NaN	NaN	NaN	NaN	NaN	NaN	NaN	NaN	NaN	NaN	NaN	NaN	NaN	NaN	NaN	NaN	0.0657932497334085	NaN	NaN	NaN	NaN	NaN	NaN	NaN	NaN	NaN	NaN	NaN	NaN	NaN	NaN	NaN	NaN	NaN
NaN	NaN	NaN	NaN	NaN	NaN	NaN	NaN	NaN	NaN	NaN	NaN	NaN	NaN	NaN	NaN	NaN	NaN	NaN	NaN	NaN	NaN	NaN	NaN	NaN	NaN	NaN	NaN	NaN	NaN	NaN	NaN	0.0305687476785382	NaN	NaN	NaN	NaN	NaN	NaN	NaN	NaN	NaN	NaN	NaN	NaN	NaN	NaN	NaN	NaN	NaN
NaN	NaN	NaN	NaN	NaN	NaN	NaN	NaN	NaN	NaN	NaN	NaN	NaN	NaN	NaN	NaN	NaN	NaN	NaN	NaN	NaN	NaN	NaN	NaN	NaN	NaN	NaN	NaN	NaN	NaN	NaN	NaN	0.0075861624231788	NaN	NaN	NaN	NaN	NaN	NaN	NaN	NaN	NaN	NaN	NaN	NaN	NaN	NaN	NaN	NaN	NaN
NaN	NaN	NaN	NaN	NaN	NaN	NaN	NaN	NaN	NaN	NaN	NaN	NaN	NaN	NaN	NaN	NaN	NaN	NaN	NaN	NaN	NaN	NaN	NaN	NaN	NaN	NaN	NaN	NaN	NaN	NaN	NaN	0.026257986781703	NaN	NaN	NaN	NaN	NaN	NaN	NaN	NaN	NaN	NaN	NaN	NaN	NaN	NaN	NaN	NaN	NaN
NaN	NaN	NaN	NaN	NaN	NaN	NaN	NaN	NaN	NaN	NaN	NaN	NaN	NaN	NaN	NaN	NaN	NaN	NaN	NaN	NaN	NaN	NaN	NaN	NaN	NaN	NaN	NaN	NaN	NaN	NaN	NaN	0.0236208405305028	NaN	NaN	NaN	NaN	NaN	NaN	NaN	NaN	NaN	NaN	NaN	NaN	NaN	NaN	NaN	NaN	NaN
NaN	NaN	NaN	NaN	NaN	NaN	NaN	NaN	NaN	NaN	NaN	NaN	NaN	NaN	NaN	NaN	NaN	NaN	NaN	NaN	NaN	NaN	NaN	NaN	NaN	NaN	NaN	NaN	NaN	NaN	NaN	NaN	0.0266215505740663	NaN	NaN	NaN	NaN	NaN	0.0222377766912453	NaN	NaN	NaN	NaN	NaN	NaN	NaN	NaN	NaN	NaN	NaN
NaN	NaN	NaN	NaN	NaN	NaN	NaN	NaN	NaN	NaN	NaN	NaN	NaN	NaN	NaN	NaN	NaN	NaN	NaN	NaN	NaN	NaN	NaN	NaN	NaN	NaN	NaN	NaN	NaN	NaN	NaN	NaN	0.0562692972134803	NaN	NaN	NaN	NaN	NaN	0.0603259798080647	NaN	NaN	NaN	NaN	NaN	NaN	NaN	NaN	NaN	NaN	NaN
NaN	NaN	NaN	NaN	NaN	NaN	NaN	NaN	NaN	NaN	NaN	NaN	NaN	NaN	NaN	NaN	NaN	NaN	NaN	NaN	NaN	NaN	NaN	NaN	NaN	NaN	NaN	NaN	NaN	NaN	NaN	NaN	0.0454179858280207	NaN	NaN	NaN	NaN	NaN	0.0358001954856883	NaN	NaN	NaN	NaN	NaN	NaN	NaN	NaN	NaN	NaN	NaN
NaN	NaN	NaN	NaN	NaN	NaN	NaN	NaN	NaN	NaN	NaN	NaN	NaN	NaN	NaN	NaN	NaN	NaN	NaN	NaN	NaN	NaN	NaN	NaN	NaN	NaN	NaN	NaN	NaN	NaN	NaN	NaN	0.0154036568950277	NaN	NaN	NaN	NaN	NaN	0.0215565682428093	NaN	NaN	NaN	NaN	NaN	NaN	NaN	NaN	NaN	NaN	NaN
NaN	NaN	NaN	NaN	NaN	NaN	NaN	NaN	NaN	NaN	NaN	NaN	NaN	NaN	NaN	NaN	NaN	NaN	NaN	NaN	NaN	NaN	NaN	NaN	NaN	NaN	NaN	NaN	NaN	NaN	NaN	NaN	0.0735647124795155	NaN	NaN	NaN	NaN	NaN	0.0334828094467204	NaN	NaN	NaN	NaN	NaN	NaN	NaN	NaN	NaN	NaN	NaN
NaN	NaN	NaN	NaN	NaN	NaN	NaN	NaN	NaN	NaN	NaN	NaN	NaN	NaN	NaN	NaN	NaN	NaN	NaN	NaN	NaN	NaN	NaN	NaN	NaN	NaN	NaN	NaN	NaN	NaN	NaN	NaN	0.0946119510298774	NaN	NaN	NaN	NaN	NaN	0.0542417721404817	NaN	NaN	NaN	NaN	NaN	NaN	NaN	NaN	NaN	NaN	NaN
NaN	NaN	NaN	NaN	NaN	NaN	NaN	NaN	NaN	NaN	NaN	NaN	NaN	NaN	NaN	NaN	NaN	NaN	NaN	NaN	NaN	NaN	NaN	NaN	NaN	NaN	NaN	NaN	NaN	NaN	NaN	NaN	0.0572511805675092	NaN	NaN	NaN	NaN	NaN	0.0489067556872218	NaN	NaN	NaN	NaN	NaN	NaN	NaN	NaN	NaN	NaN	NaN
NaN	NaN	NaN	NaN	NaN	NaN	NaN	NaN	NaN	NaN	NaN	NaN	NaN	NaN	NaN	NaN	NaN	NaN	NaN	NaN	NaN	NaN	NaN	NaN	NaN	NaN	NaN	NaN	NaN	NaN	NaN	NaN	0.0410839369771595	NaN	NaN	NaN	NaN	NaN	0.0329857519097541	NaN	NaN	NaN	NaN	0.0432261170690824	NaN	NaN	NaN	NaN	NaN	NaN
NaN	NaN	NaN	NaN	NaN	NaN	NaN	NaN	NaN	NaN	NaN	NaN	NaN	NaN	NaN	NaN	NaN	NaN	NaN	NaN	NaN	NaN	NaN	NaN	NaN	NaN	NaN	NaN	NaN	NaN	NaN	NaN	0.0583145477192469	NaN	NaN	NaN	NaN	NaN	0.0326239638361323	NaN	NaN	NaN	NaN	0.019460747813258	NaN	NaN	NaN	NaN	NaN	NaN
NaN	NaN	NaN	NaN	NaN	NaN	NaN	NaN	NaN	NaN	NaN	NaN	NaN	NaN	NaN	NaN	NaN	NaN	NaN	NaN	NaN	NaN	NaN	NaN	NaN	NaN	NaN	NaN	NaN	NaN	NaN	NaN	0.0781197954626505	NaN	NaN	NaN	NaN	NaN	0.0363603446986679	NaN	NaN	NaN	NaN	0.0114777571119534	NaN	NaN	NaN	NaN	NaN	NaN
NaN	NaN	NaN	NaN	NaN	NaN	NaN	NaN	NaN	NaN	NaN	NaN	NaN	NaN	NaN	NaN	NaN	NaN	NaN	NaN	NaN	NaN	NaN	NaN	NaN	NaN	NaN	NaN	NaN	NaN	NaN	NaN	0.0753773893758369	NaN	NaN	NaN	NaN	NaN	0.0617097953183546	NaN	NaN	0.0300603682628514	NaN	0.0181766917248932	NaN	NaN	NaN	NaN	NaN	NaN
NaN	NaN	NaN	NaN	NaN	NaN	NaN	NaN	NaN	NaN	NaN	NaN	NaN	NaN	NaN	NaN	NaN	NaN	NaN	NaN	NaN	NaN	NaN	NaN	NaN	NaN	NaN	NaN	NaN	NaN	NaN	NaN	0.0430960681788226	NaN	NaN	NaN	NaN	NaN	0.022680580226286	NaN	NaN	0.0798050851959711	NaN	0.0475557147142758	NaN	0.320851622001676	NaN	0.0218315228393142	NaN	NaN
NaN	NaN	NaN	NaN	NaN	NaN	NaN	NaN	NaN	NaN	NaN	NaN	NaN	NaN	NaN	NaN	NaN	NaN	NaN	NaN	NaN	NaN	NaN	NaN	NaN	NaN	NaN	NaN	NaN	NaN	NaN	NaN	0.0504989519659299	NaN	NaN	NaN	NaN	NaN	0.0232348416987365	NaN	NaN	0.0750453449684712	NaN	0.0290963573963409	NaN	0.140839985905606	NaN	0.0779658724969984	NaN	0.158620096589291
NaN	NaN	NaN	NaN	NaN	NaN	NaN	NaN	NaN	NaN	NaN	NaN	NaN	NaN	NaN	NaN	NaN	NaN	NaN	NaN	NaN	NaN	NaN	NaN	NaN	NaN	NaN	NaN	NaN	NaN	NaN	NaN	0.00779916430259176	NaN	0.0372096516138825	NaN	NaN	NaN	0.0568151158961554	NaN	0.0313088967246429	0.0675706523459533	NaN	0.0208071117969768	NaN	0.0329346964295888	NaN	0.0429046631447698	NaN	0.132712296168812
NaN	NaN	NaN	NaN	NaN	NaN	NaN	NaN	NaN	NaN	NaN	NaN	NaN	NaN	NaN	NaN	NaN	NaN	NaN	NaN	NaN	NaN	NaN	NaN	NaN	NaN	NaN	NaN	NaN	NaN	NaN	NaN	0.0421219591522843	NaN	0.0601326086991534	NaN	NaN	NaN	0.0268761458208557	NaN	0.073389885984853	0.0161541996265123	NaN	0.0314020077072219	NaN	0.0772659656022189	NaN	0.0589766006866879	NaN	0.027200029627384
NaN	NaN	NaN	NaN	NaN	NaN	NaN	NaN	NaN	NaN	NaN	NaN	NaN	NaN	NaN	NaN	NaN	NaN	NaN	NaN	NaN	NaN	NaN	NaN	NaN	NaN	NaN	NaN	NaN	NaN	NaN	NaN	0.0329163391816083	NaN	0.0210840928502505	NaN	NaN	NaN	0.054089754549175	NaN	0.0465931325156122	0.0277077427905309	NaN	0.0161484308784303	0.0143403553361805	0.0223876942724177	NaN	0.043104813641556	NaN	0.0239145852463544
NaN	NaN	NaN	NaN	NaN	NaN	NaN	NaN	NaN	NaN	NaN	NaN	NaN	NaN	NaN	NaN	NaN	NaN	NaN	NaN	0.0662383063417525	NaN	NaN	NaN	NaN	NaN	NaN	NaN	NaN	NaN	NaN	NaN	0.0210997887165742	NaN	0.0321630687302224	NaN	NaN	NaN	0.0379531306956435	NaN	0.0790390855385817	0.0687317477273198	NaN	0.0526522581733531	0.059633729527698	0.0586236908890032	NaN	0.0609212823325117	NaN	0.239918729193345
NaN	NaN	NaN	NaN	NaN	NaN	NaN	NaN	NaN	NaN	NaN	NaN	NaN	NaN	NaN	NaN	NaN	NaN	NaN	NaN	0.0118313718958937	NaN	NaN	NaN	NaN	NaN	NaN	NaN	NaN	NaN	NaN	NaN	0.0484805996482781	NaN	0.0320788044833372	NaN	NaN	NaN	0.0971262073788574	NaN	0.0546218712439533	0.0604234731354527	NaN	0.0290120298328365	0.0507511716398086	0.0729918431796751	NaN	0.103445252058307	NaN	0.246903107206943
NaN	NaN	NaN	NaN	NaN	NaN	NaN	NaN	NaN	NaN	NaN	NaN	NaN	NaN	NaN	NaN	NaN	NaN	NaN	NaN	0.0573505295943166	NaN	NaN	NaN	NaN	NaN	NaN	NaN	NaN	NaN	NaN	NaN	0.0648874226016639	NaN	0.0684683044860899	NaN	NaN	NaN	0.00181014427761094	NaN	0.0577234911910613	0.00961839662585804	NaN	0.173337120990205	0.0314952383497549	0.0139802355619616	NaN	0.0773422105468985	NaN	0.020521450231689
NaN	NaN	NaN	NaN	NaN	NaN	NaN	NaN	NaN	NaN	NaN	NaN	NaN	NaN	NaN	NaN	NaN	NaN	NaN	NaN	0.0295967289918619	NaN	NaN	NaN	NaN	NaN	NaN	NaN	NaN	NaN	NaN	NaN	0.0425601838681694	NaN	0.0483682365003375	NaN	NaN	NaN	0.016774377930484	NaN	0.0177510672026573	0.00746009576035505	NaN	0.133878471550942	0.0118796573872786	NaN	NaN	0.0790078134933383	NaN	0.0334388841648782
NaN	NaN	NaN	NaN	NaN	NaN	NaN	NaN	NaN	NaN	NaN	NaN	NaN	NaN	NaN	NaN	NaN	NaN	NaN	NaN	0.110239707969135	NaN	NaN	NaN	NaN	NaN	NaN	NaN	NaN	NaN	NaN	NaN	0.0296753586681155	NaN	0.0172603577706812	NaN	NaN	NaN	0.051297044844326	NaN	0.0354042873152048	0.025749332593169	NaN	0.0217751579307168	0.0299398301421482	NaN	NaN	0.0314969765757341	NaN	0.221122438379878
NaN	NaN	NaN	NaN	NaN	NaN	NaN	NaN	NaN	NaN	NaN	NaN	NaN	NaN	NaN	NaN	NaN	NaN	NaN	NaN	0.0470673496228074	NaN	NaN	NaN	NaN	NaN	NaN	NaN	NaN	NaN	NaN	NaN	0.0255209116145316	NaN	0.0447287631501123	NaN	NaN	NaN	0.0272904675849018	0.0420774263423165	0.0285519436711125	0.0233811346809621	NaN	0.399506839920802	0.0605086599853484	NaN	NaN	0.0169680393235303	NaN	NaN
NaN	NaN	NaN	NaN	NaN	NaN	NaN	0.027794114368529	NaN	NaN	NaN	NaN	NaN	NaN	NaN	NaN	NaN	NaN	NaN	NaN	0.0492059950637324	NaN	NaN	NaN	NaN	NaN	NaN	NaN	NaN	NaN	NaN	NaN	0.0371368750088054	NaN	0.0355603937522658	NaN	NaN	NaN	0.0212513204622651	0.026132412839615	0.00701585278264446	0.0539628647616919	NaN	0.415160886078178	0.0543564178538285	NaN	NaN	0.0783803476133695	NaN	NaN
NaN	NaN	0.0451059946951271	NaN	NaN	NaN	NaN	0.0326089214843311	NaN	NaN	NaN	NaN	NaN	NaN	NaN	NaN	NaN	NaN	NaN	NaN	0.0238636342745153	NaN	NaN	NaN	NaN	NaN	NaN	NaN	NaN	NaN	NaN	NaN	0.0280077281253709	NaN	0.0799354316160457	NaN	NaN	NaN	0.0261961975796851	0.0772089895121039	0.0155573501589396	0.0536331717268328	0.0577009786456871	0.0616718052539223	NaN	NaN	NaN	0.0230035437921645	NaN	NaN
NaN	NaN	0.0339091962424071	NaN	NaN	NaN	NaN	0.0435486486026773	NaN	NaN	NaN	NaN	NaN	NaN	NaN	NaN	NaN	NaN	NaN	NaN	0.0724489374124976	NaN	NaN	NaN	NaN	NaN	NaN	NaN	NaN	NaN	NaN	NaN	0.0580678899478723	NaN	0.0626175180264432	NaN	NaN	NaN	0.0429318229307106	0.0825538247850852	0.0129300417917463	0.0754310081790825	0.0455478612275519	0.0436789006660626	NaN	0.0312179174249955	NaN	0.0891006587894534	NaN	NaN
NaN	NaN	0.0265313317127355	NaN	NaN	NaN	NaN	0.0269189191645542	NaN	NaN	NaN	NaN	NaN	NaN	NaN	NaN	NaN	NaN	NaN	NaN	0.0611803513508324	NaN	NaN	NaN	NaN	NaN	NaN	NaN	NaN	NaN	NaN	NaN	0.0307500635747623	NaN	0.00778903287376007	NaN	NaN	NaN	0.07110513970115	0.0241648755255043	0.0296017911777985	0.0610781962929091	0.0106264032250613	0.073124191846279	NaN	0.0409688187863357	NaN	0.0314566771163105	NaN	NaN
NaN	NaN	0.0376849830039574	NaN	NaN	NaN	NaN	0.0501582028177265	NaN	NaN	NaN	NaN	NaN	NaN	NaN	NaN	NaN	NaN	NaN	NaN	NaN	NaN	NaN	NaN	NaN	NaN	NaN	NaN	NaN	NaN	NaN	NaN	0.0920670981995051	NaN	0.0684141295226703	NaN	NaN	NaN	0.0744645089378037	0.0431994283851006	0.0197274228081323	0.0380508974254117	0.0653743866554028	0.0252684387010998	NaN	0.0337457352417036	NaN	0.0564549845912877	NaN	NaN
NaN	NaN	0.0491691396310845	NaN	NaN	NaN	NaN	0.072028654611144	NaN	NaN	NaN	NaN	NaN	NaN	NaN	NaN	NaN	NaN	NaN	NaN	NaN	NaN	NaN	NaN	NaN	NaN	NaN	NaN	NaN	NaN	NaN	NaN	0.297940709701376	NaN	0.0218338630607287	NaN	NaN	NaN	0.0135300349188486	NaN	0.0571215167819528	0.00645738355969108	0.0231376921126127	0.0241744490722114	NaN	0.0716128817431087	NaN	0.0654635235992451	NaN	NaN
NaN	NaN	0.184461869736419	NaN	NaN	NaN	NaN	0.00177168326447977	NaN	NaN	NaN	NaN	NaN	NaN	NaN	NaN	NaN	NaN	NaN	NaN	NaN	NaN	NaN	NaN	NaN	NaN	NaN	NaN	NaN	NaN	NaN	NaN	NaN	NaN	0.025435179513188	0.131158277882386	NaN	NaN	0.0191655026386518	NaN	0.0593359750384863	0.00999151248734884	0.0514979880664795	0.0133328617366709	NaN	0.0361642433306658	NaN	0.0613657971773234	NaN	NaN
NaN	NaN	0.211650383528178	NaN	NaN	NaN	NaN	0.0476700158958561	NaN	NaN	NaN	NaN	NaN	NaN	NaN	NaN	NaN	NaN	NaN	NaN	NaN	NaN	NaN	NaN	NaN	NaN	NaN	NaN	NaN	NaN	NaN	NaN	NaN	NaN	0.0239255877000361	0.107839728253848	NaN	NaN	0.0461532717410432	NaN	0.0206573180720867	0.0385184704194392	0.0457807872236463	0.0416822501230104	0.0507408723962248	0.0669788476528247	NaN	0.0690727315458294	NaN	NaN
NaN	NaN	0.0643276406623567	NaN	NaN	NaN	NaN	NaN	NaN	NaN	NaN	NaN	NaN	NaN	NaN	NaN	NaN	NaN	NaN	0.0279982684209659	NaN	NaN	NaN	NaN	NaN	NaN	NaN	NaN	NaN	NaN	NaN	NaN	NaN	NaN	0.0768033605787262	0.0703443264203802	NaN	NaN	0.0487250364468984	NaN	0.0170785140337504	NaN	0.0252352209984485	0.0313499092475103	0.0286232308140088	0.0446711071747733	NaN	0.0567192780149409	NaN	NaN
NaN	NaN	NaN	NaN	NaN	NaN	NaN	NaN	NaN	NaN	NaN	NaN	NaN	NaN	NaN	NaN	NaN	NaN	NaN	0.0891506750884955	NaN	NaN	NaN	NaN	NaN	NaN	NaN	NaN	NaN	NaN	NaN	NaN	NaN	NaN	0.0441629864193653	0.0366649588411298	NaN	NaN	0.0327260494604822	NaN	0.0190327127534145	NaN	0.0473428125225937	0.0475861308894032	0.0190280447008256	0.462721018567005	NaN	0.0211771979461249	NaN	NaN
NaN	NaN	NaN	NaN	NaN	NaN	NaN	NaN	NaN	NaN	NaN	NaN	NaN	NaN	NaN	NaN	NaN	NaN	NaN	0.0881746867682881	NaN	NaN	NaN	NaN	NaN	NaN	0.0115546584135446	NaN	NaN	NaN	NaN	NaN	0.0567174324227161	NaN	0.0182195652518341	0.0455163613248651	NaN	NaN	0.0524888511492147	NaN	0.0140870206706365	NaN	NaN	0.0438122710753522	0.0076283538128	NaN	NaN	0.0530017039496655	NaN	NaN
NaN	NaN	NaN	NaN	NaN	NaN	NaN	NaN	NaN	NaN	NaN	NaN	NaN	NaN	NaN	NaN	NaN	NaN	NaN	0.0433334525616586	NaN	NaN	NaN	NaN	NaN	NaN	0.0760292651898996	NaN	NaN	NaN	NaN	NaN	0.0789444449582203	NaN	0.0211881164510105	0.0461843273114009	NaN	NaN	NaN	NaN	0.058820558231792	NaN	NaN	0.0262852597610268	0.0133287630334885	NaN	NaN	0.0451689907748468	NaN	NaN
NaN	NaN	NaN	NaN	NaN	NaN	NaN	NaN	NaN	NaN	NaN	NaN	NaN	NaN	NaN	NaN	NaN	NaN	NaN	0.0719789930260703	NaN	NaN	NaN	NaN	NaN	NaN	0.122911576052777	NaN	NaN	NaN	NaN	NaN	0.033172093600789	NaN	NaN	0.0752288595670009	NaN	NaN	NaN	NaN	0.0263397368495198	NaN	NaN	0.0222948266204992	0.0199546107503648	NaN	NaN	0.0364878589405582	NaN	NaN
NaN	NaN	NaN	NaN	NaN	NaN	NaN	NaN	NaN	NaN	NaN	NaN	NaN	NaN	NaN	NaN	NaN	NaN	NaN	0.0655674250144577	NaN	NaN	NaN	NaN	NaN	NaN	0.070356929085613	NaN	NaN	NaN	NaN	NaN	0.029800758248198	NaN	NaN	0.076750343681329	NaN	0.0831639021184281	NaN	NaN	0.0166050724482794	NaN	NaN	0.0409644048377584	0.0237059649619984	NaN	NaN	0.0686936557227382	NaN	NaN
NaN	NaN	NaN	NaN	NaN	NaN	NaN	NaN	NaN	NaN	NaN	NaN	NaN	NaN	0.422700848738514	NaN	NaN	NaN	NaN	0.052587588396785	NaN	NaN	NaN	NaN	NaN	NaN	0.032595982726947	0.0293484930354076	NaN	NaN	NaN	NaN	0.0406665109015225	NaN	NaN	NaN	0.0356173060901418	0.0482116200299328	NaN	NaN	0.0222847680044855	NaN	NaN	0.0468762297642707	0.0148849648270728	0.0970496014767854	NaN	0.0215225669328865	NaN	0.25748314171586
NaN	NaN	NaN	NaN	NaN	NaN	NaN	NaN	NaN	NaN	NaN	NaN	NaN	NaN	0.063799501779158	NaN	NaN	NaN	NaN	0.0190902321668056	NaN	NaN	NaN	NaN	NaN	NaN	0.0343872345918311	0.0660875223850723	NaN	NaN	NaN	NaN	0.0301081697765453	NaN	NaN	NaN	0.0676462240956593	0.103048777892029	NaN	NaN	0.0417943010383915	NaN	NaN	NaN	0.0310355411542268	0.0500644833265933	NaN	0.0202816010340118	NaN	0.167238899020718
NaN	NaN	NaN	NaN	NaN	NaN	NaN	NaN	NaN	NaN	NaN	NaN	NaN	NaN	0.0937692116260835	NaN	NaN	NaN	NaN	0.0338941249276478	NaN	NaN	NaN	NaN	NaN	NaN	0.0518658084881667	0.0595554885535898	NaN	NaN	NaN	NaN	0.0885254815149629	NaN	NaN	NaN	0.0292859472349559	0.223364293948029	NaN	NaN	0.0173095507367513	NaN	NaN	NaN	0.0695157174783391	0.0444630669364928	NaN	0.0813641031700994	NaN	0.235894407822658
NaN	NaN	NaN	NaN	NaN	NaN	NaN	0.204730459367967	NaN	NaN	NaN	NaN	NaN	NaN	0.0289675404739564	NaN	NaN	NaN	NaN	0.0776305480871715	NaN	NaN	NaN	NaN	NaN	NaN	0.0225443102698662	0.0298968007007465	NaN	NaN	NaN	NaN	0.0676697022288335	NaN	NaN	NaN	0.0250484110753512	0.176476050211986	NaN	0.221223073415073	0.0261890690094842	NaN	NaN	NaN	0.0619318362731736	0.0731782909813551	NaN	0.0891289505768334	NaN	0.201790522054507
NaN	NaN	NaN	NaN	NaN	NaN	NaN	0.0149954280548517	NaN	NaN	NaN	NaN	NaN	NaN	0.0462259207782199	NaN	NaN	NaN	NaN	0.0289892388506767	0.340778157180133	NaN	NaN	NaN	NaN	NaN	0.0193160126207208	0.00784942238363256	NaN	NaN	NaN	NaN	0.0215123773691469	NaN	NaN	NaN	0.0694034152585122	0.0355070342971958	NaN	0.0691047892242976	0.0227166926558311	NaN	NaN	NaN	0.0762295851485616	0.0671241741097351	NaN	0.045682162871683	NaN	0.190853030956776
NaN	NaN	NaN	NaN	NaN	NaN	NaN	0.0600933036728867	NaN	NaN	NaN	NaN	NaN	NaN	0.0547155572700204	NaN	NaN	NaN	NaN	0.0682600834456758	0.0592774781529393	NaN	NaN	NaN	NaN	NaN	0.0283230847723468	0.0447843154892325	NaN	NaN	NaN	NaN	0.0314630831049943	NaN	NaN	NaN	0.0222750049456919	0.0250983450461528	NaN	0.051421101081482	0.0230327096084012	NaN	NaN	NaN	0.108556283672344	0.00848680196396922	NaN	0.0905107379385254	0.0809964867643456	0.150503108365434
NaN	NaN	NaN	NaN	NaN	NaN	NaN	0.0514217280122608	NaN	NaN	NaN	NaN	NaN	NaN	0.513247069496444	NaN	NaN	NaN	NaN	0.0884268762266966	0.0251864867191804	NaN	NaN	NaN	NaN	NaN	NaN	0.0188265370114759	NaN	NaN	NaN	NaN	0.0752695933822205	NaN	NaN	NaN	0.0772548799042296	0.0399160646509741	0.0279682413465389	0.040224883734715	0.0261517171802271	NaN	NaN	NaN	0.338709818479003	0.0236816553734293	NaN	0.0376908989371579	0.0846937397977732	0.081124082697162
NaN	NaN	0.389937883511453	NaN	NaN	NaN	NaN	0.0723890614301493	NaN	NaN	NaN	NaN	NaN	NaN	0.526549491386462	NaN	NaN	NaN	NaN	0.0312159387240807	0.0727715893448138	NaN	NaN	NaN	NaN	NaN	NaN	0.0275851220284181	NaN	NaN	NaN	NaN	0.0933127815538175	NaN	NaN	0.233220389242812	0.0845880787888202	0.03699479484675	0.0105373748030063	0.0204437578558904	0.0394257916058593	NaN	NaN	NaN	0.378446081695272	0.0337961336608647	NaN	0.0423017452145291	0.0191995722438261	0.0959923475591142
NaN	NaN	0.432904804126403	NaN	NaN	NaN	NaN	0.0509477052772781	NaN	NaN	NaN	NaN	NaN	0.587327805590458	0.0420976464315683	NaN	NaN	NaN	NaN	0.0322181113403647	0.0508010844035488	NaN	NaN	NaN	NaN	NaN	NaN	0.0412388600175868	NaN	NaN	NaN	NaN	0.0179028276316039	NaN	0.0341881843044025	0.0541861856484875	0.028904276468045	NaN	0.0391862392578404	0.0332129107014805	0.0389569005592296	NaN	NaN	NaN	0.0394993606097181	0.0311146820308937	NaN	0.0469134339463344	0.0485358778225057	0.197120173442618
NaN	NaN	0.143834277691511	NaN	NaN	NaN	NaN	0.0228614573571481	NaN	NaN	NaN	NaN	NaN	0.0437476314810931	0.011052219707469	NaN	NaN	NaN	NaN	0.0370577423181386	0.020185981336948	NaN	NaN	NaN	NaN	NaN	NaN	0.0506665180009087	NaN	NaN	NaN	NaN	0.0187855415631376	NaN	0.0507323867840903	0.0929582863417775	0.0774194681232759	NaN	0.0414235121366417	0.0666138668624769	0.039454867246977	NaN	NaN	NaN	0.417924138025729	0.0728599535505452	NaN	0.0620397020544368	0.0217016867875117	0.047011052887924
NaN	NaN	0.056041822686421	NaN	NaN	NaN	NaN	0.0124930177555935	NaN	NaN	NaN	NaN	NaN	0.0495926164478444	0.0575671149344027	NaN	NaN	NaN	NaN	NaN	0.0378809020880852	NaN	NaN	NaN	NaN	NaN	NaN	0.0589286752709941	0.0248780323407297	NaN	NaN	NaN	0.0245625436427537	NaN	0.0724089383462875	0.02729738983059	0.0706782426787438	NaN	0.0317802994970425	0.120071878726218	0.0540582974990035	0.0737914164180467	NaN	NaN	0.425798453982516	0.0823817241898903	NaN	0.0361688090863558	0.452294608331972	0.0798576271209466
NaN	NaN	0.0744370766782234	NaN	NaN	NaN	NaN	0.014089815807379	NaN	NaN	NaN	NaN	NaN	0.0339563795497894	0.0506613713125475	NaN	NaN	NaN	NaN	NaN	0.0271454810611567	NaN	NaN	NaN	NaN	NaN	NaN	NaN	0.0558091853300085	NaN	NaN	NaN	0.029754097207032	NaN	0.0733798618407852	0.0423444006422641	0.0121616111942342	NaN	0.0131567516646741	0.0361176255941186	0.0413319316057308	0.0712984182728186	0.220571551435385	NaN	0.0256664522764232	0.0532916677824696	NaN	0.0501379006479221	0.403406239833786	0.163501966071712
NaN	NaN	0.0690598622156732	NaN	0.0102325800582343	NaN	NaN	0.0675380226412438	NaN	NaN	NaN	NaN	NaN	0.026078747846078	0.0300732356321727	NaN	NaN	NaN	NaN	NaN	0.0435798853247858	NaN	NaN	NaN	NaN	NaN	NaN	NaN	0.0766167155117806	NaN	NaN	NaN	0.077536657298643	NaN	0.0608700875639738	0.0654502656394036	0.0303932182487835	NaN	0.0245226187364231	0.0080914702690442	0.0180366722765984	0.0541784975782612	0.0283129007597786	NaN	NaN	0.0284496297268647	NaN	0.0617714782303199	NaN	0.372959629449591
NaN	NaN	0.0522056843300206	NaN	0.031202362381687	NaN	NaN	0.0538698058265159	NaN	NaN	0.04623006144472	NaN	NaN	0.0190170288391435	0.0646147347948847	NaN	NaN	NaN	NaN	NaN	0.0572939713293121	NaN	NaN	NaN	NaN	NaN	NaN	NaN	0.075487260932027	NaN	NaN	NaN	0.0510813829952068	NaN	0.070123904182207	0.0524148425162451	0.049450857570607	NaN	0.0323781206383845	0.0541160794296869	0.0226209523420983	0.0141011170506231	0.0594637192387559	NaN	NaN	0.100761113219739	0.0444770078656433	0.0136985467320517	NaN	0.263849080635322
NaN	NaN	0.0550309189302987	NaN	0.0896826173486522	NaN	NaN	0.0247515158838359	NaN	NaN	0.0415299270187841	NaN	NaN	0.0257213499888675	0.0387720860997864	NaN	NaN	NaN	NaN	NaN	NaN	NaN	NaN	NaN	NaN	NaN	NaN	NaN	0.0209476193813656	NaN	NaN	NaN	0.0230097794929225	NaN	0.0292276585768467	0.0239556134727949	0.0729001686565161	0.0427992673144425	0.0325921329186253	0.0519541159180554	0.0509198218303213	0.0411810757471154	0.0299214849999696	NaN	NaN	0.0524200776473355	0.0350209861150508	0.00313260684893189	NaN	0.0968099361907538
NaN	NaN	0.0292764182725511	NaN	0.0246884231988785	NaN	NaN	0.0478906954786708	NaN	NaN	0.0250094937643302	NaN	NaN	0.0551536627830041	0.00450031121329258	NaN	NaN	NaN	NaN	NaN	NaN	NaN	NaN	NaN	NaN	NaN	NaN	NaN	0.0156907630605157	NaN	NaN	NaN	0.0125437251518266	NaN	0.0623010265502584	0.052875450222512	0.074342340680405	0.0569904907616046	0.0392021729158504	0.0808544885002648	0.0381898377453151	0.0308844609855982	0.0348439383455114	NaN	NaN	0.0785012736259576	0.0622306524148114	0.0824731011320025	NaN	0.0905683174537779
NaN	NaN	0.0277543177302018	NaN	0.106096620912635	NaN	NaN	0.0484901776924411	NaN	NaN	0.0705901051327942	NaN	NaN	0.355575135433158	NaN	NaN	NaN	NaN	NaN	NaN	NaN	NaN	NaN	NaN	NaN	NaN	NaN	NaN	0.0309286538846836	NaN	NaN	NaN	0.0620974263575792	NaN	0.0191001701339243	0.0546311318990101	0.0788262406173343	0.0865008581274258	NaN	0.0757289818536511	0.0136661114848626	0.0393332909519891	0.0801735356679561	NaN	NaN	0.0752943629557987	0.0884913669042843	0.0502033413008527	NaN	0.0562451103971943
NaN	NaN	NaN	NaN	0.494042991550817	NaN	NaN	0.0524349461378143	NaN	NaN	0.0705172241760891	NaN	NaN	0.304175609963248	NaN	NaN	NaN	NaN	NaN	NaN	NaN	NaN	NaN	NaN	NaN	NaN	NaN	0.0523294148779769	0.0589448056636747	NaN	NaN	NaN	0.0730665261158247	NaN	0.0308016329989835	0.0725708247057521	0.0470047768058291	0.0733477061193185	NaN	0.0585399144578898	0.0220618201715752	0.0659721417740222	NaN	NaN	NaN	0.0415193618143926	0.0343846458376821	0.0397279751509011	NaN	0.160843296816044
NaN	NaN	NaN	NaN	NaN	NaN	NaN	0.0531718731147054	NaN	NaN	0.0557806913329987	NaN	NaN	0.193467442882296	NaN	NaN	NaN	NaN	0.0267030488435672	NaN	0.144039866537017	NaN	NaN	NaN	NaN	NaN	NaN	0.0269206994326888	0.0818974242830377	NaN	NaN	NaN	0.0281957810654675	NaN	0.0758449482693619	0.0383089363906699	0.028279478015159	0.0102874009597065	NaN	0.0312073612158733	0.0188144938986099	0.058059363596776	NaN	NaN	0.132374462389888	0.0790576720067094	0.076519362593708	0.02058725975309	NaN	0.0933184510404268
NaN	NaN	NaN	NaN	NaN	NaN	NaN	0.0557513649813652	NaN	NaN	0.0249217032025837	NaN	NaN	0.0537661730393485	NaN	NaN	NaN	NaN	0.0276025944613204	NaN	0.0824433643271831	NaN	NaN	NaN	NaN	NaN	NaN	0.0288151645418946	0.0607052388179222	NaN	0.0211504364166843	NaN	0.0115859903333313	NaN	0.0388170796181148	0.0900725326186569	0.082586409895749	0.0188969406281265	NaN	0.0664212154316935	0.0325028573922445	0.0168825488191441	NaN	NaN	0.0435704588852176	0.0484705273083726	0.0621955548428016	0.0314140239264044	NaN	0.154634025837256
NaN	NaN	NaN	NaN	NaN	NaN	NaN	0.0384875346800458	NaN	NaN	0.0670383522125552	0.0296186342470674	NaN	0.0426787387257156	NaN	NaN	NaN	NaN	0.0626651065396871	NaN	0.0649902308995377	NaN	NaN	NaN	NaN	NaN	NaN	0.0169063216607263	NaN	NaN	0.00973344971083753	NaN	0.0244277273364448	NaN	0.05961365886874	0.0935984433163399	0.0755089150237874	0.0764769678603925	NaN	0.0641768493984906	0.0784558297686093	0.062218613455569	NaN	NaN	0.0319877870523705	0.023150699267835	0.0077054009544517	0.0634991126630559	NaN	0.195176419662061
NaN	NaN	0.317281116509445	NaN	NaN	NaN	NaN	0.0506966758301031	NaN	NaN	0.0782830731609256	0.0345513643904498	NaN	0.0225023471819611	NaN	NaN	NaN	NaN	0.0625209049007149	NaN	0.0397305616392969	NaN	NaN	NaN	NaN	NaN	NaN	0.0118007941500658	NaN	NaN	0.0315328451161363	NaN	0.0154743194181107	NaN	0.0222021716898905	0.0667293702976081	0.0440810901772616	0.0482645859863295	NaN	0.0461626860584304	0.0549913230131444	0.0317527652118696	NaN	0.503249833679312	0.0700573061915459	0.0630912797683282	0.0339159516641142	0.0408144458368071	NaN	0.115262141206831
NaN	NaN	0.0484934284702527	NaN	NaN	NaN	NaN	0.0430278062276463	NaN	NaN	0.045103119166003	0.0429228875599465	NaN	0.0535445614708787	NaN	NaN	NaN	NaN	0.0576619433065303	NaN	0.024002265162547	NaN	NaN	NaN	NaN	NaN	NaN	0.0230914647749055	NaN	NaN	0.0629240597105764	NaN	0.0798390252844101	NaN	0.0231108419495946	0.0406496293643643	0.041644380462635	0.103390355838675	NaN	0.0354878360105758	0.0254899729194419	0.0462667322805811	NaN	0.0684912447409353	0.0409449602824993	0.0229622958825915	0.033450437379222	0.0423724909212758	NaN	0.207934386067628
NaN	NaN	0.456365387072122	NaN	NaN	NaN	NaN	0.0509104438960437	NaN	NaN	0.0455814525843535	0.0183562383207708	NaN	0.0681592141701073	NaN	0.281940931832633	NaN	NaN	0.52852589197342	NaN	0.0362304841306046	NaN	NaN	0.0644514590562305	NaN	0.0157473372770483	NaN	0.0357245739713146	NaN	NaN	0.0470986605154615	NaN	0.0235226944451979	NaN	0.0500172497991384	0.039141395948983	0.0744887318204817	0.0353795196972952	NaN	0.103486847848397	0.0168560597362031	0.0505006877888969	NaN	0.033141478475162	0.055042380562401	0.0705823254428864	0.0373121296146551	0.025704229517584	NaN	0.152632078373102
NaN	NaN	0.453248755892476	NaN	NaN	NaN	NaN	0.038733782860833	NaN	NaN	0.0604084431658161	0.0261689723125821	NaN	0.0608412143559642	0.0134803662126618	0.0404440720869251	NaN	NaN	0.528696697341174	NaN	0.0157687633986535	NaN	NaN	0.0825175357126816	NaN	0.0263774162751943	NaN	0.0610605808920859	0.056020691932317	NaN	0.0321990032500581	NaN	0.0678165095340836	NaN	0.0315280903392374	0.074215373037798	0.0579017760057454	0.0359640911703028	NaN	0.091302646835437	0.03454048057465	0.0119126595210963	NaN	0.0319195858750144	0.0633997457557099	0.029279717649785	0.063585292692388	0.0538849291258766	NaN	0.22246295905609
NaN	0.10405763866942	0.0288208585381523	NaN	NaN	NaN	NaN	0.00995382709974011	NaN	NaN	0.0446133472673035	0.0792861810548777	NaN	0.0273616128162416	0.066873886585608	0.088136083164737	NaN	NaN	0.0398964040408685	NaN	0.0678579827832055	NaN	NaN	0.016093119796563	NaN	0.0876008735779517	NaN	0.0236667984504986	0.0286969231463256	NaN	0.0314344014920047	NaN	0.0465139891820446	NaN	0.0453156077342165	0.0414459901827434	0.0632299170070976	0.0697173510257389	NaN	0.0258870465499071	0.0645104178389019	0.0209651554054953	NaN	0.0120678059544904	0.0367303383758026	0.0811186649814353	0.0748698788756262	0.0229780228973945	NaN	0.136030269441149
NaN	0.0722103883357801	0.0386481817681322	NaN	NaN	NaN	NaN	0.0580757636318641	NaN	NaN	0.0434714817959697	0.063281633632379	0.131785961336433	0.0396381792078121	0.00998732128214996	0.0490113107972036	NaN	NaN	0.039166737682777	NaN	0.0110496872349532	NaN	NaN	0.0507078662520746	NaN	0.0472335683453702	NaN	0.0289665996119029	0.0634073935771376	NaN	0.0734689845276167	NaN	0.0329146444817043	NaN	0.0854285104648094	0.0869149203213972	0.051101073855434	0.0325982834379736	NaN	0.0541470277385939	0.0733015260138932	0.0255316007781958	NaN	0.0354124370918476	0.0100386345146599	0.0986075553586481	0.0154487610716375	0.036135010385959	NaN	0.105441647758916
NaN	0.0402900248923803	0.0610669675983962	NaN	NaN	NaN	NaN	0.0440425443987129	NaN	NaN	0.0556254720753774	0.032361345505865	0.0640044654971724	0.0867979826491262	0.0454523598068425	0.081573873345886	NaN	0.0183889657061352	0.028687709993025	NaN	0.070350879531894	NaN	NaN	0.0787696443222542	NaN	0.0350105631287362	NaN	0.0303992596100246	0.0487477269013357	NaN	NaN	NaN	0.016656017384756	NaN	0.0348195507862201	0.0892874872042605	0.349080338579753	0.0439510863998322	NaN	0.027129139662068	0.06814273738655	0.0260693623681063	NaN	0.0111235236467498	0.0323861486752002	0.0533741824819817	0.0626301711302778	0.0152067581250809	NaN	0.156091374379378
NaN	0.107188215552575	0.0204420928539019	NaN	NaN	NaN	NaN	0.0557502092429017	NaN	NaN	0.0531017632663249	0.0811563812784162	0.019117016269337	0.0333005463851502	0.154274821449335	0.070444202346079	NaN	0.0185748889150369	0.0499606339375059	NaN	0.013991718153584	NaN	NaN	0.122694479152428	NaN	0.01132739884187	NaN	0.0820360972164921	0.0285220875094303	NaN	NaN	NaN	0.0515850185866212	NaN	0.0426105810952468	0.0671523771780152	0.346003896246237	0.0917241679800645	NaN	0.0556672396868172	0.0163713691173802	0.0344144043398502	NaN	0.0605428717816036	0.0580273564193392	NaN	0.0267452900515579	0.0199472871035493	NaN	0.128345611090743
NaN	0.1196219207505	0.0567796646877071	0.0516909290239253	NaN	NaN	NaN	0.0718373428733782	NaN	NaN	0.0162567560950074	0.111781751944415	0.0272332604583802	0.064057428889486	0.0891047100039491	NaN	NaN	0.0619517675582248	0.0265920163531246	NaN	0.058278326322595	NaN	NaN	0.0402306456157894	NaN	0.0635170954906807	NaN	0.0127805664040969	0.0522495696458349	NaN	NaN	NaN	0.041425267971039	NaN	0.0515066222159494	0.0617841374871604	0.279753317414466	0.0750014825879811	NaN	0.0224250384498033	0.0577574839415314	0.0711646476523233	NaN	0.0616186331079309	0.027554447837935	NaN	0.0171079311933075	0.0274817782386801	NaN	0.185645332612664
NaN	0.0812687221188541	0.0537135994284329	0.0612756244805753	NaN	NaN	NaN	0.0573838683958846	NaN	NaN	0.0752277310355232	0.0365227167950026	0.0394110317226586	0.0594203625308704	0.0314608942724353	NaN	NaN	0.100800138556295	0.0369736534468937	NaN	NaN	NaN	NaN	0.0760417120404108	NaN	0.0634059248792562	NaN	0.090237948242629	0.0449977111909707	NaN	NaN	NaN	0.0380559329982635	NaN	0.0243823238915083	0.0466469531377043	NaN	0.0444038189538433	NaN	0.0280591246154318	0.0481639212012663	0.0312687790408024	NaN	0.0185203323089019	0.0809683133541018	NaN	0.0485021034998499	0.0445615539421099	NaN	0.161990839269626
NaN	0.0619641286146254	0.0520010686280085	0.0359610826002099	NaN	NaN	NaN	0.041564898051074	NaN	NaN	0.0965104778477911	0.0709028421082741	0.0457431827823995	0.0600540452463601	0.0269438234774695	NaN	NaN	0.0427278005327142	0.058330297601812	NaN	NaN	NaN	NaN	0.0252364299871178	NaN	0.0330356502919809	NaN	0.0898830055622818	0.0432528743847095	NaN	NaN	NaN	0.0665795730689538	NaN	0.0308234089375171	0.0556961824148345	NaN	0.0262720249272469	NaN	0.0557127067292299	0.0232947464565193	0.0418302407024798	NaN	0.0377076825211388	0.0588427856182977	NaN	0.0257234529184278	0.0600661541790647	NaN	0.145099708063108
NaN	0.0374953804718596	0.0254515703176383	0.0202315029803475	NaN	NaN	NaN	0.0537306656130648	NaN	NaN	0.0297817479807337	0.0707461789764878	0.0269060076950353	0.0226966455614723	0.0181354559200606	NaN	NaN	0.02525028663345	0.0535724539141239	NaN	NaN	NaN	NaN	0.0471451513921393	NaN	0.0642182817457955	0.0398783737334094	0.0868581219041473	0.0284593679469705	NaN	NaN	NaN	0.0313426925895263	NaN	0.0262434331972531	0.0218390251311314	NaN	0.0537969113291096	NaN	0.0538096114952103	0.0255854446091161	0.0350740893843261	NaN	0.0182506698721789	0.31000683790633	NaN	0.0688197314696654	0.0795989229446358	NaN	0.139039447971353
NaN	0.0172050268354476	0.0116404963109886	0.0225469866824016	NaN	NaN	NaN	0.0426865861736529	0.716254778015413	NaN	0.051022600714288	NaN	0.0712864634161818	0.0459567706998407	0.0837159438685544	NaN	NaN	0.0436057801571693	0.0354135801807205	NaN	NaN	NaN	NaN	0.0335159660841233	0.0286672002944955	0.0609713709925124	0.110101280319414	0.0583154110285968	0.0283244170340505	NaN	NaN	NaN	0.382488723604823	NaN	0.014783708877179	0.0699817614034059	NaN	0.044473786722681	NaN	0.027022687230556	0.0240590924768829	0.065680772179527	NaN	0.0573601496702042	0.325374594457734	NaN	0.0483788284283591	0.278675562486996	NaN	0.0978721551401565
NaN	0.66318479434571	NaN	0.0974087929992687	NaN	NaN	NaN	0.0717852529921993	0.0190019932063563	NaN	NaN	NaN	0.0512829642293966	0.0346381663604195	0.0913020681436207	NaN	NaN	0.0328303902723275	0.0915661971436539	NaN	NaN	NaN	NaN	0.0488063832543526	0.0288120563157589	0.064158333046941	0.0212240535641444	0.065367829316018	0.0153742328537425	NaN	NaN	NaN	0.3724685544282	NaN	0.0410958628103595	0.0493899506135887	0.0393483443434709	0.0350554927238841	NaN	0.0226720586025378	0.033949127267001	0.0153347748049285	NaN	0.0285448694633352	0.0310146237800323	NaN	0.0809267908011241	0.268575093958173	NaN	0.139666398341497
NaN	0.668391492052867	NaN	0.0404530194438497	NaN	NaN	NaN	0.0831200694125401	0.0256325568531187	NaN	NaN	0.0252231059990905	0.0980792483889255	0.531097171700921	0.0658399168893251	NaN	NaN	0.0808183554289843	0.0419498571150406	NaN	NaN	NaN	NaN	0.0387681214670515	0.0164691270881249	0.0334127005568105	0.0332339364215317	0.0556741823661113	0.0158636488286941	NaN	NaN	NaN	0.0571724101999618	NaN	0.0029612163068698	0.0895205074375615	0.0268169989956025	0.0180788731688488	NaN	0.0722367339796385	0.0824286080376824	0.0620191717963364	NaN	0.0589268497312532	0.0197496364412162	NaN	0.0207136531704252	NaN	NaN	0.0918963611694246
NaN	0.0801293603920951	NaN	0.0593766096598844	NaN	NaN	NaN	0.0230459680084969	0.0431245961339585	NaN	NaN	0.0456818930690467	0.0997128722511978	0.565498412365678	0.0688280506335149	NaN	NaN	0.0464735928453825	0.0806085189444746	NaN	NaN	NaN	NaN	0.0443730909760382	0.0493333122864099	0.0668268263944548	0.0355353530686968	0.0330058143652534	0.0023268885711998	NaN	NaN	NaN	0.0538696035514311	NaN	0.0175382297151639	0.0360335476388425	0.0342469962640029	NaN	NaN	0.0804141354073475	0.0585954351982946	0.0264622373353289	NaN	0.0681779443762441	0.0282851869884169	NaN	0.046555732402246	NaN	NaN	0.163759062578421
NaN	0.0656745635012687	NaN	0.0145784379519182	NaN	NaN	NaN	0.047751172679944	0.0516524812727895	NaN	NaN	0.0753250509228397	0.0334244592333187	0.0766516343522632	0.0309338174959214	NaN	NaN	0.0588041273535768	0.067351406448273	NaN	NaN	NaN	NaN	0.0648367319768952	0.678693779985405	0.0313441834032986	0.00320894532552761	0.0744372126906965	0.0190428950633504	NaN	NaN	NaN	0.0809752477879694	NaN	0.00569970932957589	0.0922412956814926	0.0522734311519523	NaN	NaN	0.0769526069288523	0.0567821455114846	0.0735401077909971	NaN	0.089923443753271	0.0179342500437111	NaN	0.0168851966226191	NaN	NaN	0.204548308240542
0.062842439047657	0.0532480855428366	NaN	0.0361981238454633	NaN	NaN	NaN	0.0364841136832764	0.0727639011776749	NaN	NaN	0.038609439493722	0.0554686431071222	0.157193513797941	0.0521033872445462	NaN	NaN	0.199640742592697	0.066363108097557	NaN	NaN	NaN	NaN	0.0584524773983011	0.576055392236928	0.029479754434941	0.0520626512384171	0.0240606961484118	0.02953840291446	NaN	NaN	NaN	0.0835343642716377	NaN	0.0416900773596811	0.0710027565829675	0.0908430313590964	NaN	NaN	0.0293690733039193	0.050150662064938	0.0755799090058256	NaN	0.0516429312124028	NaN	NaN	0.023377226937847	NaN	NaN	0.182580488432401
0.0308777156295292	0.0945046716914069	NaN	0.0617608616928986	NaN	NaN	NaN	0.049728001468516	0.0240242841282252	NaN	NaN	0.00502340489552967	0.0285033040625657	0.134137137988563	0.0709999269451357	NaN	NaN	0.181199989312416	0.0729354280551852	NaN	NaN	NaN	NaN	0.670203625636877	0.0555653970690779	0.0285266694158504	0.0681816706668056	0.013753884175322	0.00484325472094524	NaN	NaN	NaN	0.16148516334002	NaN	0.0122941598791218	0.0517104821249172	0.0112176759403626	NaN	NaN	0.0342607669685859	0.0396560646297915	0.0665818763461983	NaN	0.0693730305162904	NaN	NaN	0.0543256415177726	NaN	NaN	0.140939692795479
0.0644042384996757	0.0279372604636887	NaN	0.0525385193257714	NaN	NaN	NaN	0.0542768856675542	0.0247774689107071	NaN	NaN	0.0151173389527042	0.0390707933454686	0.0731391937788995	0.0804598809066027	NaN	NaN	0.0537525902596714	0.0533181605932432	NaN	NaN	NaN	NaN	0.698540031264693	0.0176767889657334	0.0236944507588274	0.0348944132673723	0.0255642195036233	0.0225674379221907	NaN	0.0236771845729901	NaN	0.0963845386858062	NaN	0.0789259709505467	0.040376013748121	0.0440492896411975	NaN	NaN	0.0297301534289047	0.0558989991206901	0.0659877734371958	NaN	0.00527786379353232	NaN	NaN	0.0282457991786076	NaN	NaN	0.194630413102538
0.0224384336394923	0.0606239112601886	NaN	0.0519599747753743	NaN	NaN	NaN	0.0502181766043324	0.0318095900879204	NaN	NaN	0.0125414036587805	0.0448477183048034	0.0568337663547742	0.0617113395204184	NaN	NaN	0.0797155852784184	0.102708040477582	NaN	NaN	NaN	NaN	0.0788673823171804	0.0314177314370509	0.0345971214963267	0.0522674935173073	0.0310585367307399	0.0246565204305662	NaN	0.0671179823822547	NaN	0.0262118769429371	NaN	0.0582783475128465	0.0592115726574257	0.0677823585998828	NaN	NaN	0.0576741852852374	0.0190437317200853	0.102124061576063	0.0529783322834515	0.0262104964724682	0.0668594033029731	NaN	0.0153302499276748	NaN	NaN	0.222557726635769
0.0646371145273591	0.0741897820423621	NaN	0.0537282350950871	NaN	NaN	NaN	0.0215159022220654	0.0556793101191253	NaN	NaN	0.0414969620713107	0.022803328949493	0.0233826349748652	0.0447281076329313	NaN	NaN	0.050734467095868	0.090857544295678	NaN	NaN	NaN	NaN	0.0270863919429857	0.0339833814651108	0.0195776821405322	0.0519806104181282	0.010771851889867	0.0403959552642036	NaN	0.0266637244071657	NaN	0.0515108288787147	NaN	0.0269096218019332	0.100211288205741	0.0517727005816483	NaN	NaN	0.0425457174707768	0.0321284193688381	0.054290785684443	0.0457249021136982	0.061926814421102	0.0596600520741269	NaN	0.0695397256644099	NaN	NaN	0.190567729351107
0.030599786431137	0.0646367177174477	NaN	0.0306121955696043	NaN	NaN	NaN	0.0578023916714603	0.0562791780076109	NaN	NaN	0.0690004959197217	0.0379908341086978	0.0387317180337797	0.0477748304463333	NaN	NaN	0.0351187288023669	0.0557769863505189	NaN	NaN	NaN	NaN	0.0975008232014667	0.0944917807813009	0.0216310907393908	0.120929574166598	0.027499506375628	0.0356777413994359	NaN	0.0271378419360886	NaN	0.0199719811857177	NaN	0.0473892147655854	0.0862040491820101	0.0228346242486817	NaN	NaN	0.0713428403844847	0.0307934713872978	0.0181730568270545	0.0534341436154074	0.00940789951316427	0.072791974672116	NaN	0.129643899181158	NaN	NaN	0.114214605925557
0.0634257984118003	0.0721377782743241	NaN	0.0658324167506561	NaN	NaN	NaN	0.0347163633286577	0.0506714866843585	NaN	NaN	0.0761861331294586	0.0523403282231025	0.22926398458784	0.048978561712778	NaN	NaN	0.0683069024983876	0.0404492674948808	NaN	NaN	NaN	NaN	0.108743876776247	0.103497649671778	0.0228549417481372	0.0625667717216706	0.0352028353294202	0.0299443514378862	NaN	0.199676926096553	NaN	0.0500502270568855	NaN	0.0240418467409642	0.0499115411610337	0.0677022807362168	NaN	NaN	0.0572608453008043	0.00696691656884148	0.0113501426820634	0.0581655290608519	0.0247857375507963	0.219148897200343	NaN	0.0651283302605512	NaN	NaN	0.132301715682729
0.0693464344075937	0.036515574015476	NaN	0.0725662013103067	NaN	NaN	NaN	0.0837976178205659	0.0752313606651733	NaN	NaN	0.0673686473236346	0.114568253682777	0.204237735205954	0.0591881015071516	NaN	NaN	0.0765667991342087	0.0805953974679554	NaN	NaN	NaN	NaN	0.0310725156171831	0.0496331431315637	0.015307741989123	0.0515814213096027	0.0220238947453265	0.0182370623346839	NaN	NaN	NaN	0.0349435164691101	NaN	0.0492083308576436	0.0424087351407773	0.0848370873855821	NaN	NaN	0.0661293330340924	0.0337635808573441	0.0300605475623108	0.0180058704095669	0.335218492149735	0.253267471593391	NaN	0.0486953195477355	NaN	NaN	0.239885239377383
0.0956574498050926	0.0725343993560762	NaN	0.0177952822987357	NaN	NaN	NaN	0.0278462830560499	0.0752007929017302	NaN	NaN	0.0729031418227954	0.0393780741774829	0.0743724032160651	0.0191195354567293	NaN	NaN	0.0419743298141486	0.0781477621812642	NaN	NaN	NaN	NaN	0.0187619695549306	0.0115455716204386	0.0283538548473679	NaN	0.0349085777808635	0.0198651022080639	NaN	NaN	NaN	0.0546377580370377	NaN	0.037157847831256	0.0655194344390314	0.0248211256210137	NaN	NaN	0.0859820491410463	0.0358339934081099	0.0485209096527897	0.0818921331084697	0.322774175326968	0.0493371083632462	NaN	0.0192082918796324	NaN	NaN	0.145876097262322
0.0412617761991522	0.651250581740167	NaN	0.0602433220478494	NaN	NaN	NaN	0.0439916159517586	0.0754940784621971	NaN	NaN	0.0151251931738205	0.0984612782921029	0.0457616448041826	0.0200036165128165	NaN	NaN	0.0434849573775145	0.0612965649138237	NaN	NaN	NaN	NaN	0.0291549088683338	0.0298551072679664	0.0353991167011035	NaN	0.0547475341675068	0.00982473198718614	NaN	NaN	NaN	0.0158595386322099	NaN	0.0615196887881586	0.0265148574349072	0.0577808326296512	NaN	NaN	0.0981865216436433	0.0427127980409058	0.0411053214276708	0.0813412570530478	0.0161314642894186	0.0416438314430712	NaN	0.0853206686236079	NaN	NaN	0.169334208934353
0.0681492528820572	0.656208415890259	NaN	0.0235430999035828	NaN	NaN	NaN	0.0291117492868705	0.0511691470855808	NaN	NaN	0.052671032333634	0.107765708350595	0.118536751988742	0.0506744084455145	NaN	NaN	0.0271999938197701	0.0420032136186257	NaN	NaN	NaN	NaN	0.060741107313188	0.0402405056590873	0.0256995016109943	NaN	0.0637572121932391	0.0344637230708377	NaN	NaN	NaN	0.0507366312251013	NaN	0.0421664169949548	0.0443825626660493	0.0508087281982753	NaN	NaN	0.080015821189964	0.0353143513001415	0.0222642157327696	0.065324495559946	0.048557011923859	0.0372853864283616	NaN	0.032107014907279	NaN	NaN	0.198345010440403
0.0853941671900676	0.0531217370427992	NaN	0.0629638517967921	NaN	NaN	NaN	0.00471569432150387	0.569291857573532	NaN	NaN	0.0380699056263399	0.0193456890740702	0.0469439766972252	0.0414887501547072	NaN	NaN	0.0642343243597936	0.116377000604989	NaN	NaN	NaN	NaN	NaN	0.0716224198884324	0.00659658686217859	NaN	0.051618805926879	0.0935838004242282	NaN	NaN	NaN	0.0603278100544241	NaN	0.0822783169052645	0.0372446303732966	0.0349508529073308	NaN	NaN	0.0287871381632208	0.0220284820034986	0.0295383326196476	0.0941411912681724	0.357876320334135	0.0312178720843471	NaN	0.0586926800880121	NaN	NaN	0.0894941691760386
0.0346428125078517	0.0692566453047949	NaN	0.0351978356674886	NaN	NaN	NaN	0.0172798729891537	0.610798092288538	NaN	NaN	0.100928091288371	0.052772153367664	0.0335539110762352	0.075332287180767	NaN	NaN	0.0508519903782432	0.0606762503952843	NaN	NaN	NaN	NaN	NaN	0.0270084640628824	0.091602653077381	NaN	0.0627361801787008	0.0349332027143836	NaN	NaN	NaN	0.0400562003349754	NaN	0.0288432271621961	0.0235675868100912	0.0814832000626443	NaN	NaN	0.0320284116514134	0.0382394600432435	0.033876987034547	0.0401970151453611	0.348650558215714	0.0501754747802687	NaN	0.0637422467434578	NaN	NaN	0.136816338247808
0.0619589634784365	0.0298562659785197	NaN	0.0292448884534455	NaN	NaN	NaN	0.0481453349939059	0.133570676721582	NaN	NaN	0.0649993816224693	0.0279712661610646	0.0624647821185136	0.0250596152543939	NaN	NaN	0.0486053312842336	0.0926585441989545	NaN	NaN	NaN	NaN	NaN	0.0943834310831677	0.0466111438737333	NaN	0.0596773535551889	0.033592583624338	NaN	NaN	NaN	0.0292686379045902	NaN	0.0360565781487736	0.0203363369911247	0.0429636969214463	NaN	NaN	0.0325341287038613	0.044821294726604	0.0310963160194764	0.0262853429199912	0.0661056589175142	0.52338454383842	NaN	0.0083154959366065	NaN	NaN	0.204788993090939
0.0874665799414417	0.0443425268925253	NaN	0.0550077468351352	NaN	NaN	NaN	0.0722850228933875	0.0489432130402962	NaN	NaN	0.00613035877902294	0.0201662268214947	0.0374803601587187	0.030790311010626	NaN	NaN	0.06909676197771	0.0287768706664497	NaN	NaN	NaN	NaN	0.0502639780015001	0.0222989849302067	0.0725623455115268	NaN	0.0434293893914137	0.0715690177044757	NaN	NaN	NaN	0.0228958333078486	NaN	0.027591155324207	0.0214211941782272	0.0345752740510703	NaN	NaN	0.0183273614412342	0.0336919855980536	0.0885375215451093	0.00780036299472593	0.0648724057252845	NaN	NaN	0.0705707797127103	NaN	NaN	0.183275039659488
0.022140796643715	0.0178327885556209	NaN	0.0127747644184927	NaN	NaN	NaN	0.0758626816983725	0.068498266582493	NaN	NaN	0.0416531821195403	0.0712932439958145	0.0143869537643044	0.074922076476401	NaN	0.0245469907484126	0.0711240395574522	0.0200715569341187	NaN	NaN	NaN	NaN	0.0871068617450445	0.0788415533095211	0.423029152265694	NaN	0.0549926570601738	0.0706705277898434	NaN	NaN	NaN	0.0491021868856647	NaN	0.039444273970483	0.0559027482776635	0.0450413855783836	0.0207242054488742	NaN	0.0825929596271796	0.0246097171917792	0.097521258009549	0.0799430391079458	0.0682746505046261	NaN	NaN	0.0487617445208686	NaN	NaN	0.152414538439818
0.0240730342828358	0.0352465152477195	NaN	0.0550489469236423	NaN	NaN	NaN	0.140016145837491	0.0528234709642318	NaN	NaN	0.0286670040827485	0.0557201097079361	0.0255403386170437	0.0573971031161103	NaN	0.0601100489248384	0.0346360732463665	0.0113304940495995	NaN	NaN	NaN	NaN	0.0765919076518783	0.0587540859569867	NaN	NaN	0.00994838617574672	0.0367061776482412	NaN	NaN	NaN	0.0370509918899387	NaN	0.0351074189279846	0.0701763446963015	0.0622461204342312	0.0821835010753077	NaN	0.0671946704351541	0.0477300610436364	0.029145130695269	0.0724335475381723	0.0315620760479772	0.265765988225188	NaN	0.0652384109787294	NaN	NaN	0.0879618725797886
0.0306794776426168	0.415981274524624	NaN	0.0623965559652964	NaN	NaN	NaN	0.0634175898258949	0.0540210602611069	NaN	NaN	0.0403802727344745	0.0224549265764592	0.0392513382408505	0.0327703919306461	NaN	0.0216604017950579	0.0586646186936634	0.0348700377165721	NaN	NaN	NaN	0.0527913274057461	0.0173655034265959	0.0621636376800389	NaN	NaN	0.0573921445945817	0.0421475198970833	NaN	NaN	NaN	0.0439796790240399	NaN	0.0527805134203042	0.0568638695710573	0.0370711189912956	0.0861206419126589	NaN	0.0717122767106891	0.0727782145168252	0.0563054595695818	0.106400186676907	0.0276147075136427	0.0912823964060934	NaN	0.0619601720401847	NaN	NaN	0.0960864465800428
0.0709251703623625	0.54192750017592	NaN	0.0684655166607447	NaN	NaN	NaN	0.031661846886165	0.0564872132477078	NaN	NaN	0.0317897450814334	0.0618091295196386	0.0615247243153542	0.0385683698207984	NaN	0.0865258584935874	0.041735226996661	0.0471091416162417	NaN	NaN	NaN	0.0344240163955115	0.0261247160608233	0.0164808584292878	NaN	NaN	0.100976615149587	0.0339626486978842	NaN	NaN	0.0811224113360973	0.0298785321515718	NaN	0.029024129099957	0.0304697539400167	0.0483764923995121	0.104041126942353	NaN	0.0668052458147257	0.0539361713211727	0.0231359119989285	0.0802159433521183	0.0340219123029743	0.183753328985824	NaN	0.0140260590666606	NaN	NaN	0.059836686196528
0.0624538622617601	0.0657620894805661	NaN	0.0462575216255152	NaN	NaN	NaN	0.0800733289667141	NaN	0.0229212865485601	NaN	0.0397622533888566	0.036216781690305	0.305690453202403	0.0756159825488449	NaN	0.0655444654050979	0.0447377889155842	0.0280640660520092	NaN	NaN	NaN	0.0260898722462253	0.0475507402811932	0.0251652874327434	NaN	NaN	0.0295587044902193	0.0279052867358653	NaN	NaN	0.0752722393184034	0.0353294623521585	NaN	0.06385923162848	0.0118913091727635	0.0196750664536559	0.0887721044495812	NaN	0.0597170536755945	0.0494667188979225	0.038784677877876	0.0271146115068425	0.0303146379984291	0.143159454443812	NaN	0.0585011084236855	NaN	NaN	0.151505409504693
0.0270956119022657	NaN	NaN	0.0779060285913493	NaN	NaN	NaN	0.0220835041668956	NaN	0.052970075160168	NaN	0.0420408666152902	0.0220659501346389	0.336726121024515	0.113312281059581	NaN	0.0616435634885835	0.0261247435452019	0.0224038147175583	NaN	NaN	NaN	0.0386634016004772	0.0967745724029559	0.0726607401291297	0.0421175973896364	NaN	0.117322968701834	0.0208230209405058	NaN	NaN	0.018948180719575	0.0805113318129106	NaN	0.0472032113989955	0.0343219883101387	0.0526700765409733	0.0563695836620594	NaN	0.0240418188918298	0.040054143959819	0.0638212353317738	0.0529031374341391	0.0585135511196696	0.0281835553560595	NaN	0.0630742789050053	NaN	NaN	0.0837720640896888
0.0367075799623012	NaN	NaN	0.0459547958711183	NaN	NaN	NaN	0.0242571622813506	NaN	0.0455309392648381	NaN	0.11126131516752	NaN	0.0323413382499959	0.0462411617731615	NaN	0.0632665667612184	0.0487145769911995	0.0417852427899998	NaN	NaN	NaN	0.0482541488675551	0.0354813369592	0.0390047613589762	0.0759980313546087	NaN	0.0356287186523627	0.0292096837516921	NaN	NaN	0.0268508708489618	0.0614137811455489	NaN	0.0807852607146831	0.0282991003673645	0.0156941773077781	0.0273556610813928	NaN	0.0859873347889116	0.0792820623045733	0.0284289964571743	0.0617204984958892	0.0666645388962525	0.0316940403325606	NaN	0.0201699334486582	NaN	NaN	0.126502174346816
0.0950710607855976	NaN	NaN	0.0592937107546693	NaN	NaN	NaN	0.0456337358748943	NaN	0.0302221848771162	NaN	0.0154416986932589	NaN	0.0300510513187437	0.0495723819402529	NaN	0.0489930303592958	0.0550011190271504	0.0377614588267001	NaN	NaN	NaN	0.0377215251399787	0.0804942718434825	0.0464501041477096	0.0798076698955001	NaN	0.0764441457345408	0.0245823744673179	NaN	NaN	0.0369236644405734	0.0347494030842781	NaN	0.0960895931389635	0.0440480661275313	0.0356948880037632	0.0358872788694155	NaN	0.104637776322347	0.0218351263902562	0.0894982184853426	0.0106286421532666	0.0180688181084123	0.0188103397019121	NaN	0.023503191270177	NaN	NaN	0.265981408896209
0.12042097939879	NaN	NaN	NaN	NaN	NaN	NaN	0.0555157277856213	NaN	0.0618255049152911	NaN	0.0206740943720751	NaN	0.0222001528260593	0.111339488042058	0.0516576969205055	0.0402332442111368	0.0274797899073132	0.0315671321905098	NaN	NaN	NaN	NaN	NaN	0.0474957828082261	0.0606930914376565	NaN	0.044751276278521	0.0652223662419082	NaN	NaN	0.251304095775025	0.0300726021985619	NaN	0.0600747821969017	0.074499017867552	0.0169400376538354	0.04583595449958	NaN	0.114041302309262	0.052947816832003	0.024603311726281	0.0381802916534719	NaN	0.0350104546482189	NaN	0.0500182123295007	NaN	NaN	0.326250099993856
0.0202415267678033	NaN	NaN	NaN	NaN	NaN	0.221671412449552	0.0527872211019108	NaN	0.0532430521887171	NaN	0.0870140462242573	0.121925980099457	0.0195879276316848	0.0859346243798396	0.406484092185185	0.0896829932801471	0.0310199070280113	0.0254953972326401	NaN	NaN	NaN	NaN	NaN	0.0842282653421071	0.086340876793804	NaN	0.0515984230646381	0.0231005342086258	NaN	NaN	NaN	0.0318699499326894	NaN	0.0598111550288779	0.0116460722325459	0.0366732509476788	0.0405956871317064	NaN	0.0261356585181743	0.0239167310669908	0.0400781843586115	0.0186877409584305	NaN	0.0253018885880816	NaN	0.0283083546163977	NaN	NaN	0.169809972186884
0.0537297736762464	NaN	NaN	NaN	NaN	NaN	0.0354566458019917	0.0376133782101445	0.0519989216076898	0.0996549922387154	NaN	0.0972369436748203	0.136491474421055	0.0768043245037995	0.0441344198833928	0.43947739428947	0.0517582462753999	0.0772114378169782	0.0601065060813599	NaN	NaN	NaN	NaN	NaN	0.142796348877322	0.0134467856698631	NaN	0.0332539207367066	0.0287143967996432	NaN	NaN	NaN	0.0732511535725423	NaN	0.00724794275153613	0.033898588375722	0.0484141518674359	0.0786362041761818	NaN	0.0502652440198978	0.028700210175149	0.0327874074430025	0.028660748483828	NaN	0.0453188074459275	NaN	0.113605913889246	NaN	NaN	0.242413082934106
0.0202200222716442	NaN	NaN	NaN	NaN	NaN	0.0285003582769963	0.0572696886196024	0.0565112700390387	0.0784743255345926	NaN	0.0878312413339613	0.0871425678936077	0.0735668874009462	0.037915514555448	0.0613695437865239	0.0316296505078218	0.0461318886489348	0.0448568999606899	NaN	NaN	NaN	NaN	NaN	NaN	0.0536151112151166	NaN	0.00994127277648846	0.0104326301677579	NaN	NaN	NaN	0.0525733330967528	NaN	0.0270531292509719	0.0283046190320254	0.0406725098714846	0.104472198103652	NaN	0.116271915687204	0.075545379070947	0.0757789467396432	0.0319899993707164	NaN	0.0733811877502165	NaN	0.0536247163013191	NaN	NaN	0.381090511057444
0.0364865393911929	NaN	NaN	NaN	NaN	NaN	0.0823561245333272	0.0340194252736867	0.0721054469529158	0.0127362096910164	NaN	0.0834205936884092	0.10444382411065	0.0450185356150445	0.0819892193769491	0.0968507268303111	0.0417338638284906	0.0164462011401635	0.0523416723811765	NaN	NaN	NaN	NaN	NaN	NaN	0.0234851119097707	NaN	0.0502535622553945	0.0614300750479722	NaN	NaN	NaN	0.0200560986659646	NaN	0.0248331879392285	0.00575114438421799	0.026707257004057	NaN	NaN	0.0675689371645503	0.07339206903775	0.0476615928297618	0.0610585154641972	NaN	0.0623600562021699	NaN	0.0331043736220498	NaN	NaN	0.321872814318218
0.0414674162545711	NaN	NaN	0.0647657241964843	NaN	NaN	0.0558866290641403	0.023025250856682	0.0653520608729927	0.0984573924424719	NaN	0.0283901997526128	0.129329648853387	0.0695434593340035	0.149103346782008	0.123905787260198	0.0478175065134781	0.0345552642237894	0.0387448058251627	NaN	NaN	NaN	NaN	NaN	NaN	0.0760922106443026	NaN	0.00534748784027818	0.0234631653702273	NaN	NaN	NaN	0.023966126966871	NaN	0.0427827138999883	0.0221073061237966	0.0179685954384224	NaN	NaN	0.0563010295455429	0.0408029865361027	0.0445217812717972	0.102588198922639	NaN	NaN	NaN	0.0614190911859737	NaN	NaN	0.361050676456753
0.03033379017972	NaN	NaN	0.0936644710652041	NaN	NaN	0.0466938951770877	0.0795691109978733	0.0589464992190127	0.131592130460002	NaN	0.0874264565278569	0.0602839782270556	0.0666897268374011	0.0906738667914197	0.0489170249333424	0.0395875825074769	0.0554283168894409	0.0612103442238651	NaN	NaN	NaN	NaN	NaN	0.0506687225273048	0.0760673588940111	NaN	0.0389661532992723	0.0256606869176191	NaN	NaN	NaN	0.0436576496908107	NaN	0.0569746462915892	0.0917856181111384	0.0687050273549863	NaN	NaN	0.0213601472984798	0.055993225734852	0.0363713640526838	0.0495289668893692	NaN	NaN	NaN	0.0748566928862718	NaN	NaN	0.0896861806463653
0.0832592552820099	NaN	NaN	0.0392553799481748	NaN	NaN	0.0542827884645716	0.052571962436868	NaN	0.115055306832445	NaN	0.0337279151573293	NaN	0.0367430288333054	0.0195280108106429	0.0284722215537087	0.0200327606908284	0.0609220190047287	0.0947177961575889	NaN	NaN	NaN	NaN	0.42049074707222	0.0440473480592167	0.0412501538885349	NaN	0.0329715706438355	0.00374829464000421	NaN	NaN	NaN	0.403515284895424	NaN	0.036577498784655	0.076201287586767	0.0274073275182687	NaN	NaN	0.0469858143513765	0.0324816846755549	0.018178413821059	0.0304295067710135	0.063692622862237	NaN	NaN	0.070109328504123	NaN	NaN	0.200773734639378
0.0258358629291347	NaN	NaN	0.0388070536644512	NaN	NaN	0.0743097524312614	0.00723479185667263	NaN	0.0843243856441502	NaN	0.120474104651435	NaN	0.0101095992715105	NaN	0.0375355165027703	0.0583916862908021	0.0201519370756902	0.0555902284055078	NaN	NaN	NaN	NaN	0.461927579163072	0.00669710610627409	0.027427876210716	NaN	0.0370026878642323	0.0295233325339145	NaN	NaN	NaN	0.417918260502304	NaN	0.0507170508999834	0.0188286086280849	0.0135996025874002	NaN	NaN	0.0351852990496495	0.0819875731753241	0.0326585365837347	0.0246680977429315	0.476504285042284	NaN	NaN	0.0294243306748316	NaN	NaN	0.128769480270372
0.0361124491861271	NaN	NaN	0.584000552575857	NaN	NaN	0.0823315652847075	0.196768734012142	NaN	0.0552427156004217	NaN	0.086252701147628	NaN	0.0838556374773582	NaN	0.0205815243864621	0.0259176831111392	0.0112756969088615	0.0746659152848551	NaN	NaN	NaN	NaN	0.0495553483310604	0.0282599819903976	0.0304166638095055	NaN	0.0699901113858622	0.0283622013864826	NaN	NaN	NaN	0.0279293413061606	NaN	0.0481301122922528	0.0703313962564074	0.0349070566688182	NaN	NaN	0.0354078688822159	0.0692166788329126	0.030546396330859	0.0457307436419256	0.5020721060575	NaN	NaN	0.0536988281792701	NaN	NaN	0.131492534021202
0.0527003079845276	NaN	NaN	0.591137991209645	NaN	NaN	0.0243687478291583	0.1977906033493	NaN	0.0754985208413579	NaN	0.0598533143146936	NaN	0.0518698638315042	NaN	0.0693002733262162	0.0307065444814566	0.00397400300387828	0.0729382692806956	NaN	NaN	NaN	NaN	0.0315641060201716	0.127912456951949	0.015835942339114	NaN	0.050637633879449	0.0368719074806427	NaN	NaN	NaN	0.0301571026935919	0.0211498315998093	0.0133470441623452	0.0636727668758276	0.0760290672957007	NaN	NaN	0.0557417333599864	0.0452293808430961	0.0717945937642511	0.0696602565120726	0.0806413965954095	NaN	NaN	0.0383738243095473	NaN	NaN	0.189522899671344
0.0828462197397652	NaN	NaN	0.0289307184667437	NaN	NaN	0.106667208146522	0.0350301430170207	NaN	0.0426238181169828	NaN	0.0362928304441966	0.0129122933325289	0.0363303758722294	NaN	0.0837526741673271	0.0476831219935799	0.0270891732772801	0.0489007188577558	NaN	NaN	NaN	NaN	0.294156809390565	NaN	0.0797622047509463	NaN	0.0164222588972754	0.0365249056083573	NaN	NaN	NaN	0.0220129477715286	0.0329670639307041	0.0596455947031881	0.0199502738888877	0.0422410957770774	NaN	NaN	0.0412689470881182	0.0141159163251663	0.00934644174097262	0.0601353204811229	0.0743824104026285	NaN	NaN	0.0695461520292673	NaN	NaN	0.155312239442603
0.0282500325887428	NaN	NaN	0.0679915015454761	NaN	NaN	0.0696143054679639	0.0241438645927239	NaN	0.0740253691345125	NaN	0.0467340584722826	0.0341223813173198	0.0234732823359443	NaN	0.035558057005722	0.0230116981567817	0.0857144893900135	0.0329956893440155	NaN	NaN	NaN	NaN	NaN	NaN	0.0322989931808644	NaN	0.0530723435131573	0.0396071906372582	NaN	NaN	NaN	0.600329770962395	0.0561254355838901	0.0899616059906347	0.0195976756543682	0.0169028606010544	NaN	NaN	0.0497141597359663	0.0243982656917253	0.0253878034136987	0.0380866887077975	0.047204819032714	NaN	NaN	0.0323126638318054	NaN	NaN	0.145735700067609
0.0817805481287053	NaN	NaN	0.0708590717588949	NaN	NaN	0.0326820916264142	0.0212803540650241	NaN	0.069429114074287	NaN	0.0901746331035812	0.10555208732606	0.0294952367349544	NaN	0.0687322817448067	0.0469142920730288	0.0729276857425605	0.0300532416378158	NaN	NaN	NaN	NaN	NaN	NaN	0.0613732410855147	NaN	0.0375287134241003	0.0612349689795772	NaN	NaN	NaN	0.510736098229563	0.0468379876524669	0.0299832593067827	0.0125441696439362	0.0262747316084261	NaN	NaN	0.0355797898685911	0.0495101897719954	0.091108987379599	0.0410123174807505	0.0564665015349451	NaN	NaN	0.0641403199569348	NaN	NaN	0.0196533811509379
0.0209372396689626	NaN	NaN	0.0325042421753685	NaN	NaN	0.0507538493519378	0.0577630710514646	NaN	0.0446027974651704	NaN	0.335495206308986	0.0753386168217177	0.0453670552967304	NaN	0.0491075994048038	0.0262246081037224	0.0223916678379574	0.0363102827220723	NaN	NaN	NaN	NaN	NaN	0.0599052847880308	0.0420208284632947	NaN	0.0213504570243174	0.0412595059377828	NaN	NaN	NaN	0.0836106107554299	0.0427802421763466	0.0187988639986245	0.0403588664281978	0.00710539175451213	NaN	NaN	0.0808282122317042	0.0430963446456302	0.0937009226118531	0.0736517165819544	0.0197586565969185	NaN	NaN	0.0769491576085737	NaN	NaN	0.105528116948617
0.0560140749716805	NaN	NaN	0.0316202910032794	NaN	NaN	0.0225970777695382	0.0389991295413969	NaN	0.0566135658828199	NaN	0.405380809115447	0.0316835147843217	0.0258567525261712	NaN	0.0350806821364345	0.0739618647540603	0.0123481460551873	0.0346799918855905	NaN	NaN	NaN	NaN	NaN	0.0385182523864363	0.0944191145045068	NaN	0.019873989846863	0.0573719702143383	NaN	NaN	NaN	0.458929206385745	0.0530059728289793	0.0617799779847234	0.0769826100421969	0.0636973708276347	NaN	NaN	0.0557757604687819	0.0713620934683964	0.0252836739383432	0.0227804955078273	0.0207021353264391	NaN	NaN	0.0453705702187339	NaN	NaN	0.24085407471687
0.0457051578096036	NaN	NaN	0.0502914902433007	NaN	NaN	0.0237203907696245	0.0999514484582163	NaN	0.0974913830377642	NaN	0.0631540348257713	0.046796923579393	0.01346578874468	0.0240517349924308	0.0616051293595337	0.0392564574687918	0.0472004445576844	0.0334658763561825	NaN	NaN	NaN	NaN	NaN	0.0697967937413491	0.0523938789132114	NaN	0.0519123145466809	0.0247286490064587	NaN	NaN	NaN	NaN	0.115135327088811	0.0363651592720247	0.06715278841601	0.0565333187689319	NaN	NaN	0.136606750939333	0.00983972977093725	0.047325959937318	0.0183960784048906	0.0129397158104817	NaN	NaN	0.0477105566923318	NaN	NaN	0.183993449184272
0.0443203282767277	NaN	NaN	0.0279778729414134	NaN	NaN	0.0147049072509333	0.0310365725111476	NaN	NaN	NaN	0.0878815320076906	0.0851816491720454	0.0600679611228912	0.0479600241287681	0.0988274706187991	0.0613556343827061	0.0268220644789167	0.0585965396533724	NaN	NaN	NaN	NaN	NaN	0.0885816942286026	0.0397463947168009	NaN	0.00932928902199221	0.0571546118802307	NaN	NaN	NaN	NaN	0.0864910840214696	0.037391445443328	0.0572733201981717	0.0266976557524525	NaN	NaN	0.0353272554697066	0.032358003440455	0.0236642270582603	0.030460988343105	0.0486181249227022	NaN	NaN	0.0254910300846668	NaN	NaN	0.0504457354033625
0.0201433181551058	NaN	NaN	0.0314445889552341	NaN	NaN	0.0267487062426054	NaN	NaN	NaN	NaN	0.0505791863368753	NaN	0.0306470242829461	0.0901306957671692	0.061893094995368	0.182390377374464	0.0665522577151779	0.0304180288030158	NaN	NaN	NaN	NaN	NaN	0.168976216221362	0.063303682944862	NaN	0.0203517305767256	0.0262004485156313	NaN	NaN	NaN	0.218132629738114	0.0340575762083541	0.0432695074307208	0.0690873362633537	0.0255192143971478	NaN	NaN	0.0748172027651688	0.31925949693332	0.0645008843866358	0.0617479287262217	0.0516142039148088	NaN	NaN	0.105708215770766	NaN	NaN	0.0752900838493334
0.0731684703032078	NaN	NaN	0.0545254400088637	NaN	NaN	0.0754897765832525	NaN	NaN	NaN	NaN	0.077573994757174	NaN	0.0528086977327443	0.437708643034844	0.0213842851579167	0.140902177795543	0.0415401205692638	0.0878171360399923	NaN	NaN	NaN	NaN	NaN	NaN	0.0656453389651431	NaN	0.00732616152365369	0.0494853119868918	NaN	NaN	NaN	0.458496634110381	0.0522906068961932	0.0383257656655604	0.0159739879503708	0.0292555922028558	NaN	NaN	0.0729467168656733	0.27429518011798	0.386788154967894	0.0819299732571052	0.077814828412436	NaN	NaN	0.0167861807466288	NaN	NaN	0.0573306991663554
0.0682006432421249	NaN	NaN	0.0535228109635682	NaN	NaN	0.0705278626596624	NaN	NaN	NaN	NaN	0.0486898334888364	NaN	0.0448093350461818	0.510010108151049	0.0503447515437029	0.050845512127101	0.0367011049100097	0.0741848154127445	NaN	NaN	NaN	NaN	NaN	NaN	0.021115485578144	NaN	0.0302394988285456	0.0272496836322685	NaN	NaN	NaN	0.41979027521005	0.0267496483462655	0.101741307009662	0.0668375074699513	0.0787047776793641	NaN	NaN	0.0160243388931509	0.0374396402850401	0.381076504670945	0.0211605178915749	0.0254920253847042	NaN	NaN	0.0532488575048165	NaN	NaN	0.112228058759618
0.035445240445346	NaN	NaN	0.100250131323138	NaN	0.0606187417355595	0.0096920361778951	NaN	NaN	NaN	NaN	0.0806814535587832	NaN	0.04472767682952	0.0527947375088788	0.0363412676467734	0.0763869028266737	0.0607745388590896	0.09083935525078	NaN	NaN	NaN	NaN	NaN	NaN	0.0144215244780247	NaN	0.0163769655637889	0.021572967960022	NaN	NaN	NaN	0.0436064492157057	0.0439528440441695	0.0687042076008311	0.063146681913074	0.0838506531797332	NaN	NaN	0.0434270873153328	NaN	NaN	0.0313593601704165	0.121903683378395	NaN	NaN	0.029599796552332	NaN	NaN	0.132735968313527
0.0128746051889804	NaN	NaN	0.148179927258666	NaN	0.0872134533545149	0.0195219231501704	0.0819791369187293	NaN	NaN	NaN	0.0935703355414686	0.0642137818381921	0.0475646440244849	0.0336289435644295	0.0724841928907474	0.119553631403904	0.0422784173891596	0.0376942369699224	NaN	NaN	NaN	NaN	NaN	NaN	0.131716645356143	NaN	0.0327578485769026	0.0467644349738478	NaN	NaN	NaN	0.0711580951225434	0.122237913589726	0.0700431340293944	0.0938890835247086	0.0738852320910791	NaN	NaN	0.0594169942794183	NaN	NaN	0.0678464163448785	0.0455834314688102	NaN	NaN	0.0514546955713685	NaN	NaN	0.0897877770155882
0.0421086887444387	NaN	NaN	0.0167155106025691	NaN	0.130447272677101	0.10519043840115	0.045870174835775	NaN	NaN	NaN	0.0533607325975778	0.0536928274493598	0.0883756559845222	0.0297166321086835	0.0909955725432762	0.0810195128004189	0.0183734366220712	0.0625945007306745	NaN	NaN	NaN	NaN	NaN	NaN	0.13288955139529	NaN	0.00921352191322986	0.0384057223872076	NaN	NaN	NaN	0.0240625343534426	0.0783584124521267	0.0413074922801686	0.0412342486872313	0.0763297754758637	NaN	NaN	0.0111013816694716	NaN	NaN	0.0713420801773758	0.0672933302724592	NaN	NaN	0.0596052376862496	NaN	NaN	0.147683041361299
0.0199759536249181	NaN	NaN	0.0360144125484477	NaN	0.0882883689407594	0.0468551181228703	0.0484208703852257	NaN	NaN	NaN	0.0696068527971356	0.0309779693548764	0.0830432264991594	0.0294631209289989	0.0250503754675379	0.0239220419209459	0.0308841844136974	0.0568190548707116	NaN	NaN	NaN	NaN	NaN	NaN	0.0198280393072653	NaN	0.0760686348618556	0.0104136081684956	NaN	NaN	NaN	0.0809987459194112	0.041242988705923	0.0568536020080154	0.0792351852537294	0.0753199461803569	NaN	NaN	0.0533584805418121	NaN	NaN	0.0358035229278956	0.0153900303716202	NaN	NaN	0.008186822712732	NaN	NaN	0.10169968222334
0.0374929342081186	NaN	NaN	0.0996209548476883	NaN	0.0430016578045363	0.0298509828504735	0.0245684618159825	NaN	NaN	NaN	0.0577437866012059	0.140479895034882	0.0237056561495609	0.0361080064993671	0.0175094941241549	0.0385504174621362	0.0424881620573518	0.0786169558196848	NaN	NaN	NaN	NaN	NaN	NaN	0.072223261487166	NaN	0.0484779988461188	0.0229284964305552	NaN	NaN	NaN	0.0500711745938682	0.0619045768668601	0.0334861408229849	0.044251200141653	0.0619177585240238	NaN	NaN	0.0541291514134588	NaN	NaN	0.00781411549033992	0.0298303318566132	NaN	NaN	0.0168625186008458	NaN	NaN	0.0249445234616096
0.0577744331658018	NaN	NaN	0.132906576097488	NaN	0.109112959603174	0.0699945517094023	0.0685572012251032	NaN	NaN	NaN	0.477445012919514	0.0686058979349797	0.0644221966482122	0.742462539621976	0.0627971125069667	0.0621230228022262	0.0565342791480717	0.0716780751562349	NaN	NaN	NaN	NaN	NaN	NaN	0.049977337092331	NaN	0.0681258675012333	0.0129910572138263	NaN	NaN	NaN	0.0215219098155657	0.0331001842881278	0.0471430968020113	0.0340774932522484	0.0547252717595134	NaN	NaN	0.0676450389920571	0.0265955158338805	NaN	0.0202834302697869	0.0262806649119625	NaN	NaN	0.033130372045	NaN	NaN	0.0489469613205904
0.046255402876293	NaN	NaN	0.0558875388122316	NaN	0.0948382684289895	0.0528423298656079	0.052655411321912	NaN	NaN	NaN	NaN	0.0643317525832584	0.0507681232644733	0.74915255672915	0.0610789176115512	0.0228583964082301	0.0479469892562398	0.0958400270575936	NaN	NaN	NaN	NaN	NaN	NaN	0.0299545127961034	NaN	0.0648660793496924	0.0133777414780992	NaN	NaN	NaN	0.0175349699485326	0.0366716351459296	0.0448587476946516	0.0742670077694724	0.0349269454844574	NaN	NaN	0.0622347526348423	0.0561810683578824	NaN	0.0353606232481938	0.0224794515518468	NaN	NaN	0.0170914702794417	NaN	NaN	0.10408783257551
0.046898995643238	NaN	NaN	0.0500152710451858	NaN	0.0998629857129868	0.0190476162473005	0.062037727579219	NaN	NaN	NaN	NaN	0.0624659842623935	0.058654330438103	0.0647518333012063	0.0327533740330022	0.0897522140188552	0.020413829208275	0.0178815010511236	NaN	NaN	NaN	NaN	NaN	NaN	0.0687651723349286	NaN	0.0664140221687057	0.00449335138024613	NaN	NaN	NaN	0.0316540526109465	0.0198376885888517	0.023254248662384	0.0614387301617992	0.0756926856813276	NaN	NaN	0.0414424621473116	0.0678866245448018	NaN	0.0424415553806855	0.0728594810480601	NaN	NaN	0.0188886384530433	NaN	NaN	0.121485266281123
0.0323849936924695	NaN	NaN	0.044970539873154	NaN	0.0669355379556958	0.0549228230635113	0.0363972021946449	NaN	NaN	NaN	0.0861501002151823	0.0507283035559933	0.0275792931767288	0.0389640928077303	0.0330465409756851	0.103376966513832	0.0438665038142275	0.145923444805931	NaN	NaN	NaN	NaN	NaN	0.0659085428420416	0.0560664544598722	NaN	0.0205791969390289	0.0511062578434876	NaN	NaN	NaN	0.037089993318979	0.0530969348770719	0.0405456145484163	0.0528180618007638	0.0685599139005439	NaN	NaN	0.06597851530874	0.0584587489389566	NaN	0.0457941178940265	0.021204109707931	NaN	NaN	0.0438532467455182	NaN	NaN	0.222084955284701
0.0352888695397631	NaN	NaN	0.0475156851830098	NaN	0.0297838808779311	0.0514045108941199	0.0888239349486582	NaN	NaN	NaN	0.0714978560561885	0.0763471211502198	0.0376601807069779	0.086840573256496	0.0227628289001697	0.0391999908934857	0.060258830757025	0.0618388668773462	NaN	NaN	NaN	NaN	NaN	0.143937630585635	0.0713567786088064	NaN	0.0176222333103507	0.0151149583316393	NaN	NaN	NaN	0.0317623118349338	0.0253710822402813	0.0477983125666639	0.0341119134820636	0.0678843534329516	NaN	NaN	0.0240385017553824	0.04203732674704	NaN	0.0600748058008716	0.0254220469974457	NaN	NaN	0.106407298994189	NaN	NaN	0.135830800360363
0.0483188109676172	NaN	NaN	0.0329858920626489	NaN	0.162833159134312	0.0475495284208889	0.0855967190026195	NaN	NaN	NaN	0.0291972118658066	0.053769443734717	0.0281719899931636	NaN	0.0145385257450642	0.0366258693388184	0.0187334466704978	0.0194148955008347	NaN	NaN	NaN	NaN	NaN	0.0280830441823847	0.0367717956270073	NaN	0.0729348563313729	0.019619038149373	NaN	NaN	NaN	0.0322854991249603	0.0288485193790273	0.0416242450255126	0.0598827913839539	0.0877358743162988	NaN	NaN	0.102489405721877	0.0899168372353871	NaN	0.0860855800611308	0.0297412985556272	NaN	NaN	0.0288578776265908	NaN	NaN	0.149120479177118
0.0700826156607892	NaN	NaN	0.0722525784995414	NaN	0.13667587972848	0.0816742011298115	NaN	NaN	NaN	NaN	0.0523449636965649	0.0502813890634983	0.060096532130649	NaN	0.0348483115347747	0.0276803545799285	0.0391177927743758	0.0205830113507132	NaN	NaN	NaN	NaN	NaN	0.11739340752725	0.0130756299634705	NaN	0.0691600232698068	0.0418191333403663	NaN	NaN	NaN	0.00411695126921583	0.0442258513720896	0.0454366033126877	0.0231833996660026	0.0920064045418754	NaN	NaN	0.0428295237350564	0.0287532809031509	NaN	0.0866489409299753	0.0226037196669856	NaN	NaN	0.0577195972734565	NaN	NaN	0.229888767456388
0.0985152577845522	NaN	NaN	0.0809887576219878	NaN	0.0949414970483427	0.0603851966661921	NaN	NaN	NaN	NaN	0.0409121919489543	0.0234826895211039	0.0319309460671236	NaN	0.0382561316742402	0.0512746177653809	0.0551404063736073	0.0178871601872097	NaN	NaN	NaN	NaN	NaN	0.0527401443995114	0.00713196852677785	NaN	0.0122843964017042	0.0188261783828216	NaN	NaN	NaN	0.0269505613229006	0.0172549467205619	0.0433220730854915	0.0198799968629652	0.0252185749662323	NaN	NaN	0.0494160946071232	0.0579953812327706	NaN	0.0412687339144536	0.0548560942970174	NaN	NaN	0.0788729302651367	NaN	NaN	0.160255067475234
0.0285604875978785	NaN	NaN	0.104012861316588	NaN	0.0712487158738805	0.0467685948250187	NaN	NaN	NaN	NaN	0.040209004204432	0.0468168912457356	0.0171839454881548	NaN	0.0196399117072313	0.0598692420714426	0.0472791675047579	0.0401567766145667	NaN	NaN	NaN	NaN	NaN	NaN	0.053748771107426	NaN	0.004379530325894	0.0252866229084695	NaN	NaN	NaN	0.0461272437432895	0.0525028441127795	0.0252036856643662	0.0248136179958592	0.0177321006604734	NaN	NaN	0.0429158014068726	0.0530236994269044	NaN	0.0738838083588729	0.0142096850745912	NaN	NaN	0.0747376786764895	NaN	NaN	0.0935357360441138
0.0310969517575536	NaN	NaN	0.0597509355483095	NaN	0.0795913732481425	0.0979126148688919	NaN	NaN	NaN	NaN	0.064354885566646	0.0735589640285084	0.0550398379569314	NaN	0.0778921802732128	0.0347383835235642	0.0384711028196343	0.0666859169574882	NaN	NaN	NaN	NaN	NaN	NaN	0.0576567399125048	NaN	0.0156729169458637	0.0740940596906213	NaN	NaN	NaN	0.0545532008765289	0.0324049827274089	0.0238166677499405	0.0605412287566445	0.0514076288409164	NaN	NaN	0.0413739142267523	0.0258130627481337	NaN	0.0699200602986906	0.0338852507433753	NaN	NaN	0.0516892105345969	NaN	NaN	0.14118335956994
0.406661682494476	NaN	NaN	0.0199399065331132	NaN	0.075731828900426	0.0277689621470676	0.0513649163286017	NaN	NaN	NaN	0.0419765624452594	0.0444335963019649	0.0677695252884072	NaN	0.0653578344085833	0.0454464317154441	0.0471067390326876	0.0229538657162758	NaN	NaN	NaN	NaN	NaN	NaN	0.0510397827617788	NaN	NaN	0.0299658053885224	NaN	NaN	NaN	0.0146292891260195	0.0452752813433146	0.0388543950021339	0.0536547471939498	0.0400468453282012	NaN	NaN	0.0362957277633653	0.0921433045218353	NaN	0.0421722075015809	0.0135964508951743	NaN	NaN	0.0339985093743363	NaN	NaN	0.17767166025463
0.353315280433755	NaN	NaN	0.0421379931450654	NaN	0.121605353605726	0.0823240962271024	0.0554554784153547	NaN	NaN	NaN	0.0229435126057428	0.0592748862590652	0.0325935109839962	NaN	0.0599226509819759	0.112314632047145	0.0389562401513988	0.0181774762793781	NaN	NaN	NaN	NaN	NaN	NaN	0.023684640034956	NaN	NaN	0.0153263188191575	NaN	NaN	NaN	0.0496981175520432	0.0381818483198014	0.091909363662455	0.0480443776329785	0.0315935411203051	NaN	NaN	0.0164263231896584	0.0423618785365335	NaN	0.0747571747172705	0.0579395577861304	NaN	NaN	0.0231742365666174	NaN	NaN	0.160729951513497
0.0357993624902597	NaN	NaN	0.0403765550982402	NaN	0.132744249502223	0.0720568987720956	0.0358373060627202	NaN	NaN	NaN	0.0280173121572547	0.0516961903704936	0.0341259382341306	NaN	0.0584603237933737	0.132184035493751	0.0311875074875794	0.0239436023979552	NaN	NaN	NaN	NaN	NaN	NaN	0.0303173043524754	NaN	NaN	0.0424635680171767	NaN	NaN	NaN	0.0798129634296753	0.0528837564796355	0.0730293708821461	0.0491355756079635	0.0226903308228741	NaN	NaN	0.0445168814532273	0.0355977735871959	NaN	0.0409738000552931	0.0236746216057596	NaN	NaN	0.0919161885657778	NaN	NaN	0.0616891326267321
0.0322487001900902	NaN	NaN	0.0262290139633261	NaN	0.128473133404616	0.0493951866482926	0.0484043554047739	NaN	NaN	NaN	0.0695522928435204	0.0643777129205897	0.0544298361765907	NaN	0.0652958275138921	0.0666222406315307	0.0649825470787611	0.0251350204773645	NaN	NaN	NaN	NaN	NaN	NaN	0.0260078567774335	NaN	NaN	0.0449897738097873	NaN	NaN	NaN	0.0386046758999517	0.0652411329578902	0.018520742318003	0.0373283641842427	0.0431366350117706	NaN	NaN	0.052450447779586	0.0432721744670674	NaN	0.0416388771800661	0.0684896548920144	NaN	NaN	0.0470026273575219	NaN	NaN	0.120043161826805
0.0740596367342193	NaN	NaN	0.0231331131574284	NaN	0.0697709537365075	0.0279694019452436	0.0901556501818246	NaN	NaN	NaN	0.0492257622636375	0.55421852879476	0.0231949107322749	NaN	0.0696682217197184	0.0437870545519789	0.0209064879944412	0.0437971901527953	NaN	NaN	NaN	NaN	NaN	NaN	0.0845073185156075	NaN	NaN	0.01584854663361	NaN	NaN	NaN	0.0732097334585671	0.0643956107339555	0.112322022376109	0.0221450830773308	0.082025969138654	NaN	NaN	0.0528916004107786	0.0138346388653213	NaN	0.0452130337688774	0.0651002311379638	NaN	NaN	0.0466771030130853	NaN	NaN	0.116947395901479
0.0769581366516191	NaN	NaN	0.0537058030094186	NaN	0.0617476582986763	0.0555356740848256	0.0539905300706535	NaN	NaN	NaN	0.0300610069481615	0.579422253340511	0.00236066576075002	NaN	0.0195915341219474	0.0490056313450125	0.0135932000637171	0.0550895961647702	NaN	NaN	NaN	NaN	NaN	NaN	0.0424334410421659	NaN	NaN	0.0359580669371408	NaN	NaN	NaN	0.036613486008527	0.0252870926353742	0.0747098285132059	0.0282305168517125	0.0299451099181928	NaN	NaN	0.0489735294337009	0.0545194350520282	NaN	0.046777545789264	0.0215911935280675	NaN	NaN	0.0879977114724072	NaN	NaN	0.270245755165793
0.0640093581218829	NaN	NaN	0.15339266844885	NaN	0.0665445845323419	0.0296880668890929	0.0439832495891534	NaN	NaN	NaN	0.0622511479790608	0.0347847197589531	0.0734587580216973	NaN	0.0351971793797208	0.051214398288657	0.0183133562075413	0.0671543496685078	NaN	NaN	NaN	NaN	0.0750046511048496	NaN	0.0497038571697834	NaN	NaN	0.00895936297743066	NaN	NaN	NaN	0.0233847361440619	0.0681346905595628	0.0255182621663373	0.0760153751148901	0.0242359531238654	NaN	NaN	0.0742993339399327	NaN	NaN	NaN	0.0173657634582241	NaN	NaN	0.0364283345714259	NaN	NaN	0.158556209502769
0.0237187684887454	NaN	NaN	0.14686471570715	NaN	0.0891788607023377	0.0467195781284967	0.0384398714854827	NaN	NaN	NaN	0.0849502148200027	0.0491254847377565	0.0392506137797476	NaN	NaN	0.027976927370398	0.0704809657625803	0.0411521166468429	NaN	NaN	NaN	NaN	0.0395050136124462	NaN	0.0184151551898102	NaN	NaN	0.012920765105063	NaN	NaN	NaN	0.0244457763838696	NaN	0.0219531980525148	0.0615357623058157	0.351693781556686	NaN	NaN	0.101512876924079	NaN	NaN	NaN	0.0269255851268664	NaN	NaN	0.0502723819382491	NaN	NaN	0.137703705013735
0.01716816227566	NaN	NaN	0.0344192220981202	NaN	0.30231324840157	0.0686343420283804	0.0817815785434534	NaN	NaN	NaN	0.09045314951413	0.0830929055164131	0.0355411880144617	NaN	NaN	0.0217735848395864	0.0156474579759017	0.0161962842953045	NaN	NaN	NaN	0.0767951327598389	0.0905461891558256	NaN	0.0270700545215308	NaN	NaN	0.0309182977826671	NaN	NaN	NaN	0.0632555824822771	NaN	0.0243657310989745	0.0729914096942499	0.347909391511296	NaN	NaN	0.0408114901712667	NaN	NaN	0.072013985609573	0.0452968636213435	NaN	NaN	0.0312277651520422	NaN	NaN	0.169354629480065
0.150838988709999	NaN	NaN	0.0525929415483878	NaN	0.408008959157712	0.051493117458939	0.0463514024347963	NaN	NaN	NaN	0.101414016666638	0.0985855597815928	0.0166016474757826	NaN	NaN	0.0598341973632567	0.0678617282885608	0.0628771136166324	NaN	NaN	NaN	0.03503355208357	0.0467786492745441	NaN	0.0777817527510876	NaN	NaN	0.0116401225327197	NaN	NaN	NaN	0.0440327764644595	NaN	0.0238137576713908	0.0279834777077908	0.0329952821479016	NaN	NaN	0.0611342172925873	NaN	NaN	0.0289586910427471	0.0270775197005398	NaN	NaN	0.0831815911000996	NaN	NaN	0.0871565610420929
0.104816226395464	NaN	NaN	0.0357474440135049	NaN	0.466192221290588	0.0854276863450998	0.0598206519566018	NaN	NaN	NaN	0.077079326379496	0.0166151428594348	0.0337822406589402	NaN	NaN	0.0341531085353977	0.13570884519488	0.053540348199025	NaN	NaN	NaN	0.171967523418552	0.0600034437238059	NaN	0.0389769694557772	NaN	NaN	0.0486393188736439	NaN	NaN	NaN	0.0852832104881616	NaN	0.0287435863259838	0.0255147309768496	0.030035837782077	NaN	NaN	0.0137768040213539	NaN	NaN	0.0622902968844954	0.12408769740036	NaN	NaN	0.0366637271156054	NaN	NaN	0.112461037230854
0.0109525104748423	NaN	NaN	0.0474042624018457	NaN	0.342061841514242	0.039818011668208	0.032494777939823	NaN	NaN	NaN	0.0744737589350773	0.0709975234099841	0.0178824150260907	NaN	NaN	0.0405879415742842	0.071522291881589	0.0543001990257827	NaN	NaN	NaN	0.206167697082491	0.470579733307055	NaN	0.0232762232856459	NaN	NaN	0.0404919802821833	NaN	NaN	NaN	0.072280813487036	NaN	0.0847001936468823	0.0670397685979754	0.0876456210569393	NaN	NaN	0.0526532343533958	NaN	NaN	0.0695837133450144	0.0537668948077724	NaN	NaN	0.0270550426992164	NaN	NaN	0.185886511081755
0.097072578171062	NaN	NaN	0.0316247380113513	NaN	NaN	0.0815702504510941	0.417250128317386	NaN	NaN	NaN	0.0614844881433461	0.0792205746063224	0.0512752342504166	NaN	NaN	0.0387367317799894	0.03311725161867	0.0900372343134763	NaN	NaN	NaN	0.0444733353328972	0.453803252812399	NaN	0.0528789891729256	NaN	NaN	0.0671880468171196	NaN	NaN	NaN	0.0533859171838788	NaN	0.0608833027106666	0.0575075107560054	0.126749130270237	NaN	NaN	0.00959382554268834	NaN	NaN	0.0898081849728094	0.034743557257936	NaN	NaN	0.0296963726851523	NaN	NaN	0.215867523397732
NaN	NaN	NaN	0.118225851449321	NaN	NaN	0.065978373084238	0.372954348337185	NaN	NaN	NaN	0.0658671999592326	0.121253207210381	0.0445814975999909	NaN	NaN	0.0417338596299537	0.0129037466771783	0.0599486134008548	NaN	NaN	NaN	0.0480903283234467	0.0836796709005058	NaN	0.0323915478628238	NaN	NaN	0.0228896088497539	NaN	NaN	NaN	0.0930612699170736	NaN	0.049108535647497	0.0129739323741501	0.146503191175304	NaN	NaN	0.0902432180213743	NaN	NaN	0.0381708137877429	0.0158464881968334	NaN	NaN	0.0398682293195005	NaN	NaN	0.153664587409227
NaN	NaN	NaN	0.0405715553529513	NaN	NaN	0.10517054380705	0.0595755349144696	NaN	NaN	NaN	0.0691363279652614	0.0942381655564771	0.0871306888777711	NaN	NaN	0.0338928938232173	0.0407847421497177	0.039800907423518	NaN	NaN	NaN	0.0706711575222285	0.0424929129399795	0.0876731620783129	0.0191592395376637	NaN	NaN	0.0470898310736016	NaN	NaN	NaN	0.0807669247135891	NaN	0.0733581657450197	0.0110715649206591	0.06385885707472	NaN	NaN	0.0968999208092741	NaN	NaN	0.0367853590749526	0.020352709479249	NaN	NaN	0.0672321328519023	NaN	NaN	0.217224309247444
NaN	NaN	NaN	0.0210126952013035	NaN	NaN	0.0455186844298	0.0653211065068274	NaN	NaN	NaN	0.0407281171589201	0.0443087953589699	0.0989269091449438	NaN	NaN	0.0380955529467143	0.0466481835071518	0.0960802334588033	NaN	NaN	NaN	0.0242726194682475	0.0354640639025637	0.103135442569537	0.0510363706181449	NaN	NaN	0.0455298776065239	NaN	NaN	NaN	NaN	NaN	0.0636348030003787	0.0263917192105602	0.047842751145127	NaN	NaN	0.0203389973586902	NaN	NaN	0.0480394172881144	0.0410488968633465	NaN	NaN	0.0236620960297205	NaN	NaN	0.21934774289579
NaN	NaN	0.201343841797315	0.0498824635405276	NaN	NaN	0.248769627424477	0.0385631252471473	NaN	NaN	NaN	0.0352826128275891	0.0186873518948381	0.0272298549968562	NaN	NaN	0.0373754107827852	0.0278808516049867	0.0313482936546962	NaN	NaN	NaN	0.0367984860080218	0.122443672493271	0.0323545000131321	0.0380210681017926	NaN	NaN	0.0208595702039383	NaN	NaN	NaN	NaN	NaN	0.0727570267664552	0.0240255089205025	0.0876581819535512	NaN	NaN	0.0333509964482401	NaN	NaN	0.0154458108913568	0.024060455503411	NaN	NaN	0.0276362592212531	NaN	NaN	0.0279353398431782
NaN	NaN	0.151191247383382	0.0653152799346516	NaN	NaN	0.25376006765004	0.0415819336512926	NaN	NaN	NaN	0.0426181437119847	0.0534310705904994	0.0678038455017643	NaN	NaN	0.0652922768121523	0.0155057263577672	0.104248120083277	NaN	NaN	NaN	0.043319603256077	0.0880696823995447	0.0408495279267294	0.0532822282441502	0.0883504008692564	NaN	0.0569752289631605	NaN	NaN	NaN	NaN	NaN	0.107427474278666	0.0392551527586354	0.0533577163663431	NaN	NaN	0.0705098849498206	NaN	NaN	0.0242615039088052	0.0378753004066112	NaN	NaN	0.0577214779203574	NaN	NaN	0.178889205291125
NaN	NaN	0.0632800409404993	0.0539213169255486	NaN	NaN	0.149876564426299	0.0116465887305789	NaN	NaN	NaN	0.059575154877819	0.00876686400372709	0.0374461599320624	NaN	NaN	0.0531548375154296	NaN	0.041363338707539	NaN	NaN	NaN	0.0531916329320408	0.418628845521602	0.0302766689189657	0.0653417822763683	0.0374108815847809	NaN	0.0299721303097726	NaN	NaN	NaN	NaN	NaN	0.056091367386256	0.0754265564255412	0.0481287133471832	NaN	NaN	0.0612140067758576	NaN	NaN	0.0350551072573889	0.0683507983603092	NaN	NaN	0.0333246074221176	NaN	NaN	0.0923219180861356
NaN	NaN	0.0914242906554989	0.0668055256767569	NaN	NaN	0.433402402636454	0.0750012778839799	NaN	NaN	NaN	0.0371613352092248	0.500027564510914	0.0156421137669167	NaN	0.0241144042347576	0.00652467933991021	NaN	0.0424943250325729	NaN	NaN	NaN	0.0761780902374888	0.399373826545015	0.0712436993200795	0.0294238295848367	0.126577303375044	NaN	0.0368635856899784	NaN	NaN	NaN	NaN	NaN	0.0728109487799116	0.0262268633950365	0.0281055533147939	NaN	NaN	0.0441301537254011	NaN	NaN	0.0605223257837576	0.0383921148944946	NaN	NaN	0.0715398112416647	NaN	NaN	0.23818021715761
NaN	NaN	0.0367048567411319	0.0355240956597761	NaN	NaN	0.479888023557909	0.0893621815889852	NaN	NaN	NaN	0.045139064217696	0.562674301756971	0.0289191773048665	NaN	0.0264043972240093	0.0329079904009601	0.0409717809180728	0.0754369921084355	NaN	NaN	NaN	0.0506155311772681	0.0181779463858797	0.117922435490853	0.0751860069373607	0.409381750300955	NaN	0.0400608854788075	NaN	NaN	NaN	NaN	NaN	0.0261920164185257	0.0777266232597213	0.0353430522273063	NaN	NaN	0.00964814747498367	NaN	NaN	0.0121000736902048	0.0155625119856689	NaN	NaN	0.0621980922692152	NaN	NaN	0.203826892168107
NaN	NaN	0.0196029758508795	0.051769519008623	NaN	NaN	0.564616838817351	0.055735241472824	NaN	NaN	NaN	0.0611071036380833	0.0964302327139673	0.0307817023109995	NaN	0.0327213598313104	0.0202588406592984	0.0433514091444254	0.0232279052278242	NaN	NaN	NaN	0.0685683421485792	0.0260213942116018	0.0591730681376646	0.0252715272201068	0.366739456191872	NaN	0.0803282832884959	NaN	NaN	NaN	NaN	NaN	0.0525964061012776	0.0709618450829312	0.0853283797117297	NaN	NaN	0.0401091046149679	NaN	NaN	0.0434892826953554	0.045257749958325	NaN	NaN	0.0787958433193015	NaN	NaN	0.0829783172281148
NaN	NaN	0.0256991221029205	0.0431025617172526	NaN	NaN	0.593627807161093	0.0568406556536074	NaN	NaN	NaN	0.0635429004660964	NaN	0.00925348031992758	NaN	0.0361941660374087	0.0260525085923207	0.0170594622128912	0.0189087865482232	NaN	NaN	NaN	0.092332334982909	0.0439735486324372	0.0389605650122602	0.045243052589138	0.0539908338196924	NaN	0.00864619643917499	NaN	NaN	NaN	NaN	NaN	0.0294680158353884	0.00370490999620893	0.0556693542470275	NaN	NaN	0.0634699968727811	NaN	NaN	0.0397391975162428	0.0176713994456031	NaN	0.551339787190943	0.0247190541085268	NaN	NaN	0.0994696534046673
NaN	NaN	0.0511064669992441	0.0392786447480059	NaN	NaN	0.0701390396401092	0.0731343922797527	NaN	NaN	NaN	0.0536733123519337	NaN	0.0769933620825111	NaN	0.0463308992579791	0.0336476239147824	0.0540328388378271	0.0815674939328483	NaN	NaN	NaN	0.0762285939836597	1.02345097293708	0.0410058260517539	0.0563765291221822	0.810949942521704	NaN	0.0103064456270409	NaN	NaN	NaN	NaN	NaN	0.0483762792377211	0.0188179291688446	0.0170975260144072	NaN	NaN	0.0322858827745614	NaN	NaN	0.0375254234899006	0.0378842199181211	NaN	0.237589812025171	0.0332831311595375	NaN	NaN	0.0611918608008201
NaN	NaN	0.0680488967777025	0.0900157836176983	NaN	NaN	0.0380990213229887	0.0223425488703574	NaN	NaN	NaN	0.0283457239335289	NaN	0.0661505411933069	NaN	0.0405099408824087	0.0237343803317932	0.0314648009861324	0.0404375085150846	NaN	NaN	0.388983334577673	0.57519221683665	1.06913732064154	0.0640695570511428	0.0064289633578816	0.798123002657768	NaN	0.0262442851379425	NaN	NaN	NaN	NaN	NaN	0.0794117010579784	0.0171186947389559	0.0364931574548055	NaN	NaN	0.0783614496124453	NaN	NaN	0.0277357686663143	0.011983554067925	NaN	0.413931124962581	0.0207433719833489	NaN	NaN	0.18534719905674
NaN	NaN	0.0536681771339641	0.0403314188197945	NaN	NaN	0.0670600061430852	0.0396924691462744	NaN	NaN	NaN	0.0451571423432839	0.0174312743227144	NaN	NaN	0.0453134349873445	0.0750976486198844	0.0495647643312324	0.121966045460046	NaN	NaN	0.0314660544803632	0.498049298895827	0.0504525786412336	0.055274737525287	0.0679987476001222	0.0172558156261811	NaN	0.0198062334046369	NaN	NaN	NaN	NaN	NaN	0.0810705212412888	0.0105857281051644	0.105366143589422	NaN	NaN	0.0658755615981848	NaN	NaN	0.0381933415282848	0.0172469182256837	NaN	0.459769620677725	0.0136305756252175	NaN	NaN	0.203821523360494
NaN	NaN	0.201097061767396	0.088613347677397	NaN	NaN	0.0492075783734054	0.0241727513168291	NaN	NaN	NaN	0.0467320510851945	0.122294257502329	NaN	NaN	NaN	0.0196067122699562	0.0511174388194531	0.0348418708335633	NaN	NaN	0.0670551974987947	0.0506455741159485	0.0496966738172316	0.0245438696447029	0.0239790067678592	0.749513139670132	NaN	0.0167991949001077	NaN	NaN	NaN	NaN	NaN	0.046282011613784	0.0179796918944184	0.0351880947970184	NaN	NaN	0.0759499706795475	NaN	NaN	0.0670684476961713	0.0647991524109808	NaN	0.635001000049842	0.0262037422507275	NaN	NaN	0.0805705576706624
NaN	NaN	0.192963289973499	0.0485024986198341	NaN	NaN	0.0673767315130558	0.0301923973748627	NaN	NaN	NaN	0.0505788682846572	0.0492857602125498	0.0442817798229111	NaN	NaN	0.0391307593413091	0.103994913063721	0.0280697366934208	NaN	NaN	0.0391968368535958	0.0400310944480893	0.0896944080522339	0.055597923287608	0.0402079310513557	0.861955932067532	NaN	0.0381338436490133	NaN	NaN	NaN	NaN	NaN	0.0856619882283044	0.0131761876031485	0.0485018493345276	NaN	NaN	0.0242311817248241	NaN	NaN	0.459924189039923	0.0818687778541195	NaN	0.382128447061173	0.0285815075698925	NaN	NaN	0.127029871073591
NaN	NaN	0.337118524035208	0.0904853122728693	NaN	NaN	0.027205095930984	0.0634199088752689	NaN	NaN	NaN	0.0241630128518219	0.0147748525435217	0.0423769806442551	NaN	0.0655339855982086	0.0569625414478868	0.109042048125311	0.0515807125904227	NaN	NaN	0.05761252951729	0.069293585201829	0.0811141870424856	0.0715219856014574	0.0576299477362992	0.298997678185919	NaN	0.0237838240181227	NaN	NaN	NaN	NaN	NaN	0.0405905907220152	0.0868721609332632	0.0266820592996825	NaN	NaN	0.0481962247532577	NaN	NaN	0.959459010272257	0.0149288930521413	NaN	NaN	0.0336819227850732	NaN	NaN	0.0866170727549122
NaN	NaN	NaN	0.111068479576886	NaN	NaN	0.054432263031247	0.011603822683497	NaN	NaN	NaN	0.0529454059222556	0.0373798876029397	0.064302958752163	NaN	0.0686818303508303	0.067675218791352	0.0656875587481896	0.0217578821931558	NaN	NaN	0.0256124658182742	0.0702906747759456	NaN	0.0482548850557256	0.056084511571249	0.0362693188194695	NaN	0.0115531293246152	NaN	NaN	NaN	NaN	NaN	0.0672751380210971	0.0773768676298569	0.0256766876958733	NaN	NaN	0.0398659532247744	NaN	NaN	0.842312734127752	0.0205127563176563	NaN	NaN	0.0607305504165425	NaN	NaN	0.104525370092075
NaN	NaN	NaN	0.0825590879873397	NaN	NaN	0.0778587766920436	0.0466708684599194	NaN	NaN	NaN	0.111244454961144	0.0566396099032822	0.0695109193866701	NaN	0.0362132745854083	0.0420876793145353	0.0384127635495574	0.0491470047428317	NaN	NaN	0.0761320949297237	0.046189454077152	NaN	0.0803636243614832	0.0734015612008895	0.0683619155863053	NaN	0.0144081952345817	NaN	NaN	NaN	NaN	NaN	0.0932444018086805	0.01566050170223	0.0364308361044379	NaN	NaN	0.0390796491545609	NaN	NaN	0.45635942882591	0.0712048994227615	NaN	NaN	0.0234628170672286	NaN	NaN	0.190518030500417
NaN	NaN	NaN	0.0624163529849505	NaN	NaN	0.059365661127985	0.0451634783850458	NaN	NaN	NaN	0.0725506333569044	NaN	0.305093908289082	NaN	0.0285938564018492	0.0673694791120562	0.234800368093124	0.0166448791211147	NaN	NaN	0.06093462581124	0.157598553987295	NaN	0.0654471886813018	0.0276903367053899	0.209988820882898	NaN	0.0165728382106705	NaN	NaN	NaN	NaN	NaN	0.0904568917172379	0.0615878772167274	0.0267412356908145	NaN	NaN	0.0498327598709623	NaN	NaN	0.110883415986311	0.0342973553106277	NaN	NaN	0.0180807852817452	NaN	NaN	0.203949793355794
NaN	NaN	NaN	0.0578613173675259	NaN	NaN	0.0244905316949321	0.0556430637487686	NaN	NaN	NaN	0.0758250922400646	NaN	0.250396391115536	NaN	0.0311701725108967	0.0663666074796063	0.178418999781453	0.0426247161808894	0.0886476351898978	NaN	0.0494638566916175	0.0377923753453021	NaN	0.0817442806652497	NaN	0.255485689858146	NaN	0.0222879869374287	NaN	NaN	NaN	NaN	NaN	0.0775547259501589	0.0733442939386492	0.024910623204228	NaN	NaN	0.107660789697285	NaN	NaN	0.0627111514313682	0.0181045149510842	NaN	NaN	0.0726795768221731	NaN	NaN	0.155953232812284
NaN	NaN	NaN	0.0304331885462718	NaN	NaN	0.106861611456858	0.0424633622713246	NaN	NaN	NaN	0.059594938062209	NaN	0.0202999548849423	NaN	0.0918550637765705	0.0587351624472512	0.0953052406241725	0.0329283327167117	0.437070248493711	NaN	0.02277277713551	0.0525685903460711	NaN	0.0675815275816656	NaN	0.294609288028712	NaN	0.0298575082901316	NaN	NaN	NaN	NaN	NaN	0.0921229122337099	0.0508523797989438	0.01513369162357	NaN	NaN	0.0579331059774602	NaN	NaN	0.0408696245824785	0.0353199760175855	NaN	NaN	0.00513190920373554	NaN	NaN	0.168314256550228
NaN	NaN	NaN	0.0444138512920875	NaN	NaN	0.0408638127792467	0.0547475251429301	NaN	NaN	NaN	0.0782443565000181	NaN	0.0439268178930781	NaN	0.0491744615826636	0.0675013168390554	0.0306959589955693	0.0345700177184148	0.0679477211754267	NaN	0.0301082322146148	0.0869412878020912	NaN	0.0481756906726444	0.0280378858360835	NaN	NaN	0.0317890514749139	NaN	NaN	NaN	NaN	NaN	0.0673299468773465	0.0220980642506818	0.0311188473675628	NaN	NaN	0.0336599369527609	NaN	NaN	0.0556491898059892	0.0171022489070725	NaN	NaN	0.0543805574489816	NaN	NaN	0.194001403313557
NaN	NaN	NaN	0.0565372368674844	NaN	NaN	NaN	0.0601525840168187	NaN	NaN	NaN	0.0441984021948597	NaN	0.126393982601159	NaN	0.0505954695915344	0.0850447645738803	0.0263051493676564	0.0417091890876052	0.0759143732467314	NaN	NaN	0.10814782386549	NaN	0.0557300900487331	0.064479335535814	NaN	NaN	0.0323230659003765	NaN	NaN	NaN	NaN	NaN	0.0165488069152656	0.0307523860987041	NaN	NaN	NaN	0.0130165502412588	NaN	NaN	0.00430448287081114	0.033837366843608	NaN	NaN	0.0229384024670253	NaN	NaN	0.120021143158361
NaN	NaN	NaN	0.0607077532763815	NaN	NaN	NaN	0.0782191092134457	NaN	NaN	NaN	0.0402712738839358	NaN	0.0917293129578724	NaN	0.0573160846896945	0.0568057901296666	0.0515417696784174	0.0843716345981686	0.0532666915684524	NaN	NaN	0.0410392723795507	NaN	0.0876141783387582	0.0672321102196363	NaN	NaN	0.0166445829040075	NaN	NaN	NaN	NaN	NaN	0.0225236888634545	0.0385326172465965	NaN	NaN	NaN	0.100449537799842	NaN	NaN	0.313004473874039	0.0727970004302648	NaN	NaN	0.0672098265520441	NaN	NaN	0.258798725447194
NaN	NaN	NaN	0.0516437821964816	NaN	NaN	NaN	0.0616719686630437	NaN	NaN	NaN	0.0342493610986957	NaN	0.027388946756526	NaN	0.0558786760098636	0.0636900269848574	0.0342587712739144	0.0602088913567456	0.0307421994103391	NaN	NaN	0.0440628929416155	NaN	0.0515329018377709	0.0087856049909628	NaN	NaN	0.044622907004581	NaN	NaN	NaN	NaN	NaN	0.032118929602781	0.0532918565249364	NaN	NaN	NaN	0.040189156990125	NaN	NaN	NaN	0.0649436010075838	NaN	NaN	NaN	NaN	NaN	0.275546170769679
NaN	NaN	NaN	0.0737302204407226	NaN	NaN	NaN	0.0652565275376367	NaN	NaN	NaN	0.0378043287055038	NaN	0.0276872252416242	NaN	0.0550579718972909	0.0589053113403821	0.0275082048274099	0.0304234575031292	0.0196068917302197	NaN	NaN	0.110246488927533	NaN	0.0143878799514688	0.0678705481192658	NaN	NaN	0.0339104477115678	NaN	NaN	NaN	NaN	NaN	0.0666696824251031	0.0361565349035527	NaN	NaN	NaN	0.0852150553907482	NaN	NaN	NaN	0.0251435497110622	NaN	NaN	NaN	NaN	NaN	0.299153073230336
NaN	NaN	NaN	0.0337530668190557	NaN	NaN	NaN	0.0529233064201159	NaN	NaN	NaN	0.100490155104864	NaN	0.0707713235849612	NaN	0.0535582685715742	0.016554911500797	0.0263043317923569	0.0319007689658461	0.0376217344657866	NaN	NaN	0.0869226296974257	NaN	0.0379114154409818	0.0176139936733928	NaN	NaN	0.0231247313048235	NaN	NaN	NaN	NaN	NaN	0.0119498913698907	0.0203775699637386	NaN	NaN	NaN	0.0421464590578725	NaN	NaN	NaN	0.0825988215295555	NaN	NaN	NaN	NaN	NaN	0.142953604229285
NaN	NaN	NaN	0.0261674055516621	NaN	NaN	NaN	0.0340795535238829	NaN	NaN	NaN	0.0769383853436428	NaN	NaN	NaN	0.0412851808304396	0.0332207082893746	0.0203505769027096	0.103037291784381	0.0139479918867136	NaN	NaN	0.0295577585750633	NaN	0.0385469685645366	0.0338505903545008	NaN	NaN	0.0393797384483027	NaN	NaN	NaN	NaN	NaN	0.0556283662052383	0.0233144021615705	NaN	NaN	NaN	0.0552679131586889	NaN	NaN	NaN	0.0884220957450397	NaN	NaN	NaN	NaN	NaN	0.131754832322807
NaN	NaN	NaN	0.0257487466859567	NaN	NaN	NaN	0.0239727355214745	NaN	NaN	NaN	0.0455502810439638	NaN	NaN	NaN	0.0226114981694053	0.0244308399882384	0.0585653857164243	0.030203085837049	0.280469044130944	NaN	NaN	0.0945835508099526	NaN	0.0572496295979991	0.0715474505362214	NaN	NaN	0.0127912522752181	NaN	NaN	NaN	NaN	NaN	NaN	0.0346895619865585	NaN	NaN	NaN	0.0279885336849834	NaN	NaN	NaN	0.0251173521892715	NaN	NaN	NaN	NaN	NaN	0.176858353306327
NaN	NaN	NaN	0.0686847025658463	NaN	NaN	NaN	0.0255231106176999	NaN	NaN	NaN	0.0758981129679708	NaN	NaN	NaN	0.037767675563741	0.0573062976447882	0.0951373288709862	0.0747406128773723	NaN	NaN	NaN	0.049955579168805	NaN	0.0207694349022225	0.0841402581731298	NaN	NaN	0.0191975165118292	NaN	NaN	NaN	NaN	NaN	NaN	0.0761870661304287	NaN	NaN	NaN	0.0847905055971017	NaN	NaN	NaN	0.0263177409589434	NaN	NaN	NaN	NaN	NaN	0.117835129728128
NaN	0.0608498800815853	NaN	0.08936471266075	NaN	NaN	NaN	0.0330551064331197	NaN	NaN	NaN	0.0513812080416397	NaN	NaN	NaN	0.0134126756588092	0.0804732040029571	0.132903859202783	0.0727827342663545	NaN	NaN	0.0399590115625938	0.094313297863189	NaN	0.032525824046576	0.0741529012476375	NaN	NaN	0.0405000657902202	NaN	NaN	NaN	NaN	NaN	0.166470491578287	0.0371091560457936	NaN	NaN	NaN	0.0665276966779737	NaN	NaN	NaN	0.0196075467343536	NaN	NaN	NaN	NaN	NaN	0.231913008810423
NaN	0.0827600919606393	NaN	0.142207993334644	NaN	NaN	NaN	0.114865991649742	NaN	NaN	NaN	0.0387405402102467	NaN	NaN	NaN	0.0782861780171119	0.0482604357078678	0.143746565394421	0.0296363910564753	NaN	NaN	0.153968650070869	0.0411803612810156	NaN	0.0922444053389623	0.0373467884688798	NaN	NaN	0.027958171774113	NaN	NaN	NaN	NaN	NaN	0.0553380087520432	0.0224455640680853	NaN	NaN	NaN	0.07426599316824	NaN	NaN	NaN	0.071303757794054	NaN	NaN	NaN	NaN	NaN	0.211589476819008
NaN	0.0517948578773092	NaN	0.0308326124304107	NaN	NaN	NaN	0.0341173892257728	NaN	NaN	NaN	0.0492615271801278	NaN	NaN	NaN	0.0741132036527264	0.0493175912461833	0.101898504519852	0.0674773847562253	NaN	NaN	0.059601953884122	0.0840406102033914	NaN	0.0577351824754977	0.0838047869953975	NaN	NaN	0.0232753378733498	NaN	NaN	NaN	NaN	NaN	0.0635586207090405	0.0180160891783437	NaN	NaN	NaN	0.0318569769738962	NaN	NaN	NaN	0.0266519811870498	NaN	NaN	NaN	NaN	NaN	0.223294342856785
NaN	0.0748132325492186	NaN	0.083741540863755	NaN	NaN	NaN	0.0231522607567547	NaN	NaN	NaN	0.0902269935631896	NaN	NaN	NaN	0.129264148171842	0.0570554906047051	0.0283018294441038	0.0657711320979659	NaN	NaN	0.0516869560542571	0.0392286680152514	NaN	0.050703359292757	0.0766383950049987	NaN	NaN	0.0394564669957074	NaN	NaN	NaN	NaN	NaN	0.105089227319319	0.00801384635866485	NaN	NaN	NaN	0.0240383999526695	NaN	NaN	NaN	0.0931771779229173	NaN	NaN	NaN	NaN	NaN	0.131178028695606
NaN	0.0602466741092204	NaN	0.0644206562451352	NaN	NaN	NaN	0.0623404038691038	NaN	NaN	NaN	0.022674564420143	NaN	NaN	NaN	0.0856576161206856	0.0627381236466275	0.0288189961601181	0.0249099074745195	NaN	NaN	0.0463900075649445	0.0696587283400869	NaN	0.0399516596605573	0.0744916392161612	NaN	NaN	0.0251587972435584	NaN	NaN	NaN	NaN	NaN	0.0861820810906957	0.0382712052934365	NaN	NaN	NaN	0.0466524662326579	NaN	NaN	NaN	0.0350294583914651	NaN	NaN	NaN	NaN	NaN	0.147857914090753
NaN	0.0414487034056132	NaN	0.0288715055359835	NaN	NaN	NaN	0.0193115666419715	NaN	NaN	NaN	0.0184576264844642	NaN	NaN	NaN	0.0569443809151124	0.0154177862222298	0.0245889250424471	0.0746590395531484	NaN	NaN	0.05934578191507	0.00696841315893464	NaN	0.0372830345571203	0.0358556679249805	NaN	NaN	0.0375385377802946	NaN	NaN	NaN	NaN	NaN	0.0480885911252803	NaN	NaN	NaN	NaN	0.108445639345134	NaN	NaN	NaN	0.0552190709376391	NaN	NaN	NaN	NaN	NaN	0.266785087874707
NaN	0.0373791999746671	NaN	0.046109697750627	NaN	NaN	NaN	0.0781778060214131	NaN	NaN	NaN	0.0675571660590965	NaN	NaN	NaN	0.0202610514950314	0.0388605195399173	0.0395134527036012	0.0587757858978607	NaN	NaN	0.0516225837487353	0.044134997059652	NaN	0.0556777484078875	0.0568416321084138	NaN	NaN	0.0176192235223105	NaN	NaN	NaN	NaN	NaN	0.073775200311931	NaN	NaN	NaN	NaN	0.0516316717081662	NaN	NaN	NaN	0.0416681426262314	NaN	NaN	0.0380414527378074	NaN	NaN	0.355350106851151
NaN	0.0717757851244529	NaN	0.0682601644858836	NaN	NaN	NaN	0.061461049379257	NaN	NaN	NaN	0.0635498061003747	NaN	NaN	NaN	0.284508535332426	0.0596829038080911	0.0681827885513731	0.0334842664339668	NaN	NaN	0.0286826013509811	0.031336987071037	NaN	0.0625696855492149	0.0651884201636978	NaN	NaN	0.0193047010589755	NaN	NaN	NaN	NaN	NaN	0.0236031527283721	NaN	NaN	NaN	NaN	0.113637589269142	NaN	NaN	NaN	0.0314370076975106	NaN	NaN	0.0248902166703524	NaN	NaN	0.173710187905557
NaN	0.0799140148515525	NaN	0.0504135078559106	NaN	NaN	NaN	0.0672261861440015	NaN	0.0752982659059389	NaN	0.0410352960012167	NaN	NaN	NaN	NaN	0.0392816356992823	0.0376621678634966	0.017881624291771	NaN	NaN	0.0533175191104917	0.0469156054189228	NaN	0.0616347161250525	0.455068122644462	NaN	NaN	0.394001599399377	NaN	NaN	NaN	NaN	NaN	0.0299102896074167	NaN	NaN	NaN	NaN	0.00695948748205849	NaN	NaN	NaN	0.0211131417838814	NaN	NaN	0.0388256343099114	NaN	NaN	0.128439228361862
NaN	0.063446261584942	NaN	0.0745785035399033	NaN	NaN	NaN	0.0249111282648061	NaN	0.0423857363932498	NaN	0.0385763719281509	NaN	NaN	NaN	NaN	0.0436592252750742	0.0551255211681992	0.102912343486077	NaN	NaN	0.0592014711719641	0.0838287416930285	NaN	0.0287364991183551	0.497343829806199	NaN	NaN	0.0555165486305411	NaN	NaN	NaN	NaN	NaN	0.104885258871452	NaN	NaN	NaN	NaN	0.036545937348945	NaN	NaN	NaN	0.0297279609275574	NaN	NaN	0.068982981389813	NaN	NaN	0.113801608934834
NaN	0.0156730136014679	NaN	0.024824355514769	NaN	NaN	NaN	0.0691237742090602	NaN	0.0559331590084124	NaN	0.0819439707022707	NaN	NaN	NaN	0.0579575192147847	0.0440596077694504	0.0676337868021494	0.0431132308872506	NaN	NaN	0.0835142200956823	0.067996791789086	NaN	0.0402624916464976	0.0620037282015151	NaN	NaN	0.0590740535829771	0.0785815970208286	NaN	NaN	NaN	NaN	0.0793127225741177	NaN	NaN	NaN	NaN	0.023843845907441	NaN	NaN	NaN	0.0310117220984616	NaN	NaN	0.0814320641991449	NaN	NaN	0.135161616593034
NaN	0.015894736195384	NaN	0.273542631778413	NaN	NaN	NaN	0.0325145825689531	NaN	0.0349020666718	NaN	0.0940922091895615	NaN	NaN	NaN	0.0436209938240505	0.0512931077065487	0.0398917660070535	0.0944752210601999	NaN	NaN	0.0491433847668596	0.0113870098364929	NaN	0.0735262777242858	0.0760244613220547	NaN	NaN	0.0811622098804798	0.363269600467696	NaN	NaN	NaN	NaN	0.109944098154065	NaN	NaN	NaN	NaN	0.0459454644669341	NaN	NaN	NaN	0.0696849539417013	NaN	NaN	0.0598947685174066	NaN	NaN	0.122062343556632
NaN	0.0481286168019571	0.0470022405128922	0.206519514568207	NaN	NaN	NaN	0.0617701720992943	NaN	0.0773378388420104	NaN	0.0829804794836029	NaN	NaN	NaN	0.0184137491107572	0.0332450130332297	0.00935381848341167	0.0610063591924815	NaN	NaN	0.0990587377725775	0.0398912117977904	NaN	0.0796210397140358	0.316710535197163	NaN	NaN	0.0871156761846518	0.0465266745911224	NaN	NaN	NaN	NaN	0.0108363439264343	NaN	NaN	NaN	NaN	NaN	NaN	NaN	NaN	0.0266378604758317	NaN	NaN	0.0756072524977187	NaN	NaN	0.278330592429534
NaN	0.101198663008463	0.0292025528775116	0.102079386861142	NaN	NaN	NaN	0.0962455228980384	NaN	NaN	NaN	0.0874169340648081	NaN	NaN	NaN	0.0701746498558126	0.0367777833458547	NaN	0.0879379241187125	NaN	NaN	0.0448609846431407	0.0367032030154744	NaN	0.0201152291033608	0.284354511927068	NaN	NaN	0.0432198490176312	0.282090316934232	NaN	NaN	NaN	NaN	NaN	NaN	NaN	NaN	NaN	NaN	NaN	NaN	NaN	0.0170458486148808	NaN	NaN	0.107441041080562	NaN	NaN	0.0493247816257623
NaN	0.0988261698374151	0.0154412073377457	0.093785893884963	NaN	NaN	NaN	0.0233812336680399	NaN	NaN	NaN	0.0767524272428049	NaN	NaN	NaN	0.0502543965910286	0.0132989352723457	NaN	0.0387264851996609	NaN	NaN	0.0481558043148976	0.0841658153535905	NaN	0.0883939670218927	0.0414384254078994	NaN	NaN	0.050440986574614	0.372332053459619	NaN	NaN	NaN	NaN	NaN	NaN	NaN	NaN	NaN	0.0236045121719072	NaN	NaN	NaN	0.0170689426502956	NaN	NaN	0.10439680082389	NaN	NaN	0.139215663804223
NaN	0.0670607619241101	0.0236447050383525	0.047659752179622	NaN	NaN	NaN	0.0284529928740389	NaN	NaN	NaN	0.0516019357770958	NaN	NaN	NaN	0.022320291777992	0.0350880175778731	NaN	0.0557269749852172	NaN	NaN	0.0466099218656137	0.0766891302236124	NaN	0.0629358209383199	0.106185798659688	NaN	NaN	0.0280687172033271	0.218244093393175	NaN	NaN	NaN	NaN	NaN	NaN	NaN	NaN	NaN	0.0758556421649329	NaN	NaN	NaN	0.0344877322468301	NaN	NaN	0.0406910439570178	NaN	NaN	0.183376719370482
NaN	0.0382811869091833	0.0365930140088345	0.0428671908494898	NaN	NaN	NaN	0.0662056429146724	NaN	NaN	NaN	0.0889917421981408	NaN	NaN	NaN	0.0253106407627578	0.0195584315425024	NaN	0.0349703945443767	NaN	NaN	0.0531548342343769	0.0647198744322319	NaN	0.024351150441321	0.0143098671963201	NaN	NaN	0.0200628847354718	0.218380287252682	NaN	NaN	NaN	NaN	NaN	NaN	NaN	NaN	NaN	0.0246891682286509	NaN	NaN	NaN	0.0818390622134628	NaN	NaN	0.0408272433813881	NaN	NaN	0.146654121183194
NaN	0.0129121675162989	0.0326403534252	0.021593384039744	NaN	NaN	NaN	0.291310247766408	NaN	NaN	NaN	0.286167110376602	NaN	NaN	NaN	0.0258941130255025	0.0640143605096395	NaN	0.0508995943975898	NaN	NaN	0.111946665901475	0.0530709704049465	NaN	0.056447325062392	0.0147875734173301	NaN	NaN	0.448821207128175	0.229363934992128	NaN	NaN	NaN	NaN	NaN	NaN	NaN	NaN	NaN	0.0340537421495076	NaN	NaN	NaN	0.056640940572047	NaN	NaN	0.0109884232512405	NaN	NaN	0.255878263699783
NaN	0.0448112568772101	0.359677336401065	0.0743178067435352	NaN	NaN	NaN	0.308376201125377	NaN	NaN	NaN	0.461642962824683	NaN	NaN	NaN	0.0606074082657151	0.0549619750684411	NaN	0.0465414364804271	NaN	NaN	0.10927706618647	0.0670134165589482	NaN	NaN	0.0750132836647615	NaN	NaN	0.0666769893304344	0.163748629064484	NaN	NaN	NaN	NaN	NaN	NaN	NaN	NaN	NaN	0.0779620089444672	NaN	NaN	NaN	0.0507864092988125	NaN	NaN	0.0677551811013335	NaN	NaN	0.197198848490934
NaN	0.0246166627158846	0.377105698375581	0.100103926151982	NaN	NaN	NaN	0.0264075153112658	NaN	NaN	NaN	NaN	NaN	NaN	NaN	0.0445988747237167	0.0349001261439734	NaN	0.0370280596145589	NaN	NaN	0.0613996501645641	0.0812115129983115	NaN	NaN	0.0474988146101439	NaN	NaN	0.0170155746009336	0.0297635988040231	NaN	NaN	NaN	NaN	NaN	NaN	NaN	NaN	NaN	0.0284536883742013	NaN	NaN	NaN	0.0911920455381111	NaN	NaN	0.0736593242192744	NaN	NaN	0.160511265594827
NaN	0.0672165035531572	0.0352324397674227	0.0416631512394755	NaN	NaN	NaN	0.0501024787158029	NaN	NaN	NaN	NaN	NaN	NaN	NaN	0.0703639610330529	0.0150433594260641	NaN	0.0358880266975569	NaN	NaN	0.0248592865141947	0.0784764613375985	NaN	NaN	0.368204292563268	NaN	NaN	0.0280452432853389	0.0302565119287545	NaN	NaN	NaN	NaN	NaN	NaN	NaN	NaN	NaN	0.0653641105704704	NaN	NaN	NaN	0.0222587197989898	NaN	NaN	0.0706427747792617	NaN	NaN	0.249769278006381
NaN	NaN	0.0269688848327452	0.0133127227046778	NaN	NaN	NaN	0.0438349065591128	NaN	NaN	NaN	NaN	NaN	NaN	NaN	0.0508219298271883	0.0706704701004991	NaN	0.0340061225469976	NaN	NaN	0.0314149516165573	0.0713699283425465	NaN	NaN	0.364861860098902	NaN	NaN	0.0210286328195851	0.0561147336082282	NaN	NaN	NaN	NaN	NaN	NaN	NaN	NaN	NaN	0.0787011456451052	NaN	NaN	NaN	0.0177221735717591	NaN	NaN	0.0796661627871365	NaN	NaN	0.248802094960925
NaN	NaN	0.0213289229782359	0.0781386807399415	NaN	NaN	NaN	0.022038784404685	NaN	NaN	NaN	NaN	NaN	NaN	NaN	0.0420253648985682	0.0511462047696682	NaN	0.0495024325591682	NaN	NaN	0.0525727951266894	0.0560924481126826	NaN	NaN	0.227467232825025	NaN	NaN	0.0329630965338445	0.0457367997902263	NaN	NaN	NaN	NaN	NaN	NaN	NaN	NaN	NaN	0.0104877803406848	NaN	NaN	NaN	0.0467722697784058	NaN	NaN	0.0665805386290901	NaN	NaN	0.299759389296645
NaN	NaN	0.0414702500730004	0.0641175716345462	NaN	NaN	NaN	0.00744718157794628	NaN	NaN	NaN	NaN	NaN	NaN	NaN	0.0797618031606595	0.0518115083887377	NaN	0.0637029396880267	NaN	NaN	0.0626638386162452	0.0322563634382142	NaN	NaN	0.313007120496579	NaN	NaN	0.0441878028695363	0.0171736060343806	NaN	NaN	NaN	NaN	NaN	NaN	NaN	NaN	NaN	0.0674232026585176	NaN	NaN	NaN	0.0417494558949782	NaN	NaN	0.0578191907596026	NaN	NaN	0.181819518811734
NaN	NaN	0.0137460566043666	0.020263439598904	NaN	NaN	NaN	0.120441188621697	NaN	NaN	NaN	NaN	NaN	NaN	NaN	0.0605689077023454	0.0446540689294123	NaN	0.139756286022209	NaN	NaN	0.0514915494535149	0.04031006198747	NaN	NaN	0.0748056660151544	NaN	NaN	0.0390721700683367	0.0883061117725488	NaN	NaN	NaN	NaN	NaN	NaN	NaN	NaN	NaN	0.0629434329925916	NaN	NaN	NaN	0.0243908777843688	NaN	NaN	0.0419061675421637	NaN	NaN	0.198710255828591
NaN	NaN	0.0296482049559313	0.0453264994314476	NaN	NaN	NaN	0.226442411531987	NaN	NaN	NaN	NaN	NaN	NaN	NaN	0.0433924981050272	0.0378720190116264	NaN	0.0461427220147059	NaN	NaN	0.0504968934737532	0.055756779780303	NaN	NaN	0.061912142278735	NaN	NaN	0.0759464310040326	0.0552540794738619	NaN	NaN	NaN	NaN	NaN	NaN	NaN	NaN	NaN	0.0760411109737248	NaN	NaN	NaN	0.0216192194894455	NaN	NaN	0.0155249183557609	NaN	NaN	0.119177835398044
NaN	0.0224211339859871	0.0604808348376716	0.0291540954850141	NaN	NaN	NaN	0.116359735625227	NaN	NaN	NaN	NaN	NaN	NaN	NaN	0.0377658372458393	0.0573084807671159	NaN	0.0386814634571617	NaN	NaN	0.0314486366544292	0.0417639195228503	NaN	NaN	0.0384120551621462	NaN	NaN	0.0480691790346347	0.0581195741328921	NaN	NaN	NaN	NaN	NaN	NaN	NaN	NaN	NaN	0.0373970856484608	NaN	NaN	NaN	0.0444744123355597	NaN	NaN	0.0671505147904056	NaN	NaN	0.129932440361555
NaN	0.106371817178935	0.0736544308198578	0.063453468614225	NaN	NaN	NaN	0.372632078269251	NaN	NaN	NaN	NaN	NaN	NaN	NaN	0.0121589429084449	0.0718869891940637	NaN	0.049349406019973	NaN	NaN	0.0375294428545543	0.0994062423147671	NaN	NaN	0.0303717379311437	NaN	NaN	0.0400343524705365	0.0260106356713546	NaN	NaN	NaN	NaN	NaN	NaN	NaN	NaN	NaN	0.0317831704994814	NaN	NaN	NaN	0.0336831019371851	NaN	NaN	0.0347885849968429	NaN	NaN	0.236611880418631
NaN	0.0723761187649897	0.0594350000179235	0.0831754069283295	NaN	NaN	NaN	0.37055259416791	NaN	NaN	NaN	NaN	NaN	NaN	NaN	0.0498453865380023	0.0388990976329309	NaN	0.0490338801625642	NaN	NaN	0.0201524198461385	0.0657887062519114	NaN	NaN	0.037710437271977	NaN	NaN	0.0146091257068665	0.0450179625378785	NaN	NaN	NaN	NaN	NaN	NaN	NaN	NaN	NaN	0.0499950496797269	NaN	NaN	NaN	0.0866813174819029	NaN	NaN	0.0560552052005623	NaN	NaN	0.253865103555741
NaN	0.534903915031855	0.212231485199065	0.0416702250706595	NaN	NaN	NaN	0.205959719264551	NaN	NaN	NaN	NaN	NaN	NaN	NaN	0.0791911324118411	0.0647240311840832	NaN	0.0225790148858244	NaN	NaN	0.0913712534891264	0.0465976628915412	NaN	NaN	0.0770577458462411	NaN	NaN	0.0228538881930859	0.0794232325290652	NaN	NaN	NaN	NaN	NaN	NaN	NaN	NaN	NaN	0.00845199756591424	NaN	NaN	NaN	0.0614331309136451	NaN	NaN	0.0454589916368063	NaN	NaN	0.137379552983336
NaN	0.59599287500027	0.180726576383654	0.0716332177339546	NaN	NaN	NaN	0.22918912665401	NaN	NaN	NaN	NaN	NaN	NaN	NaN	0.0889230138894444	0.0522733175272845	NaN	0.0527482313745517	NaN	NaN	0.0419188212196124	0.019850261927967	NaN	NaN	0.0377060223519138	NaN	NaN	0.00340520702708442	0.216312468090301	NaN	NaN	NaN	NaN	NaN	NaN	NaN	NaN	NaN	0.0319574101952347	NaN	NaN	NaN	0.034479392368983	NaN	NaN	0.0882826636655032	NaN	NaN	0.284863465697752
NaN	0.0395616519949563	0.111796179865756	0.0686395945211967	NaN	NaN	NaN	0.301029786435835	NaN	NaN	NaN	NaN	NaN	NaN	NaN	0.0614922927522904	0.0360754589430227	NaN	0.0310126135515043	NaN	NaN	0.0532781552692008	0.0212330974733674	NaN	NaN	0.0447350499318722	NaN	NaN	0.0651161381855225	0.18566187560442	NaN	NaN	NaN	NaN	NaN	NaN	NaN	NaN	NaN	0.0704035175411499	NaN	NaN	NaN	0.0683097624106179	NaN	NaN	0.0694183428555515	NaN	NaN	0.127908684460691
NaN	NaN	0.430460700357934	0.0178879466637701	NaN	NaN	NaN	0.0456097947911701	NaN	NaN	NaN	NaN	NaN	NaN	NaN	0.0455510496226988	0.0632182366481849	NaN	0.0493159405935633	NaN	NaN	NaN	0.0569665965113833	NaN	NaN	0.0469890389252746	NaN	NaN	0.0216131981690152	0.0755446450112138	NaN	NaN	NaN	NaN	NaN	NaN	NaN	NaN	NaN	0.0729649580540832	NaN	NaN	NaN	0.075756215416739	NaN	NaN	0.123301487913544	NaN	NaN	0.446458902911504
NaN	NaN	NaN	0.0939944757045375	NaN	NaN	NaN	0.0239710367862745	NaN	NaN	NaN	NaN	NaN	NaN	NaN	0.0318555252432936	0.0937206493595452	NaN	0.0709291004517626	NaN	NaN	NaN	0.0524095958825387	NaN	NaN	0.0569510568187689	NaN	NaN	0.0755476730306739	0.0508252521083512	NaN	NaN	NaN	NaN	NaN	NaN	NaN	NaN	NaN	0.274413280568557	NaN	NaN	NaN	0.0552698461093872	NaN	NaN	0.0606584580487305	NaN	NaN	0.554767907730859
NaN	NaN	NaN	0.158895061070934	NaN	NaN	NaN	0.0231211255256414	NaN	NaN	NaN	NaN	NaN	NaN	NaN	0.0284946399079737	0.0435217077743233	NaN	0.0591147453328526	NaN	NaN	NaN	0.0304666792679524	NaN	NaN	0.0518971476889213	NaN	NaN	0.0216180019992234	0.0828920129789534	NaN	NaN	NaN	NaN	NaN	NaN	NaN	NaN	NaN	0.183079356839315	NaN	NaN	NaN	0.0644743006061019	NaN	NaN	0.0194853427804014	NaN	NaN	0.319861117080318
NaN	NaN	NaN	0.222299427395177	NaN	NaN	NaN	0.0579374469822143	NaN	NaN	NaN	NaN	NaN	NaN	NaN	0.0546151983875499	0.0827315792861967	NaN	0.0363153840467659	NaN	NaN	NaN	0.0801473305323441	NaN	NaN	0.0484994453300845	NaN	NaN	0.0116840452127125	0.0646332052355965	NaN	NaN	NaN	NaN	NaN	NaN	NaN	NaN	NaN	0.0795214425835335	NaN	NaN	NaN	0.0350033542653923	NaN	NaN	0.0123202891727294	NaN	NaN	NaN
NaN	NaN	NaN	0.0725030014674895	NaN	NaN	NaN	0.0833922206983773	NaN	NaN	NaN	0.19522472248922	NaN	NaN	NaN	0.0180779519540029	0.0564200614438059	NaN	0.0524120234920617	NaN	NaN	NaN	0.095329108755494	NaN	NaN	0.0381574140960878	NaN	NaN	0.0391238178204405	0.0876519937896985	NaN	NaN	NaN	NaN	NaN	NaN	NaN	NaN	NaN	0.0261181873301788	NaN	NaN	NaN	0.0574795090919618	NaN	NaN	0.0776309886009407	NaN	NaN	NaN
NaN	NaN	NaN	0.301099698185507	NaN	NaN	NaN	0.0983698637584811	NaN	NaN	NaN	0.0944579940487551	NaN	NaN	NaN	0.0426018966063164	0.0411943576329157	NaN	0.0631524762252585	NaN	NaN	NaN	0.0933319304253713	NaN	NaN	0.0286388715775799	NaN	NaN	0.078837481296954	0.0632627557078835	NaN	NaN	NaN	NaN	NaN	NaN	NaN	NaN	NaN	0.0100139461811341	NaN	NaN	NaN	0.0537605983218811	NaN	NaN	0.0192904202930805	NaN	NaN	NaN
NaN	NaN	NaN	0.293540341261182	NaN	NaN	NaN	0.323517249889327	NaN	NaN	NaN	0.0864987664354153	NaN	NaN	NaN	0.0568339882655922	0.0426359890121883	NaN	0.0338495112503973	NaN	NaN	NaN	0.147047542540574	NaN	NaN	0.471552816615232	NaN	NaN	0.0327092799257957	0.0408703436549883	NaN	NaN	NaN	NaN	NaN	NaN	NaN	NaN	NaN	0.052611282866468	NaN	NaN	NaN	0.0325539307552654	NaN	NaN	0.233089965135525	NaN	NaN	NaN
NaN	NaN	NaN	0.28989315443749	NaN	NaN	NaN	0.222308004333209	NaN	NaN	NaN	0.0566186571657149	NaN	NaN	NaN	0.0416905589734791	0.0938432977248103	NaN	0.0907653626693631	0.395404107328791	NaN	NaN	0.0746659935053358	NaN	NaN	0.511541228316489	NaN	NaN	0.0551333880199497	0.0476148876943063	NaN	NaN	NaN	NaN	NaN	NaN	NaN	NaN	NaN	0.0458932634151329	NaN	NaN	NaN	0.0556091903000915	NaN	NaN	0.297309692666514	NaN	NaN	NaN
NaN	NaN	NaN	NaN	NaN	NaN	NaN	NaN	NaN	NaN	NaN	NaN	NaN	NaN	NaN	NaN	NaN	NaN	NaN	NaN	NaN	NaN	NaN	NaN	NaN	NaN	NaN	NaN	0.0358457183420485	0.0595610690006846	NaN	NaN	NaN	0.207796055157723	NaN	NaN	NaN	NaN	NaN	0.0922184022386819	NaN	NaN	NaN	0.058503901073681	NaN	NaN	0.323414837538799	NaN	NaN	NaN
NaN	NaN	NaN	NaN	NaN	NaN	NaN	NaN	NaN	NaN	NaN	NaN	NaN	NaN	NaN	NaN	NaN	NaN	NaN	NaN	NaN	NaN	NaN	NaN	NaN	NaN	NaN	NaN	0.0508827310059905	0.0625243168141758	NaN	NaN	NaN	0.650996789357955	NaN	NaN	NaN	NaN	NaN	0.0367686744392558	NaN	NaN	NaN	0.0512236468591776	NaN	NaN	0.352127561056327	NaN	NaN	NaN
NaN	NaN	NaN	NaN	NaN	NaN	NaN	NaN	NaN	NaN	NaN	NaN	NaN	NaN	NaN	NaN	NaN	NaN	NaN	NaN	NaN	NaN	NaN	NaN	NaN	NaN	NaN	NaN	0.0695427453028945	0.0910370769497526	NaN	NaN	NaN	0.482865504036748	NaN	NaN	NaN	NaN	NaN	NaN	NaN	NaN	NaN	0.0188498822814252	NaN	NaN	0.136311791637655	NaN	NaN	NaN
NaN	NaN	NaN	NaN	NaN	NaN	NaN	NaN	NaN	NaN	NaN	NaN	NaN	NaN	NaN	NaN	NaN	NaN	NaN	NaN	NaN	NaN	NaN	NaN	NaN	NaN	NaN	NaN	0.0442087673034722	0.0711457631514663	NaN	NaN	NaN	0.417366137268305	NaN	NaN	NaN	NaN	NaN	NaN	NaN	NaN	NaN	0.0509363533858329	NaN	NaN	0.312781601509501	NaN	NaN	NaN
NaN	NaN	NaN	NaN	NaN	NaN	NaN	NaN	NaN	NaN	NaN	NaN	NaN	NaN	NaN	NaN	NaN	NaN	NaN	NaN	NaN	NaN	NaN	NaN	NaN	NaN	NaN	NaN	0.0310605080998847	0.0323872451709181	NaN	NaN	NaN	0.647774132139616	NaN	NaN	NaN	NaN	NaN	0.0191338040590549	NaN	NaN	NaN	0.0350807586631483	NaN	NaN	0.338963548369007	NaN	NaN	NaN
NaN	NaN	NaN	NaN	NaN	NaN	NaN	NaN	NaN	NaN	NaN	NaN	NaN	NaN	NaN	NaN	NaN	NaN	NaN	NaN	NaN	NaN	NaN	NaN	NaN	NaN	NaN	NaN	0.0242840738534105	0.0554299696677692	NaN	NaN	NaN	NaN	NaN	NaN	NaN	NaN	NaN	0.065758749963716	NaN	NaN	NaN	0.0669756671412641	NaN	NaN	0.0764938174098841	NaN	NaN	NaN
NaN	NaN	NaN	NaN	NaN	NaN	NaN	NaN	NaN	NaN	NaN	NaN	NaN	NaN	NaN	NaN	NaN	NaN	NaN	NaN	NaN	NaN	NaN	NaN	NaN	NaN	NaN	NaN	0.0451678118191197	0.0564253326066566	NaN	NaN	NaN	NaN	NaN	NaN	NaN	NaN	NaN	0.0531468749866655	NaN	NaN	NaN	0.0262003791777275	NaN	NaN	0.0235826350087853	NaN	NaN	NaN
NaN	NaN	NaN	NaN	NaN	NaN	NaN	NaN	NaN	NaN	NaN	NaN	NaN	NaN	NaN	NaN	NaN	NaN	NaN	NaN	NaN	NaN	NaN	NaN	NaN	NaN	NaN	NaN	0.0272483863033081	0.0712061053696073	NaN	NaN	NaN	NaN	NaN	NaN	NaN	NaN	NaN	0.0375434854085277	NaN	NaN	NaN	0.0376610985459679	NaN	NaN	0.0172398061520081	NaN	NaN	NaN
NaN	NaN	NaN	NaN	NaN	NaN	NaN	NaN	NaN	NaN	NaN	NaN	NaN	NaN	NaN	NaN	NaN	NaN	NaN	NaN	NaN	NaN	NaN	NaN	NaN	NaN	NaN	NaN	0.0470199666190476	0.0450647316841586	NaN	NaN	NaN	NaN	NaN	NaN	NaN	NaN	NaN	0.0352640460637308	NaN	NaN	NaN	0.061041236676399	NaN	NaN	0.038645839475224	NaN	NaN	NaN
NaN	NaN	NaN	NaN	NaN	NaN	NaN	NaN	NaN	NaN	NaN	NaN	NaN	NaN	NaN	NaN	NaN	NaN	NaN	NaN	NaN	NaN	NaN	NaN	NaN	NaN	NaN	NaN	0.0211387056932277	0.0392461162426073	NaN	NaN	NaN	NaN	NaN	NaN	NaN	NaN	NaN	0.028340798884746	NaN	NaN	NaN	0.0240130709657353	NaN	NaN	0.0856542006440101	NaN	NaN	NaN
NaN	NaN	NaN	NaN	NaN	NaN	NaN	NaN	NaN	NaN	NaN	NaN	NaN	NaN	NaN	NaN	NaN	NaN	NaN	NaN	NaN	NaN	NaN	NaN	NaN	NaN	NaN	NaN	0.0758691207252409	0.0468496431259143	NaN	NaN	NaN	NaN	NaN	NaN	NaN	NaN	NaN	0.0411740896651289	NaN	NaN	NaN	0.0424114268284361	NaN	NaN	0.0568526639977061	NaN	NaN	NaN
NaN	NaN	NaN	NaN	NaN	NaN	NaN	NaN	NaN	NaN	NaN	NaN	NaN	NaN	NaN	NaN	NaN	NaN	NaN	NaN	NaN	NaN	NaN	NaN	NaN	NaN	NaN	NaN	0.112667177100867	0.0354986120520853	NaN	NaN	NaN	NaN	NaN	NaN	NaN	NaN	NaN	0.0394143833605772	NaN	NaN	NaN	0.0047137219005704	NaN	NaN	0.0435645740053446	NaN	NaN	NaN
NaN	NaN	NaN	NaN	NaN	NaN	NaN	NaN	NaN	NaN	NaN	NaN	NaN	NaN	NaN	NaN	NaN	NaN	NaN	NaN	NaN	NaN	NaN	NaN	NaN	NaN	NaN	NaN	0.0414524250136111	0.043284681194546	NaN	NaN	NaN	NaN	NaN	NaN	NaN	NaN	NaN	0.028980641280953	NaN	NaN	NaN	0.0846288687529052	NaN	NaN	0.0307820321658535	NaN	NaN	NaN
NaN	NaN	NaN	NaN	NaN	NaN	NaN	NaN	NaN	NaN	NaN	NaN	NaN	NaN	NaN	NaN	NaN	NaN	NaN	NaN	NaN	NaN	NaN	NaN	NaN	NaN	NaN	NaN	0.0676867935178828	0.0533782503786663	NaN	NaN	NaN	NaN	NaN	NaN	NaN	NaN	NaN	0.0283887522791736	NaN	NaN	NaN	0.0751501557728004	NaN	NaN	NaN	NaN	NaN	NaN
NaN	NaN	NaN	NaN	NaN	NaN	NaN	NaN	NaN	NaN	NaN	NaN	NaN	NaN	NaN	NaN	NaN	NaN	NaN	NaN	NaN	NaN	NaN	NaN	NaN	NaN	NaN	NaN	0.101850614450588	0.0580871281173065	NaN	NaN	NaN	NaN	NaN	NaN	NaN	NaN	NaN	0.0268588652938734	NaN	NaN	NaN	0.0317796396543241	NaN	NaN	NaN	NaN	NaN	NaN
NaN	NaN	NaN	NaN	NaN	NaN	NaN	NaN	NaN	NaN	NaN	NaN	NaN	NaN	NaN	NaN	NaN	NaN	NaN	NaN	NaN	NaN	NaN	NaN	NaN	NaN	NaN	NaN	0.060655321826111	0.0326823667417588	NaN	NaN	NaN	NaN	NaN	NaN	NaN	NaN	NaN	0.0711860715383697	NaN	NaN	NaN	0.0209781680194941	NaN	NaN	NaN	NaN	NaN	NaN
NaN	NaN	NaN	NaN	NaN	NaN	NaN	NaN	NaN	NaN	NaN	NaN	NaN	NaN	NaN	NaN	NaN	NaN	NaN	NaN	NaN	NaN	NaN	NaN	NaN	NaN	NaN	NaN	0.086762051903913	0.047512885207716	NaN	NaN	NaN	NaN	NaN	NaN	NaN	NaN	NaN	0.0669138127357722	NaN	NaN	NaN	0.0430886508523318	NaN	NaN	NaN	NaN	NaN	NaN
NaN	NaN	NaN	NaN	NaN	NaN	NaN	NaN	NaN	NaN	NaN	NaN	NaN	NaN	NaN	NaN	NaN	NaN	NaN	NaN	NaN	NaN	NaN	NaN	NaN	NaN	NaN	NaN	0.0547618644423849	0.0212016008385583	NaN	NaN	NaN	NaN	NaN	NaN	NaN	NaN	NaN	0.0557181500245977	NaN	NaN	NaN	0.0343912104114865	NaN	NaN	NaN	NaN	NaN	NaN
NaN	NaN	NaN	NaN	NaN	NaN	NaN	NaN	NaN	NaN	NaN	NaN	NaN	NaN	NaN	NaN	NaN	NaN	NaN	NaN	NaN	NaN	NaN	NaN	NaN	NaN	NaN	NaN	0.00863467574432255	0.0179183641319603	NaN	NaN	NaN	NaN	NaN	NaN	NaN	NaN	NaN	0.034911670755744	NaN	NaN	NaN	0.0512868755709646	NaN	NaN	NaN	NaN	NaN	NaN
NaN	NaN	NaN	NaN	NaN	NaN	NaN	NaN	NaN	NaN	NaN	NaN	NaN	NaN	NaN	NaN	NaN	NaN	NaN	NaN	NaN	NaN	NaN	NaN	NaN	NaN	NaN	NaN	0.0597053612143518	0.053570329782904	NaN	NaN	NaN	NaN	NaN	NaN	NaN	NaN	NaN	0.0541749845535384	NaN	NaN	NaN	0.0415953030860763	NaN	NaN	NaN	NaN	NaN	NaN
NaN	NaN	NaN	NaN	NaN	NaN	NaN	NaN	NaN	NaN	NaN	NaN	NaN	NaN	NaN	NaN	NaN	NaN	NaN	NaN	NaN	NaN	NaN	NaN	NaN	NaN	NaN	NaN	0.0517069416585966	0.021104035533306	NaN	NaN	NaN	NaN	NaN	NaN	NaN	NaN	NaN	0.0780664604045971	NaN	NaN	NaN	0.0345555645074935	NaN	NaN	NaN	NaN	NaN	NaN
NaN	NaN	NaN	NaN	NaN	NaN	NaN	NaN	NaN	NaN	NaN	NaN	NaN	NaN	NaN	NaN	NaN	NaN	NaN	NaN	NaN	NaN	NaN	NaN	NaN	NaN	NaN	NaN	0.0660150309706806	0.0345018800683302	NaN	NaN	NaN	NaN	NaN	NaN	NaN	NaN	NaN	0.0549855821380794	NaN	NaN	NaN	0.0608419250847309	NaN	NaN	NaN	NaN	NaN	NaN
NaN	NaN	NaN	NaN	NaN	NaN	NaN	NaN	NaN	NaN	NaN	NaN	NaN	NaN	NaN	NaN	NaN	NaN	NaN	NaN	NaN	NaN	NaN	NaN	NaN	NaN	NaN	NaN	0.249063992837117	0.0659779540099677	NaN	NaN	NaN	NaN	NaN	NaN	NaN	NaN	NaN	0.0603031603474393	NaN	NaN	NaN	0.0169258407565646	NaN	NaN	NaN	NaN	NaN	NaN
NaN	NaN	NaN	NaN	NaN	NaN	NaN	NaN	NaN	NaN	NaN	NaN	NaN	NaN	NaN	NaN	NaN	NaN	NaN	NaN	NaN	NaN	NaN	NaN	NaN	NaN	NaN	NaN	0.251201532509979	0.0163430930929227	NaN	NaN	NaN	NaN	NaN	NaN	NaN	NaN	NaN	NaN	NaN	NaN	NaN	0.0695799985548154	NaN	NaN	NaN	NaN	NaN	NaN
NaN	NaN	NaN	NaN	NaN	NaN	NaN	NaN	NaN	NaN	NaN	NaN	NaN	NaN	NaN	NaN	NaN	NaN	NaN	NaN	NaN	NaN	NaN	NaN	NaN	NaN	NaN	NaN	0.4464678998068	0.0624926285420743	NaN	NaN	NaN	NaN	NaN	NaN	NaN	NaN	NaN	NaN	NaN	NaN	NaN	0.10027871246851	NaN	NaN	NaN	NaN	NaN	NaN
NaN	NaN	NaN	NaN	NaN	NaN	NaN	NaN	NaN	NaN	NaN	NaN	NaN	NaN	NaN	NaN	NaN	NaN	NaN	NaN	NaN	NaN	NaN	NaN	NaN	NaN	NaN	NaN	0.0224084646791849	0.0383603946698935	NaN	NaN	NaN	NaN	NaN	NaN	NaN	NaN	NaN	NaN	NaN	NaN	NaN	0.0580781406206228	NaN	NaN	NaN	NaN	NaN	NaN
NaN	NaN	NaN	NaN	NaN	NaN	NaN	NaN	NaN	NaN	NaN	NaN	NaN	NaN	NaN	NaN	NaN	NaN	NaN	NaN	NaN	NaN	NaN	NaN	NaN	NaN	NaN	NaN	0.0623087483249196	0.0343216361224963	NaN	NaN	NaN	NaN	NaN	NaN	NaN	NaN	NaN	NaN	NaN	NaN	NaN	0.0427961480129956	NaN	NaN	NaN	NaN	NaN	NaN
NaN	NaN	NaN	NaN	NaN	NaN	NaN	NaN	NaN	NaN	NaN	NaN	NaN	NaN	NaN	NaN	NaN	NaN	NaN	NaN	NaN	NaN	NaN	NaN	NaN	NaN	NaN	NaN	0.035498395350638	0.0710055204316278	NaN	NaN	NaN	NaN	NaN	NaN	NaN	NaN	NaN	NaN	NaN	NaN	NaN	0.0570216651964613	NaN	NaN	NaN	NaN	NaN	NaN
NaN	NaN	NaN	NaN	NaN	NaN	NaN	NaN	NaN	NaN	NaN	NaN	NaN	NaN	NaN	NaN	NaN	NaN	NaN	NaN	NaN	NaN	NaN	NaN	NaN	NaN	NaN	NaN	0.0366580578870311	0.0657407979541681	NaN	NaN	NaN	NaN	NaN	NaN	NaN	NaN	NaN	NaN	NaN	NaN	NaN	0.0340971921954923	NaN	NaN	NaN	NaN	NaN	NaN
NaN	NaN	NaN	NaN	NaN	NaN	NaN	NaN	NaN	NaN	NaN	NaN	NaN	NaN	NaN	NaN	NaN	NaN	NaN	NaN	NaN	NaN	NaN	NaN	NaN	NaN	NaN	NaN	0.0769978423058841	0.0856310824442874	NaN	NaN	NaN	NaN	NaN	NaN	NaN	NaN	NaN	NaN	NaN	NaN	NaN	0.0410240302907013	NaN	NaN	NaN	NaN	NaN	NaN
NaN	NaN	NaN	NaN	NaN	NaN	NaN	NaN	NaN	NaN	NaN	NaN	NaN	NaN	NaN	NaN	NaN	NaN	NaN	NaN	NaN	NaN	NaN	NaN	NaN	NaN	NaN	NaN	0.0223362252286276	0.0769241451426173	NaN	NaN	NaN	NaN	NaN	NaN	NaN	NaN	NaN	NaN	NaN	NaN	NaN	0.0605554247575315	NaN	NaN	NaN	NaN	NaN	NaN
NaN	NaN	NaN	NaN	NaN	NaN	NaN	NaN	NaN	NaN	NaN	NaN	NaN	NaN	NaN	NaN	NaN	NaN	NaN	NaN	NaN	NaN	NaN	NaN	NaN	NaN	NaN	NaN	0.0565198866452917	0.0839176899508378	NaN	NaN	NaN	NaN	NaN	NaN	NaN	NaN	NaN	NaN	NaN	NaN	NaN	0.347308421938364	NaN	NaN	NaN	NaN	NaN	NaN
NaN	NaN	NaN	NaN	NaN	NaN	NaN	NaN	NaN	NaN	NaN	NaN	NaN	NaN	NaN	NaN	NaN	NaN	NaN	NaN	NaN	NaN	NaN	NaN	NaN	NaN	NaN	NaN	0.0866622629853205	0.0617217740910241	NaN	NaN	NaN	NaN	NaN	NaN	NaN	NaN	NaN	NaN	NaN	NaN	NaN	NaN	NaN	NaN	NaN	NaN	NaN	NaN
NaN	NaN	NaN	NaN	NaN	NaN	NaN	NaN	NaN	NaN	NaN	NaN	NaN	NaN	NaN	NaN	NaN	NaN	NaN	NaN	NaN	NaN	NaN	NaN	NaN	NaN	NaN	NaN	0.403862653307096	0.10299177539581	NaN	NaN	NaN	NaN	NaN	NaN	NaN	NaN	NaN	NaN	NaN	NaN	NaN	NaN	NaN	NaN	NaN	NaN	NaN	NaN
NaN	NaN	NaN	NaN	NaN	NaN	NaN	NaN	NaN	NaN	NaN	NaN	NaN	NaN	NaN	NaN	NaN	NaN	NaN	NaN	NaN	NaN	NaN	NaN	NaN	NaN	NaN	NaN	NaN	0.0987122053912093	NaN	NaN	NaN	NaN	NaN	NaN	NaN	NaN	NaN	NaN	NaN	NaN	NaN	NaN	NaN	NaN	NaN	NaN	NaN	NaN
NaN	NaN	NaN	NaN	NaN	NaN	NaN	NaN	NaN	NaN	NaN	NaN	NaN	NaN	NaN	NaN	NaN	NaN	NaN	NaN	NaN	NaN	NaN	NaN	NaN	NaN	NaN	NaN	NaN	0.0382087365135832	NaN	NaN	NaN	NaN	NaN	NaN	NaN	NaN	NaN	NaN	NaN	NaN	NaN	NaN	NaN	NaN	NaN	NaN	NaN	NaN
NaN	NaN	NaN	NaN	NaN	NaN	NaN	NaN	NaN	NaN	NaN	NaN	NaN	NaN	NaN	NaN	NaN	NaN	NaN	NaN	NaN	NaN	NaN	NaN	NaN	NaN	NaN	NaN	NaN	NaN	NaN	NaN	NaN	NaN	NaN	NaN	NaN	NaN	NaN	NaN	NaN	NaN	NaN	NaN	NaN	NaN	NaN	NaN	NaN	NaN
NaN	NaN	NaN	NaN	NaN	NaN	NaN	NaN	NaN	NaN	NaN	NaN	NaN	NaN	NaN	NaN	NaN	NaN	NaN	NaN	NaN	NaN	NaN	NaN	NaN	NaN	NaN	NaN	NaN	NaN	NaN	NaN	NaN	NaN	NaN	NaN	NaN	NaN	NaN	NaN	NaN	NaN	NaN	NaN	NaN	NaN	NaN	NaN	NaN	NaN
NaN	NaN	NaN	NaN	NaN	NaN	NaN	NaN	NaN	NaN	NaN	NaN	NaN	NaN	NaN	NaN	NaN	NaN	NaN	NaN	NaN	NaN	NaN	NaN	NaN	NaN	NaN	NaN	NaN	NaN	NaN	NaN	NaN	NaN	NaN	NaN	NaN	NaN	NaN	NaN	NaN	NaN	NaN	NaN	NaN	NaN	NaN	NaN	NaN	NaN
NaN	NaN	NaN	NaN	NaN	NaN	NaN	NaN	NaN	NaN	NaN	NaN	NaN	NaN	NaN	NaN	NaN	NaN	NaN	NaN	NaN	NaN	NaN	NaN	NaN	NaN	NaN	NaN	NaN	NaN	NaN	NaN	NaN	NaN	NaN	NaN	NaN	NaN	NaN	NaN	NaN	NaN	NaN	NaN	NaN	NaN	NaN	NaN	NaN	NaN
NaN	NaN	NaN	NaN	NaN	NaN	NaN	NaN	NaN	NaN	NaN	NaN	NaN	NaN	NaN	NaN	NaN	NaN	NaN	NaN	NaN	NaN	NaN	NaN	NaN	NaN	NaN	NaN	NaN	NaN	NaN	NaN	NaN	NaN	NaN	NaN	NaN	NaN	NaN	NaN	NaN	NaN	NaN	NaN	NaN	NaN	NaN	NaN	NaN	NaN
NaN	NaN	NaN	NaN	NaN	NaN	NaN	NaN	NaN	NaN	NaN	NaN	NaN	NaN	NaN	NaN	NaN	NaN	NaN	NaN	NaN	NaN	NaN	NaN	NaN	NaN	NaN	NaN	NaN	NaN	NaN	NaN	NaN	NaN	NaN	NaN	NaN	NaN	NaN	NaN	NaN	NaN	NaN	NaN	NaN	NaN	NaN	NaN	NaN	NaN
NaN	NaN	NaN	NaN	NaN	NaN	NaN	NaN	NaN	NaN	NaN	NaN	NaN	NaN	NaN	NaN	NaN	NaN	NaN	NaN	NaN	NaN	NaN	NaN	NaN	NaN	NaN	NaN	NaN	NaN	NaN	NaN	NaN	NaN	NaN	NaN	NaN	NaN	NaN	NaN	NaN	NaN	NaN	NaN	NaN	NaN	NaN	NaN	NaN	NaN
NaN	NaN	NaN	NaN	NaN	NaN	NaN	NaN	NaN	NaN	NaN	NaN	NaN	NaN	NaN	NaN	NaN	NaN	NaN	NaN	NaN	NaN	NaN	NaN	NaN	NaN	NaN	NaN	NaN	NaN	NaN	NaN	NaN	NaN	NaN	NaN	NaN	NaN	NaN	NaN	NaN	NaN	NaN	NaN	NaN	NaN	NaN	NaN	NaN	NaN
NaN	NaN	NaN	NaN	NaN	NaN	NaN	NaN	NaN	NaN	NaN	NaN	NaN	NaN	NaN	NaN	NaN	NaN	NaN	NaN	NaN	NaN	NaN	NaN	NaN	NaN	NaN	NaN	NaN	NaN	NaN	NaN	NaN	NaN	NaN	NaN	NaN	NaN	NaN	NaN	NaN	NaN	NaN	NaN	NaN	NaN	NaN	NaN	NaN	NaN
NaN	NaN	NaN	NaN	NaN	NaN	NaN	NaN	NaN	NaN	NaN	NaN	NaN	NaN	NaN	NaN	NaN	NaN	NaN	NaN	NaN	NaN	NaN	NaN	NaN	NaN	NaN	NaN	NaN	NaN	NaN	NaN	NaN	NaN	NaN	NaN	NaN	NaN	NaN	NaN	NaN	NaN	NaN	NaN	NaN	NaN	NaN	NaN	NaN	NaN
NaN	NaN	NaN	NaN	NaN	NaN	NaN	NaN	NaN	NaN	NaN	NaN	NaN	NaN	NaN	NaN	NaN	NaN	NaN	NaN	NaN	NaN	NaN	NaN	NaN	NaN	NaN	NaN	NaN	NaN	NaN	NaN	NaN	NaN	NaN	NaN	NaN	NaN	NaN	NaN	NaN	NaN	NaN	NaN	NaN	NaN	NaN	NaN	NaN	NaN
NaN	NaN	NaN	NaN	NaN	NaN	NaN	NaN	NaN	NaN	NaN	NaN	NaN	NaN	NaN	NaN	NaN	NaN	NaN	NaN	NaN	NaN	NaN	NaN	NaN	NaN	NaN	NaN	NaN	NaN	NaN	NaN	NaN	NaN	NaN	NaN	NaN	NaN	NaN	NaN	NaN	NaN	NaN	NaN	NaN	NaN	NaN	NaN	NaN	NaN
NaN	NaN	NaN	NaN	NaN	NaN	NaN	NaN	NaN	NaN	NaN	NaN	NaN	NaN	NaN	NaN	NaN	NaN	NaN	NaN	NaN	NaN	NaN	NaN	NaN	NaN	NaN	NaN	NaN	NaN	NaN	NaN	NaN	NaN	NaN	NaN	NaN	NaN	NaN	NaN	NaN	NaN	NaN	NaN	NaN	NaN	NaN	NaN	NaN	NaN
NaN	NaN	NaN	NaN	NaN	NaN	NaN	NaN	NaN	NaN	NaN	NaN	NaN	NaN	NaN	NaN	NaN	NaN	NaN	NaN	NaN	NaN	NaN	NaN	NaN	NaN	NaN	NaN	NaN	NaN	NaN	NaN	NaN	NaN	NaN	NaN	NaN	NaN	NaN	NaN	NaN	NaN	NaN	NaN	NaN	NaN	NaN	NaN	NaN	NaN
NaN	NaN	NaN	NaN	NaN	NaN	NaN	NaN	NaN	NaN	NaN	NaN	NaN	NaN	NaN	NaN	NaN	NaN	NaN	NaN	NaN	NaN	NaN	NaN	NaN	NaN	NaN	NaN	NaN	NaN	NaN	NaN	NaN	NaN	NaN	NaN	NaN	NaN	NaN	NaN	NaN	NaN	NaN	NaN	NaN	NaN	NaN	NaN	NaN	NaN
NaN	NaN	NaN	NaN	NaN	NaN	NaN	NaN	NaN	NaN	NaN	NaN	NaN	NaN	NaN	NaN	NaN	NaN	NaN	NaN	NaN	NaN	NaN	NaN	NaN	NaN	NaN	NaN	NaN	NaN	NaN	NaN	NaN	NaN	NaN	NaN	NaN	NaN	NaN	NaN	NaN	NaN	NaN	NaN	NaN	NaN	NaN	NaN	NaN	NaN
NaN	NaN	NaN	NaN	NaN	NaN	NaN	NaN	NaN	NaN	NaN	NaN	NaN	NaN	NaN	NaN	NaN	NaN	NaN	NaN	NaN	NaN	NaN	NaN	NaN	NaN	NaN	NaN	NaN	NaN	NaN	NaN	NaN	NaN	NaN	NaN	NaN	NaN	NaN	NaN	NaN	NaN	NaN	NaN	NaN	NaN	NaN	NaN	NaN	NaN
NaN	NaN	NaN	NaN	NaN	NaN	NaN	NaN	NaN	NaN	NaN	NaN	NaN	NaN	NaN	NaN	NaN	NaN	NaN	NaN	NaN	NaN	NaN	NaN	NaN	NaN	NaN	NaN	NaN	NaN	NaN	NaN	NaN	NaN	NaN	NaN	NaN	NaN	NaN	NaN	NaN	NaN	NaN	NaN	NaN	NaN	NaN	NaN	NaN	NaN
NaN	NaN	NaN	NaN	NaN	NaN	NaN	NaN	NaN	NaN	NaN	NaN	NaN	NaN	NaN	NaN	NaN	NaN	NaN	NaN	NaN	NaN	NaN	NaN	NaN	NaN	NaN	NaN	NaN	NaN	NaN	NaN	NaN	NaN	NaN	NaN	NaN	NaN	NaN	NaN	NaN	NaN	NaN	NaN	NaN	NaN	NaN	NaN	NaN	NaN
NaN	NaN	NaN	NaN	NaN	NaN	NaN	NaN	NaN	NaN	NaN	NaN	NaN	NaN	NaN	NaN	NaN	NaN	NaN	NaN	NaN	NaN	NaN	NaN	NaN	NaN	NaN	NaN	NaN	NaN	NaN	NaN	NaN	NaN	NaN	NaN	NaN	NaN	NaN	NaN	NaN	NaN	NaN	NaN	NaN	NaN	NaN	NaN	NaN	NaN
NaN	NaN	NaN	NaN	NaN	NaN	NaN	NaN	NaN	NaN	NaN	NaN	NaN	NaN	NaN	NaN	NaN	NaN	NaN	NaN	NaN	NaN	NaN	NaN	NaN	NaN	NaN	NaN	NaN	NaN	NaN	NaN	NaN	NaN	NaN	NaN	NaN	NaN	NaN	NaN	NaN	NaN	NaN	NaN	NaN	NaN	NaN	NaN	NaN	NaN
NaN	NaN	NaN	NaN	NaN	NaN	NaN	NaN	NaN	NaN	NaN	NaN	NaN	NaN	NaN	NaN	NaN	NaN	NaN	NaN	NaN	NaN	NaN	NaN	NaN	NaN	NaN	NaN	NaN	NaN	NaN	NaN	NaN	NaN	NaN	NaN	NaN	NaN	NaN	NaN	NaN	NaN	NaN	NaN	NaN	NaN	NaN	NaN	NaN	NaN
NaN	NaN	NaN	NaN	NaN	NaN	NaN	NaN	NaN	NaN	NaN	NaN	NaN	NaN	NaN	NaN	NaN	NaN	NaN	NaN	NaN	NaN	NaN	NaN	NaN	NaN	NaN	NaN	NaN	NaN	NaN	NaN	NaN	NaN	NaN	NaN	NaN	NaN	NaN	NaN	NaN	NaN	NaN	NaN	NaN	NaN	NaN	NaN	NaN	NaN
NaN	NaN	NaN	NaN	NaN	NaN	NaN	NaN	NaN	NaN	NaN	NaN	NaN	NaN	NaN	NaN	NaN	NaN	NaN	NaN	NaN	NaN	NaN	NaN	NaN	NaN	NaN	NaN	NaN	NaN	NaN	NaN	NaN	NaN	NaN	NaN	NaN	NaN	NaN	NaN	NaN	NaN	NaN	NaN	NaN	NaN	NaN	NaN	NaN	NaN
NaN	NaN	NaN	NaN	NaN	NaN	NaN	NaN	NaN	NaN	NaN	NaN	NaN	NaN	NaN	NaN	NaN	NaN	NaN	NaN	NaN	NaN	NaN	NaN	NaN	NaN	NaN	NaN	NaN	NaN	NaN	NaN	NaN	NaN	NaN	NaN	NaN	NaN	NaN	NaN	NaN	NaN	NaN	NaN	NaN	NaN	NaN	NaN	NaN	NaN
NaN	NaN	NaN	NaN	NaN	NaN	NaN	NaN	NaN	NaN	NaN	NaN	NaN	NaN	NaN	NaN	NaN	NaN	NaN	NaN	NaN	NaN	NaN	NaN	NaN	NaN	NaN	NaN	NaN	NaN	NaN	NaN	NaN	NaN	NaN	NaN	NaN	NaN	NaN	NaN	NaN	NaN	NaN	NaN	NaN	NaN	NaN	NaN	NaN	NaN
NaN	NaN	NaN	NaN	NaN	NaN	NaN	NaN	NaN	NaN	NaN	NaN	NaN	NaN	NaN	NaN	NaN	NaN	NaN	NaN	NaN	NaN	NaN	NaN	NaN	NaN	NaN	NaN	NaN	NaN	NaN	NaN	NaN	NaN	NaN	NaN	NaN	NaN	NaN	NaN	NaN	NaN	NaN	NaN	NaN	NaN	NaN	NaN	NaN	NaN
NaN	NaN	NaN	NaN	NaN	NaN	NaN	NaN	NaN	NaN	NaN	NaN	NaN	NaN	NaN	NaN	NaN	NaN	NaN	NaN	NaN	NaN	NaN	NaN	NaN	NaN	NaN	NaN	NaN	NaN	NaN	NaN	NaN	NaN	NaN	NaN	NaN	NaN	NaN	NaN	NaN	NaN	NaN	NaN	NaN	NaN	NaN	NaN	NaN	NaN
NaN	NaN	NaN	NaN	NaN	NaN	NaN	NaN	NaN	NaN	NaN	NaN	NaN	NaN	NaN	NaN	NaN	NaN	NaN	NaN	NaN	NaN	NaN	NaN	NaN	NaN	NaN	NaN	NaN	NaN	NaN	NaN	NaN	NaN	NaN	NaN	NaN	NaN	NaN	NaN	NaN	NaN	NaN	NaN	NaN	NaN	NaN	NaN	NaN	NaN
NaN	NaN	NaN	NaN	NaN	NaN	NaN	NaN	NaN	NaN	NaN	NaN	NaN	NaN	NaN	NaN	NaN	NaN	NaN	NaN	NaN	NaN	NaN	NaN	NaN	NaN	NaN	NaN	NaN	NaN	NaN	NaN	NaN	NaN	NaN	NaN	NaN	NaN	NaN	NaN	NaN	NaN	NaN	NaN	NaN	NaN	NaN	NaN	NaN	NaN
NaN	NaN	NaN	NaN	NaN	NaN	NaN	NaN	NaN	NaN	NaN	NaN	NaN	NaN	NaN	NaN	NaN	NaN	NaN	NaN	NaN	NaN	NaN	NaN	NaN	NaN	NaN	NaN	NaN	NaN	NaN	NaN	NaN	NaN	NaN	NaN	NaN	NaN	NaN	NaN	NaN	NaN	NaN	NaN	NaN	NaN	NaN	NaN	NaN	NaN
NaN	NaN	NaN	NaN	NaN	NaN	NaN	NaN	NaN	NaN	NaN	NaN	NaN	NaN	NaN	NaN	NaN	NaN	NaN	NaN	NaN	NaN	NaN	NaN	NaN	NaN	NaN	NaN	NaN	NaN	NaN	NaN	NaN	NaN	NaN	NaN	NaN	NaN	NaN	NaN	NaN	NaN	NaN	NaN	NaN	NaN	NaN	NaN	NaN	NaN
[truncated: 73 more columns]
