# Supplementary material for: Notch-dependent and -independent transcription are modulated by tissue movements at gastrulation
Source: eLife. 2022 May 18;11:e73656. doi: 10.7554/eLife.73656 (PMC9183233; doi:10.7554/eLife.73656)
Supplement: Source data 1. [file elife-73656-data1.zip › numerical data/6S3B_m5m8peve Fog:+_MSE_sorted-Gast_SpotMov_normF-Y.txt]

NaN	NaN	NaN	NaN	NaN	NaN	NaN	NaN	NaN	NaN	NaN	NaN	NaN	NaN	NaN	NaN	NaN	NaN	NaN	NaN	NaN	NaN	NaN	NaN	NaN	NaN	NaN	NaN	NaN	NaN	NaN	NaN	NaN	NaN	NaN	NaN	NaN	NaN	NaN	NaN	NaN	NaN	NaN	NaN	NaN	NaN	NaN	NaN	NaN	NaN
NaN	NaN	NaN	NaN	NaN	NaN	NaN	NaN	NaN	NaN	NaN	NaN	NaN	NaN	NaN	NaN	NaN	NaN	NaN	NaN	NaN	NaN	NaN	NaN	NaN	NaN	NaN	NaN	NaN	NaN	NaN	NaN	NaN	NaN	NaN	NaN	NaN	NaN	NaN	NaN	NaN	NaN	NaN	NaN	NaN	NaN	NaN	NaN	NaN	NaN
NaN	NaN	NaN	NaN	NaN	NaN	NaN	NaN	NaN	NaN	NaN	NaN	NaN	NaN	NaN	NaN	NaN	NaN	NaN	NaN	NaN	NaN	NaN	NaN	NaN	NaN	NaN	NaN	NaN	NaN	NaN	NaN	NaN	NaN	NaN	NaN	NaN	NaN	NaN	NaN	NaN	NaN	NaN	NaN	NaN	NaN	NaN	NaN	NaN	NaN
NaN	NaN	NaN	NaN	NaN	NaN	NaN	NaN	NaN	NaN	NaN	NaN	NaN	NaN	NaN	NaN	NaN	NaN	NaN	NaN	NaN	NaN	NaN	NaN	NaN	NaN	NaN	NaN	NaN	NaN	NaN	NaN	NaN	NaN	NaN	NaN	NaN	NaN	NaN	NaN	NaN	NaN	NaN	NaN	NaN	NaN	NaN	NaN	NaN	NaN
NaN	NaN	NaN	NaN	NaN	NaN	NaN	NaN	NaN	NaN	NaN	NaN	NaN	NaN	NaN	NaN	NaN	NaN	NaN	NaN	NaN	NaN	NaN	NaN	NaN	NaN	NaN	NaN	NaN	NaN	NaN	NaN	NaN	NaN	NaN	NaN	NaN	NaN	NaN	NaN	NaN	NaN	NaN	NaN	NaN	NaN	NaN	NaN	NaN	NaN
NaN	NaN	NaN	NaN	NaN	NaN	NaN	NaN	NaN	NaN	NaN	NaN	NaN	NaN	NaN	NaN	NaN	NaN	NaN	NaN	NaN	NaN	NaN	NaN	NaN	NaN	NaN	NaN	NaN	NaN	NaN	NaN	NaN	NaN	NaN	NaN	NaN	NaN	NaN	NaN	NaN	NaN	NaN	NaN	NaN	NaN	NaN	NaN	NaN	NaN
NaN	NaN	NaN	NaN	NaN	NaN	NaN	NaN	NaN	NaN	NaN	NaN	NaN	NaN	NaN	NaN	NaN	NaN	NaN	NaN	NaN	NaN	NaN	NaN	NaN	NaN	NaN	NaN	NaN	NaN	NaN	NaN	NaN	NaN	NaN	NaN	NaN	NaN	NaN	NaN	NaN	NaN	NaN	NaN	NaN	NaN	NaN	NaN	NaN	NaN
NaN	NaN	NaN	NaN	NaN	NaN	NaN	NaN	NaN	NaN	NaN	NaN	NaN	NaN	NaN	NaN	NaN	NaN	NaN	NaN	NaN	NaN	NaN	NaN	NaN	NaN	NaN	NaN	NaN	NaN	NaN	NaN	NaN	NaN	NaN	NaN	NaN	NaN	NaN	NaN	NaN	NaN	NaN	NaN	NaN	NaN	NaN	NaN	NaN	NaN
NaN	NaN	NaN	NaN	NaN	NaN	NaN	NaN	NaN	NaN	NaN	NaN	NaN	NaN	NaN	NaN	NaN	NaN	NaN	NaN	NaN	NaN	NaN	NaN	NaN	NaN	NaN	NaN	NaN	NaN	NaN	NaN	NaN	NaN	NaN	NaN	NaN	NaN	NaN	NaN	NaN	NaN	NaN	NaN	NaN	NaN	NaN	NaN	NaN	NaN
NaN	NaN	NaN	NaN	NaN	NaN	NaN	NaN	NaN	NaN	NaN	NaN	NaN	NaN	NaN	NaN	NaN	NaN	NaN	NaN	NaN	NaN	NaN	NaN	NaN	NaN	NaN	NaN	NaN	NaN	NaN	NaN	NaN	NaN	NaN	NaN	NaN	NaN	NaN	NaN	NaN	NaN	NaN	NaN	NaN	NaN	NaN	NaN	NaN	NaN
NaN	NaN	NaN	NaN	NaN	NaN	NaN	NaN	NaN	NaN	NaN	NaN	NaN	NaN	NaN	NaN	NaN	NaN	NaN	NaN	NaN	NaN	NaN	NaN	NaN	NaN	NaN	NaN	NaN	NaN	NaN	NaN	NaN	NaN	NaN	NaN	NaN	NaN	NaN	NaN	NaN	NaN	NaN	NaN	NaN	NaN	NaN	NaN	NaN	NaN
NaN	NaN	NaN	NaN	NaN	NaN	NaN	NaN	NaN	NaN	NaN	NaN	NaN	NaN	NaN	NaN	NaN	NaN	NaN	NaN	NaN	NaN	NaN	NaN	NaN	NaN	NaN	NaN	NaN	NaN	NaN	NaN	NaN	NaN	NaN	NaN	NaN	NaN	NaN	NaN	NaN	NaN	NaN	NaN	NaN	NaN	NaN	NaN	NaN	NaN
NaN	NaN	NaN	NaN	NaN	NaN	NaN	NaN	NaN	NaN	NaN	NaN	NaN	NaN	NaN	NaN	NaN	NaN	NaN	NaN	NaN	NaN	NaN	NaN	NaN	NaN	NaN	NaN	NaN	NaN	NaN	NaN	NaN	NaN	NaN	NaN	NaN	NaN	NaN	NaN	NaN	NaN	NaN	NaN	NaN	NaN	NaN	NaN	NaN	NaN
NaN	NaN	NaN	NaN	NaN	NaN	NaN	NaN	NaN	NaN	NaN	NaN	NaN	NaN	NaN	NaN	NaN	NaN	NaN	NaN	NaN	NaN	NaN	NaN	NaN	NaN	NaN	NaN	NaN	NaN	NaN	NaN	NaN	NaN	NaN	NaN	NaN	NaN	NaN	NaN	NaN	NaN	NaN	NaN	NaN	NaN	NaN	NaN	NaN	NaN
NaN	NaN	NaN	NaN	NaN	NaN	NaN	NaN	NaN	NaN	NaN	NaN	NaN	NaN	NaN	NaN	NaN	NaN	NaN	NaN	NaN	NaN	NaN	NaN	NaN	NaN	NaN	NaN	NaN	NaN	NaN	NaN	NaN	NaN	NaN	NaN	NaN	NaN	NaN	NaN	NaN	NaN	NaN	NaN	NaN	NaN	NaN	NaN	NaN	NaN
NaN	NaN	NaN	NaN	NaN	NaN	NaN	NaN	NaN	NaN	NaN	NaN	NaN	NaN	NaN	NaN	NaN	NaN	NaN	NaN	NaN	NaN	NaN	NaN	NaN	NaN	NaN	NaN	NaN	NaN	NaN	NaN	NaN	NaN	NaN	NaN	NaN	NaN	NaN	NaN	NaN	NaN	NaN	NaN	NaN	NaN	NaN	NaN	NaN	NaN
NaN	NaN	NaN	NaN	NaN	NaN	NaN	NaN	NaN	NaN	NaN	NaN	NaN	NaN	NaN	NaN	NaN	NaN	NaN	NaN	NaN	NaN	NaN	NaN	NaN	NaN	NaN	NaN	NaN	NaN	NaN	NaN	NaN	NaN	NaN	NaN	NaN	NaN	NaN	NaN	NaN	NaN	NaN	NaN	NaN	NaN	NaN	NaN	NaN	NaN
NaN	NaN	NaN	NaN	NaN	NaN	NaN	NaN	NaN	NaN	NaN	NaN	NaN	NaN	NaN	NaN	NaN	NaN	NaN	NaN	NaN	NaN	NaN	NaN	NaN	NaN	NaN	NaN	NaN	NaN	NaN	NaN	NaN	NaN	NaN	NaN	NaN	NaN	NaN	NaN	NaN	NaN	NaN	NaN	NaN	NaN	NaN	NaN	NaN	NaN
NaN	NaN	NaN	NaN	NaN	NaN	NaN	NaN	NaN	NaN	NaN	NaN	NaN	NaN	NaN	NaN	NaN	NaN	NaN	NaN	NaN	NaN	NaN	NaN	NaN	NaN	NaN	NaN	NaN	NaN	NaN	NaN	NaN	NaN	NaN	NaN	NaN	NaN	NaN	NaN	NaN	NaN	NaN	NaN	NaN	NaN	NaN	NaN	NaN	NaN
NaN	NaN	NaN	NaN	NaN	NaN	NaN	NaN	NaN	NaN	NaN	NaN	NaN	NaN	NaN	NaN	NaN	NaN	NaN	NaN	NaN	NaN	NaN	NaN	NaN	NaN	NaN	NaN	NaN	NaN	NaN	NaN	NaN	NaN	NaN	NaN	NaN	NaN	NaN	NaN	NaN	NaN	NaN	NaN	NaN	NaN	NaN	NaN	NaN	NaN
NaN	NaN	NaN	NaN	NaN	NaN	NaN	NaN	NaN	NaN	NaN	NaN	NaN	NaN	NaN	NaN	NaN	NaN	NaN	NaN	NaN	NaN	NaN	NaN	NaN	NaN	NaN	NaN	NaN	NaN	NaN	NaN	NaN	NaN	NaN	NaN	NaN	NaN	NaN	NaN	NaN	NaN	NaN	NaN	NaN	NaN	NaN	NaN	NaN	NaN
NaN	NaN	NaN	NaN	NaN	NaN	NaN	NaN	NaN	NaN	NaN	NaN	NaN	NaN	NaN	NaN	NaN	NaN	NaN	NaN	NaN	NaN	NaN	NaN	NaN	NaN	NaN	NaN	NaN	NaN	NaN	NaN	NaN	NaN	NaN	NaN	NaN	NaN	NaN	NaN	NaN	NaN	NaN	NaN	NaN	NaN	NaN	NaN	NaN	NaN
NaN	NaN	NaN	NaN	NaN	NaN	NaN	NaN	NaN	NaN	NaN	NaN	NaN	NaN	NaN	NaN	NaN	NaN	NaN	NaN	NaN	NaN	NaN	NaN	NaN	NaN	NaN	NaN	NaN	NaN	NaN	NaN	NaN	NaN	NaN	NaN	NaN	NaN	NaN	NaN	NaN	NaN	NaN	NaN	NaN	NaN	NaN	NaN	NaN	NaN
NaN	NaN	NaN	NaN	NaN	NaN	NaN	NaN	NaN	NaN	NaN	NaN	NaN	NaN	NaN	NaN	NaN	NaN	NaN	NaN	NaN	NaN	NaN	NaN	NaN	NaN	NaN	NaN	NaN	NaN	NaN	NaN	NaN	NaN	NaN	NaN	NaN	NaN	NaN	NaN	NaN	NaN	NaN	NaN	NaN	NaN	NaN	NaN	NaN	NaN
NaN	NaN	NaN	NaN	NaN	NaN	NaN	NaN	NaN	NaN	NaN	NaN	NaN	NaN	NaN	NaN	NaN	NaN	NaN	NaN	NaN	NaN	NaN	NaN	NaN	NaN	NaN	NaN	NaN	NaN	NaN	NaN	NaN	NaN	NaN	NaN	NaN	NaN	NaN	NaN	NaN	NaN	NaN	NaN	NaN	NaN	NaN	NaN	NaN	NaN
NaN	NaN	NaN	NaN	NaN	NaN	NaN	NaN	NaN	NaN	NaN	NaN	NaN	NaN	NaN	NaN	NaN	NaN	NaN	NaN	NaN	NaN	NaN	NaN	NaN	NaN	NaN	NaN	NaN	NaN	NaN	NaN	NaN	NaN	NaN	NaN	NaN	NaN	NaN	NaN	NaN	NaN	NaN	NaN	NaN	NaN	NaN	NaN	NaN	NaN
NaN	NaN	NaN	NaN	NaN	NaN	NaN	NaN	NaN	NaN	NaN	NaN	NaN	NaN	NaN	NaN	NaN	NaN	NaN	NaN	NaN	NaN	NaN	NaN	NaN	NaN	NaN	NaN	NaN	NaN	NaN	NaN	NaN	NaN	NaN	NaN	NaN	NaN	NaN	NaN	NaN	NaN	NaN	NaN	NaN	NaN	NaN	NaN	NaN	NaN
NaN	NaN	NaN	NaN	NaN	NaN	NaN	NaN	NaN	NaN	NaN	NaN	NaN	NaN	NaN	NaN	NaN	NaN	NaN	NaN	NaN	NaN	NaN	NaN	NaN	NaN	NaN	NaN	NaN	NaN	NaN	NaN	NaN	NaN	NaN	NaN	NaN	NaN	NaN	NaN	NaN	NaN	NaN	NaN	NaN	NaN	NaN	NaN	NaN	NaN
NaN	NaN	NaN	NaN	NaN	NaN	NaN	NaN	NaN	NaN	NaN	NaN	NaN	NaN	NaN	NaN	NaN	NaN	NaN	NaN	NaN	NaN	NaN	NaN	NaN	NaN	NaN	NaN	NaN	NaN	NaN	NaN	NaN	NaN	NaN	NaN	NaN	NaN	NaN	NaN	NaN	NaN	NaN	NaN	NaN	NaN	NaN	NaN	NaN	NaN
NaN	NaN	NaN	NaN	NaN	NaN	NaN	NaN	NaN	NaN	NaN	NaN	NaN	NaN	NaN	NaN	NaN	NaN	NaN	NaN	NaN	NaN	NaN	NaN	NaN	NaN	NaN	NaN	NaN	NaN	NaN	NaN	NaN	NaN	NaN	NaN	NaN	NaN	NaN	NaN	NaN	NaN	NaN	NaN	NaN	NaN	NaN	NaN	NaN	NaN
NaN	NaN	NaN	NaN	NaN	NaN	NaN	NaN	NaN	NaN	NaN	NaN	NaN	NaN	NaN	NaN	NaN	NaN	NaN	NaN	NaN	NaN	NaN	NaN	NaN	NaN	NaN	NaN	NaN	NaN	NaN	NaN	NaN	NaN	NaN	NaN	NaN	NaN	NaN	NaN	NaN	NaN	NaN	NaN	NaN	NaN	NaN	NaN	NaN	NaN
NaN	NaN	NaN	NaN	NaN	NaN	NaN	NaN	NaN	NaN	NaN	NaN	NaN	NaN	NaN	NaN	NaN	NaN	NaN	NaN	NaN	NaN	NaN	NaN	NaN	NaN	NaN	NaN	NaN	NaN	NaN	NaN	NaN	NaN	NaN	NaN	NaN	NaN	NaN	NaN	NaN	NaN	NaN	NaN	NaN	NaN	NaN	NaN	NaN	NaN
NaN	NaN	NaN	NaN	NaN	NaN	NaN	NaN	NaN	NaN	NaN	NaN	NaN	NaN	NaN	NaN	NaN	NaN	NaN	NaN	NaN	NaN	NaN	NaN	NaN	NaN	NaN	NaN	NaN	NaN	NaN	NaN	NaN	NaN	NaN	NaN	NaN	NaN	NaN	NaN	NaN	NaN	NaN	NaN	NaN	NaN	NaN	NaN	NaN	NaN
NaN	NaN	NaN	NaN	NaN	NaN	NaN	NaN	NaN	NaN	NaN	NaN	NaN	NaN	NaN	NaN	NaN	NaN	NaN	NaN	NaN	NaN	NaN	NaN	NaN	NaN	NaN	NaN	NaN	NaN	NaN	NaN	NaN	NaN	NaN	NaN	NaN	NaN	NaN	NaN	NaN	NaN	NaN	NaN	NaN	NaN	NaN	NaN	NaN	NaN
NaN	NaN	NaN	NaN	NaN	NaN	NaN	NaN	NaN	NaN	NaN	NaN	NaN	NaN	NaN	NaN	NaN	NaN	NaN	NaN	NaN	NaN	NaN	NaN	NaN	NaN	NaN	NaN	NaN	NaN	NaN	NaN	NaN	NaN	NaN	NaN	NaN	NaN	NaN	NaN	NaN	NaN	NaN	NaN	NaN	NaN	NaN	NaN	NaN	NaN
NaN	NaN	NaN	NaN	NaN	NaN	NaN	NaN	NaN	NaN	NaN	NaN	NaN	NaN	NaN	NaN	NaN	NaN	NaN	NaN	NaN	NaN	NaN	NaN	NaN	NaN	NaN	NaN	NaN	NaN	NaN	NaN	NaN	NaN	NaN	NaN	NaN	NaN	NaN	NaN	NaN	NaN	NaN	NaN	NaN	NaN	NaN	NaN	NaN	NaN
NaN	NaN	NaN	NaN	NaN	NaN	NaN	NaN	NaN	NaN	NaN	NaN	NaN	NaN	NaN	NaN	NaN	NaN	NaN	NaN	NaN	NaN	NaN	NaN	NaN	NaN	NaN	NaN	NaN	NaN	NaN	NaN	NaN	NaN	NaN	NaN	NaN	NaN	NaN	NaN	NaN	NaN	NaN	NaN	NaN	NaN	NaN	NaN	NaN	NaN
NaN	NaN	NaN	NaN	NaN	NaN	NaN	NaN	NaN	NaN	NaN	NaN	NaN	NaN	NaN	NaN	NaN	NaN	NaN	NaN	NaN	NaN	NaN	NaN	NaN	NaN	NaN	NaN	NaN	NaN	NaN	NaN	NaN	NaN	NaN	NaN	NaN	NaN	NaN	NaN	NaN	NaN	NaN	NaN	NaN	NaN	NaN	NaN	NaN	NaN
NaN	NaN	NaN	NaN	NaN	NaN	NaN	NaN	NaN	NaN	NaN	NaN	NaN	NaN	NaN	NaN	NaN	NaN	NaN	NaN	NaN	NaN	NaN	NaN	NaN	NaN	NaN	NaN	NaN	NaN	NaN	NaN	NaN	NaN	NaN	NaN	NaN	NaN	NaN	NaN	NaN	NaN	NaN	NaN	NaN	NaN	NaN	NaN	NaN	NaN
NaN	NaN	NaN	NaN	NaN	NaN	NaN	NaN	NaN	NaN	NaN	NaN	NaN	NaN	NaN	NaN	NaN	NaN	NaN	NaN	NaN	NaN	NaN	NaN	NaN	NaN	NaN	NaN	NaN	NaN	NaN	NaN	NaN	NaN	NaN	NaN	NaN	NaN	NaN	NaN	NaN	NaN	NaN	NaN	NaN	NaN	NaN	NaN	NaN	NaN
NaN	NaN	NaN	NaN	NaN	NaN	NaN	NaN	NaN	NaN	NaN	NaN	NaN	NaN	NaN	NaN	NaN	NaN	NaN	NaN	NaN	NaN	NaN	NaN	NaN	NaN	NaN	NaN	NaN	NaN	NaN	NaN	NaN	NaN	NaN	NaN	NaN	NaN	NaN	NaN	NaN	NaN	NaN	NaN	NaN	NaN	NaN	NaN	NaN	NaN
NaN	NaN	NaN	NaN	NaN	NaN	NaN	NaN	NaN	NaN	NaN	NaN	NaN	NaN	NaN	NaN	NaN	NaN	NaN	NaN	NaN	NaN	NaN	NaN	NaN	NaN	NaN	NaN	NaN	NaN	NaN	NaN	NaN	NaN	NaN	NaN	NaN	NaN	NaN	NaN	NaN	NaN	NaN	NaN	NaN	NaN	NaN	NaN	NaN	NaN
NaN	NaN	NaN	NaN	NaN	NaN	NaN	NaN	NaN	NaN	NaN	NaN	NaN	NaN	NaN	NaN	NaN	NaN	NaN	NaN	NaN	NaN	NaN	NaN	NaN	NaN	NaN	NaN	NaN	NaN	NaN	NaN	NaN	NaN	NaN	NaN	NaN	NaN	NaN	NaN	NaN	NaN	NaN	NaN	NaN	NaN	NaN	NaN	NaN	NaN
NaN	NaN	NaN	NaN	NaN	NaN	NaN	NaN	NaN	NaN	NaN	NaN	NaN	NaN	NaN	NaN	NaN	NaN	NaN	NaN	NaN	NaN	NaN	NaN	NaN	NaN	NaN	NaN	NaN	NaN	NaN	NaN	NaN	NaN	NaN	NaN	NaN	NaN	NaN	NaN	NaN	NaN	NaN	NaN	NaN	NaN	NaN	NaN	NaN	NaN
NaN	NaN	NaN	NaN	NaN	NaN	NaN	NaN	NaN	NaN	NaN	NaN	NaN	NaN	NaN	NaN	NaN	NaN	NaN	NaN	NaN	NaN	NaN	NaN	NaN	NaN	NaN	NaN	NaN	NaN	NaN	NaN	NaN	NaN	NaN	NaN	NaN	NaN	NaN	NaN	NaN	NaN	NaN	NaN	NaN	NaN	NaN	NaN	NaN	NaN
NaN	NaN	NaN	NaN	NaN	NaN	NaN	NaN	NaN	NaN	NaN	NaN	NaN	NaN	NaN	NaN	NaN	NaN	NaN	NaN	NaN	NaN	NaN	NaN	NaN	NaN	NaN	NaN	NaN	NaN	NaN	NaN	NaN	NaN	NaN	NaN	NaN	NaN	NaN	NaN	NaN	NaN	NaN	NaN	NaN	NaN	NaN	NaN	NaN	NaN
NaN	NaN	NaN	NaN	NaN	NaN	NaN	NaN	NaN	NaN	NaN	NaN	NaN	NaN	NaN	NaN	NaN	NaN	NaN	NaN	NaN	NaN	NaN	NaN	NaN	NaN	NaN	NaN	NaN	NaN	NaN	NaN	NaN	NaN	NaN	NaN	NaN	NaN	NaN	NaN	NaN	NaN	NaN	NaN	NaN	NaN	NaN	NaN	NaN	NaN
NaN	NaN	NaN	NaN	NaN	NaN	NaN	NaN	NaN	NaN	NaN	NaN	NaN	NaN	NaN	NaN	NaN	NaN	NaN	NaN	NaN	NaN	NaN	NaN	NaN	NaN	NaN	NaN	NaN	NaN	NaN	NaN	NaN	NaN	NaN	NaN	NaN	NaN	NaN	NaN	NaN	NaN	NaN	NaN	NaN	NaN	NaN	NaN	NaN	NaN
NaN	NaN	NaN	NaN	NaN	NaN	NaN	NaN	NaN	NaN	NaN	NaN	NaN	NaN	NaN	NaN	NaN	NaN	NaN	NaN	NaN	NaN	NaN	NaN	NaN	NaN	NaN	NaN	NaN	NaN	NaN	NaN	NaN	NaN	NaN	NaN	NaN	NaN	NaN	NaN	NaN	NaN	NaN	NaN	NaN	NaN	NaN	NaN	NaN	NaN
NaN	NaN	NaN	NaN	NaN	NaN	NaN	NaN	NaN	NaN	NaN	NaN	NaN	NaN	NaN	NaN	NaN	NaN	NaN	NaN	NaN	NaN	NaN	NaN	NaN	NaN	NaN	NaN	NaN	NaN	NaN	NaN	NaN	NaN	NaN	NaN	NaN	NaN	NaN	NaN	NaN	NaN	NaN	NaN	NaN	NaN	NaN	NaN	NaN	NaN
NaN	NaN	NaN	NaN	NaN	NaN	NaN	NaN	NaN	NaN	NaN	NaN	NaN	NaN	NaN	NaN	NaN	NaN	NaN	NaN	NaN	NaN	NaN	NaN	NaN	NaN	NaN	NaN	NaN	NaN	NaN	NaN	NaN	NaN	NaN	NaN	NaN	NaN	NaN	NaN	NaN	NaN	NaN	NaN	NaN	NaN	NaN	NaN	NaN	NaN
NaN	NaN	NaN	NaN	NaN	NaN	NaN	NaN	NaN	NaN	NaN	NaN	NaN	NaN	NaN	NaN	NaN	NaN	NaN	NaN	NaN	NaN	NaN	NaN	NaN	NaN	NaN	NaN	NaN	NaN	NaN	NaN	NaN	NaN	NaN	NaN	NaN	NaN	NaN	NaN	NaN	NaN	NaN	NaN	NaN	NaN	NaN	NaN	NaN	NaN
NaN	NaN	NaN	NaN	NaN	NaN	NaN	NaN	NaN	NaN	NaN	NaN	NaN	NaN	NaN	NaN	NaN	NaN	NaN	NaN	NaN	NaN	NaN	NaN	NaN	NaN	NaN	NaN	NaN	NaN	NaN	NaN	NaN	NaN	NaN	NaN	NaN	NaN	NaN	NaN	NaN	NaN	NaN	NaN	NaN	NaN	NaN	NaN	NaN	NaN
NaN	NaN	NaN	NaN	NaN	NaN	NaN	NaN	NaN	NaN	NaN	NaN	NaN	NaN	NaN	NaN	NaN	NaN	NaN	NaN	NaN	NaN	NaN	NaN	NaN	NaN	NaN	NaN	NaN	NaN	NaN	NaN	NaN	NaN	NaN	NaN	NaN	NaN	NaN	NaN	NaN	NaN	NaN	NaN	NaN	NaN	NaN	NaN	NaN	NaN
NaN	NaN	NaN	NaN	NaN	NaN	NaN	NaN	NaN	NaN	NaN	NaN	NaN	NaN	NaN	NaN	NaN	NaN	NaN	NaN	NaN	NaN	NaN	NaN	NaN	NaN	NaN	NaN	NaN	NaN	NaN	NaN	NaN	NaN	NaN	NaN	NaN	NaN	NaN	NaN	NaN	NaN	NaN	NaN	NaN	NaN	NaN	NaN	NaN	NaN
NaN	NaN	NaN	NaN	NaN	NaN	NaN	NaN	NaN	NaN	NaN	NaN	NaN	NaN	NaN	NaN	NaN	NaN	NaN	NaN	NaN	NaN	NaN	NaN	NaN	NaN	NaN	NaN	NaN	NaN	NaN	NaN	NaN	NaN	NaN	NaN	NaN	NaN	NaN	NaN	NaN	NaN	NaN	NaN	NaN	NaN	NaN	NaN	NaN	NaN
NaN	NaN	NaN	NaN	NaN	NaN	NaN	NaN	NaN	NaN	NaN	NaN	NaN	NaN	NaN	NaN	NaN	NaN	NaN	NaN	NaN	NaN	NaN	NaN	NaN	NaN	NaN	NaN	NaN	NaN	NaN	NaN	NaN	NaN	NaN	NaN	NaN	NaN	NaN	NaN	NaN	NaN	NaN	NaN	NaN	NaN	NaN	NaN	NaN	NaN
NaN	NaN	NaN	NaN	NaN	NaN	NaN	NaN	NaN	NaN	NaN	NaN	NaN	NaN	NaN	NaN	NaN	NaN	NaN	NaN	NaN	NaN	NaN	NaN	NaN	NaN	NaN	NaN	NaN	NaN	NaN	NaN	NaN	NaN	NaN	NaN	NaN	NaN	NaN	NaN	NaN	NaN	NaN	NaN	NaN	NaN	NaN	NaN	NaN	NaN
NaN	NaN	NaN	NaN	NaN	NaN	NaN	NaN	NaN	NaN	NaN	NaN	NaN	NaN	NaN	NaN	NaN	NaN	NaN	NaN	NaN	NaN	NaN	NaN	NaN	NaN	NaN	NaN	NaN	NaN	NaN	NaN	NaN	NaN	NaN	NaN	NaN	NaN	NaN	NaN	NaN	NaN	NaN	NaN	NaN	NaN	NaN	NaN	NaN	NaN
NaN	NaN	NaN	NaN	NaN	NaN	NaN	NaN	NaN	NaN	NaN	NaN	NaN	NaN	NaN	NaN	NaN	NaN	NaN	NaN	NaN	NaN	NaN	NaN	NaN	NaN	NaN	NaN	NaN	NaN	NaN	NaN	NaN	NaN	NaN	NaN	NaN	NaN	NaN	NaN	NaN	NaN	NaN	NaN	NaN	NaN	NaN	NaN	NaN	NaN
NaN	NaN	NaN	NaN	NaN	NaN	NaN	NaN	NaN	NaN	NaN	NaN	NaN	NaN	NaN	NaN	NaN	NaN	NaN	NaN	NaN	NaN	NaN	NaN	NaN	NaN	NaN	NaN	NaN	NaN	NaN	NaN	NaN	NaN	NaN	NaN	NaN	NaN	NaN	NaN	NaN	NaN	NaN	NaN	NaN	NaN	NaN	NaN	NaN	NaN
NaN	NaN	NaN	NaN	NaN	NaN	NaN	NaN	NaN	NaN	NaN	NaN	NaN	NaN	NaN	NaN	NaN	NaN	NaN	NaN	NaN	NaN	NaN	NaN	NaN	NaN	NaN	NaN	NaN	NaN	NaN	NaN	NaN	NaN	NaN	NaN	NaN	NaN	NaN	NaN	NaN	NaN	NaN	NaN	NaN	NaN	NaN	NaN	NaN	NaN
NaN	NaN	NaN	NaN	NaN	NaN	NaN	NaN	NaN	NaN	NaN	NaN	NaN	NaN	NaN	NaN	NaN	NaN	NaN	NaN	NaN	NaN	NaN	NaN	NaN	NaN	NaN	NaN	NaN	NaN	NaN	NaN	NaN	NaN	NaN	NaN	NaN	NaN	NaN	NaN	NaN	NaN	NaN	NaN	NaN	NaN	NaN	NaN	NaN	NaN
NaN	NaN	NaN	NaN	NaN	NaN	NaN	NaN	NaN	NaN	NaN	NaN	NaN	NaN	NaN	NaN	NaN	NaN	NaN	NaN	NaN	NaN	NaN	NaN	NaN	NaN	NaN	NaN	NaN	NaN	NaN	NaN	NaN	NaN	NaN	NaN	NaN	NaN	NaN	NaN	NaN	NaN	NaN	NaN	NaN	NaN	NaN	NaN	NaN	NaN
NaN	NaN	NaN	NaN	NaN	NaN	NaN	NaN	NaN	NaN	NaN	NaN	NaN	NaN	NaN	NaN	NaN	NaN	NaN	NaN	NaN	NaN	NaN	NaN	NaN	NaN	NaN	NaN	NaN	NaN	NaN	NaN	NaN	NaN	NaN	NaN	NaN	NaN	NaN	NaN	NaN	NaN	NaN	NaN	NaN	NaN	NaN	NaN	NaN	NaN
NaN	NaN	NaN	NaN	NaN	NaN	NaN	NaN	NaN	NaN	NaN	NaN	NaN	NaN	NaN	NaN	NaN	NaN	NaN	NaN	NaN	NaN	NaN	NaN	NaN	NaN	NaN	NaN	NaN	NaN	NaN	NaN	NaN	NaN	NaN	NaN	NaN	NaN	NaN	NaN	NaN	NaN	NaN	NaN	NaN	NaN	NaN	NaN	NaN	NaN
NaN	NaN	NaN	NaN	NaN	NaN	NaN	NaN	NaN	NaN	NaN	NaN	NaN	NaN	NaN	NaN	NaN	NaN	NaN	NaN	NaN	NaN	NaN	NaN	NaN	NaN	NaN	NaN	NaN	NaN	NaN	NaN	NaN	NaN	NaN	NaN	NaN	NaN	NaN	NaN	NaN	NaN	NaN	NaN	NaN	NaN	NaN	NaN	NaN	NaN
NaN	NaN	NaN	NaN	NaN	NaN	NaN	NaN	NaN	NaN	NaN	NaN	NaN	NaN	NaN	NaN	NaN	NaN	NaN	NaN	NaN	NaN	NaN	NaN	NaN	NaN	NaN	NaN	NaN	NaN	NaN	NaN	NaN	NaN	NaN	NaN	NaN	NaN	NaN	NaN	NaN	NaN	NaN	NaN	NaN	NaN	NaN	NaN	NaN	NaN
NaN	NaN	NaN	NaN	NaN	NaN	NaN	NaN	NaN	NaN	NaN	NaN	NaN	NaN	NaN	NaN	NaN	NaN	NaN	NaN	NaN	NaN	NaN	NaN	NaN	NaN	NaN	NaN	NaN	NaN	NaN	NaN	NaN	NaN	NaN	NaN	NaN	NaN	NaN	NaN	NaN	NaN	NaN	NaN	NaN	NaN	NaN	NaN	NaN	NaN
NaN	NaN	NaN	NaN	NaN	NaN	NaN	NaN	NaN	NaN	NaN	NaN	NaN	NaN	NaN	NaN	NaN	NaN	NaN	NaN	NaN	NaN	NaN	NaN	NaN	NaN	NaN	NaN	NaN	NaN	NaN	NaN	NaN	NaN	NaN	NaN	NaN	NaN	NaN	NaN	NaN	NaN	NaN	NaN	NaN	NaN	NaN	NaN	NaN	NaN
NaN	NaN	NaN	NaN	NaN	NaN	NaN	NaN	NaN	NaN	NaN	NaN	NaN	NaN	NaN	NaN	NaN	NaN	NaN	NaN	NaN	NaN	NaN	NaN	NaN	NaN	NaN	NaN	NaN	NaN	NaN	NaN	NaN	NaN	NaN	NaN	NaN	NaN	NaN	NaN	NaN	NaN	NaN	NaN	NaN	NaN	NaN	NaN	NaN	NaN
NaN	NaN	NaN	NaN	NaN	NaN	NaN	NaN	NaN	NaN	NaN	NaN	NaN	NaN	NaN	NaN	NaN	NaN	NaN	NaN	NaN	NaN	NaN	NaN	NaN	NaN	NaN	NaN	NaN	NaN	NaN	NaN	NaN	NaN	NaN	NaN	NaN	NaN	NaN	NaN	NaN	NaN	NaN	NaN	NaN	NaN	NaN	NaN	NaN	NaN
NaN	NaN	NaN	NaN	NaN	NaN	NaN	NaN	NaN	NaN	NaN	NaN	NaN	NaN	NaN	NaN	NaN	NaN	NaN	NaN	NaN	NaN	NaN	NaN	NaN	NaN	NaN	NaN	NaN	NaN	NaN	NaN	NaN	NaN	NaN	NaN	NaN	NaN	NaN	NaN	NaN	NaN	NaN	NaN	NaN	NaN	NaN	NaN	NaN	NaN
NaN	NaN	NaN	NaN	NaN	NaN	NaN	NaN	NaN	NaN	NaN	NaN	NaN	NaN	NaN	NaN	NaN	NaN	NaN	NaN	NaN	NaN	NaN	NaN	NaN	NaN	NaN	NaN	NaN	NaN	NaN	NaN	NaN	NaN	NaN	NaN	NaN	NaN	NaN	NaN	NaN	NaN	NaN	NaN	NaN	NaN	NaN	NaN	NaN	NaN
NaN	NaN	NaN	NaN	NaN	NaN	NaN	NaN	NaN	NaN	NaN	NaN	NaN	NaN	NaN	NaN	NaN	NaN	NaN	NaN	NaN	NaN	NaN	NaN	NaN	NaN	NaN	NaN	NaN	NaN	NaN	NaN	NaN	NaN	NaN	NaN	NaN	NaN	NaN	NaN	NaN	NaN	NaN	NaN	NaN	NaN	NaN	NaN	NaN	NaN
NaN	NaN	NaN	NaN	NaN	NaN	NaN	NaN	NaN	NaN	NaN	NaN	NaN	NaN	NaN	NaN	NaN	NaN	NaN	NaN	NaN	NaN	NaN	NaN	NaN	NaN	NaN	NaN	NaN	NaN	NaN	NaN	NaN	NaN	NaN	NaN	NaN	NaN	NaN	NaN	NaN	NaN	NaN	NaN	NaN	NaN	NaN	NaN	NaN	NaN
NaN	NaN	NaN	NaN	NaN	NaN	NaN	NaN	NaN	NaN	NaN	NaN	NaN	NaN	NaN	NaN	NaN	NaN	NaN	NaN	NaN	NaN	NaN	NaN	NaN	NaN	NaN	NaN	NaN	NaN	NaN	NaN	NaN	NaN	NaN	NaN	NaN	NaN	NaN	NaN	NaN	NaN	NaN	NaN	NaN	NaN	NaN	NaN	NaN	NaN
NaN	NaN	NaN	NaN	NaN	NaN	NaN	NaN	NaN	NaN	NaN	NaN	NaN	NaN	NaN	NaN	NaN	NaN	NaN	NaN	NaN	NaN	NaN	NaN	NaN	NaN	NaN	NaN	NaN	NaN	NaN	NaN	NaN	NaN	NaN	NaN	NaN	NaN	NaN	NaN	NaN	NaN	NaN	NaN	NaN	NaN	NaN	NaN	NaN	NaN
NaN	NaN	NaN	NaN	NaN	NaN	NaN	NaN	NaN	NaN	NaN	NaN	NaN	NaN	NaN	NaN	NaN	NaN	NaN	NaN	NaN	NaN	NaN	NaN	NaN	NaN	NaN	NaN	NaN	NaN	NaN	NaN	NaN	NaN	NaN	NaN	NaN	NaN	NaN	NaN	NaN	NaN	NaN	NaN	NaN	NaN	NaN	NaN	NaN	NaN
NaN	NaN	NaN	NaN	NaN	NaN	NaN	NaN	NaN	NaN	NaN	NaN	NaN	NaN	NaN	NaN	NaN	NaN	NaN	NaN	NaN	NaN	NaN	NaN	NaN	NaN	NaN	NaN	NaN	NaN	NaN	NaN	NaN	NaN	NaN	NaN	NaN	NaN	NaN	NaN	NaN	NaN	NaN	NaN	NaN	NaN	NaN	NaN	NaN	NaN
NaN	NaN	NaN	NaN	NaN	NaN	NaN	NaN	NaN	NaN	NaN	NaN	NaN	NaN	NaN	NaN	NaN	NaN	NaN	NaN	NaN	NaN	NaN	NaN	NaN	NaN	NaN	NaN	NaN	NaN	NaN	NaN	NaN	NaN	NaN	NaN	NaN	NaN	NaN	NaN	NaN	NaN	NaN	NaN	NaN	NaN	NaN	NaN	NaN	NaN
NaN	NaN	NaN	NaN	NaN	NaN	NaN	NaN	NaN	NaN	NaN	NaN	NaN	NaN	NaN	NaN	NaN	NaN	NaN	NaN	NaN	NaN	NaN	NaN	NaN	NaN	NaN	NaN	NaN	NaN	NaN	NaN	NaN	NaN	NaN	NaN	NaN	NaN	NaN	NaN	NaN	NaN	NaN	NaN	NaN	NaN	NaN	NaN	NaN	NaN
NaN	NaN	NaN	NaN	NaN	NaN	NaN	NaN	NaN	NaN	NaN	NaN	NaN	NaN	NaN	NaN	NaN	NaN	NaN	NaN	NaN	NaN	NaN	NaN	NaN	NaN	NaN	NaN	NaN	NaN	NaN	NaN	NaN	NaN	NaN	NaN	NaN	NaN	NaN	NaN	NaN	NaN	NaN	NaN	NaN	NaN	NaN	NaN	NaN	NaN
NaN	NaN	NaN	NaN	NaN	NaN	NaN	NaN	NaN	NaN	NaN	NaN	NaN	NaN	NaN	NaN	NaN	NaN	NaN	NaN	NaN	NaN	NaN	NaN	NaN	NaN	NaN	NaN	NaN	NaN	NaN	NaN	NaN	NaN	NaN	NaN	NaN	NaN	NaN	NaN	NaN	NaN	NaN	NaN	NaN	NaN	NaN	NaN	NaN	NaN
NaN	NaN	NaN	NaN	NaN	NaN	NaN	NaN	NaN	NaN	NaN	NaN	NaN	NaN	NaN	NaN	NaN	NaN	NaN	NaN	NaN	NaN	NaN	NaN	NaN	NaN	NaN	NaN	NaN	NaN	NaN	NaN	NaN	NaN	NaN	NaN	NaN	NaN	NaN	NaN	NaN	NaN	NaN	NaN	NaN	NaN	NaN	NaN	NaN	NaN
NaN	NaN	NaN	NaN	NaN	NaN	NaN	NaN	NaN	NaN	NaN	NaN	NaN	NaN	NaN	NaN	NaN	NaN	NaN	NaN	NaN	NaN	NaN	NaN	NaN	NaN	NaN	NaN	NaN	NaN	NaN	NaN	NaN	NaN	NaN	NaN	NaN	NaN	NaN	NaN	NaN	NaN	NaN	NaN	NaN	NaN	NaN	NaN	NaN	NaN
NaN	NaN	NaN	NaN	NaN	NaN	NaN	NaN	NaN	NaN	NaN	NaN	NaN	NaN	NaN	NaN	NaN	NaN	NaN	NaN	NaN	NaN	NaN	NaN	NaN	NaN	NaN	NaN	NaN	NaN	NaN	NaN	NaN	NaN	NaN	NaN	NaN	NaN	NaN	NaN	NaN	NaN	NaN	NaN	NaN	NaN	NaN	NaN	NaN	NaN
NaN	NaN	NaN	NaN	NaN	NaN	NaN	NaN	NaN	NaN	NaN	NaN	NaN	NaN	NaN	NaN	NaN	NaN	NaN	NaN	NaN	NaN	NaN	NaN	NaN	NaN	NaN	NaN	NaN	NaN	NaN	NaN	NaN	NaN	NaN	NaN	NaN	NaN	NaN	NaN	NaN	NaN	NaN	NaN	NaN	NaN	NaN	NaN	NaN	NaN
NaN	NaN	NaN	NaN	NaN	NaN	NaN	NaN	NaN	NaN	NaN	NaN	NaN	NaN	NaN	NaN	NaN	NaN	NaN	NaN	NaN	NaN	NaN	NaN	NaN	NaN	NaN	NaN	NaN	NaN	NaN	NaN	NaN	NaN	NaN	NaN	NaN	NaN	NaN	NaN	NaN	NaN	NaN	NaN	NaN	NaN	NaN	NaN	NaN	NaN
NaN	NaN	NaN	NaN	NaN	NaN	NaN	NaN	NaN	NaN	NaN	NaN	NaN	NaN	NaN	NaN	NaN	NaN	NaN	NaN	NaN	NaN	NaN	NaN	NaN	NaN	NaN	NaN	NaN	NaN	NaN	NaN	NaN	NaN	NaN	NaN	NaN	NaN	NaN	NaN	NaN	NaN	NaN	NaN	NaN	NaN	NaN	NaN	NaN	NaN
NaN	NaN	NaN	NaN	NaN	NaN	NaN	NaN	NaN	NaN	NaN	NaN	NaN	NaN	NaN	NaN	NaN	NaN	NaN	NaN	NaN	NaN	NaN	NaN	NaN	NaN	NaN	NaN	NaN	NaN	NaN	NaN	NaN	NaN	NaN	NaN	NaN	NaN	NaN	NaN	NaN	NaN	NaN	NaN	NaN	NaN	NaN	NaN	NaN	NaN
NaN	NaN	NaN	NaN	NaN	NaN	NaN	NaN	NaN	NaN	NaN	NaN	NaN	NaN	NaN	NaN	NaN	NaN	NaN	NaN	NaN	NaN	NaN	NaN	NaN	NaN	NaN	NaN	NaN	NaN	NaN	NaN	NaN	NaN	NaN	NaN	NaN	NaN	NaN	NaN	NaN	NaN	NaN	NaN	NaN	NaN	NaN	NaN	NaN	NaN
NaN	NaN	NaN	NaN	NaN	NaN	NaN	NaN	NaN	NaN	NaN	NaN	NaN	NaN	NaN	NaN	NaN	NaN	NaN	NaN	NaN	NaN	NaN	NaN	NaN	NaN	NaN	NaN	NaN	NaN	NaN	NaN	NaN	NaN	NaN	NaN	NaN	NaN	NaN	NaN	NaN	NaN	NaN	NaN	NaN	NaN	NaN	NaN	NaN	NaN
NaN	NaN	NaN	NaN	NaN	NaN	NaN	NaN	NaN	NaN	NaN	NaN	NaN	NaN	NaN	NaN	NaN	NaN	NaN	NaN	NaN	NaN	NaN	NaN	NaN	NaN	NaN	NaN	NaN	NaN	NaN	NaN	NaN	NaN	NaN	NaN	NaN	NaN	NaN	NaN	NaN	NaN	NaN	NaN	NaN	NaN	NaN	NaN	NaN	NaN
NaN	NaN	NaN	NaN	NaN	NaN	NaN	NaN	NaN	NaN	NaN	NaN	NaN	NaN	NaN	NaN	NaN	NaN	NaN	NaN	NaN	NaN	NaN	NaN	0.0532042225303158	NaN	NaN	NaN	NaN	NaN	NaN	NaN	NaN	NaN	NaN	NaN	NaN	NaN	NaN	NaN	NaN	NaN	NaN	NaN	NaN	NaN	NaN	NaN	NaN	NaN
NaN	NaN	NaN	NaN	NaN	NaN	NaN	NaN	NaN	NaN	NaN	NaN	NaN	NaN	NaN	NaN	NaN	NaN	NaN	NaN	NaN	NaN	NaN	NaN	NaN	NaN	NaN	NaN	NaN	NaN	NaN	NaN	NaN	NaN	NaN	NaN	NaN	NaN	NaN	NaN	NaN	NaN	NaN	NaN	NaN	NaN	NaN	NaN	NaN	NaN
NaN	NaN	NaN	NaN	NaN	NaN	NaN	NaN	NaN	NaN	NaN	NaN	NaN	NaN	NaN	NaN	NaN	NaN	NaN	NaN	NaN	NaN	NaN	NaN	NaN	NaN	NaN	NaN	NaN	NaN	NaN	NaN	NaN	NaN	NaN	NaN	NaN	NaN	NaN	NaN	NaN	NaN	NaN	NaN	NaN	NaN	NaN	NaN	NaN	NaN
NaN	NaN	NaN	NaN	NaN	NaN	NaN	NaN	NaN	NaN	NaN	NaN	NaN	NaN	NaN	NaN	NaN	NaN	NaN	NaN	NaN	NaN	NaN	NaN	NaN	NaN	NaN	NaN	NaN	NaN	NaN	NaN	NaN	NaN	NaN	NaN	NaN	NaN	NaN	NaN	NaN	NaN	NaN	NaN	NaN	NaN	NaN	NaN	NaN	NaN
NaN	NaN	NaN	NaN	NaN	NaN	NaN	NaN	NaN	NaN	NaN	NaN	NaN	NaN	NaN	NaN	NaN	NaN	NaN	NaN	NaN	NaN	NaN	NaN	NaN	NaN	NaN	NaN	NaN	NaN	NaN	NaN	NaN	NaN	NaN	NaN	NaN	NaN	NaN	NaN	NaN	NaN	NaN	NaN	NaN	NaN	NaN	NaN	NaN	NaN
NaN	NaN	NaN	NaN	NaN	NaN	NaN	NaN	NaN	NaN	NaN	NaN	NaN	NaN	NaN	NaN	NaN	NaN	NaN	NaN	NaN	NaN	NaN	NaN	NaN	NaN	NaN	NaN	NaN	NaN	NaN	NaN	NaN	NaN	NaN	NaN	NaN	NaN	NaN	NaN	NaN	NaN	NaN	NaN	NaN	NaN	NaN	NaN	NaN	NaN
NaN	NaN	NaN	NaN	NaN	NaN	NaN	NaN	NaN	NaN	NaN	NaN	NaN	NaN	NaN	NaN	NaN	NaN	NaN	NaN	NaN	NaN	NaN	NaN	NaN	NaN	NaN	NaN	NaN	NaN	NaN	NaN	NaN	NaN	NaN	NaN	NaN	NaN	NaN	NaN	NaN	NaN	NaN	NaN	NaN	NaN	NaN	NaN	NaN	NaN
NaN	NaN	NaN	NaN	NaN	NaN	NaN	NaN	NaN	NaN	NaN	NaN	NaN	NaN	NaN	NaN	NaN	NaN	NaN	NaN	NaN	NaN	NaN	NaN	NaN	NaN	NaN	NaN	NaN	NaN	NaN	NaN	NaN	NaN	NaN	NaN	NaN	NaN	NaN	NaN	NaN	NaN	NaN	NaN	NaN	NaN	NaN	NaN	NaN	NaN
NaN	NaN	NaN	NaN	NaN	NaN	NaN	NaN	NaN	NaN	NaN	NaN	NaN	NaN	NaN	NaN	NaN	NaN	NaN	NaN	NaN	NaN	NaN	NaN	NaN	NaN	NaN	NaN	NaN	NaN	NaN	NaN	NaN	NaN	NaN	NaN	NaN	NaN	NaN	NaN	NaN	NaN	NaN	NaN	NaN	NaN	NaN	NaN	NaN	NaN
NaN	NaN	NaN	NaN	NaN	NaN	NaN	NaN	NaN	NaN	NaN	NaN	NaN	NaN	NaN	NaN	NaN	NaN	NaN	NaN	NaN	NaN	NaN	NaN	NaN	NaN	NaN	NaN	NaN	NaN	NaN	NaN	NaN	NaN	NaN	NaN	NaN	NaN	NaN	NaN	NaN	NaN	NaN	NaN	NaN	NaN	NaN	NaN	NaN	NaN
NaN	NaN	NaN	NaN	NaN	NaN	NaN	NaN	NaN	NaN	NaN	NaN	NaN	NaN	NaN	NaN	NaN	NaN	NaN	NaN	NaN	NaN	NaN	NaN	NaN	NaN	NaN	NaN	NaN	NaN	NaN	NaN	NaN	NaN	NaN	NaN	NaN	NaN	NaN	NaN	NaN	NaN	NaN	NaN	NaN	NaN	NaN	NaN	NaN	NaN
NaN	NaN	NaN	NaN	NaN	NaN	NaN	NaN	NaN	NaN	NaN	NaN	NaN	NaN	NaN	NaN	NaN	NaN	NaN	NaN	NaN	NaN	NaN	NaN	NaN	NaN	NaN	NaN	NaN	NaN	NaN	NaN	NaN	NaN	NaN	NaN	NaN	NaN	NaN	NaN	NaN	NaN	NaN	NaN	NaN	NaN	NaN	NaN	NaN	NaN
NaN	NaN	NaN	NaN	NaN	NaN	NaN	NaN	NaN	NaN	NaN	NaN	NaN	NaN	NaN	NaN	NaN	NaN	NaN	NaN	NaN	NaN	NaN	NaN	NaN	NaN	NaN	NaN	NaN	NaN	NaN	NaN	NaN	NaN	NaN	NaN	NaN	NaN	NaN	NaN	NaN	NaN	NaN	NaN	NaN	NaN	NaN	NaN	NaN	NaN
NaN	NaN	NaN	NaN	NaN	NaN	NaN	NaN	NaN	NaN	NaN	NaN	NaN	NaN	NaN	NaN	NaN	NaN	NaN	NaN	NaN	NaN	NaN	NaN	NaN	NaN	NaN	NaN	NaN	NaN	NaN	NaN	NaN	NaN	NaN	NaN	NaN	NaN	NaN	NaN	NaN	NaN	NaN	NaN	NaN	NaN	NaN	NaN	NaN	NaN
NaN	NaN	NaN	NaN	NaN	NaN	NaN	NaN	NaN	NaN	NaN	NaN	NaN	NaN	NaN	NaN	NaN	NaN	NaN	NaN	NaN	NaN	NaN	NaN	NaN	NaN	NaN	NaN	NaN	NaN	NaN	NaN	NaN	NaN	NaN	NaN	NaN	NaN	NaN	NaN	NaN	NaN	NaN	NaN	NaN	NaN	NaN	NaN	NaN	NaN
NaN	NaN	NaN	NaN	0.0825093809807398	NaN	0.316384136322808	NaN	NaN	NaN	NaN	NaN	NaN	NaN	NaN	NaN	NaN	NaN	NaN	NaN	NaN	NaN	NaN	NaN	NaN	NaN	NaN	NaN	NaN	NaN	NaN	NaN	NaN	NaN	NaN	NaN	NaN	NaN	NaN	NaN	NaN	NaN	NaN	NaN	NaN	NaN	NaN	NaN	NaN	NaN
NaN	NaN	NaN	NaN	0.0436075456561894	NaN	0.276215638924682	NaN	NaN	NaN	NaN	NaN	NaN	NaN	NaN	NaN	NaN	NaN	NaN	NaN	NaN	NaN	NaN	NaN	NaN	NaN	NaN	NaN	NaN	NaN	NaN	NaN	NaN	NaN	NaN	NaN	NaN	NaN	NaN	NaN	NaN	NaN	NaN	NaN	NaN	NaN	NaN	NaN	NaN	NaN
NaN	NaN	NaN	NaN	NaN	NaN	NaN	NaN	NaN	NaN	NaN	NaN	NaN	NaN	NaN	NaN	NaN	NaN	NaN	NaN	NaN	NaN	NaN	NaN	NaN	NaN	NaN	NaN	NaN	NaN	NaN	NaN	NaN	NaN	NaN	NaN	NaN	NaN	NaN	NaN	NaN	NaN	NaN	NaN	NaN	NaN	NaN	NaN	NaN	NaN
NaN	NaN	NaN	NaN	NaN	NaN	NaN	NaN	NaN	NaN	NaN	NaN	NaN	NaN	NaN	NaN	NaN	NaN	NaN	NaN	NaN	NaN	NaN	NaN	NaN	NaN	NaN	NaN	NaN	NaN	NaN	NaN	NaN	NaN	NaN	NaN	NaN	NaN	NaN	NaN	NaN	NaN	NaN	NaN	NaN	NaN	NaN	NaN	NaN	NaN
NaN	NaN	NaN	NaN	NaN	NaN	NaN	NaN	NaN	NaN	NaN	NaN	NaN	NaN	NaN	NaN	NaN	NaN	NaN	NaN	NaN	NaN	NaN	NaN	NaN	NaN	NaN	NaN	NaN	NaN	NaN	NaN	NaN	NaN	NaN	NaN	NaN	NaN	NaN	NaN	NaN	NaN	NaN	NaN	NaN	NaN	NaN	NaN	NaN	NaN
NaN	NaN	NaN	NaN	NaN	NaN	NaN	NaN	NaN	NaN	NaN	NaN	NaN	NaN	NaN	NaN	NaN	NaN	NaN	NaN	NaN	NaN	NaN	NaN	NaN	NaN	NaN	NaN	NaN	NaN	NaN	NaN	NaN	NaN	NaN	NaN	NaN	NaN	NaN	NaN	NaN	NaN	NaN	NaN	NaN	NaN	NaN	NaN	NaN	NaN
NaN	NaN	NaN	NaN	NaN	NaN	NaN	NaN	NaN	NaN	NaN	NaN	NaN	NaN	NaN	NaN	NaN	NaN	NaN	NaN	NaN	NaN	NaN	NaN	NaN	NaN	NaN	NaN	NaN	NaN	NaN	NaN	NaN	NaN	NaN	NaN	NaN	NaN	NaN	NaN	NaN	NaN	NaN	NaN	NaN	NaN	NaN	NaN	NaN	NaN
NaN	NaN	NaN	NaN	NaN	NaN	NaN	NaN	NaN	NaN	NaN	NaN	NaN	NaN	NaN	NaN	NaN	NaN	NaN	NaN	NaN	NaN	NaN	NaN	NaN	NaN	NaN	NaN	NaN	NaN	NaN	NaN	NaN	NaN	NaN	NaN	NaN	NaN	NaN	NaN	NaN	NaN	NaN	NaN	NaN	NaN	NaN	NaN	NaN	NaN
NaN	NaN	NaN	NaN	NaN	NaN	NaN	NaN	NaN	NaN	NaN	NaN	NaN	NaN	NaN	NaN	NaN	NaN	NaN	NaN	NaN	NaN	NaN	NaN	NaN	NaN	NaN	NaN	NaN	NaN	NaN	NaN	NaN	NaN	NaN	NaN	NaN	NaN	NaN	NaN	NaN	NaN	NaN	NaN	NaN	NaN	NaN	NaN	NaN	NaN
NaN	NaN	NaN	NaN	NaN	NaN	NaN	NaN	NaN	NaN	NaN	NaN	NaN	NaN	NaN	NaN	NaN	NaN	NaN	NaN	NaN	NaN	NaN	NaN	NaN	NaN	NaN	NaN	NaN	NaN	NaN	NaN	NaN	NaN	NaN	NaN	NaN	NaN	NaN	NaN	NaN	NaN	NaN	NaN	NaN	NaN	NaN	NaN	NaN	NaN
NaN	NaN	NaN	NaN	NaN	NaN	NaN	NaN	NaN	NaN	NaN	NaN	NaN	NaN	NaN	NaN	NaN	NaN	NaN	NaN	NaN	NaN	NaN	NaN	NaN	NaN	NaN	NaN	NaN	NaN	NaN	NaN	NaN	NaN	NaN	NaN	NaN	NaN	NaN	NaN	NaN	NaN	NaN	NaN	NaN	NaN	NaN	NaN	NaN	NaN
NaN	NaN	NaN	NaN	NaN	NaN	NaN	NaN	NaN	NaN	NaN	NaN	NaN	NaN	NaN	NaN	NaN	NaN	NaN	NaN	NaN	NaN	NaN	NaN	NaN	NaN	NaN	NaN	NaN	NaN	NaN	NaN	NaN	NaN	NaN	NaN	NaN	NaN	NaN	NaN	NaN	NaN	NaN	NaN	NaN	NaN	NaN	NaN	NaN	NaN
NaN	NaN	NaN	NaN	NaN	NaN	NaN	NaN	NaN	NaN	NaN	NaN	NaN	NaN	NaN	NaN	NaN	NaN	NaN	NaN	NaN	NaN	NaN	NaN	NaN	NaN	NaN	NaN	NaN	NaN	NaN	NaN	NaN	NaN	NaN	NaN	NaN	NaN	NaN	NaN	NaN	NaN	NaN	NaN	NaN	NaN	NaN	NaN	NaN	NaN
NaN	NaN	NaN	NaN	NaN	NaN	NaN	NaN	NaN	NaN	NaN	NaN	NaN	NaN	NaN	NaN	NaN	NaN	NaN	NaN	NaN	NaN	NaN	NaN	NaN	NaN	NaN	NaN	NaN	NaN	NaN	NaN	NaN	NaN	NaN	NaN	NaN	NaN	NaN	NaN	NaN	NaN	NaN	NaN	NaN	NaN	NaN	NaN	NaN	NaN
NaN	NaN	NaN	NaN	NaN	NaN	NaN	NaN	NaN	NaN	NaN	NaN	NaN	NaN	NaN	NaN	NaN	NaN	NaN	NaN	NaN	NaN	NaN	NaN	NaN	NaN	NaN	NaN	NaN	NaN	NaN	NaN	NaN	NaN	NaN	NaN	NaN	NaN	NaN	NaN	NaN	NaN	NaN	NaN	NaN	NaN	NaN	NaN	NaN	NaN
NaN	NaN	NaN	NaN	NaN	NaN	NaN	NaN	NaN	NaN	NaN	NaN	NaN	NaN	NaN	NaN	NaN	NaN	NaN	NaN	NaN	NaN	NaN	NaN	NaN	NaN	NaN	NaN	NaN	NaN	NaN	NaN	NaN	NaN	NaN	NaN	NaN	NaN	NaN	NaN	NaN	NaN	NaN	NaN	NaN	NaN	NaN	NaN	NaN	NaN
NaN	NaN	NaN	NaN	NaN	NaN	NaN	NaN	NaN	NaN	NaN	NaN	NaN	NaN	NaN	NaN	NaN	NaN	NaN	NaN	NaN	NaN	NaN	NaN	NaN	NaN	NaN	NaN	NaN	NaN	NaN	NaN	NaN	NaN	NaN	NaN	NaN	NaN	NaN	NaN	NaN	NaN	NaN	NaN	NaN	NaN	NaN	NaN	NaN	NaN
NaN	NaN	NaN	NaN	NaN	NaN	NaN	NaN	NaN	NaN	NaN	NaN	NaN	NaN	NaN	NaN	NaN	NaN	NaN	NaN	NaN	NaN	NaN	NaN	NaN	NaN	NaN	NaN	NaN	NaN	NaN	NaN	NaN	NaN	NaN	NaN	NaN	NaN	NaN	NaN	NaN	NaN	NaN	NaN	NaN	NaN	NaN	NaN	NaN	NaN
NaN	NaN	NaN	NaN	NaN	NaN	NaN	NaN	NaN	NaN	NaN	NaN	NaN	NaN	NaN	NaN	NaN	NaN	NaN	NaN	NaN	NaN	NaN	NaN	NaN	NaN	NaN	NaN	NaN	NaN	NaN	NaN	NaN	NaN	NaN	NaN	NaN	NaN	NaN	NaN	NaN	NaN	NaN	NaN	NaN	NaN	NaN	NaN	NaN	NaN
NaN	NaN	NaN	NaN	NaN	NaN	NaN	NaN	NaN	NaN	NaN	NaN	NaN	NaN	NaN	NaN	NaN	NaN	NaN	NaN	NaN	NaN	NaN	NaN	NaN	NaN	NaN	NaN	NaN	NaN	NaN	NaN	NaN	NaN	NaN	NaN	NaN	NaN	NaN	NaN	NaN	NaN	NaN	NaN	NaN	NaN	NaN	NaN	NaN	NaN
NaN	NaN	NaN	NaN	NaN	NaN	NaN	NaN	NaN	NaN	NaN	NaN	NaN	NaN	NaN	NaN	NaN	NaN	NaN	NaN	NaN	NaN	NaN	NaN	NaN	NaN	NaN	NaN	NaN	NaN	NaN	NaN	NaN	NaN	NaN	NaN	NaN	NaN	NaN	NaN	NaN	NaN	NaN	NaN	NaN	NaN	NaN	NaN	NaN	NaN
NaN	NaN	NaN	NaN	NaN	NaN	NaN	NaN	NaN	NaN	NaN	NaN	NaN	NaN	NaN	NaN	NaN	NaN	NaN	NaN	NaN	NaN	NaN	NaN	NaN	NaN	NaN	NaN	NaN	NaN	NaN	NaN	NaN	NaN	NaN	NaN	NaN	NaN	NaN	NaN	NaN	NaN	NaN	NaN	NaN	NaN	NaN	NaN	NaN	NaN
NaN	NaN	NaN	NaN	NaN	NaN	NaN	NaN	NaN	NaN	NaN	NaN	NaN	NaN	NaN	NaN	NaN	NaN	NaN	NaN	NaN	NaN	NaN	NaN	NaN	NaN	NaN	NaN	NaN	NaN	NaN	NaN	NaN	NaN	NaN	NaN	NaN	NaN	NaN	NaN	NaN	NaN	NaN	NaN	NaN	NaN	NaN	NaN	NaN	NaN
NaN	NaN	NaN	NaN	NaN	NaN	NaN	NaN	NaN	NaN	NaN	NaN	NaN	NaN	NaN	NaN	NaN	NaN	NaN	NaN	NaN	NaN	NaN	NaN	NaN	NaN	NaN	NaN	NaN	NaN	NaN	NaN	NaN	NaN	NaN	NaN	NaN	NaN	NaN	NaN	NaN	NaN	NaN	NaN	NaN	NaN	NaN	NaN	NaN	NaN
NaN	NaN	NaN	NaN	NaN	NaN	NaN	NaN	NaN	NaN	NaN	NaN	NaN	NaN	NaN	NaN	NaN	NaN	NaN	NaN	NaN	NaN	NaN	NaN	NaN	NaN	NaN	NaN	NaN	NaN	NaN	NaN	NaN	NaN	NaN	NaN	NaN	NaN	NaN	NaN	NaN	NaN	NaN	NaN	NaN	NaN	NaN	NaN	NaN	NaN
NaN	NaN	NaN	NaN	NaN	NaN	NaN	NaN	NaN	NaN	NaN	NaN	NaN	NaN	NaN	NaN	NaN	NaN	NaN	NaN	NaN	NaN	NaN	NaN	NaN	NaN	NaN	NaN	NaN	NaN	NaN	NaN	NaN	NaN	NaN	NaN	NaN	NaN	NaN	NaN	NaN	NaN	NaN	NaN	NaN	NaN	NaN	NaN	NaN	NaN
NaN	NaN	NaN	NaN	NaN	NaN	NaN	NaN	NaN	NaN	NaN	NaN	NaN	NaN	NaN	NaN	NaN	NaN	NaN	NaN	NaN	NaN	NaN	NaN	NaN	NaN	NaN	NaN	NaN	NaN	NaN	NaN	NaN	NaN	NaN	NaN	NaN	NaN	NaN	NaN	NaN	NaN	NaN	NaN	NaN	NaN	NaN	NaN	NaN	NaN
NaN	NaN	NaN	NaN	NaN	NaN	NaN	NaN	NaN	NaN	NaN	NaN	NaN	NaN	NaN	NaN	NaN	NaN	NaN	NaN	NaN	NaN	NaN	NaN	NaN	NaN	NaN	NaN	NaN	NaN	NaN	NaN	NaN	NaN	NaN	NaN	NaN	NaN	NaN	NaN	NaN	NaN	NaN	NaN	NaN	NaN	NaN	NaN	NaN	NaN
NaN	NaN	NaN	NaN	NaN	NaN	NaN	NaN	NaN	NaN	NaN	NaN	NaN	NaN	NaN	NaN	NaN	NaN	NaN	NaN	NaN	NaN	NaN	NaN	NaN	NaN	NaN	NaN	NaN	NaN	NaN	NaN	NaN	NaN	NaN	NaN	NaN	NaN	NaN	NaN	NaN	NaN	NaN	NaN	NaN	NaN	NaN	NaN	NaN	NaN
NaN	NaN	NaN	NaN	NaN	NaN	NaN	NaN	NaN	NaN	NaN	NaN	NaN	NaN	NaN	NaN	NaN	NaN	NaN	NaN	NaN	NaN	NaN	NaN	NaN	NaN	NaN	NaN	NaN	NaN	NaN	NaN	NaN	NaN	NaN	NaN	NaN	NaN	NaN	NaN	NaN	NaN	NaN	NaN	NaN	NaN	NaN	NaN	NaN	NaN
NaN	NaN	NaN	NaN	NaN	NaN	NaN	NaN	NaN	NaN	NaN	NaN	NaN	NaN	NaN	NaN	NaN	NaN	NaN	NaN	NaN	NaN	NaN	NaN	NaN	NaN	NaN	NaN	NaN	NaN	NaN	NaN	NaN	NaN	NaN	NaN	NaN	NaN	NaN	NaN	NaN	NaN	NaN	NaN	NaN	NaN	NaN	NaN	NaN	NaN
0.106668202899308	NaN	NaN	NaN	NaN	NaN	NaN	NaN	NaN	NaN	NaN	NaN	NaN	NaN	NaN	NaN	NaN	NaN	NaN	NaN	NaN	NaN	NaN	NaN	NaN	NaN	NaN	NaN	NaN	NaN	NaN	NaN	NaN	NaN	NaN	NaN	NaN	NaN	NaN	NaN	NaN	NaN	NaN	NaN	NaN	NaN	NaN	NaN	NaN	NaN
0.13547278333139	NaN	NaN	NaN	NaN	NaN	NaN	NaN	NaN	NaN	NaN	NaN	NaN	NaN	NaN	NaN	NaN	NaN	NaN	NaN	NaN	NaN	NaN	NaN	NaN	NaN	NaN	NaN	NaN	NaN	NaN	NaN	NaN	NaN	NaN	NaN	NaN	NaN	NaN	NaN	NaN	NaN	NaN	NaN	NaN	NaN	NaN	NaN	NaN	NaN
0.0477138983795118	NaN	NaN	NaN	NaN	NaN	NaN	NaN	NaN	NaN	NaN	NaN	NaN	NaN	NaN	NaN	NaN	NaN	NaN	NaN	NaN	NaN	NaN	NaN	NaN	NaN	NaN	NaN	NaN	NaN	NaN	NaN	NaN	NaN	NaN	NaN	NaN	NaN	NaN	NaN	NaN	NaN	NaN	NaN	NaN	NaN	NaN	NaN	NaN	NaN
0.0488101131275548	NaN	NaN	NaN	NaN	NaN	NaN	NaN	NaN	NaN	NaN	NaN	NaN	NaN	NaN	NaN	NaN	NaN	NaN	NaN	NaN	NaN	NaN	NaN	NaN	NaN	NaN	NaN	NaN	NaN	NaN	NaN	NaN	NaN	NaN	NaN	NaN	NaN	NaN	NaN	NaN	NaN	NaN	NaN	NaN	NaN	NaN	NaN	NaN	NaN
0.0296363806914519	NaN	NaN	NaN	NaN	NaN	NaN	NaN	NaN	NaN	NaN	NaN	NaN	NaN	NaN	NaN	NaN	NaN	NaN	NaN	NaN	NaN	NaN	NaN	NaN	NaN	NaN	NaN	NaN	NaN	NaN	NaN	NaN	NaN	NaN	NaN	NaN	NaN	NaN	NaN	NaN	NaN	NaN	NaN	NaN	NaN	NaN	NaN	NaN	NaN
0.0418613122030144	NaN	NaN	NaN	NaN	NaN	NaN	NaN	NaN	NaN	NaN	NaN	NaN	NaN	NaN	NaN	NaN	NaN	NaN	NaN	NaN	NaN	NaN	NaN	NaN	NaN	NaN	NaN	NaN	NaN	NaN	NaN	NaN	NaN	NaN	NaN	NaN	NaN	NaN	NaN	NaN	NaN	NaN	NaN	NaN	NaN	NaN	NaN	NaN	NaN
0.068149922400973	NaN	NaN	NaN	NaN	NaN	NaN	NaN	NaN	NaN	NaN	NaN	NaN	NaN	NaN	NaN	NaN	NaN	NaN	NaN	NaN	NaN	NaN	NaN	NaN	NaN	NaN	NaN	NaN	NaN	NaN	NaN	NaN	NaN	NaN	NaN	NaN	NaN	NaN	NaN	NaN	NaN	NaN	NaN	NaN	NaN	NaN	NaN	NaN	NaN
0.0407232124433516	NaN	NaN	NaN	NaN	NaN	NaN	NaN	NaN	NaN	NaN	NaN	NaN	NaN	NaN	NaN	NaN	NaN	NaN	NaN	NaN	NaN	NaN	NaN	NaN	NaN	NaN	NaN	NaN	NaN	NaN	NaN	NaN	NaN	NaN	NaN	NaN	NaN	NaN	NaN	NaN	NaN	NaN	NaN	NaN	NaN	NaN	NaN	NaN	NaN
0.481692475467568	NaN	NaN	NaN	NaN	NaN	NaN	NaN	NaN	NaN	NaN	NaN	NaN	NaN	NaN	NaN	NaN	NaN	NaN	NaN	NaN	NaN	NaN	NaN	NaN	NaN	NaN	NaN	NaN	NaN	NaN	NaN	NaN	NaN	NaN	NaN	NaN	NaN	NaN	NaN	NaN	NaN	NaN	NaN	NaN	NaN	NaN	NaN	NaN	NaN
NaN	NaN	NaN	NaN	NaN	NaN	NaN	NaN	NaN	NaN	NaN	NaN	NaN	NaN	NaN	NaN	NaN	NaN	NaN	NaN	NaN	NaN	NaN	NaN	NaN	NaN	NaN	NaN	NaN	NaN	NaN	NaN	NaN	NaN	NaN	NaN	NaN	NaN	NaN	NaN	NaN	NaN	NaN	NaN	NaN	NaN	NaN	NaN	NaN	NaN
NaN	NaN	NaN	NaN	NaN	NaN	NaN	NaN	NaN	NaN	NaN	NaN	NaN	NaN	NaN	NaN	NaN	NaN	NaN	NaN	NaN	NaN	NaN	NaN	NaN	NaN	NaN	NaN	NaN	NaN	NaN	NaN	NaN	NaN	NaN	NaN	NaN	NaN	NaN	NaN	NaN	NaN	NaN	NaN	NaN	NaN	NaN	NaN	NaN	NaN
NaN	NaN	NaN	NaN	NaN	NaN	NaN	NaN	NaN	NaN	NaN	NaN	NaN	NaN	NaN	NaN	NaN	NaN	NaN	NaN	NaN	NaN	NaN	NaN	NaN	NaN	NaN	NaN	NaN	NaN	NaN	NaN	NaN	NaN	NaN	NaN	NaN	NaN	NaN	NaN	NaN	NaN	NaN	NaN	NaN	NaN	NaN	NaN	NaN	NaN
NaN	NaN	NaN	NaN	NaN	NaN	NaN	NaN	NaN	NaN	NaN	NaN	NaN	NaN	NaN	NaN	NaN	NaN	NaN	NaN	NaN	NaN	NaN	NaN	NaN	NaN	NaN	NaN	NaN	NaN	NaN	NaN	NaN	NaN	NaN	NaN	NaN	NaN	NaN	NaN	NaN	NaN	NaN	NaN	NaN	NaN	NaN	NaN	NaN	NaN
NaN	NaN	NaN	NaN	NaN	NaN	NaN	NaN	NaN	NaN	NaN	NaN	NaN	NaN	NaN	NaN	NaN	NaN	NaN	NaN	NaN	NaN	NaN	NaN	NaN	NaN	NaN	NaN	NaN	NaN	NaN	NaN	NaN	NaN	NaN	NaN	NaN	NaN	NaN	NaN	NaN	NaN	NaN	NaN	NaN	NaN	NaN	NaN	NaN	NaN
NaN	NaN	NaN	NaN	NaN	NaN	NaN	NaN	NaN	NaN	NaN	NaN	NaN	NaN	NaN	NaN	NaN	NaN	NaN	NaN	NaN	NaN	NaN	NaN	NaN	NaN	NaN	NaN	NaN	NaN	NaN	NaN	NaN	NaN	NaN	NaN	NaN	NaN	NaN	NaN	NaN	NaN	NaN	NaN	NaN	NaN	NaN	NaN	NaN	NaN
NaN	NaN	NaN	NaN	NaN	NaN	NaN	NaN	NaN	NaN	NaN	NaN	NaN	NaN	NaN	NaN	NaN	NaN	NaN	NaN	NaN	NaN	NaN	NaN	NaN	NaN	NaN	NaN	NaN	NaN	NaN	NaN	NaN	NaN	NaN	NaN	NaN	NaN	NaN	NaN	NaN	NaN	NaN	NaN	NaN	NaN	NaN	NaN	NaN	NaN
NaN	NaN	NaN	NaN	NaN	NaN	NaN	NaN	NaN	NaN	NaN	NaN	NaN	NaN	NaN	NaN	NaN	NaN	NaN	NaN	NaN	NaN	NaN	NaN	NaN	NaN	NaN	NaN	NaN	NaN	NaN	NaN	NaN	NaN	NaN	NaN	NaN	NaN	NaN	NaN	NaN	NaN	NaN	NaN	NaN	NaN	NaN	NaN	NaN	NaN
NaN	NaN	NaN	NaN	NaN	NaN	NaN	NaN	NaN	NaN	NaN	NaN	NaN	NaN	NaN	NaN	NaN	NaN	NaN	NaN	NaN	NaN	NaN	NaN	NaN	NaN	NaN	NaN	NaN	NaN	NaN	NaN	NaN	NaN	NaN	NaN	NaN	NaN	NaN	NaN	NaN	NaN	NaN	NaN	NaN	NaN	NaN	NaN	NaN	NaN
NaN	NaN	NaN	NaN	NaN	NaN	NaN	NaN	NaN	NaN	NaN	NaN	NaN	NaN	NaN	NaN	NaN	NaN	NaN	NaN	NaN	NaN	NaN	NaN	NaN	NaN	NaN	NaN	NaN	NaN	NaN	NaN	NaN	NaN	NaN	NaN	NaN	NaN	NaN	NaN	NaN	NaN	NaN	NaN	NaN	NaN	NaN	NaN	NaN	NaN
NaN	NaN	NaN	NaN	NaN	NaN	NaN	NaN	NaN	NaN	NaN	NaN	NaN	NaN	NaN	NaN	NaN	NaN	NaN	NaN	NaN	NaN	NaN	NaN	NaN	NaN	NaN	NaN	NaN	NaN	NaN	NaN	NaN	NaN	NaN	NaN	NaN	NaN	NaN	NaN	NaN	NaN	NaN	NaN	NaN	NaN	NaN	NaN	NaN	NaN
NaN	NaN	NaN	NaN	NaN	NaN	NaN	NaN	NaN	NaN	NaN	NaN	NaN	NaN	NaN	NaN	NaN	NaN	NaN	NaN	NaN	NaN	NaN	NaN	NaN	NaN	NaN	NaN	NaN	NaN	NaN	NaN	NaN	NaN	NaN	NaN	NaN	NaN	NaN	NaN	NaN	NaN	NaN	NaN	NaN	NaN	NaN	NaN	NaN	NaN
NaN	NaN	NaN	NaN	NaN	NaN	NaN	NaN	NaN	NaN	NaN	NaN	NaN	NaN	NaN	NaN	NaN	NaN	NaN	NaN	NaN	NaN	NaN	NaN	NaN	NaN	NaN	NaN	NaN	NaN	NaN	NaN	NaN	NaN	NaN	NaN	NaN	NaN	NaN	NaN	NaN	NaN	NaN	NaN	NaN	NaN	NaN	NaN	NaN	NaN
NaN	NaN	NaN	NaN	NaN	NaN	NaN	NaN	NaN	NaN	NaN	NaN	NaN	NaN	NaN	NaN	NaN	NaN	NaN	NaN	NaN	NaN	NaN	NaN	NaN	NaN	NaN	NaN	NaN	NaN	NaN	NaN	NaN	NaN	NaN	NaN	NaN	NaN	NaN	NaN	NaN	NaN	NaN	NaN	NaN	NaN	NaN	NaN	NaN	NaN
NaN	NaN	NaN	NaN	NaN	NaN	NaN	NaN	NaN	NaN	NaN	NaN	NaN	NaN	NaN	NaN	NaN	NaN	NaN	NaN	NaN	NaN	NaN	NaN	NaN	NaN	NaN	NaN	NaN	NaN	NaN	NaN	NaN	NaN	NaN	NaN	NaN	NaN	NaN	NaN	NaN	NaN	NaN	NaN	NaN	NaN	NaN	NaN	NaN	NaN
NaN	NaN	NaN	NaN	NaN	NaN	NaN	NaN	NaN	NaN	NaN	NaN	NaN	NaN	NaN	NaN	NaN	NaN	NaN	NaN	NaN	NaN	NaN	NaN	NaN	NaN	NaN	NaN	NaN	NaN	NaN	NaN	NaN	NaN	NaN	NaN	NaN	NaN	NaN	NaN	NaN	NaN	NaN	NaN	NaN	NaN	NaN	NaN	NaN	NaN
NaN	NaN	NaN	NaN	NaN	NaN	NaN	NaN	NaN	NaN	NaN	NaN	NaN	NaN	NaN	NaN	NaN	NaN	NaN	NaN	NaN	NaN	NaN	NaN	NaN	NaN	NaN	NaN	NaN	NaN	NaN	NaN	NaN	NaN	NaN	NaN	NaN	NaN	NaN	NaN	NaN	NaN	NaN	NaN	NaN	NaN	NaN	NaN	NaN	NaN
NaN	NaN	NaN	NaN	NaN	NaN	NaN	NaN	NaN	NaN	NaN	NaN	NaN	NaN	NaN	NaN	NaN	NaN	NaN	NaN	NaN	NaN	NaN	NaN	NaN	NaN	NaN	NaN	NaN	NaN	NaN	NaN	NaN	NaN	NaN	NaN	NaN	NaN	NaN	NaN	NaN	NaN	NaN	NaN	NaN	NaN	NaN	NaN	NaN	NaN
NaN	NaN	NaN	NaN	NaN	NaN	NaN	NaN	NaN	NaN	NaN	NaN	NaN	NaN	NaN	NaN	NaN	NaN	NaN	NaN	NaN	NaN	NaN	NaN	NaN	NaN	NaN	NaN	NaN	NaN	NaN	NaN	NaN	NaN	NaN	NaN	NaN	NaN	NaN	NaN	NaN	NaN	NaN	NaN	NaN	NaN	NaN	NaN	NaN	NaN
NaN	NaN	NaN	NaN	NaN	NaN	NaN	NaN	NaN	NaN	NaN	NaN	NaN	NaN	NaN	NaN	NaN	NaN	NaN	NaN	NaN	NaN	NaN	NaN	NaN	NaN	NaN	NaN	NaN	NaN	NaN	NaN	NaN	NaN	NaN	NaN	NaN	NaN	NaN	NaN	NaN	NaN	NaN	NaN	NaN	NaN	NaN	NaN	NaN	NaN
NaN	NaN	NaN	NaN	NaN	NaN	NaN	NaN	NaN	NaN	NaN	NaN	NaN	NaN	NaN	NaN	NaN	NaN	NaN	NaN	NaN	NaN	NaN	NaN	NaN	NaN	NaN	NaN	NaN	NaN	NaN	NaN	NaN	NaN	NaN	NaN	NaN	NaN	NaN	NaN	NaN	NaN	NaN	NaN	NaN	NaN	NaN	NaN	NaN	NaN
NaN	NaN	NaN	NaN	NaN	NaN	NaN	NaN	NaN	NaN	NaN	NaN	NaN	NaN	NaN	NaN	NaN	NaN	NaN	NaN	NaN	NaN	NaN	NaN	NaN	NaN	NaN	NaN	NaN	NaN	NaN	NaN	NaN	NaN	NaN	NaN	NaN	NaN	NaN	NaN	NaN	NaN	NaN	NaN	NaN	NaN	NaN	NaN	NaN	NaN
NaN	NaN	NaN	NaN	NaN	NaN	NaN	NaN	NaN	NaN	NaN	NaN	NaN	NaN	NaN	NaN	NaN	NaN	NaN	NaN	NaN	NaN	NaN	NaN	NaN	NaN	NaN	NaN	NaN	NaN	NaN	NaN	NaN	NaN	NaN	NaN	NaN	NaN	NaN	NaN	NaN	NaN	NaN	NaN	NaN	NaN	NaN	NaN	NaN	NaN
NaN	NaN	NaN	NaN	NaN	NaN	NaN	NaN	NaN	NaN	NaN	NaN	NaN	NaN	NaN	NaN	NaN	NaN	NaN	NaN	NaN	NaN	NaN	NaN	NaN	NaN	NaN	NaN	NaN	NaN	NaN	NaN	NaN	NaN	NaN	NaN	NaN	NaN	NaN	NaN	NaN	NaN	NaN	NaN	NaN	NaN	NaN	NaN	NaN	NaN
NaN	NaN	NaN	NaN	NaN	NaN	NaN	NaN	NaN	NaN	NaN	NaN	NaN	NaN	NaN	NaN	NaN	NaN	NaN	NaN	NaN	NaN	NaN	NaN	NaN	NaN	NaN	NaN	NaN	NaN	NaN	NaN	NaN	NaN	NaN	NaN	NaN	NaN	NaN	NaN	NaN	NaN	NaN	NaN	NaN	NaN	NaN	NaN	NaN	NaN
NaN	NaN	NaN	NaN	NaN	NaN	NaN	NaN	NaN	NaN	NaN	NaN	NaN	NaN	NaN	NaN	NaN	NaN	NaN	NaN	NaN	NaN	NaN	NaN	NaN	NaN	NaN	NaN	NaN	NaN	NaN	NaN	NaN	NaN	NaN	NaN	NaN	NaN	NaN	NaN	NaN	NaN	NaN	NaN	NaN	NaN	NaN	NaN	NaN	NaN
NaN	NaN	NaN	NaN	NaN	NaN	NaN	NaN	NaN	NaN	NaN	NaN	NaN	NaN	NaN	NaN	NaN	NaN	NaN	NaN	NaN	NaN	NaN	NaN	NaN	NaN	NaN	NaN	NaN	NaN	NaN	NaN	NaN	NaN	NaN	NaN	NaN	NaN	NaN	NaN	NaN	NaN	NaN	NaN	NaN	NaN	NaN	NaN	NaN	NaN
NaN	NaN	NaN	NaN	NaN	NaN	NaN	NaN	NaN	NaN	NaN	NaN	NaN	NaN	NaN	NaN	NaN	NaN	NaN	NaN	NaN	NaN	NaN	NaN	NaN	NaN	NaN	NaN	NaN	NaN	NaN	NaN	NaN	NaN	NaN	NaN	NaN	NaN	NaN	NaN	NaN	NaN	NaN	NaN	NaN	NaN	NaN	NaN	NaN	NaN
NaN	NaN	NaN	NaN	NaN	NaN	NaN	NaN	NaN	NaN	NaN	NaN	NaN	NaN	NaN	NaN	NaN	NaN	NaN	NaN	NaN	NaN	NaN	NaN	NaN	NaN	NaN	NaN	NaN	NaN	NaN	NaN	NaN	NaN	NaN	NaN	NaN	NaN	NaN	NaN	NaN	NaN	NaN	NaN	NaN	NaN	NaN	NaN	NaN	NaN
NaN	NaN	NaN	NaN	NaN	NaN	NaN	NaN	NaN	NaN	NaN	NaN	NaN	NaN	NaN	NaN	NaN	NaN	NaN	NaN	NaN	NaN	NaN	NaN	NaN	NaN	NaN	NaN	NaN	NaN	NaN	NaN	NaN	NaN	NaN	NaN	NaN	NaN	NaN	NaN	NaN	NaN	NaN	NaN	NaN	NaN	NaN	NaN	NaN	NaN
NaN	NaN	NaN	NaN	NaN	NaN	NaN	NaN	NaN	NaN	NaN	NaN	NaN	NaN	NaN	NaN	NaN	NaN	NaN	NaN	NaN	NaN	NaN	NaN	NaN	NaN	NaN	NaN	NaN	NaN	NaN	NaN	NaN	NaN	NaN	NaN	NaN	NaN	NaN	NaN	NaN	NaN	NaN	NaN	NaN	NaN	NaN	NaN	NaN	NaN
NaN	NaN	NaN	NaN	NaN	NaN	NaN	NaN	NaN	NaN	NaN	NaN	NaN	NaN	NaN	NaN	NaN	NaN	NaN	NaN	NaN	NaN	NaN	NaN	NaN	NaN	NaN	NaN	NaN	NaN	NaN	NaN	NaN	NaN	NaN	NaN	NaN	NaN	NaN	NaN	NaN	NaN	NaN	NaN	NaN	NaN	NaN	NaN	NaN	NaN
NaN	NaN	NaN	NaN	NaN	NaN	NaN	NaN	NaN	NaN	NaN	NaN	NaN	NaN	NaN	NaN	NaN	NaN	NaN	NaN	NaN	NaN	NaN	NaN	NaN	NaN	NaN	NaN	NaN	NaN	NaN	NaN	NaN	NaN	NaN	NaN	NaN	NaN	NaN	NaN	NaN	NaN	NaN	NaN	NaN	NaN	NaN	NaN	NaN	NaN
NaN	NaN	NaN	NaN	NaN	NaN	NaN	NaN	NaN	NaN	NaN	NaN	NaN	NaN	NaN	NaN	NaN	NaN	NaN	NaN	NaN	NaN	NaN	NaN	NaN	NaN	NaN	NaN	NaN	NaN	NaN	NaN	NaN	NaN	NaN	NaN	NaN	NaN	NaN	NaN	NaN	NaN	NaN	NaN	NaN	NaN	NaN	NaN	NaN	NaN
NaN	NaN	NaN	NaN	NaN	NaN	NaN	NaN	NaN	NaN	NaN	NaN	NaN	NaN	NaN	NaN	NaN	NaN	NaN	NaN	NaN	NaN	NaN	NaN	NaN	NaN	NaN	NaN	NaN	NaN	NaN	NaN	NaN	NaN	NaN	NaN	NaN	NaN	NaN	NaN	NaN	NaN	NaN	NaN	NaN	NaN	NaN	NaN	NaN	NaN
NaN	NaN	NaN	NaN	NaN	NaN	NaN	NaN	NaN	NaN	NaN	NaN	NaN	NaN	NaN	NaN	NaN	NaN	NaN	NaN	NaN	NaN	NaN	NaN	NaN	NaN	NaN	NaN	NaN	NaN	NaN	NaN	NaN	NaN	NaN	NaN	NaN	NaN	NaN	NaN	NaN	NaN	NaN	NaN	NaN	NaN	NaN	NaN	NaN	NaN
NaN	NaN	NaN	NaN	NaN	NaN	NaN	NaN	NaN	NaN	NaN	NaN	NaN	NaN	NaN	NaN	NaN	NaN	NaN	NaN	NaN	NaN	NaN	NaN	NaN	NaN	NaN	NaN	NaN	NaN	NaN	NaN	NaN	NaN	NaN	NaN	NaN	NaN	NaN	NaN	NaN	NaN	NaN	NaN	NaN	NaN	NaN	NaN	NaN	NaN
NaN	NaN	NaN	NaN	NaN	NaN	NaN	NaN	NaN	NaN	NaN	NaN	NaN	NaN	NaN	NaN	NaN	NaN	NaN	NaN	NaN	NaN	NaN	NaN	NaN	NaN	NaN	NaN	NaN	NaN	NaN	NaN	NaN	NaN	NaN	NaN	NaN	NaN	NaN	NaN	NaN	NaN	NaN	NaN	NaN	0.0189599471864175	NaN	NaN	NaN	NaN
NaN	NaN	NaN	NaN	NaN	NaN	NaN	NaN	NaN	NaN	NaN	NaN	NaN	NaN	NaN	NaN	NaN	NaN	NaN	NaN	NaN	NaN	NaN	NaN	NaN	NaN	NaN	NaN	NaN	NaN	NaN	NaN	NaN	NaN	NaN	NaN	NaN	NaN	NaN	NaN	NaN	NaN	NaN	NaN	NaN	0.0584993492509311	NaN	NaN	NaN	NaN
NaN	NaN	NaN	NaN	NaN	NaN	NaN	NaN	NaN	NaN	NaN	NaN	NaN	NaN	NaN	NaN	NaN	NaN	NaN	NaN	NaN	NaN	NaN	NaN	NaN	NaN	NaN	NaN	NaN	NaN	NaN	NaN	NaN	NaN	NaN	NaN	NaN	NaN	NaN	NaN	NaN	NaN	NaN	NaN	NaN	0.0268489500762471	NaN	NaN	NaN	NaN
NaN	NaN	NaN	NaN	NaN	NaN	NaN	NaN	NaN	NaN	NaN	NaN	NaN	NaN	NaN	NaN	NaN	NaN	NaN	NaN	NaN	NaN	NaN	NaN	NaN	NaN	NaN	NaN	NaN	NaN	NaN	NaN	NaN	NaN	NaN	NaN	NaN	NaN	NaN	NaN	NaN	NaN	NaN	NaN	NaN	0.105579625701911	NaN	NaN	NaN	NaN
NaN	NaN	NaN	NaN	NaN	NaN	NaN	NaN	NaN	NaN	NaN	NaN	NaN	NaN	NaN	NaN	NaN	NaN	NaN	NaN	NaN	NaN	NaN	NaN	NaN	NaN	NaN	NaN	NaN	NaN	NaN	NaN	NaN	NaN	NaN	NaN	NaN	NaN	NaN	NaN	NaN	NaN	NaN	NaN	NaN	0.0959452405398768	NaN	NaN	NaN	NaN
NaN	NaN	NaN	NaN	NaN	NaN	NaN	NaN	NaN	NaN	NaN	NaN	NaN	NaN	NaN	NaN	NaN	NaN	NaN	NaN	NaN	NaN	NaN	NaN	NaN	NaN	NaN	NaN	NaN	NaN	NaN	NaN	NaN	NaN	NaN	NaN	NaN	NaN	NaN	NaN	NaN	NaN	NaN	NaN	NaN	0.0596463092316286	NaN	NaN	NaN	NaN
NaN	NaN	NaN	NaN	NaN	NaN	NaN	NaN	NaN	NaN	NaN	NaN	NaN	NaN	NaN	NaN	NaN	NaN	NaN	NaN	NaN	NaN	NaN	NaN	NaN	NaN	NaN	NaN	NaN	NaN	NaN	NaN	NaN	NaN	NaN	NaN	NaN	NaN	NaN	NaN	NaN	NaN	NaN	NaN	NaN	0.0157904134765324	NaN	NaN	NaN	NaN
NaN	NaN	NaN	NaN	NaN	NaN	NaN	NaN	NaN	NaN	NaN	NaN	NaN	NaN	NaN	NaN	NaN	NaN	NaN	NaN	NaN	NaN	NaN	NaN	NaN	NaN	NaN	NaN	NaN	NaN	NaN	NaN	NaN	NaN	NaN	NaN	NaN	NaN	NaN	NaN	NaN	NaN	NaN	NaN	NaN	NaN	NaN	NaN	NaN	NaN
NaN	NaN	NaN	NaN	NaN	NaN	NaN	NaN	NaN	NaN	NaN	NaN	NaN	NaN	NaN	NaN	NaN	NaN	NaN	NaN	NaN	NaN	NaN	NaN	NaN	NaN	NaN	NaN	NaN	NaN	NaN	NaN	NaN	NaN	NaN	NaN	NaN	NaN	NaN	NaN	NaN	NaN	NaN	NaN	NaN	NaN	NaN	NaN	NaN	NaN
NaN	NaN	NaN	NaN	NaN	NaN	NaN	NaN	NaN	NaN	NaN	NaN	NaN	NaN	NaN	NaN	NaN	NaN	NaN	NaN	NaN	NaN	NaN	NaN	NaN	NaN	NaN	NaN	NaN	NaN	NaN	NaN	NaN	NaN	NaN	NaN	NaN	NaN	NaN	NaN	NaN	NaN	NaN	NaN	NaN	NaN	NaN	NaN	NaN	NaN
NaN	NaN	NaN	NaN	NaN	NaN	NaN	NaN	NaN	NaN	NaN	NaN	NaN	NaN	NaN	NaN	NaN	NaN	NaN	NaN	NaN	NaN	NaN	NaN	NaN	NaN	NaN	NaN	NaN	NaN	NaN	NaN	NaN	NaN	NaN	NaN	NaN	NaN	NaN	NaN	NaN	NaN	NaN	NaN	NaN	NaN	NaN	NaN	NaN	NaN
NaN	NaN	NaN	NaN	NaN	NaN	NaN	NaN	NaN	NaN	NaN	NaN	NaN	NaN	NaN	NaN	NaN	NaN	NaN	NaN	NaN	NaN	NaN	NaN	NaN	NaN	NaN	NaN	NaN	NaN	NaN	NaN	NaN	NaN	NaN	NaN	NaN	NaN	NaN	NaN	NaN	NaN	NaN	NaN	NaN	NaN	NaN	NaN	NaN	NaN
NaN	NaN	NaN	NaN	NaN	NaN	NaN	NaN	NaN	NaN	NaN	NaN	NaN	NaN	NaN	NaN	NaN	NaN	NaN	NaN	NaN	NaN	NaN	NaN	NaN	NaN	NaN	NaN	NaN	NaN	NaN	NaN	NaN	NaN	NaN	NaN	NaN	NaN	NaN	NaN	NaN	NaN	NaN	NaN	NaN	NaN	NaN	NaN	NaN	NaN
NaN	NaN	NaN	NaN	NaN	NaN	NaN	NaN	NaN	NaN	NaN	NaN	NaN	NaN	NaN	NaN	NaN	NaN	NaN	NaN	NaN	NaN	NaN	NaN	NaN	NaN	NaN	NaN	NaN	NaN	NaN	NaN	NaN	NaN	NaN	NaN	NaN	NaN	NaN	NaN	NaN	NaN	NaN	NaN	NaN	NaN	NaN	NaN	NaN	NaN
NaN	NaN	NaN	NaN	NaN	NaN	NaN	NaN	NaN	NaN	NaN	NaN	NaN	NaN	NaN	NaN	NaN	NaN	NaN	NaN	NaN	NaN	NaN	NaN	NaN	NaN	NaN	NaN	NaN	NaN	NaN	NaN	NaN	NaN	NaN	NaN	NaN	NaN	NaN	NaN	NaN	NaN	NaN	NaN	NaN	NaN	NaN	NaN	NaN	NaN
NaN	NaN	NaN	NaN	NaN	NaN	NaN	NaN	NaN	NaN	NaN	NaN	NaN	NaN	NaN	NaN	NaN	NaN	NaN	NaN	NaN	NaN	NaN	NaN	NaN	NaN	NaN	NaN	NaN	NaN	NaN	NaN	NaN	NaN	NaN	NaN	NaN	NaN	NaN	NaN	NaN	NaN	NaN	NaN	NaN	NaN	NaN	NaN	NaN	NaN
NaN	NaN	NaN	NaN	NaN	NaN	NaN	NaN	NaN	NaN	NaN	NaN	NaN	NaN	NaN	NaN	NaN	NaN	NaN	NaN	NaN	NaN	NaN	NaN	NaN	NaN	NaN	NaN	NaN	NaN	NaN	NaN	NaN	NaN	NaN	NaN	NaN	NaN	NaN	NaN	NaN	NaN	NaN	NaN	NaN	NaN	NaN	NaN	NaN	NaN
NaN	NaN	NaN	NaN	NaN	NaN	NaN	NaN	0.146152499070721	NaN	NaN	NaN	NaN	NaN	NaN	NaN	NaN	NaN	NaN	NaN	0.0279707852947603	NaN	NaN	NaN	NaN	NaN	NaN	NaN	NaN	NaN	NaN	NaN	NaN	NaN	NaN	NaN	NaN	NaN	NaN	NaN	NaN	NaN	NaN	NaN	NaN	NaN	NaN	NaN	NaN	NaN
NaN	NaN	NaN	NaN	NaN	NaN	NaN	NaN	0.54276814199099	NaN	NaN	NaN	NaN	NaN	NaN	NaN	NaN	NaN	NaN	NaN	0.0592381603679185	NaN	NaN	NaN	NaN	NaN	NaN	NaN	NaN	NaN	NaN	NaN	NaN	NaN	NaN	NaN	NaN	NaN	NaN	NaN	NaN	NaN	NaN	NaN	NaN	NaN	NaN	NaN	NaN	NaN
NaN	NaN	NaN	NaN	0.371374176230113	NaN	NaN	NaN	0.0219211570931848	NaN	NaN	NaN	NaN	NaN	NaN	NaN	NaN	NaN	NaN	NaN	0.0282864991868498	NaN	NaN	NaN	NaN	NaN	NaN	NaN	NaN	NaN	NaN	NaN	NaN	NaN	NaN	NaN	NaN	NaN	NaN	NaN	NaN	NaN	NaN	NaN	NaN	NaN	NaN	NaN	NaN	NaN
NaN	NaN	NaN	NaN	0.230436403005432	NaN	NaN	NaN	0.0090496131190809	NaN	NaN	NaN	NaN	NaN	NaN	NaN	NaN	NaN	NaN	NaN	0.0699433226842473	NaN	NaN	NaN	NaN	NaN	NaN	NaN	NaN	NaN	NaN	NaN	NaN	NaN	NaN	NaN	NaN	NaN	NaN	NaN	NaN	NaN	NaN	NaN	NaN	NaN	NaN	NaN	NaN	NaN
NaN	NaN	NaN	NaN	0.211442323817002	NaN	NaN	NaN	0.03050136362341	NaN	NaN	NaN	NaN	NaN	NaN	NaN	NaN	NaN	NaN	NaN	0.053468898059806	NaN	NaN	NaN	NaN	NaN	NaN	NaN	NaN	NaN	NaN	NaN	NaN	NaN	NaN	NaN	NaN	NaN	NaN	NaN	NaN	NaN	NaN	NaN	NaN	NaN	NaN	NaN	NaN	NaN
NaN	NaN	NaN	NaN	0.0581893067920507	NaN	NaN	NaN	0.0173974430091724	NaN	NaN	NaN	NaN	NaN	NaN	NaN	NaN	NaN	NaN	NaN	0.0260769503517056	NaN	NaN	NaN	NaN	NaN	NaN	NaN	NaN	NaN	NaN	NaN	NaN	NaN	NaN	NaN	NaN	NaN	NaN	NaN	NaN	NaN	NaN	NaN	NaN	NaN	NaN	NaN	NaN	NaN
NaN	NaN	NaN	NaN	0.0699526617796746	NaN	NaN	NaN	0.0260768460168473	NaN	NaN	NaN	NaN	NaN	NaN	NaN	NaN	NaN	NaN	NaN	0.0791677926229832	NaN	NaN	NaN	NaN	NaN	NaN	NaN	NaN	NaN	NaN	NaN	NaN	NaN	NaN	NaN	NaN	NaN	NaN	NaN	NaN	NaN	NaN	NaN	NaN	NaN	NaN	NaN	NaN	NaN
NaN	NaN	NaN	NaN	0.0554405800058207	NaN	NaN	NaN	0.0651985523591078	NaN	NaN	NaN	NaN	NaN	NaN	NaN	NaN	NaN	NaN	NaN	0.0332365668545278	NaN	NaN	NaN	NaN	NaN	NaN	NaN	NaN	NaN	NaN	NaN	NaN	NaN	NaN	NaN	NaN	NaN	NaN	NaN	NaN	NaN	NaN	NaN	NaN	NaN	NaN	NaN	NaN	NaN
NaN	NaN	NaN	NaN	0.0166377238401999	NaN	NaN	NaN	0.0334339185293723	NaN	NaN	NaN	NaN	NaN	NaN	NaN	NaN	NaN	NaN	NaN	0.0329760727198005	NaN	NaN	NaN	NaN	NaN	NaN	NaN	NaN	NaN	NaN	NaN	NaN	NaN	NaN	NaN	NaN	NaN	NaN	NaN	NaN	NaN	NaN	NaN	NaN	NaN	NaN	NaN	NaN	NaN
NaN	NaN	NaN	NaN	0.0277154511149006	NaN	NaN	NaN	0.0964748365723077	NaN	NaN	NaN	NaN	NaN	NaN	NaN	NaN	NaN	NaN	NaN	0.0804733312394259	NaN	NaN	NaN	NaN	NaN	NaN	NaN	NaN	NaN	NaN	NaN	NaN	NaN	NaN	NaN	NaN	NaN	NaN	NaN	NaN	NaN	NaN	NaN	NaN	NaN	NaN	NaN	NaN	NaN
NaN	NaN	NaN	NaN	0.0829067091664764	NaN	NaN	NaN	0.0480546428032037	NaN	NaN	NaN	NaN	NaN	NaN	NaN	NaN	NaN	NaN	NaN	0.0879058424082453	NaN	NaN	NaN	NaN	NaN	NaN	NaN	NaN	NaN	NaN	NaN	NaN	NaN	NaN	NaN	NaN	NaN	NaN	NaN	NaN	NaN	NaN	NaN	NaN	NaN	NaN	NaN	NaN	NaN
NaN	NaN	NaN	NaN	0.0568036783044265	NaN	NaN	NaN	0.0885716814965201	NaN	NaN	NaN	NaN	NaN	NaN	NaN	NaN	NaN	NaN	NaN	0.0363386391158693	NaN	NaN	NaN	NaN	NaN	NaN	NaN	NaN	NaN	NaN	NaN	NaN	NaN	NaN	NaN	NaN	NaN	NaN	NaN	NaN	NaN	NaN	NaN	NaN	NaN	NaN	0.0770834079215477	NaN	NaN
0.0443151161040891	NaN	NaN	NaN	NaN	NaN	NaN	NaN	0.0703861884598775	NaN	NaN	NaN	NaN	NaN	0.270057136749767	NaN	NaN	NaN	NaN	NaN	NaN	NaN	NaN	NaN	NaN	NaN	NaN	NaN	NaN	NaN	NaN	NaN	NaN	NaN	NaN	NaN	NaN	NaN	NaN	NaN	NaN	NaN	NaN	NaN	NaN	NaN	NaN	0.0222459212731334	NaN	NaN
0.0280642444546509	NaN	NaN	NaN	NaN	NaN	NaN	NaN	0.012756619482386	0.0354230120664372	NaN	NaN	NaN	NaN	0.0215120728602038	NaN	NaN	NaN	NaN	NaN	NaN	NaN	NaN	NaN	NaN	NaN	NaN	NaN	NaN	NaN	NaN	NaN	NaN	NaN	NaN	0.0702282616553666	NaN	NaN	NaN	NaN	NaN	NaN	0.0890746682247823	NaN	NaN	NaN	NaN	0.0322711981483319	NaN	NaN
0.0205389740369847	NaN	NaN	NaN	NaN	NaN	NaN	NaN	0.062754590972764	0.0725955744800281	NaN	NaN	NaN	NaN	0.0278827681461728	NaN	NaN	NaN	NaN	NaN	NaN	NaN	NaN	NaN	NaN	NaN	NaN	NaN	NaN	NaN	NaN	NaN	NaN	NaN	NaN	0.0412560318476983	NaN	NaN	NaN	NaN	NaN	NaN	0.399761681855055	NaN	NaN	NaN	NaN	0.0311968905119638	NaN	NaN
0.0386605242249098	NaN	NaN	NaN	NaN	NaN	NaN	NaN	0.043288049658178	0.0283366295076811	NaN	NaN	NaN	NaN	0.0123914026089268	NaN	NaN	NaN	NaN	NaN	NaN	NaN	NaN	NaN	NaN	NaN	NaN	NaN	NaN	NaN	NaN	NaN	0.233180294541607	NaN	NaN	0.0500545764853499	NaN	NaN	NaN	NaN	NaN	NaN	0.0277008986920744	NaN	NaN	NaN	NaN	0.00623455621723744	NaN	NaN
0.0688445076098829	NaN	NaN	NaN	NaN	NaN	NaN	NaN	0.0454901974119683	0.0552643029950485	NaN	NaN	NaN	NaN	0.0747033214151983	NaN	NaN	NaN	NaN	NaN	NaN	NaN	NaN	NaN	NaN	NaN	NaN	NaN	NaN	NaN	NaN	NaN	0.0065196217455235	NaN	NaN	0.0629842153053143	NaN	NaN	NaN	NaN	NaN	NaN	0.00556288961984479	NaN	NaN	0.0848542234873163	NaN	0.0298997929686176	NaN	NaN
0.0150787409309916	NaN	NaN	NaN	NaN	NaN	NaN	NaN	0.016015904888683	0.0278896296742664	NaN	NaN	NaN	NaN	0.0023665080347001	NaN	NaN	NaN	NaN	NaN	NaN	NaN	NaN	NaN	NaN	NaN	NaN	NaN	NaN	NaN	NaN	NaN	0.0343030300474093	NaN	NaN	0.0873775132774694	NaN	NaN	NaN	NaN	NaN	NaN	0.453139098307692	NaN	NaN	0.0392930561687509	NaN	0.0802795427900158	NaN	NaN
0.0317722837639382	NaN	NaN	NaN	NaN	NaN	NaN	NaN	0.0816486673410223	0.0243873208645827	NaN	NaN	0.0459946163547659	NaN	0.0891137539665669	NaN	NaN	NaN	NaN	NaN	NaN	NaN	NaN	NaN	NaN	NaN	NaN	NaN	NaN	NaN	NaN	NaN	0.043407868550183	NaN	NaN	0.023972386171933	NaN	NaN	NaN	NaN	NaN	NaN	0.286916767163246	NaN	NaN	0.0396913676685545	NaN	0.0570010854338922	NaN	0.0199564313821079
0.0147138656758757	NaN	NaN	NaN	NaN	NaN	NaN	NaN	0.0898431218330363	0.0771559941944364	NaN	NaN	0.130964960284219	NaN	0.0636038404369733	NaN	NaN	NaN	NaN	NaN	NaN	NaN	NaN	NaN	NaN	NaN	NaN	NaN	NaN	NaN	NaN	NaN	0.0198400736360928	NaN	NaN	0.0221311060737067	NaN	NaN	NaN	NaN	NaN	NaN	NaN	NaN	NaN	0.0756221916872544	NaN	0.0335429781941266	NaN	0.0522253884852715
0.0830023368661214	NaN	NaN	NaN	NaN	NaN	NaN	NaN	0.0440805214190543	0.0644833710527039	NaN	NaN	0.0620089056878498	NaN	0.0934256881533982	NaN	NaN	NaN	NaN	NaN	NaN	NaN	NaN	NaN	NaN	NaN	NaN	NaN	NaN	NaN	NaN	NaN	0.028832066694847	NaN	NaN	0.0248964487977298	NaN	NaN	NaN	NaN	NaN	NaN	NaN	NaN	NaN	0.0430524492914343	NaN	0.0517062313109587	NaN	0.0274793883848415
0.0832558905792621	NaN	NaN	NaN	NaN	NaN	NaN	NaN	0.0665230899747963	0.132434016598862	NaN	NaN	0.0412285382932681	NaN	0.0311360856792434	NaN	NaN	NaN	NaN	NaN	NaN	NaN	NaN	NaN	NaN	NaN	NaN	NaN	NaN	NaN	NaN	NaN	0.00688228993213816	NaN	NaN	0.00548263525407982	NaN	NaN	NaN	NaN	NaN	NaN	0.0228190051764882	NaN	NaN	0.199278957358937	NaN	0.0360691563208246	NaN	0.0711933252517052
0.0772468250375128	NaN	NaN	NaN	NaN	NaN	NaN	NaN	0.0357328413069571	0.119289364836332	NaN	NaN	0.0777133821690274	NaN	0.0842795036396669	NaN	NaN	NaN	NaN	NaN	NaN	NaN	NaN	NaN	NaN	NaN	NaN	NaN	NaN	NaN	NaN	NaN	0.0280843804673105	NaN	NaN	0.0276336215974957	NaN	NaN	NaN	NaN	NaN	NaN	0.0675374350927773	NaN	NaN	0.206222531932167	NaN	0.0768027468308377	NaN	0.0223939405083378
0.0802305669236237	NaN	NaN	NaN	NaN	NaN	NaN	NaN	0.0874391952041389	0.040060406325584	NaN	NaN	NaN	NaN	0.00849298887707437	NaN	0.552039202604953	NaN	NaN	NaN	NaN	NaN	NaN	NaN	NaN	0.018511245008404	NaN	NaN	NaN	NaN	NaN	NaN	0.0358539662935013	NaN	NaN	0.0302443823773574	NaN	NaN	NaN	NaN	NaN	NaN	0.0303496891058547	NaN	NaN	0.0397665478619166	NaN	0.0418169385745696	NaN	0.0253765853255879
0.0290517404728248	NaN	NaN	NaN	NaN	NaN	NaN	NaN	0.0884791867779185	0.00765722310852506	NaN	NaN	NaN	NaN	0.0483808816286712	NaN	0.423372843613333	NaN	NaN	NaN	NaN	NaN	NaN	NaN	NaN	0.0129743536579615	NaN	NaN	NaN	NaN	NaN	NaN	0.0282936288642945	NaN	NaN	0.0218633155932654	NaN	NaN	NaN	NaN	NaN	NaN	0.0162659917405118	NaN	NaN	0.0759111272325872	NaN	0.0669270003320449	NaN	0.0700246227293942
0.0712564809837348	NaN	NaN	NaN	NaN	NaN	NaN	NaN	0.0244092981947386	0.0307158821807099	NaN	NaN	NaN	NaN	0.0523750717787949	NaN	0.0773103740847222	NaN	NaN	NaN	NaN	NaN	NaN	NaN	NaN	0.443668557084394	NaN	NaN	NaN	NaN	NaN	NaN	0.0294600267031081	NaN	NaN	0.0250099885240031	NaN	NaN	NaN	NaN	NaN	NaN	0.0393310940097534	NaN	NaN	0.0576214891210407	NaN	0.0637886322162933	NaN	NaN
0.0635780097312742	NaN	NaN	NaN	NaN	NaN	NaN	NaN	0.0466833025083351	0.0271398367040379	NaN	NaN	NaN	NaN	0.0366195167415591	NaN	0.051284766775284	NaN	NaN	NaN	NaN	NaN	NaN	NaN	NaN	0.444810400028674	NaN	NaN	NaN	NaN	NaN	NaN	0.0242544192999962	NaN	NaN	0.080710704386267	NaN	NaN	NaN	NaN	NaN	NaN	0.022268592198066	NaN	NaN	0.326290250295918	NaN	0.0537651412121856	NaN	NaN
0.0705088367980311	NaN	NaN	NaN	NaN	NaN	NaN	NaN	0.0541064132492165	0.0496363157396967	NaN	NaN	NaN	NaN	0.0292144661306323	NaN	0.0240252563078263	NaN	NaN	NaN	NaN	NaN	NaN	NaN	NaN	0.0461984111519864	NaN	NaN	NaN	NaN	NaN	NaN	0.0626767181950607	NaN	NaN	0.0775835596089056	NaN	NaN	NaN	NaN	NaN	NaN	0.0309746179541908	NaN	NaN	0.367897792021246	NaN	NaN	NaN	NaN
0.0672575788285531	NaN	NaN	NaN	NaN	NaN	NaN	NaN	0.0452677800162958	0.0454998138973223	NaN	NaN	NaN	NaN	0.0104281609005027	NaN	0.0147394668801888	NaN	NaN	NaN	NaN	NaN	0.0552312493401929	NaN	NaN	0.0361378559514859	NaN	NaN	NaN	NaN	NaN	NaN	0.0628192856616382	NaN	NaN	0.0404375582481637	NaN	NaN	NaN	NaN	NaN	NaN	0.0275430661185236	NaN	NaN	0.0768089226279345	NaN	NaN	NaN	NaN
0.0185497889493068	NaN	NaN	NaN	NaN	NaN	NaN	NaN	0.0472352626999129	0.027156918599105	NaN	NaN	NaN	NaN	0.0573580143420218	NaN	0.0849861402454603	NaN	NaN	NaN	NaN	NaN	0.0859321480706003	0.0892351426826393	NaN	0.0713794503017458	NaN	NaN	NaN	NaN	0.14939741276215	NaN	0.0193029423010549	NaN	NaN	0.0721224311052614	NaN	NaN	NaN	NaN	NaN	NaN	0.0259374918126141	NaN	0.0565770925564563	0.0323716975087909	NaN	NaN	NaN	NaN
0.0275622939780816	NaN	NaN	NaN	NaN	NaN	NaN	NaN	0.0128173370855773	0.064321523507243	NaN	NaN	NaN	NaN	0.0164913880380725	NaN	0.058496822738986	NaN	NaN	NaN	NaN	NaN	0.0911541689480104	0.0507063615761774	NaN	0.348000067654845	NaN	NaN	NaN	NaN	0.0501610898061841	NaN	0.0554599896341339	NaN	NaN	0.0473265732808385	NaN	NaN	NaN	NaN	NaN	NaN	0.0549762825335916	NaN	0.0144651018599221	0.0429088322795744	NaN	NaN	NaN	NaN
0.0300256942349829	NaN	NaN	NaN	NaN	NaN	NaN	NaN	0.037951416523019	0.106777746438834	NaN	NaN	NaN	NaN	0.0162558605832793	NaN	0.0651013744866706	NaN	NaN	NaN	NaN	NaN	0.056577304856551	0.0249895994922018	NaN	NaN	NaN	NaN	NaN	NaN	0.0670844799129275	NaN	0.00352568421487744	NaN	NaN	0.0602331302817142	NaN	NaN	NaN	NaN	NaN	NaN	0.0028517430490999	NaN	0.0279336614719903	0.0660560075673673	NaN	NaN	NaN	NaN
0.008315076092126	NaN	NaN	NaN	NaN	NaN	NaN	NaN	0.0207835079008167	0.0784105535963625	0.0269000166230434	NaN	NaN	NaN	0.0229366403822575	NaN	0.0341367993346187	NaN	NaN	NaN	NaN	NaN	0.0362259274048597	0.0681300526986731	NaN	NaN	NaN	NaN	0.0383686457066031	NaN	0.0566498894620671	NaN	0.0287761919342678	NaN	NaN	0.0259591612476596	NaN	NaN	NaN	NaN	NaN	NaN	0.0756594774429151	NaN	0.00339159094355886	0.0230739758989652	NaN	NaN	NaN	NaN
0.0106930859231206	NaN	NaN	NaN	NaN	NaN	NaN	NaN	0.079904212418176	0.0129832011094382	0.0692971748921096	NaN	NaN	NaN	0.0136190942905385	NaN	0.0956846837219099	NaN	NaN	NaN	NaN	NaN	0.0201278497365174	0.0974747685983336	NaN	0.0748317672999045	NaN	NaN	0.0413265251975127	NaN	0.0296715422558488	NaN	0.0704122098402908	NaN	NaN	0.0346641013784436	NaN	NaN	NaN	NaN	NaN	NaN	0.0166607782744862	NaN	0.0296437881393745	0.0373904201282661	NaN	NaN	NaN	NaN
0.0855961647361057	NaN	NaN	NaN	NaN	NaN	NaN	NaN	0.0373537220721494	0.0416821691628642	0.0213902975630833	NaN	NaN	NaN	0.00587597506200364	NaN	NaN	NaN	NaN	NaN	NaN	NaN	0.0210937601285343	0.0889036159537746	NaN	0.0658182622150441	NaN	NaN	0.0374535073352164	NaN	0.0545736213509274	NaN	0.0600564342944512	NaN	NaN	NaN	NaN	NaN	NaN	NaN	NaN	NaN	0.0682936391314181	NaN	0.0383536387129488	0.0661829013213955	NaN	NaN	NaN	NaN
0.0790576083323477	NaN	NaN	NaN	NaN	NaN	NaN	NaN	0.099359374939593	0.026076821270287	0.402307605595615	NaN	NaN	NaN	0.0164767519442107	NaN	NaN	NaN	NaN	NaN	NaN	NaN	0.038093356460057	0.0646445474895716	NaN	0.104735502181975	NaN	NaN	0.0668648714252466	NaN	0.0399820153506959	NaN	0.0264695942352985	NaN	NaN	NaN	0.0920640903343522	NaN	NaN	NaN	NaN	NaN	0.034493141509524	0.0604859107401472	0.0266792125667636	0.0421051007291897	NaN	NaN	NaN	NaN
0.0620900288036059	NaN	NaN	NaN	NaN	NaN	NaN	NaN	0.0846877342343891	0.078437155563883	0.390412754123218	NaN	0.00828649376247206	NaN	0.0796426879715325	NaN	NaN	NaN	NaN	NaN	NaN	NaN	0.0150807107766061	0.102914835373489	NaN	0.108441902202114	NaN	NaN	0.0827524577926821	NaN	0.0874151589719825	NaN	0.0452640830045503	NaN	NaN	NaN	0.0886778733547321	NaN	NaN	NaN	NaN	NaN	0.0752598714567566	0.523508952643498	0.0206912089124653	0.0522084493680108	NaN	NaN	NaN	NaN
0.0355773262732699	NaN	NaN	NaN	0.100652315489724	NaN	NaN	NaN	0.0267327440828289	0.0262765998583232	0.0536983415891106	NaN	0.0687017025887764	NaN	0.0680874260418129	NaN	NaN	NaN	NaN	NaN	0.0451467101133751	NaN	0.0638974795466761	0.0329651993494193	NaN	0.0269942147864592	NaN	NaN	0.0233731865116133	0.0117553742107275	0.0663362524960898	NaN	0.0882674041761919	NaN	NaN	NaN	0.0253015562472196	NaN	NaN	NaN	NaN	NaN	0.0720336923931046	0.532005009894115	0.0273451387383957	0.0270733042876942	NaN	NaN	NaN	0.0542137732139606
0.0329085821736251	NaN	0.580772943094961	NaN	0.0354112297942178	NaN	NaN	NaN	0.0606523699053812	0.0601276653248159	0.06888338428352	0.0911592869592859	0.0557423338819346	NaN	0.0275488398090564	NaN	NaN	NaN	NaN	NaN	0.0402512352005154	NaN	0.0399721160238708	0.111207510193249	NaN	0.0791802070234817	NaN	NaN	0.0366489625903325	0.0646187670658528	0.0696106874167197	NaN	0.0777431579583909	NaN	NaN	NaN	0.0407981024690594	NaN	NaN	NaN	NaN	0.0097347103635947	0.0287376592185525	0.068908548524445	0.0565980647861025	0.0220737682897178	NaN	NaN	NaN	0.463303433199266
0.0638930095661392	NaN	0.18814510164196	NaN	0.0452194466390664	NaN	NaN	NaN	0.0173806156065165	0.0912937499730424	0.0430871098520174	0.0724697143036329	0.0089554567597243	NaN	0.019139750049326	NaN	NaN	NaN	NaN	NaN	0.0154536052296119	NaN	0.0662020802489517	0.0343604960038465	NaN	0.175461969506751	NaN	NaN	0.0951343172781599	0.140821928024676	0.0895704286143241	NaN	0.0789145275545879	0.0105136074555579	NaN	NaN	0.138305294610598	NaN	NaN	NaN	NaN	0.0291688663552598	0.0254402565418374	0.0506781145042662	0.0429220563087291	0.0514352922768598	NaN	NaN	NaN	0.459918402104951
0.0609642084513383	NaN	0.228579345912695	NaN	0.0625420654479513	NaN	NaN	NaN	0.0701301923445867	0.0806342577934949	0.045470432594152	0.0537794251167391	0.0378215926606227	NaN	0.0541513936993047	NaN	0.0724092055514613	NaN	NaN	NaN	0.0547670917899101	NaN	0.0842479903107224	0.0377102148986028	NaN	NaN	NaN	NaN	0.0989619059734094	0.0210928921716249	0.0219466837926787	NaN	0.0403206221021048	0.0297782866652465	NaN	NaN	0.146929273077329	NaN	NaN	NaN	NaN	0.0649029533794574	0.0495345765815638	0.025501060933152	0.0744447044142898	0.0506597899886814	NaN	NaN	NaN	0.0516290318891965
NaN	NaN	0.0259612954702354	NaN	0.0743522832228342	NaN	NaN	NaN	0.0929184329413047	0.0600943951627311	0.0344333899544535	0.074027078205168	0.0474749056999534	NaN	0.0254796262239282	NaN	0.0244922710136764	NaN	NaN	NaN	0.0334683758032403	NaN	0.0348253311756232	0.0744208948564427	NaN	NaN	NaN	NaN	0.0178081648626147	0.0805880452354256	0.0236200165424166	NaN	0.067641252639784	0.0509332269539174	NaN	NaN	NaN	NaN	NaN	NaN	0.0268276926938554	0.0289899787521424	0.0366424553647848	0.031122508745111	0.0800744058800575	0.0344239971984603	NaN	NaN	NaN	0.0473125476590787
NaN	NaN	0.0303726052820923	NaN	0.0262194438966322	NaN	NaN	NaN	0.0523792898205433	0.0290858146000377	0.0693841422735048	0.0471574783127792	0.0320975539508225	NaN	0.0687830191805577	NaN	0.0523623183341707	NaN	NaN	NaN	0.0728914236950395	NaN	0.0184810533513334	0.0727454585174075	NaN	NaN	NaN	NaN	0.0824359632104984	0.0785250069371576	0.0316166917692013	NaN	0.04729851320719	0.0406002026242062	NaN	NaN	NaN	NaN	NaN	NaN	0.0661738735881821	0.0319325833917271	0.0206608308110042	0.0313627620824679	0.074040308896078	0.0218824422037932	NaN	NaN	NaN	0.0532026068239255
0.367424935070382	NaN	0.0272113401079099	NaN	0.014116342224713	NaN	NaN	NaN	0.0450913889956084	0.0607048938231392	0.0758284043307681	0.0253450049107016	0.0344577341912536	NaN	0.00657730748677166	NaN	0.0728871947164162	NaN	NaN	NaN	0.065526557541116	NaN	0.0621866793300529	0.0545308830448781	NaN	NaN	NaN	NaN	0.049198410951616	0.0629907570021993	0.107224013458244	NaN	0.0520616445512797	0.0293837510406251	NaN	NaN	NaN	NaN	NaN	NaN	0.0394449917208195	0.0514267555647273	0.0179894747660101	0.0395970903975732	0.0290938960451917	0.0383906099687978	NaN	NaN	NaN	0.041747369252656
0.0392870064788509	NaN	0.0304646124293837	NaN	0.0324233872554477	NaN	NaN	NaN	0.0370822217612752	0.0274282605874301	0.00894862830213977	0.0374882385907636	0.0427484073613455	NaN	0.0259579800388194	NaN	0.120674357778318	NaN	NaN	NaN	0.0763723787368214	NaN	0.0772386708301279	0.0778833487335602	NaN	NaN	NaN	NaN	0.0185677514018317	0.0403653461855188	0.101983769844193	NaN	0.0739643447490834	0.0202987519286436	NaN	NaN	NaN	NaN	NaN	NaN	0.0402949828290329	0.0531241191070322	0.0285733863839296	0.00440719614817925	0.0844377978696732	0.0473136709369377	NaN	NaN	NaN	0.0431306411698088
0.0236519653326592	NaN	0.0291960906974302	NaN	0.0360395429564668	NaN	NaN	NaN	0.0846899848995502	0.063009505028788	0.0648714472757177	0.0221010707294765	0.0404161975878745	NaN	0.0316292170885226	NaN	NaN	NaN	NaN	NaN	0.0240481248244988	NaN	0.0473341331559131	0.106394766411341	NaN	NaN	NaN	NaN	0.049830005184546	0.0304913390816395	0.0429314976207161	NaN	0.0650963217774	0.079564983438413	NaN	NaN	NaN	NaN	NaN	NaN	0.0631453237339097	0.0585992640114692	0.0505767721512054	0.0919662713196437	0.0683528246147346	0.0257170544482019	NaN	NaN	NaN	0.055793677657924
0.0755186506947008	0.0145590725417187	0.0506473605661951	NaN	0.116134529343106	NaN	NaN	NaN	0.0840872568953679	0.084162557679964	0.0119519656772855	0.0691528944613822	0.0379090335428581	NaN	0.0355672293023471	NaN	NaN	NaN	NaN	NaN	0.0107276780582731	NaN	0.0281334930913179	0.0236384687683944	NaN	NaN	NaN	NaN	0.0449594062105024	0.0222950262956244	NaN	NaN	0.0409662729299194	0.0421474386732597	NaN	NaN	NaN	NaN	NaN	NaN	0.0171345339063533	0.0495854163527158	0.0446467295140889	0.0213281286027782	0.0635806771484317	0.0277723761201975	NaN	NaN	NaN	0.0327514368574514
0.0635362363170379	0.0833953472403764	0.0509629085214799	NaN	0.0909265044489655	NaN	NaN	NaN	0.0715914340532103	0.02197721562614	0.0904715666068696	0.0449776342119735	0.0181830699828151	NaN	0.0603129243997494	0.043105219240454	NaN	NaN	NaN	NaN	0.0316439510338937	NaN	0.0411545366389598	0.0601918083136152	NaN	0.329594193077259	NaN	NaN	0.016341441390689	0.0218482027824823	NaN	NaN	0.0716439543099304	0.0614051439733887	NaN	NaN	NaN	0.0617482983866339	NaN	0.347665759164898	NaN	0.0915907716533355	0.0202047687180207	0.239518375658192	0.0657804988806565	0.108958960642356	NaN	NaN	NaN	0.00998267131247171
0.0399509361882301	0.054218302700309	0.0141922791310191	NaN	0.067635027720266	NaN	NaN	NaN	0.0352960599487088	0.032520888379171	0.0705638241280199	0.0311219429439296	0.029364609013004	NaN	0.0551166544201906	0.045626785409897	NaN	0.0418613588154473	NaN	NaN	0.0313247211331188	NaN	0.0299711681505654	0.0707652154796118	NaN	0.0350891815639629	NaN	NaN	0.019011476683035	0.0276745321562704	NaN	NaN	0.0726833436411251	0.0621874058032523	NaN	NaN	NaN	0.0439338127062241	NaN	0.0675669843047509	NaN	0.0528889492564708	0.0823859651206373	NaN	0.0397149665362187	0.0694832761190664	NaN	NaN	NaN	0.0591597375966314
0.0142258224857944	0.0796329064445698	0.0675146843533995	NaN	0.0318555534345011	NaN	NaN	NaN	NaN	0.0360845620926981	0.0951597164088599	0.334784552057062	0.0348080992262878	NaN	0.0350063246003668	0.0401499418803815	NaN	0.0445239006176593	NaN	NaN	0.0206597214343857	0.0736262005202005	0.0486651420173916	0.0360059667207696	0.0386237357209447	0.0509582223961956	NaN	NaN	0.0708862895490219	0.0255099732927797	NaN	NaN	0.078185738243204	0.075710584865851	NaN	NaN	NaN	0.0460416583288634	NaN	0.0252582554496982	NaN	0.032841197050623	0.0800678769117431	NaN	0.0304780281652198	0.0651357445801703	NaN	NaN	NaN	0.0408558230213514
0.079451745245143	0.031979960268837	0.0553859845521816	NaN	0.04900733882391	NaN	NaN	NaN	NaN	0.103923490033108	0.0724303777729385	0.340617958598907	0.0599068139898228	NaN	0.0230589482056639	0.0342935131852634	NaN	0.0566839823617662	NaN	NaN	0.0485243141743636	0.015354968547782	0.0556763581174149	0.0927172409706408	0.0219781504396106	0.0595961297893491	NaN	NaN	0.0389751579279939	0.0535693777656371	NaN	NaN	0.0428699289962218	0.0168901686863385	NaN	NaN	NaN	0.0524688091789598	NaN	0.0823138326597673	NaN	0.0670037530036528	0.0842465629558506	NaN	0.0782122675324034	0.0416120429918944	0.072937949700589	NaN	NaN	0.057438304071556
0.0343866469011056	0.0644710287136464	0.0667865768533403	NaN	0.0392536870399663	NaN	NaN	NaN	NaN	0.092758872531959	0.0476180667331828	0.0446371783048686	0.0291019651694668	NaN	0.0278918084026157	0.066903486367823	NaN	0.025426538855527	NaN	NaN	0.0142710172574828	0.0626838706132407	0.0597394734376595	0.0619848344225669	0.0282748859751453	0.0105124283161836	NaN	NaN	0.0719672456621758	0.0136616272243944	NaN	NaN	0.0553702372350432	0.0376182486006078	NaN	NaN	NaN	0.0399145827962852	NaN	0.0923434250613728	NaN	0.0275834974068219	0.0858470563444642	NaN	0.0291039747319039	0.0617143037982714	0.0210140393094066	NaN	0.0923626948908535	0.0943472253903004
0.0351791148034786	0.0703755388530205	0.117203324874431	NaN	0.0246597789181066	NaN	NaN	NaN	NaN	0.0290572065653917	0.059484746702533	0.0307498542274907	0.0329911666928821	NaN	0.102170636193259	0.0458698353729216	NaN	0.0360630733395795	NaN	NaN	0.139320717366261	0.0728893920427472	0.0292156001324417	0.0265985860484075	0.0432561843690015	0.0377825204881084	0.0110454651600513	NaN	0.0657655554941111	0.0547761565309371	NaN	NaN	0.0657110793344351	0.0651861934791839	NaN	NaN	0.546507043343047	0.0530689507940629	NaN	0.0532419207677117	NaN	0.0290310693316407	0.050699409523941	NaN	0.0549361957719478	0.0559724941221835	0.0237759814194909	NaN	0.115184636679413	0.0113571606542492
0.0414443309047927	0.038729073702263	0.018911531029645	NaN	0.0306992389096934	NaN	NaN	NaN	NaN	0.0166627100040801	0.0366985309864668	0.0719236304134911	0.0360512530164196	NaN	0.136954923243231	0.0571299945441943	0.088523577501981	0.0594634476466068	NaN	NaN	0.0667938506013711	0.0571713505562433	0.043083842612765	0.0435806494770113	0.0316723793514148	0.0671354538898996	0.0888921692250213	NaN	0.0607842532921408	0.0834216816945731	NaN	NaN	0.0937409602287307	0.0824607280078263	NaN	NaN	0.403071937662631	0.0316066561573242	NaN	0.074671903277564	NaN	0.0443864287240675	0.0815882719391408	NaN	0.0536333431428302	0.0361164869228139	0.0655260417793385	NaN	0.183774464717733	0.0338640899823652
0.0573493676917957	0.0175091624999042	0.0246240688803284	NaN	0.0201666257703921	NaN	NaN	NaN	NaN	0.0705086370177455	0.0848123107173062	0.0394895688726828	0.0349463332685351	NaN	0.0842338383610799	0.0617064588897173	0.0830700317502517	0.072313260408052	NaN	NaN	0.0596839256695386	0.089542350704976	0.00947287348439641	0.0623825317390712	0.0121838683517186	0.0771112886476329	0.0598631438497525	NaN	0.0579808512265107	0.0411114554504352	NaN	NaN	0.0744096739960367	0.0357871159730717	NaN	NaN	0.20771275382648	0.010940476061869	NaN	0.0442407304149389	NaN	0.0830848400586031	0.0789070385959701	NaN	0.0324985998671724	0.0472068400887143	0.0616336924621535	NaN	0.149175343427965	0.0671699381447164
0.0385500831267816	NaN	0.0335384141679965	NaN	0.0383185423953679	NaN	NaN	NaN	NaN	0.0331629610979617	0.0334245185559806	0.0712911076046021	0.0676900680226733	NaN	0.0245056835480245	0.0477845107546331	0.0473663442617099	0.0575292977449516	NaN	NaN	0.0135254074116707	0.0695813037598468	0.0250501995098259	0.0253549615795766	0.0737932949669462	0.0260433665994763	0.630047276897066	NaN	0.0469355020922597	0.012883609588651	NaN	NaN	0.0450978559798255	0.0333526075348021	NaN	NaN	0.0480445000228261	0.0723160640445794	NaN	0.0284265847994548	NaN	0.0470839937540534	0.0359823713346171	NaN	0.0303198621550349	0.0161053445321821	0.0605727783846978	NaN	0.0257810724409286	0.0460121651007212
0.0400436897567257	NaN	0.0728165384887064	NaN	0.0701919428949541	NaN	NaN	NaN	NaN	0.0629733646051905	0.0436947661094909	0.0853936778465487	0.0211399744102846	0.0261877831391933	0.0441611880492081	0.0734205654345735	0.0863984700071209	0.0358551670917992	0.136828922480669	NaN	0.0797750889929051	0.039806148648372	0.0279615010295395	0.00441645117857148	0.0285241274029097	0.0687122961405299	0.622694382821416	NaN	0.0156719716116187	0.0553336262614116	NaN	NaN	0.0766687112624329	0.00807079591054309	NaN	NaN	0.165938773624765	0.0464213669478766	NaN	0.0159980779995244	NaN	0.0342998436335282	0.070667139974173	NaN	0.0464428298822316	0.0602779231340221	0.020336339892081	NaN	0.0344219588271432	0.0429735459207043
0.0335031959230609	NaN	0.0515869122735114	NaN	0.0365550713693227	NaN	NaN	NaN	NaN	0.0653096465813214	0.0582361784478164	0.0162305926765392	0.0750405575326821	0.0359436282111558	0.072736090647999	0.0521927574900518	0.0636716265827567	0.0495466532901688	0.898383455332634	NaN	0.168766484723237	0.053259119980068	0.0214001451676732	0.0614307569029523	0.0822998230365492	0.0385166036182256	0.0118627103032287	0.068575075100036	0.0158446987722282	0.0196504610831605	NaN	NaN	0.0692010846158582	0.0126171851579695	NaN	NaN	0.189767741472534	0.0266530213924798	NaN	0.024127075409613	NaN	0.0295046255506402	0.0629996222749015	NaN	0.0703880137150429	0.00967544783347754	0.0358138419779715	0.0483643718490969	0.0218470240192226	0.347663365276555
0.0637547150159523	NaN	0.0616040707561466	NaN	0.0355159318426768	NaN	NaN	NaN	NaN	0.0144222115440612	0.0675658124229795	0.124091089336513	0.0890876564680939	0.0817213548798786	0.073346179115967	0.392576708246115	0.0348856309077758	0.0798853222896643	0.833511953327124	NaN	0.0246114873180422	0.0171256999284972	0.0120108621117711	0.0531869882886182	0.0668522838317215	0.0145610534227466	0.0639486687541473	0.0638722259829382	0.0377782249426119	0.0207236194286049	NaN	NaN	0.0303911614723075	0.038333958510969	NaN	NaN	0.10780824488948	0.0373642311735403	0.0470126358018395	0.0260354929401986	NaN	0.0457950884818273	0.0863722930380744	NaN	0.0579099381211896	0.027126756715171	0.00719284500219134	0.0514217858003116	0.0226536166332981	0.272439989729627
0.0317891553946095	NaN	0.0253191897634545	NaN	0.0782432800940164	NaN	NaN	NaN	NaN	0.0261321991202506	0.0525790356866086	0.121865368980548	0.026191248987039	0.0796654977229989	0.0270983129608674	0.460738231655159	0.00781525656995081	0.046451977321025	0.0260139046764239	NaN	0.370831453476112	0.0169100756600822	0.0675064400253006	0.0454993880966702	0.00851348369074943	0.0538206433656447	0.0118296177546444	0.0632678987705956	0.0411674798118614	0.0822151644664877	0.0852012981758744	NaN	0.0889282963694798	0.0220146460834589	NaN	NaN	0.045033561372983	0.010268335302599	0.0614326551671146	0.00691472634106083	NaN	0.0675493940914847	0.0794298598491939	NaN	0.0591723922146767	0.0181626813677307	0.0443822691451258	0.0344525967922771	0.0600827624676214	0.162875652161897
0.0489229386191002	NaN	0.0708970462404535	NaN	0.0771814132203823	NaN	0.0403161301925743	NaN	NaN	0.0576620544402556	0.0180916827140349	0.0408296302565892	0.023269046342522	0.00899034956434642	0.0360637459659943	0.0492900018002205	0.0860151559031154	0.0662572116819521	0.0366506454293653	NaN	0.254128172985532	0.0778885273229733	0.0352284580592319	0.0297838068963378	0.0218174713439843	0.0420024518101108	0.0302315849188914	0.012593760255911	0.0816681745769077	0.0989141733685168	0.390493390679659	NaN	0.0882519505340345	0.0766172351390449	NaN	NaN	0.0949614917587707	0.0440027118814923	0.0386786034379812	0.0549075730938003	NaN	0.0438211130564681	0.0787093390494585	NaN	0.0921561277787636	0.0173650865385106	0.0181261921123155	0.102026734780943	0.0693952318485735	NaN
0.0546302024891382	NaN	0.0617681098716894	NaN	0.0479708894963195	NaN	0.0813350849631145	NaN	NaN	0.0699524204584218	0.037285374178474	0.0395946716708355	0.0761646679232379	0.0168250715561878	0.0228481788894366	0.0704140999513962	0.0835061166327409	0.028736722419927	NaN	NaN	0.0707896614358581	0.0639315309937594	0.0752173827804359	0.034002433546459	0.130213675376238	0.0533585456040685	0.090612879620735	0.0337776867361546	0.0851239821278771	0.0962790060817698	0.416776997199865	NaN	0.0730537633999734	0.058717630401122	NaN	NaN	0.0852360488127849	0.0747221060600629	0.0438648292831336	0.0395824768399207	NaN	0.0464908816838951	0.087433751326156	0.04679670997407	0.00723830221814445	0.0626069034359209	0.0445453849181796	0.102447658018143	0.0243137014940399	NaN
0.0142723772324932	NaN	0.0785188751076759	NaN	0.0528476760131226	NaN	0.02617833917521	NaN	NaN	0.0515156003954912	0.0788757239256631	0.0393356675480071	0.0289328036462878	0.389694950256171	0.0626122559724199	0.0532605767921971	0.0679067952191731	0.0465781694038619	NaN	NaN	0.106919560402263	0.0647799442336317	0.0793084461247788	0.0525233029098444	0.248309064482473	0.0876408044510674	0.0465223459531476	0.0666689734015811	0.0571439032577635	0.066305954359246	0.0449846979354766	NaN	0.0774824729415502	0.0459388992339196	NaN	NaN	0.0849818681275252	0.0856269860410451	0.0222108330904649	0.0727563664992825	NaN	0.0296386562268746	0.0686065932779929	0.0389737819622587	0.0762095864752872	0.0226776970783777	0.0395763365339596	0.0946180739627537	0.075201410900864	NaN
0.0472992373241159	NaN	0.102698382788228	NaN	0.0886242806765879	NaN	0.0283632788013279	NaN	NaN	0.0795903500001327	0.0219155737130138	0.0211811927173252	0.0692082878017003	0.418634086542125	0.0489016089681373	0.0755405512118461	0.0485649276102138	0.0345089519741464	NaN	NaN	0.0616105167593365	0.0225659366685989	0.0758822730894668	0.0162621782172346	0.171050346439298	0.0716006343449143	0.0226338734121944	0.0752259374227427	0.07012369523655	0.0707439993501063	0.2876966112336	NaN	0.0894070480028186	0.045026029483629	NaN	NaN	0.079174519654866	0.0556804377237419	0.0340774909843313	0.0681980935015788	NaN	0.102325457768279	0.0510087879082989	0.0601956601728469	0.0119035458982233	0.0244478815296303	0.0583897948086379	0.0834030520485975	0.0777280154104009	NaN
0.056196953896788	NaN	0.00474097736396043	NaN	0.0522103744739518	NaN	0.0203667155019485	NaN	NaN	0.0701697675848443	0.0413636051131408	0.0913334703581043	0.0946734098202868	0.0391946287906243	0.0307431600443629	NaN	0.0785532199753369	0.107251306046457	NaN	NaN	0.0174954618958037	0.0376428430384657	0.0544157296991136	0.027244543690884	NaN	0.05336537996555	0.0219316570893907	0.0816322189051095	0.0648999718644621	0.096047810048293	NaN	NaN	0.0693513505074071	0.0559570790244681	NaN	NaN	0.0457666927338823	0.0133553555811176	0.0194601102670627	0.0432761464209726	NaN	0.0417450554128125	0.0497104215158035	0.0752931446728628	0.0308759723244238	0.0669762677636158	0.0260142341422158	0.0494681443569036	0.0131584285230412	NaN
0.0091242750962043	NaN	0.0871834887264034	NaN	0.0445612400029618	NaN	0.0951805287360783	NaN	NaN	0.0707836901503328	0.0662667470471215	0.0465064934341326	0.0623994391837459	0.0749633160252905	0.0365259855058946	NaN	0.0636004904607562	0.0285504331640806	NaN	NaN	0.0933515917889637	0.0650193309495867	0.0472002366910429	0.0257143220498933	NaN	0.0746984643148951	0.0209376077401959	0.0654538260776815	0.0496747545191992	0.0593915904685182	NaN	NaN	0.0227007328734877	0.0131118957622571	NaN	NaN	0.0578503559688233	0.042697989888921	0.286903360993656	0.052777475655167	NaN	0.0161860369415159	0.0849668314812136	0.0231235454668224	0.0168797353848498	0.0881434052796642	0.0235247388109167	0.079749859509823	0.0451052464900597	NaN
0.0105257673686063	NaN	0.0178867802999947	NaN	0.0254650374509682	NaN	0.028068750318895	NaN	NaN	0.0454631251260525	0.0698822979335048	0.0467179816502651	0.0222298309775338	0.0132179605300755	0.034621963957284	NaN	0.102123806884395	0.0643609536550028	NaN	NaN	0.309642317665439	0.0345330162064227	0.0192340736344614	0.0597006389133542	NaN	0.0437801159498394	0.0563659184718326	0.0174320916653399	0.168778678932724	0.0101936286745962	NaN	NaN	0.0083323685745157	0.0556905075181287	NaN	NaN	0.0344413659491317	0.0240364962550628	NaN	0.077570991748909	NaN	0.0260207666883776	0.0861103113011278	0.0197508784089748	0.0281176140205122	0.111824715122129	0.0256057777827658	0.0617924679529296	0.015019889881595	NaN
0.031847235908429	NaN	0.019750857864361	NaN	0.0586117837907915	NaN	0.061433803445544	NaN	NaN	0.057857874771893	0.0266300669930903	0.0561778944582508	0.043595884357486	0.0313655521405995	0.04829134322137	0.0316227101465903	0.0543875901607964	0.0165508085108991	0.0814419377534876	NaN	NaN	0.0772267688261436	0.074285246985961	0.0951780536583059	NaN	0.0468681954258373	0.566773609114524	0.0261366875978482	0.199473105437259	0.0211016489321779	NaN	NaN	0.0847853615168133	0.0156919248093885	NaN	NaN	0.0495456679728551	0.0485352404227591	NaN	0.0194161205865681	NaN	0.0166597043395959	0.0373059630704695	0.0393763479982813	0.0599239111275242	0.0258805225292087	0.118364615414913	0.0375836860581352	0.0125278638423016	NaN
0.0265394133523196	NaN	0.071107525441689	NaN	0.0361625084725115	NaN	0.0100503555668298	NaN	NaN	0.0436736551621256	0.00874273518636124	0.0487029795875492	0.029303291992891	0.0229915659654843	0.048808152611847	0.0225037170620965	0.0278378864261245	0.0927121897785033	0.066812490514118	NaN	NaN	0.0781867464451268	0.132569202742646	0.0595842590262724	NaN	0.0405307715239592	0.625984866277552	0.0342368732897239	0.0502349208557758	0.0174920788577406	NaN	NaN	0.0550211881379281	0.0288296926257143	NaN	NaN	0.0602312945620881	0.0636462388161613	NaN	0.051441007660989	NaN	0.0752452800629933	0.0665022693956855	0.0427506680278224	0.0372616364039236	0.023200748909661	0.1019307557446	0.0767866746506812	0.0496901559916068	NaN
0.0776539511378719	NaN	0.0754809037365384	NaN	0.0262750019329229	NaN	0.0672144686465526	NaN	NaN	0.0400725129899577	0.0257611879404974	0.0414095019011233	0.019130680257608	0.08428870808236	0.0806097335793087	0.0435511678858669	0.039161057779009	0.0112443801090352	0.925613372698779	NaN	NaN	0.450204975731653	0.0545385327900273	0.0703199697442137	NaN	0.0781971437125465	0.0717739129254571	0.0195357169194112	0.0243109690249315	0.0203644654731704	NaN	NaN	0.0424410870543916	0.0321571820456232	NaN	NaN	0.0180506058440001	0.0106863560809734	NaN	0.0163321568814588	NaN	0.010000986421356	0.0549494482958666	0.0313427296441816	0.00641020164486143	0.0419561278000233	0.119977951488916	0.0232720403576191	0.0499877284716383	NaN
0.0382222869578812	NaN	0.0321566572001248	NaN	0.0813819948303768	NaN	0.0301648266189497	NaN	NaN	0.0374540467008242	0.084481531899064	0.0458784774635868	0.0276543540394818	0.0950636506462411	0.0555256796356312	0.0528555090744336	0.0826422217523528	0.142178156888186	0.908258408147458	NaN	NaN	0.338470806100937	0.0458493362970785	0.084702910995449	NaN	0.0711157299441687	0.142320781475572	0.0342378837038489	0.0491526574539864	0.0162829726093796	NaN	NaN	0.0331685828915001	0.0209472070341718	NaN	NaN	0.0244766378914493	0.0282288619025222	NaN	0.0515092096398176	NaN	0.0248844240297056	0.0229356108457035	0.0609808096723609	0.0251958619580623	0.0296603285714838	0.1262231913452	0.056020897607202	0.067973344319005	NaN
0.0359947397200478	0.0250373428491593	0.025447507565895	NaN	0.0415942916189953	NaN	0.0598886417777329	NaN	NaN	0.012299602631399	0.0149037850021989	0.033644718611302	0.0438980369930378	0.0279202119650066	0.0364691525138041	0.0199974906666916	0.0489561812167572	0.163273727524516	0.0377097740473306	NaN	NaN	0.0753811349870856	0.069512502662638	0.0876667725724607	NaN	0.00803074451353968	0.132204658198722	0.0722614744016545	0.0629999929584995	0.0327213881206975	NaN	NaN	0.0303028797300107	0.0527638713566456	NaN	NaN	0.105738357209867	0.0342053140632673	NaN	0.0471884538832428	NaN	0.0234028494805388	0.026661418907066	0.0301201042527787	0.0436628536109632	0.016605099106575	0.105941150418927	0.052837714651773	0.0193831645605759	NaN
0.0350047502656689	0.0718369817986391	0.073919177173724	NaN	0.0431461015459921	NaN	0.0301952234736302	NaN	NaN	0.0544404811846198	0.0306394982271558	0.0287002874380056	0.029809129497073	0.0449913562138394	0.0145478453974226	0.00524801408755018	0.0164608680115166	0.0380008459323253	0.0244024040112043	NaN	NaN	0.312195131222192	0.0845793575485899	0.0826884898016865	NaN	0.0425589157758244	0.0289427954735938	0.0323013114203127	0.0455327689206542	0.0354589275630423	NaN	NaN	0.0831012459727415	0.0559092436058187	NaN	NaN	0.0769813821454007	0.0195788664136428	NaN	0.0576956792394068	NaN	0.056148074776947	0.037380415467447	0.0400521626328805	0.0723482789883547	0.0294679685731256	0.0732942223199353	0.0476489066271082	0.00744184125088019	NaN
0.0788910064401503	0.0654791494708849	0.0447044636570046	NaN	0.0530230858450206	NaN	0.0102535559763652	NaN	NaN	0.061386832436728	0.0351723685857287	0.0526074382046183	0.0308775922922692	0.0640083068510656	0.0579262342675209	0.0249480771096356	0.0666793986479525	0.0335770571348484	0.0389862783956435	NaN	NaN	0.349867096708312	0.011192839716458	0.0574629489199513	NaN	0.0394820291994765	0.0281626201025332	0.048567153500684	0.08646310800873	0.033000274848372	NaN	NaN	0.0804767761667209	0.0362023334117288	NaN	NaN	0.0315143440257982	0.0526937479143591	0.0347154433738205	0.0765436014334875	NaN	0.0598037073488441	0.00545708648061334	0.031985266206902	0.0186998281288538	0.0135587587688547	0.0230794172801802	0.0527609937004568	0.0398255497481327	NaN
0.0466841836885761	0.0221455147593043	0.0114659643523808	NaN	0.018330030083699	NaN	0.0648038835447297	NaN	NaN	0.0312019028937882	0.0495444329632827	0.0823986728843061	0.0570582456578613	0.0596109571925909	0.101010625176762	0.0600164660128944	0.0456871738772975	0.0664636820242226	0.0855292809907326	NaN	NaN	0.078216930810832	0.0246787790870395	0.0366260141599507	NaN	0.0273362488142003	0.0414110915013592	NaN	0.0735202999733311	0.0114817584143364	NaN	NaN	0.0424791872689951	0.0452458171315556	NaN	NaN	0.0114671518792526	0.0780791700917779	0.108690451892297	0.0785578700177343	NaN	0.0475082713663618	NaN	0.019411439457699	0.0211282972805823	0.0328057815073638	0.0665996451324028	0.0556830235551352	0.0643136194620134	NaN
0.0740124470860752	0.0315068617189036	0.0409943597474742	NaN	0.0499688875792667	NaN	0.0586140813500237	NaN	NaN	0.023525859071559	0.0150248009126491	0.034819867400045	0.0127246058893686	0.039378981969073	0.0783155646161856	0.0937135500296317	0.0394085063792916	0.0718463607791907	0.0601672822529554	NaN	NaN	0.0560051926981236	0.0642371949502324	0.0876828104728566	NaN	0.0320464249404355	0.108590519230603	NaN	0.00550765453000735	0.0795327937226896	NaN	NaN	0.0727130440237736	0.0290773429359075	NaN	NaN	0.0441016838698481	0.0865470570031148	0.0741011721352774	0.0777161273015998	NaN	0.0591658166641249	NaN	0.0647719634209951	0.0888972752125476	0.0223979895240035	0.029410881542607	0.0444920163480622	0.0259714940825127	NaN
0.0590209843320075	0.0219619776098025	0.0471104216028962	NaN	0.0751966180006158	NaN	0.0753005154665682	NaN	NaN	0.0309392451747237	0.025722435349076	0.0696718391469132	0.0188167470594483	0.0129306943734878	0.059275257851678	0.0271863833012781	0.035070336727128	0.0348598808552715	0.0647102726153195	NaN	NaN	0.0507258653231674	0.0277050732100822	0.0206525637545184	NaN	0.0526975094487961	0.685114336633306	NaN	0.0147755680931838	0.0609004451698953	NaN	NaN	0.00904588656967623	0.0161113469080668	NaN	NaN	0.0399631176570307	0.020628310294537	0.031611200324584	0.0508342552917245	NaN	0.0126315469028409	NaN	0.0365228888076498	0.00784593256822962	0.0723761913889221	0.0513091983554254	0.0596258616624226	0.096296663302026	NaN
0.043191892285722	NaN	0.0172114614438301	NaN	0.0874117932578541	NaN	0.0189106192649966	NaN	NaN	0.0433976307581198	0.109141131211024	0.122668626488824	0.0796512150995498	0.0464511478331608	0.0775559622913967	0.0238628105895596	0.0715742745520873	0.0451101456372763	0.0330740060188181	NaN	NaN	0.0315400845880965	0.0216554354318846	0.0310018016199443	NaN	0.0161653852522637	0.601199284365564	NaN	0.0388989096569527	0.0443107906154365	NaN	NaN	0.0215171186586066	0.0855977655939416	NaN	NaN	0.0859008447557195	0.0618856324944021	0.0909962428793828	0.0254417830442514	NaN	0.0169149635747803	NaN	0.0308743870085438	0.0437643435903614	0.0843613712796394	0.0187056479017567	0.0762405328704388	0.101110864394921	NaN
0.0275084262809553	NaN	0.0328528475794493	NaN	0.0723530386507562	NaN	0.0519871034452936	NaN	NaN	0.013962099004186	0.02554796859467	0.0501534918519669	0.0206763992177855	0.0269434679570547	0.0670132874799407	0.0393638509584088	0.070421939910332	0.0188148284882466	0.0542763710401275	NaN	NaN	0.0272166867647607	0.0277594411271121	0.0155511967138376	NaN	0.0458209077943365	0.0544986887674914	NaN	0.0780979837236608	0.0745262849503227	NaN	NaN	0.0417403916637021	0.0450589149551867	NaN	NaN	0.0616809846201917	0.0437565243302673	0.0715696450862759	0.0305531689448116	NaN	0.0411538353377038	NaN	0.0899985941243848	0.0715076958999831	0.0364281474145889	0.0348919008345459	0.0528890479331406	0.134290746307081	NaN
0.0375907203566854	0.0566163172983417	0.0345192936364261	NaN	0.100521175534001	NaN	0.0188185301965607	NaN	NaN	0.0353100148732254	0.106471700423662	0.0355175466880951	0.05958527759541	0.066543939870247	0.03169578309781	0.165659748636481	0.0661914513312624	0.0619673371129164	0.0326131947834713	NaN	NaN	0.0478961841623986	0.0408759783308425	0.0454023658597395	NaN	0.016753906709563	0.0774975234540255	NaN	0.0280145810127121	0.0689336490810529	NaN	NaN	0.0123369506846625	0.09152699401754	NaN	NaN	0.0664668342783719	0.0393666342857543	0.0231550819325521	0.0255115280966462	NaN	0.0632172669448237	NaN	0.0203953053349511	0.061170994156996	0.0635277619213	0.0570673708520714	0.035262086343277	0.0969633107753439	NaN
0.0287800169630961	0.0649521187598942	0.030597585281398	NaN	0.0216634211636685	NaN	0.030875486665341	NaN	NaN	0.0110025571438118	0.069631654091991	0.0803166226117815	0.0394453879510646	0.0437749368756537	0.0285519365007146	NaN	0.0447544428479541	0.0328709217485215	0.0796399609498965	NaN	NaN	0.0297411099399111	0.0556693069026051	0.0652704258424864	NaN	0.0259673142338055	0.0745835250187152	NaN	0.0360670268221828	0.0392452306854967	NaN	NaN	0.0328019993085678	0.0335142964201511	NaN	NaN	0.0378030526215327	0.0208438158118614	0.0294670783533233	0.0741668125058018	NaN	0.0479686135247554	NaN	0.0224468811111227	0.0179914140835464	0.0650349702966486	0.0335489346053374	0.00620061602486688	0.0738093926047246	NaN
0.113464535552023	0.0965806025625877	0.0648432756641901	NaN	0.0425375202854238	NaN	0.0132201588336436	NaN	NaN	0.034273833032091	0.0610777862095011	0.100006522316428	0.0598774283362869	0.0359438137088406	0.0589766461535024	NaN	0.0255810018281399	0.0296212102350245	0.0667063191748782	NaN	NaN	0.0715983286360153	0.0264685524159323	0.0620072426210453	NaN	0.0467415332317984	NaN	NaN	0.028290203788754	0.05614665112426	NaN	NaN	0.0389710830053827	0.0676132384328613	NaN	NaN	0.0262374692362587	0.0294103891168067	0.0215123846889303	0.0477241169774348	NaN	0.0596862651241123	NaN	0.061530857638685	0.0203425713165637	0.0277318741172215	0.0269873264881661	0.0245887608353195	0.0685924517524383	NaN
0.0831079565563053	0.0473480766697918	0.0422784286397528	NaN	0.0705669038779326	NaN	0.0649039342385484	NaN	NaN	0.0334727232952586	0.0663445807693756	0.0539491386893007	0.0668970004511275	0.022049209656317	0.0284660030043998	NaN	0.0527086468060784	0.0699867255516372	0.0874611326913994	NaN	NaN	0.0688533222803011	0.0168463522019919	0.0208108811432013	NaN	0.0714418704768853	NaN	NaN	0.0253053997197198	0.0206338883622491	NaN	NaN	0.0769677128540394	0.0507184197779512	NaN	NaN	0.0349984246392704	0.0313209776328123	0.0407569706415213	0.0892975385267064	NaN	0.015417711699576	NaN	0.0780012803678925	0.0751260112577583	0.0438880878316462	0.0321852566221933	0.0212179045494468	0.0659776928209699	NaN
0.0918840891138058	0.0773371879690128	0.106584889315871	NaN	0.0444756986377977	NaN	0.0424829076498582	NaN	NaN	0.0405682679003182	0.0402821087800071	0.078873545111745	0.0511201426510193	0.0375411778060206	0.0950950079879732	NaN	0.0524486175479031	0.0608520096634489	0.0181392095685703	NaN	NaN	0.0329811314758618	0.021306203840449	0.0612112325984343	NaN	0.0791308658102605	0.163975970487201	NaN	0.0413889786677765	0.0331243079202955	NaN	NaN	0.0788765361300437	0.0163274071499435	NaN	NaN	0.0372458993051317	0.018550856031793	0.376844814489159	0.0421346507168658	NaN	0.0119553844714839	NaN	0.0757689700654651	0.0929344960768577	0.0675623653657391	0.175751154009453	0.0379576667670729	0.0459426304719882	NaN
0.0621504802143477	0.0695389325553712	0.0627696971650977	NaN	0.0263712241417206	NaN	0.0208891899186316	NaN	NaN	0.0289014558178364	0.0682598896166062	0.00829973123591776	0.0853639954778491	0.0420523115820772	0.0867973521074512	NaN	0.0116969601445653	0.0873609703832449	0.0359862477370891	NaN	0.0495076944471415	0.0580598534378498	0.0382096721660209	0.0131476053941644	NaN	0.0395942629070134	0.0227491716223149	NaN	0.0315672081204725	0.0254983326483779	NaN	NaN	0.0476914840282578	0.0429948123416569	NaN	NaN	0.0881978733389692	0.0463402810301867	0.399914383923266	0.0384952904683794	NaN	0.0843660978535092	NaN	0.0472596635855262	0.0615171106924816	0.0908652482947163	0.135200055791973	0.0601611112184028	0.0317376246647274	NaN
0.112025355559587	0.0520122851001705	0.0175711213787847	NaN	0.0860080440394848	NaN	0.0310044006890296	NaN	NaN	0.0264981794478718	0.0685414529276925	0.0866219674023732	0.0205659204755142	0.0134301438372678	0.0615831091261647	NaN	0.0440080797769956	0.125336621526591	0.0218171490615636	NaN	0.0363851867747135	0.0250940039449061	0.0293192854719567	0.0502539943455462	NaN	0.0328319258771117	0.092211849192128	NaN	0.063761362718564	0.0289480983549278	NaN	NaN	0.0658955930777716	0.0414035125292426	NaN	NaN	0.0468910234347744	0.0330874318097074	0.302279131660822	0.0590211215542072	NaN	0.00689504424285997	NaN	0.0247336612224662	0.0736484758100261	0.0451143600670986	0.110931403380743	0.0657891377528205	0.0441422227656569	NaN
0.0301647606538784	0.0457045473539905	0.058126913977426	NaN	0.0913082077502798	NaN	0.0318088215899811	NaN	NaN	0.0251126267062147	0.0622869837503588	0.0655510647898047	0.0584138938683552	0.0825330017860891	0.0822669083801182	NaN	0.00714536398108667	0.092343214712138	0.0364722486010796	NaN	0.0465459838464173	0.064908337057151	0.0248120161227942	0.0496081850388344	NaN	0.0683976692226352	0.115296336908128	NaN	0.0994112030741589	0.0474502769433648	NaN	NaN	0.0259489024704241	0.0404031851296473	NaN	NaN	0.0451169257511432	0.0524955202988488	0.206860614336223	0.0252108143200055	NaN	0.0486739311725044	NaN	0.10383592550175	0.0629506224389175	0.0505741500980512	0.0533557175888707	0.0538867584151558	0.0525303912640857	NaN
0.0666513069272492	0.0542146413540265	0.0696444614931795	NaN	0.0447927054844076	NaN	0.0565604438307184	NaN	NaN	0.0748341680812272	0.0131692577833042	0.0251001860827328	0.0483631615037959	0.0490563182602744	0.0534656190183041	NaN	0.0178096094769842	0.0390256448931625	0.0349425252686396	NaN	0.0733041626843318	0.0574319687626762	0.0589404217296696	0.0649345731751137	NaN	0.0752954418950704	0.0258649421433351	NaN	0.0246886595937312	0.036349974888816	NaN	NaN	0.0648262474683165	0.0241031290793527	0.0419399627154197	NaN	0.0354352341130374	0.0429212463245664	0.359215932706758	0.0085809515705494	NaN	0.0916542013955761	NaN	0.0391819272065276	0.0843422953117409	0.0505929780828668	0.056290057506836	0.0441238064677123	0.0355401376144059	NaN
0.0671038534014544	0.0233585095950733	0.0260861557153347	NaN	0.0429539848251077	NaN	0.0226139142473015	NaN	NaN	0.0704587874218431	0.0564287441768339	0.0210546273308303	0.0176623140111585	0.0121691138097858	0.0113874103028225	NaN	0.0170791530515159	0.0600211723505029	0.0255715928978312	NaN	0.0479444704690468	0.0860882331998261	0.018206964576233	0.0680316219997013	NaN	0.06450361931148	0.0283617812834531	NaN	0.0585730064904537	0.0186310125098479	NaN	NaN	0.118776182166036	0.0213776827816042	0.0330282883194576	NaN	0.0445617170113167	0.0288365295930954	0.0198895872037801	0.0258056212085853	NaN	0.0937795607525217	NaN	0.0197143745242572	0.0415704094342954	0.0439786485539675	0.0287208910582689	0.0230673905336606	0.0241714726551688	NaN
NaN	0.0521290620482284	0.0156059625030883	NaN	0.0147193007278418	NaN	0.0495914231776505	NaN	NaN	0.0295161308531777	0.0324710959504896	0.0158507842306643	0.0472819429436395	0.05514693525429	0.0165915303752586	NaN	0.0331332082579339	0.0200598427354921	0.0239084202809193	NaN	0.0807592142915932	0.0682928509023633	0.0189693769098881	0.0211926192210976	NaN	0.0496231650890735	0.0168889358953225	NaN	0.0550830826547256	0.0357975826304625	NaN	NaN	0.0411111695445341	0.0254372182056784	0.0582367535432967	NaN	0.0285090512442465	0.00531985830443652	0.0398006992123831	0.0397403088652969	NaN	0.0357703361499156	NaN	0.0488157663007871	0.0439430070832106	0.0429602155297364	0.0286227125860236	0.0216928553090019	0.0376915340375577	NaN
NaN	0.00662696513539018	0.0359844819267117	NaN	0.0343666111394206	NaN	0.0392460291450233	NaN	NaN	0.0126087722415502	0.0355517914879857	0.0486745699810969	0.0698481190868069	0.0329413068430052	0.0692764636698613	NaN	0.0923826494890889	0.0332877253535464	NaN	NaN	0.0247347743752038	0.0536382971038496	0.034089163013362	0.0453278209590704	NaN	0.0374329381961219	0.0898407830023036	NaN	0.0541322421315574	0.0162413348376522	NaN	NaN	0.09408280802289	0.0635661930163986	0.103656630232955	NaN	0.0330082547884747	0.0109445600947064	0.0618933152586275	0.0116327823261723	NaN	0.0498944407328957	NaN	0.0713032436254963	0.0368892831558134	0.0475777150853664	0.0342637899035763	0.050227035253093	0.0240431470123389	NaN
NaN	0.0794862339779021	0.044367607837091	NaN	0.0787493975149758	NaN	0.0163202218564997	NaN	NaN	0.0373264265707067	0.0249569258158145	0.0209161284759335	0.0520629505916946	0.0343498745891581	0.0584469460204492	NaN	0.0335287416119695	0.0562208461695607	NaN	NaN	0.0545770567657042	0.0755215903602904	0.0305163958801923	0.0316087242961411	NaN	0.0281227769131156	0.0668916069016581	NaN	0.0219292140066345	0.0902630002834756	NaN	NaN	0.0458042712126575	0.0792983712491061	0.0464558752202182	NaN	0.0258944504217748	0.0343654130617235	0.0672282550107936	0.0271211359682867	NaN	0.0633030475321706	NaN	0.0699929873392077	0.0354355857973671	0.0166056309947412	0.0562852087289327	0.0804219660630411	0.089417924189167	NaN
NaN	0.0350379924811346	0.027914934567906	NaN	0.074453515837148	NaN	0.0640741018903872	0.32358378550829	NaN	0.0113535880911195	0.0839793855182131	0.0889058404795844	0.0225709566231699	0.0498997194509956	0.0228178206837826	NaN	0.0285750748525529	0.064682377607791	NaN	NaN	NaN	0.0367243494430938	0.0603383540749271	0.0347289161375708	NaN	0.0516459117553778	0.0220788714600522	NaN	0.0486177160013242	0.101260875042805	NaN	NaN	0.059712629454288	0.0451066909711261	0.0421268518260718	NaN	0.0542809170581007	0.0360168386381148	0.0369629333993498	0.0336188542338059	NaN	0.0199397731012962	NaN	0.0420276472574445	0.0438355772983573	0.0481605439206975	0.101995316143397	0.0766844448051593	0.0329411570652941	NaN
0.0528363442446179	0.0608589370741174	0.0410054055835483	NaN	0.0795068463495929	NaN	0.0496111916539125	0.0735195574807746	NaN	0.0271435644425134	0.0964548667355153	0.0806440954203112	0.0431068365856438	0.0371457057047651	0.0181534524187122	NaN	0.0444566520598684	0.0145347790232339	NaN	NaN	NaN	0.012096235884824	0.0206875516893337	0.124223189476743	NaN	0.0583000535588643	0.0562728799939661	NaN	0.0258656031545588	0.025509178907728	NaN	NaN	0.0459016534968839	0.0297904787929091	0.0350799772388314	NaN	0.0519872077861552	NaN	0.316321025743459	0.0255958752814251	NaN	0.00557008332887667	NaN	0.0313433912765149	0.0394217328425937	0.0192359382431811	0.0942802906031572	0.0612486623937292	0.0904727381079601	NaN
0.0774632871448528	0.0363730453093641	0.0609041452305228	0.050708952637938	0.0778325383751572	NaN	0.039510570249165	0.0993394819924342	NaN	0.0327643120103765	0.0740906958943511	0.0771426048907414	0.036503025429196	0.0613807982522074	0.0270495687653618	NaN	0.075793101913213	0.0358111297607868	NaN	NaN	0.0475239150042141	0.0781379073832317	0.0381062661568108	0.102875447913014	NaN	0.0530914711650922	NaN	NaN	0.025974772462653	0.0318861457406669	NaN	NaN	0.00750005118957058	0.109253078027055	0.046131805762548	NaN	0.01841886509702	NaN	0.30149046841688	0.0411809768598091	NaN	0.0303584712367247	NaN	0.0376253322783357	0.06436082681601	NaN	0.0320853487323951	0.0194021907260309	0.0704439184623434	NaN
0.0405373637052642	0.0941653264561681	0.0368493919047707	0.00992770250095949	0.0239972946030521	NaN	0.0478447327794497	0.0258127329680699	NaN	0.0702504032356428	0.120062687989982	0.0794973758692565	0.0460513968904032	0.0435339813841593	0.0510608876287602	NaN	0.0924081249595079	0.0505749568077396	NaN	NaN	0.0281668860501858	0.0606320393564389	0.0182060096611578	0.0252330934536908	NaN	0.0242727116132649	NaN	NaN	0.0646130978116651	0.0282612989763763	NaN	NaN	0.0188263649088965	0.067477396585812	0.0663871799191848	NaN	0.0662925777337675	NaN	0.323342377922005	0.0763582266630415	NaN	0.0515556420275949	NaN	0.0605103956763681	0.0397218730180319	NaN	0.0449839107106254	0.0108129757227869	0.0086329384116619	NaN
0.0583411188556514	0.07718602337173	0.0629071297334227	0.40322113097642	0.0367610029309373	NaN	0.0409163463929445	0.0342858514744928	NaN	0.0343912415547012	0.124079008808977	0.00842128824607731	0.0810260737693487	0.0579643075947125	0.0983363307963993	NaN	0.0373674048309112	0.0464838871327767	0.0466458585178409	NaN	0.0779307468477464	0.0724101311259253	0.0569157555157284	0.0500624083747033	NaN	NaN	0.0789927826814972	NaN	0.061700334234723	0.0610859195481844	NaN	NaN	0.0607530179633654	0.037410200961406	0.0680582046239613	NaN	0.0630169628297391	NaN	0.355589095075837	0.078197256362472	NaN	0.0465774679586757	NaN	0.0503983291152229	0.0135435831398397	0.0825516397040425	0.0407687605768909	0.0532774628182082	0.040545534231677	NaN
0.0422808994778169	0.0625861752727883	0.0703092530835821	0.438401303185486	0.0364172523607212	NaN	0.0598369524610044	0.0809084528149711	NaN	0.0978213204289815	0.118784550313866	0.0564067137907981	0.0161087895339414	0.048089007618451	0.036622510019368	NaN	0.0358129792754028	0.0119269618705016	0.0338729422769692	NaN	0.072556566799653	0.0434587999059475	0.0568100066378951	0.0237513323238443	NaN	NaN	0.0376616583065014	NaN	0.0155438613468585	0.0394028951487057	NaN	NaN	0.0339411248872746	0.0634767213349631	0.0448393373735525	NaN	0.0325935638642652	NaN	0.0893027479682179	0.037553538563213	NaN	0.0386158576262641	NaN	0.0292082309666903	0.0225065005486975	0.125119391702379	0.0568467992877792	0.0558973672809502	0.0696826375875465	NaN
0.0701197404731145	0.0575375338854986	0.0553054135242865	0.053562949461589	0.0697745226807789	NaN	0.0383688532491493	0.0737116528414255	NaN	0.0740376636651216	0.0939886631518636	0.0431563407665225	0.0315466654693247	0.0360398497788475	0.0340453343009822	NaN	0.0858382995035371	0.0210116516821466	0.0894668765673659	NaN	0.0199773936463987	0.0407177436556345	0.04029304190587	0.084076563228073	NaN	NaN	0.0325091571770895	NaN	0.0486461274758351	0.0433411678596312	NaN	NaN	0.0412108956188478	0.0660133395817985	0.0867305266022717	NaN	0.0457636420212797	NaN	NaN	0.0767683977949469	NaN	0.0541240037605866	NaN	0.0139246051333045	0.0236048580079529	0.059280872277362	0.034350056513701	0.0698766266151804	0.0454880576013722	NaN
0.0747129482387985	0.0274486558255003	0.0464725647545396	NaN	0.0465659575807736	NaN	0.00916873880692915	0.0675349675220285	NaN	0.0333154298843927	0.034765423189858	0.0170265972557955	0.0774831797600859	0.0265062606553769	0.0476389300424884	NaN	0.0525037094673408	0.0179303471311291	0.0721404976401047	NaN	0.041566308091991	0.0777803418470139	0.0252799295700332	0.138322796442881	NaN	NaN	0.0714371118535048	0.0622040515655385	0.0865436644297292	0.0515982151708326	NaN	NaN	0.0803147314872664	0.0257847786955103	0.127885631281355	NaN	0.0302055431842976	NaN	NaN	0.13206718785433	NaN	0.0945411535860072	NaN	0.0256941868011157	0.0263787884828379	0.120465047138594	0.0576202404388109	0.0694899504134324	0.012035956252623	NaN
0.0956954649515663	0.0642451260586737	0.045165217028814	NaN	0.0514934582222728	NaN	0.0254688507836904	0.0410023072359416	NaN	0.0418931148290499	0.0558644352261547	0.0285668823083885	0.0605832738571716	0.0488821598255789	0.0307038098053858	0.0333022553704104	0.071144741543528	0.039897223391568	0.0580397509542269	NaN	0.066228534214866	0.0463419511422509	0.021340400039864	0.074968246702267	NaN	NaN	0.0304911270154628	0.0601300973122214	0.340177589238026	0.0259969337830885	NaN	NaN	0.0592862693406276	0.0306837682405642	0.051054972784121	NaN	0.0260552159471008	NaN	NaN	0.0233621878702224	NaN	0.0702458797404023	NaN	0.0338156075228899	0.0621470913028522	0.0779674801002766	0.0537358580698222	0.0205194518690871	0.00696211596968267	NaN
0.0700546664243302	0.073814205804988	0.0875757330635294	NaN	0.0184503064631603	NaN	0.0263058334948278	0.710286671030179	NaN	0.0469222694296903	0.0638207828128514	0.0278743949557306	0.0155993303981662	0.0590402045696933	0.0576253570124129	0.0233002685452895	0.048841870158955	0.0259509935512058	0.0564624262034161	NaN	0.0810346344323663	0.045000276364772	0.0675028993406869	0.0719884497982788	NaN	NaN	0.0287018828677465	0.244210207893794	0.375547890473541	0.0271074410790773	NaN	NaN	0.0695035831664213	0.0408811126588242	0.0502893631267256	NaN	0.0908865566692822	NaN	NaN	0.023766360148091	NaN	NaN	NaN	0.0241182091112429	0.0313785092750265	0.0458012841407762	0.0252233312425965	0.0101314099332014	0.055936045589326	NaN
0.0829977619201377	0.104706847793471	0.0791696736432746	NaN	0.0582205927525919	NaN	0.0253099402204137	0.694160294517031	NaN	0.00774103214677244	0.0396415939677591	0.0268422935245824	0.065898865741309	0.0190547626799823	0.0784667434786479	0.0496340097784093	0.048835616845996	0.012291276231495	0.0475441138446922	NaN	0.0299256047452014	0.0425987606422357	0.0973427427956326	0.0411069177132994	NaN	NaN	0.0361713406440328	0.225903287040881	0.175954384241074	0.042336625458095	NaN	NaN	0.0403016695794914	0.0315893292409529	0.0758273525680206	NaN	0.0780180015453199	NaN	NaN	0.041401302546994	NaN	NaN	NaN	0.0668490955384687	0.0249637701685655	0.0437135828535915	0.0485150396152076	0.0295620058106034	0.02332305121211	NaN
0.079456844640446	0.13439892676871	0.0189863811927382	NaN	0.0421056729168919	NaN	0.0703803555773837	0.0387928625206866	NaN	0.0564235455886212	0.0236550638924873	0.0574617820903989	0.0178705997622286	0.044062067417748	0.174032321274768	0.0657398974070564	0.0954159214983755	0.0794974408026982	0.312859918620217	NaN	0.0408612061012794	0.0504268405516986	NaN	0.0357936049384394	NaN	NaN	0.0214783911018399	0.0407738159636236	0.225763215828022	0.0410417467220274	NaN	NaN	0.0380967294146866	0.0467126482960803	0.0822056677142058	NaN	0.0367147880103547	NaN	NaN	0.0785652572326498	0.771633145825957	NaN	NaN	0.0415009525437566	0.177203841082996	0.0228804761141958	0.0535584351059148	0.0256375198684254	0.0223967327317837	NaN
0.0330004742322886	NaN	0.038984917422049	NaN	0.0351887074602285	NaN	0.0610125199520819	NaN	NaN	0.0480885071853785	0.0295205376572604	0.0668236854923475	0.0367973049128525	0.0517245283346047	0.102871557138329	0.0495549715638086	0.0435284174885158	0.035954921728283	0.29050111982702	NaN	0.0547222926308748	0.0279705865915758	NaN	0.00779956342171203	NaN	NaN	0.0619892529146498	0.0760914034868258	0.0786207761105975	0.125602960371256	NaN	NaN	0.0237071366502278	0.0477455961261848	0.0833619316769865	NaN	0.0375307339521771	NaN	NaN	0.0418511075584102	0.308511722119087	NaN	NaN	0.0601416141322032	0.131913616361647	NaN	0.0354450963898265	0.0680809166781889	0.0580562349860631	NaN
0.0759239075789574	NaN	0.0187148641127682	NaN	0.0403878996839729	NaN	0.0222342646420048	NaN	NaN	0.0285334113159019	0.0451252094806872	0.059369847408052	0.0481967953336123	0.023995351923496	0.055912439519763	0.0216080902481311	0.0353764780869437	0.0313763435171834	0.0497592343978843	NaN	0.0213287581664845	0.0455599918248632	NaN	0.0567124870587512	NaN	NaN	0.0785953281985971	0.0423326233172058	0.0654177510568553	0.0759889039075388	NaN	NaN	0.0282841969291861	0.0274735533245067	0.0518936404531885	NaN	0.0488588842266564	NaN	NaN	0.0699221769777466	0.396951977865944	NaN	NaN	0.0296452411396416	0.00976000697538255	NaN	0.0271548175349438	0.0821893011182617	0.0865283102974985	NaN
0.0820231727621824	NaN	0.0644179181059501	NaN	0.0675517775445722	NaN	0.0314488126330579	NaN	NaN	0.0173752085580085	0.0267506470704591	0.0855633443940089	0.0215205967305115	0.0860132035757798	0.0529762543369097	0.0145616761430837	0.0548418445693751	0.039151660076165	0.0876577705375801	NaN	0.0612089172140965	0.0336880510753646	NaN	0.0192442577972004	NaN	NaN	0.0856137561728767	0.0185019076026186	0.0816343341243971	0.0302672334690475	NaN	NaN	0.0597850870552761	0.0357883330114518	0.0231582041428869	NaN	0.0989782052682547	NaN	NaN	0.0551990758378499	0.268075468645506	NaN	NaN	0.0241095638760118	0.0254759563357121	NaN	0.0527224668964189	0.0304002665306665	0.0360091008391508	NaN
0.0498983857476216	NaN	0.033683320577591	NaN	0.0528359622055769	NaN	0.0557942155553336	NaN	NaN	0.0442221538753787	0.0679828247144163	0.0217917450370712	0.0230866171969547	0.0763347913274536	0.0357258256823348	0.0635810000554091	0.0213992024377577	0.065914201461527	0.0968094574898673	NaN	0.273278130476636	0.0730889655913956	NaN	0.0335649562407478	NaN	NaN	0.0311668123657263	0.0560479084805513	0.141867463360599	0.0747781085626224	NaN	NaN	0.0340442520075515	0.0428293127535251	0.0575897749412881	NaN	0.049127366000285	NaN	NaN	0.0650219837114147	0.410480429582111	NaN	NaN	0.0167863922040836	0.0123018385514876	NaN	0.0503121407756963	0.0414993758598702	0.0374828012821982	NaN
0.0300789116838614	0.028915098821395	0.0475493750961784	NaN	0.034494934337413	NaN	0.0420219651493283	NaN	NaN	0.0724031322651265	0.117711239686081	0.0515817536941993	0.0233855872647659	0.0446850524608575	0.04626359323013	0.0516679099158542	0.0281302667353869	0.0578097867083947	0.060967050849438	NaN	0.352353463717673	0.0365667912387362	NaN	0.0569880680557596	NaN	NaN	0.0820817980892272	NaN	0.184395988140833	0.0294834085819812	NaN	NaN	0.0323449251624415	0.0292610777497626	NaN	NaN	0.0860184077295867	NaN	NaN	0.0196371745904845	NaN	NaN	NaN	0.0190481492455872	0.0150117082663598	NaN	0.0286534723174043	0.0664780648742015	0.0136397014675004	NaN
0.0682407763382052	0.0209993488901767	0.073227592883628	NaN	0.0277544475665495	NaN	0.0392896334756947	NaN	NaN	0.0901993930786714	0.147151924423951	0.0799838992875055	0.0363814990441297	0.0368596727572022	0.061305607596405	0.0167645914444449	0.0651388762343635	0.0340977056397642	0.0548490389860896	NaN	NaN	0.144876631064148	NaN	0.00510645457181687	NaN	NaN	0.0604061290306236	NaN	0.0929449431806627	0.0753760523985714	NaN	NaN	0.0553855083571694	0.0437970954175956	NaN	NaN	0.0735198103922023	NaN	NaN	0.0794293240134985	NaN	NaN	NaN	0.07345669713727	0.0279611695134465	NaN	0.0278068788813225	0.0634290612198856	0.0372613312563221	NaN
0.060930002123613	0.0424442819148769	0.0175279240119742	NaN	0.05963233095729	NaN	0.048514830408269	0.131166559041545	NaN	0.0477800060259295	0.0673327391884836	0.0298223254495579	0.0706678068443991	0.0458431380544072	0.054219428179728	0.0735336535272439	0.0296972307154803	0.0714017357238103	0.0231864275257145	NaN	NaN	0.0468127132583991	NaN	0.0130375911950274	NaN	NaN	0.0161192635272527	0.0837302969158137	0.0237705217046604	0.0500622499137424	NaN	NaN	0.057784295877792	0.0390151128283936	NaN	NaN	0.0354056290309492	NaN	NaN	0.0676542668839462	NaN	NaN	NaN	0.0784426348802086	0.017049162818904	NaN	0.0863766926200712	0.0360591649584213	0.0457429794772411	NaN
0.0388721333704689	0.0457646056498828	0.0429294043141975	NaN	0.0427484724558897	NaN	0.0461428128750137	0.0194033807886996	NaN	0.0711859583935005	0.0433039892651948	0.0201485448105262	0.0763740138753681	0.0490352034904702	0.062673110793522	0.0833508627470566	0.0305803944887332	0.0988205823639551	0.0430682215364488	NaN	NaN	0.0166813554812836	NaN	0.0598209046160711	NaN	NaN	0.202655120990456	0.129474063918893	0.04852054294837	0.0298555752539648	NaN	0.492605289478427	0.0563197544345822	0.061146015510738	NaN	NaN	0.0632170889642117	NaN	NaN	0.030800054107519	NaN	NaN	NaN	0.0202287230027165	0.0733643327468078	NaN	0.0730353084295347	0.072697194675827	0.0386990905562965	NaN
0.0694665989591505	0.0334525347922326	0.0414405830330834	NaN	0.0330478931689538	NaN	0.061462281128676	0.654950713663214	NaN	0.0234378479270133	0.0657351713078433	0.0201316209547213	0.106232563892286	0.0318005771913606	0.045698167542488	0.0758756358579944	0.0533146522476899	0.0630939086996244	0.0367837940486195	NaN	NaN	0.0267943144466153	NaN	0.0569577152879793	NaN	NaN	0.170629487824966	0.017590293579333	0.0832836251340191	0.0658082013073264	NaN	0.38514795080046	0.0791058725675905	0.0293108182074267	NaN	NaN	0.0489946959144323	NaN	NaN	0.0521594552126653	NaN	NaN	NaN	0.0358947319051825	0.085081715049931	NaN	0.0678997787172752	0.0724859125306851	0.0708370568467882	NaN
0.0627123781576322	0.113052029288011	0.0723685231786487	NaN	0.0787325451178834	NaN	0.0217391335646447	0.632419844003824	NaN	0.0396899476364817	0.0408950125419543	0.0459877857418774	0.102085170645046	0.0437073097774369	0.0508539071739942	0.0751314848888788	0.0182037083358454	0.0141259716004096	0.0341342891513687	NaN	NaN	0.023116553752666	NaN	0.0860965468747338	NaN	NaN	NaN	0.038877339886885	0.0832859955831494	0.0586525384037029	NaN	0.0849299218669954	0.0857898938411184	0.0146174246363097	NaN	NaN	0.0901220436750133	NaN	NaN	0.0870918131166037	NaN	NaN	NaN	0.02074784073302	0.0747738018462273	NaN	0.0702292559014214	0.0711394691972112	0.0149975164866497	NaN
0.0153157929114647	0.0647308401462186	0.0404161135169371	NaN	0.104895778284723	NaN	0.0360053922336045	0.0402879994390334	NaN	0.00577738597225	0.0635602201340532	0.0726559790968212	0.0415639683195892	0.0605671120483499	0.330841147269435	0.104928152251672	0.0610894628296612	0.104150096207757	0.0148002933465102	NaN	NaN	0.0594189101723046	NaN	0.0529179318156886	NaN	NaN	NaN	0.0383594514505166	0.072519423035254	0.034238590295045	NaN	0.0173673691025589	0.0629966613409808	0.0266689642311089	NaN	NaN	0.0792850531925728	NaN	NaN	0.0852021936640627	NaN	NaN	NaN	0.071834368166286	NaN	NaN	0.0592219822706591	0.0685809568977654	0.0672996298538268	NaN
0.0332550455840101	0.0104019811517405	0.0245148182540472	NaN	0.0671432470794085	NaN	0.0437554315505543	0.0795172834982844	NaN	0.00744243611757595	0.0463173728955609	0.0516515902559309	0.0802005946050628	0.0305977974679427	0.339286716996146	0.072153120637257	0.0355353237300847	0.0320830757867427	0.0705858314209528	NaN	NaN	0.0196518069541681	NaN	0.0682541484516978	NaN	NaN	NaN	0.133946270185816	0.0212930923844027	0.0597892728500507	NaN	0.0267014445361189	0.0737932326017425	0.0297382306654665	NaN	NaN	0.0419802784521723	NaN	NaN	0.0408451458207632	NaN	NaN	NaN	0.0774257843009223	NaN	NaN	0.0374408369182154	0.0201352995754283	0.0308315978344494	NaN
0.0473169923280851	0.0258769146991981	0.062436886203621	NaN	0.0156827296183356	NaN	0.0660128403089025	0.0576493757647866	NaN	0.0347884083305259	0.0640629674291048	0.074733611538413	0.0458918294870996	0.0863471526110178	0.0287015251459343	0.0523674294770745	0.0346011544674418	0.0241297000545691	0.0481140225604597	NaN	NaN	0.0894554282025799	NaN	0.0658522897923878	NaN	NaN	NaN	NaN	0.0398295357017783	0.0560368114162572	NaN	0.0649699944023346	0.0651637015032015	0.130603852703824	NaN	NaN	0.0726610695248658	NaN	NaN	0.0335392183081654	NaN	NaN	NaN	0.0743913862360994	NaN	NaN	0.0189763542528613	0.0348192973330822	0.0582833367231433	NaN
0.038523410320488	0.0632026691442686	0.0767402908890555	NaN	0.0159860236625634	NaN	0.0492639452513014	0.0443911782698756	NaN	0.0190607112394602	0.0585092169230834	0.0612003293871253	0.0232560421041238	0.0962005160180651	0.0793777935533059	0.0478144620994612	0.0374416209596302	0.0873390774634092	0.0665265220782842	NaN	NaN	0.0229771728604368	NaN	0.0444971109060615	NaN	NaN	NaN	NaN	0.033811029596168	0.0642563012031045	NaN	0.0514655900251994	0.0415332394010315	0.0882798311394371	NaN	NaN	0.0334037546728754	NaN	NaN	0.0315842085259693	NaN	NaN	NaN	0.0756379661287034	NaN	NaN	0.0175374361794683	0.0370759043671973	0.0594017452827612	NaN
0.0231243917919751	0.0627247190270284	0.0576048450296385	NaN	0.0415618245015481	NaN	0.021133105002414	0.144066649906195	NaN	0.0388009758313598	0.045662994163158	0.0507432613152352	0.0520462856886531	0.0101381854469334	0.0972476511589535	0.443148348062463	0.0546821236804092	0.0493618397114141	0.0859895516590921	NaN	NaN	0.0253178640852753	NaN	0.0274989119961103	NaN	NaN	NaN	NaN	0.0303390557421923	0.0729285192549998	NaN	0.0166943727021947	0.0625623769507901	0.0682604375047378	NaN	NaN	0.0580569623124047	NaN	NaN	0.0304526370496642	NaN	NaN	NaN	0.0442221576335567	NaN	NaN	0.0267874184888437	0.0646498815605331	0.0104431425148127	NaN
0.0230650128435783	0.0661284664601299	0.0674080479401548	NaN	0.0840404675963677	NaN	0.0267261461897645	0.0921170332146027	NaN	0.0879346809715605	0.0437759173734463	0.0176961336704912	0.0586161531892758	0.0701350697050744	0.00873292272027927	NaN	0.0673684349399143	0.0488998269707329	0.0671658035866377	NaN	NaN	0.0458563480144919	NaN	0.0228814580938538	NaN	NaN	NaN	NaN	NaN	0.067312423326344	NaN	0.0522085631309577	0.075037894223456	0.0543511147533286	NaN	NaN	0.0515461872940836	NaN	NaN	0.0283478337324901	NaN	NaN	NaN	0.0800166260775975	NaN	NaN	0.108482879380471	0.067995311366717	0.0678857294477838	NaN
0.0276892159590238	0.0299005439599869	0.0665003472949354	NaN	0.0964014445133849	NaN	0.0401627268286028	0.0207687724776513	NaN	0.0217121361845033	0.0235729779044297	0.0444965538006756	0.0658762568137444	0.0710374170694762	0.0391500714233013	NaN	0.0545660631890813	0.101728868085624	0.044969530560506	0.10071805467556	NaN	0.0258549209066963	NaN	0.0452743518606068	NaN	NaN	NaN	NaN	NaN	0.0414091673369395	NaN	0.0704375683833529	0.0517630072429955	0.0196013699355305	NaN	NaN	0.117214362033427	NaN	NaN	0.0726921617072629	NaN	NaN	NaN	0.073562161256544	NaN	NaN	0.14354525684787	0.0307875257796576	0.0371759700088173	NaN
NaN	0.00810397574899341	0.0817274613898644	NaN	0.0192028909086081	NaN	0.047207929105221	0.0901038343673198	NaN	0.043149198331787	0.0502486153383082	0.0694500713915985	0.117117066019795	0.0555326045641485	0.0364078953674765	0.706706824523543	0.185475388078688	0.0782611910384226	0.106034959118544	0.133322297245602	NaN	0.599404136949142	NaN	0.0273564653427234	NaN	NaN	NaN	NaN	0.0604433162826743	0.0346848285708887	NaN	0.0825407396680705	0.0671910114105499	0.0316485611531124	NaN	NaN	0.0810011335266257	NaN	NaN	0.0797656462269275	NaN	NaN	NaN	0.0552738268014178	NaN	NaN	0.017287906688116	0.027748711064925	0.0650664866813191	NaN
NaN	0.0359247095813329	0.0594951949739639	NaN	0.0448686759198497	NaN	0.0414631633889262	0.0970536134287444	NaN	0.0504195423615282	0.0396765813897897	0.0951350982405837	0.0555250223331547	0.0310697745239596	0.0413442493877668	0.0392638264787643	0.143111135529115	0.0898923804135673	0.120677668344004	0.133827586628053	NaN	0.588441335775035	NaN	NaN	NaN	NaN	NaN	0.0873445141397497	0.0438248642044737	0.011115091213891	NaN	0.0700736894344487	0.0600877487022313	0.0450214129581789	NaN	NaN	0.0330810653111624	NaN	NaN	0.0253994185541297	NaN	NaN	NaN	0.0197092799696447	NaN	NaN	0.0328092384594404	0.0267306254735759	0.0436343813448424	NaN
NaN	0.0337863907939332	0.022498813943545	NaN	0.0519739857099509	NaN	0.0858569918574686	0.0107846604714519	NaN	0.0420870513346666	0.0679672756983985	0.0362894960341681	0.108186098141067	0.0541308744017319	0.0162191821523154	0.0500205061601776	0.0352716074890568	0.044850512054117	0.0883832660372845	0.0566020171049756	NaN	0.100293263483437	NaN	NaN	NaN	NaN	NaN	0.0723597311054664	0.0752682437260838	0.0325961582139003	NaN	0.0344592292238324	0.0711951709569994	0.0125685370063797	NaN	NaN	0.0826283514948695	NaN	NaN	0.0192623815940738	NaN	NaN	NaN	0.0777924838755859	NaN	NaN	0.0667318754667034	0.0248692588097062	0.0327106375227259	NaN
NaN	0.0341102232325978	0.0368672531159895	NaN	0.0364406461058533	NaN	NaN	0.0375777243973436	NaN	0.0382746078610627	0.0479274678695683	0.0719122122031766	0.0244846384079853	0.0370434440972682	0.0696583671757466	0.0270469949722906	0.0631324730665576	0.0954667273295507	0.0541323471868836	0.472185167740881	NaN	0.0902968747660325	NaN	NaN	NaN	NaN	NaN	0.0897217237367124	0.0379041486332636	0.067830709465612	NaN	0.0170817368430783	0.0648563220041764	NaN	NaN	NaN	0.0585217297749344	NaN	NaN	0.0225727180429389	NaN	NaN	NaN	0.0608221558653307	NaN	NaN	0.0218077116774871	0.0682777582400225	0.0278910936028989	NaN
NaN	0.0318277061023467	0.0782144495365878	NaN	0.0759700460438694	NaN	NaN	0.0632882072413844	NaN	0.0401909802448004	0.0406832794000547	0.0166488864086717	0.072946847632164	0.0202045733905462	0.062126375918362	0.0506270086279523	0.0207185274009235	0.0732694412178666	0.0510062109376213	0.501711165510521	NaN	0.0199673321084507	NaN	NaN	NaN	NaN	NaN	0.156089922303125	0.0610435421261317	0.0564579402110005	NaN	0.0341454957087931	0.125930354641956	NaN	NaN	NaN	0.0787471547634582	NaN	NaN	0.0419228613843992	NaN	NaN	NaN	0.0474270951688514	NaN	NaN	0.0570076257577436	0.0954768003546263	0.00214383735238471	NaN
NaN	0.0610816103358651	0.0366185537872754	NaN	0.0761900642881244	0.0296629461513474	NaN	0.0381514548413281	NaN	0.0568879886786553	0.0478481245228908	0.0821119740221471	0.167202223966384	0.0459845734654731	0.04609895541426	0.0614343935674451	0.0307069028384198	0.0366391808729775	0.345335189957032	0.0381527043521331	NaN	0.012955572454109	NaN	NaN	NaN	NaN	NaN	0.079040445899784	0.0303331359363647	0.0685369262467408	NaN	0.00942128085289545	0.0710898159273825	NaN	NaN	NaN	0.0441650364783815	NaN	NaN	0.0383900351895456	NaN	NaN	NaN	0.0687281593573759	NaN	NaN	0.0319626052186302	0.0373230316097061	0.0374715401106431	NaN
NaN	0.0570635389429847	0.0145462746728761	NaN	0.0307720212800613	0.0195104661896504	NaN	0.0140713259078793	NaN	0.0261019531388569	0.0215116036131715	0.0852886738556229	0.119788849166127	0.0228630321525421	0.0624047036502324	0.089533067019384	0.0574295180028013	0.0235327242192613	NaN	0.245687579503739	NaN	0.0883463620521427	NaN	NaN	NaN	NaN	NaN	NaN	NaN	NaN	NaN	NaN	NaN	NaN	NaN	NaN	NaN	NaN	NaN	NaN	NaN	NaN	NaN	NaN	NaN	NaN	NaN	NaN	NaN	NaN
NaN	0.026956412287134	0.0745525547320637	NaN	0.083211730433174	0.0411566888022665	0.0394524837754187	0.104501369681573	NaN	0.0518769444093644	0.0553971116028468	0.0840834450606832	0.0918206712332213	0.0521377566032871	0.00800824721587999	0.0288918984023065	0.0345819887855935	0.0373078319585808	NaN	0.199949474564125	NaN	0.0457617565215013	NaN	NaN	NaN	NaN	NaN	NaN	NaN	NaN	NaN	NaN	NaN	NaN	NaN	NaN	NaN	NaN	NaN	NaN	NaN	NaN	NaN	NaN	NaN	NaN	NaN	NaN	NaN	NaN
NaN	0.021528579778618	0.058791924172239	NaN	0.0797417076434644	0.0881099730515498	0.0369048867184399	0.092566065953453	NaN	0.0122986164171523	0.0138835631573711	0.0712654418235839	0.0951115657292184	0.0445445846819385	0.023939283896218	0.0221353932687104	0.0504588397377972	0.140294084793781	0.4995099332773	0.036118236938774	NaN	0.0466978663049578	NaN	NaN	NaN	NaN	NaN	NaN	NaN	NaN	NaN	NaN	NaN	NaN	NaN	NaN	NaN	NaN	NaN	NaN	NaN	NaN	NaN	NaN	NaN	NaN	NaN	NaN	NaN	NaN
NaN	0.294787546725171	0.0650123589855333	NaN	0.0275905635073234	0.108056083845502	0.033129253953151	0.0387650894079414	NaN	0.0210238115431098	0.0684367800663724	0.0282455016987383	0.0200249068155015	0.0483132936784868	0.0482144304662117	0.0637018431646401	0.0374130867945487	0.0560367579229691	0.0644271233433459	0.054747167033314	NaN	0.0359270613793199	NaN	NaN	NaN	NaN	NaN	NaN	NaN	NaN	NaN	NaN	NaN	NaN	NaN	NaN	NaN	NaN	NaN	NaN	NaN	NaN	NaN	NaN	NaN	NaN	NaN	NaN	NaN	NaN
NaN	0.291257914688103	0.0808830161271633	NaN	0.0377701187628569	0.0252012793082902	0.0501305721907234	0.0756395968748498	NaN	0.0459679011847863	0.110057951558913	0.0638991321302727	0.0275813433353859	0.0651633321740037	0.0561101236651979	0.0247045421755253	0.0320308862033717	0.0702703395613013	0.0707957992677354	0.0831343299971137	NaN	0.0448382691210361	NaN	NaN	NaN	NaN	NaN	NaN	NaN	NaN	NaN	NaN	NaN	NaN	NaN	NaN	NaN	NaN	NaN	NaN	NaN	NaN	NaN	NaN	NaN	NaN	NaN	NaN	NaN	NaN
NaN	0.0300267522558693	0.0897770077999306	NaN	0.0272183060815945	0.0406975329321582	0.0189764523329608	0.128534112669095	NaN	0.0715294129407274	0.0758484540008892	0.0301975496165168	0.0649725138763268	0.05557736078473	0.0360543980226139	0.0428994565868288	0.0412677741441351	0.0486197233691556	0.0340725944153024	0.10495870793305	NaN	NaN	NaN	NaN	NaN	NaN	NaN	NaN	NaN	NaN	NaN	NaN	NaN	NaN	NaN	NaN	NaN	NaN	NaN	NaN	NaN	NaN	NaN	NaN	NaN	NaN	NaN	NaN	NaN	NaN
NaN	0.0617722761559319	0.020624683600441	NaN	0.0878825692639174	0.0187617679407627	0.0694473418217632	0.0700020418486435	NaN	0.0721311706993145	0.0314444660537815	0.038798265059182	0.0474840570553048	0.0329901980585002	0.0136755121423807	0.0785909210333643	0.0235611186169633	0.159011904502743	0.083758686039552	0.607641189104451	NaN	NaN	NaN	NaN	NaN	NaN	NaN	NaN	NaN	NaN	NaN	NaN	NaN	NaN	NaN	NaN	NaN	NaN	NaN	NaN	NaN	NaN	NaN	NaN	NaN	NaN	NaN	NaN	NaN	NaN
NaN	0.0351095642816283	0.0227898373969448	NaN	0.0757733128821712	0.0341034854857504	0.0628195325462947	0.0329719369382453	NaN	0.0769543474992451	0.0225033703317247	NaN	0.0811943331842664	0.030378818491116	0.0133434353155422	0.014403490511205	0.0669722204833701	0.0511679933466306	0.030888469115084	0.623775718978812	NaN	NaN	NaN	NaN	NaN	NaN	NaN	NaN	NaN	NaN	NaN	NaN	NaN	NaN	NaN	NaN	NaN	NaN	NaN	NaN	NaN	NaN	NaN	NaN	NaN	NaN	NaN	NaN	NaN	NaN
0.0505455252855554	0.0587110858356346	0.064373872748508	NaN	0.0537867298696571	0.0630274256280178	0.0689298265096454	0.0329115115158302	NaN	0.0488368791398561	0.0255415172065544	NaN	0.0605555919644995	0.0283005795387409	0.0153829418681795	0.0583878854668491	0.0635633518951376	0.0437376833012636	0.0664604014102751	0.0763865017121668	NaN	NaN	NaN	NaN	NaN	NaN	NaN	NaN	NaN	NaN	NaN	NaN	NaN	NaN	NaN	NaN	NaN	NaN	NaN	NaN	NaN	NaN	NaN	NaN	NaN	NaN	NaN	NaN	NaN	NaN
0.0494731568700531	0.0459205404953748	0.0568209970529053	NaN	0.0501970960624169	0.0786749950996654	0.0747539826416813	0.0405945897293936	NaN	0.0347935043645748	0.0293909383443058	0.0892314577837464	0.0189228781507775	0.0288368791087427	0.0186712036858509	0.0400823215709273	0.0884223090127394	0.0155487581186139	0.0714256813738291	0.0810287703779796	NaN	NaN	NaN	NaN	NaN	NaN	NaN	NaN	NaN	NaN	NaN	NaN	NaN	NaN	NaN	NaN	NaN	NaN	NaN	NaN	NaN	NaN	NaN	NaN	NaN	NaN	NaN	NaN	NaN	NaN
0.0389126434791565	0.0398926489408813	0.164545215143097	NaN	0.051365187590655	0.0731503834817058	0.0936360049391442	0.0664459940926156	NaN	0.100861270481509	0.0277873485485433	0.031664141959573	0.0571004912887972	0.0433833395585379	0.0364871832238107	0.0587135180565896	0.0240513690983096	0.0433784694095497	0.0298810659552284	0.0255150456900147	NaN	NaN	NaN	NaN	NaN	NaN	NaN	NaN	NaN	NaN	NaN	NaN	NaN	NaN	NaN	NaN	NaN	NaN	NaN	NaN	NaN	NaN	NaN	NaN	NaN	NaN	NaN	NaN	NaN	NaN
0.0461327087490512	0.0309466642821104	0.0900074029545019	NaN	0.0589435409745067	0.0211572510421434	0.028484738648779	0.0425006657762042	NaN	0.0783736376122835	0.0171241074927211	0.022326490438292	0.0851332524386198	0.100471728728526	0.0763980219166123	0.0700377060223555	0.0763676004030059	0.0107543061659678	0.0555972087532602	0.0683054369321597	NaN	NaN	NaN	NaN	NaN	NaN	NaN	NaN	NaN	NaN	NaN	NaN	NaN	NaN	NaN	NaN	NaN	NaN	NaN	NaN	NaN	NaN	NaN	NaN	NaN	NaN	NaN	NaN	NaN	NaN
0.0402245223934139	0.0345697938020492	0.0459015709567206	NaN	0.0296497461350965	0.050748289928272	0.0185264177926643	0.0692607868978162	NaN	0.0771343782024963	0.0169631604433457	0.0273845666729366	0.0276409667127898	0.0757295013472453	0.0637268804865348	0.029789809039538	0.074688875979313	0.0474009590369058	0.0590904061734898	0.58246922968749	NaN	NaN	NaN	NaN	NaN	NaN	NaN	NaN	NaN	NaN	NaN	NaN	NaN	NaN	NaN	NaN	NaN	NaN	NaN	NaN	NaN	NaN	NaN	NaN	NaN	NaN	NaN	NaN	NaN	NaN
0.0191999376052605	0.0423281856201647	0.00875907989900019	NaN	0.00803417568893461	0.0262384475121463	0.0355391930056677	0.0355565949121335	NaN	0.0298716657251484	0.032320713518502	0.0734307052580505	0.0149232257894657	0.0276886836715553	NaN	0.0253342899446171	0.0482198092474027	0.0263838361979929	0.0927273278873188	0.59219675770783	NaN	NaN	NaN	NaN	NaN	NaN	NaN	NaN	NaN	NaN	NaN	NaN	NaN	NaN	NaN	NaN	NaN	NaN	NaN	NaN	NaN	NaN	NaN	NaN	NaN	NaN	NaN	NaN	NaN	NaN
0.0457529705737375	0.106274912205617	0.0554300064858276	NaN	0.0241320617227532	0.0546473992360179	0.0257997600475992	0.0287249533821493	NaN	0.0254931686241212	0.0784748926297705	0.028855781890485	0.0300814867424025	0.0221739891011123	NaN	0.0595304968040092	0.0277244544856941	0.0761613464635163	0.0783386727628397	0.0986460034675437	NaN	0.433427013630148	NaN	NaN	NaN	NaN	NaN	NaN	NaN	NaN	NaN	NaN	NaN	NaN	NaN	NaN	NaN	NaN	NaN	NaN	NaN	NaN	NaN	NaN	NaN	NaN	NaN	NaN	NaN	NaN
0.053007201858572	0.100463285653003	0.0303808901409771	NaN	0.065543440537712	0.0239597618786288	0.0428332693061598	0.0626485129381704	NaN	0.0178012908937051	0.0706735218734501	0.0593653151492117	0.0346599091580554	0.0767614581288537	NaN	0.0405345368079971	0.032489309219385	0.0221176536083165	0.0542724724476081	0.0597701949174991	NaN	0.019721308989126	NaN	NaN	NaN	NaN	NaN	NaN	NaN	NaN	NaN	NaN	NaN	NaN	NaN	NaN	NaN	NaN	NaN	NaN	NaN	NaN	NaN	NaN	NaN	NaN	NaN	NaN	NaN	NaN
0.0397200220057824	0.0388243083514778	0.0783746097586894	NaN	0.0197458838124087	0.0727018517127731	0.0668319700889926	0.0437965455771902	NaN	0.041729131538334	0.0214297875275305	0.0486748120668705	NaN	NaN	NaN	0.156076279589316	0.019470032001459	0.0464476324427098	0.0495403977075809	0.225303462377747	NaN	0.065085803689054	NaN	NaN	NaN	NaN	NaN	NaN	NaN	NaN	NaN	NaN	NaN	NaN	NaN	NaN	NaN	NaN	NaN	NaN	NaN	NaN	NaN	NaN	NaN	NaN	NaN	NaN	NaN	NaN
0.0773380966518114	0.0653689715229097	0.0644682155452634	NaN	0.0531382021639326	0.0946376287512322	0.105563485278482	0.0181436670293894	NaN	0.0805697251950455	0.0448719852165487	0.0941223357538945	NaN	NaN	NaN	0.0816795130396983	0.0442551747475886	0.0223183865009467	0.0297527781248846	NaN	NaN	0.0101970052178366	NaN	NaN	NaN	NaN	NaN	NaN	NaN	NaN	NaN	NaN	NaN	NaN	NaN	NaN	NaN	NaN	NaN	NaN	NaN	NaN	NaN	NaN	NaN	NaN	NaN	NaN	NaN	NaN
0.083161625618294	0.0346670515222165	0.0270340156145312	NaN	0.0635253669133601	0.0583794969015506	0.07026265653493	0.0239791915752117	NaN	0.0303482166928418	0.0340862743767592	0.0268366979380233	NaN	NaN	NaN	0.0820871689955374	0.0516927613676584	0.0326605929905979	0.0302886930143428	NaN	NaN	0.127741074804726	NaN	NaN	NaN	NaN	NaN	NaN	NaN	NaN	NaN	NaN	NaN	NaN	NaN	NaN	NaN	NaN	NaN	NaN	NaN	NaN	NaN	NaN	NaN	NaN	NaN	NaN	NaN	NaN
0.0729443964566628	0.0200765590985557	0.0848328934914157	NaN	0.07409499787779	0.0947637844208053	0.0158570337823642	0.0361170926561985	NaN	0.0459335385174117	0.0385429393799401	0.0814876251028985	NaN	NaN	NaN	0.0187955777447035	0.0479034938921646	0.0283993019596438	0.0869197429917214	NaN	NaN	0.144128666345766	NaN	NaN	NaN	NaN	NaN	NaN	NaN	NaN	NaN	NaN	NaN	NaN	NaN	NaN	NaN	NaN	NaN	NaN	NaN	NaN	NaN	NaN	NaN	NaN	NaN	NaN	NaN	NaN
NaN	NaN	NaN	NaN	NaN	NaN	NaN	NaN	NaN	NaN	NaN	NaN	NaN	NaN	NaN	NaN	NaN	NaN	NaN	NaN	NaN	NaN	NaN	NaN	NaN	NaN	NaN	NaN	NaN	NaN	NaN	NaN	NaN	NaN	NaN	NaN	NaN	NaN	NaN	NaN	NaN	NaN	NaN	NaN	NaN	NaN	NaN	NaN	NaN	NaN
NaN	NaN	NaN	NaN	NaN	NaN	NaN	NaN	NaN	NaN	NaN	NaN	NaN	NaN	NaN	NaN	NaN	NaN	NaN	NaN	NaN	NaN	NaN	NaN	NaN	NaN	NaN	NaN	NaN	NaN	NaN	NaN	NaN	NaN	NaN	NaN	NaN	NaN	NaN	NaN	NaN	NaN	NaN	NaN	NaN	NaN	NaN	NaN	NaN	NaN
NaN	NaN	NaN	NaN	NaN	NaN	NaN	NaN	NaN	NaN	NaN	NaN	NaN	NaN	NaN	NaN	NaN	NaN	NaN	NaN	NaN	NaN	NaN	NaN	NaN	NaN	NaN	NaN	NaN	NaN	NaN	NaN	NaN	NaN	NaN	NaN	NaN	NaN	NaN	NaN	NaN	NaN	NaN	NaN	NaN	NaN	NaN	NaN	NaN	NaN
NaN	NaN	NaN	NaN	NaN	NaN	NaN	NaN	NaN	NaN	NaN	NaN	NaN	NaN	NaN	NaN	NaN	NaN	NaN	NaN	NaN	NaN	NaN	NaN	NaN	NaN	NaN	NaN	NaN	NaN	NaN	NaN	NaN	NaN	NaN	NaN	NaN	NaN	NaN	NaN	NaN	NaN	NaN	NaN	NaN	NaN	NaN	NaN	NaN	NaN
NaN	NaN	NaN	NaN	NaN	NaN	NaN	NaN	NaN	NaN	NaN	NaN	NaN	NaN	NaN	NaN	NaN	NaN	NaN	NaN	NaN	NaN	NaN	NaN	NaN	NaN	NaN	NaN	NaN	NaN	NaN	NaN	NaN	NaN	NaN	NaN	NaN	NaN	NaN	NaN	NaN	NaN	NaN	NaN	NaN	NaN	NaN	NaN	NaN	NaN
NaN	NaN	NaN	NaN	NaN	NaN	NaN	NaN	NaN	NaN	NaN	NaN	NaN	NaN	NaN	NaN	NaN	NaN	NaN	NaN	NaN	NaN	NaN	NaN	NaN	NaN	NaN	NaN	NaN	NaN	NaN	NaN	NaN	NaN	NaN	NaN	NaN	NaN	NaN	NaN	NaN	NaN	NaN	NaN	NaN	NaN	NaN	NaN	NaN	NaN
NaN	NaN	NaN	NaN	NaN	NaN	NaN	NaN	NaN	NaN	NaN	NaN	NaN	NaN	NaN	NaN	NaN	NaN	NaN	NaN	NaN	NaN	NaN	NaN	NaN	NaN	NaN	NaN	NaN	NaN	NaN	NaN	NaN	NaN	NaN	NaN	NaN	NaN	NaN	NaN	NaN	NaN	NaN	NaN	NaN	NaN	NaN	NaN	NaN	NaN
NaN	NaN	NaN	NaN	NaN	NaN	NaN	NaN	NaN	NaN	NaN	NaN	NaN	NaN	NaN	NaN	NaN	NaN	NaN	NaN	NaN	NaN	NaN	NaN	NaN	NaN	NaN	NaN	NaN	NaN	NaN	NaN	NaN	NaN	NaN	NaN	NaN	NaN	NaN	NaN	NaN	NaN	NaN	NaN	NaN	NaN	NaN	NaN	NaN	NaN
NaN	NaN	NaN	NaN	NaN	NaN	NaN	NaN	NaN	NaN	NaN	NaN	NaN	NaN	NaN	NaN	NaN	NaN	NaN	NaN	NaN	NaN	NaN	NaN	NaN	NaN	NaN	NaN	NaN	NaN	NaN	NaN	NaN	NaN	NaN	NaN	NaN	NaN	NaN	NaN	NaN	NaN	NaN	NaN	NaN	NaN	NaN	NaN	NaN	NaN
NaN	NaN	NaN	NaN	NaN	NaN	NaN	NaN	NaN	NaN	NaN	NaN	NaN	NaN	NaN	NaN	NaN	NaN	NaN	NaN	NaN	NaN	NaN	NaN	NaN	NaN	NaN	NaN	NaN	NaN	NaN	NaN	NaN	NaN	NaN	NaN	NaN	NaN	NaN	NaN	NaN	NaN	NaN	NaN	NaN	NaN	NaN	NaN	NaN	NaN
NaN	NaN	NaN	NaN	NaN	NaN	NaN	NaN	NaN	NaN	NaN	NaN	NaN	NaN	NaN	NaN	NaN	NaN	NaN	NaN	NaN	NaN	NaN	NaN	NaN	NaN	NaN	NaN	NaN	NaN	NaN	NaN	NaN	NaN	NaN	NaN	NaN	NaN	NaN	NaN	NaN	NaN	NaN	NaN	NaN	NaN	NaN	NaN	NaN	NaN
NaN	NaN	NaN	NaN	NaN	NaN	NaN	NaN	NaN	NaN	NaN	NaN	NaN	NaN	NaN	NaN	NaN	NaN	NaN	NaN	NaN	NaN	NaN	NaN	NaN	NaN	NaN	NaN	NaN	NaN	NaN	NaN	NaN	NaN	NaN	NaN	NaN	NaN	NaN	NaN	NaN	NaN	NaN	NaN	NaN	NaN	NaN	NaN	NaN	NaN
NaN	NaN	NaN	NaN	NaN	NaN	NaN	NaN	NaN	NaN	NaN	NaN	NaN	NaN	NaN	NaN	NaN	NaN	NaN	NaN	NaN	NaN	NaN	NaN	NaN	NaN	NaN	NaN	NaN	NaN	NaN	NaN	NaN	NaN	NaN	NaN	NaN	NaN	NaN	NaN	NaN	NaN	NaN	NaN	NaN	NaN	NaN	NaN	NaN	NaN
NaN	NaN	NaN	NaN	NaN	NaN	NaN	NaN	NaN	NaN	NaN	NaN	NaN	NaN	NaN	NaN	NaN	NaN	NaN	NaN	NaN	NaN	NaN	NaN	NaN	NaN	NaN	NaN	NaN	NaN	NaN	NaN	NaN	NaN	NaN	NaN	NaN	NaN	NaN	NaN	NaN	NaN	NaN	NaN	NaN	NaN	NaN	NaN	NaN	NaN
NaN	NaN	NaN	NaN	NaN	NaN	NaN	NaN	NaN	NaN	NaN	NaN	NaN	NaN	NaN	NaN	NaN	NaN	NaN	NaN	NaN	NaN	NaN	NaN	NaN	NaN	NaN	NaN	NaN	NaN	NaN	NaN	NaN	NaN	NaN	NaN	NaN	NaN	NaN	NaN	NaN	NaN	NaN	NaN	NaN	NaN	NaN	NaN	NaN	NaN
NaN	NaN	NaN	NaN	NaN	NaN	NaN	NaN	NaN	NaN	NaN	NaN	NaN	NaN	NaN	NaN	NaN	NaN	NaN	NaN	NaN	NaN	NaN	NaN	NaN	NaN	NaN	NaN	NaN	NaN	NaN	NaN	NaN	NaN	NaN	NaN	NaN	NaN	NaN	NaN	NaN	NaN	NaN	NaN	NaN	NaN	NaN	NaN	NaN	NaN
NaN	NaN	NaN	NaN	NaN	NaN	NaN	NaN	NaN	NaN	NaN	NaN	NaN	NaN	NaN	NaN	NaN	NaN	NaN	NaN	NaN	NaN	NaN	NaN	NaN	NaN	NaN	NaN	NaN	NaN	NaN	NaN	NaN	NaN	NaN	NaN	NaN	NaN	NaN	NaN	NaN	NaN	NaN	NaN	NaN	NaN	NaN	NaN	NaN	NaN
NaN	NaN	NaN	NaN	NaN	NaN	NaN	NaN	NaN	NaN	NaN	NaN	NaN	NaN	NaN	NaN	NaN	NaN	NaN	NaN	NaN	NaN	NaN	NaN	NaN	NaN	NaN	NaN	NaN	NaN	NaN	NaN	NaN	NaN	NaN	NaN	NaN	NaN	NaN	NaN	NaN	NaN	NaN	NaN	NaN	NaN	NaN	NaN	NaN	NaN
NaN	NaN	NaN	NaN	NaN	NaN	NaN	NaN	NaN	NaN	NaN	NaN	NaN	NaN	NaN	NaN	NaN	NaN	NaN	NaN	NaN	NaN	NaN	NaN	NaN	NaN	NaN	NaN	NaN	NaN	NaN	NaN	NaN	NaN	NaN	NaN	NaN	NaN	NaN	NaN	NaN	NaN	NaN	NaN	NaN	NaN	NaN	NaN	NaN	NaN
NaN	NaN	NaN	NaN	NaN	NaN	NaN	NaN	NaN	NaN	NaN	NaN	NaN	NaN	NaN	NaN	NaN	NaN	NaN	NaN	NaN	NaN	NaN	NaN	NaN	NaN	NaN	NaN	NaN	NaN	NaN	NaN	NaN	NaN	NaN	NaN	NaN	NaN	NaN	NaN	NaN	NaN	NaN	NaN	NaN	NaN	NaN	NaN	NaN	NaN
NaN	NaN	NaN	NaN	NaN	NaN	NaN	NaN	NaN	NaN	NaN	NaN	NaN	NaN	NaN	NaN	NaN	NaN	NaN	NaN	NaN	NaN	NaN	NaN	NaN	NaN	NaN	NaN	NaN	NaN	NaN	NaN	NaN	NaN	NaN	NaN	NaN	NaN	NaN	NaN	NaN	NaN	NaN	NaN	NaN	NaN	NaN	NaN	NaN	NaN
NaN	NaN	NaN	NaN	NaN	NaN	NaN	NaN	NaN	NaN	NaN	NaN	NaN	NaN	NaN	NaN	NaN	NaN	NaN	NaN	NaN	NaN	NaN	NaN	NaN	NaN	NaN	NaN	NaN	NaN	NaN	NaN	NaN	NaN	NaN	NaN	NaN	NaN	NaN	NaN	NaN	NaN	NaN	NaN	NaN	NaN	NaN	NaN	NaN	NaN
NaN	NaN	NaN	NaN	NaN	NaN	NaN	NaN	NaN	NaN	NaN	NaN	NaN	NaN	NaN	NaN	NaN	NaN	NaN	NaN	NaN	NaN	NaN	NaN	NaN	NaN	NaN	NaN	NaN	NaN	NaN	NaN	NaN	NaN	NaN	NaN	NaN	NaN	NaN	NaN	NaN	NaN	NaN	NaN	NaN	NaN	NaN	NaN	NaN	NaN
NaN	NaN	NaN	NaN	NaN	NaN	NaN	NaN	NaN	NaN	NaN	NaN	NaN	NaN	NaN	NaN	NaN	NaN	NaN	NaN	NaN	NaN	NaN	NaN	NaN	NaN	NaN	NaN	NaN	NaN	NaN	NaN	NaN	NaN	NaN	NaN	NaN	NaN	NaN	NaN	NaN	NaN	NaN	NaN	NaN	NaN	NaN	NaN	NaN	NaN
NaN	NaN	NaN	NaN	NaN	NaN	NaN	NaN	NaN	NaN	NaN	NaN	NaN	NaN	NaN	NaN	NaN	NaN	NaN	NaN	NaN	NaN	NaN	NaN	NaN	NaN	NaN	NaN	NaN	NaN	NaN	NaN	NaN	NaN	NaN	NaN	NaN	NaN	NaN	NaN	NaN	NaN	NaN	NaN	NaN	NaN	NaN	NaN	NaN	NaN
NaN	NaN	NaN	NaN	NaN	NaN	NaN	NaN	NaN	NaN	NaN	NaN	NaN	NaN	NaN	NaN	NaN	NaN	NaN	NaN	NaN	NaN	NaN	NaN	NaN	NaN	NaN	NaN	NaN	NaN	NaN	NaN	NaN	NaN	NaN	NaN	NaN	NaN	NaN	NaN	NaN	NaN	NaN	NaN	NaN	NaN	NaN	NaN	NaN	NaN
NaN	NaN	NaN	NaN	NaN	NaN	NaN	NaN	NaN	NaN	NaN	NaN	NaN	NaN	NaN	NaN	NaN	NaN	NaN	NaN	NaN	NaN	NaN	NaN	NaN	NaN	NaN	NaN	NaN	NaN	NaN	NaN	NaN	NaN	NaN	NaN	NaN	NaN	NaN	NaN	NaN	NaN	NaN	NaN	NaN	NaN	NaN	NaN	NaN	NaN
NaN	NaN	NaN	NaN	NaN	NaN	NaN	NaN	NaN	NaN	NaN	NaN	NaN	NaN	NaN	NaN	NaN	NaN	NaN	NaN	NaN	NaN	NaN	NaN	NaN	NaN	NaN	NaN	NaN	NaN	NaN	NaN	NaN	NaN	NaN	NaN	NaN	NaN	NaN	NaN	NaN	NaN	NaN	NaN	NaN	NaN	NaN	NaN	NaN	NaN
NaN	NaN	NaN	NaN	NaN	NaN	NaN	NaN	NaN	NaN	NaN	NaN	NaN	NaN	NaN	NaN	NaN	NaN	NaN	NaN	NaN	NaN	NaN	NaN	NaN	NaN	NaN	NaN	NaN	NaN	NaN	NaN	NaN	NaN	NaN	NaN	NaN	NaN	NaN	NaN	NaN	NaN	NaN	NaN	NaN	NaN	NaN	NaN	NaN	NaN
NaN	NaN	NaN	NaN	NaN	NaN	NaN	NaN	NaN	NaN	NaN	NaN	NaN	NaN	NaN	NaN	NaN	NaN	NaN	NaN	NaN	NaN	NaN	NaN	NaN	NaN	NaN	NaN	NaN	NaN	NaN	NaN	NaN	NaN	NaN	NaN	NaN	NaN	NaN	NaN	NaN	NaN	NaN	NaN	NaN	NaN	NaN	NaN	NaN	NaN
NaN	NaN	NaN	NaN	NaN	NaN	NaN	NaN	NaN	NaN	NaN	NaN	NaN	NaN	NaN	NaN	NaN	NaN	NaN	NaN	NaN	NaN	NaN	NaN	NaN	NaN	NaN	NaN	NaN	NaN	NaN	NaN	NaN	NaN	NaN	NaN	NaN	NaN	NaN	NaN	NaN	NaN	NaN	NaN	NaN	NaN	NaN	NaN	NaN	NaN
NaN	NaN	NaN	NaN	NaN	NaN	NaN	NaN	NaN	NaN	NaN	NaN	NaN	NaN	NaN	NaN	NaN	NaN	NaN	NaN	NaN	NaN	NaN	NaN	NaN	NaN	NaN	NaN	NaN	NaN	NaN	NaN	NaN	NaN	NaN	NaN	NaN	NaN	NaN	NaN	NaN	NaN	NaN	NaN	NaN	NaN	NaN	NaN	NaN	NaN
NaN	NaN	NaN	NaN	NaN	NaN	NaN	NaN	NaN	NaN	NaN	NaN	NaN	NaN	NaN	NaN	NaN	NaN	NaN	NaN	NaN	NaN	NaN	NaN	NaN	NaN	NaN	NaN	NaN	NaN	NaN	NaN	NaN	NaN	NaN	NaN	NaN	NaN	NaN	NaN	NaN	NaN	NaN	NaN	NaN	NaN	NaN	NaN	NaN	NaN
NaN	NaN	NaN	NaN	NaN	NaN	NaN	NaN	NaN	NaN	NaN	NaN	NaN	NaN	NaN	NaN	NaN	NaN	NaN	NaN	NaN	NaN	NaN	NaN	NaN	NaN	NaN	NaN	NaN	NaN	NaN	NaN	NaN	NaN	NaN	NaN	NaN	NaN	NaN	NaN	NaN	NaN	NaN	NaN	NaN	NaN	NaN	NaN	NaN	NaN
NaN	NaN	NaN	NaN	NaN	NaN	NaN	NaN	NaN	NaN	NaN	NaN	NaN	NaN	NaN	NaN	NaN	NaN	NaN	NaN	NaN	NaN	NaN	NaN	NaN	NaN	NaN	NaN	NaN	NaN	NaN	NaN	NaN	NaN	NaN	NaN	NaN	NaN	NaN	NaN	NaN	NaN	NaN	NaN	NaN	NaN	NaN	NaN	NaN	NaN
NaN	NaN	NaN	NaN	NaN	NaN	NaN	NaN	NaN	NaN	NaN	NaN	NaN	NaN	NaN	NaN	NaN	NaN	NaN	NaN	NaN	NaN	NaN	NaN	NaN	NaN	NaN	NaN	NaN	NaN	NaN	NaN	NaN	NaN	NaN	NaN	NaN	NaN	NaN	NaN	NaN	NaN	NaN	NaN	NaN	NaN	NaN	NaN	NaN	NaN
NaN	NaN	NaN	NaN	NaN	NaN	NaN	NaN	NaN	NaN	NaN	NaN	NaN	NaN	NaN	NaN	NaN	NaN	NaN	NaN	NaN	NaN	NaN	NaN	NaN	NaN	NaN	NaN	NaN	NaN	NaN	NaN	NaN	NaN	NaN	NaN	NaN	NaN	NaN	NaN	NaN	NaN	NaN	NaN	NaN	NaN	NaN	NaN	NaN	NaN
NaN	NaN	NaN	NaN	NaN	NaN	NaN	NaN	NaN	NaN	NaN	NaN	NaN	NaN	NaN	NaN	NaN	NaN	NaN	NaN	NaN	NaN	NaN	NaN	NaN	NaN	NaN	NaN	NaN	NaN	NaN	NaN	NaN	NaN	NaN	NaN	NaN	NaN	NaN	NaN	NaN	NaN	NaN	NaN	NaN	NaN	NaN	NaN	NaN	NaN
NaN	NaN	NaN	NaN	NaN	NaN	NaN	NaN	NaN	NaN	NaN	NaN	NaN	NaN	NaN	NaN	NaN	NaN	NaN	NaN	NaN	NaN	NaN	NaN	NaN	NaN	NaN	NaN	NaN	NaN	NaN	NaN	NaN	NaN	NaN	NaN	NaN	NaN	NaN	NaN	NaN	NaN	NaN	NaN	NaN	NaN	NaN	NaN	NaN	NaN
NaN	NaN	NaN	NaN	NaN	NaN	NaN	NaN	NaN	NaN	NaN	NaN	NaN	NaN	NaN	NaN	NaN	NaN	NaN	NaN	NaN	NaN	NaN	NaN	NaN	NaN	NaN	NaN	NaN	NaN	NaN	NaN	NaN	NaN	NaN	NaN	NaN	NaN	NaN	NaN	NaN	NaN	NaN	NaN	NaN	NaN	NaN	NaN	NaN	NaN
NaN	NaN	NaN	NaN	NaN	NaN	NaN	NaN	NaN	NaN	NaN	NaN	NaN	NaN	NaN	NaN	NaN	NaN	NaN	NaN	NaN	NaN	NaN	NaN	NaN	NaN	NaN	NaN	NaN	NaN	NaN	NaN	NaN	NaN	NaN	NaN	NaN	NaN	NaN	NaN	NaN	NaN	NaN	NaN	NaN	NaN	NaN	NaN	NaN	NaN
NaN	NaN	NaN	NaN	NaN	NaN	NaN	NaN	NaN	NaN	NaN	NaN	NaN	NaN	NaN	NaN	NaN	NaN	NaN	NaN	NaN	NaN	NaN	NaN	NaN	NaN	NaN	NaN	NaN	NaN	NaN	NaN	NaN	NaN	NaN	NaN	NaN	NaN	NaN	NaN	NaN	NaN	NaN	NaN	NaN	NaN	NaN	NaN	NaN	NaN
NaN	NaN	NaN	NaN	NaN	NaN	NaN	NaN	NaN	NaN	NaN	NaN	NaN	NaN	NaN	NaN	NaN	NaN	NaN	NaN	NaN	NaN	NaN	NaN	NaN	NaN	NaN	NaN	NaN	NaN	NaN	NaN	NaN	NaN	NaN	NaN	NaN	NaN	NaN	NaN	NaN	NaN	NaN	NaN	NaN	NaN	NaN	NaN	NaN	NaN
NaN	NaN	NaN	NaN	NaN	NaN	NaN	NaN	NaN	NaN	NaN	NaN	NaN	NaN	NaN	NaN	NaN	NaN	NaN	NaN	NaN	NaN	NaN	NaN	NaN	NaN	NaN	NaN	NaN	NaN	NaN	NaN	NaN	NaN	NaN	NaN	NaN	NaN	NaN	NaN	NaN	NaN	NaN	NaN	NaN	NaN	NaN	NaN	NaN	NaN
NaN	NaN	NaN	NaN	NaN	NaN	NaN	NaN	NaN	NaN	NaN	NaN	NaN	NaN	NaN	NaN	NaN	NaN	NaN	NaN	NaN	NaN	NaN	NaN	NaN	NaN	NaN	NaN	NaN	NaN	NaN	NaN	NaN	NaN	NaN	NaN	NaN	NaN	NaN	NaN	NaN	NaN	NaN	NaN	NaN	NaN	NaN	NaN	NaN	NaN
NaN	NaN	NaN	NaN	NaN	NaN	NaN	NaN	NaN	NaN	NaN	NaN	NaN	NaN	NaN	NaN	NaN	NaN	NaN	NaN	NaN	NaN	NaN	NaN	NaN	NaN	NaN	NaN	NaN	NaN	NaN	NaN	NaN	NaN	NaN	NaN	NaN	NaN	NaN	NaN	NaN	NaN	NaN	NaN	NaN	NaN	NaN	NaN	NaN	NaN
NaN	NaN	NaN	NaN	NaN	NaN	NaN	NaN	NaN	NaN	NaN	NaN	NaN	NaN	NaN	NaN	NaN	NaN	NaN	NaN	NaN	NaN	NaN	NaN	NaN	NaN	NaN	NaN	NaN	NaN	NaN	NaN	NaN	NaN	NaN	NaN	NaN	NaN	NaN	NaN	NaN	NaN	NaN	NaN	NaN	NaN	NaN	NaN	NaN	NaN
NaN	NaN	NaN	NaN	NaN	NaN	NaN	NaN	NaN	NaN	NaN	NaN	NaN	NaN	NaN	NaN	NaN	NaN	NaN	NaN	NaN	NaN	NaN	NaN	NaN	NaN	NaN	NaN	NaN	NaN	NaN	NaN	NaN	NaN	NaN	NaN	NaN	NaN	NaN	NaN	NaN	NaN	NaN	NaN	NaN	NaN	NaN	NaN	NaN	NaN
NaN	NaN	NaN	NaN	NaN	NaN	NaN	NaN	NaN	NaN	NaN	NaN	NaN	NaN	NaN	NaN	NaN	NaN	NaN	NaN	NaN	NaN	NaN	NaN	NaN	NaN	NaN	NaN	NaN	NaN	NaN	NaN	NaN	NaN	NaN	NaN	NaN	NaN	NaN	NaN	NaN	NaN	NaN	NaN	NaN	NaN	NaN	NaN	NaN	NaN
NaN	NaN	NaN	NaN	NaN	NaN	NaN	NaN	NaN	NaN	NaN	NaN	NaN	NaN	NaN	NaN	NaN	NaN	NaN	NaN	NaN	NaN	NaN	NaN	NaN	NaN	NaN	NaN	NaN	NaN	NaN	NaN	NaN	NaN	NaN	NaN	NaN	NaN	NaN	NaN	NaN	NaN	NaN	NaN	NaN	NaN	NaN	NaN	NaN	NaN
NaN	NaN	NaN	NaN	NaN	NaN	NaN	NaN	NaN	NaN	NaN	NaN	NaN	NaN	NaN	NaN	NaN	NaN	NaN	NaN	NaN	NaN	NaN	NaN	NaN	NaN	NaN	NaN	NaN	NaN	NaN	NaN	NaN	NaN	NaN	NaN	NaN	NaN	NaN	NaN	NaN	NaN	NaN	NaN	NaN	NaN	NaN	NaN	NaN	NaN
NaN	NaN	NaN	NaN	NaN	NaN	NaN	NaN	NaN	NaN	NaN	NaN	NaN	NaN	NaN	NaN	NaN	NaN	NaN	NaN	NaN	NaN	NaN	NaN	NaN	NaN	NaN	NaN	NaN	NaN	NaN	NaN	NaN	NaN	NaN	NaN	NaN	NaN	NaN	NaN	NaN	NaN	NaN	NaN	NaN	NaN	NaN	NaN	NaN	NaN
NaN	NaN	NaN	NaN	NaN	NaN	NaN	NaN	NaN	NaN	NaN	NaN	NaN	NaN	NaN	NaN	NaN	NaN	NaN	NaN	NaN	NaN	NaN	NaN	NaN	NaN	NaN	NaN	NaN	NaN	NaN	NaN	NaN	NaN	NaN	NaN	NaN	NaN	NaN	NaN	NaN	NaN	NaN	NaN	NaN	NaN	NaN	NaN	NaN	NaN
NaN	NaN	NaN	NaN	NaN	NaN	NaN	NaN	NaN	NaN	NaN	NaN	NaN	NaN	NaN	NaN	NaN	NaN	NaN	NaN	NaN	NaN	NaN	NaN	NaN	NaN	NaN	NaN	NaN	NaN	NaN	NaN	NaN	NaN	NaN	NaN	NaN	NaN	NaN	NaN	NaN	NaN	NaN	NaN	NaN	NaN	NaN	NaN	NaN	NaN
NaN	NaN	NaN	NaN	NaN	NaN	NaN	NaN	NaN	NaN	NaN	NaN	NaN	NaN	NaN	NaN	NaN	NaN	NaN	NaN	NaN	NaN	NaN	NaN	NaN	NaN	NaN	NaN	NaN	NaN	NaN	NaN	NaN	NaN	NaN	NaN	NaN	NaN	NaN	NaN	NaN	NaN	NaN	NaN	NaN	NaN	NaN	NaN	NaN	NaN
NaN	NaN	NaN	NaN	NaN	NaN	NaN	NaN	NaN	NaN	NaN	NaN	NaN	NaN	NaN	NaN	NaN	NaN	NaN	NaN	NaN	NaN	NaN	NaN	NaN	NaN	NaN	NaN	NaN	NaN	NaN	NaN	NaN	NaN	NaN	NaN	NaN	NaN	NaN	NaN	NaN	NaN	NaN	NaN	NaN	NaN	NaN	NaN	NaN	NaN
NaN	NaN	NaN	NaN	NaN	NaN	NaN	NaN	NaN	NaN	NaN	NaN	NaN	NaN	NaN	NaN	NaN	NaN	NaN	NaN	NaN	NaN	NaN	NaN	NaN	NaN	NaN	NaN	NaN	NaN	NaN	NaN	NaN	NaN	NaN	NaN	NaN	NaN	NaN	NaN	NaN	NaN	NaN	NaN	NaN	NaN	NaN	NaN	NaN	NaN
NaN	NaN	NaN	NaN	NaN	NaN	NaN	NaN	NaN	NaN	NaN	NaN	NaN	NaN	NaN	NaN	NaN	NaN	NaN	NaN	NaN	NaN	NaN	NaN	NaN	NaN	NaN	NaN	NaN	NaN	NaN	NaN	NaN	NaN	NaN	NaN	NaN	NaN	NaN	NaN	NaN	NaN	NaN	NaN	NaN	NaN	NaN	NaN	NaN	NaN
NaN	NaN	NaN	NaN	NaN	NaN	NaN	NaN	NaN	NaN	NaN	NaN	NaN	NaN	NaN	NaN	NaN	NaN	NaN	NaN	NaN	NaN	NaN	NaN	NaN	NaN	NaN	NaN	NaN	NaN	NaN	NaN	NaN	NaN	NaN	NaN	NaN	NaN	NaN	NaN	NaN	NaN	NaN	NaN	NaN	NaN	NaN	NaN	NaN	NaN
NaN	NaN	NaN	NaN	NaN	NaN	NaN	NaN	NaN	NaN	NaN	NaN	NaN	NaN	NaN	NaN	NaN	NaN	NaN	NaN	NaN	NaN	NaN	NaN	NaN	NaN	NaN	NaN	NaN	NaN	NaN	NaN	NaN	NaN	NaN	NaN	NaN	NaN	NaN	NaN	NaN	NaN	NaN	NaN	NaN	NaN	NaN	NaN	NaN	NaN
NaN	NaN	NaN	NaN	NaN	NaN	NaN	NaN	NaN	NaN	NaN	NaN	NaN	NaN	NaN	NaN	NaN	NaN	NaN	NaN	NaN	NaN	NaN	NaN	NaN	NaN	NaN	NaN	NaN	NaN	NaN	NaN	NaN	NaN	NaN	NaN	NaN	NaN	NaN	NaN	NaN	NaN	NaN	NaN	NaN	NaN	NaN	NaN	NaN	NaN
NaN	NaN	NaN	NaN	NaN	NaN	NaN	NaN	NaN	NaN	NaN	NaN	NaN	NaN	NaN	NaN	NaN	NaN	NaN	NaN	NaN	NaN	NaN	NaN	NaN	NaN	NaN	NaN	NaN	NaN	NaN	NaN	NaN	NaN	NaN	NaN	NaN	NaN	NaN	NaN	NaN	NaN	NaN	NaN	NaN	NaN	NaN	NaN	NaN	NaN
NaN	NaN	NaN	NaN	NaN	NaN	NaN	NaN	NaN	NaN	NaN	NaN	NaN	NaN	NaN	NaN	NaN	NaN	NaN	NaN	NaN	NaN	NaN	NaN	NaN	NaN	NaN	NaN	NaN	NaN	NaN	NaN	NaN	NaN	NaN	NaN	NaN	NaN	NaN	NaN	NaN	NaN	NaN	NaN	NaN	NaN	NaN	NaN	NaN	NaN
NaN	NaN	NaN	NaN	NaN	NaN	NaN	NaN	NaN	NaN	NaN	NaN	NaN	NaN	NaN	NaN	NaN	NaN	NaN	NaN	NaN	NaN	NaN	NaN	NaN	NaN	NaN	NaN	NaN	NaN	NaN	NaN	NaN	NaN	NaN	NaN	NaN	NaN	NaN	NaN	NaN	NaN	NaN	NaN	NaN	NaN	NaN	NaN	NaN	NaN
NaN	NaN	NaN	NaN	NaN	NaN	NaN	NaN	NaN	NaN	NaN	NaN	NaN	NaN	NaN	NaN	NaN	NaN	NaN	NaN	NaN	NaN	NaN	NaN	NaN	NaN	NaN	NaN	NaN	NaN	NaN	NaN	NaN	NaN	NaN	NaN	NaN	NaN	NaN	NaN	NaN	NaN	NaN	NaN	NaN	NaN	NaN	NaN	NaN	NaN
NaN	NaN	NaN	NaN	NaN	NaN	NaN	NaN	NaN	NaN	NaN	NaN	NaN	NaN	NaN	NaN	NaN	NaN	NaN	NaN	NaN	NaN	NaN	NaN	NaN	NaN	NaN	NaN	NaN	NaN	NaN	NaN	NaN	NaN	NaN	NaN	NaN	NaN	NaN	NaN	NaN	NaN	NaN	NaN	NaN	NaN	NaN	NaN	NaN	NaN
NaN	NaN	NaN	NaN	NaN	NaN	NaN	NaN	NaN	NaN	NaN	NaN	NaN	NaN	NaN	NaN	NaN	NaN	NaN	NaN	NaN	NaN	NaN	NaN	NaN	NaN	NaN	NaN	NaN	NaN	NaN	NaN	NaN	NaN	NaN	NaN	NaN	NaN	NaN	NaN	NaN	NaN	NaN	NaN	NaN	NaN	NaN	NaN	NaN	NaN
NaN	NaN	NaN	NaN	NaN	NaN	NaN	NaN	NaN	NaN	NaN	NaN	NaN	NaN	NaN	NaN	NaN	NaN	NaN	NaN	NaN	NaN	NaN	NaN	NaN	NaN	NaN	NaN	NaN	NaN	NaN	NaN	NaN	NaN	NaN	NaN	NaN	NaN	NaN	NaN	NaN	NaN	NaN	NaN	NaN	NaN	NaN	NaN	NaN	NaN
NaN	NaN	NaN	NaN	NaN	NaN	NaN	NaN	NaN	NaN	NaN	NaN	NaN	NaN	NaN	NaN	NaN	NaN	NaN	NaN	NaN	NaN	NaN	NaN	NaN	NaN	NaN	NaN	NaN	NaN	NaN	NaN	NaN	NaN	NaN	NaN	NaN	NaN	NaN	NaN	NaN	NaN	NaN	NaN	NaN	NaN	NaN	NaN	NaN	NaN
NaN	NaN	NaN	NaN	NaN	NaN	NaN	NaN	NaN	NaN	NaN	NaN	NaN	NaN	NaN	NaN	NaN	NaN	NaN	NaN	NaN	NaN	NaN	NaN	NaN	NaN	NaN	NaN	NaN	NaN	NaN	NaN	NaN	NaN	NaN	NaN	NaN	NaN	NaN	NaN	NaN	NaN	NaN	NaN	NaN	NaN	NaN	NaN	NaN	NaN
NaN	NaN	NaN	NaN	NaN	NaN	NaN	NaN	NaN	NaN	NaN	NaN	NaN	NaN	NaN	NaN	NaN	NaN	NaN	NaN	NaN	NaN	NaN	NaN	NaN	NaN	NaN	NaN	NaN	NaN	NaN	NaN	NaN	NaN	NaN	NaN	NaN	NaN	NaN	NaN	NaN	NaN	NaN	NaN	NaN	NaN	NaN	NaN	NaN	NaN
NaN	NaN	NaN	NaN	NaN	NaN	NaN	NaN	NaN	NaN	NaN	NaN	NaN	NaN	NaN	NaN	NaN	NaN	NaN	NaN	NaN	NaN	NaN	NaN	NaN	NaN	NaN	NaN	NaN	NaN	NaN	NaN	NaN	NaN	NaN	NaN	NaN	NaN	NaN	NaN	NaN	NaN	NaN	NaN	NaN	NaN	NaN	NaN	NaN	NaN
NaN	NaN	NaN	NaN	NaN	NaN	NaN	NaN	NaN	NaN	NaN	NaN	NaN	NaN	NaN	NaN	NaN	NaN	NaN	NaN	NaN	NaN	NaN	NaN	NaN	NaN	NaN	NaN	NaN	NaN	NaN	NaN	NaN	NaN	NaN	NaN	NaN	NaN	NaN	NaN	NaN	NaN	NaN	NaN	NaN	NaN	NaN	NaN	NaN	NaN
NaN	NaN	NaN	NaN	NaN	NaN	NaN	NaN	NaN	NaN	NaN	NaN	NaN	NaN	NaN	NaN	NaN	NaN	NaN	NaN	NaN	NaN	NaN	NaN	NaN	NaN	NaN	NaN	NaN	NaN	NaN	NaN	NaN	NaN	NaN	NaN	NaN	NaN	NaN	NaN	NaN	NaN	NaN	NaN	NaN	NaN	NaN	NaN	NaN	NaN
NaN	NaN	NaN	NaN	NaN	NaN	NaN	NaN	NaN	NaN	NaN	NaN	NaN	NaN	NaN	NaN	NaN	NaN	NaN	NaN	NaN	NaN	NaN	NaN	NaN	NaN	NaN	NaN	NaN	NaN	NaN	NaN	NaN	NaN	NaN	NaN	NaN	NaN	NaN	NaN	NaN	NaN	NaN	NaN	NaN	NaN	NaN	NaN	NaN	NaN
NaN	NaN	NaN	NaN	NaN	NaN	NaN	NaN	NaN	NaN	NaN	NaN	NaN	NaN	NaN	NaN	NaN	NaN	NaN	NaN	NaN	NaN	NaN	NaN	NaN	NaN	NaN	NaN	NaN	NaN	NaN	NaN	NaN	NaN	NaN	NaN	NaN	NaN	NaN	NaN	NaN	NaN	NaN	NaN	NaN	NaN	NaN	NaN	NaN	NaN
NaN	NaN	NaN	NaN	NaN	NaN	NaN	NaN	NaN	NaN	NaN	NaN	NaN	NaN	NaN	NaN	NaN	NaN	NaN	NaN	NaN	NaN	NaN	NaN	NaN	NaN	NaN	NaN	NaN	NaN	NaN	NaN	NaN	NaN	NaN	NaN	NaN	NaN	NaN	NaN	NaN	NaN	NaN	NaN	NaN	NaN	NaN	NaN	NaN	NaN
NaN	NaN	NaN	NaN	NaN	NaN	NaN	NaN	NaN	NaN	NaN	NaN	NaN	NaN	NaN	NaN	NaN	NaN	NaN	NaN	NaN	NaN	NaN	NaN	NaN	NaN	NaN	NaN	NaN	NaN	NaN	NaN	NaN	NaN	NaN	NaN	NaN	NaN	NaN	NaN	NaN	NaN	NaN	NaN	NaN	NaN	NaN	NaN	NaN	NaN
[truncated: 281 more columns]
