# Supplementary material for: Notch-dependent and -independent transcription are modulated by tissue movements at gastrulation
Source: eLife. 2022 May 18;11:e73656. doi: 10.7554/eLife.73656 (PMC9183233; doi:10.7554/eLife.73656)
Supplement: Source data 1. [file elife-73656-data1.zip › numerical data/6S3B_m5m8peve_MSE_sorted-Gast_SpotMov_normF-Y.txt]

NaN	NaN	NaN	NaN	NaN	NaN	NaN	NaN	NaN	NaN	NaN	NaN	NaN	NaN	NaN	NaN	NaN	NaN	NaN	NaN	NaN	NaN	NaN	NaN	NaN	NaN	NaN	NaN	NaN	NaN	NaN	NaN	NaN	NaN	NaN	NaN	NaN	NaN	NaN	NaN	NaN	NaN	NaN	NaN	NaN	NaN	NaN	NaN	NaN	NaN
NaN	NaN	NaN	NaN	NaN	NaN	NaN	NaN	NaN	NaN	NaN	NaN	NaN	NaN	NaN	NaN	NaN	NaN	NaN	NaN	NaN	NaN	NaN	NaN	NaN	NaN	NaN	NaN	NaN	NaN	NaN	NaN	NaN	NaN	NaN	NaN	NaN	NaN	NaN	NaN	NaN	NaN	NaN	NaN	NaN	NaN	NaN	NaN	NaN	NaN
NaN	NaN	NaN	NaN	NaN	NaN	NaN	NaN	NaN	NaN	NaN	NaN	NaN	NaN	NaN	NaN	NaN	NaN	NaN	NaN	NaN	NaN	NaN	NaN	NaN	NaN	NaN	NaN	NaN	NaN	NaN	NaN	NaN	NaN	NaN	NaN	NaN	NaN	NaN	NaN	NaN	NaN	NaN	NaN	NaN	NaN	NaN	NaN	NaN	NaN
NaN	NaN	NaN	NaN	NaN	NaN	NaN	NaN	NaN	NaN	NaN	NaN	NaN	NaN	NaN	NaN	NaN	NaN	NaN	NaN	NaN	NaN	NaN	NaN	NaN	NaN	NaN	NaN	NaN	NaN	NaN	NaN	NaN	NaN	NaN	NaN	NaN	NaN	NaN	NaN	NaN	NaN	NaN	NaN	NaN	NaN	NaN	NaN	NaN	NaN
NaN	NaN	NaN	NaN	NaN	NaN	NaN	NaN	NaN	NaN	NaN	NaN	NaN	NaN	NaN	NaN	NaN	NaN	NaN	NaN	NaN	NaN	NaN	NaN	NaN	NaN	NaN	NaN	NaN	NaN	NaN	NaN	NaN	NaN	NaN	NaN	NaN	NaN	NaN	NaN	NaN	NaN	NaN	NaN	NaN	NaN	NaN	NaN	NaN	NaN
NaN	NaN	NaN	NaN	NaN	NaN	NaN	NaN	NaN	NaN	NaN	NaN	NaN	NaN	NaN	NaN	NaN	NaN	NaN	NaN	NaN	NaN	NaN	NaN	NaN	NaN	NaN	NaN	NaN	NaN	NaN	NaN	NaN	NaN	NaN	NaN	NaN	NaN	NaN	NaN	NaN	NaN	NaN	NaN	NaN	NaN	NaN	NaN	NaN	NaN
NaN	NaN	NaN	NaN	NaN	NaN	NaN	NaN	NaN	NaN	NaN	NaN	NaN	NaN	NaN	NaN	NaN	NaN	NaN	NaN	NaN	NaN	NaN	NaN	NaN	NaN	NaN	NaN	NaN	NaN	NaN	NaN	NaN	NaN	NaN	NaN	NaN	NaN	NaN	NaN	NaN	NaN	NaN	NaN	NaN	NaN	NaN	NaN	NaN	NaN
NaN	NaN	NaN	NaN	NaN	NaN	NaN	NaN	NaN	NaN	NaN	NaN	NaN	NaN	NaN	NaN	NaN	NaN	NaN	NaN	NaN	NaN	NaN	NaN	NaN	NaN	NaN	NaN	NaN	NaN	NaN	NaN	NaN	NaN	NaN	NaN	NaN	NaN	NaN	NaN	NaN	NaN	NaN	NaN	NaN	NaN	NaN	NaN	NaN	NaN
NaN	NaN	NaN	NaN	NaN	NaN	NaN	NaN	NaN	NaN	NaN	NaN	NaN	NaN	NaN	NaN	NaN	NaN	NaN	NaN	NaN	NaN	NaN	NaN	NaN	NaN	NaN	NaN	NaN	NaN	NaN	NaN	NaN	NaN	NaN	NaN	NaN	NaN	NaN	NaN	NaN	NaN	NaN	NaN	NaN	NaN	NaN	NaN	NaN	NaN
NaN	NaN	NaN	NaN	NaN	NaN	NaN	NaN	NaN	NaN	NaN	NaN	NaN	NaN	NaN	NaN	NaN	NaN	NaN	NaN	NaN	NaN	NaN	NaN	NaN	NaN	NaN	NaN	NaN	NaN	NaN	NaN	NaN	NaN	NaN	NaN	NaN	NaN	NaN	NaN	NaN	NaN	NaN	NaN	NaN	NaN	NaN	NaN	NaN	NaN
NaN	NaN	NaN	NaN	NaN	NaN	NaN	NaN	NaN	NaN	NaN	NaN	NaN	NaN	NaN	NaN	NaN	NaN	NaN	NaN	NaN	NaN	NaN	NaN	NaN	NaN	NaN	NaN	NaN	NaN	NaN	NaN	NaN	NaN	NaN	NaN	NaN	NaN	NaN	NaN	NaN	NaN	NaN	NaN	NaN	NaN	NaN	NaN	NaN	NaN
NaN	NaN	NaN	0.0330501722740081	NaN	NaN	NaN	NaN	NaN	NaN	NaN	NaN	NaN	NaN	NaN	NaN	NaN	NaN	NaN	NaN	NaN	NaN	NaN	NaN	NaN	NaN	NaN	NaN	NaN	NaN	NaN	NaN	NaN	NaN	NaN	NaN	NaN	NaN	NaN	NaN	NaN	NaN	NaN	NaN	NaN	NaN	NaN	NaN	NaN	NaN
NaN	NaN	NaN	0.0103335116442494	NaN	NaN	NaN	NaN	NaN	NaN	NaN	NaN	NaN	NaN	NaN	NaN	NaN	NaN	NaN	NaN	NaN	NaN	NaN	NaN	NaN	NaN	NaN	NaN	NaN	NaN	NaN	NaN	NaN	NaN	NaN	NaN	NaN	NaN	NaN	NaN	NaN	NaN	NaN	NaN	NaN	NaN	NaN	NaN	NaN	NaN
NaN	NaN	NaN	0.0356964663364679	NaN	NaN	NaN	NaN	NaN	NaN	NaN	NaN	NaN	NaN	NaN	NaN	NaN	NaN	NaN	NaN	NaN	NaN	NaN	NaN	NaN	NaN	NaN	NaN	NaN	NaN	NaN	NaN	NaN	NaN	NaN	NaN	NaN	NaN	NaN	NaN	NaN	NaN	NaN	NaN	NaN	NaN	NaN	NaN	NaN	NaN
NaN	NaN	NaN	0.0459472981464908	NaN	NaN	NaN	NaN	NaN	NaN	NaN	NaN	NaN	NaN	NaN	NaN	NaN	NaN	NaN	NaN	NaN	NaN	NaN	NaN	NaN	NaN	NaN	NaN	NaN	NaN	NaN	NaN	NaN	NaN	NaN	NaN	NaN	NaN	NaN	NaN	NaN	NaN	NaN	NaN	NaN	NaN	NaN	NaN	NaN	NaN
NaN	NaN	NaN	0.0544138885469868	NaN	NaN	NaN	NaN	NaN	NaN	NaN	NaN	NaN	NaN	NaN	NaN	NaN	NaN	NaN	NaN	NaN	NaN	NaN	NaN	NaN	NaN	NaN	NaN	NaN	NaN	NaN	NaN	NaN	NaN	NaN	NaN	NaN	NaN	NaN	NaN	NaN	NaN	NaN	NaN	NaN	NaN	NaN	NaN	NaN	NaN
NaN	NaN	0.0638371815021669	0.0446666618677397	NaN	NaN	NaN	NaN	NaN	NaN	NaN	NaN	NaN	NaN	NaN	NaN	NaN	NaN	NaN	NaN	NaN	NaN	NaN	NaN	NaN	NaN	NaN	NaN	NaN	NaN	NaN	NaN	NaN	NaN	NaN	NaN	NaN	NaN	NaN	NaN	NaN	NaN	NaN	NaN	NaN	NaN	NaN	NaN	NaN	NaN
NaN	NaN	0.0742827852774994	0.0203718342722576	NaN	NaN	NaN	NaN	NaN	NaN	NaN	NaN	NaN	NaN	NaN	NaN	NaN	NaN	NaN	NaN	NaN	NaN	NaN	NaN	NaN	NaN	NaN	NaN	NaN	NaN	NaN	NaN	NaN	NaN	NaN	NaN	NaN	NaN	NaN	NaN	NaN	NaN	NaN	NaN	NaN	NaN	NaN	NaN	NaN	NaN
NaN	NaN	0.0251106373963683	NaN	NaN	NaN	NaN	NaN	NaN	NaN	NaN	NaN	NaN	NaN	NaN	NaN	NaN	NaN	NaN	NaN	NaN	NaN	NaN	NaN	NaN	NaN	NaN	NaN	NaN	NaN	NaN	NaN	NaN	NaN	NaN	NaN	NaN	NaN	NaN	NaN	NaN	NaN	NaN	NaN	NaN	NaN	NaN	NaN	NaN	NaN
NaN	NaN	0.0746665515401884	NaN	NaN	NaN	NaN	NaN	NaN	NaN	NaN	NaN	NaN	NaN	NaN	NaN	NaN	NaN	NaN	NaN	NaN	NaN	NaN	NaN	NaN	NaN	NaN	NaN	NaN	NaN	NaN	NaN	NaN	NaN	NaN	NaN	NaN	NaN	NaN	NaN	NaN	NaN	NaN	NaN	NaN	NaN	NaN	NaN	NaN	NaN
NaN	NaN	0.316698751565484	NaN	NaN	NaN	NaN	NaN	NaN	NaN	NaN	NaN	NaN	NaN	NaN	NaN	NaN	NaN	NaN	NaN	NaN	NaN	NaN	NaN	NaN	NaN	NaN	NaN	NaN	NaN	NaN	NaN	NaN	NaN	NaN	NaN	NaN	NaN	NaN	NaN	NaN	NaN	NaN	NaN	NaN	NaN	NaN	NaN	NaN	NaN
NaN	NaN	0.292571086967637	NaN	NaN	NaN	NaN	NaN	NaN	NaN	NaN	NaN	NaN	NaN	NaN	NaN	NaN	NaN	NaN	NaN	NaN	NaN	NaN	NaN	NaN	NaN	NaN	NaN	NaN	NaN	NaN	NaN	NaN	NaN	NaN	NaN	NaN	NaN	NaN	NaN	NaN	NaN	NaN	NaN	NaN	NaN	NaN	NaN	NaN	NaN
NaN	NaN	NaN	NaN	NaN	NaN	NaN	NaN	NaN	NaN	NaN	NaN	NaN	NaN	NaN	NaN	NaN	NaN	NaN	NaN	NaN	NaN	NaN	NaN	NaN	NaN	NaN	NaN	NaN	NaN	NaN	NaN	NaN	NaN	NaN	NaN	NaN	NaN	NaN	NaN	NaN	NaN	NaN	NaN	NaN	NaN	NaN	NaN	NaN	NaN
NaN	NaN	NaN	NaN	NaN	NaN	NaN	NaN	NaN	NaN	NaN	NaN	NaN	NaN	NaN	NaN	NaN	NaN	NaN	NaN	NaN	NaN	NaN	NaN	NaN	NaN	NaN	NaN	NaN	NaN	NaN	NaN	NaN	NaN	NaN	NaN	NaN	NaN	NaN	NaN	NaN	NaN	NaN	NaN	NaN	NaN	NaN	NaN	NaN	NaN
NaN	NaN	NaN	NaN	NaN	NaN	NaN	NaN	NaN	NaN	NaN	NaN	NaN	NaN	NaN	NaN	NaN	NaN	NaN	NaN	NaN	NaN	NaN	NaN	NaN	NaN	NaN	NaN	NaN	NaN	NaN	NaN	NaN	NaN	NaN	NaN	NaN	NaN	NaN	NaN	NaN	NaN	NaN	NaN	NaN	NaN	NaN	NaN	NaN	NaN
NaN	NaN	NaN	NaN	NaN	NaN	NaN	NaN	NaN	NaN	NaN	NaN	NaN	NaN	NaN	NaN	NaN	NaN	NaN	NaN	NaN	NaN	NaN	NaN	NaN	NaN	NaN	NaN	NaN	NaN	NaN	NaN	NaN	NaN	NaN	NaN	NaN	NaN	NaN	NaN	NaN	NaN	NaN	NaN	NaN	NaN	NaN	NaN	NaN	NaN
NaN	NaN	NaN	NaN	NaN	NaN	NaN	NaN	NaN	0.0654254774304585	NaN	NaN	NaN	NaN	NaN	NaN	NaN	NaN	NaN	NaN	NaN	NaN	NaN	NaN	NaN	NaN	NaN	NaN	NaN	NaN	NaN	NaN	NaN	NaN	NaN	NaN	NaN	NaN	NaN	NaN	NaN	NaN	NaN	NaN	NaN	NaN	NaN	NaN	NaN	NaN
NaN	NaN	NaN	NaN	NaN	NaN	NaN	NaN	NaN	0.0513094492610528	NaN	NaN	NaN	NaN	NaN	NaN	NaN	NaN	NaN	NaN	NaN	NaN	NaN	NaN	NaN	NaN	NaN	NaN	NaN	NaN	NaN	NaN	NaN	NaN	NaN	NaN	NaN	NaN	NaN	NaN	NaN	NaN	NaN	NaN	NaN	NaN	NaN	NaN	NaN	NaN
NaN	NaN	NaN	NaN	NaN	NaN	NaN	NaN	NaN	0.0473962338091464	NaN	NaN	NaN	NaN	NaN	NaN	NaN	NaN	NaN	NaN	NaN	NaN	NaN	NaN	NaN	NaN	NaN	NaN	NaN	NaN	NaN	NaN	NaN	NaN	NaN	NaN	NaN	NaN	NaN	NaN	NaN	NaN	NaN	NaN	NaN	NaN	NaN	NaN	NaN	NaN
NaN	NaN	NaN	NaN	NaN	NaN	NaN	NaN	NaN	0.0513624245708565	NaN	NaN	NaN	NaN	NaN	NaN	NaN	NaN	NaN	NaN	NaN	NaN	NaN	NaN	NaN	NaN	NaN	NaN	NaN	NaN	NaN	NaN	NaN	NaN	NaN	NaN	NaN	NaN	NaN	NaN	NaN	NaN	NaN	NaN	NaN	NaN	NaN	NaN	NaN	NaN
NaN	NaN	NaN	NaN	NaN	NaN	NaN	NaN	NaN	0.0251130545018001	NaN	NaN	NaN	NaN	NaN	NaN	NaN	NaN	NaN	NaN	NaN	NaN	NaN	NaN	NaN	NaN	NaN	NaN	NaN	NaN	NaN	NaN	NaN	NaN	NaN	NaN	NaN	NaN	NaN	NaN	NaN	NaN	NaN	NaN	NaN	NaN	NaN	NaN	NaN	NaN
NaN	NaN	NaN	NaN	NaN	NaN	NaN	NaN	NaN	0.0549588790394967	NaN	NaN	NaN	NaN	NaN	NaN	NaN	NaN	NaN	NaN	NaN	NaN	NaN	NaN	NaN	NaN	NaN	NaN	NaN	NaN	NaN	NaN	NaN	NaN	NaN	NaN	NaN	NaN	NaN	NaN	NaN	NaN	NaN	NaN	NaN	NaN	NaN	NaN	NaN	NaN
NaN	NaN	NaN	NaN	NaN	NaN	NaN	NaN	NaN	NaN	NaN	NaN	NaN	NaN	NaN	NaN	NaN	NaN	NaN	NaN	NaN	NaN	NaN	NaN	NaN	NaN	NaN	NaN	NaN	NaN	NaN	NaN	NaN	NaN	NaN	NaN	NaN	NaN	NaN	NaN	NaN	NaN	NaN	NaN	NaN	NaN	NaN	NaN	NaN	NaN
NaN	NaN	NaN	NaN	NaN	NaN	NaN	NaN	NaN	NaN	NaN	NaN	NaN	NaN	NaN	NaN	NaN	NaN	NaN	NaN	NaN	NaN	NaN	NaN	NaN	NaN	NaN	NaN	NaN	NaN	NaN	NaN	NaN	NaN	NaN	NaN	NaN	NaN	NaN	NaN	NaN	NaN	NaN	NaN	NaN	NaN	NaN	NaN	NaN	NaN
NaN	NaN	NaN	NaN	NaN	NaN	NaN	NaN	NaN	NaN	NaN	NaN	NaN	NaN	NaN	NaN	NaN	NaN	NaN	NaN	NaN	NaN	NaN	NaN	NaN	NaN	NaN	NaN	NaN	NaN	NaN	NaN	NaN	NaN	NaN	NaN	NaN	NaN	NaN	NaN	NaN	NaN	NaN	NaN	NaN	NaN	NaN	NaN	NaN	NaN
NaN	NaN	NaN	NaN	NaN	NaN	NaN	NaN	NaN	NaN	NaN	NaN	NaN	NaN	NaN	NaN	NaN	NaN	NaN	NaN	NaN	NaN	NaN	NaN	NaN	NaN	NaN	NaN	NaN	NaN	NaN	NaN	NaN	NaN	NaN	NaN	NaN	NaN	NaN	NaN	NaN	NaN	NaN	NaN	NaN	NaN	NaN	NaN	NaN	NaN
NaN	NaN	NaN	NaN	NaN	NaN	NaN	NaN	NaN	NaN	NaN	NaN	NaN	NaN	NaN	NaN	NaN	NaN	NaN	NaN	NaN	NaN	NaN	NaN	NaN	NaN	NaN	NaN	NaN	NaN	NaN	NaN	NaN	NaN	NaN	NaN	NaN	NaN	NaN	NaN	NaN	NaN	NaN	NaN	NaN	NaN	NaN	NaN	NaN	NaN
NaN	NaN	NaN	NaN	NaN	NaN	NaN	NaN	NaN	NaN	NaN	NaN	NaN	NaN	NaN	NaN	NaN	NaN	NaN	NaN	NaN	NaN	NaN	NaN	NaN	NaN	NaN	NaN	NaN	NaN	NaN	NaN	NaN	NaN	NaN	NaN	NaN	NaN	NaN	NaN	NaN	NaN	NaN	NaN	NaN	NaN	NaN	NaN	NaN	NaN
NaN	NaN	NaN	NaN	NaN	NaN	NaN	NaN	NaN	NaN	NaN	NaN	NaN	NaN	NaN	NaN	NaN	NaN	NaN	NaN	NaN	NaN	NaN	NaN	NaN	NaN	NaN	NaN	NaN	NaN	NaN	NaN	NaN	NaN	NaN	NaN	NaN	NaN	NaN	NaN	NaN	NaN	NaN	NaN	NaN	NaN	NaN	NaN	NaN	NaN
NaN	NaN	NaN	NaN	NaN	NaN	NaN	NaN	NaN	NaN	NaN	NaN	NaN	NaN	NaN	NaN	NaN	NaN	NaN	NaN	NaN	NaN	NaN	NaN	NaN	NaN	NaN	NaN	NaN	NaN	NaN	NaN	NaN	NaN	NaN	NaN	NaN	NaN	NaN	NaN	NaN	NaN	NaN	NaN	NaN	NaN	NaN	NaN	NaN	NaN
NaN	NaN	NaN	NaN	NaN	NaN	NaN	NaN	NaN	NaN	NaN	NaN	NaN	NaN	NaN	NaN	NaN	NaN	NaN	NaN	NaN	NaN	NaN	NaN	NaN	NaN	NaN	NaN	NaN	NaN	NaN	NaN	NaN	NaN	NaN	NaN	NaN	NaN	NaN	NaN	NaN	NaN	NaN	NaN	NaN	NaN	NaN	NaN	NaN	NaN
NaN	NaN	NaN	NaN	NaN	NaN	NaN	NaN	NaN	NaN	NaN	NaN	NaN	NaN	NaN	NaN	NaN	NaN	NaN	NaN	NaN	NaN	NaN	NaN	NaN	NaN	NaN	NaN	NaN	NaN	NaN	NaN	NaN	NaN	NaN	NaN	NaN	NaN	NaN	NaN	NaN	NaN	NaN	NaN	NaN	NaN	NaN	NaN	NaN	NaN
NaN	NaN	NaN	NaN	NaN	NaN	NaN	NaN	NaN	NaN	NaN	NaN	NaN	NaN	NaN	NaN	NaN	NaN	NaN	NaN	NaN	NaN	NaN	NaN	NaN	NaN	NaN	NaN	NaN	NaN	NaN	NaN	NaN	NaN	NaN	NaN	NaN	NaN	NaN	NaN	NaN	NaN	NaN	NaN	NaN	NaN	NaN	NaN	NaN	NaN
NaN	NaN	NaN	NaN	NaN	NaN	NaN	NaN	NaN	NaN	NaN	NaN	NaN	NaN	NaN	NaN	NaN	NaN	NaN	NaN	NaN	NaN	NaN	NaN	NaN	NaN	NaN	NaN	NaN	NaN	NaN	NaN	NaN	NaN	NaN	NaN	NaN	NaN	NaN	NaN	NaN	NaN	NaN	NaN	NaN	NaN	NaN	NaN	NaN	NaN
NaN	NaN	NaN	NaN	NaN	NaN	NaN	NaN	NaN	NaN	NaN	NaN	NaN	NaN	NaN	NaN	NaN	NaN	NaN	NaN	NaN	NaN	NaN	NaN	NaN	NaN	NaN	NaN	NaN	NaN	NaN	NaN	NaN	NaN	NaN	NaN	NaN	NaN	NaN	NaN	NaN	NaN	NaN	NaN	NaN	NaN	NaN	NaN	NaN	NaN
NaN	NaN	NaN	NaN	NaN	NaN	NaN	NaN	NaN	NaN	NaN	NaN	NaN	NaN	NaN	NaN	NaN	NaN	NaN	NaN	NaN	NaN	NaN	NaN	NaN	NaN	NaN	NaN	NaN	NaN	NaN	NaN	NaN	NaN	NaN	NaN	NaN	NaN	NaN	NaN	NaN	NaN	NaN	NaN	NaN	NaN	NaN	NaN	NaN	NaN
NaN	NaN	NaN	NaN	NaN	NaN	NaN	NaN	NaN	NaN	NaN	NaN	NaN	NaN	NaN	NaN	NaN	NaN	NaN	NaN	NaN	NaN	NaN	NaN	NaN	NaN	NaN	NaN	NaN	NaN	NaN	NaN	NaN	NaN	NaN	NaN	NaN	NaN	NaN	NaN	NaN	NaN	NaN	NaN	NaN	NaN	NaN	NaN	NaN	NaN
NaN	NaN	NaN	NaN	NaN	NaN	NaN	NaN	NaN	NaN	NaN	NaN	NaN	NaN	NaN	NaN	NaN	NaN	NaN	NaN	NaN	NaN	NaN	NaN	NaN	NaN	NaN	NaN	NaN	NaN	NaN	NaN	NaN	NaN	NaN	NaN	NaN	NaN	NaN	NaN	NaN	NaN	NaN	NaN	NaN	NaN	NaN	NaN	NaN	NaN
NaN	NaN	NaN	NaN	NaN	NaN	NaN	NaN	NaN	NaN	NaN	NaN	NaN	NaN	NaN	NaN	NaN	NaN	NaN	NaN	NaN	NaN	NaN	NaN	NaN	NaN	NaN	NaN	NaN	NaN	NaN	NaN	NaN	NaN	NaN	NaN	NaN	NaN	NaN	NaN	NaN	NaN	NaN	NaN	NaN	NaN	NaN	NaN	NaN	NaN
NaN	NaN	NaN	NaN	NaN	NaN	NaN	NaN	NaN	NaN	NaN	NaN	NaN	NaN	NaN	NaN	NaN	NaN	NaN	NaN	NaN	NaN	NaN	NaN	NaN	NaN	NaN	NaN	NaN	NaN	NaN	NaN	NaN	NaN	NaN	NaN	NaN	NaN	NaN	NaN	NaN	NaN	NaN	NaN	NaN	NaN	NaN	NaN	NaN	NaN
NaN	NaN	NaN	NaN	NaN	NaN	NaN	NaN	NaN	NaN	NaN	NaN	NaN	NaN	NaN	NaN	NaN	NaN	NaN	NaN	NaN	NaN	NaN	NaN	NaN	NaN	NaN	NaN	NaN	NaN	NaN	NaN	NaN	NaN	NaN	NaN	NaN	NaN	NaN	NaN	NaN	NaN	NaN	NaN	NaN	NaN	NaN	NaN	NaN	NaN
NaN	NaN	NaN	NaN	NaN	NaN	NaN	NaN	NaN	NaN	NaN	NaN	NaN	NaN	NaN	NaN	NaN	NaN	NaN	NaN	NaN	NaN	NaN	NaN	NaN	NaN	NaN	NaN	NaN	NaN	NaN	NaN	NaN	NaN	NaN	NaN	NaN	NaN	NaN	NaN	NaN	NaN	NaN	NaN	NaN	NaN	NaN	NaN	NaN	NaN
NaN	NaN	NaN	NaN	NaN	NaN	NaN	NaN	NaN	NaN	NaN	NaN	NaN	NaN	NaN	NaN	NaN	NaN	NaN	NaN	NaN	NaN	NaN	NaN	NaN	NaN	NaN	NaN	NaN	NaN	NaN	NaN	NaN	NaN	NaN	NaN	NaN	NaN	NaN	NaN	NaN	NaN	NaN	NaN	NaN	NaN	NaN	NaN	NaN	NaN
NaN	NaN	NaN	NaN	NaN	NaN	NaN	NaN	NaN	NaN	NaN	NaN	NaN	NaN	NaN	NaN	NaN	NaN	NaN	NaN	NaN	NaN	NaN	NaN	NaN	NaN	NaN	NaN	NaN	NaN	NaN	NaN	NaN	NaN	NaN	NaN	NaN	NaN	NaN	NaN	NaN	NaN	NaN	NaN	NaN	NaN	NaN	NaN	NaN	NaN
NaN	NaN	NaN	NaN	NaN	NaN	NaN	NaN	NaN	NaN	NaN	NaN	NaN	NaN	NaN	NaN	NaN	NaN	NaN	NaN	NaN	NaN	NaN	NaN	NaN	NaN	NaN	NaN	NaN	NaN	NaN	NaN	NaN	NaN	NaN	NaN	NaN	NaN	NaN	NaN	NaN	NaN	NaN	NaN	NaN	NaN	NaN	NaN	NaN	NaN
NaN	NaN	NaN	NaN	NaN	NaN	NaN	NaN	NaN	NaN	NaN	NaN	NaN	NaN	NaN	NaN	NaN	NaN	NaN	NaN	NaN	NaN	NaN	NaN	NaN	NaN	NaN	NaN	NaN	NaN	NaN	NaN	NaN	NaN	NaN	NaN	NaN	NaN	NaN	NaN	NaN	NaN	NaN	NaN	NaN	NaN	NaN	NaN	NaN	NaN
NaN	NaN	NaN	NaN	NaN	NaN	NaN	NaN	NaN	NaN	NaN	NaN	NaN	NaN	NaN	NaN	NaN	NaN	NaN	NaN	NaN	NaN	NaN	NaN	NaN	NaN	NaN	NaN	NaN	NaN	NaN	NaN	NaN	NaN	NaN	NaN	NaN	NaN	NaN	NaN	NaN	NaN	NaN	NaN	NaN	NaN	NaN	NaN	NaN	NaN
NaN	NaN	NaN	NaN	NaN	NaN	NaN	NaN	NaN	NaN	NaN	NaN	NaN	NaN	NaN	NaN	NaN	NaN	NaN	NaN	NaN	NaN	NaN	NaN	NaN	NaN	NaN	NaN	NaN	NaN	NaN	NaN	NaN	NaN	NaN	NaN	NaN	NaN	NaN	NaN	NaN	NaN	NaN	NaN	NaN	NaN	NaN	NaN	NaN	NaN
NaN	NaN	NaN	NaN	NaN	NaN	NaN	NaN	NaN	NaN	NaN	NaN	NaN	NaN	NaN	NaN	NaN	NaN	NaN	NaN	NaN	NaN	NaN	NaN	NaN	NaN	NaN	NaN	NaN	NaN	NaN	NaN	NaN	NaN	NaN	NaN	NaN	NaN	NaN	NaN	NaN	NaN	NaN	NaN	NaN	NaN	NaN	NaN	NaN	NaN
NaN	NaN	NaN	NaN	NaN	NaN	NaN	NaN	NaN	NaN	NaN	NaN	NaN	NaN	NaN	NaN	NaN	NaN	NaN	NaN	NaN	NaN	NaN	NaN	NaN	NaN	NaN	NaN	NaN	NaN	NaN	NaN	NaN	NaN	NaN	NaN	NaN	NaN	NaN	NaN	NaN	NaN	NaN	NaN	NaN	NaN	NaN	NaN	NaN	NaN
NaN	NaN	NaN	NaN	NaN	NaN	NaN	NaN	NaN	NaN	NaN	NaN	NaN	NaN	NaN	NaN	NaN	NaN	NaN	NaN	NaN	NaN	NaN	NaN	NaN	NaN	NaN	NaN	NaN	NaN	NaN	NaN	NaN	NaN	NaN	NaN	NaN	NaN	NaN	NaN	NaN	NaN	NaN	NaN	NaN	NaN	NaN	NaN	NaN	NaN
NaN	NaN	NaN	NaN	NaN	NaN	NaN	NaN	NaN	NaN	NaN	NaN	NaN	NaN	NaN	NaN	NaN	NaN	NaN	NaN	NaN	NaN	NaN	NaN	NaN	NaN	NaN	NaN	NaN	NaN	NaN	NaN	NaN	NaN	NaN	NaN	NaN	NaN	NaN	NaN	NaN	NaN	NaN	NaN	NaN	NaN	NaN	NaN	NaN	NaN
NaN	NaN	NaN	NaN	NaN	NaN	NaN	NaN	NaN	NaN	NaN	NaN	NaN	NaN	NaN	NaN	NaN	NaN	NaN	NaN	NaN	NaN	NaN	NaN	NaN	NaN	NaN	NaN	NaN	NaN	NaN	NaN	NaN	NaN	NaN	NaN	NaN	NaN	NaN	NaN	NaN	NaN	NaN	NaN	NaN	NaN	NaN	NaN	NaN	NaN
NaN	NaN	NaN	NaN	NaN	NaN	NaN	NaN	NaN	NaN	NaN	NaN	NaN	NaN	NaN	NaN	NaN	NaN	NaN	NaN	NaN	NaN	NaN	NaN	NaN	NaN	NaN	NaN	NaN	NaN	NaN	NaN	NaN	NaN	NaN	NaN	NaN	NaN	NaN	NaN	NaN	NaN	NaN	NaN	NaN	NaN	NaN	NaN	NaN	NaN
NaN	NaN	NaN	NaN	NaN	NaN	NaN	NaN	NaN	NaN	NaN	NaN	NaN	NaN	NaN	NaN	NaN	NaN	NaN	NaN	NaN	NaN	NaN	NaN	NaN	NaN	NaN	NaN	NaN	NaN	NaN	NaN	NaN	NaN	NaN	NaN	NaN	NaN	NaN	NaN	NaN	NaN	NaN	NaN	NaN	NaN	NaN	NaN	NaN	NaN
NaN	NaN	NaN	NaN	NaN	NaN	NaN	NaN	NaN	NaN	NaN	NaN	NaN	NaN	NaN	NaN	NaN	NaN	NaN	NaN	NaN	NaN	NaN	NaN	NaN	NaN	NaN	NaN	NaN	NaN	NaN	NaN	NaN	NaN	NaN	NaN	NaN	NaN	NaN	NaN	NaN	NaN	NaN	NaN	NaN	NaN	NaN	NaN	NaN	NaN
NaN	NaN	NaN	NaN	NaN	NaN	NaN	NaN	NaN	NaN	NaN	NaN	NaN	NaN	NaN	NaN	NaN	NaN	NaN	NaN	NaN	NaN	NaN	NaN	NaN	NaN	NaN	NaN	NaN	NaN	NaN	NaN	NaN	NaN	NaN	NaN	NaN	NaN	NaN	NaN	NaN	NaN	NaN	NaN	NaN	NaN	NaN	NaN	NaN	NaN
NaN	NaN	NaN	NaN	NaN	NaN	NaN	NaN	NaN	NaN	NaN	NaN	NaN	NaN	NaN	NaN	NaN	NaN	NaN	NaN	NaN	NaN	NaN	NaN	NaN	NaN	NaN	NaN	NaN	NaN	NaN	NaN	NaN	NaN	NaN	NaN	NaN	NaN	NaN	NaN	NaN	NaN	NaN	NaN	NaN	NaN	NaN	NaN	NaN	NaN
NaN	NaN	NaN	NaN	NaN	NaN	NaN	NaN	NaN	NaN	NaN	NaN	NaN	NaN	NaN	NaN	NaN	NaN	NaN	NaN	NaN	NaN	NaN	NaN	NaN	NaN	NaN	NaN	NaN	NaN	NaN	NaN	NaN	NaN	NaN	NaN	NaN	NaN	NaN	NaN	NaN	NaN	NaN	NaN	NaN	NaN	NaN	NaN	NaN	NaN
NaN	NaN	NaN	NaN	NaN	NaN	NaN	NaN	NaN	NaN	NaN	NaN	NaN	NaN	NaN	NaN	NaN	NaN	NaN	NaN	NaN	NaN	NaN	NaN	NaN	NaN	NaN	NaN	NaN	NaN	NaN	NaN	NaN	NaN	NaN	NaN	NaN	NaN	NaN	NaN	NaN	NaN	NaN	NaN	NaN	NaN	NaN	NaN	NaN	NaN
NaN	NaN	NaN	NaN	NaN	NaN	NaN	NaN	NaN	NaN	NaN	NaN	NaN	NaN	NaN	NaN	NaN	NaN	NaN	NaN	NaN	NaN	NaN	NaN	NaN	NaN	NaN	NaN	NaN	NaN	NaN	NaN	NaN	NaN	NaN	NaN	NaN	NaN	NaN	NaN	NaN	NaN	NaN	NaN	NaN	NaN	NaN	NaN	NaN	NaN
NaN	NaN	NaN	NaN	NaN	NaN	NaN	NaN	NaN	NaN	NaN	NaN	NaN	NaN	NaN	NaN	NaN	NaN	NaN	NaN	NaN	NaN	NaN	NaN	NaN	NaN	NaN	NaN	NaN	NaN	NaN	NaN	NaN	NaN	NaN	NaN	NaN	NaN	NaN	NaN	NaN	NaN	NaN	NaN	NaN	NaN	NaN	NaN	NaN	NaN
NaN	NaN	NaN	NaN	NaN	NaN	NaN	NaN	NaN	NaN	NaN	NaN	NaN	NaN	NaN	NaN	NaN	NaN	NaN	NaN	NaN	NaN	NaN	NaN	NaN	NaN	NaN	NaN	NaN	NaN	NaN	NaN	NaN	NaN	NaN	NaN	NaN	NaN	NaN	NaN	NaN	NaN	NaN	NaN	NaN	NaN	NaN	NaN	NaN	NaN
NaN	NaN	NaN	NaN	NaN	NaN	NaN	NaN	NaN	NaN	NaN	NaN	NaN	NaN	NaN	NaN	NaN	NaN	0.11132178845615	NaN	NaN	NaN	NaN	NaN	NaN	NaN	NaN	NaN	NaN	NaN	NaN	NaN	NaN	NaN	NaN	NaN	NaN	NaN	NaN	NaN	NaN	NaN	NaN	NaN	NaN	NaN	NaN	NaN	NaN	NaN
NaN	NaN	NaN	NaN	NaN	NaN	NaN	NaN	NaN	NaN	NaN	NaN	NaN	NaN	NaN	NaN	NaN	NaN	0.0718816582115164	NaN	NaN	NaN	NaN	NaN	NaN	NaN	NaN	NaN	NaN	NaN	NaN	NaN	NaN	NaN	NaN	NaN	NaN	NaN	NaN	NaN	NaN	NaN	NaN	NaN	NaN	NaN	NaN	NaN	NaN	NaN
NaN	NaN	NaN	NaN	NaN	NaN	NaN	NaN	NaN	NaN	NaN	NaN	NaN	NaN	NaN	NaN	NaN	NaN	0.0532932781031601	NaN	NaN	NaN	NaN	NaN	NaN	NaN	NaN	NaN	NaN	NaN	NaN	NaN	NaN	NaN	NaN	NaN	NaN	NaN	NaN	NaN	NaN	NaN	NaN	NaN	NaN	NaN	NaN	NaN	NaN	NaN
NaN	NaN	NaN	NaN	NaN	NaN	NaN	NaN	NaN	NaN	NaN	NaN	NaN	NaN	NaN	NaN	NaN	NaN	0.158093184271981	NaN	NaN	NaN	NaN	NaN	NaN	NaN	NaN	NaN	NaN	NaN	NaN	NaN	NaN	NaN	NaN	NaN	NaN	NaN	NaN	NaN	NaN	NaN	NaN	NaN	NaN	NaN	NaN	NaN	NaN	NaN
NaN	NaN	NaN	NaN	NaN	NaN	NaN	NaN	NaN	NaN	NaN	NaN	NaN	NaN	NaN	NaN	NaN	NaN	0.139413325689311	NaN	NaN	NaN	NaN	NaN	NaN	NaN	NaN	NaN	NaN	NaN	NaN	NaN	NaN	NaN	NaN	NaN	NaN	NaN	NaN	NaN	NaN	NaN	NaN	NaN	NaN	NaN	NaN	NaN	NaN	NaN
NaN	NaN	NaN	NaN	NaN	NaN	NaN	NaN	NaN	NaN	NaN	NaN	NaN	NaN	NaN	NaN	NaN	NaN	NaN	NaN	NaN	NaN	NaN	NaN	NaN	NaN	NaN	NaN	NaN	NaN	NaN	NaN	NaN	NaN	NaN	NaN	NaN	NaN	NaN	NaN	NaN	NaN	NaN	NaN	NaN	NaN	NaN	NaN	NaN	NaN
NaN	NaN	NaN	NaN	NaN	NaN	NaN	NaN	NaN	NaN	NaN	NaN	NaN	NaN	NaN	NaN	NaN	NaN	NaN	NaN	NaN	NaN	NaN	NaN	NaN	NaN	NaN	NaN	NaN	NaN	NaN	NaN	NaN	NaN	NaN	NaN	NaN	NaN	NaN	NaN	NaN	NaN	NaN	NaN	NaN	NaN	NaN	NaN	NaN	NaN
NaN	NaN	NaN	NaN	NaN	NaN	NaN	NaN	NaN	NaN	NaN	NaN	NaN	NaN	NaN	NaN	NaN	NaN	NaN	NaN	NaN	NaN	NaN	NaN	NaN	NaN	NaN	NaN	NaN	NaN	NaN	NaN	NaN	NaN	NaN	NaN	NaN	NaN	NaN	NaN	NaN	NaN	NaN	NaN	NaN	NaN	NaN	NaN	NaN	NaN
NaN	NaN	NaN	NaN	NaN	NaN	NaN	NaN	NaN	NaN	NaN	NaN	NaN	NaN	NaN	NaN	NaN	NaN	NaN	NaN	NaN	NaN	NaN	NaN	NaN	NaN	NaN	NaN	NaN	NaN	NaN	NaN	NaN	NaN	NaN	NaN	NaN	NaN	NaN	NaN	NaN	NaN	NaN	NaN	NaN	NaN	NaN	NaN	NaN	NaN
NaN	NaN	NaN	NaN	NaN	NaN	NaN	NaN	NaN	NaN	NaN	NaN	NaN	NaN	NaN	NaN	NaN	NaN	NaN	NaN	NaN	NaN	NaN	NaN	NaN	NaN	NaN	NaN	NaN	NaN	NaN	NaN	NaN	NaN	NaN	NaN	NaN	NaN	NaN	NaN	NaN	NaN	NaN	NaN	NaN	NaN	NaN	NaN	NaN	NaN
NaN	NaN	NaN	NaN	NaN	NaN	NaN	NaN	NaN	NaN	NaN	NaN	NaN	NaN	NaN	NaN	NaN	NaN	NaN	NaN	NaN	NaN	NaN	NaN	NaN	NaN	NaN	NaN	NaN	NaN	NaN	NaN	NaN	NaN	NaN	NaN	NaN	NaN	NaN	NaN	NaN	NaN	NaN	NaN	NaN	NaN	NaN	NaN	NaN	NaN
NaN	NaN	NaN	NaN	NaN	NaN	NaN	NaN	NaN	NaN	NaN	NaN	NaN	NaN	0.130116947853424	NaN	NaN	NaN	NaN	NaN	NaN	NaN	NaN	NaN	NaN	NaN	NaN	NaN	NaN	NaN	NaN	NaN	NaN	NaN	NaN	NaN	NaN	NaN	NaN	NaN	NaN	NaN	NaN	NaN	NaN	NaN	NaN	NaN	NaN	NaN
NaN	NaN	NaN	NaN	NaN	NaN	NaN	NaN	NaN	NaN	NaN	NaN	NaN	NaN	0.0159612412306085	NaN	NaN	NaN	NaN	NaN	NaN	NaN	NaN	NaN	NaN	NaN	NaN	NaN	NaN	NaN	NaN	NaN	NaN	NaN	NaN	NaN	NaN	NaN	NaN	NaN	NaN	NaN	NaN	NaN	NaN	NaN	NaN	NaN	NaN	NaN
NaN	NaN	NaN	NaN	NaN	NaN	NaN	NaN	NaN	NaN	NaN	NaN	NaN	NaN	0.0503886286685797	NaN	NaN	NaN	NaN	NaN	NaN	NaN	NaN	NaN	NaN	NaN	NaN	NaN	NaN	NaN	NaN	NaN	NaN	NaN	NaN	NaN	NaN	NaN	NaN	NaN	NaN	NaN	NaN	NaN	NaN	NaN	NaN	NaN	NaN	NaN
NaN	NaN	NaN	NaN	NaN	NaN	NaN	NaN	NaN	NaN	NaN	NaN	NaN	NaN	0.0716294926229663	NaN	NaN	NaN	NaN	NaN	NaN	NaN	NaN	NaN	NaN	NaN	NaN	NaN	NaN	NaN	NaN	NaN	NaN	NaN	NaN	NaN	NaN	NaN	NaN	NaN	NaN	NaN	NaN	NaN	NaN	NaN	NaN	NaN	NaN	NaN
NaN	NaN	NaN	NaN	NaN	NaN	NaN	NaN	NaN	NaN	NaN	NaN	NaN	NaN	0.0677656657477953	NaN	NaN	NaN	NaN	NaN	NaN	NaN	NaN	NaN	NaN	NaN	NaN	NaN	NaN	NaN	NaN	NaN	NaN	NaN	NaN	NaN	NaN	NaN	NaN	NaN	NaN	NaN	NaN	NaN	NaN	NaN	NaN	NaN	NaN	NaN
NaN	NaN	NaN	NaN	NaN	NaN	NaN	NaN	NaN	NaN	NaN	NaN	NaN	NaN	0.00745591517592722	NaN	NaN	NaN	NaN	NaN	NaN	NaN	NaN	NaN	NaN	NaN	NaN	NaN	NaN	NaN	NaN	NaN	NaN	NaN	NaN	NaN	NaN	NaN	NaN	NaN	NaN	NaN	NaN	NaN	NaN	NaN	NaN	NaN	NaN	NaN
NaN	NaN	NaN	NaN	NaN	NaN	NaN	NaN	NaN	NaN	NaN	NaN	NaN	NaN	0.0520756394798161	NaN	NaN	NaN	NaN	NaN	NaN	NaN	NaN	NaN	NaN	NaN	NaN	NaN	NaN	NaN	NaN	NaN	NaN	NaN	NaN	NaN	NaN	NaN	NaN	NaN	NaN	NaN	NaN	NaN	NaN	NaN	NaN	NaN	NaN	NaN
NaN	NaN	NaN	NaN	NaN	NaN	NaN	NaN	NaN	NaN	NaN	NaN	NaN	NaN	0.0270843906472608	NaN	NaN	NaN	NaN	NaN	NaN	NaN	NaN	NaN	NaN	NaN	NaN	NaN	NaN	NaN	NaN	NaN	NaN	NaN	NaN	NaN	NaN	NaN	NaN	NaN	NaN	NaN	NaN	NaN	NaN	NaN	NaN	NaN	NaN	NaN
NaN	NaN	NaN	NaN	NaN	NaN	NaN	NaN	NaN	NaN	NaN	NaN	NaN	NaN	0.0746891376345887	NaN	NaN	NaN	NaN	NaN	NaN	NaN	NaN	NaN	NaN	NaN	NaN	NaN	NaN	NaN	NaN	NaN	NaN	NaN	NaN	NaN	NaN	NaN	NaN	NaN	NaN	NaN	NaN	NaN	NaN	NaN	NaN	NaN	NaN	NaN
NaN	NaN	NaN	NaN	NaN	NaN	NaN	NaN	NaN	0.0392932160911027	NaN	NaN	NaN	NaN	0.127899153340409	NaN	NaN	NaN	NaN	NaN	NaN	NaN	NaN	NaN	NaN	NaN	NaN	NaN	NaN	NaN	NaN	NaN	NaN	NaN	NaN	NaN	NaN	NaN	NaN	NaN	NaN	NaN	NaN	NaN	NaN	NaN	NaN	NaN	NaN	NaN
NaN	NaN	NaN	NaN	NaN	NaN	NaN	NaN	NaN	0.0526826553172053	NaN	NaN	NaN	NaN	NaN	NaN	NaN	NaN	NaN	NaN	NaN	NaN	NaN	NaN	NaN	NaN	NaN	NaN	NaN	NaN	NaN	NaN	NaN	NaN	NaN	NaN	NaN	NaN	NaN	NaN	NaN	NaN	NaN	NaN	NaN	NaN	NaN	NaN	NaN	NaN
NaN	NaN	NaN	NaN	NaN	NaN	NaN	NaN	NaN	0.035739244039883	NaN	NaN	NaN	NaN	NaN	NaN	NaN	NaN	NaN	NaN	NaN	NaN	NaN	NaN	NaN	NaN	NaN	NaN	NaN	NaN	NaN	NaN	NaN	NaN	NaN	NaN	NaN	NaN	NaN	NaN	NaN	NaN	NaN	NaN	NaN	NaN	NaN	NaN	NaN	NaN
NaN	NaN	NaN	NaN	NaN	NaN	NaN	NaN	NaN	0.0321270853674314	NaN	NaN	NaN	NaN	NaN	NaN	NaN	NaN	NaN	NaN	NaN	NaN	NaN	NaN	NaN	NaN	NaN	NaN	NaN	NaN	NaN	NaN	NaN	NaN	NaN	NaN	NaN	NaN	NaN	NaN	NaN	NaN	NaN	NaN	NaN	NaN	NaN	NaN	NaN	NaN
NaN	NaN	NaN	NaN	NaN	NaN	NaN	NaN	NaN	0.0176068032619011	NaN	NaN	NaN	NaN	NaN	NaN	NaN	NaN	NaN	NaN	NaN	NaN	NaN	NaN	NaN	NaN	NaN	NaN	NaN	NaN	NaN	NaN	NaN	NaN	NaN	NaN	NaN	NaN	NaN	NaN	NaN	NaN	NaN	NaN	NaN	NaN	NaN	NaN	NaN	NaN
NaN	NaN	NaN	NaN	NaN	NaN	NaN	NaN	NaN	0.137618533770194	NaN	NaN	NaN	NaN	NaN	NaN	NaN	NaN	NaN	NaN	NaN	NaN	NaN	NaN	NaN	NaN	NaN	NaN	NaN	NaN	NaN	NaN	NaN	NaN	NaN	NaN	NaN	NaN	NaN	NaN	NaN	NaN	NaN	NaN	NaN	NaN	NaN	NaN	NaN	NaN
NaN	NaN	NaN	NaN	NaN	NaN	NaN	NaN	NaN	NaN	NaN	NaN	NaN	NaN	NaN	NaN	NaN	NaN	NaN	NaN	NaN	NaN	NaN	NaN	NaN	NaN	NaN	NaN	NaN	NaN	NaN	NaN	NaN	NaN	NaN	NaN	NaN	NaN	NaN	NaN	NaN	NaN	NaN	NaN	NaN	NaN	NaN	NaN	NaN	NaN
NaN	NaN	NaN	NaN	NaN	NaN	NaN	NaN	NaN	NaN	NaN	NaN	NaN	NaN	NaN	NaN	NaN	NaN	NaN	NaN	NaN	NaN	NaN	NaN	NaN	NaN	NaN	NaN	NaN	NaN	NaN	NaN	NaN	NaN	NaN	NaN	NaN	NaN	NaN	NaN	NaN	NaN	NaN	NaN	NaN	NaN	NaN	NaN	NaN	NaN
NaN	NaN	NaN	NaN	NaN	NaN	NaN	NaN	NaN	NaN	NaN	NaN	NaN	NaN	NaN	NaN	NaN	NaN	NaN	NaN	NaN	NaN	NaN	NaN	NaN	NaN	NaN	NaN	NaN	NaN	NaN	NaN	NaN	NaN	NaN	NaN	NaN	NaN	NaN	NaN	NaN	NaN	NaN	NaN	NaN	NaN	NaN	NaN	NaN	NaN
NaN	NaN	NaN	NaN	NaN	NaN	NaN	NaN	NaN	NaN	NaN	NaN	NaN	NaN	NaN	NaN	NaN	NaN	NaN	NaN	NaN	NaN	NaN	NaN	NaN	NaN	NaN	NaN	NaN	NaN	NaN	NaN	NaN	NaN	NaN	NaN	NaN	NaN	NaN	NaN	NaN	NaN	NaN	NaN	NaN	NaN	NaN	NaN	NaN	NaN
NaN	NaN	NaN	NaN	NaN	NaN	NaN	NaN	NaN	NaN	NaN	NaN	NaN	NaN	NaN	NaN	NaN	NaN	NaN	NaN	NaN	NaN	NaN	NaN	NaN	NaN	NaN	NaN	NaN	NaN	NaN	NaN	NaN	NaN	NaN	NaN	NaN	NaN	NaN	NaN	NaN	NaN	NaN	NaN	NaN	NaN	NaN	NaN	NaN	NaN
NaN	NaN	NaN	NaN	NaN	NaN	NaN	NaN	NaN	NaN	NaN	NaN	NaN	NaN	NaN	NaN	NaN	NaN	NaN	NaN	NaN	NaN	NaN	NaN	NaN	NaN	NaN	NaN	NaN	NaN	NaN	NaN	NaN	NaN	NaN	NaN	NaN	NaN	NaN	NaN	NaN	NaN	NaN	NaN	NaN	NaN	NaN	NaN	NaN	NaN
NaN	NaN	NaN	NaN	NaN	NaN	NaN	NaN	NaN	NaN	NaN	NaN	NaN	NaN	NaN	NaN	NaN	NaN	NaN	NaN	NaN	NaN	NaN	NaN	NaN	NaN	NaN	NaN	NaN	NaN	NaN	NaN	NaN	NaN	NaN	NaN	NaN	NaN	NaN	NaN	NaN	NaN	NaN	NaN	NaN	NaN	NaN	NaN	NaN	NaN
NaN	NaN	NaN	NaN	NaN	NaN	NaN	NaN	NaN	NaN	NaN	NaN	NaN	NaN	NaN	NaN	NaN	NaN	NaN	NaN	NaN	NaN	NaN	NaN	NaN	NaN	NaN	NaN	NaN	NaN	NaN	NaN	NaN	NaN	NaN	NaN	NaN	NaN	NaN	NaN	NaN	NaN	NaN	NaN	NaN	NaN	NaN	NaN	NaN	NaN
NaN	NaN	NaN	NaN	NaN	NaN	NaN	NaN	NaN	NaN	NaN	NaN	NaN	NaN	NaN	NaN	NaN	NaN	NaN	NaN	NaN	NaN	NaN	NaN	NaN	NaN	NaN	NaN	NaN	NaN	NaN	NaN	NaN	NaN	NaN	NaN	NaN	NaN	NaN	NaN	NaN	NaN	NaN	NaN	NaN	NaN	NaN	NaN	NaN	NaN
NaN	NaN	NaN	NaN	NaN	NaN	NaN	NaN	NaN	NaN	NaN	NaN	NaN	NaN	NaN	NaN	NaN	NaN	NaN	NaN	NaN	NaN	NaN	NaN	NaN	NaN	NaN	NaN	NaN	NaN	NaN	NaN	NaN	NaN	NaN	NaN	NaN	NaN	NaN	NaN	NaN	NaN	NaN	NaN	NaN	NaN	NaN	NaN	NaN	NaN
NaN	NaN	NaN	NaN	NaN	NaN	NaN	NaN	NaN	NaN	NaN	NaN	NaN	NaN	NaN	NaN	NaN	NaN	NaN	NaN	NaN	NaN	NaN	NaN	NaN	NaN	NaN	NaN	NaN	NaN	NaN	NaN	NaN	NaN	NaN	NaN	NaN	NaN	NaN	NaN	NaN	NaN	NaN	NaN	NaN	NaN	NaN	NaN	NaN	NaN
NaN	NaN	NaN	NaN	NaN	NaN	NaN	NaN	NaN	NaN	NaN	NaN	NaN	NaN	NaN	NaN	NaN	NaN	NaN	NaN	NaN	NaN	NaN	NaN	NaN	NaN	NaN	NaN	NaN	NaN	NaN	NaN	NaN	NaN	NaN	NaN	NaN	NaN	NaN	NaN	NaN	NaN	NaN	NaN	NaN	NaN	NaN	NaN	NaN	NaN
NaN	NaN	NaN	NaN	NaN	NaN	NaN	NaN	NaN	NaN	NaN	NaN	NaN	NaN	NaN	NaN	NaN	NaN	NaN	NaN	NaN	NaN	NaN	NaN	NaN	NaN	NaN	NaN	NaN	NaN	NaN	NaN	NaN	NaN	NaN	NaN	NaN	NaN	NaN	NaN	NaN	NaN	NaN	NaN	NaN	NaN	NaN	NaN	NaN	NaN
NaN	NaN	NaN	NaN	NaN	NaN	NaN	NaN	NaN	NaN	NaN	NaN	NaN	NaN	NaN	NaN	NaN	NaN	NaN	NaN	NaN	NaN	NaN	NaN	NaN	NaN	NaN	NaN	NaN	NaN	NaN	NaN	NaN	NaN	NaN	NaN	NaN	NaN	NaN	NaN	NaN	NaN	NaN	NaN	NaN	NaN	NaN	NaN	NaN	NaN
NaN	NaN	NaN	NaN	NaN	NaN	NaN	NaN	NaN	NaN	NaN	NaN	NaN	NaN	NaN	NaN	NaN	NaN	NaN	NaN	NaN	NaN	NaN	NaN	NaN	NaN	NaN	NaN	NaN	NaN	NaN	NaN	NaN	NaN	NaN	NaN	NaN	NaN	0.0428757020504822	NaN	NaN	NaN	NaN	NaN	NaN	NaN	NaN	NaN	NaN	NaN
NaN	NaN	NaN	NaN	NaN	NaN	NaN	NaN	NaN	NaN	NaN	NaN	NaN	NaN	NaN	NaN	NaN	NaN	NaN	NaN	NaN	NaN	NaN	NaN	NaN	NaN	NaN	NaN	NaN	NaN	NaN	NaN	NaN	NaN	NaN	NaN	NaN	NaN	0.0308505879583207	NaN	NaN	NaN	NaN	NaN	NaN	NaN	NaN	NaN	NaN	NaN
NaN	NaN	NaN	NaN	NaN	NaN	NaN	NaN	NaN	NaN	NaN	NaN	NaN	NaN	NaN	NaN	NaN	NaN	NaN	NaN	NaN	NaN	NaN	NaN	NaN	NaN	NaN	NaN	NaN	NaN	NaN	NaN	NaN	NaN	NaN	NaN	NaN	NaN	0.0342506466780704	NaN	NaN	NaN	NaN	NaN	NaN	NaN	NaN	NaN	NaN	NaN
NaN	NaN	NaN	NaN	NaN	NaN	NaN	NaN	NaN	NaN	NaN	NaN	NaN	NaN	NaN	NaN	NaN	NaN	NaN	NaN	NaN	NaN	NaN	NaN	NaN	NaN	NaN	NaN	NaN	NaN	NaN	NaN	NaN	NaN	NaN	NaN	NaN	NaN	0.0311467456894646	NaN	NaN	NaN	NaN	NaN	NaN	NaN	NaN	NaN	NaN	NaN
NaN	NaN	NaN	NaN	NaN	NaN	NaN	NaN	NaN	NaN	NaN	NaN	NaN	NaN	NaN	NaN	NaN	NaN	NaN	NaN	NaN	NaN	NaN	NaN	NaN	NaN	NaN	NaN	NaN	NaN	NaN	NaN	NaN	NaN	NaN	NaN	NaN	NaN	0.0302162713690403	NaN	NaN	NaN	NaN	NaN	NaN	NaN	NaN	NaN	NaN	NaN
NaN	NaN	NaN	NaN	NaN	NaN	NaN	NaN	NaN	NaN	NaN	NaN	NaN	NaN	NaN	NaN	NaN	NaN	NaN	NaN	NaN	NaN	NaN	NaN	NaN	NaN	NaN	NaN	NaN	NaN	NaN	NaN	NaN	NaN	NaN	NaN	NaN	NaN	0.0168079565529381	NaN	NaN	NaN	NaN	NaN	NaN	NaN	NaN	NaN	NaN	NaN
NaN	NaN	NaN	NaN	NaN	NaN	NaN	NaN	NaN	NaN	NaN	NaN	NaN	NaN	NaN	NaN	NaN	NaN	NaN	NaN	NaN	NaN	NaN	NaN	NaN	NaN	NaN	NaN	NaN	NaN	NaN	NaN	NaN	NaN	NaN	NaN	NaN	NaN	0.0161749184291949	NaN	NaN	NaN	NaN	NaN	NaN	NaN	NaN	NaN	NaN	NaN
NaN	NaN	NaN	NaN	NaN	NaN	NaN	NaN	NaN	NaN	NaN	NaN	NaN	NaN	NaN	NaN	NaN	NaN	NaN	NaN	NaN	NaN	NaN	NaN	NaN	NaN	NaN	NaN	NaN	NaN	NaN	NaN	NaN	NaN	NaN	NaN	NaN	NaN	0.0154349973218591	NaN	NaN	NaN	NaN	NaN	NaN	NaN	NaN	NaN	NaN	NaN
NaN	NaN	NaN	NaN	NaN	NaN	NaN	NaN	NaN	NaN	NaN	NaN	NaN	NaN	NaN	NaN	NaN	NaN	NaN	NaN	NaN	NaN	NaN	NaN	NaN	NaN	NaN	NaN	NaN	NaN	NaN	NaN	NaN	NaN	NaN	NaN	NaN	NaN	NaN	NaN	NaN	NaN	NaN	NaN	NaN	NaN	NaN	NaN	NaN	NaN
NaN	NaN	NaN	NaN	NaN	NaN	NaN	NaN	NaN	NaN	NaN	NaN	NaN	NaN	NaN	NaN	NaN	NaN	NaN	NaN	NaN	NaN	NaN	NaN	NaN	NaN	NaN	NaN	NaN	NaN	NaN	NaN	NaN	NaN	NaN	NaN	NaN	NaN	NaN	NaN	NaN	NaN	NaN	NaN	NaN	NaN	NaN	NaN	NaN	NaN
NaN	NaN	NaN	NaN	NaN	NaN	NaN	NaN	NaN	NaN	NaN	NaN	NaN	NaN	NaN	NaN	NaN	NaN	NaN	NaN	NaN	NaN	NaN	NaN	NaN	NaN	NaN	NaN	NaN	NaN	NaN	NaN	NaN	NaN	NaN	NaN	NaN	NaN	NaN	NaN	NaN	NaN	NaN	NaN	NaN	NaN	NaN	NaN	NaN	NaN
NaN	NaN	NaN	NaN	NaN	NaN	NaN	NaN	NaN	NaN	NaN	NaN	NaN	NaN	NaN	NaN	NaN	NaN	NaN	NaN	NaN	NaN	NaN	NaN	NaN	NaN	NaN	NaN	NaN	NaN	NaN	NaN	NaN	NaN	NaN	NaN	NaN	NaN	NaN	NaN	NaN	NaN	NaN	NaN	NaN	NaN	NaN	NaN	NaN	NaN
NaN	NaN	NaN	NaN	NaN	NaN	NaN	NaN	NaN	NaN	NaN	NaN	NaN	NaN	NaN	NaN	NaN	NaN	NaN	NaN	NaN	NaN	NaN	NaN	NaN	NaN	NaN	NaN	NaN	NaN	NaN	NaN	NaN	NaN	NaN	NaN	NaN	NaN	NaN	NaN	NaN	NaN	NaN	NaN	NaN	NaN	NaN	NaN	NaN	NaN
NaN	NaN	NaN	NaN	NaN	NaN	NaN	NaN	NaN	NaN	NaN	NaN	NaN	NaN	NaN	NaN	NaN	NaN	NaN	NaN	NaN	NaN	NaN	NaN	NaN	NaN	NaN	NaN	NaN	NaN	NaN	NaN	NaN	NaN	NaN	NaN	NaN	NaN	NaN	NaN	NaN	NaN	NaN	NaN	NaN	NaN	NaN	NaN	NaN	NaN
NaN	NaN	NaN	NaN	NaN	NaN	NaN	NaN	NaN	NaN	NaN	NaN	NaN	NaN	NaN	NaN	NaN	NaN	NaN	NaN	NaN	NaN	NaN	NaN	NaN	NaN	NaN	NaN	NaN	NaN	NaN	NaN	NaN	NaN	NaN	NaN	NaN	NaN	NaN	NaN	NaN	NaN	NaN	NaN	NaN	NaN	NaN	NaN	NaN	NaN
NaN	NaN	NaN	NaN	NaN	NaN	NaN	NaN	NaN	NaN	NaN	NaN	NaN	NaN	NaN	NaN	NaN	NaN	NaN	NaN	NaN	NaN	NaN	NaN	NaN	NaN	NaN	NaN	NaN	NaN	NaN	NaN	NaN	NaN	NaN	NaN	NaN	NaN	NaN	NaN	NaN	NaN	NaN	NaN	NaN	NaN	NaN	NaN	NaN	NaN
NaN	NaN	NaN	NaN	NaN	NaN	NaN	NaN	NaN	NaN	NaN	NaN	NaN	NaN	NaN	NaN	NaN	NaN	NaN	NaN	NaN	NaN	NaN	NaN	NaN	NaN	NaN	NaN	NaN	NaN	NaN	NaN	NaN	NaN	NaN	NaN	NaN	NaN	NaN	NaN	NaN	NaN	NaN	NaN	NaN	NaN	NaN	NaN	NaN	NaN
NaN	NaN	NaN	NaN	NaN	NaN	NaN	NaN	NaN	NaN	NaN	NaN	NaN	NaN	NaN	NaN	NaN	NaN	NaN	NaN	NaN	NaN	NaN	NaN	NaN	NaN	NaN	NaN	NaN	NaN	NaN	NaN	NaN	NaN	NaN	NaN	NaN	NaN	NaN	NaN	NaN	NaN	NaN	NaN	NaN	NaN	NaN	NaN	NaN	NaN
NaN	NaN	NaN	NaN	NaN	NaN	NaN	NaN	NaN	NaN	NaN	NaN	NaN	NaN	NaN	NaN	NaN	NaN	NaN	NaN	NaN	NaN	NaN	NaN	NaN	NaN	NaN	NaN	NaN	NaN	NaN	NaN	NaN	NaN	NaN	NaN	NaN	NaN	NaN	NaN	NaN	NaN	NaN	NaN	NaN	NaN	NaN	NaN	NaN	NaN
NaN	NaN	NaN	NaN	NaN	NaN	NaN	NaN	NaN	NaN	NaN	NaN	NaN	NaN	NaN	NaN	NaN	NaN	NaN	NaN	NaN	NaN	NaN	NaN	NaN	NaN	NaN	NaN	NaN	NaN	NaN	NaN	NaN	NaN	NaN	NaN	NaN	NaN	NaN	NaN	NaN	NaN	NaN	NaN	NaN	NaN	NaN	NaN	NaN	NaN
NaN	NaN	NaN	NaN	NaN	NaN	NaN	NaN	NaN	NaN	NaN	NaN	NaN	NaN	NaN	NaN	NaN	NaN	NaN	NaN	NaN	NaN	NaN	NaN	NaN	NaN	NaN	NaN	NaN	NaN	NaN	NaN	NaN	NaN	NaN	NaN	NaN	NaN	NaN	NaN	NaN	NaN	NaN	NaN	NaN	NaN	NaN	NaN	NaN	NaN
NaN	NaN	NaN	NaN	NaN	NaN	NaN	NaN	NaN	NaN	NaN	NaN	NaN	NaN	NaN	NaN	NaN	NaN	NaN	NaN	NaN	NaN	NaN	NaN	NaN	NaN	NaN	NaN	NaN	NaN	NaN	NaN	NaN	NaN	NaN	NaN	NaN	NaN	NaN	NaN	NaN	NaN	NaN	NaN	NaN	NaN	NaN	NaN	NaN	NaN
NaN	NaN	NaN	NaN	NaN	NaN	NaN	NaN	NaN	NaN	NaN	NaN	NaN	NaN	NaN	NaN	NaN	NaN	NaN	NaN	NaN	NaN	NaN	NaN	NaN	NaN	NaN	NaN	NaN	NaN	NaN	NaN	NaN	NaN	NaN	NaN	NaN	NaN	NaN	NaN	NaN	NaN	NaN	NaN	NaN	NaN	NaN	NaN	NaN	NaN
NaN	NaN	NaN	NaN	NaN	NaN	NaN	NaN	NaN	NaN	NaN	NaN	NaN	NaN	NaN	NaN	NaN	NaN	NaN	NaN	NaN	NaN	NaN	NaN	NaN	NaN	NaN	NaN	NaN	NaN	NaN	NaN	NaN	NaN	NaN	NaN	NaN	NaN	NaN	NaN	NaN	NaN	NaN	NaN	NaN	NaN	NaN	NaN	NaN	NaN
NaN	NaN	NaN	NaN	NaN	NaN	NaN	NaN	NaN	NaN	NaN	NaN	NaN	NaN	NaN	NaN	NaN	NaN	NaN	NaN	NaN	NaN	NaN	NaN	NaN	NaN	NaN	NaN	NaN	NaN	NaN	NaN	NaN	NaN	NaN	NaN	NaN	NaN	NaN	NaN	NaN	NaN	NaN	NaN	NaN	NaN	NaN	NaN	NaN	NaN
NaN	NaN	NaN	NaN	NaN	NaN	NaN	NaN	NaN	NaN	NaN	NaN	NaN	NaN	NaN	NaN	NaN	NaN	NaN	NaN	NaN	NaN	NaN	NaN	NaN	NaN	NaN	NaN	NaN	NaN	NaN	NaN	NaN	NaN	NaN	NaN	NaN	NaN	NaN	NaN	NaN	NaN	NaN	NaN	NaN	NaN	NaN	NaN	NaN	NaN
NaN	NaN	NaN	NaN	NaN	NaN	NaN	NaN	NaN	NaN	NaN	NaN	NaN	NaN	NaN	NaN	NaN	NaN	NaN	NaN	NaN	NaN	NaN	NaN	NaN	NaN	NaN	NaN	NaN	NaN	NaN	NaN	NaN	NaN	NaN	NaN	NaN	NaN	NaN	NaN	NaN	NaN	NaN	NaN	NaN	NaN	NaN	NaN	NaN	NaN
NaN	NaN	NaN	NaN	NaN	NaN	NaN	NaN	NaN	NaN	NaN	NaN	NaN	NaN	NaN	NaN	NaN	NaN	NaN	NaN	NaN	NaN	NaN	NaN	NaN	NaN	NaN	NaN	NaN	NaN	NaN	NaN	NaN	NaN	NaN	NaN	NaN	NaN	NaN	NaN	NaN	NaN	NaN	NaN	NaN	NaN	NaN	NaN	NaN	NaN
NaN	NaN	NaN	NaN	NaN	NaN	NaN	NaN	NaN	NaN	NaN	NaN	NaN	NaN	NaN	NaN	NaN	NaN	NaN	NaN	NaN	NaN	NaN	NaN	NaN	NaN	NaN	NaN	NaN	NaN	NaN	NaN	NaN	NaN	NaN	NaN	NaN	NaN	NaN	NaN	NaN	NaN	NaN	NaN	NaN	NaN	NaN	NaN	NaN	NaN
NaN	NaN	NaN	NaN	NaN	NaN	NaN	NaN	NaN	NaN	NaN	NaN	NaN	NaN	NaN	NaN	NaN	NaN	NaN	NaN	NaN	NaN	NaN	NaN	NaN	NaN	NaN	NaN	NaN	NaN	NaN	NaN	NaN	NaN	NaN	NaN	NaN	NaN	NaN	NaN	NaN	NaN	NaN	NaN	NaN	NaN	NaN	NaN	NaN	NaN
NaN	NaN	NaN	NaN	NaN	NaN	NaN	NaN	NaN	NaN	NaN	NaN	NaN	NaN	NaN	NaN	NaN	NaN	NaN	NaN	NaN	NaN	NaN	NaN	NaN	NaN	NaN	NaN	NaN	NaN	NaN	NaN	NaN	NaN	NaN	NaN	NaN	NaN	NaN	NaN	NaN	NaN	NaN	NaN	NaN	NaN	NaN	NaN	NaN	NaN
NaN	NaN	NaN	NaN	NaN	NaN	NaN	NaN	NaN	NaN	NaN	NaN	NaN	NaN	NaN	NaN	NaN	NaN	NaN	NaN	NaN	NaN	NaN	NaN	NaN	NaN	NaN	NaN	NaN	NaN	NaN	NaN	NaN	NaN	NaN	NaN	NaN	NaN	NaN	NaN	NaN	NaN	NaN	NaN	NaN	NaN	NaN	NaN	NaN	NaN
NaN	NaN	NaN	NaN	NaN	NaN	NaN	NaN	NaN	NaN	NaN	NaN	NaN	NaN	NaN	NaN	NaN	NaN	NaN	NaN	NaN	NaN	NaN	NaN	NaN	NaN	NaN	NaN	NaN	NaN	NaN	NaN	NaN	NaN	NaN	NaN	NaN	NaN	NaN	NaN	NaN	NaN	NaN	NaN	NaN	NaN	NaN	NaN	NaN	NaN
NaN	NaN	NaN	NaN	NaN	NaN	NaN	NaN	NaN	NaN	NaN	NaN	NaN	NaN	NaN	NaN	NaN	NaN	NaN	NaN	NaN	NaN	NaN	NaN	NaN	NaN	NaN	NaN	NaN	NaN	NaN	NaN	NaN	NaN	NaN	NaN	NaN	NaN	NaN	NaN	NaN	NaN	NaN	NaN	NaN	NaN	NaN	NaN	NaN	NaN
NaN	NaN	NaN	NaN	NaN	NaN	NaN	NaN	NaN	NaN	NaN	NaN	NaN	NaN	NaN	NaN	NaN	NaN	NaN	NaN	NaN	NaN	NaN	NaN	NaN	NaN	NaN	NaN	NaN	NaN	NaN	NaN	NaN	NaN	NaN	NaN	NaN	NaN	NaN	NaN	NaN	NaN	NaN	NaN	NaN	NaN	NaN	NaN	NaN	NaN
NaN	NaN	NaN	NaN	NaN	NaN	NaN	NaN	NaN	NaN	NaN	NaN	NaN	NaN	NaN	NaN	NaN	NaN	NaN	NaN	NaN	NaN	NaN	NaN	NaN	NaN	NaN	NaN	NaN	NaN	NaN	NaN	NaN	NaN	NaN	NaN	NaN	NaN	NaN	NaN	NaN	NaN	NaN	NaN	NaN	NaN	NaN	NaN	NaN	NaN
NaN	NaN	NaN	NaN	NaN	NaN	NaN	NaN	NaN	NaN	NaN	NaN	NaN	NaN	NaN	NaN	NaN	NaN	NaN	NaN	NaN	NaN	NaN	NaN	NaN	NaN	NaN	NaN	NaN	NaN	NaN	NaN	NaN	NaN	NaN	NaN	NaN	NaN	NaN	NaN	NaN	NaN	NaN	NaN	NaN	NaN	NaN	NaN	NaN	NaN
NaN	NaN	NaN	NaN	NaN	NaN	NaN	NaN	NaN	NaN	NaN	NaN	NaN	NaN	NaN	NaN	NaN	NaN	NaN	NaN	NaN	NaN	NaN	NaN	NaN	NaN	NaN	NaN	NaN	NaN	NaN	NaN	NaN	NaN	NaN	NaN	NaN	NaN	NaN	NaN	NaN	NaN	NaN	NaN	NaN	NaN	NaN	NaN	NaN	NaN
NaN	NaN	NaN	NaN	NaN	NaN	NaN	NaN	NaN	NaN	NaN	NaN	NaN	NaN	NaN	NaN	NaN	NaN	NaN	NaN	NaN	NaN	NaN	NaN	NaN	NaN	NaN	NaN	NaN	NaN	NaN	NaN	NaN	NaN	NaN	NaN	NaN	NaN	NaN	NaN	NaN	NaN	NaN	NaN	NaN	NaN	NaN	NaN	NaN	NaN
NaN	NaN	NaN	NaN	NaN	NaN	NaN	NaN	NaN	NaN	NaN	NaN	NaN	NaN	NaN	NaN	NaN	NaN	NaN	NaN	NaN	NaN	NaN	NaN	NaN	NaN	NaN	NaN	NaN	NaN	NaN	NaN	NaN	NaN	NaN	NaN	NaN	NaN	NaN	NaN	NaN	NaN	NaN	NaN	NaN	NaN	NaN	NaN	NaN	NaN
NaN	NaN	NaN	NaN	NaN	NaN	NaN	NaN	NaN	NaN	NaN	NaN	NaN	NaN	NaN	NaN	NaN	NaN	NaN	NaN	NaN	NaN	NaN	NaN	NaN	NaN	NaN	NaN	NaN	NaN	NaN	NaN	NaN	NaN	NaN	NaN	NaN	NaN	NaN	NaN	NaN	NaN	NaN	NaN	NaN	NaN	NaN	NaN	NaN	NaN
NaN	NaN	NaN	NaN	NaN	NaN	NaN	NaN	NaN	NaN	NaN	NaN	NaN	NaN	NaN	NaN	NaN	NaN	NaN	NaN	NaN	NaN	NaN	NaN	NaN	NaN	NaN	NaN	NaN	NaN	NaN	NaN	NaN	NaN	NaN	NaN	NaN	NaN	NaN	NaN	NaN	NaN	NaN	NaN	NaN	NaN	NaN	NaN	NaN	NaN
NaN	NaN	NaN	NaN	NaN	NaN	NaN	NaN	NaN	NaN	NaN	NaN	NaN	NaN	NaN	NaN	NaN	NaN	NaN	NaN	NaN	NaN	NaN	NaN	NaN	NaN	NaN	NaN	NaN	NaN	NaN	NaN	NaN	NaN	NaN	NaN	NaN	NaN	NaN	NaN	NaN	NaN	NaN	NaN	NaN	NaN	NaN	NaN	NaN	NaN
NaN	NaN	NaN	NaN	NaN	NaN	NaN	NaN	NaN	NaN	NaN	NaN	NaN	NaN	NaN	NaN	NaN	NaN	NaN	NaN	NaN	NaN	NaN	NaN	NaN	NaN	NaN	NaN	NaN	NaN	NaN	NaN	NaN	NaN	NaN	NaN	NaN	NaN	NaN	NaN	NaN	NaN	NaN	NaN	NaN	NaN	NaN	NaN	NaN	NaN
NaN	NaN	NaN	NaN	NaN	NaN	NaN	NaN	NaN	NaN	NaN	NaN	NaN	NaN	NaN	NaN	NaN	NaN	NaN	NaN	NaN	NaN	NaN	NaN	NaN	NaN	NaN	NaN	NaN	NaN	NaN	NaN	NaN	NaN	NaN	NaN	NaN	NaN	NaN	NaN	NaN	NaN	NaN	NaN	NaN	NaN	NaN	NaN	NaN	NaN
NaN	NaN	NaN	NaN	NaN	NaN	NaN	NaN	NaN	NaN	NaN	NaN	NaN	NaN	NaN	NaN	NaN	NaN	NaN	NaN	NaN	NaN	NaN	NaN	NaN	NaN	NaN	NaN	NaN	NaN	NaN	NaN	NaN	NaN	NaN	NaN	NaN	NaN	NaN	NaN	NaN	NaN	NaN	NaN	NaN	NaN	NaN	NaN	NaN	NaN
NaN	NaN	NaN	NaN	NaN	NaN	NaN	NaN	NaN	NaN	NaN	NaN	NaN	NaN	NaN	NaN	NaN	NaN	NaN	NaN	NaN	NaN	NaN	NaN	NaN	NaN	NaN	NaN	NaN	NaN	NaN	NaN	NaN	NaN	NaN	NaN	NaN	NaN	NaN	NaN	NaN	NaN	NaN	NaN	NaN	NaN	NaN	NaN	NaN	NaN
NaN	NaN	NaN	NaN	NaN	NaN	NaN	NaN	NaN	NaN	NaN	NaN	NaN	NaN	NaN	NaN	NaN	NaN	NaN	NaN	NaN	NaN	NaN	NaN	NaN	NaN	NaN	NaN	NaN	NaN	NaN	NaN	NaN	NaN	NaN	NaN	NaN	NaN	NaN	NaN	NaN	NaN	NaN	NaN	NaN	NaN	NaN	NaN	NaN	NaN
NaN	NaN	NaN	NaN	NaN	NaN	NaN	NaN	NaN	NaN	NaN	NaN	NaN	NaN	NaN	NaN	NaN	NaN	NaN	NaN	NaN	NaN	NaN	NaN	NaN	NaN	NaN	NaN	NaN	NaN	NaN	NaN	NaN	NaN	NaN	NaN	NaN	NaN	NaN	NaN	NaN	NaN	NaN	NaN	NaN	NaN	NaN	NaN	NaN	NaN
NaN	NaN	NaN	NaN	NaN	NaN	NaN	NaN	NaN	NaN	NaN	NaN	NaN	NaN	NaN	NaN	NaN	NaN	NaN	NaN	NaN	NaN	NaN	NaN	NaN	NaN	NaN	NaN	NaN	NaN	NaN	NaN	NaN	NaN	NaN	NaN	NaN	NaN	NaN	NaN	NaN	NaN	0.0450682594621051	NaN	NaN	NaN	NaN	NaN	NaN	NaN
NaN	NaN	NaN	NaN	NaN	NaN	NaN	NaN	NaN	NaN	NaN	NaN	NaN	NaN	NaN	NaN	NaN	NaN	NaN	NaN	NaN	NaN	NaN	NaN	NaN	NaN	NaN	NaN	NaN	NaN	NaN	NaN	NaN	NaN	NaN	NaN	NaN	NaN	NaN	NaN	NaN	NaN	0.0037626278515552	NaN	NaN	NaN	NaN	NaN	NaN	NaN
NaN	NaN	NaN	NaN	NaN	NaN	NaN	NaN	NaN	NaN	NaN	NaN	NaN	NaN	NaN	NaN	NaN	NaN	NaN	NaN	NaN	NaN	NaN	NaN	NaN	NaN	NaN	NaN	NaN	NaN	NaN	NaN	NaN	NaN	NaN	NaN	NaN	NaN	NaN	NaN	NaN	NaN	0.0368414993853475	NaN	NaN	NaN	NaN	NaN	NaN	NaN
NaN	NaN	NaN	NaN	NaN	NaN	NaN	NaN	NaN	NaN	NaN	NaN	NaN	NaN	NaN	NaN	NaN	NaN	NaN	NaN	NaN	NaN	NaN	NaN	NaN	NaN	NaN	NaN	NaN	NaN	NaN	NaN	NaN	NaN	NaN	NaN	NaN	NaN	NaN	NaN	NaN	NaN	0.0850327494369712	NaN	NaN	NaN	NaN	NaN	NaN	NaN
NaN	NaN	NaN	NaN	NaN	NaN	NaN	NaN	NaN	NaN	NaN	NaN	NaN	NaN	NaN	NaN	NaN	NaN	NaN	NaN	NaN	NaN	NaN	NaN	NaN	NaN	NaN	NaN	NaN	NaN	NaN	NaN	NaN	NaN	NaN	NaN	NaN	NaN	NaN	NaN	NaN	NaN	0.0540172787701904	NaN	NaN	NaN	NaN	NaN	NaN	NaN
NaN	NaN	NaN	NaN	NaN	NaN	NaN	NaN	NaN	NaN	NaN	NaN	NaN	NaN	NaN	NaN	NaN	NaN	NaN	NaN	NaN	NaN	NaN	NaN	NaN	NaN	NaN	NaN	NaN	NaN	NaN	NaN	NaN	NaN	NaN	NaN	NaN	NaN	NaN	NaN	NaN	NaN	0.11751878857692	NaN	NaN	NaN	NaN	NaN	NaN	NaN
NaN	NaN	NaN	NaN	NaN	NaN	NaN	NaN	NaN	NaN	NaN	NaN	NaN	NaN	NaN	NaN	NaN	NaN	NaN	NaN	NaN	NaN	NaN	NaN	NaN	NaN	NaN	NaN	0.0427194536213223	NaN	NaN	NaN	NaN	NaN	NaN	NaN	NaN	NaN	NaN	NaN	NaN	NaN	0.0391204164724618	NaN	NaN	NaN	NaN	NaN	NaN	NaN
NaN	NaN	NaN	NaN	NaN	NaN	NaN	NaN	NaN	NaN	NaN	NaN	NaN	NaN	NaN	NaN	NaN	NaN	NaN	NaN	NaN	NaN	NaN	NaN	NaN	NaN	NaN	NaN	0.0191978932461151	NaN	NaN	NaN	NaN	NaN	NaN	NaN	NaN	NaN	NaN	NaN	NaN	NaN	0.0271969836098383	NaN	NaN	NaN	NaN	NaN	NaN	NaN
NaN	NaN	NaN	NaN	NaN	NaN	NaN	NaN	NaN	NaN	NaN	NaN	NaN	NaN	NaN	NaN	NaN	NaN	NaN	NaN	NaN	NaN	NaN	NaN	NaN	NaN	NaN	NaN	0.0571093933369673	NaN	NaN	NaN	NaN	NaN	NaN	NaN	NaN	NaN	NaN	NaN	NaN	NaN	0.0121529954646184	NaN	0.569077638217632	NaN	NaN	NaN	NaN	NaN
NaN	NaN	NaN	NaN	NaN	NaN	NaN	NaN	NaN	NaN	NaN	NaN	NaN	NaN	NaN	NaN	NaN	NaN	NaN	NaN	NaN	NaN	NaN	NaN	NaN	NaN	NaN	NaN	0.0134625742008415	NaN	NaN	NaN	NaN	NaN	NaN	NaN	NaN	NaN	NaN	NaN	NaN	NaN	0.0455713911905646	NaN	0.0333719516068234	NaN	NaN	NaN	NaN	NaN
NaN	NaN	NaN	NaN	NaN	NaN	NaN	NaN	NaN	NaN	NaN	NaN	NaN	NaN	NaN	NaN	NaN	NaN	NaN	NaN	NaN	NaN	NaN	NaN	NaN	NaN	NaN	NaN	0.157726816782128	NaN	NaN	NaN	NaN	NaN	NaN	NaN	NaN	NaN	NaN	NaN	NaN	NaN	0.0248561691829	NaN	0.0719854974294613	NaN	NaN	NaN	NaN	NaN
NaN	NaN	NaN	NaN	NaN	NaN	NaN	NaN	NaN	NaN	NaN	NaN	NaN	NaN	NaN	NaN	NaN	NaN	NaN	NaN	NaN	NaN	NaN	NaN	NaN	NaN	NaN	NaN	0.337804919164999	NaN	NaN	NaN	NaN	NaN	NaN	NaN	NaN	NaN	NaN	NaN	NaN	NaN	0.0584465285571484	NaN	0.0411409922270094	NaN	NaN	NaN	NaN	NaN
NaN	NaN	NaN	NaN	NaN	NaN	NaN	NaN	NaN	NaN	NaN	NaN	NaN	NaN	NaN	NaN	NaN	NaN	NaN	NaN	NaN	NaN	NaN	NaN	NaN	NaN	NaN	NaN	NaN	NaN	NaN	NaN	NaN	NaN	NaN	NaN	NaN	NaN	NaN	NaN	NaN	NaN	0.0481668844501866	NaN	0.0287791032072813	NaN	NaN	NaN	NaN	NaN
NaN	NaN	NaN	NaN	NaN	NaN	NaN	NaN	NaN	NaN	NaN	NaN	NaN	NaN	NaN	NaN	NaN	NaN	NaN	NaN	NaN	NaN	NaN	NaN	NaN	NaN	NaN	NaN	NaN	NaN	NaN	NaN	NaN	NaN	NaN	NaN	NaN	NaN	NaN	NaN	NaN	NaN	0.0326179666066144	NaN	0.0420717893575359	NaN	NaN	NaN	NaN	NaN
NaN	NaN	NaN	NaN	NaN	NaN	NaN	NaN	NaN	NaN	NaN	NaN	NaN	NaN	NaN	NaN	NaN	NaN	NaN	NaN	NaN	0.395132904015879	NaN	NaN	NaN	NaN	NaN	NaN	NaN	NaN	NaN	NaN	NaN	NaN	NaN	NaN	NaN	NaN	NaN	NaN	NaN	NaN	0.0154596548229365	NaN	0.00475534201487822	NaN	NaN	NaN	NaN	NaN
NaN	NaN	NaN	NaN	NaN	NaN	NaN	NaN	NaN	NaN	NaN	NaN	NaN	NaN	NaN	NaN	0.031195081618203	NaN	NaN	NaN	NaN	0.0221764200720483	NaN	NaN	NaN	NaN	NaN	NaN	NaN	NaN	NaN	NaN	NaN	NaN	NaN	NaN	NaN	NaN	NaN	NaN	NaN	NaN	0.305479437645475	NaN	0.0185927302677647	NaN	NaN	NaN	NaN	NaN
NaN	NaN	NaN	NaN	NaN	NaN	NaN	NaN	NaN	NaN	NaN	NaN	NaN	NaN	NaN	NaN	0.0386845613503531	NaN	NaN	NaN	NaN	0.0362991218261199	NaN	NaN	NaN	NaN	NaN	NaN	NaN	NaN	NaN	NaN	NaN	NaN	NaN	NaN	NaN	NaN	NaN	NaN	NaN	NaN	0.311094656608375	NaN	0.524695288638392	NaN	NaN	NaN	NaN	NaN
NaN	NaN	NaN	NaN	NaN	NaN	NaN	NaN	NaN	NaN	NaN	NaN	NaN	NaN	NaN	NaN	0.0601609007900191	NaN	NaN	NaN	NaN	0.0624127542966586	NaN	NaN	NaN	NaN	NaN	NaN	NaN	NaN	NaN	NaN	NaN	NaN	NaN	NaN	0.0701438193222071	NaN	NaN	NaN	NaN	NaN	0.0770053387960415	NaN	0.529866366403606	NaN	NaN	NaN	NaN	NaN
NaN	NaN	NaN	NaN	NaN	NaN	NaN	NaN	NaN	NaN	NaN	NaN	NaN	NaN	NaN	NaN	0.079329436626289	NaN	NaN	NaN	NaN	0.0608949161484123	NaN	NaN	NaN	NaN	NaN	NaN	NaN	NaN	NaN	NaN	NaN	NaN	NaN	NaN	0.0675267829652906	NaN	NaN	NaN	NaN	NaN	0.0711708943714687	NaN	0.01758081139114	NaN	NaN	NaN	NaN	NaN
NaN	NaN	NaN	NaN	NaN	NaN	NaN	NaN	NaN	NaN	NaN	NaN	NaN	NaN	NaN	NaN	0.299924042260525	NaN	NaN	NaN	NaN	0.0624208159209823	NaN	NaN	NaN	NaN	NaN	NaN	NaN	NaN	NaN	NaN	NaN	NaN	NaN	NaN	0.0580165604112457	NaN	NaN	NaN	NaN	NaN	0.0249653748297141	NaN	NaN	NaN	NaN	NaN	NaN	NaN
NaN	NaN	NaN	NaN	NaN	NaN	NaN	NaN	NaN	NaN	NaN	NaN	NaN	NaN	NaN	NaN	0.267342809723908	NaN	NaN	NaN	NaN	0.0115755843564301	NaN	NaN	NaN	NaN	NaN	NaN	NaN	NaN	NaN	NaN	NaN	NaN	NaN	NaN	0.031632132620687	NaN	NaN	NaN	NaN	NaN	0.0193944975426646	NaN	NaN	NaN	NaN	NaN	NaN	NaN
NaN	NaN	NaN	NaN	NaN	NaN	NaN	NaN	NaN	NaN	NaN	NaN	NaN	NaN	NaN	NaN	NaN	NaN	NaN	NaN	NaN	0.0216586871519136	NaN	NaN	NaN	NaN	NaN	NaN	NaN	NaN	NaN	NaN	NaN	NaN	NaN	NaN	0.0450776694110757	NaN	NaN	NaN	NaN	NaN	0.031889745138719	NaN	NaN	NaN	NaN	NaN	NaN	NaN
NaN	NaN	NaN	NaN	NaN	NaN	NaN	NaN	NaN	NaN	NaN	NaN	NaN	NaN	NaN	NaN	NaN	NaN	NaN	NaN	NaN	0.025753307526123	NaN	NaN	NaN	NaN	NaN	NaN	NaN	NaN	NaN	NaN	NaN	NaN	NaN	NaN	0.0239297175706884	NaN	NaN	NaN	NaN	NaN	0.0103900031698901	NaN	NaN	NaN	NaN	NaN	NaN	NaN
NaN	NaN	NaN	NaN	NaN	NaN	NaN	NaN	NaN	NaN	NaN	NaN	NaN	NaN	NaN	NaN	NaN	NaN	NaN	NaN	NaN	0.467338909757654	NaN	NaN	NaN	NaN	NaN	NaN	NaN	NaN	NaN	NaN	NaN	NaN	NaN	NaN	NaN	NaN	NaN	NaN	NaN	NaN	0.0307683613363714	NaN	NaN	NaN	NaN	NaN	NaN	NaN
NaN	NaN	NaN	NaN	NaN	NaN	NaN	NaN	NaN	NaN	NaN	NaN	NaN	NaN	NaN	NaN	NaN	NaN	NaN	NaN	NaN	0.504660282441965	NaN	NaN	NaN	NaN	NaN	NaN	NaN	NaN	NaN	NaN	NaN	NaN	NaN	NaN	NaN	NaN	NaN	NaN	NaN	NaN	NaN	NaN	NaN	NaN	NaN	NaN	NaN	NaN
NaN	NaN	NaN	NaN	NaN	NaN	NaN	NaN	NaN	NaN	NaN	NaN	NaN	NaN	NaN	NaN	NaN	NaN	NaN	NaN	NaN	NaN	NaN	NaN	NaN	NaN	NaN	NaN	NaN	NaN	NaN	NaN	NaN	NaN	NaN	NaN	NaN	NaN	NaN	NaN	NaN	NaN	NaN	NaN	NaN	NaN	NaN	NaN	NaN	NaN
NaN	NaN	NaN	NaN	NaN	NaN	NaN	NaN	NaN	NaN	NaN	NaN	NaN	NaN	NaN	NaN	NaN	NaN	NaN	NaN	NaN	NaN	NaN	NaN	NaN	NaN	NaN	NaN	NaN	NaN	NaN	NaN	NaN	NaN	NaN	NaN	NaN	NaN	NaN	NaN	NaN	NaN	NaN	NaN	NaN	NaN	NaN	NaN	NaN	NaN
NaN	NaN	NaN	NaN	NaN	NaN	NaN	NaN	NaN	NaN	NaN	NaN	NaN	NaN	NaN	NaN	NaN	NaN	NaN	NaN	NaN	NaN	NaN	NaN	NaN	NaN	NaN	NaN	NaN	NaN	NaN	NaN	NaN	NaN	NaN	NaN	NaN	NaN	NaN	NaN	NaN	NaN	NaN	NaN	NaN	NaN	NaN	NaN	NaN	NaN
NaN	NaN	NaN	NaN	NaN	NaN	NaN	NaN	NaN	NaN	NaN	NaN	NaN	NaN	NaN	NaN	NaN	NaN	NaN	NaN	NaN	NaN	NaN	NaN	NaN	NaN	NaN	NaN	NaN	NaN	NaN	NaN	NaN	NaN	NaN	NaN	NaN	NaN	NaN	NaN	NaN	NaN	0.0505630895025834	NaN	NaN	NaN	NaN	NaN	NaN	NaN
NaN	NaN	NaN	NaN	NaN	NaN	NaN	NaN	NaN	NaN	NaN	NaN	NaN	NaN	NaN	NaN	NaN	NaN	NaN	NaN	NaN	NaN	NaN	NaN	NaN	NaN	NaN	NaN	NaN	NaN	NaN	NaN	NaN	NaN	NaN	NaN	NaN	NaN	NaN	0.0313348036242157	NaN	NaN	0.0864157344765669	NaN	0.0277549880023783	NaN	NaN	NaN	NaN	NaN
NaN	NaN	NaN	NaN	NaN	NaN	NaN	NaN	NaN	NaN	NaN	NaN	NaN	NaN	NaN	NaN	NaN	NaN	NaN	NaN	NaN	NaN	NaN	NaN	NaN	NaN	NaN	NaN	NaN	NaN	NaN	NaN	NaN	NaN	NaN	NaN	NaN	NaN	NaN	0.0622265750003424	NaN	NaN	0.0747829799414564	NaN	0.0811216084683314	NaN	NaN	NaN	NaN	NaN
NaN	NaN	NaN	NaN	NaN	NaN	NaN	NaN	NaN	NaN	NaN	NaN	NaN	NaN	NaN	NaN	NaN	NaN	NaN	NaN	NaN	NaN	NaN	NaN	NaN	NaN	NaN	NaN	NaN	NaN	NaN	NaN	NaN	NaN	NaN	NaN	NaN	NaN	NaN	0.0447124270365171	NaN	NaN	0.111564422464977	NaN	0.0509754266738549	NaN	NaN	NaN	NaN	NaN
NaN	NaN	NaN	NaN	NaN	NaN	NaN	NaN	NaN	NaN	NaN	NaN	NaN	NaN	NaN	NaN	NaN	NaN	NaN	NaN	NaN	NaN	NaN	NaN	NaN	NaN	NaN	NaN	NaN	NaN	NaN	NaN	NaN	NaN	NaN	NaN	NaN	NaN	NaN	0.0483183499774597	NaN	NaN	0.0256949651531456	NaN	0.0340656035517339	NaN	NaN	NaN	NaN	NaN
NaN	NaN	NaN	NaN	NaN	NaN	NaN	NaN	NaN	NaN	NaN	NaN	NaN	NaN	NaN	NaN	NaN	NaN	NaN	NaN	NaN	NaN	NaN	NaN	NaN	NaN	NaN	NaN	NaN	NaN	NaN	NaN	NaN	NaN	NaN	NaN	NaN	NaN	NaN	0.0699404998216541	NaN	NaN	0.0955942335082193	NaN	0.0617879574140061	NaN	NaN	NaN	NaN	NaN
NaN	NaN	NaN	NaN	NaN	NaN	NaN	NaN	NaN	NaN	NaN	NaN	NaN	NaN	NaN	NaN	NaN	NaN	NaN	NaN	NaN	NaN	NaN	NaN	NaN	NaN	NaN	NaN	NaN	NaN	NaN	NaN	NaN	NaN	NaN	NaN	NaN	NaN	NaN	0.0210850132207008	NaN	NaN	0.0926605157768399	NaN	0.0136294356131483	NaN	NaN	NaN	NaN	NaN
NaN	NaN	NaN	NaN	NaN	NaN	NaN	NaN	NaN	NaN	NaN	NaN	NaN	NaN	NaN	NaN	NaN	NaN	NaN	NaN	NaN	NaN	NaN	NaN	NaN	NaN	NaN	NaN	NaN	NaN	NaN	NaN	NaN	NaN	NaN	NaN	NaN	NaN	NaN	0.0351733175829059	NaN	NaN	0.057268276768325	NaN	0.0440002942255113	NaN	NaN	NaN	NaN	NaN
NaN	NaN	NaN	NaN	NaN	NaN	NaN	NaN	NaN	NaN	NaN	NaN	NaN	NaN	NaN	NaN	NaN	NaN	NaN	NaN	NaN	NaN	NaN	NaN	NaN	NaN	NaN	NaN	NaN	NaN	NaN	NaN	NaN	NaN	NaN	NaN	NaN	NaN	NaN	0.0651230848475499	NaN	NaN	0.0313006425168346	NaN	0.0228880851769353	NaN	NaN	NaN	NaN	NaN
NaN	NaN	NaN	NaN	NaN	NaN	NaN	NaN	NaN	NaN	NaN	NaN	NaN	NaN	NaN	NaN	NaN	NaN	NaN	NaN	NaN	NaN	NaN	NaN	NaN	NaN	NaN	NaN	NaN	NaN	NaN	NaN	NaN	NaN	NaN	NaN	NaN	NaN	NaN	0.0837538507329952	NaN	NaN	0.0600338833878866	NaN	0.059880266486845	NaN	0.56776753798408	NaN	NaN	NaN
NaN	NaN	NaN	NaN	NaN	NaN	NaN	NaN	NaN	NaN	NaN	NaN	NaN	NaN	NaN	NaN	NaN	NaN	NaN	NaN	NaN	NaN	NaN	NaN	NaN	NaN	NaN	NaN	NaN	NaN	NaN	NaN	NaN	NaN	NaN	NaN	0.0315586733558892	NaN	NaN	0.0364582465537404	NaN	NaN	0.0572226741763232	NaN	0.0353663214846112	NaN	0.0453483107729035	NaN	NaN	NaN
NaN	NaN	NaN	NaN	NaN	NaN	NaN	NaN	NaN	NaN	NaN	NaN	NaN	NaN	NaN	NaN	NaN	NaN	NaN	NaN	NaN	NaN	NaN	NaN	NaN	NaN	NaN	NaN	NaN	NaN	NaN	NaN	NaN	NaN	NaN	NaN	0.14285512085724	NaN	NaN	0.0367987856881502	NaN	NaN	0.0338827126400471	NaN	NaN	NaN	0.0175586269291797	NaN	NaN	NaN
NaN	NaN	NaN	NaN	NaN	NaN	NaN	NaN	NaN	NaN	NaN	NaN	NaN	NaN	NaN	NaN	NaN	NaN	NaN	NaN	NaN	NaN	NaN	NaN	NaN	NaN	NaN	NaN	NaN	NaN	NaN	NaN	NaN	NaN	NaN	NaN	0.187503984792002	NaN	NaN	0.0643574465242226	NaN	NaN	0.0272704890454914	NaN	NaN	NaN	0.0216096168773588	NaN	NaN	NaN
NaN	NaN	NaN	NaN	NaN	NaN	NaN	NaN	NaN	NaN	NaN	NaN	NaN	NaN	NaN	NaN	NaN	NaN	NaN	NaN	NaN	NaN	NaN	NaN	NaN	NaN	NaN	NaN	NaN	NaN	NaN	NaN	NaN	NaN	NaN	NaN	0.0922585631364651	NaN	NaN	0.0793983114609116	NaN	NaN	0.0280338052402881	NaN	NaN	NaN	0.0598651095498177	NaN	NaN	NaN
NaN	NaN	NaN	NaN	NaN	NaN	NaN	NaN	NaN	NaN	NaN	NaN	NaN	NaN	NaN	NaN	NaN	NaN	NaN	NaN	NaN	NaN	NaN	NaN	NaN	NaN	NaN	NaN	NaN	NaN	NaN	NaN	NaN	NaN	NaN	NaN	0.10515419313522	NaN	NaN	0.0922597412492565	NaN	NaN	0.0434864348319636	NaN	NaN	NaN	0.0468824642229958	NaN	NaN	NaN
NaN	NaN	NaN	NaN	NaN	NaN	NaN	NaN	NaN	NaN	NaN	NaN	NaN	NaN	NaN	NaN	NaN	NaN	NaN	NaN	NaN	NaN	NaN	NaN	NaN	NaN	NaN	NaN	NaN	NaN	NaN	NaN	NaN	NaN	NaN	NaN	0.014484218986884	NaN	NaN	0.0814723546567807	0.0733463984005672	NaN	0.130601072388755	NaN	NaN	NaN	0.034298370583016	NaN	NaN	NaN
NaN	NaN	NaN	NaN	NaN	NaN	NaN	NaN	NaN	NaN	NaN	NaN	NaN	NaN	NaN	NaN	NaN	NaN	NaN	NaN	NaN	NaN	NaN	NaN	NaN	NaN	NaN	NaN	NaN	NaN	NaN	NaN	NaN	NaN	NaN	NaN	NaN	NaN	NaN	0.0372219321589554	0.0281268360632923	NaN	0.056326358028038	NaN	NaN	NaN	0.0818406285728429	NaN	NaN	NaN
NaN	NaN	NaN	NaN	NaN	NaN	NaN	NaN	NaN	NaN	NaN	NaN	NaN	NaN	NaN	NaN	NaN	NaN	NaN	NaN	NaN	NaN	NaN	NaN	NaN	NaN	NaN	NaN	NaN	NaN	NaN	NaN	NaN	NaN	NaN	NaN	NaN	NaN	NaN	0.0346854790842682	0.0628289461029052	NaN	0.0175688181337761	NaN	NaN	NaN	0.0414980758320794	NaN	NaN	NaN
NaN	NaN	NaN	NaN	NaN	NaN	NaN	NaN	NaN	NaN	NaN	NaN	NaN	NaN	NaN	NaN	NaN	NaN	NaN	NaN	NaN	NaN	NaN	NaN	NaN	NaN	NaN	NaN	NaN	NaN	NaN	NaN	NaN	NaN	NaN	NaN	NaN	NaN	NaN	0.0457189330292545	0.0498953970225034	NaN	0.0286569224855533	NaN	NaN	NaN	0.114482346931909	NaN	NaN	NaN
NaN	NaN	NaN	NaN	NaN	NaN	NaN	NaN	NaN	NaN	NaN	NaN	NaN	NaN	NaN	NaN	NaN	NaN	NaN	NaN	NaN	NaN	NaN	NaN	NaN	NaN	NaN	NaN	NaN	NaN	NaN	NaN	NaN	NaN	NaN	NaN	NaN	NaN	NaN	0.0031002544208401	0.026789152327442	NaN	0.023692046758008	NaN	NaN	NaN	0.0372815429639714	NaN	NaN	NaN
NaN	NaN	NaN	NaN	NaN	NaN	NaN	NaN	NaN	NaN	NaN	NaN	NaN	NaN	NaN	NaN	NaN	NaN	NaN	NaN	NaN	NaN	NaN	NaN	NaN	NaN	NaN	NaN	NaN	NaN	NaN	NaN	NaN	NaN	NaN	NaN	NaN	NaN	NaN	0.0287879049356817	NaN	NaN	0.0201511659154294	NaN	NaN	NaN	0.0505333724814564	NaN	NaN	NaN
NaN	NaN	NaN	NaN	NaN	NaN	NaN	NaN	NaN	NaN	NaN	NaN	NaN	NaN	NaN	NaN	NaN	NaN	NaN	NaN	NaN	NaN	NaN	NaN	NaN	NaN	NaN	NaN	NaN	NaN	NaN	NaN	NaN	NaN	NaN	NaN	NaN	NaN	NaN	0.0368087706104797	NaN	NaN	0.0560205337275785	NaN	NaN	NaN	0.00856737133536374	NaN	NaN	NaN
NaN	NaN	NaN	NaN	NaN	NaN	NaN	NaN	NaN	NaN	NaN	NaN	NaN	NaN	NaN	NaN	NaN	NaN	NaN	NaN	NaN	NaN	NaN	NaN	NaN	NaN	NaN	NaN	NaN	NaN	NaN	NaN	NaN	NaN	NaN	NaN	NaN	NaN	NaN	0.00646680030408525	NaN	NaN	0.0940863340690995	NaN	NaN	NaN	0.024220632129745	NaN	NaN	NaN
NaN	NaN	NaN	NaN	NaN	NaN	NaN	NaN	NaN	NaN	NaN	NaN	NaN	NaN	NaN	NaN	NaN	NaN	NaN	NaN	NaN	NaN	NaN	NaN	NaN	NaN	NaN	NaN	NaN	NaN	NaN	NaN	NaN	NaN	NaN	NaN	NaN	NaN	NaN	0.0276118218786788	NaN	NaN	0.0904924911792366	NaN	NaN	NaN	0.0184555978319569	NaN	NaN	NaN
NaN	NaN	NaN	NaN	NaN	NaN	NaN	NaN	NaN	NaN	NaN	NaN	NaN	NaN	NaN	NaN	NaN	NaN	NaN	NaN	NaN	NaN	NaN	NaN	NaN	NaN	NaN	NaN	NaN	NaN	NaN	NaN	NaN	NaN	NaN	NaN	NaN	NaN	NaN	0.0686189966325008	0.0469561896030071	NaN	0.021068723576743	NaN	NaN	NaN	0.0863649461428597	NaN	NaN	NaN
NaN	NaN	NaN	NaN	NaN	NaN	NaN	NaN	NaN	NaN	NaN	NaN	NaN	NaN	NaN	NaN	NaN	NaN	NaN	NaN	NaN	NaN	NaN	NaN	NaN	NaN	NaN	NaN	NaN	NaN	NaN	NaN	NaN	NaN	NaN	NaN	NaN	NaN	NaN	0.0531739639350454	0.0460739788818383	NaN	0.0396980253468734	NaN	NaN	NaN	0.0337114815168373	NaN	NaN	NaN
NaN	NaN	NaN	NaN	NaN	NaN	NaN	NaN	NaN	NaN	NaN	NaN	NaN	NaN	NaN	NaN	NaN	NaN	NaN	NaN	NaN	NaN	NaN	NaN	NaN	NaN	NaN	NaN	NaN	NaN	NaN	NaN	NaN	NaN	NaN	NaN	NaN	NaN	0.00929549342192012	0.0673781930187365	0.032883772318295	NaN	0.0537583626955316	NaN	0.230517562040617	NaN	0.0132307465209514	NaN	NaN	NaN
NaN	NaN	NaN	NaN	NaN	NaN	NaN	NaN	NaN	NaN	NaN	NaN	NaN	NaN	NaN	NaN	NaN	NaN	NaN	NaN	NaN	NaN	NaN	NaN	NaN	NaN	NaN	NaN	NaN	NaN	NaN	NaN	NaN	NaN	NaN	NaN	NaN	NaN	0.0659329943491806	0.025027308320712	0.0620424145348943	NaN	0.0405449245047262	NaN	0.1025112361902	NaN	0.016931450614774	NaN	NaN	NaN
NaN	NaN	NaN	NaN	NaN	NaN	NaN	NaN	NaN	NaN	NaN	NaN	NaN	NaN	NaN	NaN	NaN	NaN	NaN	NaN	NaN	NaN	NaN	NaN	NaN	NaN	NaN	NaN	NaN	NaN	NaN	NaN	NaN	NaN	NaN	NaN	0.0272211307275152	NaN	0.0927278240470978	0.0200658307061824	0.0691285810402222	NaN	0.0314536070300209	NaN	0.0740457463934379	NaN	0.0466358456668394	NaN	NaN	NaN
NaN	NaN	NaN	NaN	NaN	NaN	NaN	NaN	NaN	NaN	NaN	NaN	NaN	NaN	NaN	NaN	NaN	NaN	NaN	NaN	NaN	NaN	NaN	NaN	NaN	NaN	NaN	NaN	NaN	NaN	NaN	NaN	NaN	NaN	NaN	NaN	0.0227269594507542	NaN	0.0154462807964773	0.0458784038441957	0.0232983711869896	NaN	0.0405996425102461	NaN	0.00273457473648104	NaN	0.0834683407953906	NaN	NaN	NaN
NaN	NaN	NaN	NaN	NaN	NaN	NaN	NaN	NaN	NaN	NaN	NaN	NaN	NaN	NaN	NaN	NaN	NaN	NaN	NaN	NaN	NaN	NaN	NaN	NaN	NaN	NaN	NaN	NaN	NaN	NaN	NaN	NaN	NaN	NaN	NaN	0.012710446097333	NaN	0.102486427816486	0.0280260950545405	0.135126473387374	NaN	0.0847573178716985	NaN	0.0227722365487382	NaN	0.0246609258342919	NaN	NaN	NaN
NaN	NaN	NaN	NaN	NaN	NaN	NaN	NaN	NaN	NaN	NaN	NaN	NaN	NaN	NaN	NaN	NaN	NaN	NaN	NaN	NaN	NaN	NaN	NaN	NaN	NaN	NaN	NaN	NaN	NaN	NaN	NaN	NaN	NaN	NaN	NaN	0.0357350541116455	NaN	0.0779152245405291	0.0957162426459517	0.0198841180434655	NaN	0.0853557222632085	NaN	0.0668792911692822	NaN	0.0680616975340965	NaN	NaN	NaN
NaN	NaN	NaN	NaN	NaN	NaN	NaN	NaN	NaN	NaN	NaN	NaN	NaN	NaN	NaN	NaN	NaN	NaN	NaN	NaN	NaN	NaN	NaN	NaN	NaN	NaN	NaN	NaN	NaN	NaN	NaN	NaN	NaN	NaN	NaN	NaN	0.0358837184865354	NaN	0.0161164837642607	0.0228863382640273	0.0250157130124721	NaN	0.0293814816501455	NaN	0.021036783698689	NaN	0.0264511815060618	NaN	NaN	NaN
NaN	NaN	NaN	NaN	NaN	NaN	NaN	NaN	NaN	NaN	0.0788602659332319	NaN	NaN	NaN	NaN	NaN	NaN	NaN	NaN	NaN	NaN	NaN	NaN	NaN	NaN	NaN	NaN	NaN	NaN	NaN	NaN	NaN	NaN	NaN	NaN	NaN	0.0413806377941014	NaN	0.021826335638786	0.0180822549173797	0.062289916870546	NaN	0.0537887148448798	NaN	0.0197764518555128	NaN	0.069952375814735	NaN	NaN	NaN
NaN	NaN	NaN	NaN	NaN	NaN	NaN	NaN	NaN	NaN	0.110678735877967	NaN	NaN	NaN	NaN	NaN	NaN	NaN	NaN	NaN	NaN	NaN	NaN	NaN	NaN	NaN	NaN	NaN	NaN	NaN	NaN	NaN	NaN	NaN	NaN	NaN	0.0370141024158228	NaN	0.0164677885258808	0.0723099039721941	0.077545286445441	NaN	0.0859459784497771	NaN	0.0172387417192642	NaN	0.0820695695567908	NaN	NaN	NaN
NaN	NaN	NaN	NaN	NaN	NaN	NaN	NaN	NaN	NaN	0.3837189471529	NaN	NaN	NaN	NaN	NaN	NaN	NaN	NaN	NaN	NaN	NaN	NaN	0.0328315090843911	NaN	NaN	NaN	NaN	NaN	NaN	NaN	NaN	NaN	NaN	NaN	NaN	0.033009140986234	NaN	0.0296716449207153	0.0084000302817531	0.0320008863515748	NaN	0.0598258639113418	NaN	0.00912623041438632	NaN	0.0597625222011002	NaN	NaN	NaN
NaN	NaN	NaN	NaN	NaN	NaN	NaN	NaN	NaN	NaN	0.373404029937409	NaN	NaN	NaN	NaN	NaN	NaN	NaN	NaN	NaN	NaN	NaN	NaN	0.0706597391654795	NaN	NaN	NaN	NaN	NaN	NaN	NaN	NaN	NaN	NaN	NaN	NaN	0.055073700793997	NaN	0.0438915992028838	0.0397542980151212	0.0326003019062997	NaN	0.0148474422070612	NaN	0.0321302259288516	NaN	0.0519821747502577	NaN	NaN	NaN
NaN	NaN	NaN	NaN	NaN	NaN	NaN	NaN	NaN	NaN	0.0767037591624979	NaN	NaN	NaN	NaN	NaN	NaN	NaN	NaN	NaN	0.0643204376125937	NaN	NaN	0.0492654538958065	NaN	NaN	NaN	NaN	NaN	NaN	NaN	NaN	NaN	NaN	NaN	NaN	0.0478827226487823	NaN	0.0302526618816418	0.0275236333558892	0.0636307153771353	NaN	0.0258787853521838	NaN	0.0362800361793208	NaN	0.0277721770270356	NaN	NaN	NaN
NaN	NaN	NaN	NaN	NaN	NaN	NaN	NaN	NaN	NaN	0.0286267126518945	NaN	NaN	NaN	NaN	NaN	NaN	NaN	NaN	NaN	0.0466660607542998	NaN	NaN	0.0456264598583314	NaN	NaN	NaN	NaN	NaN	NaN	NaN	NaN	NaN	NaN	NaN	NaN	0.054559806034348	NaN	0.0696287302149258	0.0564357473468852	0.0684558468202631	NaN	0.0587519258136295	NaN	0.0648624729037258	NaN	0.0572787541811479	NaN	NaN	NaN
NaN	NaN	NaN	NaN	NaN	NaN	NaN	NaN	NaN	NaN	0.0820082129908225	NaN	NaN	NaN	NaN	NaN	NaN	NaN	NaN	NaN	0.0114196340887764	NaN	NaN	0.0629664893195951	NaN	NaN	NaN	NaN	NaN	NaN	NaN	NaN	NaN	NaN	NaN	NaN	0.0354584198076376	NaN	0.0453908014827957	0.0471061537971238	0.0745494444480225	NaN	0.0170527133182827	NaN	0.0734338874832678	NaN	0.117478015163642	NaN	NaN	NaN
NaN	NaN	NaN	NaN	NaN	NaN	NaN	NaN	NaN	NaN	0.0582498389779109	NaN	NaN	NaN	NaN	NaN	NaN	NaN	NaN	NaN	0.00954436430532167	NaN	NaN	0.0557378137502692	NaN	NaN	NaN	NaN	NaN	NaN	NaN	NaN	NaN	NaN	NaN	NaN	0.0371282082243495	NaN	0.0367976172816915	0.0693996695530193	0.0236814349617305	NaN	0.0380722860508801	NaN	0.054634590105043	NaN	0.0175132520403625	NaN	NaN	NaN
NaN	NaN	NaN	NaN	NaN	NaN	NaN	NaN	NaN	NaN	0.0411884921753278	NaN	NaN	NaN	NaN	NaN	NaN	NaN	NaN	NaN	0.0741650147568799	NaN	NaN	0.00821388270971785	NaN	NaN	NaN	NaN	NaN	NaN	NaN	NaN	NaN	NaN	NaN	NaN	0.0509088315463639	0.0325409483689451	0.0351850957473859	0.055157170845077	0.0705492781353176	NaN	0.123072687783919	NaN	0.0616321559445788	NaN	0.0382747808063978	NaN	NaN	NaN
NaN	NaN	NaN	NaN	NaN	NaN	NaN	NaN	NaN	NaN	0.0364881139315038	NaN	NaN	NaN	NaN	NaN	NaN	NaN	NaN	NaN	0.0503151432986285	NaN	NaN	NaN	NaN	NaN	NaN	NaN	NaN	NaN	NaN	NaN	NaN	NaN	0.0665355387154236	NaN	0.0189231260972426	0.0630455129202372	0.03274009412711	0.0139245528577216	0.0405136743510774	NaN	0.0753717051010103	NaN	0.0353718030706815	NaN	0.0521788230817625	NaN	NaN	NaN
NaN	NaN	NaN	NaN	NaN	NaN	NaN	NaN	NaN	NaN	0.0716495210276198	NaN	NaN	NaN	NaN	NaN	NaN	NaN	NaN	NaN	0.496045636051771	NaN	NaN	NaN	NaN	NaN	NaN	NaN	NaN	NaN	NaN	NaN	NaN	NaN	0.133144045618958	NaN	0.0479787249631742	0.0469150551739809	0.0507871011455693	0.058078063940693	0.0590396820737535	NaN	0.0861464984336089	NaN	0.0465037584326364	NaN	0.0551939374783305	NaN	NaN	NaN
NaN	NaN	NaN	NaN	NaN	NaN	NaN	NaN	NaN	NaN	0.11999358827928	NaN	NaN	NaN	NaN	NaN	NaN	NaN	NaN	NaN	0.540425958998208	NaN	NaN	NaN	NaN	NaN	NaN	NaN	NaN	NaN	NaN	NaN	NaN	NaN	0.143013459999645	NaN	0.0411669511883438	0.0601598602156512	0.0180986705596267	0.0201198687841859	0.0256088722307507	NaN	0.06522739107384	NaN	0.0343135624427394	NaN	0.0780892873515562	NaN	NaN	NaN
NaN	NaN	NaN	NaN	NaN	NaN	NaN	NaN	NaN	NaN	0.0819974427384635	NaN	NaN	NaN	NaN	NaN	NaN	NaN	NaN	NaN	0.0770686264776824	NaN	NaN	NaN	NaN	NaN	NaN	NaN	NaN	NaN	NaN	NaN	NaN	NaN	0.0465560448897896	NaN	0.0337723480394917	0.0800682639758383	0.0342175652392093	0.0188161041617947	0.043312786674181	NaN	0.053729307024831	NaN	0.0323071568410099	NaN	0.0213474116851847	NaN	NaN	NaN
NaN	NaN	NaN	NaN	NaN	NaN	NaN	NaN	NaN	NaN	0.0753506087899834	NaN	NaN	NaN	NaN	NaN	NaN	NaN	NaN	NaN	NaN	NaN	NaN	NaN	NaN	NaN	NaN	NaN	NaN	NaN	NaN	NaN	NaN	NaN	0.0176260982446819	NaN	0.0625790525360584	0.111603452206299	0.0429914281232641	0.0161865199184326	0.0309193559188216	NaN	0.0569560159086898	NaN	0.0562815146389997	NaN	0.0447527795804324	NaN	NaN	0.0736999622053203
NaN	NaN	NaN	NaN	NaN	NaN	NaN	NaN	NaN	NaN	0.0392936956225745	NaN	NaN	NaN	NaN	NaN	NaN	NaN	NaN	NaN	NaN	NaN	NaN	NaN	NaN	NaN	NaN	NaN	NaN	NaN	NaN	NaN	NaN	NaN	0.0559220643869236	NaN	0.0780893028897615	0.0832281663966336	0.0589835125120069	0.0320528876570931	0.04591595224559	NaN	0.018217246618703	NaN	0.103601955415751	NaN	0.0919553744170691	NaN	NaN	0.0342141390725152
NaN	NaN	NaN	NaN	NaN	NaN	NaN	NaN	NaN	NaN	0.0113527783077375	NaN	NaN	NaN	NaN	NaN	NaN	NaN	NaN	NaN	NaN	NaN	NaN	NaN	NaN	NaN	NaN	NaN	NaN	NaN	NaN	NaN	NaN	NaN	0.0258355033955844	NaN	0.00916407344511481	0.0642680319904913	0.103785527181165	0.0286234076004084	0.0706684434268697	NaN	0.0721579484381691	NaN	0.0747787144443493	NaN	0.0578898004141959	NaN	NaN	0.00650670588732718
NaN	NaN	NaN	NaN	NaN	NaN	NaN	NaN	NaN	NaN	0.0491027635033486	NaN	NaN	NaN	NaN	NaN	NaN	NaN	NaN	NaN	NaN	NaN	NaN	NaN	NaN	NaN	NaN	NaN	NaN	0.485468105337769	NaN	NaN	NaN	NaN	0.0813099970726291	NaN	0.0159948667369226	0.0292366882563015	0.00720605308885133	0.0270559221921183	0.0297455509455291	NaN	0.0486414317367024	NaN	0.0411365959892846	NaN	NaN	NaN	NaN	0.0276076631187896
NaN	NaN	NaN	NaN	0.059964668298028	NaN	NaN	NaN	NaN	NaN	0.0735453511162816	NaN	NaN	NaN	NaN	NaN	NaN	NaN	NaN	NaN	NaN	NaN	NaN	NaN	NaN	NaN	NaN	NaN	NaN	0.0268369078940041	NaN	NaN	0.145005864761348	NaN	0.631028713018213	NaN	0.0212791814236002	0.0280779709321435	0.0423087471042525	0.0421023651154017	0.0263970018799142	NaN	0.0165945540717663	NaN	0.0590414781068011	NaN	NaN	NaN	0.0850435557239925	0.0461090007970963
NaN	NaN	NaN	NaN	0.0498776696664187	NaN	NaN	NaN	NaN	NaN	NaN	NaN	NaN	NaN	NaN	NaN	NaN	NaN	NaN	NaN	NaN	NaN	NaN	NaN	NaN	NaN	NaN	NaN	NaN	0.0335470432277767	NaN	NaN	0.0515951740007267	NaN	NaN	NaN	0.0397735005673629	0.0390319566623549	0.045374975944386	0.00719801944392071	0.0345804039222888	NaN	0.0222438036399172	NaN	0.0369596196947327	NaN	NaN	NaN	0.0641122344499637	0.0116743445282555
NaN	NaN	NaN	NaN	0.0860044019213546	NaN	NaN	NaN	NaN	NaN	NaN	NaN	NaN	NaN	NaN	NaN	NaN	NaN	NaN	NaN	NaN	NaN	NaN	NaN	NaN	NaN	NaN	NaN	NaN	0.0658478344729363	0.0387339926513742	NaN	0.0319359367315572	NaN	NaN	NaN	0.0534071733983542	0.0859397446728067	0.040403860149456	0.0101020210060641	0.0141951178466384	NaN	0.0398696595450291	NaN	0.0315240182969548	NaN	NaN	NaN	0.0153055911558275	0.0294663137257027
NaN	NaN	NaN	NaN	0.0719916341810909	NaN	NaN	NaN	NaN	NaN	NaN	NaN	NaN	NaN	NaN	NaN	NaN	NaN	NaN	NaN	NaN	NaN	NaN	NaN	NaN	NaN	NaN	NaN	NaN	0.055638199918976	0.0826982483884327	NaN	0.0542335339127085	NaN	NaN	NaN	0.0499032779892701	0.119143196340758	0.0485355753772258	0.052627499573145	0.0191001278846359	NaN	0.031208120043211	NaN	0.0350283005292009	NaN	NaN	NaN	0.0159903550348983	0.0942255356047859
NaN	NaN	NaN	NaN	0.054745528980811	NaN	NaN	NaN	NaN	NaN	NaN	NaN	NaN	NaN	NaN	NaN	NaN	NaN	NaN	NaN	NaN	NaN	NaN	NaN	NaN	NaN	NaN	NaN	NaN	0.0552791795962745	0.0101177522495814	NaN	0.0177384315907343	NaN	NaN	0.0486945850367129	0.0565915766501478	0.0529963804216653	0.0727449794318357	0.0397403539473544	0.0715333986598243	NaN	0.0590348096008489	NaN	0.0471807950384128	NaN	NaN	NaN	0.0392263303173232	0.113314638287952
NaN	NaN	NaN	NaN	0.0326745415594531	NaN	NaN	NaN	NaN	NaN	NaN	NaN	NaN	NaN	NaN	NaN	NaN	NaN	NaN	NaN	NaN	NaN	NaN	NaN	NaN	NaN	NaN	NaN	NaN	0.0115501750515501	0.0491726805723207	NaN	0.0293380284685014	NaN	0.49340173874452	0.0252550056335277	0.0151794360633578	0.0488937787465207	0.0231489872022391	0.0981514793376677	0.0810929357778039	NaN	0.0273847386635647	NaN	0.0341034655847667	NaN	NaN	NaN	0.0435107095745955	0.0342808813572802
NaN	NaN	NaN	NaN	0.0252982184833158	NaN	NaN	NaN	NaN	NaN	NaN	NaN	NaN	NaN	NaN	NaN	NaN	NaN	NaN	NaN	NaN	NaN	NaN	NaN	0.0704728654047787	NaN	NaN	NaN	NaN	0.0753249596613389	0.0876788436642282	NaN	0.036216402496894	NaN	0.0710451186051416	0.0391210231405205	0.0705243194003155	0.0304027612569704	0.0479939272983493	0.0725946561451812	0.0592432917580871	NaN	0.0767427715496718	NaN	0.031503013140622	NaN	NaN	NaN	0.0749760708913395	0.0207179962105612
NaN	NaN	NaN	NaN	0.0185940186160708	NaN	NaN	NaN	NaN	NaN	NaN	NaN	NaN	NaN	NaN	NaN	NaN	NaN	NaN	NaN	NaN	NaN	NaN	NaN	0.0428876143337065	NaN	NaN	NaN	NaN	NaN	0.06700273436388	NaN	0.0513881571720335	NaN	0.110680010845891	0.0625166732540552	0.0834983958213243	0.0273587117544044	0.0612675520904396	0.101545379089351	0.0524842463901592	NaN	0.058356829463862	NaN	0.0288675487127047	NaN	NaN	NaN	0.0588482076911762	0.0101959356132001
NaN	NaN	NaN	NaN	0.0371747710320891	NaN	NaN	NaN	NaN	NaN	NaN	NaN	NaN	NaN	NaN	NaN	NaN	NaN	NaN	NaN	NaN	NaN	NaN	NaN	0.0655026283525948	NaN	NaN	NaN	NaN	NaN	0.0276026061813754	NaN	0.0864562902597337	NaN	0.0320294586694835	0.0164559692790179	0.0441719369912695	0.0133265250922538	0.0730518300896395	0.0624902100975498	0.103199605180066	NaN	0.0275612030542959	NaN	0.0437093192893817	NaN	NaN	NaN	0.0624405295647269	0.039767916610818
NaN	NaN	NaN	NaN	0.00656902826345822	NaN	NaN	NaN	NaN	NaN	NaN	NaN	NaN	NaN	NaN	NaN	NaN	0.0321383288566242	NaN	0.0230433639835687	NaN	NaN	NaN	NaN	0.0275485139834778	NaN	NaN	NaN	NaN	NaN	0.00515031270729321	NaN	0.0215037985883336	NaN	0.131716482976596	NaN	0.0769962450286077	0.0261247238076913	0.0195841973773562	0.0366349261748128	0.0281131868269585	NaN	0.0317763608895589	NaN	0.0470153367274894	NaN	NaN	NaN	0.0549913934329963	0.0615763257421826
NaN	NaN	NaN	NaN	0.0796956217733192	NaN	NaN	NaN	NaN	NaN	NaN	NaN	NaN	NaN	NaN	NaN	NaN	0.0127707326246388	0.0480277991805124	0.0364558922892909	NaN	NaN	NaN	NaN	0.0715866515943928	NaN	NaN	NaN	NaN	NaN	0.0764096337070617	NaN	0.0583793894039378	NaN	0.02372833390673	NaN	0.0362010272208739	0.0322902302415516	0.0244403794617456	0.0161818010636216	0.0471547092287182	NaN	0.0542597666645432	NaN	0.0523374788782218	NaN	NaN	NaN	0.0709931085134369	0.0199106348490674
NaN	NaN	NaN	NaN	0.109390744653881	NaN	NaN	NaN	NaN	NaN	NaN	NaN	NaN	NaN	NaN	NaN	NaN	0.0158807520882098	0.0731333517462212	0.0409181085110644	NaN	NaN	NaN	NaN	0.0316002414471906	NaN	NaN	NaN	NaN	NaN	0.117360768654968	NaN	0.0666239885336754	NaN	0.0405800254145548	NaN	0.029678366129731	0.0532414418752622	0.0291464232610467	0.0487326363074373	0.0194003475647313	NaN	0.0301256874686534	NaN	0.0221365498896129	NaN	NaN	NaN	0.0489422016537286	0.0325519606109639
NaN	NaN	NaN	NaN	0.0789405525274372	NaN	NaN	NaN	NaN	NaN	0.0298443692455161	NaN	NaN	NaN	NaN	NaN	NaN	0.0293501045010386	0.0174868222402711	0.0617244333209283	NaN	NaN	NaN	NaN	NaN	NaN	NaN	NaN	NaN	NaN	0.0520179329082722	NaN	0.0482865782068505	NaN	0.0269172517257998	0.100729250833636	0.0621277411106132	0.0511951855541872	0.0314299008148674	0.0533583893391177	0.013709519518554	NaN	0.0713142373779043	NaN	0.0378521643286947	NaN	NaN	NaN	0.0369787301305328	0.0220673443754025
NaN	NaN	NaN	NaN	0.0310622328311634	NaN	NaN	NaN	NaN	NaN	0.0244424782896995	NaN	NaN	NaN	NaN	NaN	NaN	0.0784076013866605	0.031742687873456	0.0653780936841963	NaN	NaN	NaN	NaN	NaN	NaN	NaN	NaN	NaN	NaN	0.0500533993146002	NaN	0.0659892753821721	NaN	0.073565684031094	0.037860045033789	0.0470320949958335	0.0413043830921289	0.0235373877042458	0.0772181319549535	0.0251334682694594	NaN	0.339395273342377	NaN	0.0180505528845135	NaN	NaN	NaN	0.0764414400214877	0.0375850451715479
NaN	NaN	NaN	NaN	0.0366536706229331	NaN	NaN	NaN	NaN	NaN	0.0230292063982737	NaN	NaN	NaN	NaN	NaN	NaN	0.0384331013886889	0.0297338308692532	0.0903850933969684	NaN	NaN	NaN	NaN	NaN	NaN	NaN	NaN	NaN	NaN	0.102252080274857	NaN	0.0549161914714018	NaN	0.0658031102556674	0.0202305311534489	0.0837688300192655	0.0251002574715248	0.0454303607907844	0.0142692036177045	0.0350328340443499	NaN	0.565564037197906	NaN	0.0517725145313941	0.0251888689323653	NaN	NaN	0.0501619084342459	0.0280947909653697
NaN	NaN	NaN	NaN	0.0378845865898866	NaN	NaN	NaN	NaN	NaN	0.0874503311070551	NaN	NaN	NaN	NaN	NaN	NaN	0.0689911440728758	0.0742479360562556	0.0425248410612042	NaN	NaN	NaN	NaN	NaN	NaN	NaN	NaN	NaN	NaN	0.0575237793820189	NaN	0.0417300757647613	NaN	0.0016058057772201	0.0475499787192179	0.0567564649302256	0.0293430234141473	0.0398707187863538	0.0474280025025593	0.0281461301299684	NaN	NaN	NaN	0.0335866811946559	0.0385411614131645	NaN	0.27820357321824	0.579685558429745	0.0165360023883519
NaN	NaN	NaN	NaN	0.054719333150915	NaN	NaN	NaN	0.0520943921391148	NaN	0.0268304453553077	NaN	NaN	NaN	NaN	NaN	NaN	0.0712887080693688	NaN	0.0617230767669148	NaN	NaN	NaN	NaN	NaN	NaN	NaN	NaN	NaN	NaN	0.0649615946907185	NaN	0.0988548009581724	NaN	0.0472905096399286	0.0344914224213415	0.0530552922094821	0.0302076789282537	0.0568494242580012	0.0245304189578303	0.0772988264040618	NaN	NaN	NaN	0.0582998235928572	0.0660452742551712	NaN	0.60813840567298	0.668236829675501	0.0504154677472076
NaN	NaN	NaN	NaN	0.0290225823271444	NaN	NaN	NaN	0.0758117111048203	NaN	0.0566201750502325	NaN	NaN	NaN	NaN	NaN	NaN	0.0251958161598022	NaN	0.0963173388417208	NaN	NaN	NaN	NaN	NaN	NaN	NaN	NaN	NaN	NaN	0.0550786474724833	NaN	0.0758620294033378	NaN	0.0268501226034601	0.0537255350331323	0.0170736879376992	0.05802416675569	0.0105377905088846	0.0740143269518784	0.0632694097967163	NaN	NaN	NaN	0.0485196697213714	0.0173858425612266	NaN	0.556750539111354	0.0707156418154154	0.0759605510951613
NaN	NaN	NaN	NaN	0.0133819964229968	NaN	NaN	NaN	0.0309881389855459	NaN	0.0271412436687631	NaN	NaN	NaN	NaN	NaN	NaN	0.0764795644512636	NaN	0.0230048321234876	NaN	NaN	NaN	NaN	NaN	NaN	NaN	NaN	NaN	NaN	0.0656376992357801	NaN	0.0629200762988645	NaN	0.113636613323508	0.0469225971454269	0.0388145348530663	0.0632919723332601	0.0451768012807617	0.063134785263075	0.0703042409475294	NaN	NaN	NaN	0.0959862856676833	0.051686408367076	NaN	0.0380667052559617	0.0234140919428158	0.0779795106461511
NaN	NaN	NaN	NaN	0.0590292152201139	NaN	NaN	NaN	0.0704307810643297	NaN	0.0698849089588974	NaN	NaN	NaN	NaN	NaN	NaN	0.0351905338462326	NaN	0.0550825738950742	NaN	NaN	NaN	NaN	NaN	NaN	NaN	NaN	NaN	NaN	0.0580343613502326	NaN	0.0540490369671848	NaN	0.0403475568513013	0.0178691000692439	0.0375190554442008	0.0882725133536622	0.0379194990406822	0.0277269311284341	0.0662490175043056	NaN	NaN	NaN	0.0805585376546492	0.0165667430682542	NaN	0.0946952789400126	0.0513326737760786	0.0714917764138559
NaN	NaN	NaN	NaN	0.0380079215117528	NaN	NaN	NaN	0.0317299324607133	NaN	0.0428199601226425	NaN	NaN	NaN	NaN	NaN	NaN	0.0329148913278799	NaN	0.0629609016135211	NaN	NaN	NaN	NaN	NaN	NaN	NaN	NaN	NaN	NaN	0.0531675973084011	NaN	0.0403615245690004	NaN	0.024033108157493	0.0519909650799452	0.03641348361972	0.0443199248791432	0.0123890294469638	0.0255857615884585	0.0699573592990915	NaN	NaN	NaN	0.0872100221877055	0.0750529217319245	NaN	0.576050942287508	0.0414218208773355	0.00713060955338914
NaN	NaN	NaN	NaN	0.0356775048770177	NaN	NaN	NaN	0.0801637801845462	NaN	0.058727306118278	NaN	NaN	NaN	NaN	NaN	NaN	0.110422202949038	NaN	0.0398236881051776	NaN	NaN	NaN	NaN	NaN	NaN	NaN	NaN	NaN	NaN	0.0947666946592713	NaN	0.0537748218002174	NaN	0.0345131750236275	0.057171199017875	0.0885133490268529	0.0236643660474635	0.0346632940295967	0.0785196860211601	0.0289815694676874	NaN	NaN	NaN	0.0208516760609812	0.0636402061367877	NaN	0.503389686442119	0.0446576525991256	0.0393463527182
NaN	NaN	NaN	NaN	0.0580328218727247	NaN	NaN	NaN	0.0183816043970808	NaN	0.0848444752983264	NaN	NaN	NaN	NaN	NaN	NaN	0.08096411293096	NaN	0.0419858370156296	NaN	NaN	NaN	NaN	NaN	NaN	NaN	NaN	NaN	NaN	0.121331828060839	NaN	0.0450432172359871	NaN	0.181123804133184	0.0435839091357713	0.0678629852101022	0.0233512489706	0.0214765384910108	0.0417908789508828	0.0550436698264062	NaN	NaN	NaN	0.0274820885235761	0.0553618743597231	NaN	0.0395515361441868	0.025337225212933	0.0372931449690949
NaN	NaN	NaN	NaN	0.0195821969549021	NaN	NaN	NaN	0.0467180507164673	NaN	0.0535034509856441	NaN	NaN	NaN	NaN	NaN	NaN	0.027152394805845	NaN	0.0372855054007847	NaN	NaN	NaN	NaN	NaN	NaN	NaN	NaN	NaN	NaN	0.131418798399934	0.0353642578332203	0.0682998163596381	NaN	0.0852734084454969	0.0160304625865839	0.0622574514860883	0.0256950842318052	0.101662744439351	0.0441117858356513	0.0859109741390753	NaN	NaN	NaN	0.0437500094113955	0.0429226622295803	NaN	0.0229712693364011	0.0594457899816787	0.0504868851361406
NaN	NaN	NaN	NaN	0.0660376009037477	NaN	NaN	NaN	0.0817871491226647	NaN	0.106626437272998	NaN	NaN	NaN	NaN	NaN	NaN	0.0727472870920576	NaN	NaN	NaN	NaN	NaN	NaN	NaN	NaN	NaN	NaN	NaN	NaN	0.0523262291045123	0.0308672623206314	0.0521506113895795	NaN	0.049571860365257	0.0486646920796793	0.089855145702319	0.0316411736548573	0.0490862043733458	0.0556300257236136	0.0865224112902073	NaN	NaN	NaN	0.0734773016912791	0.0444234379064412	NaN	0.0778827216524338	0.0158480681308922	0.0378447143810454
NaN	NaN	NaN	NaN	0.0604910751468698	NaN	NaN	NaN	0.0643457978979745	NaN	0.0598625673969191	NaN	NaN	NaN	NaN	NaN	NaN	0.205092830060846	NaN	NaN	NaN	NaN	NaN	NaN	NaN	NaN	NaN	NaN	NaN	NaN	0.0631165723191161	0.0444822125666356	0.0603661561722102	NaN	0.0815363644804043	0.0309540671987393	0.0678540554474008	0.0531583027024651	0.0228474713997097	0.0507557456477367	0.0693851067460978	NaN	NaN	NaN	0.0159033811135133	0.0354994516051344	0.169923553702989	0.0695028393571396	0.0238417073404913	0.0767842282861304
NaN	NaN	NaN	NaN	0.0180647259014879	NaN	NaN	NaN	0.0363716189922527	NaN	0.258132195307655	NaN	NaN	NaN	NaN	NaN	NaN	0.0504364387636289	NaN	NaN	NaN	NaN	NaN	NaN	NaN	NaN	0.100870698948457	NaN	NaN	NaN	0.0557515298505185	0.0164141755035617	0.00378034979207176	NaN	0.0656227401598577	0.0561273826900129	0.0296450731381416	0.102779056466686	0.130450851251222	0.0539136705579971	0.0297430440314178	NaN	NaN	NaN	0.0257477283126264	0.00741110700970513	0.241812663185564	NaN	0.054057749168935	0.057343450393879
NaN	NaN	NaN	NaN	0.0156842451876675	NaN	NaN	NaN	0.0458235458826889	NaN	0.257953384947251	NaN	NaN	NaN	NaN	NaN	NaN	0.0765184832655238	NaN	NaN	NaN	NaN	NaN	NaN	NaN	NaN	0.0178353204390001	NaN	NaN	NaN	0.0837749897639073	0.0459849614003481	0.0285267282572644	NaN	0.0137549078762866	0.0534450657728865	0.0237656374305506	0.017448400202761	0.0365140019946573	0.0514676855959477	0.0349201315518766	NaN	NaN	0.267347444436805	0.0404801506151263	0.0241373484741502	0.151459799405486	NaN	0.0498853558337814	0.0240279731420242
NaN	NaN	NaN	NaN	0.0331434870630177	NaN	NaN	NaN	0.0337675674878516	NaN	0.0362428303206452	NaN	NaN	NaN	NaN	NaN	NaN	NaN	NaN	NaN	NaN	NaN	NaN	NaN	NaN	NaN	0.108940499924333	NaN	NaN	NaN	0.0818283432306844	0.0450070034423223	0.0310023261929351	NaN	0.0703356759752436	0.0994884813490852	0.0858311956028184	0.0172471427323111	0.0265202368499922	0.0248636589520646	0.0467527295249782	NaN	NaN	0.0806937293244014	0.0264058292334233	0.0870963171719355	0.209466222326067	0.0224159028547177	0.295086725120976	0.0385569040744948
NaN	NaN	NaN	0.251798428478829	0.0646477372546041	NaN	NaN	NaN	0.0963500767470689	NaN	0.048255213043965	NaN	NaN	NaN	NaN	NaN	NaN	NaN	NaN	NaN	NaN	NaN	NaN	NaN	NaN	NaN	0.0227830189550708	NaN	NaN	NaN	0.103355451068073	0.0312359860935889	0.0904775352015085	NaN	0.0368830480907156	0.0333966374847518	0.0420942636673625	0.0789577996654522	0.063065232400174	0.00897185820987847	0.0985490378894364	NaN	NaN	0.0363368134985557	0.0546056714376745	0.101410231239633	0.281600240099351	0.027722456690341	NaN	0.0757467366578519
NaN	NaN	NaN	0.204475880419056	0.274668074131795	NaN	NaN	NaN	0.0987070882988227	NaN	0.0145523372060993	NaN	NaN	NaN	NaN	NaN	NaN	NaN	NaN	NaN	NaN	NaN	NaN	NaN	NaN	NaN	0.177424130527239	NaN	NaN	NaN	0.0794310305764207	0.0490441100500778	0.188917570684056	NaN	0.0263782490312798	0.0229129959833069	0.0823127594821355	0.0678278946938914	0.0780747838657598	0.372008155894905	0.0384964090045543	NaN	NaN	0.0769621729471499	0.0756693113062733	0.0566901852875363	0.32864752073575	0.126509713224995	NaN	0.0101066634072388
NaN	NaN	NaN	0.254243346316076	0.0358742681877845	NaN	NaN	NaN	0.0462671540473368	NaN	0.362589942825897	NaN	NaN	NaN	NaN	NaN	NaN	NaN	NaN	NaN	NaN	NaN	NaN	NaN	NaN	NaN	0.0335092114552498	NaN	NaN	NaN	0.0324181820781565	0.0459715298781338	0.0641255185933323	NaN	0.0380577223002375	0.0313001387337004	0.0402527363358717	0.0291867770585922	0.0468931030358721	0.0265315571359828	0.0877120348809857	NaN	NaN	0.114640204182609	0.10666261362556	0.0125238870281218	0.195510442024509	0.172702631361941	NaN	0.0627897412781715
NaN	NaN	NaN	0.347793351953856	0.0481445768023511	NaN	NaN	NaN	0.0287445417849082	NaN	0.339956216754153	NaN	NaN	NaN	NaN	NaN	NaN	NaN	NaN	NaN	NaN	NaN	NaN	NaN	NaN	NaN	0.0182333972408724	NaN	NaN	NaN	0.0394688733179773	0.0994130676895688	0.0326914797791906	NaN	0.0411395900896863	0.0747196915844984	0.0512006290281815	0.0578084281623585	0.0345449238808973	0.35162240202471	0.0830798431595938	NaN	NaN	0.0571277466644542	0.108502174959111	0.0862076246688471	0.235230998362174	0.190188262539974	NaN	0.0329507777570619
NaN	NaN	NaN	0.441000533162343	0.229015613435013	NaN	NaN	NaN	0.0510817078731785	NaN	NaN	NaN	NaN	NaN	NaN	NaN	NaN	NaN	NaN	NaN	NaN	NaN	NaN	NaN	NaN	NaN	0.0351368982355832	NaN	NaN	NaN	0.0611235369920061	0.0139022155034511	0.0227867408921292	NaN	0.0431811517338218	0.0311424111684023	0.0337991647513485	0.0187073212193193	0.0607328261864574	0.0515606297607315	0.0810963849249202	NaN	NaN	0.0299318214500408	0.07162528007014	0.020268916063965	NaN	0.0234577181207565	NaN	0.0462403556871297
NaN	NaN	NaN	NaN	NaN	NaN	NaN	NaN	0.0245647942610235	NaN	NaN	NaN	NaN	NaN	NaN	NaN	NaN	NaN	NaN	NaN	NaN	NaN	NaN	NaN	NaN	NaN	NaN	NaN	NaN	NaN	0.0722407318276499	0.0345495554486387	0.0172155619621171	NaN	0.0352321792068858	0.0802473121062657	0.0531670156009433	0.0585789826991037	0.0629979876858461	0.0694864092202044	0.057592163100854	NaN	NaN	0.0408815308980778	0.0725624566484675	0.0248783365016815	NaN	0.0307431181475812	NaN	0.0121804228262707
NaN	NaN	NaN	NaN	NaN	NaN	NaN	NaN	0.023947939671119	NaN	NaN	NaN	NaN	NaN	NaN	NaN	NaN	NaN	NaN	NaN	NaN	NaN	NaN	NaN	NaN	NaN	NaN	NaN	NaN	NaN	0.0276097233714647	0.0706392188738866	0.0459917265541965	NaN	0.0489682140711552	0.149824108961769	0.0891739521732502	0.0666499159402548	0.0164762624278912	0.0627133149157025	0.0248776090263297	NaN	NaN	0.0193800868381723	0.0532192887771197	0.0181883677098447	NaN	0.0691762937281106	NaN	0.0431656721576113
NaN	NaN	NaN	NaN	NaN	NaN	NaN	NaN	0.0474397539677129	NaN	NaN	NaN	NaN	NaN	NaN	NaN	NaN	NaN	NaN	NaN	NaN	NaN	NaN	NaN	NaN	NaN	NaN	NaN	NaN	NaN	0.0654011745415004	0.0284517434768612	0.0498864316376108	NaN	0.0120104284734755	0.0718656008993628	0.0626943519464739	0.0589449723749892	0.0216773726381819	0.033163819509644	0.034966584543539	NaN	NaN	0.0217649243194643	0.0345545919430764	0.102556812793434	NaN	0.524943638808118	NaN	0.0968315386288372
NaN	NaN	NaN	NaN	NaN	NaN	NaN	NaN	0.0224793399368097	NaN	NaN	NaN	NaN	NaN	NaN	NaN	NaN	NaN	NaN	NaN	NaN	NaN	NaN	NaN	NaN	NaN	NaN	NaN	NaN	NaN	0.0387520498768927	0.0556474343181119	0.0415400579703138	NaN	0.0460926149201764	0.0190799683646168	0.0541054796228475	0.0699694087776026	0.0119846544443987	0.0620888412677344	0.0435836341326192	NaN	NaN	0.0780026334130246	0.0633952716095899	0.0441891828033346	NaN	0.134088509160558	NaN	0.0327726088145862
NaN	NaN	NaN	NaN	NaN	NaN	NaN	NaN	0.0419079543037939	0.115466029727482	NaN	NaN	NaN	NaN	NaN	NaN	NaN	NaN	NaN	NaN	NaN	NaN	NaN	NaN	NaN	NaN	NaN	NaN	NaN	NaN	0.0345260783884977	0.042240649081067	0.0641889842038857	NaN	0.0389891354128368	0.0238528183353319	0.0180158835766762	0.0647399285865863	0.0367842077238533	0.0732729527596073	0.0790090221761108	NaN	NaN	0.0653821135271808	0.0260620510203031	0.09366174950321	NaN	NaN	NaN	0.0586399813191595
NaN	NaN	NaN	NaN	NaN	NaN	NaN	NaN	0.0597538571103162	0.0322894864737584	NaN	0.15510703697789	NaN	NaN	NaN	NaN	NaN	NaN	NaN	NaN	NaN	NaN	NaN	0.444967933638725	NaN	NaN	NaN	NaN	NaN	NaN	0.0437725436829983	0.0552897745549627	0.0664401125827602	NaN	0.0304221034728271	0.050198614558769	0.042446590754834	0.0754958432771033	0.0126089500614303	0.0403695150414746	0.0296997236798744	NaN	NaN	0.0404433319711245	0.0344135841789602	0.0646301964080107	NaN	NaN	NaN	0.057347670259162
NaN	NaN	NaN	NaN	NaN	NaN	NaN	NaN	0.0846718796458675	0.0524452423617125	NaN	0.0795046153234092	NaN	NaN	NaN	NaN	NaN	NaN	NaN	NaN	NaN	NaN	NaN	0.385377022787432	NaN	NaN	NaN	NaN	NaN	NaN	0.0478909660337301	0.0426380215013196	0.0521435119817625	NaN	0.0200923847441578	0.0494435993065353	0.0759718490259641	0.0495436496939186	0.0578090003863156	0.0567673773497817	0.0994614330852304	NaN	NaN	0.105600854906625	0.0456735279709561	0.0420842831538419	NaN	NaN	NaN	0.0219382730869667
NaN	NaN	NaN	NaN	NaN	NaN	0.0390905462620269	NaN	0.0430448655789426	0.0433021053179009	NaN	0.254641181397764	NaN	NaN	NaN	NaN	NaN	NaN	NaN	NaN	NaN	NaN	NaN	0.185298000027866	NaN	NaN	NaN	NaN	NaN	NaN	0.0872040219407022	0.0317519828702756	0.0626532857059434	NaN	0.0858781354615161	0.0397828426324408	0.0376104612932913	0.0507615176446028	0.0740764081760354	0.0488758301970401	0.0630920036012987	NaN	NaN	0.0848413778001847	0.0521774676196529	0.0484812227090715	NaN	NaN	NaN	0.0776376208857279
NaN	NaN	NaN	NaN	NaN	NaN	0.0302457704861713	NaN	0.0376498480694065	0.0395003971381995	NaN	0.171850964856386	NaN	NaN	NaN	NaN	NaN	NaN	NaN	NaN	NaN	NaN	NaN	0.215172351897263	NaN	NaN	NaN	NaN	NaN	NaN	0.0732598923145066	0.0414212346261555	0.0795146575423594	NaN	0.0684630274321484	0.00381077840581598	0.0258902504313543	0.0214353015821632	0.0956860481403554	0.055754319535353	0.0362782599463543	NaN	NaN	0.0204015978046738	0.039797437646072	0.0908059994565396	NaN	NaN	NaN	0.00319982357941968
NaN	NaN	NaN	NaN	NaN	NaN	0.0201467232979587	NaN	0.0419542645909754	0.0247419691565736	NaN	0.344669909045792	NaN	NaN	NaN	NaN	NaN	NaN	NaN	NaN	NaN	NaN	NaN	0.318570099303608	NaN	NaN	NaN	NaN	0.0205072093680103	NaN	0.0364538972074328	0.0609537031521063	0.0683597293708232	NaN	0.0433968547027088	0.0330420133750649	0.0375028548661281	0.0465103212873213	0.041543536491508	0.0535076876865608	0.00542171986847859	NaN	NaN	0.542898921442636	0.0409190967611862	0.0634883585521284	NaN	NaN	NaN	0.0443885087281973
NaN	NaN	NaN	NaN	NaN	NaN	0.0193585509581051	NaN	0.062277832973562	0.0328586501521374	NaN	NaN	NaN	NaN	NaN	NaN	NaN	NaN	NaN	NaN	NaN	NaN	NaN	0.139041668176831	NaN	NaN	NaN	NaN	0.0798537005157353	NaN	0.0355283163638412	0.0798337289907745	0.0706338611906191	NaN	0.0377452076993385	0.0789812100314975	0.0702506303627421	0.0206969792113114	0.0246787361044237	0.0253282392584862	0.0235644259906831	NaN	NaN	0.510253546894775	0.0378511212611549	0.0174751121634523	NaN	NaN	NaN	0.0600047636232939
0.339428375784792	NaN	NaN	NaN	NaN	NaN	0.0688915294250637	NaN	0.199811288099703	0.0833357042759359	NaN	NaN	NaN	NaN	NaN	NaN	NaN	NaN	NaN	NaN	NaN	NaN	NaN	0.111890086868711	NaN	NaN	NaN	NaN	0.0467428787686015	NaN	0.0509182452835837	0.0656156343206838	0.0797718526550744	0.154736834879373	0.0567101124136143	0.109850846152208	0.0448501962642034	0.0640490726144358	0.0786014738889384	0.0492218766147994	0.0248355002639848	NaN	NaN	0.0995171724586793	0.0622949499779871	0.0455657086107127	NaN	NaN	NaN	0.0222555528917737
0.265788853539183	NaN	NaN	NaN	NaN	NaN	0.124922064679245	NaN	NaN	0.0807087832464311	NaN	NaN	NaN	NaN	NaN	NaN	NaN	NaN	NaN	NaN	NaN	NaN	NaN	0.0687566436936409	NaN	NaN	NaN	NaN	0.0148468018600999	NaN	0.0266329565894954	0.0722355142166124	0.0446205088222342	0.0681995805852429	0.0477159667692264	0.0492105243436234	0.034834474655762	0.050977768037723	0.0712382507104604	0.0904202591545851	0.0224520564648347	NaN	NaN	0.0711490970090162	0.0518231924143665	0.0195374722636361	NaN	NaN	NaN	0.0332146239991839
0.333128431820253	NaN	NaN	NaN	NaN	NaN	0.0620003422170138	NaN	NaN	0.00974158358141118	NaN	NaN	NaN	NaN	NaN	NaN	NaN	NaN	NaN	NaN	NaN	NaN	NaN	0.0683281134329292	0.29738650087933	NaN	NaN	NaN	0.0222857061720388	NaN	0.031526633633873	0.118794759757862	0.0677681384974328	0.0308393700852802	0.0527569090000923	0.0583075451048354	0.033067689983873	0.0279953767290183	0.0664116808206015	0.0276057598455335	0.06574076258079	NaN	NaN	0.054203462495892	0.0372920569100219	0.0673491147582931	NaN	NaN	NaN	0.0451101844405544
0.255877291844108	NaN	NaN	NaN	NaN	NaN	0.0749395379850564	NaN	NaN	0.208523086959711	NaN	NaN	NaN	NaN	NaN	NaN	NaN	NaN	NaN	NaN	NaN	NaN	NaN	0.0160289790270594	0.195893605008943	NaN	NaN	NaN	0.0919803694536454	NaN	0.0341940654631856	0.0293726066661517	0.0586483259186512	0.0384951308506535	0.0901725181906264	0.0738628822645584	0.0579623337143506	0.0864437907257332	0.0643324484514747	0.0462935703099659	0.0439840006255773	NaN	NaN	0.0261627593458514	0.0156977191241845	0.0781678586191075	NaN	NaN	NaN	0.0496278613127686
0.213509540373149	NaN	NaN	NaN	NaN	NaN	0.0688563201722971	NaN	NaN	0.274867716000148	NaN	NaN	NaN	NaN	NaN	NaN	NaN	NaN	NaN	NaN	NaN	NaN	NaN	0.0882378821337464	0.0165233304214258	NaN	NaN	NaN	0.0756749981763239	NaN	0.0823477760572063	0.0805439695360684	0.0131049935524279	0.0666447576394022	0.0373124056030509	0.0217187020553866	0.0482839708945345	0.0407128262334334	0.0471493338901996	0.0251060866652752	0.0859289390326963	NaN	NaN	0.0522159043369202	0.0634336739849856	0.114692912051503	NaN	NaN	NaN	0.0120413812682009
0.478980589066472	NaN	NaN	NaN	NaN	NaN	0.0423401705961315	NaN	NaN	0.275766924431937	NaN	NaN	NaN	NaN	NaN	NaN	NaN	NaN	NaN	NaN	NaN	NaN	NaN	0.067456710717197	0.0770047586945704	NaN	NaN	NaN	0.0537440950843093	NaN	0.0805253313271632	0.033411746666978	0.0453009673444367	0.0407931860705298	0.0639474564106297	0.054471266623524	0.0264255320594796	0.195709368525212	NaN	0.0574769413663242	0.0342482051662675	NaN	NaN	0.014028359807868	0.0395428623129945	0.0563229908245425	NaN	NaN	NaN	0.0366126404992002
0.491425031827267	NaN	NaN	NaN	NaN	NaN	0.0375936336888301	0.0737065270583857	NaN	0.0169074327181474	NaN	NaN	NaN	NaN	NaN	NaN	NaN	NaN	NaN	NaN	NaN	NaN	NaN	0.0524506043173529	0.0692078038068645	NaN	NaN	NaN	0.0799632851566754	NaN	0.0827050913932473	0.0532674304437703	0.0472230724092349	0.064602578107618	0.0465503873161716	0.0351113837255948	0.0319407673707951	0.240269414386178	NaN	0.0343796550708871	0.0647463681357189	NaN	NaN	NaN	0.049963251152583	0.0276752623841474	NaN	NaN	NaN	0.0417694497647148
0.0353945396289971	NaN	NaN	NaN	NaN	NaN	0.0292024270609423	0.0281504573930566	NaN	0.289714681597927	NaN	NaN	NaN	NaN	NaN	NaN	NaN	NaN	NaN	NaN	NaN	NaN	NaN	0.0360902693978468	0.0398441185453815	NaN	NaN	NaN	0.015867011282433	NaN	0.0535157374052149	0.064091390892084	0.0408176421755892	0.0147808040233092	0.0570579635227772	0.030352607746612	0.0787727100798345	0.370143692538768	NaN	0.0325808954193214	0.0606408526779956	NaN	NaN	NaN	0.0754906300706964	0.0432007546848184	NaN	NaN	NaN	0.0399055148616182
0.0383159786357625	NaN	NaN	NaN	NaN	NaN	0.305876769008692	0.174529151214922	NaN	0.102519319271961	NaN	NaN	NaN	NaN	NaN	NaN	NaN	NaN	NaN	NaN	NaN	NaN	NaN	NaN	0.041318892872893	NaN	NaN	NaN	0.0428647086361502	NaN	0.0517929325497882	0.0664156822944113	0.102764684243566	0.0407046915640317	0.0557603471755015	0.0526030698470927	0.0787330998148051	0.080456812681127	NaN	0.321187292768458	0.0553931596879354	NaN	NaN	NaN	0.0353187240804183	0.0615514922416981	NaN	NaN	NaN	0.0649295431133168
0.0311076164790487	NaN	NaN	NaN	NaN	NaN	0.280248109003618	0.668415050724569	NaN	0.031337578736807	NaN	NaN	NaN	NaN	NaN	NaN	NaN	NaN	NaN	NaN	NaN	NaN	NaN	NaN	NaN	NaN	NaN	NaN	0.0302848093200669	NaN	0.034031841278911	0.0486689101611246	0.0640008766310362	0.0647738783004446	0.0507864821003544	0.0293206583736057	0.0239620602232097	0.292044878910159	NaN	0.297542845129046	0.0761274774326644	NaN	NaN	NaN	0.0326935056467347	0.0645784249322337	NaN	NaN	NaN	0.0538387006616798
0.0914618565049855	NaN	NaN	NaN	NaN	NaN	0.0706673516559414	0.589240463885422	NaN	0.0449694777827402	NaN	NaN	NaN	NaN	NaN	NaN	NaN	NaN	NaN	NaN	NaN	NaN	NaN	NaN	NaN	NaN	NaN	NaN	0.0481865878574223	NaN	0.0288567219223393	0.0166833177905468	0.0236421978686602	0.0280481102763512	0.0468259720587607	0.0373198759725578	0.027448200664267	0.432745773962533	NaN	0.0608402211937384	0.0444423492587547	NaN	NaN	NaN	0.0707392814807545	0.0303833951364819	NaN	NaN	NaN	0.096772897249005
0.0411065231042492	NaN	NaN	NaN	NaN	NaN	0.0146050030579184	0.0256339850886578	NaN	0.0639541746779196	NaN	0.238655967932397	NaN	NaN	NaN	NaN	NaN	NaN	NaN	NaN	NaN	NaN	NaN	NaN	NaN	NaN	NaN	NaN	0.0320207108966404	NaN	0.0467122605939863	0.0393330633819482	0.0764672872394491	0.0523492118529948	0.0493624267487824	0.10562696509699	0.0503351326729907	0.391888840764421	NaN	0.0415495158410855	0.0359334526462173	NaN	NaN	NaN	0.0255623122667488	0.049457616566639	NaN	NaN	NaN	0.0962744942306456
0.018217802654704	NaN	NaN	NaN	NaN	NaN	0.0357441518165798	0.0484046494244076	NaN	0.0386996474266465	NaN	0.195531716477138	NaN	NaN	NaN	NaN	NaN	NaN	NaN	NaN	NaN	NaN	NaN	NaN	NaN	NaN	NaN	NaN	0.402727443666281	NaN	0.0313390732549132	0.056646456984624	0.0606199797617834	0.0387884031814475	0.0682781454218469	0.0510533747650096	0.0289948854901098	0.129229570903255	NaN	0.0252030929420125	0.00929565491252184	NaN	NaN	NaN	0.062804388269355	0.0187687053420783	NaN	NaN	NaN	0.0555419467498862
0.0259405176531267	NaN	NaN	NaN	NaN	NaN	NaN	0.102835980451109	NaN	0.0534530121810181	NaN	0.363100088541739	NaN	NaN	NaN	NaN	NaN	NaN	NaN	NaN	NaN	NaN	NaN	NaN	NaN	NaN	NaN	NaN	0.382836370176609	NaN	0.0438008932174662	0.0513832820770359	0.0287035735193451	0.0712810437765411	0.0613501785653007	0.0313214772233128	0.0305831567680778	NaN	NaN	0.0482079261785804	0.0577774456572712	NaN	NaN	NaN	0.113260222262783	0.0852914271597233	NaN	NaN	NaN	0.0313591331365555
0.00823312234246186	NaN	NaN	NaN	NaN	NaN	NaN	0.0897651703304637	NaN	0.0841466361506215	NaN	0.455631499599798	NaN	0.0152019185782	NaN	NaN	NaN	NaN	NaN	NaN	NaN	NaN	NaN	NaN	NaN	NaN	NaN	NaN	0.0581925519312915	NaN	0.0248805150991584	0.0371000389552009	0.0588463177565563	0.0770541616607143	0.0847674942534242	0.0458349270390349	0.00864221158783393	NaN	NaN	0.0194019395227072	0.079814267743346	NaN	NaN	NaN	0.105783460434656	0.0390118144560968	NaN	NaN	NaN	0.0454418751834747
0.037553376730749	NaN	NaN	NaN	0.17040772020495	NaN	NaN	0.271319764337868	NaN	0.0460063752630345	NaN	0.462347762579497	NaN	0.117581156249349	NaN	NaN	NaN	NaN	NaN	NaN	NaN	NaN	NaN	NaN	NaN	NaN	NaN	NaN	NaN	NaN	0.0486058454899715	0.0189441069807612	0.0741275561627189	0.0389433362885387	0.089312290258949	0.0676728343241221	0.0167955379918692	NaN	NaN	0.229065375409088	0.0459346465803678	NaN	NaN	NaN	0.0668203002297558	0.0212454738969299	NaN	NaN	NaN	0.0594290735960879
0.0352841115494874	NaN	NaN	NaN	0.260008885884529	NaN	NaN	0.27912361767769	NaN	0.360441551829644	NaN	0.464967741676954	NaN	0.0371820956171311	NaN	NaN	NaN	NaN	NaN	NaN	NaN	NaN	NaN	NaN	NaN	NaN	NaN	NaN	NaN	NaN	0.0927336650542262	0.0631892004383067	0.0578832388410099	0.0734885490135944	0.0261316861204154	0.0787434992915509	0.0220872529437546	NaN	NaN	0.255522999217905	0.0459360687078612	NaN	NaN	NaN	0.0502353319940021	0.0476886630033117	NaN	NaN	NaN	0.0322218211921535
0.0620829022941096	NaN	NaN	NaN	0.121473640204328	NaN	NaN	0.0403213068594479	NaN	0.0569976526902715	NaN	NaN	NaN	0.0235610229788985	NaN	NaN	NaN	NaN	NaN	NaN	NaN	NaN	NaN	NaN	NaN	NaN	NaN	0.0583492295889884	NaN	NaN	0.0594170122969242	0.0803941787704714	0.0562103317992291	0.0370450018745874	0.0507929933064361	0.0571640455760469	0.0486000110845396	NaN	0.417911479412778	NaN	0.025361272018862	NaN	NaN	NaN	0.0307171080909878	0.0242850933389526	NaN	NaN	NaN	0.0172044245604087
0.0258299817845086	NaN	NaN	NaN	0.328853313673579	NaN	NaN	0.273861905519857	NaN	0.0215673584681527	NaN	NaN	NaN	0.0921956145932435	NaN	NaN	NaN	NaN	NaN	NaN	NaN	NaN	NaN	NaN	NaN	NaN	NaN	0.12365239900456	NaN	NaN	0.0189552122956436	0.065937002027807	0.0268681025615437	0.0286561836978618	0.0601673126025622	0.0653910900925662	0.0127486699303424	NaN	0.0586229854429067	NaN	0.085741203560812	NaN	NaN	NaN	0.0155207236108807	0.0499441182182499	NaN	NaN	NaN	0.0726858345499166
0.0329160668023774	NaN	NaN	NaN	0.491854582359642	NaN	NaN	0.31675019546409	NaN	NaN	NaN	NaN	NaN	0.133385860738222	NaN	NaN	NaN	NaN	NaN	NaN	NaN	NaN	NaN	NaN	NaN	NaN	NaN	0.066766847323044	NaN	NaN	0.0783562739208474	0.0738826838562239	0.0262375066507887	0.0137534640321973	0.00854064475031442	0.0468096646082457	0.0440694431018697	NaN	0.0640698699371944	0.0326486408469018	0.0350486761610568	NaN	NaN	NaN	0.0335128817162301	0.0223356004379373	NaN	NaN	NaN	0.0790596361469088
0.0251750853735818	NaN	NaN	NaN	0.186789832497537	NaN	NaN	0.281834560200771	NaN	NaN	NaN	NaN	NaN	0.207360740705549	NaN	NaN	NaN	NaN	NaN	NaN	NaN	NaN	NaN	NaN	NaN	NaN	NaN	0.10922723396716	NaN	NaN	0.0574149483830661	0.0223646314164064	0.0573755379758339	0.0134924049468061	0.0436319315810638	0.0817109017984853	0.0107385787046531	NaN	0.0652465206587266	0.0414159099342105	0.0209179109891331	NaN	NaN	NaN	0.0323672311465608	0.0133610583762949	NaN	NaN	NaN	0.0198498594285698
0.0379352716147003	NaN	NaN	NaN	0.152096127780119	NaN	NaN	0.0829538054579709	NaN	NaN	NaN	NaN	NaN	NaN	NaN	NaN	NaN	NaN	NaN	NaN	NaN	NaN	NaN	NaN	NaN	NaN	NaN	0.0815654674863053	NaN	NaN	0.00817914853259286	0.0299283451042696	0.0914164013450567	0.0270923722806431	0.0571490726823024	0.0275694308008765	0.0119760702667188	NaN	0.0451070234601216	0.0285150424002939	0.0482646554097312	NaN	NaN	NaN	0.42294820787416	0.0372937182919966	NaN	NaN	NaN	0.0693219861146612
0.0500949244493836	NaN	NaN	NaN	0.409906615285791	NaN	NaN	0.0926538553379562	NaN	NaN	NaN	NaN	NaN	NaN	NaN	NaN	NaN	NaN	NaN	NaN	NaN	NaN	NaN	NaN	NaN	NaN	NaN	0.108081223733479	NaN	NaN	0.031816644621203	0.0149675458003168	0.0876687633839478	0.0297173992228261	0.0251919125710865	0.0130384457889962	0.0408039517761956	NaN	0.0577253371556264	0.0223198521529745	0.0218948317054433	NaN	NaN	NaN	0.494645720926617	0.0666169896144524	NaN	NaN	NaN	0.0405910327193266
0.0738694860889988	NaN	NaN	NaN	0.159295150806084	NaN	NaN	0.350455865082451	NaN	NaN	NaN	NaN	NaN	NaN	NaN	NaN	NaN	NaN	NaN	NaN	NaN	NaN	NaN	NaN	NaN	NaN	NaN	0.100875666261054	NaN	NaN	0.0299201103750634	0.0250216018072662	0.0759039217625889	0.368482681831097	0.0109609473373351	0.0449668580067618	0.074438920859122	NaN	0.0839303175437014	0.0619826646582077	0.0232326270447548	NaN	NaN	NaN	0.308372722441074	0.0484080237032419	NaN	NaN	NaN	0.0147787900903359
0.0214738391475606	NaN	NaN	NaN	NaN	NaN	NaN	NaN	NaN	NaN	NaN	NaN	NaN	NaN	NaN	NaN	NaN	NaN	NaN	NaN	NaN	NaN	NaN	NaN	NaN	NaN	NaN	0.0719034492754975	NaN	NaN	0.0372319209956055	0.0290073702491317	0.0127716815500788	0.243394207687688	0.0649985144197963	0.0517184867669745	0.0781555786537964	NaN	0.0587764711236013	0.0838986827866507	0.0376088314814092	NaN	NaN	NaN	0.243290554753647	0.0477411089379809	NaN	NaN	NaN	0.0706052343316261
0.0381786724082643	NaN	NaN	NaN	NaN	NaN	NaN	NaN	NaN	NaN	NaN	NaN	NaN	NaN	NaN	NaN	NaN	NaN	NaN	NaN	NaN	NaN	NaN	NaN	NaN	NaN	NaN	0.0310284225980544	NaN	NaN	0.0351303806188535	0.021018989346564	0.0393369021079714	0.042162971662808	0.0423001982350746	0.0486313231103624	0.0661753741925697	NaN	0.0205246001055321	0.0437433791444952	0.027210993231815	NaN	NaN	NaN	0.072388071425972	0.0647568489358112	NaN	NaN	NaN	0.090259524477856
0.0424642193203012	NaN	NaN	NaN	0.124894157372489	NaN	0.072192404527594	NaN	NaN	NaN	NaN	NaN	NaN	NaN	NaN	NaN	NaN	NaN	NaN	NaN	NaN	NaN	NaN	NaN	NaN	NaN	NaN	NaN	NaN	NaN	0.0526008036374453	0.0389844364929049	0.0549463609003905	0.0589379924855293	0.0217684857291494	0.0295437560304169	0.056842207204312	NaN	0.0997553635494326	0.0205637253782868	0.0424387084351513	NaN	NaN	NaN	0.0298455183057424	0.0636243292177891	NaN	NaN	NaN	0.0603164337297927
0.0795310802315093	NaN	NaN	NaN	0.400256455955999	0.117997289496177	0.101229082167083	NaN	0.423484223238526	NaN	NaN	NaN	NaN	NaN	NaN	0.150617728260294	NaN	NaN	NaN	NaN	NaN	0.0270795152555674	NaN	NaN	NaN	NaN	NaN	NaN	NaN	NaN	0.0275076608725048	0.070017464118628	0.0732335483573336	0.0664200204738894	0.0122568886786198	0.0508687909633654	0.0607310453899312	NaN	0.0516397303581224	0.00831978007037043	0.0174854478405107	NaN	NaN	0.214356783751178	0.0217956363127239	0.0911237604191695	NaN	NaN	NaN	0.0453248153750159
0.0846417229977591	NaN	NaN	NaN	0.47035440495641	0.0524695815417666	0.0322009643320852	NaN	0.21901394280818	NaN	NaN	NaN	NaN	NaN	NaN	0.0973243358857783	NaN	NaN	NaN	NaN	NaN	0.441393247878276	NaN	NaN	NaN	NaN	NaN	NaN	NaN	NaN	0.0868001139150089	0.044200665593198	0.0638201993570537	0.0833579032149682	0.0186643784198277	0.114401479219463	0.00880472782901106	NaN	0.0150287385498856	0.0359596717880782	0.041984957959885	NaN	NaN	0.0868691772068875	0.0230982539165268	0.0614275908233019	0.177671632269356	NaN	NaN	0.100681676329979
0.0743447891725977	NaN	NaN	NaN	0.406484098330831	0.0451637900975468	0.0487403534620533	NaN	0.0837988319405355	NaN	NaN	NaN	NaN	NaN	NaN	0.0603431333480579	NaN	NaN	NaN	NaN	NaN	0.373904156744671	NaN	NaN	NaN	NaN	NaN	NaN	NaN	NaN	0.0636746971270794	0.0260492310447724	0.0128548735053324	0.0285530480903917	0.0601759183593278	0.0534679447507888	0.0218683252442417	0.395578959478541	0.0485166588579854	0.0362806885279338	0.0799937925136449	NaN	NaN	0.342068252690347	0.0417394880975942	0.0382704808290178	0.506762020484836	NaN	NaN	0.053109136077001
0.0431267469285417	NaN	NaN	NaN	0.363801176057185	0.0717273623334284	0.103419720865388	NaN	0.0346755450733918	NaN	NaN	NaN	NaN	NaN	NaN	0.042451351701875	NaN	NaN	NaN	NaN	NaN	0.060975407591401	NaN	NaN	NaN	NaN	NaN	NaN	NaN	NaN	0.0531535695270356	0.0271578514194196	0.0204045920855664	0.026191034772132	0.0301114652723916	0.0567855926586959	0.0525455153985911	0.634860935500987	0.0381378176582856	0.020807365798201	0.0818318665199587	NaN	NaN	0.318445867473616	0.0833999511835848	0.107841010513892	0.112568795123213	NaN	NaN	0.0378887264834514
0.0750207114551029	NaN	NaN	NaN	0.291291889640879	0.0504906503415575	0.0212139742004298	NaN	0.0334007396932809	NaN	NaN	NaN	NaN	NaN	0.105640624074364	0.0593768008915577	NaN	NaN	NaN	NaN	NaN	0.0385708346434436	NaN	NaN	NaN	NaN	NaN	NaN	NaN	NaN	0.073857431229803	0.0199370070791184	0.0672011232050218	0.032680379635221	0.0266682140530563	NaN	0.0582927074084839	0.50182141076299	0.0762869547328411	0.0183962024856434	0.033331361197486	NaN	NaN	0.0842901123865355	0.0665700997967185	0.0865924011065806	0.501015032677923	NaN	NaN	0.05881134549063
0.0757199232446132	NaN	NaN	NaN	0.273179033345615	NaN	0.0658564136824761	NaN	0.0361347132040558	NaN	NaN	NaN	NaN	NaN	0.0616910456922663	0.120770830381	NaN	NaN	NaN	NaN	NaN	0.0179849553553615	NaN	NaN	NaN	NaN	NaN	NaN	NaN	NaN	0.0386610606590131	0.0640839073552959	0.137558123354138	0.0222291807875516	0.0139227689574668	NaN	0.0601921951981328	0.399029590630513	0.0662767166065203	0.0214810323229204	0.0297953326069581	NaN	NaN	0.0231366957590111	0.0750041058228133	0.0303046943927585	0.293808388395094	0.426600035688662	NaN	0.0791446521521782
0.131977431213337	0.181328794605601	NaN	NaN	NaN	NaN	NaN	NaN	0.017183687735531	NaN	NaN	NaN	NaN	NaN	0.0993437106020585	0.54420268161137	NaN	NaN	NaN	NaN	NaN	0.0595333950065009	NaN	NaN	NaN	0.0651148981123014	NaN	NaN	NaN	NaN	0.0563643689345355	0.0435092202145746	0.0576958900011095	0.0766305100435034	0.0130142590241519	NaN	0.0369293728595367	0.299854341772908	0.0275354050508477	0.0320222423619222	0.0840706865135684	NaN	NaN	0.0721507176932234	0.0334288926504889	0.0317535884047897	0.270903278692924	0.0897024556207056	NaN	0.0297763610740276
NaN	0.133889087545539	NaN	NaN	NaN	NaN	NaN	NaN	0.0833690268967537	NaN	NaN	NaN	NaN	NaN	0.0261243164635385	NaN	NaN	NaN	NaN	NaN	NaN	0.0208415314601658	0.119469284388582	NaN	NaN	0.0820087046661877	NaN	NaN	NaN	NaN	0.0561919674100694	0.0380192843304616	0.025068566195399	0.043638982603513	0.0315661236882431	NaN	0.0691094887333399	0.466448476952897	0.0270221340091796	0.0415557593908077	0.0598455255844851	NaN	NaN	0.233869681526009	0.0588073423030803	0.0703402566129648	0.235863359687876	0.0851090327241574	NaN	0.0545088121996604
NaN	0.16657842386024	NaN	NaN	NaN	NaN	NaN	NaN	NaN	NaN	NaN	NaN	NaN	NaN	0.0772811960219858	NaN	NaN	NaN	NaN	NaN	NaN	0.0699924713935516	0.134904743339292	NaN	NaN	0.0941049834132638	NaN	NaN	NaN	NaN	0.0652412957523957	0.0558708922881433	0.073571235706193	0.0199044846576253	0.0157541682293446	NaN	0.041474164546569	0.438006265125735	0.0566983438640694	0.0614366747934543	0.072977998475189	NaN	NaN	0.297521672820341	0.0700318854690338	0.058135152414107	0.403102615384404	0.145274373047188	NaN	0.00692155122746352
NaN	0.0918236764089072	NaN	NaN	0.367880298705576	NaN	NaN	NaN	NaN	NaN	NaN	NaN	NaN	NaN	0.0232347310208812	NaN	NaN	NaN	NaN	NaN	NaN	0.123081031049375	0.138016456817244	NaN	NaN	0.0468860218024008	NaN	NaN	NaN	NaN	0.0631097715885737	0.0633366844472676	0.0724908796319382	0.0314190661777056	0.0107374933082126	NaN	0.0317813682555446	NaN	0.0538037848158347	0.0618485148261612	0.0502374053382679	NaN	NaN	0.491690138219759	0.0161372954084576	0.0123599708566559	0.2651342452021	0.0460435361078549	NaN	0.037660168189126
NaN	0.0265973067650273	NaN	NaN	0.211488507275203	NaN	NaN	NaN	NaN	NaN	NaN	NaN	NaN	NaN	0.0403721860009297	NaN	NaN	NaN	NaN	NaN	NaN	0.0613148679338661	0.124510424568602	NaN	NaN	0.0646513449464268	0.0947204525498331	NaN	NaN	NaN	0.0812049341668505	0.0614641437854328	0.0422710784525255	0.0927598863494437	0.0121582186018495	NaN	0.0256448335359226	NaN	0.0783661240156849	0.0277095957487314	0.0695638497489072	NaN	NaN	0.0519498146263088	0.0794229533077819	0.0238917606339098	0.551007050161626	0.0638464895516903	NaN	0.0676503735160919
NaN	0.0198741971696889	NaN	NaN	0.237386170103847	NaN	NaN	NaN	NaN	NaN	NaN	NaN	NaN	NaN	0.0439180985813692	NaN	NaN	NaN	NaN	NaN	NaN	0.0472504264451866	0.195833820984752	NaN	NaN	0.0353312071798037	0.356702232725577	NaN	NaN	NaN	0.0574100701093548	0.0792063788743921	0.0719016915009283	0.0748500508181135	0.0541753860067373	NaN	0.0496421739929549	NaN	0.0800590920614772	0.0228712377045958	0.0211043826635148	NaN	NaN	0.0490166722630337	0.0305073837166596	0.0354865398242088	0.330651765871197	0.0302210878279869	NaN	0.0358235146330221
NaN	0.0479228943092217	NaN	NaN	0.10660064572314	NaN	NaN	NaN	NaN	NaN	NaN	NaN	0.409752577945961	NaN	0.111444643669326	NaN	NaN	NaN	NaN	NaN	NaN	0.0799225528126532	NaN	NaN	NaN	0.0705243825504951	0.413326922573751	NaN	NaN	NaN	0.106728101806186	0.0633129158033715	0.0556717047630041	0.0703802532197913	0.029791824444772	NaN	0.0131463554027912	NaN	0.0211241672046918	0.0252973859362155	0.038531393332975	0.0622982871744973	NaN	0.0204530154662439	0.0381874934298747	0.0135847650923235	0.392262577215331	0.0392451598567179	NaN	0.0655942210408304
NaN	0.0692431334416655	NaN	NaN	0.0968619929818313	NaN	NaN	NaN	NaN	NaN	NaN	NaN	0.311428217494688	NaN	0.081674086855888	NaN	NaN	NaN	0.071782975189057	NaN	NaN	NaN	NaN	NaN	NaN	0.0603843247060086	0.0554221687140884	NaN	NaN	NaN	0.0575672118863416	0.0557602546168966	0.0665676366707906	0.0723410452819038	0.0335629272138633	NaN	0.0353170968911253	NaN	0.0218855191770434	0.0521607097033954	0.0439223485308437	0.0655468658558489	NaN	0.0311183145507619	0.0345797392461099	0.0235081655288854	0.486614463915377	0.074583599521569	NaN	0.056460719665588
NaN	0.0478217795295459	NaN	NaN	0.0759228583096943	NaN	NaN	NaN	NaN	NaN	NaN	NaN	0.0651066374476447	NaN	0.0394387464294469	NaN	NaN	NaN	0.0725929479737711	NaN	NaN	NaN	NaN	NaN	NaN	0.0507971286055802	0.108800074822297	NaN	NaN	NaN	0.0524093868829445	0.0940454053826695	0.0321510631605507	0.0309326896544363	0.163399668176999	NaN	0.0352812354403449	NaN	0.0194903447523077	0.0415050503252305	0.0230171268389781	0.0586870759080836	NaN	0.0761035483344995	0.065492467139573	0.0368777871799078	NaN	0.0208542854490887	NaN	0.0419097655592889
NaN	0.0660637061725489	0.265196132961621	NaN	0.0947360719962862	0.0611428555697523	NaN	NaN	NaN	NaN	NaN	NaN	0.0884576883736605	NaN	0.530060019280342	NaN	NaN	NaN	0.0423667241523458	NaN	NaN	NaN	NaN	NaN	NaN	0.0544172929948223	0.0992785018933182	NaN	NaN	NaN	0.0439819857479157	0.0408549063081554	0.046154838834598	0.014962497287487	0.133307230101126	NaN	0.0664791599570612	NaN	0.0901628224347938	0.0326819433348266	0.0651975608612228	0.021678875427955	NaN	0.0206774904064446	0.0102055746349052	0.0199959501072912	NaN	0.0320018622516207	NaN	0.0375982792935073
NaN	0.107055763944695	0.0573201695013704	NaN	0.0948975099474121	0.123246870276701	NaN	NaN	NaN	NaN	NaN	NaN	0.044937218298732	NaN	0.204770301088415	NaN	NaN	NaN	0.0758726109047649	NaN	NaN	NaN	NaN	NaN	NaN	0.209510597173429	0.122753858402437	NaN	NaN	NaN	0.0382198071558033	0.0635828779250608	0.015769825077689	0.0211569263454267	0.0744300983444432	NaN	0.0478713572599621	NaN	0.0563361440672139	0.0760083660629697	0.0684824442610408	0.0278436401715061	NaN	0.0389254846425996	0.0232968224871919	0.063387532150408	NaN	0.0284816012711481	NaN	0.0270043241507893
NaN	0.269425307197942	0.0959741836115146	NaN	0.086905792900735	0.11787750608257	NaN	NaN	NaN	NaN	NaN	NaN	0.101841620727005	NaN	0.191912559791888	NaN	NaN	NaN	0.0869845708002049	NaN	NaN	NaN	NaN	NaN	NaN	NaN	0.0968314602966898	NaN	NaN	NaN	0.0730903149375966	0.0258747558217439	0.0232411335051898	0.0746731796413281	0.0651774267337046	NaN	0.155258592680447	NaN	0.0209543542143219	0.0713005062185663	0.0302175895986581	0.101916055371516	NaN	0.023966515829918	0.0367358375121176	0.0457177394390689	NaN	0.0803363612291041	NaN	0.0437069886331396
NaN	NaN	0.0630950942672658	NaN	0.091370763633912	0.101136082621159	NaN	NaN	NaN	NaN	NaN	NaN	0.0688508452774448	NaN	NaN	NaN	NaN	NaN	0.0624488930535529	NaN	NaN	NaN	0.219531357217576	NaN	NaN	NaN	0.0459376933479806	NaN	NaN	NaN	0.0325598176929289	0.0537680518010937	0.0420018585085921	0.0397252618839857	0.0649917701131657	NaN	0.0895585357138643	0.106431721868472	0.0409098484438816	0.0936784027821659	0.0611968859164933	0.0298318549792948	NaN	0.0451201279365648	0.0603080713332916	0.0854186005915756	NaN	0.0594207834688444	NaN	0.0441723873298805
NaN	NaN	NaN	NaN	NaN	NaN	NaN	NaN	NaN	NaN	NaN	NaN	NaN	NaN	NaN	NaN	NaN	NaN	NaN	NaN	NaN	NaN	NaN	NaN	NaN	NaN	NaN	NaN	NaN	NaN	0.0232449188885227	0.0437346134745068	0.034746859877467	0.0272312618190093	0.0732602920649576	NaN	0.0314277795100151	0.316827930346886	0.051641425926726	0.0268571691594184	0.0462851371497831	0.0348170834755943	NaN	0.0557143891906076	0.0160379565975824	0.0344962710162008	NaN	0.0267236132521053	NaN	0.057510592942582
NaN	NaN	NaN	NaN	NaN	NaN	NaN	NaN	NaN	NaN	NaN	NaN	NaN	NaN	NaN	NaN	NaN	NaN	NaN	NaN	NaN	NaN	NaN	NaN	NaN	NaN	NaN	NaN	NaN	NaN	0.076770836161339	0.066807234445619	0.0625078401812799	0.0631045095699832	0.0621758417236288	NaN	0.0383005192191479	0.321544943411813	0.0842258609111625	0.0331052539950997	0.036192842324704	0.0438564036896888	NaN	0.065840125793735	0.0618896090195376	0.0661167964798898	NaN	0.0496826263526489	NaN	0.0166842777507598
NaN	NaN	NaN	NaN	NaN	NaN	NaN	NaN	NaN	NaN	NaN	NaN	NaN	NaN	NaN	NaN	NaN	NaN	NaN	NaN	NaN	NaN	NaN	NaN	NaN	NaN	NaN	NaN	NaN	NaN	0.0190982111887557	0.0551673109795994	0.058945535866422	0.026625662173128	0.0804467159588455	NaN	0.0373944977916251	0.296683490035372	0.100333001909586	0.0444160742756345	0.0399075341767043	0.058655959472617	NaN	0.0216702568813771	0.0400534916535409	0.120230949153223	NaN	0.040289177937809	NaN	0.0489803047230534
NaN	NaN	NaN	NaN	NaN	NaN	NaN	NaN	NaN	NaN	NaN	NaN	NaN	NaN	NaN	NaN	NaN	NaN	NaN	NaN	NaN	NaN	NaN	NaN	NaN	NaN	NaN	NaN	NaN	NaN	0.0283022614230328	0.0802722522904872	0.0682627206694134	0.0451015613387239	NaN	NaN	0.0515520326473	0.344237045849985	0.0361630918518293	0.0868762945607195	0.0343894555717505	0.06971491436578	NaN	0.064020599892998	0.0476540224094826	0.0451351233088383	NaN	0.028771105638578	NaN	0.0126787701705594
NaN	NaN	NaN	NaN	NaN	NaN	NaN	NaN	NaN	NaN	NaN	NaN	NaN	NaN	NaN	NaN	NaN	NaN	NaN	NaN	NaN	NaN	NaN	NaN	NaN	NaN	NaN	NaN	NaN	NaN	0.0783962084311911	0.0601831335010999	0.0648037705984456	0.0991715118551047	NaN	NaN	0.0436818071652727	0.241742329417532	0.05644894723599	0.0723101030711323	0.0607882894208826	0.0338708875629372	NaN	0.0816810915691151	0.0305353664118659	0.0166063045407333	NaN	0.0414560806620123	NaN	0.0162770973118022
NaN	NaN	NaN	NaN	NaN	NaN	NaN	NaN	NaN	NaN	NaN	NaN	NaN	NaN	NaN	NaN	NaN	NaN	NaN	NaN	NaN	NaN	NaN	NaN	NaN	NaN	NaN	NaN	NaN	NaN	0.0647795863427129	0.0786354657952036	0.0492762547119977	0.100016184860926	NaN	NaN	0.0571268416489757	NaN	0.0623480270559883	0.0232340543229306	0.0287106121180467	0.0390641684342042	NaN	0.0323146952049579	0.0200987372699176	0.0947455091660285	NaN	0.0164169191166824	NaN	0.0874021912350323
NaN	NaN	NaN	NaN	NaN	NaN	NaN	NaN	NaN	NaN	NaN	NaN	NaN	NaN	NaN	NaN	NaN	NaN	NaN	NaN	NaN	NaN	NaN	NaN	NaN	NaN	NaN	NaN	NaN	NaN	0.0289995053345418	0.0414361456855278	0.0603226977791734	0.0391126531092121	NaN	NaN	0.0177226158769744	NaN	0.00754693759779075	0.0556937298093828	0.0456489105736851	0.0088674102820243	NaN	0.0530384172786271	0.0231942428295158	0.0849429514215402	NaN	0.0074504450999537	NaN	0.0847027880460312
NaN	NaN	NaN	NaN	NaN	NaN	NaN	NaN	NaN	NaN	NaN	NaN	NaN	NaN	NaN	NaN	NaN	NaN	NaN	NaN	NaN	NaN	NaN	NaN	NaN	NaN	NaN	NaN	NaN	NaN	0.0246648546651481	0.0586410320818481	0.0194724422399351	0.0382506083029861	NaN	NaN	0.00537327997461506	NaN	0.0602789809241844	0.0310991954741385	0.0406038735415882	0.0679296669519124	NaN	0.0575945590706786	0.0302214882546633	NaN	NaN	0.0426376748416674	NaN	0.0588131669552964
NaN	NaN	NaN	NaN	NaN	NaN	NaN	NaN	NaN	NaN	NaN	NaN	NaN	NaN	NaN	NaN	NaN	NaN	NaN	NaN	NaN	NaN	NaN	NaN	NaN	NaN	NaN	NaN	NaN	NaN	0.0160733173615095	0.0500847096394556	0.0248661217897394	0.0569085880319988	NaN	NaN	0.0602386845501107	NaN	0.0164048074586735	0.0695929948198311	0.0821210574262883	0.0894195230857471	NaN	0.0341367788067259	0.0297230134901466	NaN	NaN	0.0509823013900972	NaN	0.0560196254815106
NaN	NaN	NaN	NaN	NaN	NaN	NaN	NaN	NaN	NaN	NaN	NaN	NaN	NaN	NaN	NaN	NaN	NaN	NaN	NaN	NaN	NaN	NaN	NaN	NaN	NaN	NaN	NaN	NaN	NaN	0.0442680953083905	0.0363359024733282	0.0457626737126011	0.0334803842215634	NaN	NaN	0.0695493806513868	NaN	0.0628168275816362	0.0931296640528312	0.0637657166052613	0.154110081309184	NaN	0.024395540611861	0.0816964538793699	0.360853246486063	0.147362599804415	0.021846550768826	NaN	0.0489817469020165
NaN	NaN	NaN	NaN	NaN	NaN	NaN	NaN	NaN	NaN	NaN	NaN	NaN	NaN	NaN	NaN	NaN	NaN	NaN	NaN	NaN	NaN	NaN	NaN	NaN	NaN	NaN	NaN	NaN	NaN	0.0369540705920118	0.0750807747916496	0.0737719120597744	0.0559067634555789	NaN	NaN	0.0344509469341474	NaN	0.0638466878138682	0.0343643347662471	0.0292973422029266	0.070361194090824	NaN	0.0299304284242171	0.0962947684006356	0.0269112909766174	0.398363601461798	0.0232055376317253	NaN	0.0611189379866978
NaN	NaN	NaN	NaN	NaN	NaN	NaN	NaN	NaN	NaN	NaN	NaN	NaN	NaN	NaN	NaN	NaN	NaN	NaN	NaN	NaN	NaN	NaN	NaN	NaN	NaN	NaN	NaN	NaN	NaN	0.089014130133585	0.0679425089213128	0.0214517021370377	0.0232921670377333	NaN	NaN	0.06029737190257	NaN	0.0342864086841568	0.0186067298629849	0.0301715013300572	0.0448470454831653	NaN	0.0208463429260465	0.0768021339656915	0.210466624021012	0.531533293343817	0.0780226913844051	NaN	0.0353610996462691
NaN	NaN	NaN	NaN	NaN	NaN	NaN	NaN	NaN	NaN	NaN	NaN	NaN	NaN	NaN	NaN	NaN	NaN	NaN	NaN	NaN	NaN	NaN	NaN	NaN	NaN	NaN	NaN	NaN	NaN	0.0975749234378314	0.024550084959983	0.0140562126120013	0.0147089605029767	NaN	NaN	0.0401555120558971	NaN	0.00840817099344065	0.0187199774879584	0.0206459022402653	0.0406253719772235	NaN	0.0449339991291487	0.00906691127941752	0.0667924629218602	0.446336312321823	0.0313081587656925	NaN	0.0291583195589517
NaN	NaN	NaN	NaN	NaN	NaN	NaN	NaN	NaN	NaN	NaN	NaN	NaN	NaN	NaN	NaN	NaN	NaN	NaN	NaN	NaN	NaN	NaN	NaN	NaN	NaN	NaN	NaN	NaN	NaN	0.027840086221346	0.0346309741713062	0.0215217198756788	0.0706898713988783	NaN	NaN	0.0448701508211383	NaN	0.0352519643863024	0.0398988873822102	0.024194524178391	0.01790217541873	NaN	0.0413362663105607	0.0346780124652318	0.0468186956643118	0.27917728109071	0.0804696724222561	NaN	0.0417828720739253
NaN	NaN	NaN	NaN	NaN	NaN	NaN	NaN	NaN	NaN	NaN	NaN	NaN	NaN	NaN	NaN	NaN	NaN	NaN	NaN	NaN	NaN	NaN	NaN	NaN	NaN	NaN	NaN	NaN	NaN	0.0412299759276097	0.103615445160724	0.0241934333464575	0.0299697571832367	NaN	NaN	0.0284238477252562	NaN	0.0541359329190871	0.0880388524074586	0.0599814011440937	0.0371356805810913	NaN	0.0482477984272049	0.0640907272850327	0.0795055030466492	0.48489145536728	0.0775677721771127	NaN	0.0296164191656526
NaN	NaN	NaN	NaN	NaN	NaN	NaN	NaN	NaN	NaN	NaN	NaN	NaN	NaN	NaN	NaN	NaN	NaN	NaN	NaN	NaN	NaN	NaN	NaN	NaN	NaN	NaN	NaN	NaN	NaN	0.0477048341477832	0.0936924564831445	0.0198912450514317	0.0259220131853796	NaN	NaN	0.0539733344353844	NaN	0.0612041797109016	0.0315332936355813	0.0489488493153379	0.101806332802268	NaN	0.0332582675536236	0.0424514487454663	0.0299905357332892	NaN	0.0457867017966947	NaN	0.0452891323526534
NaN	NaN	NaN	NaN	NaN	NaN	NaN	NaN	NaN	NaN	NaN	NaN	NaN	NaN	NaN	NaN	NaN	NaN	NaN	NaN	NaN	NaN	NaN	NaN	NaN	NaN	NaN	NaN	NaN	NaN	0.0168390022222817	0.0727988633449641	0.0541926388597481	0.0855404867542291	NaN	NaN	0.0714087570214519	NaN	0.050416918368875	0.0621821561507145	0.0759144677907205	NaN	NaN	0.0519462488260137	0.0556314873715308	0.022463843192589	NaN	0.0463267473737778	NaN	0.0389931213885303
NaN	NaN	NaN	NaN	NaN	NaN	NaN	NaN	NaN	NaN	NaN	NaN	NaN	NaN	NaN	NaN	NaN	NaN	NaN	NaN	NaN	NaN	NaN	NaN	NaN	NaN	NaN	NaN	NaN	NaN	0.0289573372277439	0.058112226258448	0.0465100791822791	0.0916706874054785	NaN	NaN	0.0320125231192929	0.209681008092857	0.0452680248576707	0.0847557757314606	0.0469986973607467	NaN	NaN	0.0539174166013499	0.0393501361087152	0.035032124509971	NaN	0.0654031511182585	NaN	0.0361893102081981
NaN	NaN	NaN	NaN	NaN	NaN	NaN	NaN	NaN	NaN	NaN	NaN	NaN	NaN	NaN	NaN	NaN	NaN	NaN	NaN	NaN	NaN	NaN	NaN	NaN	NaN	NaN	NaN	NaN	NaN	0.0193557493460703	0.11522185231973	0.087415189939748	0.0746632645297099	NaN	NaN	0.011518596065808	0.410312080259522	0.0779248643154533	0.0803889921353498	0.0536584272361633	NaN	NaN	0.0507737694427183	0.0632698757978281	0.0252532545864017	NaN	0.0796008494841424	NaN	0.0447988167188007
NaN	NaN	NaN	NaN	NaN	NaN	NaN	NaN	NaN	NaN	NaN	NaN	NaN	NaN	NaN	NaN	NaN	NaN	NaN	NaN	NaN	NaN	NaN	NaN	NaN	NaN	NaN	NaN	NaN	NaN	0.0330204812691342	0.102835192348517	0.0328959858874365	0.0431318540919291	NaN	NaN	0.0211051061661861	0.288848329888478	0.0207721445993385	0.0828090671186967	0.0582155084537719	NaN	NaN	0.0191982028577618	0.0225610911146925	0.016750037880483	NaN	0.076174453265398	NaN	0.0515792817072256
NaN	NaN	NaN	NaN	NaN	NaN	NaN	NaN	NaN	NaN	NaN	NaN	NaN	NaN	NaN	NaN	NaN	NaN	NaN	NaN	NaN	NaN	NaN	NaN	NaN	NaN	NaN	NaN	NaN	NaN	0.0708615145770605	0.0189903735432048	0.0592592249620631	0.0827254843686771	NaN	NaN	0.0441807138934665	0.273555346033119	0.0656600851672684	0.0348672922849707	0.0826397823199126	NaN	NaN	0.0646882117860997	0.0370848374519097	0.0284991798681028	NaN	0.0188335284120505	NaN	0.0711571001197747
NaN	NaN	NaN	NaN	NaN	NaN	NaN	NaN	NaN	NaN	NaN	NaN	NaN	NaN	NaN	NaN	NaN	NaN	NaN	NaN	NaN	NaN	NaN	NaN	NaN	NaN	NaN	NaN	NaN	NaN	0.0688097016885682	0.0211038864810696	0.0501018410180847	0.10937018632655	NaN	NaN	0.101024438935339	0.300560327664739	0.0493415285406216	0.0329645144101511	0.0362259289069195	NaN	NaN	0.0567000978261869	0.0230686459057827	0.0623881146346343	NaN	0.0804546405414666	NaN	0.0510631895989577
NaN	NaN	NaN	NaN	NaN	NaN	NaN	NaN	NaN	NaN	NaN	NaN	NaN	NaN	NaN	NaN	NaN	NaN	NaN	NaN	NaN	NaN	NaN	NaN	NaN	NaN	NaN	NaN	NaN	NaN	0.0208180909347633	0.0348518243154753	0.056825813671915	0.104516019013771	NaN	NaN	0.042947709038665	0.19096946768709	0.0622244416241929	0.0258306067349493	0.0301534501398297	NaN	NaN	0.0300463377117713	0.047533394839757	0.0316207056146085	NaN	0.0756495111757458	NaN	0.0588884273203208
NaN	NaN	NaN	NaN	NaN	NaN	NaN	NaN	NaN	NaN	NaN	NaN	NaN	NaN	NaN	NaN	NaN	NaN	NaN	NaN	NaN	NaN	NaN	NaN	NaN	NaN	NaN	NaN	NaN	NaN	0.00899179832562789	0.0689835415625951	0.0659378310963274	0.0230860481881081	NaN	NaN	0.0376970031046042	NaN	0.0337126016428904	0.0653748485624056	0.046112945895685	NaN	NaN	0.0424144939515207	0.055125408586545	0.065471759066713	0.146083919615218	0.0307451130190196	NaN	0.0320745836204909
NaN	NaN	NaN	NaN	NaN	NaN	NaN	NaN	NaN	NaN	NaN	NaN	NaN	NaN	NaN	NaN	NaN	NaN	NaN	NaN	NaN	NaN	NaN	NaN	NaN	NaN	NaN	NaN	NaN	NaN	0.0253423795998018	0.0849100819087023	0.0830341746836864	0.0764853213059103	NaN	NaN	0.0184541889217241	NaN	0.044975716416253	0.0169353800130228	0.0211564130562062	NaN	NaN	0.0407065001769331	0.0787271340532696	0.0415921627894945	0.327463570725017	0.0850028574243592	NaN	0.0371585203457162
NaN	NaN	NaN	NaN	NaN	NaN	NaN	NaN	NaN	NaN	NaN	NaN	NaN	NaN	NaN	NaN	NaN	NaN	NaN	NaN	NaN	NaN	NaN	NaN	NaN	NaN	NaN	NaN	NaN	NaN	NaN	NaN	NaN	NaN	NaN	NaN	NaN	NaN	NaN	NaN	NaN	NaN	NaN	NaN	NaN	NaN	NaN	NaN	NaN	NaN
[truncated: 74 more columns]
