# Supplementary material for: Notch-dependent and -independent transcription are modulated by tissue movements at gastrulation
Source: eLife. 2022 May 18;11:e73656. doi: 10.7554/eLife.73656 (PMC9183233; doi:10.7554/eLife.73656)
Supplement: Source data 1. [file elife-73656-data1.zip › numerical data/6S3A_m5m8peve RhoGEF2Ri_MSE_sorted-Gast_HisC_normF-Y.txt]

NaN	NaN	NaN	NaN	NaN	NaN	NaN	NaN	NaN	NaN	NaN	NaN	NaN	NaN	NaN	NaN	NaN	NaN	NaN	NaN	NaN	NaN	NaN	NaN	NaN	NaN	NaN	NaN	NaN	NaN	NaN	NaN	NaN	NaN	NaN	NaN	NaN	NaN	NaN	NaN	NaN	NaN	NaN	NaN	NaN	NaN	NaN	NaN	NaN	NaN
NaN	NaN	NaN	NaN	NaN	NaN	NaN	NaN	NaN	NaN	NaN	NaN	NaN	NaN	NaN	NaN	NaN	NaN	NaN	NaN	NaN	NaN	NaN	NaN	NaN	NaN	NaN	NaN	NaN	NaN	NaN	NaN	NaN	NaN	NaN	NaN	NaN	NaN	NaN	NaN	NaN	NaN	NaN	NaN	NaN	NaN	NaN	NaN	NaN	NaN
NaN	NaN	NaN	NaN	NaN	NaN	NaN	NaN	NaN	NaN	NaN	NaN	NaN	NaN	NaN	NaN	NaN	NaN	NaN	NaN	NaN	NaN	NaN	NaN	NaN	NaN	NaN	NaN	NaN	NaN	NaN	NaN	NaN	NaN	NaN	NaN	NaN	NaN	NaN	NaN	NaN	NaN	NaN	NaN	NaN	NaN	NaN	NaN	NaN	NaN
NaN	NaN	NaN	NaN	NaN	NaN	NaN	NaN	NaN	NaN	NaN	NaN	NaN	NaN	NaN	NaN	NaN	NaN	NaN	NaN	NaN	NaN	NaN	NaN	NaN	NaN	NaN	NaN	NaN	NaN	NaN	NaN	NaN	NaN	NaN	NaN	NaN	NaN	NaN	NaN	NaN	NaN	NaN	NaN	NaN	NaN	NaN	NaN	NaN	NaN
NaN	NaN	NaN	NaN	NaN	NaN	NaN	NaN	NaN	NaN	NaN	NaN	NaN	NaN	NaN	NaN	NaN	NaN	NaN	NaN	NaN	NaN	NaN	NaN	NaN	NaN	NaN	NaN	NaN	NaN	NaN	NaN	NaN	NaN	NaN	NaN	NaN	NaN	NaN	NaN	NaN	NaN	NaN	NaN	NaN	NaN	NaN	NaN	NaN	NaN
NaN	NaN	NaN	NaN	NaN	NaN	NaN	NaN	NaN	NaN	NaN	NaN	NaN	NaN	NaN	NaN	NaN	NaN	NaN	NaN	NaN	NaN	NaN	NaN	NaN	NaN	NaN	NaN	NaN	NaN	NaN	NaN	NaN	NaN	NaN	NaN	NaN	NaN	NaN	NaN	NaN	NaN	NaN	NaN	NaN	NaN	NaN	NaN	NaN	NaN
NaN	NaN	NaN	NaN	NaN	NaN	NaN	NaN	NaN	NaN	NaN	NaN	NaN	NaN	NaN	NaN	NaN	NaN	NaN	NaN	NaN	NaN	NaN	NaN	NaN	NaN	NaN	NaN	NaN	NaN	NaN	NaN	NaN	NaN	NaN	NaN	NaN	NaN	NaN	NaN	NaN	NaN	NaN	NaN	NaN	NaN	NaN	NaN	NaN	NaN
NaN	NaN	NaN	NaN	NaN	NaN	NaN	NaN	NaN	NaN	NaN	NaN	NaN	NaN	NaN	NaN	NaN	NaN	NaN	NaN	NaN	NaN	NaN	NaN	NaN	NaN	NaN	NaN	NaN	NaN	NaN	NaN	NaN	NaN	NaN	NaN	NaN	NaN	NaN	NaN	NaN	NaN	NaN	NaN	NaN	NaN	NaN	NaN	NaN	NaN
NaN	NaN	NaN	NaN	NaN	NaN	NaN	NaN	NaN	NaN	NaN	NaN	NaN	NaN	NaN	NaN	NaN	NaN	NaN	NaN	NaN	NaN	NaN	NaN	NaN	NaN	NaN	NaN	NaN	NaN	NaN	NaN	NaN	NaN	NaN	NaN	NaN	NaN	NaN	NaN	NaN	NaN	NaN	NaN	NaN	NaN	NaN	NaN	NaN	NaN
NaN	NaN	NaN	NaN	NaN	NaN	NaN	NaN	NaN	NaN	NaN	NaN	NaN	NaN	NaN	NaN	NaN	NaN	NaN	NaN	NaN	NaN	NaN	NaN	NaN	NaN	NaN	NaN	NaN	NaN	NaN	NaN	NaN	NaN	NaN	NaN	NaN	NaN	NaN	NaN	NaN	NaN	NaN	NaN	NaN	NaN	NaN	NaN	NaN	NaN
NaN	NaN	NaN	NaN	NaN	NaN	NaN	NaN	NaN	NaN	NaN	NaN	NaN	NaN	NaN	NaN	NaN	NaN	NaN	NaN	NaN	NaN	NaN	NaN	NaN	NaN	NaN	NaN	NaN	NaN	NaN	NaN	NaN	NaN	NaN	NaN	NaN	NaN	NaN	NaN	NaN	NaN	NaN	NaN	NaN	NaN	NaN	NaN	NaN	NaN
NaN	NaN	NaN	NaN	NaN	NaN	NaN	NaN	NaN	NaN	NaN	NaN	NaN	NaN	NaN	NaN	NaN	NaN	NaN	NaN	NaN	NaN	NaN	NaN	NaN	NaN	NaN	NaN	NaN	NaN	NaN	NaN	NaN	NaN	NaN	NaN	NaN	NaN	NaN	NaN	NaN	NaN	NaN	NaN	NaN	NaN	NaN	NaN	NaN	NaN
NaN	NaN	NaN	NaN	NaN	NaN	NaN	NaN	NaN	NaN	NaN	NaN	NaN	NaN	NaN	NaN	NaN	NaN	NaN	NaN	NaN	NaN	NaN	NaN	NaN	NaN	NaN	NaN	NaN	NaN	NaN	NaN	NaN	NaN	NaN	NaN	NaN	NaN	NaN	NaN	NaN	NaN	NaN	NaN	NaN	NaN	NaN	NaN	NaN	NaN
NaN	NaN	NaN	NaN	NaN	NaN	NaN	NaN	NaN	NaN	NaN	NaN	NaN	NaN	NaN	NaN	NaN	NaN	NaN	NaN	NaN	NaN	NaN	NaN	NaN	NaN	NaN	NaN	NaN	NaN	NaN	NaN	NaN	NaN	NaN	NaN	NaN	NaN	NaN	NaN	NaN	NaN	NaN	NaN	NaN	NaN	NaN	NaN	NaN	NaN
NaN	NaN	NaN	NaN	NaN	NaN	NaN	NaN	NaN	NaN	NaN	NaN	NaN	NaN	NaN	NaN	NaN	NaN	NaN	NaN	NaN	NaN	NaN	NaN	NaN	NaN	NaN	NaN	NaN	NaN	NaN	NaN	NaN	NaN	NaN	NaN	NaN	NaN	NaN	NaN	NaN	NaN	NaN	NaN	NaN	NaN	NaN	NaN	NaN	NaN
NaN	NaN	NaN	NaN	NaN	NaN	NaN	NaN	NaN	NaN	NaN	NaN	NaN	NaN	NaN	NaN	NaN	NaN	NaN	NaN	NaN	NaN	NaN	NaN	NaN	NaN	NaN	NaN	NaN	NaN	NaN	NaN	NaN	NaN	NaN	NaN	NaN	NaN	NaN	NaN	NaN	NaN	NaN	NaN	NaN	NaN	NaN	NaN	NaN	NaN
NaN	NaN	NaN	NaN	NaN	NaN	NaN	NaN	NaN	NaN	NaN	NaN	NaN	NaN	NaN	NaN	NaN	NaN	NaN	NaN	NaN	NaN	NaN	NaN	NaN	NaN	NaN	NaN	NaN	NaN	NaN	NaN	NaN	NaN	NaN	NaN	NaN	NaN	NaN	NaN	NaN	NaN	NaN	NaN	NaN	NaN	NaN	NaN	NaN	NaN
NaN	NaN	NaN	NaN	NaN	NaN	NaN	NaN	NaN	NaN	NaN	NaN	NaN	NaN	NaN	NaN	NaN	NaN	NaN	NaN	NaN	NaN	NaN	NaN	NaN	NaN	NaN	NaN	NaN	NaN	NaN	NaN	NaN	NaN	NaN	NaN	NaN	NaN	NaN	NaN	NaN	NaN	NaN	NaN	NaN	NaN	NaN	NaN	NaN	NaN
NaN	NaN	NaN	NaN	NaN	NaN	NaN	NaN	NaN	NaN	NaN	NaN	NaN	NaN	NaN	NaN	NaN	NaN	NaN	NaN	NaN	NaN	NaN	NaN	NaN	NaN	NaN	NaN	NaN	NaN	NaN	NaN	NaN	NaN	NaN	NaN	NaN	NaN	NaN	NaN	NaN	NaN	NaN	NaN	NaN	NaN	NaN	NaN	NaN	NaN
NaN	NaN	NaN	1136.8	NaN	NaN	NaN	NaN	NaN	NaN	NaN	NaN	NaN	1232.92	NaN	NaN	NaN	NaN	NaN	NaN	NaN	NaN	NaN	NaN	NaN	NaN	NaN	NaN	NaN	NaN	NaN	NaN	NaN	NaN	NaN	NaN	NaN	NaN	NaN	NaN	NaN	NaN	NaN	NaN	NaN	NaN	NaN	NaN	NaN	NaN
NaN	NaN	NaN	NaN	NaN	NaN	NaN	NaN	NaN	NaN	NaN	NaN	NaN	1484.64	NaN	NaN	NaN	NaN	NaN	NaN	NaN	NaN	NaN	NaN	NaN	NaN	NaN	NaN	NaN	NaN	NaN	NaN	NaN	NaN	NaN	NaN	NaN	NaN	NaN	NaN	NaN	NaN	NaN	NaN	NaN	NaN	NaN	NaN	NaN	NaN
NaN	NaN	NaN	1303.04	NaN	NaN	NaN	NaN	NaN	1569.44	NaN	NaN	NaN	1429.92	NaN	NaN	NaN	NaN	NaN	NaN	NaN	NaN	NaN	NaN	NaN	NaN	NaN	NaN	NaN	NaN	NaN	NaN	NaN	NaN	NaN	NaN	NaN	NaN	NaN	NaN	NaN	NaN	NaN	NaN	NaN	NaN	NaN	NaN	NaN	NaN
NaN	NaN	NaN	1003	NaN	NaN	NaN	NaN	NaN	1473.72	NaN	NaN	NaN	1393.4	NaN	NaN	NaN	NaN	NaN	NaN	NaN	NaN	NaN	NaN	NaN	NaN	NaN	NaN	NaN	NaN	NaN	NaN	NaN	NaN	NaN	NaN	NaN	NaN	NaN	NaN	NaN	NaN	NaN	NaN	NaN	NaN	NaN	NaN	NaN	NaN
NaN	NaN	NaN	1215.44	NaN	NaN	NaN	NaN	NaN	NaN	NaN	NaN	NaN	1561.28	NaN	1454.36	NaN	NaN	NaN	NaN	NaN	NaN	NaN	NaN	NaN	NaN	NaN	NaN	NaN	NaN	NaN	NaN	NaN	NaN	NaN	NaN	NaN	NaN	NaN	NaN	NaN	NaN	NaN	NaN	NaN	NaN	NaN	NaN	NaN	NaN
NaN	NaN	NaN	1148.84	NaN	NaN	NaN	NaN	NaN	NaN	NaN	NaN	NaN	1424.4	NaN	1404.32	NaN	NaN	NaN	NaN	NaN	NaN	NaN	NaN	NaN	NaN	NaN	NaN	NaN	NaN	NaN	NaN	NaN	NaN	NaN	NaN	NaN	NaN	NaN	NaN	NaN	NaN	NaN	NaN	NaN	NaN	NaN	NaN	NaN	NaN
NaN	NaN	NaN	1385.84	NaN	NaN	NaN	NaN	NaN	1375.96	NaN	NaN	NaN	1574.68	NaN	1489.36	NaN	NaN	NaN	NaN	NaN	NaN	NaN	NaN	NaN	NaN	NaN	NaN	NaN	NaN	NaN	NaN	NaN	NaN	NaN	NaN	NaN	NaN	NaN	NaN	NaN	NaN	NaN	NaN	NaN	NaN	NaN	NaN	NaN	NaN
NaN	NaN	NaN	1027	NaN	NaN	NaN	NaN	NaN	NaN	NaN	NaN	NaN	1624	NaN	1435.04	NaN	NaN	NaN	NaN	NaN	NaN	NaN	NaN	NaN	NaN	NaN	NaN	NaN	NaN	NaN	NaN	NaN	NaN	NaN	NaN	NaN	NaN	NaN	NaN	NaN	NaN	NaN	NaN	NaN	NaN	NaN	NaN	NaN	NaN
NaN	NaN	NaN	1069.96	NaN	NaN	962.68	NaN	NaN	NaN	NaN	NaN	NaN	1635.96	NaN	1377.6	1516.16	NaN	NaN	NaN	NaN	NaN	NaN	NaN	NaN	NaN	NaN	NaN	NaN	NaN	NaN	NaN	NaN	NaN	NaN	NaN	NaN	NaN	NaN	NaN	NaN	NaN	NaN	NaN	NaN	NaN	NaN	NaN	NaN	NaN
NaN	NaN	NaN	NaN	NaN	NaN	1064.76	1197.48	NaN	NaN	NaN	NaN	NaN	NaN	NaN	1240.2	1640.48	NaN	NaN	NaN	NaN	NaN	NaN	NaN	NaN	NaN	NaN	NaN	NaN	NaN	NaN	NaN	NaN	NaN	NaN	NaN	NaN	NaN	NaN	NaN	NaN	NaN	NaN	NaN	NaN	NaN	NaN	NaN	NaN	NaN
NaN	NaN	NaN	NaN	NaN	NaN	1189.48	1279.76	NaN	NaN	NaN	NaN	NaN	NaN	NaN	1325.8	NaN	NaN	NaN	NaN	NaN	NaN	NaN	NaN	NaN	NaN	NaN	NaN	NaN	NaN	NaN	NaN	NaN	NaN	NaN	NaN	NaN	NaN	NaN	NaN	NaN	NaN	NaN	NaN	NaN	NaN	NaN	NaN	NaN	NaN
NaN	NaN	NaN	NaN	NaN	NaN	NaN	NaN	NaN	NaN	NaN	NaN	NaN	NaN	NaN	NaN	NaN	NaN	NaN	NaN	NaN	NaN	NaN	NaN	NaN	NaN	NaN	NaN	NaN	NaN	NaN	NaN	NaN	NaN	NaN	NaN	NaN	NaN	NaN	NaN	NaN	NaN	NaN	NaN	NaN	NaN	993.16	NaN	NaN	NaN
NaN	NaN	NaN	NaN	716.04	NaN	NaN	NaN	NaN	NaN	NaN	NaN	NaN	NaN	NaN	NaN	1404.6	NaN	NaN	NaN	NaN	NaN	NaN	NaN	NaN	NaN	NaN	NaN	NaN	NaN	NaN	NaN	NaN	NaN	NaN	NaN	NaN	NaN	NaN	NaN	NaN	NaN	NaN	NaN	NaN	NaN	NaN	NaN	NaN	NaN
NaN	NaN	NaN	NaN	NaN	NaN	NaN	NaN	NaN	NaN	NaN	NaN	NaN	NaN	NaN	NaN	NaN	NaN	NaN	NaN	NaN	NaN	NaN	NaN	NaN	NaN	NaN	NaN	NaN	NaN	NaN	NaN	NaN	NaN	NaN	NaN	NaN	NaN	NaN	NaN	NaN	NaN	NaN	NaN	NaN	NaN	1186.12	NaN	NaN	NaN
NaN	NaN	NaN	NaN	NaN	NaN	NaN	NaN	NaN	NaN	NaN	NaN	NaN	NaN	NaN	NaN	NaN	NaN	NaN	NaN	NaN	NaN	NaN	NaN	NaN	NaN	NaN	NaN	NaN	NaN	NaN	NaN	NaN	NaN	NaN	NaN	NaN	NaN	NaN	NaN	NaN	NaN	NaN	NaN	NaN	NaN	746.24	NaN	NaN	NaN
NaN	NaN	NaN	NaN	874.24	NaN	NaN	NaN	NaN	NaN	NaN	NaN	NaN	NaN	NaN	NaN	1228.24	NaN	NaN	NaN	NaN	NaN	NaN	NaN	NaN	NaN	NaN	NaN	NaN	NaN	NaN	NaN	NaN	NaN	NaN	NaN	NaN	NaN	NaN	NaN	NaN	NaN	NaN	NaN	NaN	NaN	1025.28	NaN	NaN	NaN
NaN	NaN	NaN	NaN	828.88	NaN	NaN	NaN	NaN	NaN	NaN	NaN	NaN	NaN	NaN	NaN	1229	NaN	NaN	NaN	NaN	NaN	NaN	NaN	NaN	NaN	NaN	NaN	NaN	NaN	NaN	NaN	NaN	NaN	NaN	NaN	NaN	NaN	NaN	NaN	NaN	NaN	NaN	NaN	NaN	NaN	872.56	NaN	NaN	NaN
NaN	NaN	NaN	NaN	802.76	NaN	NaN	NaN	NaN	NaN	NaN	NaN	NaN	NaN	NaN	NaN	1283.04	NaN	NaN	NaN	NaN	NaN	NaN	NaN	NaN	NaN	NaN	NaN	NaN	NaN	NaN	NaN	NaN	NaN	NaN	NaN	NaN	NaN	NaN	NaN	NaN	NaN	NaN	NaN	NaN	NaN	NaN	NaN	NaN	NaN
NaN	NaN	NaN	NaN	940.48	NaN	NaN	NaN	NaN	NaN	NaN	NaN	NaN	NaN	NaN	NaN	NaN	NaN	NaN	NaN	NaN	NaN	NaN	NaN	NaN	NaN	NaN	NaN	NaN	NaN	NaN	NaN	NaN	NaN	NaN	NaN	NaN	NaN	NaN	NaN	NaN	NaN	NaN	NaN	NaN	NaN	NaN	NaN	NaN	NaN
NaN	NaN	NaN	NaN	1079.84	NaN	NaN	NaN	NaN	NaN	NaN	NaN	NaN	NaN	NaN	NaN	NaN	NaN	NaN	NaN	NaN	NaN	NaN	NaN	NaN	NaN	NaN	NaN	NaN	NaN	NaN	NaN	NaN	NaN	NaN	NaN	NaN	NaN	NaN	NaN	NaN	NaN	NaN	NaN	NaN	NaN	NaN	NaN	NaN	NaN
NaN	NaN	NaN	NaN	878.56	NaN	NaN	NaN	NaN	NaN	NaN	NaN	NaN	NaN	NaN	NaN	NaN	NaN	NaN	NaN	NaN	NaN	NaN	NaN	NaN	NaN	NaN	NaN	NaN	NaN	NaN	NaN	NaN	NaN	NaN	NaN	NaN	NaN	NaN	NaN	NaN	NaN	NaN	NaN	NaN	NaN	NaN	NaN	NaN	NaN
NaN	NaN	NaN	NaN	963.12	NaN	NaN	NaN	NaN	NaN	NaN	NaN	NaN	NaN	NaN	NaN	NaN	NaN	NaN	NaN	NaN	NaN	NaN	NaN	NaN	NaN	NaN	NaN	NaN	NaN	NaN	NaN	NaN	NaN	NaN	NaN	NaN	NaN	NaN	NaN	NaN	NaN	NaN	NaN	NaN	NaN	NaN	NaN	NaN	NaN
NaN	NaN	NaN	NaN	NaN	NaN	NaN	NaN	NaN	NaN	NaN	NaN	NaN	NaN	NaN	NaN	NaN	NaN	NaN	NaN	NaN	NaN	NaN	NaN	NaN	NaN	NaN	NaN	NaN	NaN	NaN	NaN	NaN	NaN	NaN	NaN	NaN	NaN	NaN	NaN	NaN	NaN	NaN	NaN	NaN	NaN	NaN	NaN	NaN	NaN
NaN	NaN	NaN	NaN	NaN	NaN	NaN	NaN	NaN	NaN	NaN	NaN	NaN	NaN	NaN	NaN	NaN	NaN	NaN	NaN	NaN	NaN	NaN	NaN	NaN	NaN	NaN	NaN	NaN	NaN	NaN	NaN	NaN	NaN	NaN	NaN	NaN	NaN	NaN	NaN	NaN	NaN	NaN	NaN	NaN	NaN	NaN	NaN	NaN	NaN
NaN	NaN	NaN	NaN	NaN	NaN	NaN	NaN	NaN	NaN	NaN	NaN	NaN	NaN	NaN	NaN	NaN	NaN	NaN	NaN	NaN	NaN	NaN	NaN	NaN	NaN	NaN	NaN	NaN	NaN	NaN	NaN	NaN	NaN	NaN	NaN	NaN	NaN	NaN	NaN	NaN	NaN	NaN	NaN	NaN	NaN	NaN	NaN	NaN	NaN
NaN	NaN	NaN	NaN	NaN	NaN	NaN	NaN	NaN	NaN	NaN	NaN	NaN	NaN	NaN	NaN	NaN	NaN	NaN	NaN	NaN	NaN	NaN	NaN	NaN	NaN	NaN	NaN	NaN	NaN	NaN	NaN	NaN	NaN	NaN	NaN	NaN	NaN	NaN	NaN	NaN	NaN	NaN	NaN	NaN	NaN	NaN	NaN	NaN	NaN
NaN	NaN	872.64	NaN	NaN	NaN	NaN	NaN	NaN	NaN	NaN	NaN	NaN	NaN	NaN	NaN	NaN	NaN	NaN	NaN	NaN	NaN	NaN	NaN	NaN	NaN	NaN	NaN	NaN	NaN	NaN	NaN	NaN	NaN	NaN	NaN	NaN	NaN	NaN	NaN	NaN	NaN	NaN	NaN	NaN	NaN	NaN	NaN	NaN	NaN
NaN	NaN	1085.64	NaN	NaN	NaN	NaN	NaN	NaN	NaN	NaN	NaN	NaN	NaN	NaN	NaN	NaN	NaN	NaN	NaN	NaN	NaN	NaN	NaN	NaN	NaN	NaN	NaN	NaN	NaN	NaN	NaN	NaN	NaN	NaN	NaN	NaN	NaN	NaN	NaN	NaN	NaN	NaN	NaN	NaN	NaN	NaN	NaN	NaN	NaN
NaN	NaN	NaN	NaN	NaN	NaN	NaN	NaN	NaN	NaN	NaN	NaN	NaN	NaN	NaN	NaN	NaN	NaN	NaN	NaN	NaN	NaN	NaN	NaN	NaN	NaN	NaN	NaN	NaN	NaN	NaN	NaN	NaN	NaN	NaN	NaN	NaN	NaN	NaN	NaN	NaN	NaN	NaN	NaN	NaN	NaN	NaN	NaN	NaN	NaN
NaN	NaN	964.24	NaN	NaN	NaN	NaN	NaN	NaN	NaN	NaN	NaN	NaN	NaN	NaN	NaN	NaN	NaN	NaN	NaN	NaN	NaN	NaN	NaN	NaN	NaN	NaN	NaN	NaN	NaN	NaN	NaN	NaN	NaN	NaN	NaN	NaN	NaN	NaN	NaN	NaN	NaN	NaN	NaN	NaN	NaN	NaN	NaN	NaN	NaN
NaN	NaN	NaN	NaN	NaN	NaN	NaN	NaN	NaN	NaN	NaN	NaN	NaN	NaN	NaN	NaN	NaN	NaN	NaN	NaN	NaN	NaN	NaN	NaN	NaN	NaN	NaN	NaN	NaN	NaN	NaN	NaN	NaN	NaN	NaN	NaN	NaN	NaN	NaN	NaN	NaN	NaN	NaN	NaN	NaN	NaN	NaN	NaN	NaN	NaN
NaN	NaN	1036.88	NaN	NaN	NaN	NaN	NaN	NaN	NaN	NaN	NaN	NaN	NaN	NaN	NaN	NaN	NaN	NaN	NaN	NaN	NaN	NaN	NaN	NaN	NaN	NaN	NaN	NaN	NaN	NaN	NaN	NaN	NaN	NaN	NaN	NaN	NaN	NaN	NaN	NaN	NaN	NaN	NaN	NaN	NaN	NaN	NaN	NaN	NaN
NaN	1255.32	1365.12	NaN	NaN	NaN	NaN	NaN	NaN	NaN	NaN	NaN	NaN	NaN	NaN	NaN	NaN	NaN	NaN	NaN	NaN	NaN	NaN	NaN	NaN	NaN	NaN	NaN	NaN	NaN	NaN	NaN	NaN	NaN	NaN	NaN	NaN	NaN	NaN	NaN	NaN	NaN	NaN	NaN	NaN	NaN	NaN	NaN	NaN	NaN
NaN	1388.72	1361.2	NaN	NaN	NaN	NaN	NaN	NaN	NaN	NaN	NaN	NaN	NaN	NaN	NaN	NaN	NaN	NaN	NaN	NaN	NaN	NaN	NaN	NaN	NaN	NaN	NaN	NaN	NaN	NaN	NaN	NaN	NaN	NaN	NaN	NaN	NaN	NaN	NaN	NaN	NaN	NaN	NaN	NaN	NaN	NaN	NaN	NaN	NaN
NaN	1346.2	1451.4	NaN	NaN	NaN	NaN	NaN	NaN	NaN	NaN	NaN	NaN	NaN	NaN	NaN	NaN	NaN	NaN	NaN	NaN	NaN	NaN	NaN	NaN	NaN	NaN	NaN	NaN	NaN	NaN	NaN	NaN	NaN	NaN	NaN	NaN	NaN	NaN	NaN	NaN	NaN	NaN	NaN	NaN	NaN	NaN	NaN	NaN	NaN
NaN	1566.28	1234.96	NaN	NaN	NaN	NaN	NaN	NaN	NaN	NaN	NaN	NaN	NaN	NaN	NaN	NaN	NaN	NaN	NaN	NaN	NaN	NaN	NaN	NaN	NaN	NaN	NaN	NaN	NaN	NaN	NaN	NaN	NaN	NaN	NaN	NaN	NaN	NaN	NaN	NaN	NaN	NaN	NaN	NaN	NaN	NaN	NaN	NaN	NaN
NaN	1510.96	1271.08	NaN	NaN	NaN	NaN	NaN	NaN	NaN	NaN	NaN	NaN	NaN	NaN	NaN	NaN	NaN	NaN	NaN	NaN	NaN	NaN	NaN	NaN	NaN	NaN	NaN	NaN	NaN	NaN	NaN	NaN	NaN	NaN	NaN	NaN	NaN	NaN	NaN	NaN	NaN	NaN	NaN	NaN	NaN	NaN	NaN	NaN	NaN
NaN	1832.08	1058.28	NaN	NaN	NaN	NaN	NaN	NaN	NaN	NaN	NaN	NaN	NaN	NaN	NaN	NaN	NaN	NaN	NaN	NaN	NaN	NaN	NaN	NaN	NaN	NaN	NaN	NaN	NaN	NaN	NaN	NaN	NaN	NaN	NaN	NaN	NaN	NaN	NaN	NaN	NaN	NaN	NaN	NaN	NaN	NaN	NaN	NaN	NaN
NaN	2196.2	888.12	NaN	NaN	NaN	NaN	NaN	NaN	NaN	NaN	NaN	NaN	NaN	NaN	NaN	NaN	NaN	NaN	NaN	NaN	NaN	NaN	NaN	NaN	NaN	NaN	NaN	NaN	NaN	NaN	NaN	NaN	NaN	NaN	NaN	NaN	NaN	NaN	NaN	NaN	NaN	NaN	NaN	NaN	NaN	NaN	NaN	NaN	NaN
NaN	2326.84	NaN	NaN	NaN	NaN	NaN	NaN	NaN	NaN	NaN	NaN	NaN	NaN	NaN	NaN	NaN	NaN	NaN	NaN	NaN	NaN	NaN	NaN	NaN	NaN	NaN	NaN	NaN	NaN	NaN	NaN	NaN	NaN	NaN	NaN	NaN	NaN	NaN	NaN	NaN	NaN	NaN	NaN	NaN	NaN	NaN	NaN	NaN	NaN
NaN	NaN	NaN	NaN	NaN	NaN	NaN	NaN	NaN	NaN	NaN	NaN	NaN	NaN	NaN	NaN	NaN	NaN	NaN	NaN	NaN	NaN	NaN	NaN	NaN	NaN	NaN	NaN	NaN	NaN	NaN	NaN	NaN	NaN	NaN	NaN	NaN	NaN	NaN	NaN	NaN	NaN	NaN	NaN	NaN	NaN	NaN	NaN	NaN	NaN
NaN	NaN	NaN	NaN	NaN	NaN	NaN	NaN	NaN	NaN	NaN	NaN	NaN	NaN	NaN	NaN	NaN	NaN	NaN	NaN	NaN	NaN	NaN	NaN	NaN	NaN	NaN	NaN	NaN	NaN	NaN	NaN	NaN	NaN	NaN	NaN	NaN	NaN	NaN	NaN	NaN	NaN	NaN	NaN	NaN	NaN	NaN	NaN	NaN	NaN
NaN	NaN	NaN	NaN	NaN	NaN	NaN	NaN	NaN	NaN	NaN	NaN	NaN	NaN	NaN	NaN	NaN	NaN	NaN	NaN	NaN	NaN	NaN	NaN	NaN	NaN	NaN	NaN	NaN	NaN	NaN	NaN	NaN	NaN	NaN	NaN	NaN	NaN	NaN	NaN	NaN	NaN	NaN	NaN	NaN	NaN	NaN	NaN	NaN	NaN
NaN	NaN	NaN	NaN	NaN	NaN	NaN	NaN	NaN	NaN	NaN	NaN	NaN	NaN	NaN	NaN	NaN	NaN	NaN	NaN	NaN	NaN	NaN	NaN	NaN	NaN	NaN	NaN	NaN	NaN	NaN	NaN	NaN	NaN	NaN	NaN	NaN	NaN	NaN	NaN	NaN	NaN	NaN	NaN	NaN	NaN	NaN	NaN	NaN	NaN
NaN	NaN	NaN	NaN	NaN	NaN	NaN	NaN	NaN	NaN	NaN	NaN	NaN	NaN	NaN	NaN	NaN	NaN	NaN	NaN	NaN	NaN	NaN	NaN	NaN	NaN	NaN	NaN	NaN	NaN	NaN	NaN	NaN	NaN	NaN	NaN	NaN	NaN	NaN	NaN	NaN	NaN	NaN	NaN	NaN	NaN	NaN	NaN	NaN	NaN
NaN	NaN	NaN	NaN	NaN	NaN	NaN	NaN	NaN	NaN	NaN	NaN	NaN	NaN	NaN	NaN	NaN	NaN	NaN	NaN	NaN	NaN	NaN	NaN	NaN	NaN	NaN	NaN	NaN	NaN	NaN	NaN	NaN	NaN	NaN	NaN	NaN	NaN	NaN	NaN	NaN	NaN	NaN	NaN	NaN	NaN	NaN	NaN	NaN	NaN
NaN	NaN	NaN	NaN	NaN	NaN	NaN	NaN	NaN	NaN	NaN	NaN	NaN	NaN	NaN	NaN	NaN	NaN	NaN	NaN	NaN	NaN	NaN	NaN	NaN	NaN	NaN	NaN	NaN	NaN	NaN	NaN	NaN	NaN	NaN	NaN	NaN	NaN	NaN	NaN	NaN	NaN	NaN	NaN	NaN	NaN	NaN	NaN	NaN	NaN
NaN	NaN	NaN	NaN	NaN	NaN	NaN	NaN	NaN	NaN	NaN	NaN	NaN	NaN	NaN	NaN	NaN	NaN	NaN	NaN	NaN	NaN	NaN	NaN	NaN	NaN	NaN	NaN	NaN	NaN	NaN	NaN	NaN	NaN	NaN	NaN	NaN	NaN	NaN	NaN	NaN	NaN	NaN	NaN	NaN	NaN	NaN	NaN	NaN	NaN
NaN	NaN	NaN	NaN	NaN	NaN	NaN	NaN	NaN	NaN	NaN	NaN	NaN	NaN	NaN	NaN	NaN	NaN	NaN	NaN	NaN	NaN	NaN	NaN	NaN	NaN	NaN	NaN	NaN	NaN	NaN	NaN	NaN	NaN	NaN	NaN	NaN	NaN	NaN	NaN	NaN	NaN	NaN	NaN	NaN	NaN	NaN	NaN	NaN	NaN
NaN	NaN	NaN	NaN	NaN	NaN	NaN	NaN	NaN	NaN	NaN	NaN	NaN	NaN	NaN	NaN	NaN	NaN	NaN	NaN	NaN	NaN	NaN	NaN	NaN	NaN	NaN	NaN	NaN	NaN	NaN	NaN	NaN	NaN	NaN	NaN	NaN	NaN	NaN	NaN	NaN	NaN	NaN	NaN	NaN	NaN	NaN	NaN	NaN	NaN
NaN	NaN	NaN	NaN	NaN	NaN	NaN	NaN	NaN	NaN	NaN	NaN	NaN	NaN	NaN	NaN	NaN	NaN	NaN	NaN	NaN	NaN	NaN	NaN	NaN	NaN	NaN	NaN	NaN	NaN	NaN	NaN	NaN	NaN	NaN	NaN	NaN	NaN	NaN	NaN	NaN	NaN	NaN	NaN	NaN	NaN	NaN	NaN	NaN	NaN
NaN	NaN	NaN	NaN	NaN	NaN	NaN	NaN	NaN	NaN	NaN	NaN	NaN	NaN	NaN	NaN	NaN	NaN	NaN	NaN	NaN	NaN	NaN	NaN	NaN	NaN	NaN	NaN	NaN	NaN	NaN	NaN	NaN	NaN	NaN	NaN	NaN	NaN	NaN	NaN	NaN	NaN	NaN	NaN	NaN	NaN	NaN	NaN	NaN	NaN
NaN	NaN	NaN	NaN	NaN	NaN	NaN	NaN	NaN	NaN	NaN	NaN	NaN	NaN	NaN	NaN	NaN	NaN	NaN	NaN	NaN	NaN	NaN	NaN	NaN	NaN	NaN	NaN	NaN	NaN	NaN	NaN	NaN	NaN	NaN	NaN	NaN	NaN	NaN	NaN	NaN	NaN	NaN	NaN	NaN	NaN	NaN	NaN	NaN	NaN
NaN	NaN	NaN	NaN	NaN	NaN	NaN	NaN	NaN	NaN	NaN	NaN	NaN	NaN	NaN	NaN	NaN	NaN	NaN	NaN	NaN	NaN	NaN	NaN	NaN	NaN	NaN	NaN	NaN	NaN	NaN	NaN	NaN	NaN	NaN	NaN	NaN	NaN	NaN	NaN	NaN	NaN	NaN	NaN	NaN	NaN	NaN	NaN	NaN	NaN
NaN	NaN	NaN	NaN	NaN	NaN	NaN	NaN	NaN	NaN	NaN	NaN	NaN	NaN	NaN	NaN	NaN	NaN	NaN	NaN	NaN	NaN	NaN	NaN	NaN	NaN	NaN	NaN	NaN	NaN	NaN	NaN	NaN	NaN	NaN	NaN	NaN	NaN	NaN	NaN	NaN	NaN	NaN	NaN	NaN	NaN	NaN	NaN	NaN	NaN
NaN	NaN	NaN	NaN	NaN	NaN	NaN	NaN	NaN	NaN	NaN	NaN	NaN	NaN	NaN	NaN	NaN	NaN	NaN	NaN	NaN	NaN	NaN	NaN	NaN	NaN	NaN	NaN	NaN	NaN	NaN	NaN	NaN	NaN	NaN	NaN	NaN	NaN	NaN	NaN	NaN	NaN	NaN	NaN	NaN	NaN	NaN	NaN	NaN	NaN
NaN	NaN	NaN	NaN	NaN	NaN	NaN	NaN	NaN	NaN	NaN	NaN	NaN	NaN	NaN	NaN	NaN	NaN	NaN	NaN	NaN	NaN	NaN	NaN	NaN	NaN	NaN	NaN	NaN	NaN	NaN	NaN	NaN	NaN	NaN	NaN	NaN	NaN	NaN	NaN	NaN	NaN	NaN	NaN	NaN	NaN	NaN	NaN	NaN	NaN
NaN	NaN	NaN	NaN	NaN	NaN	NaN	NaN	NaN	NaN	NaN	NaN	NaN	NaN	NaN	NaN	NaN	NaN	NaN	NaN	NaN	NaN	NaN	NaN	NaN	NaN	NaN	NaN	NaN	NaN	NaN	NaN	NaN	NaN	NaN	NaN	NaN	NaN	NaN	NaN	NaN	NaN	NaN	NaN	NaN	NaN	NaN	NaN	NaN	NaN
NaN	NaN	NaN	NaN	NaN	NaN	NaN	NaN	NaN	NaN	NaN	NaN	NaN	NaN	NaN	NaN	NaN	NaN	NaN	NaN	NaN	NaN	NaN	NaN	NaN	NaN	NaN	NaN	NaN	NaN	NaN	NaN	NaN	NaN	NaN	NaN	NaN	NaN	NaN	NaN	NaN	NaN	NaN	NaN	NaN	NaN	NaN	NaN	NaN	NaN
NaN	NaN	NaN	NaN	NaN	NaN	NaN	NaN	NaN	NaN	NaN	NaN	NaN	NaN	NaN	NaN	NaN	NaN	NaN	NaN	NaN	NaN	NaN	NaN	NaN	NaN	NaN	NaN	NaN	NaN	NaN	NaN	NaN	NaN	NaN	NaN	NaN	NaN	NaN	NaN	NaN	NaN	NaN	NaN	NaN	NaN	NaN	NaN	NaN	NaN
NaN	NaN	NaN	NaN	NaN	NaN	NaN	NaN	NaN	NaN	NaN	NaN	NaN	NaN	NaN	NaN	NaN	NaN	NaN	NaN	NaN	NaN	NaN	NaN	NaN	NaN	NaN	NaN	NaN	NaN	NaN	NaN	NaN	NaN	NaN	NaN	NaN	NaN	NaN	NaN	NaN	NaN	NaN	NaN	NaN	NaN	NaN	NaN	NaN	NaN
NaN	NaN	NaN	NaN	NaN	NaN	NaN	NaN	NaN	NaN	NaN	NaN	NaN	NaN	NaN	NaN	NaN	NaN	NaN	NaN	NaN	NaN	NaN	NaN	NaN	NaN	NaN	NaN	NaN	NaN	NaN	NaN	NaN	NaN	NaN	NaN	NaN	NaN	NaN	NaN	NaN	NaN	NaN	NaN	NaN	NaN	NaN	NaN	NaN	NaN
NaN	NaN	NaN	NaN	NaN	NaN	NaN	NaN	NaN	NaN	NaN	NaN	NaN	NaN	NaN	NaN	NaN	NaN	NaN	NaN	NaN	NaN	NaN	NaN	NaN	NaN	NaN	NaN	NaN	NaN	NaN	NaN	NaN	NaN	NaN	NaN	NaN	NaN	NaN	NaN	NaN	NaN	NaN	NaN	NaN	NaN	NaN	NaN	NaN	NaN
NaN	NaN	NaN	NaN	NaN	NaN	NaN	NaN	NaN	NaN	NaN	NaN	NaN	NaN	NaN	NaN	NaN	NaN	NaN	NaN	NaN	NaN	NaN	NaN	NaN	NaN	NaN	NaN	NaN	NaN	NaN	NaN	NaN	NaN	NaN	NaN	NaN	NaN	NaN	NaN	NaN	NaN	NaN	NaN	NaN	NaN	NaN	NaN	NaN	NaN
NaN	NaN	NaN	NaN	NaN	NaN	NaN	NaN	NaN	NaN	NaN	NaN	NaN	NaN	NaN	NaN	NaN	NaN	NaN	NaN	NaN	NaN	NaN	NaN	NaN	NaN	NaN	NaN	NaN	NaN	NaN	NaN	NaN	NaN	NaN	NaN	NaN	NaN	NaN	NaN	NaN	NaN	NaN	NaN	NaN	NaN	NaN	NaN	NaN	NaN
NaN	NaN	NaN	NaN	NaN	NaN	NaN	NaN	NaN	NaN	NaN	NaN	NaN	NaN	NaN	NaN	NaN	NaN	NaN	NaN	NaN	NaN	NaN	NaN	NaN	NaN	NaN	NaN	NaN	NaN	NaN	NaN	NaN	NaN	NaN	NaN	NaN	NaN	NaN	NaN	NaN	NaN	NaN	NaN	NaN	NaN	NaN	NaN	NaN	NaN
NaN	NaN	NaN	NaN	NaN	NaN	NaN	NaN	NaN	NaN	NaN	NaN	NaN	NaN	NaN	NaN	NaN	NaN	NaN	NaN	NaN	NaN	NaN	NaN	NaN	NaN	NaN	NaN	NaN	NaN	NaN	NaN	NaN	NaN	NaN	NaN	NaN	NaN	NaN	NaN	NaN	NaN	NaN	NaN	NaN	NaN	NaN	NaN	NaN	NaN
NaN	NaN	NaN	NaN	NaN	NaN	NaN	NaN	NaN	NaN	NaN	NaN	NaN	NaN	NaN	NaN	NaN	NaN	NaN	NaN	NaN	NaN	NaN	NaN	NaN	NaN	NaN	NaN	NaN	NaN	NaN	NaN	NaN	NaN	NaN	NaN	NaN	NaN	NaN	NaN	NaN	NaN	NaN	NaN	NaN	NaN	NaN	NaN	NaN	NaN
NaN	NaN	NaN	NaN	NaN	NaN	NaN	NaN	NaN	NaN	NaN	NaN	NaN	NaN	NaN	NaN	NaN	NaN	NaN	NaN	NaN	NaN	NaN	NaN	NaN	NaN	NaN	NaN	NaN	NaN	NaN	NaN	NaN	NaN	NaN	NaN	NaN	NaN	NaN	NaN	NaN	NaN	NaN	NaN	NaN	NaN	NaN	NaN	NaN	NaN
NaN	NaN	NaN	NaN	NaN	NaN	NaN	NaN	NaN	1459.28	NaN	NaN	NaN	NaN	NaN	NaN	NaN	NaN	NaN	NaN	NaN	NaN	NaN	NaN	NaN	NaN	NaN	NaN	NaN	NaN	NaN	NaN	NaN	NaN	NaN	NaN	NaN	NaN	NaN	NaN	NaN	NaN	NaN	NaN	NaN	NaN	NaN	NaN	NaN	NaN
NaN	NaN	NaN	NaN	NaN	NaN	NaN	NaN	NaN	NaN	NaN	NaN	NaN	NaN	NaN	NaN	NaN	NaN	NaN	NaN	NaN	NaN	NaN	NaN	NaN	NaN	NaN	NaN	NaN	NaN	NaN	NaN	NaN	NaN	NaN	NaN	NaN	NaN	NaN	NaN	NaN	NaN	NaN	NaN	NaN	NaN	NaN	NaN	NaN	NaN
NaN	NaN	NaN	NaN	NaN	NaN	NaN	NaN	NaN	1591.56	NaN	NaN	NaN	NaN	NaN	NaN	NaN	NaN	NaN	NaN	NaN	NaN	NaN	NaN	NaN	NaN	NaN	NaN	NaN	NaN	NaN	NaN	NaN	NaN	NaN	NaN	NaN	NaN	NaN	NaN	NaN	NaN	NaN	NaN	NaN	NaN	NaN	NaN	NaN	NaN
NaN	NaN	NaN	NaN	NaN	NaN	NaN	NaN	NaN	1416.84	NaN	NaN	NaN	NaN	NaN	NaN	NaN	NaN	NaN	NaN	NaN	NaN	NaN	NaN	NaN	NaN	NaN	NaN	NaN	NaN	NaN	NaN	NaN	NaN	NaN	NaN	NaN	NaN	NaN	NaN	NaN	NaN	NaN	NaN	NaN	NaN	NaN	NaN	NaN	NaN
NaN	NaN	NaN	NaN	NaN	NaN	NaN	NaN	NaN	1249	NaN	NaN	NaN	NaN	NaN	NaN	NaN	NaN	NaN	NaN	NaN	NaN	NaN	NaN	NaN	NaN	NaN	NaN	NaN	NaN	NaN	NaN	NaN	NaN	NaN	NaN	NaN	NaN	NaN	NaN	NaN	NaN	NaN	NaN	NaN	NaN	NaN	NaN	NaN	NaN
NaN	NaN	NaN	NaN	NaN	NaN	NaN	NaN	NaN	NaN	NaN	NaN	NaN	NaN	NaN	NaN	NaN	NaN	NaN	NaN	NaN	NaN	NaN	NaN	NaN	NaN	NaN	NaN	NaN	NaN	NaN	NaN	NaN	NaN	NaN	NaN	NaN	NaN	NaN	NaN	NaN	NaN	NaN	NaN	NaN	NaN	NaN	NaN	NaN	NaN
NaN	NaN	NaN	NaN	NaN	NaN	NaN	NaN	NaN	NaN	NaN	NaN	NaN	NaN	NaN	NaN	NaN	NaN	NaN	NaN	NaN	NaN	NaN	NaN	NaN	NaN	NaN	NaN	NaN	NaN	NaN	NaN	NaN	NaN	NaN	NaN	NaN	NaN	NaN	NaN	NaN	NaN	NaN	NaN	NaN	NaN	NaN	NaN	NaN	NaN
NaN	NaN	NaN	NaN	NaN	NaN	NaN	NaN	NaN	NaN	NaN	NaN	NaN	NaN	NaN	NaN	NaN	NaN	NaN	NaN	NaN	NaN	NaN	NaN	NaN	NaN	NaN	NaN	NaN	NaN	NaN	NaN	NaN	NaN	NaN	NaN	NaN	NaN	NaN	NaN	NaN	NaN	NaN	NaN	NaN	NaN	NaN	NaN	NaN	NaN
NaN	NaN	NaN	NaN	NaN	NaN	NaN	NaN	NaN	NaN	NaN	NaN	NaN	NaN	NaN	NaN	NaN	NaN	NaN	NaN	NaN	NaN	NaN	NaN	NaN	NaN	NaN	NaN	NaN	NaN	NaN	NaN	NaN	NaN	NaN	NaN	NaN	NaN	NaN	NaN	NaN	NaN	NaN	NaN	NaN	NaN	NaN	NaN	NaN	NaN
NaN	NaN	NaN	NaN	NaN	NaN	NaN	NaN	NaN	NaN	NaN	NaN	NaN	NaN	NaN	NaN	NaN	NaN	NaN	NaN	NaN	NaN	NaN	NaN	NaN	NaN	NaN	NaN	NaN	NaN	NaN	NaN	NaN	NaN	NaN	NaN	NaN	NaN	NaN	NaN	NaN	NaN	NaN	NaN	NaN	NaN	NaN	NaN	NaN	NaN
NaN	NaN	NaN	NaN	NaN	NaN	NaN	NaN	NaN	NaN	NaN	NaN	NaN	NaN	NaN	NaN	NaN	NaN	NaN	NaN	NaN	NaN	NaN	NaN	NaN	NaN	NaN	NaN	NaN	NaN	NaN	NaN	NaN	NaN	NaN	NaN	NaN	NaN	NaN	NaN	NaN	NaN	NaN	NaN	NaN	NaN	NaN	NaN	NaN	NaN
NaN	NaN	NaN	NaN	NaN	NaN	NaN	NaN	NaN	NaN	NaN	NaN	NaN	NaN	NaN	NaN	NaN	NaN	NaN	NaN	NaN	NaN	NaN	NaN	NaN	NaN	NaN	NaN	NaN	NaN	NaN	NaN	NaN	NaN	NaN	NaN	NaN	NaN	NaN	NaN	NaN	NaN	NaN	NaN	NaN	NaN	NaN	NaN	NaN	NaN
NaN	NaN	NaN	NaN	NaN	NaN	NaN	NaN	NaN	NaN	NaN	NaN	NaN	NaN	NaN	NaN	NaN	NaN	NaN	NaN	NaN	NaN	NaN	NaN	NaN	NaN	NaN	NaN	NaN	NaN	NaN	NaN	NaN	NaN	NaN	NaN	NaN	NaN	NaN	NaN	NaN	NaN	NaN	NaN	NaN	NaN	NaN	NaN	NaN	NaN
NaN	NaN	NaN	NaN	NaN	NaN	NaN	NaN	NaN	NaN	NaN	NaN	NaN	NaN	NaN	NaN	NaN	NaN	NaN	NaN	NaN	NaN	NaN	NaN	NaN	NaN	NaN	NaN	NaN	NaN	NaN	NaN	NaN	NaN	NaN	NaN	NaN	NaN	NaN	NaN	NaN	NaN	NaN	NaN	NaN	NaN	NaN	NaN	NaN	NaN
NaN	NaN	NaN	NaN	NaN	NaN	NaN	NaN	NaN	NaN	NaN	NaN	NaN	NaN	NaN	NaN	NaN	NaN	NaN	NaN	NaN	NaN	NaN	NaN	NaN	NaN	NaN	NaN	NaN	NaN	NaN	NaN	NaN	NaN	NaN	NaN	NaN	NaN	NaN	NaN	NaN	NaN	NaN	NaN	NaN	NaN	NaN	NaN	NaN	NaN
NaN	NaN	NaN	NaN	NaN	NaN	NaN	NaN	NaN	NaN	NaN	NaN	NaN	NaN	NaN	NaN	NaN	NaN	NaN	NaN	NaN	NaN	NaN	NaN	NaN	NaN	NaN	NaN	NaN	NaN	NaN	NaN	NaN	NaN	NaN	NaN	NaN	NaN	NaN	NaN	NaN	NaN	NaN	NaN	NaN	NaN	NaN	NaN	NaN	NaN
NaN	NaN	NaN	NaN	NaN	NaN	NaN	NaN	NaN	NaN	NaN	NaN	NaN	NaN	NaN	NaN	NaN	NaN	NaN	NaN	NaN	NaN	NaN	NaN	NaN	NaN	NaN	NaN	NaN	NaN	NaN	NaN	NaN	NaN	NaN	NaN	NaN	NaN	NaN	NaN	NaN	NaN	NaN	NaN	NaN	NaN	NaN	NaN	NaN	NaN
NaN	NaN	NaN	NaN	NaN	NaN	NaN	NaN	NaN	NaN	NaN	NaN	NaN	NaN	NaN	NaN	NaN	NaN	NaN	NaN	NaN	NaN	NaN	NaN	NaN	NaN	NaN	NaN	NaN	NaN	NaN	NaN	NaN	NaN	NaN	NaN	NaN	NaN	NaN	NaN	NaN	NaN	NaN	NaN	NaN	NaN	NaN	NaN	NaN	NaN
NaN	NaN	NaN	NaN	NaN	NaN	NaN	NaN	NaN	NaN	NaN	NaN	NaN	NaN	NaN	NaN	NaN	NaN	NaN	NaN	NaN	NaN	NaN	NaN	NaN	NaN	NaN	NaN	NaN	NaN	NaN	NaN	NaN	NaN	NaN	NaN	NaN	NaN	NaN	NaN	NaN	NaN	NaN	NaN	NaN	NaN	NaN	NaN	NaN	NaN
NaN	NaN	NaN	NaN	NaN	NaN	NaN	NaN	NaN	NaN	NaN	NaN	NaN	NaN	NaN	NaN	NaN	NaN	NaN	NaN	NaN	NaN	NaN	NaN	NaN	NaN	NaN	NaN	NaN	NaN	NaN	NaN	NaN	NaN	NaN	NaN	NaN	NaN	NaN	NaN	NaN	NaN	NaN	NaN	NaN	NaN	NaN	NaN	NaN	NaN
NaN	NaN	NaN	NaN	NaN	NaN	NaN	NaN	NaN	NaN	NaN	NaN	NaN	NaN	NaN	NaN	NaN	NaN	NaN	NaN	NaN	NaN	NaN	NaN	NaN	NaN	NaN	NaN	NaN	NaN	NaN	NaN	NaN	NaN	NaN	NaN	NaN	NaN	NaN	NaN	NaN	NaN	NaN	NaN	NaN	NaN	NaN	NaN	NaN	NaN
NaN	NaN	NaN	NaN	NaN	NaN	NaN	NaN	NaN	NaN	NaN	NaN	NaN	NaN	NaN	NaN	NaN	NaN	NaN	NaN	NaN	NaN	NaN	NaN	NaN	NaN	NaN	NaN	NaN	NaN	NaN	NaN	NaN	NaN	NaN	NaN	NaN	NaN	NaN	NaN	NaN	NaN	NaN	NaN	NaN	NaN	NaN	NaN	NaN	NaN
NaN	NaN	NaN	NaN	NaN	NaN	NaN	NaN	NaN	NaN	NaN	NaN	NaN	NaN	NaN	NaN	NaN	NaN	NaN	NaN	NaN	NaN	NaN	NaN	NaN	NaN	NaN	NaN	NaN	NaN	NaN	NaN	NaN	NaN	NaN	NaN	NaN	NaN	NaN	NaN	NaN	NaN	NaN	NaN	NaN	NaN	NaN	NaN	NaN	NaN
NaN	NaN	NaN	NaN	NaN	NaN	NaN	NaN	NaN	NaN	NaN	NaN	NaN	NaN	NaN	NaN	NaN	NaN	NaN	NaN	NaN	NaN	NaN	NaN	NaN	NaN	NaN	NaN	NaN	NaN	NaN	NaN	NaN	NaN	NaN	NaN	NaN	NaN	NaN	NaN	NaN	NaN	NaN	NaN	NaN	NaN	NaN	NaN	NaN	NaN
NaN	NaN	NaN	NaN	NaN	NaN	NaN	NaN	NaN	NaN	NaN	NaN	NaN	NaN	NaN	NaN	NaN	NaN	NaN	NaN	NaN	NaN	NaN	NaN	NaN	NaN	NaN	NaN	NaN	NaN	NaN	NaN	NaN	NaN	NaN	NaN	NaN	NaN	NaN	NaN	NaN	NaN	NaN	NaN	NaN	NaN	NaN	NaN	NaN	NaN
NaN	NaN	NaN	NaN	NaN	NaN	NaN	NaN	NaN	NaN	NaN	NaN	NaN	NaN	NaN	NaN	NaN	NaN	NaN	NaN	NaN	NaN	NaN	NaN	NaN	NaN	NaN	NaN	NaN	NaN	NaN	NaN	NaN	NaN	NaN	NaN	NaN	NaN	NaN	NaN	NaN	NaN	NaN	NaN	NaN	NaN	NaN	NaN	NaN	NaN
NaN	NaN	NaN	NaN	NaN	NaN	NaN	1438.04	NaN	NaN	NaN	NaN	NaN	NaN	NaN	NaN	NaN	NaN	NaN	NaN	NaN	NaN	NaN	NaN	NaN	NaN	NaN	NaN	NaN	NaN	NaN	NaN	NaN	NaN	NaN	NaN	NaN	NaN	NaN	NaN	NaN	NaN	NaN	NaN	NaN	NaN	NaN	NaN	NaN	NaN
NaN	NaN	NaN	NaN	NaN	NaN	NaN	NaN	NaN	NaN	NaN	NaN	NaN	NaN	NaN	NaN	NaN	NaN	NaN	NaN	NaN	NaN	NaN	NaN	NaN	NaN	NaN	NaN	NaN	NaN	NaN	NaN	NaN	NaN	NaN	NaN	NaN	NaN	NaN	NaN	NaN	NaN	NaN	NaN	NaN	NaN	NaN	NaN	NaN	NaN
NaN	NaN	NaN	NaN	NaN	NaN	NaN	NaN	NaN	NaN	NaN	NaN	NaN	NaN	NaN	NaN	NaN	NaN	NaN	NaN	NaN	NaN	NaN	NaN	NaN	NaN	NaN	NaN	NaN	NaN	NaN	NaN	NaN	NaN	NaN	NaN	NaN	NaN	NaN	NaN	NaN	NaN	NaN	NaN	NaN	NaN	NaN	NaN	NaN	NaN
NaN	NaN	NaN	NaN	NaN	NaN	NaN	1456.44	NaN	NaN	NaN	NaN	NaN	NaN	NaN	NaN	NaN	NaN	NaN	NaN	NaN	NaN	NaN	NaN	NaN	NaN	NaN	NaN	NaN	NaN	NaN	NaN	NaN	NaN	NaN	NaN	NaN	NaN	NaN	NaN	NaN	NaN	NaN	NaN	NaN	NaN	NaN	NaN	NaN	NaN
NaN	NaN	NaN	NaN	NaN	NaN	NaN	1398.56	NaN	NaN	NaN	NaN	NaN	NaN	NaN	NaN	NaN	NaN	NaN	NaN	NaN	NaN	NaN	NaN	NaN	NaN	NaN	NaN	NaN	NaN	NaN	NaN	NaN	NaN	NaN	NaN	NaN	NaN	NaN	NaN	NaN	NaN	NaN	NaN	NaN	NaN	NaN	NaN	NaN	NaN
NaN	NaN	NaN	NaN	NaN	NaN	NaN	NaN	NaN	NaN	NaN	NaN	NaN	NaN	NaN	NaN	NaN	NaN	NaN	NaN	NaN	NaN	NaN	NaN	NaN	NaN	NaN	NaN	NaN	NaN	NaN	NaN	NaN	NaN	NaN	NaN	NaN	NaN	NaN	NaN	NaN	NaN	NaN	NaN	NaN	NaN	NaN	NaN	NaN	NaN
NaN	NaN	NaN	NaN	NaN	NaN	NaN	1379.36	NaN	NaN	NaN	NaN	NaN	NaN	NaN	NaN	NaN	NaN	NaN	NaN	NaN	NaN	NaN	NaN	NaN	NaN	NaN	NaN	NaN	NaN	NaN	NaN	NaN	NaN	NaN	NaN	NaN	NaN	NaN	NaN	NaN	NaN	NaN	NaN	NaN	NaN	NaN	NaN	NaN	NaN
NaN	NaN	NaN	NaN	NaN	NaN	NaN	NaN	NaN	NaN	NaN	NaN	NaN	NaN	NaN	NaN	NaN	NaN	NaN	NaN	NaN	NaN	NaN	NaN	NaN	NaN	NaN	NaN	NaN	NaN	NaN	NaN	NaN	NaN	NaN	NaN	NaN	NaN	NaN	NaN	NaN	NaN	NaN	NaN	NaN	NaN	NaN	NaN	NaN	NaN
NaN	NaN	NaN	NaN	NaN	NaN	NaN	NaN	NaN	NaN	NaN	NaN	NaN	NaN	NaN	NaN	NaN	NaN	NaN	NaN	NaN	NaN	NaN	NaN	NaN	NaN	NaN	NaN	NaN	NaN	NaN	NaN	NaN	NaN	NaN	NaN	NaN	NaN	NaN	NaN	NaN	NaN	NaN	NaN	NaN	NaN	NaN	NaN	NaN	NaN
NaN	NaN	NaN	NaN	NaN	NaN	NaN	NaN	NaN	NaN	NaN	NaN	NaN	NaN	NaN	NaN	NaN	NaN	NaN	NaN	NaN	NaN	NaN	NaN	NaN	NaN	NaN	NaN	NaN	NaN	NaN	NaN	NaN	NaN	NaN	NaN	NaN	NaN	NaN	NaN	NaN	NaN	NaN	NaN	NaN	NaN	NaN	NaN	NaN	NaN
NaN	NaN	NaN	NaN	NaN	NaN	NaN	NaN	NaN	NaN	NaN	NaN	NaN	NaN	NaN	NaN	NaN	NaN	NaN	NaN	NaN	NaN	NaN	NaN	NaN	NaN	NaN	NaN	NaN	NaN	NaN	NaN	NaN	NaN	NaN	NaN	NaN	NaN	NaN	NaN	NaN	NaN	NaN	NaN	NaN	NaN	NaN	NaN	NaN	NaN
NaN	NaN	NaN	NaN	NaN	NaN	NaN	NaN	NaN	NaN	NaN	NaN	NaN	NaN	NaN	NaN	NaN	NaN	NaN	NaN	NaN	NaN	NaN	NaN	NaN	NaN	NaN	NaN	NaN	NaN	NaN	NaN	NaN	NaN	NaN	NaN	NaN	NaN	NaN	NaN	NaN	NaN	NaN	NaN	NaN	NaN	NaN	NaN	NaN	NaN
NaN	NaN	NaN	NaN	NaN	NaN	NaN	NaN	NaN	NaN	NaN	NaN	NaN	NaN	NaN	NaN	NaN	NaN	NaN	NaN	NaN	NaN	NaN	NaN	NaN	NaN	NaN	NaN	NaN	NaN	NaN	NaN	NaN	NaN	NaN	NaN	NaN	NaN	NaN	NaN	NaN	NaN	NaN	NaN	NaN	NaN	NaN	NaN	NaN	NaN
NaN	NaN	NaN	NaN	NaN	NaN	NaN	NaN	NaN	NaN	NaN	NaN	NaN	NaN	NaN	NaN	NaN	NaN	NaN	NaN	NaN	NaN	NaN	NaN	NaN	NaN	NaN	NaN	NaN	NaN	NaN	NaN	NaN	NaN	NaN	NaN	NaN	NaN	NaN	NaN	NaN	NaN	NaN	NaN	NaN	NaN	NaN	NaN	NaN	NaN
NaN	NaN	NaN	NaN	NaN	NaN	NaN	NaN	NaN	NaN	NaN	NaN	NaN	NaN	NaN	NaN	NaN	NaN	NaN	NaN	NaN	NaN	NaN	NaN	NaN	NaN	NaN	NaN	NaN	NaN	NaN	NaN	NaN	NaN	NaN	NaN	NaN	NaN	NaN	NaN	NaN	NaN	NaN	NaN	NaN	NaN	NaN	NaN	NaN	NaN
NaN	NaN	NaN	NaN	NaN	NaN	NaN	NaN	NaN	NaN	NaN	NaN	NaN	NaN	NaN	NaN	NaN	NaN	NaN	NaN	NaN	NaN	NaN	NaN	NaN	NaN	NaN	NaN	NaN	NaN	NaN	NaN	NaN	NaN	NaN	NaN	NaN	NaN	NaN	NaN	NaN	NaN	NaN	NaN	NaN	NaN	NaN	NaN	NaN	NaN
NaN	NaN	NaN	NaN	NaN	NaN	NaN	NaN	NaN	NaN	NaN	NaN	NaN	NaN	NaN	NaN	NaN	NaN	NaN	NaN	NaN	NaN	NaN	NaN	NaN	NaN	NaN	NaN	NaN	NaN	NaN	NaN	NaN	NaN	NaN	NaN	NaN	NaN	NaN	NaN	NaN	NaN	NaN	NaN	NaN	NaN	NaN	NaN	NaN	NaN
NaN	NaN	NaN	NaN	NaN	NaN	NaN	NaN	NaN	NaN	NaN	NaN	NaN	NaN	NaN	NaN	NaN	NaN	NaN	NaN	NaN	NaN	NaN	NaN	NaN	NaN	NaN	NaN	NaN	NaN	NaN	NaN	NaN	NaN	NaN	NaN	NaN	NaN	NaN	NaN	NaN	NaN	NaN	NaN	NaN	NaN	NaN	NaN	NaN	NaN
NaN	NaN	NaN	NaN	NaN	NaN	NaN	NaN	NaN	NaN	NaN	NaN	NaN	NaN	NaN	NaN	NaN	NaN	NaN	NaN	NaN	NaN	NaN	NaN	NaN	NaN	NaN	NaN	NaN	NaN	NaN	NaN	NaN	NaN	NaN	NaN	NaN	NaN	NaN	NaN	NaN	NaN	NaN	NaN	NaN	NaN	NaN	NaN	NaN	NaN
NaN	NaN	NaN	NaN	NaN	NaN	NaN	NaN	NaN	NaN	NaN	NaN	NaN	NaN	NaN	NaN	NaN	NaN	NaN	NaN	NaN	NaN	NaN	NaN	NaN	NaN	NaN	NaN	NaN	NaN	NaN	NaN	NaN	NaN	NaN	NaN	NaN	NaN	NaN	NaN	NaN	NaN	NaN	NaN	NaN	NaN	NaN	NaN	NaN	NaN
NaN	NaN	NaN	NaN	NaN	NaN	NaN	NaN	NaN	NaN	NaN	NaN	NaN	NaN	NaN	NaN	NaN	NaN	NaN	NaN	NaN	NaN	NaN	NaN	NaN	NaN	NaN	NaN	NaN	NaN	NaN	NaN	NaN	NaN	NaN	NaN	NaN	NaN	NaN	NaN	NaN	NaN	NaN	NaN	NaN	NaN	NaN	NaN	NaN	NaN
NaN	NaN	NaN	NaN	NaN	NaN	NaN	NaN	NaN	NaN	NaN	NaN	NaN	NaN	NaN	NaN	NaN	NaN	NaN	NaN	NaN	NaN	NaN	NaN	NaN	NaN	NaN	NaN	NaN	NaN	NaN	NaN	NaN	NaN	NaN	NaN	NaN	NaN	NaN	NaN	NaN	NaN	NaN	NaN	NaN	NaN	NaN	NaN	NaN	NaN
NaN	NaN	NaN	NaN	NaN	NaN	NaN	NaN	NaN	NaN	NaN	NaN	NaN	NaN	NaN	NaN	NaN	NaN	NaN	NaN	NaN	NaN	NaN	NaN	NaN	NaN	NaN	NaN	NaN	NaN	NaN	NaN	NaN	NaN	NaN	NaN	NaN	NaN	NaN	NaN	NaN	NaN	NaN	NaN	NaN	NaN	NaN	NaN	NaN	NaN
NaN	NaN	NaN	NaN	NaN	NaN	NaN	NaN	NaN	NaN	NaN	NaN	NaN	NaN	NaN	NaN	NaN	NaN	NaN	NaN	NaN	NaN	NaN	NaN	NaN	NaN	NaN	NaN	NaN	NaN	NaN	NaN	NaN	NaN	NaN	NaN	NaN	NaN	NaN	NaN	NaN	NaN	NaN	NaN	NaN	NaN	NaN	NaN	NaN	NaN
NaN	NaN	NaN	NaN	NaN	NaN	NaN	NaN	NaN	NaN	NaN	NaN	NaN	NaN	NaN	NaN	NaN	NaN	NaN	NaN	NaN	NaN	NaN	NaN	NaN	NaN	NaN	NaN	NaN	NaN	NaN	NaN	NaN	NaN	NaN	NaN	NaN	NaN	NaN	NaN	NaN	NaN	NaN	NaN	NaN	NaN	NaN	NaN	NaN	NaN
NaN	NaN	NaN	NaN	NaN	NaN	NaN	NaN	NaN	NaN	NaN	NaN	NaN	NaN	NaN	NaN	NaN	NaN	NaN	NaN	NaN	NaN	NaN	NaN	NaN	NaN	NaN	NaN	NaN	NaN	NaN	NaN	NaN	NaN	NaN	NaN	NaN	NaN	NaN	NaN	NaN	NaN	NaN	NaN	NaN	NaN	NaN	NaN	NaN	NaN
NaN	NaN	NaN	NaN	NaN	NaN	NaN	NaN	NaN	NaN	NaN	NaN	NaN	NaN	NaN	NaN	NaN	NaN	NaN	NaN	NaN	NaN	NaN	NaN	NaN	NaN	NaN	NaN	NaN	NaN	NaN	NaN	NaN	NaN	NaN	NaN	NaN	NaN	NaN	NaN	NaN	NaN	NaN	NaN	NaN	NaN	NaN	NaN	NaN	NaN
NaN	NaN	NaN	NaN	NaN	NaN	NaN	NaN	NaN	NaN	NaN	NaN	NaN	NaN	NaN	NaN	NaN	NaN	NaN	NaN	NaN	NaN	NaN	NaN	NaN	NaN	NaN	NaN	NaN	NaN	NaN	NaN	NaN	NaN	NaN	NaN	NaN	NaN	NaN	NaN	NaN	NaN	NaN	NaN	NaN	NaN	NaN	NaN	NaN	NaN
NaN	NaN	NaN	NaN	NaN	NaN	NaN	NaN	NaN	NaN	NaN	NaN	NaN	NaN	NaN	NaN	NaN	NaN	NaN	NaN	NaN	NaN	NaN	NaN	NaN	NaN	NaN	NaN	NaN	NaN	NaN	NaN	NaN	NaN	NaN	NaN	NaN	NaN	NaN	NaN	NaN	NaN	NaN	NaN	NaN	NaN	NaN	NaN	NaN	NaN
NaN	NaN	NaN	NaN	NaN	NaN	NaN	NaN	NaN	NaN	NaN	NaN	NaN	NaN	NaN	NaN	NaN	NaN	NaN	NaN	NaN	NaN	NaN	NaN	NaN	NaN	NaN	NaN	NaN	NaN	NaN	NaN	NaN	NaN	NaN	NaN	NaN	NaN	NaN	NaN	NaN	NaN	NaN	NaN	NaN	NaN	NaN	NaN	NaN	NaN
NaN	NaN	NaN	NaN	NaN	NaN	NaN	NaN	NaN	NaN	NaN	NaN	NaN	NaN	NaN	NaN	NaN	NaN	NaN	NaN	NaN	NaN	NaN	NaN	NaN	NaN	NaN	NaN	NaN	NaN	NaN	NaN	NaN	NaN	NaN	NaN	NaN	NaN	NaN	NaN	NaN	NaN	NaN	NaN	NaN	NaN	NaN	NaN	NaN	NaN
NaN	NaN	NaN	NaN	NaN	NaN	NaN	NaN	NaN	NaN	NaN	NaN	NaN	NaN	NaN	NaN	NaN	NaN	NaN	NaN	NaN	NaN	NaN	NaN	NaN	NaN	NaN	NaN	NaN	NaN	NaN	NaN	NaN	NaN	NaN	NaN	NaN	NaN	NaN	NaN	NaN	NaN	NaN	NaN	NaN	NaN	NaN	NaN	NaN	NaN
NaN	NaN	NaN	NaN	NaN	NaN	NaN	NaN	NaN	NaN	NaN	NaN	NaN	NaN	NaN	NaN	NaN	NaN	NaN	NaN	NaN	NaN	NaN	NaN	NaN	NaN	NaN	NaN	NaN	NaN	NaN	NaN	NaN	NaN	NaN	NaN	NaN	NaN	NaN	NaN	NaN	NaN	NaN	NaN	NaN	NaN	NaN	NaN	NaN	NaN
NaN	NaN	NaN	NaN	NaN	NaN	NaN	NaN	NaN	NaN	NaN	NaN	NaN	NaN	NaN	NaN	NaN	NaN	NaN	NaN	NaN	NaN	NaN	NaN	NaN	NaN	NaN	NaN	NaN	NaN	NaN	NaN	NaN	NaN	NaN	NaN	NaN	NaN	NaN	NaN	NaN	NaN	NaN	NaN	NaN	NaN	NaN	NaN	NaN	NaN
NaN	NaN	NaN	NaN	NaN	NaN	NaN	NaN	NaN	NaN	NaN	NaN	NaN	NaN	NaN	NaN	NaN	NaN	NaN	NaN	NaN	NaN	NaN	NaN	NaN	NaN	NaN	NaN	NaN	NaN	NaN	NaN	NaN	NaN	NaN	NaN	NaN	NaN	NaN	NaN	NaN	NaN	NaN	NaN	NaN	NaN	NaN	NaN	NaN	NaN
NaN	NaN	NaN	NaN	NaN	NaN	NaN	NaN	NaN	NaN	NaN	NaN	NaN	NaN	NaN	NaN	NaN	NaN	NaN	NaN	NaN	NaN	NaN	NaN	NaN	NaN	NaN	NaN	NaN	NaN	NaN	NaN	NaN	NaN	NaN	NaN	NaN	NaN	NaN	NaN	NaN	NaN	NaN	NaN	NaN	NaN	NaN	NaN	NaN	NaN
NaN	NaN	NaN	NaN	NaN	NaN	NaN	NaN	NaN	NaN	NaN	NaN	NaN	NaN	NaN	NaN	NaN	NaN	NaN	NaN	NaN	NaN	NaN	NaN	NaN	NaN	NaN	NaN	NaN	NaN	NaN	NaN	NaN	NaN	NaN	NaN	NaN	NaN	NaN	NaN	NaN	NaN	NaN	NaN	NaN	NaN	NaN	NaN	NaN	NaN
NaN	NaN	NaN	NaN	NaN	NaN	NaN	NaN	NaN	NaN	NaN	NaN	NaN	NaN	NaN	NaN	NaN	NaN	NaN	NaN	NaN	NaN	NaN	NaN	NaN	NaN	NaN	NaN	NaN	NaN	NaN	NaN	NaN	NaN	NaN	NaN	NaN	NaN	NaN	NaN	NaN	NaN	NaN	NaN	NaN	NaN	NaN	NaN	NaN	NaN
NaN	NaN	NaN	NaN	NaN	NaN	NaN	NaN	NaN	NaN	NaN	NaN	NaN	NaN	NaN	NaN	NaN	NaN	NaN	NaN	NaN	NaN	NaN	NaN	NaN	NaN	NaN	NaN	NaN	NaN	NaN	NaN	NaN	NaN	NaN	NaN	NaN	NaN	NaN	NaN	NaN	NaN	NaN	NaN	NaN	NaN	NaN	NaN	NaN	NaN
NaN	NaN	NaN	NaN	NaN	NaN	NaN	NaN	NaN	NaN	NaN	NaN	NaN	NaN	NaN	NaN	NaN	NaN	NaN	NaN	NaN	NaN	NaN	NaN	NaN	NaN	NaN	NaN	NaN	NaN	NaN	NaN	NaN	NaN	NaN	NaN	NaN	NaN	NaN	NaN	NaN	NaN	NaN	NaN	NaN	NaN	NaN	NaN	NaN	NaN
NaN	NaN	NaN	NaN	NaN	NaN	NaN	NaN	NaN	NaN	NaN	NaN	NaN	NaN	NaN	NaN	NaN	NaN	NaN	NaN	NaN	NaN	NaN	NaN	NaN	NaN	NaN	NaN	NaN	NaN	NaN	NaN	NaN	NaN	NaN	NaN	NaN	NaN	NaN	NaN	NaN	NaN	NaN	NaN	NaN	NaN	NaN	NaN	NaN	NaN
NaN	NaN	NaN	NaN	NaN	NaN	NaN	NaN	NaN	NaN	NaN	NaN	NaN	NaN	NaN	NaN	NaN	NaN	NaN	NaN	NaN	NaN	NaN	NaN	NaN	NaN	NaN	NaN	NaN	NaN	NaN	NaN	NaN	NaN	NaN	NaN	NaN	NaN	NaN	NaN	NaN	NaN	NaN	NaN	NaN	NaN	NaN	NaN	NaN	NaN
NaN	NaN	NaN	NaN	NaN	NaN	NaN	NaN	NaN	NaN	NaN	NaN	NaN	NaN	NaN	NaN	NaN	NaN	NaN	NaN	NaN	NaN	NaN	NaN	NaN	NaN	NaN	NaN	NaN	NaN	NaN	NaN	NaN	NaN	NaN	NaN	NaN	NaN	NaN	NaN	NaN	NaN	NaN	NaN	NaN	NaN	NaN	NaN	NaN	NaN
NaN	NaN	NaN	NaN	NaN	NaN	NaN	NaN	NaN	NaN	NaN	NaN	NaN	NaN	NaN	NaN	NaN	NaN	NaN	NaN	NaN	NaN	NaN	NaN	NaN	NaN	NaN	NaN	NaN	NaN	NaN	NaN	NaN	NaN	NaN	NaN	NaN	NaN	NaN	NaN	NaN	NaN	NaN	NaN	NaN	NaN	NaN	NaN	NaN	NaN
NaN	NaN	NaN	NaN	NaN	NaN	NaN	NaN	NaN	NaN	NaN	NaN	NaN	NaN	NaN	NaN	NaN	NaN	NaN	NaN	NaN	NaN	NaN	NaN	NaN	NaN	NaN	NaN	NaN	NaN	NaN	NaN	NaN	NaN	NaN	NaN	NaN	NaN	NaN	NaN	NaN	NaN	NaN	NaN	NaN	NaN	NaN	NaN	NaN	NaN
NaN	NaN	NaN	NaN	NaN	NaN	NaN	NaN	NaN	NaN	NaN	NaN	NaN	NaN	NaN	NaN	NaN	NaN	NaN	NaN	NaN	NaN	NaN	NaN	NaN	NaN	NaN	NaN	NaN	NaN	NaN	NaN	NaN	NaN	NaN	NaN	NaN	NaN	NaN	NaN	NaN	NaN	NaN	NaN	NaN	NaN	NaN	NaN	NaN	NaN
NaN	NaN	NaN	NaN	NaN	NaN	NaN	NaN	NaN	NaN	NaN	NaN	NaN	NaN	NaN	NaN	NaN	NaN	NaN	NaN	NaN	NaN	NaN	NaN	NaN	NaN	NaN	NaN	NaN	NaN	NaN	NaN	NaN	NaN	NaN	NaN	NaN	NaN	NaN	NaN	NaN	NaN	NaN	NaN	NaN	NaN	NaN	NaN	NaN	NaN
NaN	NaN	NaN	NaN	NaN	NaN	NaN	NaN	NaN	NaN	NaN	NaN	NaN	NaN	NaN	NaN	NaN	NaN	NaN	NaN	NaN	NaN	NaN	NaN	NaN	NaN	NaN	NaN	NaN	NaN	NaN	NaN	NaN	NaN	NaN	NaN	NaN	NaN	NaN	NaN	NaN	NaN	NaN	NaN	NaN	NaN	NaN	NaN	NaN	NaN
NaN	NaN	NaN	NaN	NaN	NaN	NaN	NaN	NaN	NaN	NaN	NaN	NaN	NaN	NaN	NaN	NaN	NaN	NaN	NaN	NaN	NaN	NaN	NaN	NaN	NaN	NaN	NaN	NaN	NaN	NaN	NaN	NaN	NaN	NaN	NaN	NaN	NaN	NaN	NaN	NaN	NaN	NaN	NaN	NaN	NaN	NaN	NaN	NaN	NaN
NaN	NaN	NaN	NaN	NaN	NaN	NaN	NaN	NaN	NaN	NaN	NaN	NaN	NaN	NaN	NaN	NaN	NaN	NaN	NaN	NaN	NaN	NaN	NaN	NaN	NaN	NaN	NaN	NaN	NaN	NaN	NaN	NaN	NaN	NaN	NaN	NaN	NaN	NaN	NaN	NaN	NaN	NaN	NaN	NaN	NaN	NaN	NaN	NaN	NaN
NaN	NaN	NaN	NaN	NaN	NaN	NaN	NaN	NaN	NaN	NaN	NaN	NaN	NaN	NaN	NaN	NaN	NaN	NaN	NaN	NaN	NaN	NaN	NaN	NaN	NaN	NaN	NaN	NaN	NaN	NaN	NaN	NaN	NaN	NaN	NaN	NaN	NaN	NaN	NaN	NaN	NaN	NaN	NaN	NaN	NaN	NaN	NaN	NaN	NaN
NaN	NaN	NaN	NaN	NaN	NaN	NaN	NaN	NaN	NaN	NaN	NaN	NaN	NaN	NaN	NaN	NaN	NaN	NaN	NaN	NaN	NaN	NaN	NaN	NaN	NaN	NaN	NaN	NaN	NaN	NaN	NaN	NaN	NaN	NaN	NaN	NaN	NaN	NaN	NaN	NaN	NaN	NaN	NaN	NaN	NaN	NaN	NaN	NaN	NaN
NaN	NaN	NaN	NaN	NaN	NaN	NaN	NaN	NaN	NaN	NaN	NaN	NaN	NaN	NaN	NaN	NaN	NaN	NaN	NaN	NaN	NaN	NaN	NaN	NaN	NaN	NaN	NaN	NaN	NaN	NaN	NaN	NaN	NaN	NaN	NaN	NaN	NaN	NaN	NaN	NaN	NaN	NaN	NaN	NaN	NaN	NaN	NaN	NaN	NaN
NaN	NaN	NaN	NaN	NaN	NaN	NaN	NaN	NaN	NaN	NaN	NaN	NaN	NaN	NaN	NaN	NaN	NaN	NaN	NaN	NaN	NaN	NaN	NaN	NaN	NaN	NaN	NaN	NaN	NaN	NaN	NaN	NaN	NaN	NaN	NaN	NaN	NaN	NaN	NaN	NaN	NaN	NaN	NaN	NaN	NaN	NaN	NaN	NaN	NaN
NaN	NaN	NaN	NaN	NaN	NaN	NaN	NaN	NaN	NaN	NaN	NaN	NaN	NaN	NaN	NaN	NaN	NaN	NaN	NaN	NaN	NaN	NaN	NaN	NaN	NaN	NaN	NaN	NaN	NaN	NaN	NaN	NaN	NaN	NaN	NaN	NaN	NaN	NaN	NaN	NaN	NaN	NaN	NaN	NaN	NaN	NaN	NaN	NaN	NaN
NaN	NaN	NaN	NaN	NaN	NaN	NaN	NaN	NaN	NaN	NaN	NaN	NaN	NaN	NaN	NaN	NaN	NaN	NaN	NaN	NaN	NaN	NaN	NaN	NaN	NaN	NaN	NaN	NaN	NaN	NaN	NaN	NaN	NaN	NaN	NaN	NaN	NaN	NaN	NaN	NaN	NaN	NaN	NaN	NaN	NaN	NaN	NaN	NaN	NaN
NaN	NaN	NaN	NaN	NaN	NaN	NaN	NaN	NaN	NaN	NaN	NaN	NaN	NaN	NaN	NaN	NaN	NaN	NaN	NaN	NaN	NaN	NaN	NaN	NaN	NaN	NaN	NaN	NaN	NaN	NaN	NaN	NaN	NaN	NaN	NaN	NaN	NaN	NaN	NaN	NaN	NaN	NaN	NaN	NaN	NaN	NaN	NaN	NaN	NaN
NaN	NaN	NaN	NaN	NaN	NaN	NaN	NaN	NaN	NaN	NaN	NaN	NaN	NaN	NaN	NaN	NaN	NaN	NaN	NaN	NaN	NaN	NaN	NaN	NaN	NaN	NaN	NaN	NaN	NaN	NaN	NaN	NaN	NaN	NaN	NaN	NaN	NaN	NaN	NaN	NaN	NaN	NaN	NaN	NaN	NaN	NaN	NaN	NaN	NaN
NaN	NaN	NaN	NaN	NaN	NaN	NaN	NaN	NaN	NaN	NaN	NaN	NaN	NaN	NaN	NaN	NaN	NaN	NaN	NaN	NaN	NaN	NaN	NaN	NaN	NaN	NaN	NaN	NaN	NaN	NaN	NaN	NaN	NaN	NaN	NaN	NaN	NaN	NaN	NaN	NaN	NaN	NaN	NaN	NaN	NaN	NaN	NaN	NaN	NaN
NaN	NaN	NaN	NaN	NaN	NaN	NaN	NaN	NaN	NaN	NaN	NaN	NaN	NaN	NaN	NaN	NaN	NaN	NaN	NaN	NaN	NaN	NaN	NaN	NaN	NaN	NaN	NaN	NaN	NaN	NaN	NaN	NaN	NaN	NaN	NaN	NaN	NaN	NaN	NaN	NaN	NaN	NaN	NaN	NaN	NaN	NaN	NaN	NaN	NaN
NaN	NaN	NaN	NaN	NaN	NaN	NaN	NaN	NaN	NaN	NaN	NaN	NaN	NaN	NaN	NaN	NaN	NaN	NaN	NaN	NaN	NaN	NaN	NaN	NaN	NaN	NaN	NaN	NaN	NaN	NaN	NaN	NaN	NaN	NaN	NaN	NaN	NaN	NaN	NaN	NaN	NaN	NaN	NaN	NaN	NaN	NaN	NaN	NaN	NaN
NaN	NaN	NaN	NaN	NaN	NaN	NaN	NaN	NaN	NaN	NaN	NaN	NaN	NaN	NaN	NaN	NaN	NaN	NaN	NaN	NaN	NaN	NaN	NaN	NaN	NaN	NaN	NaN	NaN	NaN	NaN	NaN	NaN	NaN	NaN	NaN	NaN	NaN	NaN	NaN	NaN	NaN	NaN	NaN	NaN	NaN	NaN	NaN	NaN	NaN
NaN	NaN	NaN	NaN	NaN	NaN	NaN	NaN	NaN	NaN	NaN	NaN	NaN	NaN	NaN	NaN	NaN	NaN	NaN	NaN	NaN	NaN	NaN	NaN	NaN	NaN	NaN	NaN	NaN	NaN	NaN	NaN	NaN	NaN	NaN	NaN	NaN	NaN	NaN	NaN	NaN	NaN	NaN	NaN	NaN	NaN	NaN	NaN	NaN	NaN
NaN	NaN	NaN	NaN	NaN	NaN	NaN	NaN	NaN	NaN	NaN	NaN	NaN	NaN	NaN	NaN	NaN	NaN	NaN	NaN	NaN	NaN	NaN	NaN	NaN	NaN	NaN	NaN	NaN	NaN	NaN	NaN	NaN	NaN	NaN	NaN	NaN	NaN	NaN	NaN	NaN	NaN	NaN	NaN	NaN	NaN	NaN	NaN	NaN	NaN
NaN	NaN	NaN	NaN	NaN	NaN	NaN	NaN	NaN	NaN	NaN	NaN	NaN	NaN	NaN	NaN	NaN	NaN	NaN	NaN	NaN	NaN	NaN	NaN	NaN	NaN	NaN	NaN	NaN	NaN	NaN	NaN	NaN	NaN	NaN	NaN	NaN	NaN	NaN	NaN	NaN	NaN	NaN	NaN	NaN	NaN	NaN	NaN	NaN	NaN
NaN	NaN	NaN	NaN	NaN	NaN	NaN	NaN	NaN	NaN	NaN	NaN	NaN	NaN	NaN	NaN	NaN	NaN	NaN	NaN	NaN	NaN	NaN	NaN	NaN	NaN	NaN	NaN	NaN	NaN	NaN	NaN	NaN	NaN	NaN	NaN	NaN	NaN	NaN	NaN	NaN	NaN	NaN	NaN	NaN	NaN	NaN	NaN	NaN	NaN
NaN	NaN	NaN	NaN	NaN	NaN	NaN	NaN	NaN	NaN	NaN	NaN	NaN	NaN	NaN	NaN	NaN	NaN	NaN	NaN	NaN	NaN	NaN	NaN	NaN	NaN	NaN	NaN	NaN	NaN	NaN	NaN	NaN	NaN	NaN	NaN	NaN	NaN	NaN	NaN	NaN	NaN	NaN	NaN	NaN	NaN	NaN	NaN	NaN	NaN
NaN	NaN	NaN	NaN	NaN	NaN	NaN	NaN	NaN	NaN	NaN	NaN	NaN	NaN	NaN	NaN	NaN	NaN	NaN	NaN	NaN	NaN	NaN	NaN	NaN	NaN	NaN	NaN	NaN	NaN	NaN	NaN	NaN	NaN	NaN	NaN	NaN	NaN	NaN	NaN	NaN	NaN	NaN	NaN	NaN	NaN	NaN	NaN	NaN	NaN
NaN	NaN	NaN	NaN	NaN	NaN	NaN	NaN	NaN	NaN	NaN	NaN	NaN	NaN	NaN	NaN	NaN	NaN	NaN	NaN	NaN	NaN	NaN	NaN	NaN	NaN	NaN	NaN	NaN	NaN	NaN	NaN	NaN	NaN	NaN	NaN	NaN	NaN	NaN	NaN	NaN	NaN	NaN	NaN	NaN	NaN	NaN	NaN	NaN	NaN
NaN	NaN	NaN	NaN	NaN	NaN	NaN	NaN	NaN	NaN	NaN	NaN	NaN	NaN	NaN	NaN	NaN	NaN	NaN	NaN	NaN	NaN	NaN	NaN	NaN	NaN	NaN	NaN	NaN	NaN	NaN	NaN	NaN	NaN	NaN	NaN	NaN	NaN	NaN	NaN	NaN	NaN	NaN	NaN	NaN	NaN	NaN	NaN	NaN	1250.64
NaN	NaN	NaN	NaN	NaN	NaN	NaN	NaN	NaN	NaN	NaN	NaN	NaN	NaN	NaN	NaN	NaN	NaN	NaN	NaN	NaN	NaN	NaN	NaN	NaN	NaN	NaN	NaN	NaN	NaN	NaN	NaN	NaN	NaN	NaN	NaN	NaN	NaN	NaN	NaN	NaN	NaN	NaN	NaN	NaN	NaN	NaN	NaN	NaN	NaN
NaN	NaN	NaN	NaN	NaN	NaN	NaN	NaN	NaN	NaN	NaN	NaN	NaN	NaN	NaN	NaN	NaN	NaN	NaN	NaN	NaN	NaN	NaN	NaN	NaN	NaN	NaN	NaN	NaN	NaN	NaN	NaN	NaN	NaN	NaN	NaN	NaN	NaN	NaN	NaN	NaN	NaN	NaN	NaN	NaN	NaN	NaN	NaN	NaN	NaN
NaN	NaN	NaN	NaN	NaN	NaN	NaN	NaN	NaN	NaN	NaN	NaN	NaN	NaN	NaN	NaN	NaN	NaN	NaN	NaN	NaN	NaN	NaN	NaN	NaN	NaN	NaN	NaN	NaN	NaN	NaN	NaN	NaN	NaN	NaN	NaN	NaN	NaN	NaN	NaN	NaN	NaN	NaN	NaN	NaN	NaN	NaN	NaN	NaN	NaN
NaN	NaN	NaN	NaN	NaN	NaN	NaN	NaN	NaN	NaN	NaN	NaN	NaN	NaN	NaN	NaN	NaN	NaN	NaN	NaN	NaN	NaN	NaN	812.28	NaN	NaN	NaN	NaN	NaN	NaN	NaN	NaN	NaN	NaN	NaN	NaN	NaN	NaN	NaN	NaN	NaN	NaN	NaN	NaN	NaN	NaN	NaN	NaN	NaN	NaN
NaN	NaN	NaN	NaN	NaN	NaN	NaN	NaN	NaN	NaN	NaN	NaN	NaN	NaN	NaN	NaN	NaN	NaN	NaN	NaN	NaN	NaN	NaN	NaN	NaN	NaN	NaN	NaN	NaN	NaN	NaN	NaN	NaN	NaN	NaN	NaN	NaN	NaN	NaN	NaN	NaN	NaN	NaN	NaN	NaN	NaN	NaN	NaN	NaN	NaN
NaN	NaN	NaN	NaN	NaN	NaN	NaN	NaN	NaN	NaN	NaN	NaN	NaN	NaN	NaN	NaN	NaN	NaN	NaN	NaN	NaN	NaN	NaN	NaN	NaN	NaN	NaN	NaN	NaN	NaN	NaN	NaN	NaN	NaN	NaN	NaN	NaN	NaN	NaN	NaN	NaN	NaN	NaN	NaN	NaN	NaN	NaN	NaN	NaN	NaN
NaN	NaN	NaN	NaN	NaN	NaN	NaN	NaN	NaN	NaN	NaN	NaN	NaN	NaN	NaN	NaN	NaN	NaN	NaN	NaN	NaN	NaN	NaN	NaN	NaN	NaN	NaN	NaN	NaN	NaN	NaN	NaN	NaN	NaN	NaN	NaN	NaN	NaN	NaN	NaN	NaN	NaN	1207.04	NaN	NaN	NaN	NaN	NaN	NaN	NaN
NaN	NaN	NaN	NaN	NaN	NaN	NaN	NaN	NaN	NaN	NaN	NaN	NaN	NaN	NaN	NaN	NaN	NaN	NaN	NaN	NaN	NaN	NaN	806.2	NaN	NaN	NaN	NaN	NaN	NaN	NaN	NaN	NaN	NaN	NaN	NaN	NaN	NaN	NaN	NaN	NaN	NaN	1050.48	NaN	NaN	NaN	NaN	NaN	NaN	NaN
NaN	NaN	NaN	NaN	NaN	NaN	NaN	NaN	NaN	NaN	NaN	NaN	NaN	NaN	NaN	NaN	NaN	NaN	NaN	NaN	NaN	NaN	NaN	NaN	NaN	NaN	NaN	NaN	NaN	NaN	NaN	NaN	NaN	NaN	NaN	NaN	NaN	NaN	NaN	NaN	NaN	NaN	897.88	NaN	NaN	NaN	NaN	NaN	NaN	NaN
NaN	NaN	NaN	NaN	NaN	NaN	NaN	NaN	NaN	NaN	NaN	NaN	NaN	NaN	NaN	NaN	NaN	NaN	NaN	NaN	NaN	NaN	NaN	851.8	NaN	NaN	NaN	NaN	NaN	NaN	NaN	NaN	NaN	NaN	NaN	NaN	NaN	NaN	NaN	NaN	NaN	NaN	1234.44	NaN	NaN	NaN	NaN	NaN	NaN	NaN
NaN	NaN	NaN	NaN	NaN	NaN	NaN	NaN	NaN	NaN	NaN	NaN	NaN	NaN	NaN	NaN	NaN	NaN	NaN	NaN	NaN	NaN	NaN	NaN	NaN	NaN	NaN	NaN	NaN	NaN	NaN	NaN	NaN	NaN	NaN	NaN	NaN	NaN	NaN	NaN	NaN	NaN	1200.2	NaN	NaN	NaN	NaN	NaN	NaN	NaN
NaN	NaN	NaN	NaN	NaN	NaN	NaN	NaN	NaN	NaN	NaN	NaN	NaN	NaN	NaN	NaN	NaN	NaN	NaN	NaN	NaN	NaN	NaN	NaN	NaN	NaN	NaN	NaN	NaN	NaN	NaN	NaN	NaN	NaN	NaN	NaN	NaN	NaN	NaN	NaN	NaN	NaN	1188.04	NaN	NaN	NaN	NaN	NaN	NaN	NaN
NaN	NaN	NaN	NaN	NaN	NaN	NaN	NaN	NaN	NaN	NaN	NaN	NaN	NaN	NaN	NaN	NaN	NaN	NaN	NaN	NaN	NaN	NaN	NaN	NaN	NaN	NaN	NaN	NaN	NaN	NaN	NaN	NaN	NaN	NaN	NaN	NaN	NaN	NaN	NaN	NaN	NaN	1178.32	NaN	NaN	NaN	NaN	NaN	NaN	NaN
NaN	NaN	NaN	NaN	NaN	NaN	NaN	NaN	NaN	NaN	NaN	NaN	NaN	NaN	NaN	NaN	NaN	NaN	NaN	NaN	NaN	NaN	NaN	NaN	NaN	NaN	NaN	NaN	NaN	NaN	NaN	NaN	NaN	NaN	NaN	NaN	NaN	NaN	NaN	NaN	NaN	NaN	1206.64	NaN	NaN	NaN	NaN	NaN	NaN	NaN
NaN	NaN	NaN	NaN	NaN	NaN	NaN	NaN	NaN	NaN	NaN	NaN	NaN	NaN	NaN	NaN	NaN	NaN	NaN	NaN	NaN	NaN	NaN	NaN	NaN	NaN	NaN	NaN	NaN	NaN	NaN	NaN	NaN	NaN	NaN	NaN	NaN	NaN	NaN	NaN	NaN	NaN	948.64	1203.32	NaN	NaN	NaN	NaN	NaN	NaN
NaN	NaN	NaN	NaN	NaN	NaN	NaN	NaN	NaN	NaN	NaN	NaN	NaN	NaN	NaN	NaN	NaN	NaN	NaN	NaN	NaN	NaN	NaN	NaN	NaN	NaN	NaN	NaN	NaN	NaN	NaN	NaN	NaN	NaN	NaN	NaN	NaN	NaN	NaN	NaN	NaN	NaN	1160.56	1030.68	NaN	NaN	NaN	NaN	NaN	NaN
NaN	NaN	NaN	NaN	NaN	NaN	NaN	NaN	NaN	NaN	NaN	NaN	NaN	NaN	NaN	NaN	NaN	NaN	NaN	NaN	NaN	NaN	NaN	NaN	NaN	NaN	NaN	NaN	NaN	NaN	NaN	NaN	NaN	NaN	NaN	NaN	NaN	791.4	NaN	NaN	NaN	NaN	1018.32	NaN	NaN	NaN	NaN	NaN	NaN	NaN
NaN	NaN	NaN	NaN	NaN	NaN	NaN	NaN	NaN	NaN	NaN	NaN	NaN	NaN	NaN	NaN	NaN	NaN	NaN	NaN	NaN	NaN	NaN	NaN	NaN	NaN	NaN	NaN	NaN	NaN	NaN	NaN	NaN	NaN	NaN	NaN	NaN	965.2	NaN	NaN	NaN	NaN	1041.84	NaN	NaN	NaN	NaN	NaN	NaN	NaN
NaN	NaN	NaN	NaN	NaN	NaN	NaN	NaN	NaN	NaN	NaN	NaN	NaN	NaN	NaN	NaN	NaN	NaN	NaN	NaN	NaN	NaN	NaN	NaN	NaN	NaN	NaN	NaN	NaN	NaN	NaN	NaN	NaN	NaN	NaN	NaN	NaN	NaN	NaN	NaN	NaN	NaN	1037.4	NaN	NaN	NaN	NaN	NaN	NaN	NaN
NaN	NaN	NaN	NaN	NaN	NaN	NaN	NaN	NaN	NaN	NaN	NaN	NaN	NaN	NaN	NaN	NaN	NaN	NaN	NaN	NaN	NaN	NaN	NaN	NaN	NaN	NaN	NaN	NaN	NaN	NaN	NaN	NaN	NaN	NaN	NaN	NaN	972.2	NaN	NaN	NaN	NaN	987	NaN	NaN	NaN	NaN	NaN	NaN	NaN
NaN	NaN	NaN	NaN	NaN	NaN	NaN	NaN	NaN	NaN	NaN	NaN	NaN	NaN	NaN	NaN	NaN	NaN	NaN	NaN	NaN	NaN	NaN	NaN	NaN	NaN	NaN	NaN	NaN	NaN	NaN	NaN	NaN	NaN	NaN	NaN	NaN	NaN	NaN	NaN	NaN	NaN	1041.8	NaN	NaN	NaN	NaN	NaN	NaN	NaN
NaN	NaN	NaN	NaN	NaN	NaN	NaN	NaN	NaN	NaN	NaN	NaN	NaN	NaN	NaN	NaN	NaN	NaN	NaN	NaN	NaN	NaN	NaN	NaN	NaN	NaN	NaN	NaN	NaN	NaN	NaN	NaN	NaN	NaN	NaN	NaN	NaN	NaN	NaN	NaN	NaN	NaN	NaN	NaN	NaN	NaN	NaN	NaN	NaN	NaN
NaN	NaN	NaN	NaN	NaN	NaN	NaN	NaN	NaN	NaN	NaN	NaN	NaN	NaN	NaN	NaN	NaN	NaN	NaN	NaN	NaN	NaN	NaN	NaN	NaN	NaN	NaN	NaN	NaN	NaN	NaN	NaN	NaN	NaN	NaN	NaN	NaN	NaN	NaN	NaN	NaN	NaN	NaN	NaN	NaN	NaN	NaN	NaN	NaN	NaN
NaN	NaN	NaN	NaN	NaN	NaN	NaN	NaN	NaN	NaN	NaN	NaN	NaN	NaN	NaN	NaN	NaN	NaN	NaN	NaN	NaN	NaN	NaN	NaN	NaN	NaN	NaN	NaN	NaN	NaN	NaN	NaN	NaN	NaN	NaN	NaN	NaN	NaN	NaN	NaN	NaN	NaN	NaN	NaN	NaN	NaN	NaN	NaN	NaN	NaN
NaN	NaN	NaN	NaN	NaN	NaN	NaN	NaN	NaN	NaN	NaN	NaN	NaN	NaN	NaN	NaN	NaN	NaN	NaN	NaN	NaN	NaN	NaN	NaN	NaN	NaN	NaN	NaN	NaN	NaN	NaN	NaN	NaN	NaN	NaN	NaN	NaN	NaN	NaN	NaN	NaN	NaN	NaN	NaN	NaN	NaN	NaN	NaN	NaN	NaN
NaN	NaN	NaN	NaN	NaN	NaN	NaN	NaN	NaN	NaN	NaN	NaN	1088.2	NaN	NaN	NaN	NaN	NaN	NaN	NaN	NaN	NaN	NaN	NaN	NaN	NaN	NaN	NaN	NaN	NaN	NaN	NaN	NaN	NaN	NaN	NaN	NaN	NaN	NaN	NaN	NaN	NaN	NaN	NaN	NaN	NaN	NaN	NaN	NaN	NaN
NaN	NaN	NaN	NaN	NaN	NaN	NaN	NaN	NaN	NaN	NaN	NaN	1088.4	NaN	NaN	NaN	NaN	NaN	NaN	NaN	NaN	NaN	NaN	NaN	NaN	NaN	NaN	NaN	NaN	NaN	NaN	NaN	NaN	NaN	NaN	NaN	NaN	NaN	NaN	NaN	NaN	NaN	NaN	NaN	NaN	NaN	NaN	NaN	NaN	NaN
NaN	NaN	NaN	NaN	NaN	NaN	NaN	NaN	NaN	NaN	NaN	NaN	1098.32	NaN	NaN	NaN	NaN	NaN	NaN	NaN	NaN	NaN	NaN	NaN	NaN	NaN	NaN	NaN	NaN	NaN	NaN	NaN	NaN	NaN	NaN	NaN	NaN	NaN	NaN	NaN	NaN	NaN	NaN	NaN	NaN	NaN	NaN	NaN	NaN	NaN
NaN	NaN	NaN	NaN	NaN	NaN	NaN	NaN	NaN	NaN	NaN	NaN	1088.32	NaN	NaN	NaN	NaN	NaN	NaN	NaN	NaN	NaN	NaN	NaN	NaN	NaN	NaN	NaN	NaN	NaN	NaN	NaN	NaN	NaN	NaN	NaN	NaN	NaN	NaN	NaN	NaN	NaN	NaN	NaN	NaN	NaN	NaN	NaN	NaN	NaN
NaN	NaN	NaN	NaN	NaN	NaN	NaN	NaN	NaN	NaN	NaN	NaN	1038.08	NaN	NaN	NaN	NaN	NaN	NaN	NaN	NaN	NaN	NaN	NaN	NaN	NaN	NaN	NaN	NaN	NaN	NaN	NaN	NaN	NaN	NaN	NaN	NaN	NaN	NaN	NaN	NaN	NaN	NaN	NaN	NaN	NaN	NaN	NaN	NaN	NaN
NaN	NaN	NaN	NaN	NaN	NaN	NaN	NaN	NaN	NaN	NaN	NaN	1069.84	NaN	NaN	NaN	NaN	NaN	NaN	676.28	NaN	NaN	NaN	NaN	NaN	NaN	NaN	NaN	NaN	NaN	NaN	NaN	NaN	NaN	NaN	NaN	NaN	NaN	NaN	NaN	NaN	NaN	NaN	NaN	NaN	NaN	NaN	NaN	NaN	NaN
NaN	NaN	NaN	NaN	NaN	NaN	NaN	NaN	NaN	NaN	NaN	NaN	NaN	NaN	NaN	NaN	NaN	NaN	NaN	NaN	NaN	NaN	NaN	NaN	NaN	NaN	NaN	NaN	NaN	NaN	NaN	NaN	NaN	NaN	NaN	NaN	NaN	NaN	NaN	NaN	NaN	NaN	NaN	NaN	NaN	NaN	NaN	NaN	NaN	NaN
NaN	NaN	NaN	NaN	NaN	NaN	NaN	NaN	NaN	NaN	NaN	NaN	NaN	NaN	NaN	NaN	NaN	NaN	NaN	NaN	NaN	NaN	NaN	NaN	NaN	677.24	NaN	NaN	NaN	NaN	NaN	NaN	NaN	NaN	NaN	NaN	NaN	NaN	NaN	NaN	NaN	NaN	NaN	NaN	NaN	NaN	NaN	NaN	NaN	NaN
NaN	NaN	NaN	NaN	NaN	NaN	NaN	NaN	NaN	NaN	NaN	NaN	NaN	NaN	NaN	NaN	NaN	NaN	NaN	NaN	NaN	NaN	NaN	NaN	NaN	927.72	NaN	NaN	NaN	NaN	NaN	NaN	NaN	NaN	NaN	NaN	NaN	NaN	NaN	NaN	NaN	NaN	NaN	NaN	NaN	NaN	NaN	NaN	NaN	NaN
NaN	NaN	NaN	NaN	NaN	NaN	NaN	NaN	NaN	NaN	NaN	NaN	NaN	NaN	NaN	NaN	NaN	NaN	NaN	NaN	NaN	NaN	NaN	NaN	NaN	897.04	NaN	NaN	NaN	NaN	NaN	NaN	NaN	NaN	NaN	NaN	NaN	NaN	NaN	NaN	NaN	NaN	NaN	NaN	NaN	NaN	NaN	NaN	NaN	NaN
NaN	NaN	NaN	NaN	NaN	NaN	NaN	NaN	NaN	NaN	NaN	NaN	NaN	NaN	NaN	NaN	NaN	NaN	NaN	NaN	NaN	NaN	NaN	NaN	NaN	598.72	NaN	NaN	NaN	NaN	NaN	NaN	NaN	NaN	NaN	NaN	NaN	NaN	NaN	NaN	NaN	NaN	NaN	NaN	NaN	NaN	NaN	NaN	NaN	NaN
NaN	NaN	NaN	NaN	NaN	591.88	NaN	NaN	NaN	NaN	NaN	NaN	NaN	NaN	NaN	NaN	NaN	NaN	NaN	NaN	NaN	NaN	NaN	NaN	NaN	672.56	NaN	NaN	NaN	NaN	NaN	NaN	NaN	NaN	NaN	NaN	NaN	NaN	NaN	NaN	NaN	1156	NaN	NaN	NaN	NaN	NaN	NaN	NaN	NaN
NaN	NaN	NaN	NaN	NaN	NaN	NaN	NaN	NaN	NaN	NaN	NaN	NaN	NaN	NaN	863.96	NaN	NaN	NaN	NaN	NaN	NaN	NaN	NaN	NaN	721.72	NaN	NaN	NaN	NaN	NaN	NaN	NaN	NaN	NaN	NaN	NaN	NaN	NaN	NaN	NaN	1127.04	NaN	NaN	NaN	NaN	NaN	NaN	NaN	NaN
NaN	NaN	NaN	NaN	NaN	NaN	NaN	NaN	NaN	NaN	NaN	NaN	NaN	NaN	NaN	981.32	NaN	718.48	NaN	NaN	NaN	NaN	NaN	NaN	NaN	NaN	NaN	NaN	NaN	NaN	NaN	NaN	NaN	NaN	NaN	NaN	NaN	NaN	NaN	NaN	NaN	1046.36	NaN	NaN	NaN	NaN	NaN	NaN	NaN	NaN
NaN	NaN	NaN	NaN	NaN	912.04	NaN	NaN	NaN	NaN	NaN	NaN	NaN	NaN	NaN	678.4	NaN	616.08	NaN	NaN	NaN	NaN	NaN	NaN	NaN	NaN	NaN	NaN	NaN	NaN	NaN	NaN	NaN	NaN	NaN	NaN	NaN	NaN	NaN	NaN	NaN	1038.72	NaN	NaN	NaN	NaN	NaN	NaN	NaN	NaN
NaN	NaN	NaN	NaN	NaN	597.16	NaN	NaN	NaN	NaN	NaN	NaN	NaN	NaN	NaN	939.4	NaN	668.4	NaN	NaN	709.88	NaN	NaN	NaN	NaN	NaN	NaN	NaN	NaN	NaN	NaN	NaN	NaN	NaN	NaN	NaN	NaN	1086.28	NaN	NaN	NaN	NaN	NaN	NaN	NaN	NaN	NaN	NaN	NaN	NaN
NaN	NaN	NaN	NaN	NaN	741.88	NaN	NaN	NaN	NaN	NaN	NaN	NaN	NaN	NaN	942.92	NaN	NaN	NaN	NaN	671.68	NaN	NaN	NaN	NaN	741.08	NaN	NaN	NaN	NaN	916.68	NaN	NaN	NaN	NaN	NaN	NaN	901.8	NaN	NaN	NaN	806.76	NaN	NaN	NaN	NaN	NaN	NaN	NaN	NaN
NaN	NaN	NaN	NaN	NaN	NaN	NaN	NaN	NaN	NaN	NaN	NaN	NaN	NaN	NaN	865.12	NaN	763.32	NaN	NaN	827.72	NaN	NaN	NaN	NaN	NaN	NaN	NaN	NaN	NaN	NaN	NaN	NaN	NaN	NaN	NaN	NaN	687.8	NaN	NaN	NaN	NaN	NaN	NaN	NaN	NaN	NaN	NaN	NaN	NaN
NaN	NaN	NaN	NaN	NaN	NaN	NaN	NaN	NaN	NaN	NaN	NaN	NaN	NaN	NaN	1073.24	NaN	568.36	NaN	NaN	769.24	NaN	NaN	NaN	NaN	741.32	NaN	NaN	NaN	NaN	NaN	NaN	NaN	NaN	NaN	NaN	NaN	944.16	NaN	NaN	NaN	NaN	NaN	NaN	NaN	NaN	NaN	NaN	NaN	NaN
NaN	NaN	NaN	NaN	NaN	NaN	NaN	NaN	NaN	NaN	NaN	NaN	NaN	NaN	NaN	867.52	NaN	NaN	NaN	NaN	724.72	NaN	NaN	NaN	NaN	789.44	NaN	NaN	NaN	NaN	778.88	NaN	NaN	NaN	727.28	NaN	NaN	775.88	NaN	NaN	NaN	NaN	NaN	NaN	NaN	NaN	NaN	NaN	NaN	1188.76
NaN	NaN	NaN	NaN	NaN	NaN	NaN	NaN	NaN	NaN	NaN	NaN	NaN	NaN	NaN	939.48	NaN	672.48	NaN	NaN	946.96	NaN	NaN	NaN	NaN	719.04	NaN	NaN	NaN	1014.28	NaN	NaN	NaN	NaN	765.88	NaN	NaN	NaN	NaN	NaN	NaN	NaN	NaN	NaN	NaN	NaN	NaN	NaN	NaN	NaN
NaN	NaN	NaN	NaN	NaN	NaN	NaN	NaN	NaN	NaN	NaN	797.12	NaN	NaN	NaN	924.28	NaN	NaN	NaN	NaN	797.76	NaN	NaN	NaN	NaN	840.88	703.96	NaN	NaN	1010.6	NaN	NaN	NaN	NaN	1036.56	NaN	NaN	946.56	NaN	NaN	NaN	934.88	NaN	NaN	NaN	NaN	NaN	NaN	NaN	NaN
NaN	706.92	NaN	NaN	NaN	NaN	NaN	NaN	NaN	NaN	NaN	892.72	NaN	NaN	NaN	NaN	NaN	NaN	NaN	NaN	1012.6	NaN	NaN	831	NaN	687.2	NaN	NaN	NaN	958.8	NaN	NaN	NaN	NaN	906.72	NaN	NaN	824.32	NaN	NaN	NaN	696.04	NaN	NaN	NaN	NaN	NaN	NaN	NaN	NaN
NaN	800.56	NaN	NaN	NaN	NaN	NaN	NaN	NaN	NaN	NaN	770.4	NaN	NaN	NaN	856.32	NaN	NaN	NaN	NaN	851.24	NaN	NaN	750.88	NaN	762.4	NaN	NaN	NaN	986.08	NaN	NaN	NaN	NaN	931.8	NaN	NaN	915.36	NaN	NaN	NaN	584.76	NaN	NaN	NaN	NaN	953.6	NaN	NaN	NaN
NaN	759.68	NaN	NaN	NaN	NaN	NaN	NaN	NaN	NaN	NaN	762.52	NaN	NaN	NaN	897.08	NaN	NaN	NaN	NaN	636.52	NaN	NaN	NaN	NaN	729.28	NaN	NaN	NaN	884.84	NaN	NaN	NaN	NaN	830.68	NaN	NaN	NaN	NaN	NaN	NaN	NaN	NaN	NaN	NaN	NaN	984.16	NaN	NaN	NaN
NaN	953	NaN	NaN	931.56	NaN	NaN	NaN	NaN	NaN	NaN	775.2	NaN	NaN	NaN	982.2	NaN	NaN	NaN	NaN	821.2	NaN	NaN	818.56	NaN	811.2	NaN	827.92	NaN	1029.92	NaN	NaN	NaN	NaN	851.16	NaN	NaN	NaN	NaN	NaN	NaN	NaN	NaN	NaN	NaN	NaN	1080.12	NaN	NaN	NaN
NaN	744.2	NaN	NaN	906.6	NaN	NaN	NaN	NaN	NaN	NaN	NaN	NaN	NaN	NaN	813.48	NaN	NaN	NaN	NaN	816.56	NaN	NaN	620.08	NaN	745.64	NaN	837.24	NaN	745.44	NaN	NaN	NaN	NaN	840.2	NaN	NaN	NaN	NaN	NaN	NaN	NaN	NaN	NaN	NaN	NaN	NaN	NaN	NaN	NaN
NaN	782.2	NaN	NaN	814.12	NaN	NaN	NaN	NaN	NaN	NaN	745.32	NaN	NaN	NaN	811	NaN	NaN	NaN	NaN	901.28	NaN	NaN	724.44	NaN	815.28	NaN	798.52	NaN	842.16	979.2	532.2	NaN	NaN	920.96	NaN	NaN	NaN	NaN	NaN	952.52	NaN	NaN	NaN	NaN	NaN	NaN	NaN	NaN	NaN
NaN	1287.76	718.32	NaN	1018.12	NaN	NaN	NaN	NaN	994.28	NaN	NaN	NaN	NaN	NaN	865.56	NaN	NaN	NaN	NaN	NaN	NaN	NaN	812.16	NaN	594.76	NaN	830.76	NaN	NaN	NaN	NaN	NaN	NaN	641.72	NaN	NaN	NaN	NaN	NaN	980.44	NaN	NaN	NaN	NaN	NaN	NaN	NaN	NaN	NaN
NaN	NaN	728.72	NaN	850.24	NaN	NaN	NaN	NaN	962.76	NaN	752	NaN	NaN	NaN	867.28	NaN	NaN	NaN	NaN	755.08	NaN	NaN	863.68	NaN	796.16	NaN	765.6	NaN	814.96	993.92	583.72	NaN	NaN	802.44	NaN	NaN	NaN	NaN	NaN	NaN	NaN	NaN	NaN	NaN	NaN	NaN	NaN	1136.88	1103.16
NaN	NaN	729.76	NaN	NaN	NaN	NaN	1158.44	NaN	824.04	NaN	700	NaN	NaN	NaN	905.04	NaN	NaN	NaN	NaN	764.92	NaN	NaN	598.36	NaN	769.2	NaN	667.52	NaN	NaN	1010.88	813.28	NaN	NaN	701.32	NaN	NaN	NaN	NaN	NaN	1009.32	851.6	NaN	NaN	NaN	NaN	NaN	NaN	1144.8	1155.92
NaN	NaN	945.92	NaN	891.64	NaN	NaN	NaN	NaN	1012.92	NaN	842.44	NaN	NaN	NaN	NaN	NaN	660.52	NaN	NaN	NaN	NaN	NaN	NaN	NaN	635.52	NaN	889.72	NaN	NaN	NaN	725.6	NaN	NaN	773.96	NaN	NaN	NaN	NaN	NaN	960.2	982.16	NaN	NaN	NaN	NaN	NaN	NaN	1188.16	1167.08
NaN	NaN	708.04	NaN	816.6	NaN	NaN	NaN	NaN	976.8	NaN	968.96	NaN	NaN	NaN	NaN	NaN	777.44	NaN	NaN	NaN	NaN	NaN	837	NaN	686.24	NaN	719.24	NaN	NaN	731.8	NaN	NaN	NaN	734.4	NaN	NaN	NaN	NaN	NaN	975.36	1083.44	NaN	853.68	NaN	NaN	NaN	NaN	1144.84	1173.92
NaN	NaN	943.64	NaN	1008.2	NaN	NaN	1101.36	NaN	918.56	NaN	831.68	NaN	NaN	NaN	796.28	NaN	NaN	NaN	NaN	NaN	NaN	NaN	825.56	NaN	587.2	NaN	750.04	NaN	NaN	886.52	NaN	NaN	NaN	857.64	NaN	NaN	NaN	NaN	NaN	NaN	1118.36	NaN	889.72	NaN	NaN	991.12	NaN	NaN	1114.52
NaN	NaN	858.36	NaN	966.68	NaN	NaN	1106.48	NaN	1065.64	NaN	708.6	NaN	NaN	NaN	748.92	NaN	596.56	NaN	NaN	NaN	NaN	NaN	778.48	NaN	917.44	NaN	712.04	NaN	NaN	NaN	NaN	NaN	NaN	817.48	NaN	NaN	NaN	NaN	NaN	NaN	1100.52	NaN	904.92	NaN	NaN	NaN	NaN	1309.44	1141.4
NaN	NaN	935.4	NaN	799	NaN	NaN	1079.4	NaN	NaN	995.56	793.72	818.6	NaN	NaN	666.6	NaN	NaN	NaN	NaN	NaN	NaN	NaN	811.24	NaN	784.04	NaN	NaN	NaN	NaN	838.36	NaN	NaN	NaN	684.96	NaN	NaN	NaN	NaN	NaN	NaN	949.76	NaN	920.56	NaN	697.36	NaN	NaN	1172.92	1198.2
NaN	NaN	882.16	NaN	844	NaN	NaN	1121.48	NaN	975.16	948.52	630.04	NaN	NaN	NaN	943	NaN	618.12	NaN	NaN	NaN	NaN	NaN	NaN	NaN	838.96	NaN	NaN	NaN	NaN	804.48	NaN	NaN	NaN	783.96	NaN	NaN	NaN	NaN	NaN	NaN	806.48	NaN	840.04	NaN	695.32	NaN	NaN	NaN	1277.68
NaN	NaN	903.16	NaN	946.68	NaN	NaN	958.56	NaN	955	938.96	635.16	NaN	NaN	NaN	951.8	NaN	585.92	NaN	NaN	NaN	NaN	NaN	NaN	NaN	756.44	NaN	NaN	NaN	NaN	NaN	NaN	NaN	NaN	869.72	NaN	NaN	NaN	NaN	NaN	NaN	942.32	NaN	852.52	NaN	786.48	NaN	NaN	1223.8	1177.24
NaN	856.4	886.96	NaN	860.32	533.56	NaN	1099.84	NaN	966.4	1018.68	551.16	832.28	NaN	NaN	919.48	NaN	716.6	NaN	NaN	NaN	NaN	NaN	726.92	NaN	720.68	NaN	NaN	NaN	NaN	871.68	NaN	NaN	NaN	862.84	NaN	NaN	NaN	NaN	NaN	NaN	888.84	NaN	853.28	NaN	603.96	NaN	NaN	1044.92	1102.44
NaN	NaN	985.84	NaN	1037	564.88	NaN	1076.08	NaN	1023.8	879.92	587.84	NaN	NaN	NaN	855	NaN	730.48	NaN	NaN	NaN	NaN	NaN	659.6	NaN	768.12	NaN	NaN	NaN	NaN	752.04	NaN	NaN	NaN	794.28	NaN	NaN	NaN	NaN	NaN	NaN	741.56	NaN	957.84	NaN	NaN	NaN	NaN	NaN	1141
NaN	NaN	1123.52	NaN	NaN	NaN	NaN	1110.4	NaN	965.28	NaN	637.16	NaN	NaN	NaN	764.08	NaN	706.4	NaN	NaN	NaN	NaN	NaN	616.44	NaN	945.2	NaN	NaN	NaN	NaN	741.16	NaN	NaN	NaN	888.52	NaN	NaN	NaN	NaN	NaN	NaN	1037.32	NaN	897.52	NaN	611.24	NaN	NaN	1139.64	NaN
NaN	NaN	935.92	NaN	879.84	NaN	NaN	1080.4	NaN	974.6	NaN	647.16	NaN	NaN	NaN	NaN	NaN	723.12	NaN	NaN	NaN	NaN	NaN	750.6	NaN	825.48	NaN	658.48	NaN	NaN	923.84	NaN	NaN	NaN	815.16	NaN	NaN	NaN	NaN	NaN	NaN	915.68	NaN	757.96	NaN	874.56	NaN	NaN	1012.4	NaN
NaN	NaN	1009.8	NaN	844.64	NaN	NaN	1005.88	NaN	1030.44	NaN	701.24	NaN	NaN	NaN	666.24	NaN	555.16	NaN	NaN	NaN	NaN	NaN	712.2	NaN	900.72	NaN	669.76	NaN	819.88	641.4	NaN	NaN	NaN	786.8	NaN	NaN	NaN	NaN	NaN	NaN	761.72	NaN	974.4	NaN	750.96	1017.8	NaN	NaN	NaN
NaN	NaN	1050.6	NaN	839.12	NaN	NaN	1175.76	NaN	925	NaN	NaN	NaN	NaN	NaN	NaN	NaN	641.84	NaN	NaN	NaN	NaN	NaN	736.92	NaN	630.52	NaN	NaN	NaN	859	NaN	NaN	NaN	NaN	979.76	NaN	NaN	NaN	NaN	NaN	NaN	943.8	NaN	771.76	NaN	721.56	1132.8	NaN	998.52	NaN
NaN	NaN	1001.2	NaN	826.56	630	NaN	983.72	NaN	NaN	NaN	NaN	NaN	NaN	NaN	681.76	NaN	628.6	NaN	NaN	NaN	NaN	NaN	NaN	NaN	580.12	NaN	695	NaN	838.6	775.56	NaN	NaN	NaN	894.72	NaN	NaN	NaN	NaN	NaN	NaN	913.88	NaN	761.32	NaN	690.16	1170.96	NaN	NaN	NaN
NaN	NaN	980.2	NaN	921.52	NaN	NaN	1119.36	NaN	NaN	NaN	707.88	NaN	NaN	NaN	781	NaN	723.72	NaN	NaN	NaN	NaN	NaN	NaN	NaN	652.48	NaN	634.44	NaN	889.56	NaN	NaN	NaN	NaN	929.92	NaN	NaN	NaN	NaN	NaN	NaN	956	NaN	767.08	NaN	725.8	907.8	NaN	NaN	NaN
NaN	NaN	965.76	NaN	NaN	537.16	NaN	1043.6	NaN	NaN	NaN	682	NaN	NaN	NaN	715.6	NaN	770.8	NaN	NaN	NaN	NaN	NaN	715.88	NaN	808.72	NaN	702.12	NaN	763.64	NaN	NaN	NaN	NaN	1015.2	NaN	NaN	NaN	NaN	NaN	NaN	707.52	NaN	913.2	NaN	653.64	786.24	NaN	894.76	NaN
NaN	651.12	998.44	NaN	922.16	607.2	NaN	1033.48	NaN	NaN	NaN	731	NaN	NaN	NaN	740.2	NaN	610.88	NaN	NaN	NaN	NaN	NaN	724.32	NaN	645.68	NaN	NaN	NaN	811.84	NaN	NaN	NaN	NaN	873.52	NaN	NaN	NaN	NaN	NaN	NaN	790.12	NaN	NaN	NaN	848.92	838.96	NaN	738.2	NaN
NaN	NaN	NaN	NaN	731.88	608.24	NaN	951.24	862.2	NaN	NaN	628.32	NaN	NaN	NaN	719.2	NaN	809.8	727.12	NaN	NaN	NaN	NaN	NaN	NaN	734.92	NaN	NaN	NaN	651.36	NaN	NaN	NaN	NaN	741.92	NaN	NaN	NaN	NaN	NaN	NaN	908.24	NaN	NaN	NaN	602.96	979.88	NaN	984.68	NaN
NaN	NaN	932.04	NaN	933.12	589.24	NaN	979.6	NaN	NaN	NaN	596.08	NaN	NaN	NaN	NaN	NaN	752.24	NaN	NaN	NaN	NaN	NaN	NaN	NaN	850.32	515.72	NaN	NaN	566.4	NaN	NaN	NaN	NaN	865.64	NaN	NaN	NaN	NaN	NaN	NaN	785.32	NaN	NaN	1080.36	NaN	910.76	NaN	938.04	NaN
NaN	900.16	NaN	NaN	NaN	597.12	NaN	1097	685.16	NaN	NaN	655.36	NaN	NaN	NaN	639.48	NaN	NaN	NaN	NaN	NaN	NaN	NaN	810.68	NaN	837.48	616.56	NaN	NaN	571.48	NaN	NaN	NaN	NaN	802.24	NaN	NaN	NaN	NaN	NaN	NaN	762.72	NaN	NaN	1053.96	NaN	858.44	NaN	1011.56	NaN
NaN	NaN	NaN	NaN	NaN	NaN	NaN	1098.08	880.8	NaN	NaN	553.68	NaN	NaN	NaN	786.6	NaN	578.44	NaN	NaN	563.04	NaN	NaN	860.28	NaN	1058.36	NaN	NaN	NaN	708.88	NaN	NaN	NaN	NaN	860.76	NaN	NaN	NaN	NaN	NaN	NaN	832.08	NaN	NaN	1112.48	586.08	966.68	NaN	736.76	1082.24
NaN	911.6	849.92	NaN	NaN	NaN	NaN	1062.44	741.72	NaN	NaN	501.76	NaN	NaN	NaN	658.04	NaN	595.68	NaN	NaN	NaN	NaN	NaN	NaN	NaN	753.12	660.92	NaN	NaN	647.48	NaN	NaN	NaN	NaN	892.08	NaN	NaN	NaN	NaN	NaN	NaN	842.28	NaN	NaN	1159.88	506.92	914.04	NaN	850	997.84
NaN	NaN	1010.24	NaN	NaN	NaN	NaN	1116.6	750.64	NaN	NaN	NaN	NaN	NaN	NaN	886.6	NaN	595.92	NaN	NaN	NaN	NaN	NaN	800.04	NaN	968.52	706.96	NaN	NaN	541.24	NaN	NaN	NaN	NaN	867	NaN	NaN	NaN	NaN	NaN	NaN	776.56	NaN	NaN	NaN	NaN	758.96	NaN	NaN	1084.68
NaN	759.84	NaN	NaN	NaN	747.08	NaN	981.44	880.8	NaN	NaN	651.72	NaN	NaN	NaN	791.2	NaN	612.4	NaN	NaN	551.64	NaN	NaN	NaN	NaN	989	NaN	NaN	NaN	NaN	NaN	NaN	NaN	NaN	771.56	NaN	NaN	NaN	NaN	NaN	NaN	653.4	NaN	NaN	1080.68	NaN	974.56	NaN	634.48	1016.52
NaN	813.04	1075.2	NaN	NaN	679.12	NaN	1130.36	820.32	818.52	NaN	652.92	NaN	NaN	NaN	790.52	NaN	695.8	NaN	NaN	464.84	NaN	NaN	NaN	NaN	NaN	563.52	667.32	NaN	880.04	NaN	NaN	NaN	NaN	873.88	NaN	NaN	NaN	NaN	NaN	NaN	802.96	NaN	NaN	1145.56	NaN	828.84	NaN	599.04	1051.44
NaN	843.16	NaN	NaN	NaN	529.04	NaN	1065.08	938.76	899.16	NaN	689.8	NaN	NaN	NaN	790.12	NaN	535.88	NaN	NaN	652.08	NaN	NaN	698.6	NaN	812.12	571.84	671.4	NaN	810.44	NaN	NaN	NaN	NaN	NaN	NaN	NaN	NaN	NaN	NaN	NaN	803.48	NaN	NaN	1189.92	NaN	NaN	NaN	729.44	1004.44
NaN	717.76	989.4	NaN	NaN	457.88	NaN	1001.2	805.48	NaN	NaN	NaN	766	NaN	NaN	732.64	NaN	573.16	NaN	NaN	596.68	NaN	NaN	NaN	NaN	799.88	NaN	746.6	NaN	807.04	NaN	NaN	NaN	NaN	836.96	NaN	NaN	NaN	NaN	NaN	NaN	748.76	NaN	NaN	NaN	NaN	797.64	NaN	850.52	918.56
NaN	762.04	NaN	NaN	NaN	567.36	NaN	972.88	913.24	836.28	NaN	704.44	NaN	NaN	NaN	812.2	NaN	NaN	NaN	NaN	579.28	NaN	NaN	NaN	NaN	856.56	NaN	588.28	NaN	750.28	NaN	NaN	NaN	NaN	769.04	NaN	NaN	NaN	NaN	NaN	NaN	761.84	NaN	NaN	911	NaN	NaN	NaN	839.84	1022.4
NaN	638.76	976.84	NaN	NaN	591.48	NaN	968.32	776.4	868.2	NaN	626.56	839.2	655.76	NaN	NaN	NaN	NaN	NaN	NaN	639.72	NaN	NaN	NaN	NaN	862.96	733.72	688.24	NaN	NaN	NaN	NaN	NaN	NaN	841.96	NaN	NaN	NaN	NaN	NaN	NaN	646.68	NaN	NaN	865.56	NaN	564.8	NaN	927.68	1007.88
NaN	747.24	NaN	NaN	NaN	NaN	NaN	919.08	783.72	769	NaN	529.84	738.8	608.48	NaN	797.16	NaN	478.96	NaN	NaN	850.52	NaN	NaN	NaN	NaN	879.28	NaN	740.76	NaN	NaN	NaN	NaN	NaN	NaN	801.68	NaN	NaN	NaN	NaN	NaN	NaN	667.36	NaN	NaN	1079.68	NaN	NaN	NaN	697.88	954.28
NaN	805.28	NaN	NaN	NaN	581.28	NaN	1075.96	637.88	819.84	NaN	NaN	920.48	686.56	NaN	745.36	NaN	NaN	NaN	NaN	736.04	NaN	NaN	NaN	NaN	937.84	NaN	707.6	NaN	NaN	NaN	NaN	NaN	NaN	867.08	NaN	NaN	NaN	NaN	NaN	NaN	614.52	NaN	NaN	1185.36	NaN	663.56	NaN	852.12	1070.4
NaN	856.2	1004.56	NaN	NaN	569.44	NaN	966.96	778.4	855	NaN	NaN	894.92	673.6	NaN	747.92	NaN	NaN	NaN	NaN	693.04	NaN	NaN	NaN	NaN	845.6	660.56	743.6	NaN	765.72	NaN	NaN	NaN	NaN	NaN	NaN	NaN	NaN	NaN	NaN	NaN	537.16	NaN	NaN	1178.4	NaN	739.08	NaN	985.88	970.2
NaN	NaN	NaN	NaN	NaN	525.64	NaN	991.24	774.36	910.36	NaN	NaN	904.96	732.48	NaN	820.36	NaN	NaN	NaN	NaN	667.44	NaN	NaN	NaN	NaN	900.08	690.84	777	NaN	720.28	NaN	NaN	NaN	NaN	NaN	NaN	NaN	NaN	NaN	NaN	NaN	NaN	NaN	NaN	NaN	NaN	NaN	NaN	962.2	904.68
NaN	824.24	949.28	NaN	NaN	687.72	NaN	937.84	837.04	NaN	NaN	NaN	876.2	639.92	NaN	823.88	NaN	NaN	NaN	NaN	812.32	NaN	NaN	NaN	NaN	900.36	NaN	720.68	NaN	NaN	NaN	NaN	NaN	NaN	NaN	NaN	NaN	NaN	NaN	NaN	NaN	586.04	NaN	NaN	NaN	NaN	775.36	NaN	941	1070.92
NaN	NaN	901.16	NaN	NaN	588.32	NaN	991.96	880.48	804.2	NaN	NaN	994.2	NaN	NaN	NaN	NaN	NaN	NaN	NaN	892.76	NaN	NaN	NaN	NaN	851.68	NaN	NaN	NaN	728.08	NaN	NaN	NaN	NaN	NaN	NaN	NaN	NaN	NaN	NaN	NaN	706	NaN	NaN	NaN	NaN	NaN	NaN	887.16	1005.72
NaN	NaN	1036.96	NaN	NaN	625.4	NaN	NaN	922	815.6	NaN	642.44	NaN	466.68	NaN	607.04	NaN	569.2	NaN	NaN	NaN	NaN	NaN	NaN	NaN	991.48	NaN	739	NaN	NaN	NaN	NaN	NaN	NaN	NaN	NaN	NaN	NaN	NaN	NaN	NaN	898	NaN	NaN	NaN	NaN	NaN	NaN	NaN	1028.12
NaN	663.96	1037.04	NaN	NaN	539	NaN	1157.48	761.44	790.04	NaN	619.4	NaN	605.96	NaN	NaN	NaN	NaN	NaN	NaN	813.96	NaN	NaN	NaN	NaN	924.52	NaN	779.64	NaN	NaN	NaN	NaN	NaN	NaN	NaN	NaN	NaN	NaN	NaN	NaN	NaN	613.68	NaN	NaN	NaN	NaN	NaN	NaN	788.84	1096.32
NaN	NaN	943.84	NaN	NaN	628.56	NaN	1099.76	813.04	956.96	NaN	710	NaN	526.16	NaN	676.32	NaN	596.44	NaN	NaN	849	NaN	NaN	NaN	NaN	847.04	NaN	700.68	NaN	NaN	NaN	NaN	NaN	NaN	945.08	NaN	NaN	NaN	NaN	NaN	NaN	605.44	NaN	NaN	NaN	NaN	NaN	NaN	786.44	850.76
NaN	NaN	998.92	NaN	NaN	569.6	NaN	1102.08	822.12	NaN	NaN	NaN	NaN	632.84	NaN	NaN	NaN	592.92	NaN	NaN	833.32	NaN	NaN	NaN	NaN	990.2	NaN	789.24	NaN	NaN	NaN	NaN	NaN	NaN	NaN	NaN	NaN	NaN	NaN	NaN	839.92	662.6	NaN	NaN	NaN	NaN	NaN	NaN	NaN	844.44
NaN	NaN	NaN	NaN	NaN	528.08	NaN	1058.32	NaN	NaN	NaN	NaN	NaN	504.96	NaN	617.4	NaN	710.36	NaN	NaN	655.08	NaN	NaN	NaN	NaN	807.2	NaN	675.24	NaN	NaN	NaN	NaN	NaN	NaN	NaN	NaN	NaN	NaN	NaN	NaN	NaN	NaN	NaN	NaN	NaN	NaN	NaN	NaN	809.4	1023.12
NaN	839.12	1009.16	NaN	NaN	569.16	NaN	1054.28	791.04	NaN	NaN	671.52	NaN	NaN	NaN	NaN	NaN	586.6	NaN	NaN	791.4	NaN	NaN	NaN	NaN	905	NaN	NaN	NaN	NaN	NaN	NaN	NaN	NaN	NaN	NaN	NaN	NaN	NaN	NaN	859.12	583.08	NaN	NaN	NaN	NaN	NaN	NaN	NaN	1077.64
NaN	724.84	1002.8	NaN	NaN	495.28	NaN	1087.76	686.12	739.6	NaN	NaN	NaN	NaN	NaN	NaN	NaN	625	NaN	NaN	613.2	NaN	NaN	NaN	NaN	1077.88	539.48	766.04	NaN	NaN	NaN	NaN	NaN	NaN	NaN	NaN	NaN	NaN	NaN	NaN	733.68	611.2	NaN	NaN	NaN	NaN	NaN	NaN	NaN	980.92
NaN	NaN	938.88	NaN	NaN	NaN	NaN	945.24	626.52	820.88	NaN	591.28	NaN	NaN	NaN	NaN	NaN	595.32	NaN	NaN	755.8	NaN	NaN	NaN	NaN	987.32	641.12	NaN	NaN	NaN	NaN	NaN	NaN	NaN	781.28	NaN	NaN	NaN	NaN	NaN	824.16	776.04	NaN	NaN	906.64	NaN	NaN	NaN	NaN	961.56
NaN	NaN	909.68	NaN	NaN	NaN	NaN	1106.88	703.76	NaN	NaN	625.96	NaN	569.52	NaN	NaN	NaN	663.32	NaN	NaN	864.32	NaN	NaN	NaN	NaN	907.16	NaN	NaN	NaN	NaN	NaN	NaN	NaN	NaN	NaN	NaN	NaN	NaN	NaN	NaN	732.96	700.4	NaN	NaN	1019.72	NaN	NaN	NaN	NaN	1064.36
NaN	NaN	920.2	NaN	NaN	NaN	NaN	904	652.04	NaN	NaN	NaN	NaN	NaN	NaN	NaN	NaN	585.56	NaN	NaN	931	NaN	NaN	NaN	NaN	1048	NaN	NaN	NaN	NaN	NaN	NaN	NaN	NaN	NaN	NaN	NaN	NaN	NaN	NaN	NaN	649.2	NaN	NaN	1141.44	NaN	NaN	NaN	NaN	1066.24
NaN	587.04	985.68	NaN	NaN	579.24	NaN	727	NaN	NaN	NaN	NaN	NaN	NaN	NaN	NaN	NaN	NaN	NaN	NaN	NaN	NaN	NaN	NaN	NaN	982.04	604.92	672.56	NaN	NaN	NaN	NaN	NaN	NaN	832.4	NaN	NaN	NaN	NaN	NaN	NaN	569	NaN	NaN	1178.28	NaN	NaN	NaN	NaN	919.2
NaN	567.72	856.08	NaN	NaN	574.6	NaN	743	NaN	NaN	NaN	NaN	NaN	NaN	NaN	NaN	NaN	514.84	NaN	NaN	679.92	NaN	NaN	NaN	NaN	994.68	587.64	720.88	NaN	NaN	NaN	NaN	NaN	NaN	NaN	NaN	NaN	NaN	NaN	NaN	NaN	NaN	NaN	NaN	1119.36	NaN	NaN	NaN	NaN	1024.24
NaN	584.44	859	NaN	NaN	827.92	NaN	824.04	708.68	NaN	NaN	NaN	NaN	NaN	NaN	NaN	NaN	468.2	NaN	NaN	758.88	NaN	NaN	NaN	NaN	887.64	NaN	NaN	NaN	NaN	NaN	NaN	NaN	NaN	NaN	NaN	NaN	NaN	NaN	NaN	NaN	552.28	NaN	NaN	1077.4	NaN	NaN	NaN	NaN	1038.84
NaN	705.44	950.12	NaN	NaN	819.36	NaN	665.44	680.04	701.88	NaN	NaN	NaN	NaN	NaN	NaN	NaN	671.68	NaN	NaN	640.72	NaN	NaN	NaN	NaN	881.08	624.76	NaN	NaN	NaN	NaN	NaN	NaN	NaN	809.8	NaN	NaN	NaN	NaN	NaN	NaN	675.92	NaN	NaN	1136.96	NaN	NaN	NaN	NaN	1169.6
NaN	689.36	871.16	NaN	NaN	788.72	NaN	937.44	580.04	802.24	NaN	NaN	NaN	NaN	NaN	NaN	NaN	NaN	NaN	NaN	828.4	NaN	NaN	NaN	NaN	NaN	NaN	NaN	NaN	NaN	NaN	NaN	NaN	NaN	NaN	NaN	NaN	NaN	NaN	NaN	NaN	790.92	NaN	NaN	1047.8	NaN	NaN	NaN	NaN	1031.16
NaN	694.76	960.8	NaN	NaN	755.56	NaN	835.2	NaN	NaN	NaN	508.88	NaN	NaN	NaN	NaN	NaN	NaN	NaN	NaN	NaN	NaN	NaN	NaN	NaN	NaN	717	668.8	NaN	NaN	NaN	NaN	NaN	NaN	NaN	NaN	NaN	NaN	NaN	NaN	NaN	637.32	NaN	NaN	1126.64	NaN	NaN	NaN	NaN	NaN
NaN	611.96	985.08	NaN	NaN	608.6	NaN	891.72	NaN	NaN	NaN	NaN	NaN	NaN	NaN	NaN	NaN	641.44	NaN	NaN	781.16	NaN	538.48	NaN	626.32	NaN	NaN	NaN	NaN	NaN	NaN	NaN	NaN	NaN	843.08	NaN	NaN	NaN	NaN	NaN	NaN	625.24	NaN	NaN	1129.56	NaN	NaN	NaN	NaN	NaN
NaN	664.28	948.32	NaN	NaN	619.96	NaN	935.4	NaN	848.44	NaN	NaN	NaN	NaN	NaN	NaN	NaN	488.8	NaN	NaN	710	NaN	NaN	NaN	NaN	NaN	696.12	541.28	NaN	NaN	NaN	NaN	NaN	NaN	806.12	NaN	NaN	NaN	NaN	NaN	NaN	NaN	NaN	NaN	1183.04	NaN	NaN	NaN	NaN	917.72
NaN	NaN	957.24	NaN	NaN	521.04	NaN	731.04	NaN	850.68	NaN	NaN	NaN	NaN	NaN	NaN	NaN	NaN	NaN	NaN	754.36	NaN	593.68	NaN	NaN	NaN	NaN	NaN	NaN	NaN	NaN	NaN	NaN	NaN	999.48	NaN	NaN	NaN	NaN	NaN	NaN	NaN	NaN	NaN	1088.68	NaN	NaN	NaN	NaN	937.84
NaN	653.88	989.48	NaN	NaN	571.32	NaN	824.76	NaN	860.76	NaN	NaN	NaN	NaN	NaN	NaN	NaN	NaN	NaN	NaN	727.08	NaN	693.12	NaN	700	NaN	765.64	NaN	NaN	NaN	NaN	NaN	NaN	NaN	915.92	NaN	NaN	NaN	NaN	NaN	NaN	NaN	NaN	NaN	1240.36	NaN	NaN	NaN	NaN	1150.92
NaN	641.2	970.08	NaN	NaN	NaN	NaN	864.52	NaN	NaN	NaN	NaN	NaN	NaN	NaN	NaN	NaN	NaN	NaN	NaN	617.28	NaN	707.04	NaN	NaN	NaN	889.64	638.84	NaN	NaN	NaN	NaN	NaN	NaN	NaN	NaN	NaN	NaN	NaN	NaN	NaN	519.8	NaN	NaN	1152.24	NaN	NaN	NaN	NaN	1200.52
NaN	NaN	1064.92	NaN	NaN	604.68	NaN	821.28	NaN	809	NaN	NaN	896.84	NaN	NaN	NaN	NaN	600.16	950.72	NaN	818.48	NaN	767	NaN	NaN	NaN	849.12	615	NaN	NaN	NaN	NaN	NaN	NaN	979.24	NaN	NaN	NaN	NaN	NaN	NaN	723.72	NaN	NaN	948.24	NaN	NaN	NaN	NaN	1105.8
NaN	690.12	1098.68	NaN	NaN	NaN	NaN	782.68	545.24	940.32	NaN	NaN	NaN	NaN	NaN	NaN	NaN	657.96	NaN	NaN	731.64	NaN	704	NaN	NaN	NaN	743.2	NaN	NaN	NaN	NaN	NaN	NaN	NaN	825.96	NaN	NaN	NaN	NaN	NaN	NaN	749.28	NaN	NaN	1050.52	NaN	NaN	NaN	NaN	1031.04
NaN	NaN	1033.44	NaN	NaN	711.04	NaN	808.52	485.4	959.44	NaN	NaN	835	NaN	NaN	NaN	NaN	NaN	NaN	NaN	NaN	NaN	816.56	NaN	NaN	NaN	686.92	NaN	NaN	NaN	NaN	NaN	NaN	NaN	890.24	NaN	NaN	NaN	NaN	NaN	NaN	571.72	NaN	NaN	1107.56	NaN	NaN	NaN	NaN	1033.32
NaN	NaN	901	NaN	NaN	695.04	NaN	655.2	NaN	904.96	NaN	578.4	801.2	NaN	NaN	NaN	NaN	569.44	NaN	NaN	NaN	NaN	735.76	NaN	NaN	NaN	754.84	647.76	NaN	NaN	NaN	NaN	NaN	NaN	862.24	NaN	NaN	NaN	NaN	NaN	NaN	654.88	NaN	NaN	985.8	NaN	NaN	NaN	NaN	1208
NaN	NaN	902.12	NaN	NaN	701.64	NaN	738.2	NaN	875.16	NaN	NaN	780.96	NaN	NaN	NaN	NaN	637.24	NaN	NaN	768	NaN	740.32	NaN	NaN	NaN	756.52	628.28	NaN	846.36	NaN	NaN	NaN	NaN	NaN	NaN	NaN	NaN	NaN	NaN	NaN	680.4	NaN	NaN	994.88	NaN	NaN	NaN	NaN	1157.6
NaN	NaN	933.72	NaN	NaN	777.2	NaN	916.24	NaN	NaN	NaN	NaN	937.04	NaN	NaN	NaN	NaN	NaN	NaN	NaN	745.04	NaN	756.16	NaN	NaN	NaN	812.64	624.92	NaN	818.6	NaN	NaN	NaN	NaN	924.4	NaN	NaN	NaN	NaN	NaN	NaN	570.28	NaN	NaN	899.6	NaN	NaN	NaN	NaN	1062.16
NaN	NaN	993.68	NaN	NaN	614.64	NaN	638.68	NaN	822.56	NaN	NaN	755.8	NaN	NaN	NaN	NaN	708.96	NaN	NaN	700.52	NaN	NaN	NaN	NaN	NaN	575.52	NaN	NaN	806.48	NaN	NaN	NaN	NaN	880.72	NaN	NaN	NaN	738.76	NaN	NaN	751.6	NaN	NaN	956.28	NaN	NaN	NaN	NaN	1000.92
NaN	NaN	807.28	NaN	NaN	946.68	NaN	770.4	NaN	861.6	NaN	NaN	676.8	NaN	NaN	NaN	NaN	634.56	NaN	NaN	NaN	NaN	785.76	NaN	NaN	NaN	570.6	NaN	NaN	689.12	NaN	NaN	NaN	NaN	892.8	NaN	NaN	NaN	791.12	NaN	NaN	643.44	NaN	NaN	1014.6	NaN	NaN	NaN	NaN	1145.2
NaN	NaN	910.84	NaN	NaN	NaN	NaN	798.48	NaN	876.24	NaN	614.2	784	602.8	NaN	NaN	NaN	750.24	NaN	NaN	NaN	NaN	796.04	NaN	NaN	NaN	NaN	NaN	NaN	NaN	NaN	NaN	NaN	NaN	867.36	NaN	NaN	NaN	837.36	NaN	NaN	617.32	NaN	NaN	1006.12	NaN	NaN	NaN	1123.64	1138.68
NaN	719.6	713.44	NaN	NaN	NaN	NaN	967.44	NaN	935.64	NaN	NaN	728.04	NaN	NaN	NaN	NaN	643.52	NaN	NaN	NaN	NaN	805.48	NaN	NaN	NaN	763.8	NaN	NaN	821.8	NaN	NaN	NaN	NaN	791.64	NaN	NaN	NaN	872.24	NaN	NaN	578.72	NaN	NaN	926.96	NaN	NaN	NaN	958.68	1026.08
NaN	778.12	971.68	NaN	NaN	NaN	NaN	784.96	NaN	NaN	NaN	NaN	923	550.8	NaN	NaN	NaN	727.12	NaN	NaN	NaN	NaN	746.52	NaN	NaN	NaN	809.44	583.36	NaN	730.64	NaN	NaN	NaN	NaN	856.04	NaN	NaN	NaN	839.64	NaN	NaN	742.84	NaN	NaN	858.84	NaN	NaN	NaN	938.6	NaN
NaN	837.52	952.76	NaN	NaN	NaN	NaN	800	NaN	836.28	NaN	631.16	737.92	766.6	NaN	NaN	NaN	616.12	NaN	NaN	NaN	NaN	NaN	NaN	NaN	NaN	NaN	NaN	NaN	613.92	NaN	NaN	NaN	NaN	911	NaN	NaN	NaN	811.6	NaN	NaN	792.48	NaN	NaN	816.96	NaN	NaN	NaN	951.48	956.72
NaN	777.04	789.36	NaN	NaN	NaN	NaN	737.92	NaN	870.28	NaN	642	947.8	710.92	NaN	NaN	NaN	634.88	NaN	NaN	NaN	NaN	780.72	NaN	NaN	NaN	904.52	NaN	NaN	794.2	NaN	NaN	NaN	NaN	809.32	NaN	NaN	NaN	866.92	NaN	NaN	804.64	NaN	NaN	669.52	NaN	NaN	NaN	837.16	1045.08
NaN	770.12	824.44	NaN	NaN	NaN	NaN	786.56	NaN	949.48	NaN	504.08	986.24	NaN	NaN	NaN	NaN	751.52	1051.92	NaN	NaN	NaN	NaN	NaN	NaN	NaN	787.72	NaN	NaN	643.08	NaN	NaN	NaN	NaN	826.52	NaN	NaN	NaN	837.44	NaN	NaN	710.96	NaN	NaN	889.8	NaN	NaN	NaN	1010.12	876.4
NaN	866.8	920.2	NaN	NaN	NaN	NaN	NaN	NaN	1051.48	NaN	NaN	852.92	NaN	NaN	NaN	NaN	NaN	1165.24	NaN	NaN	NaN	645	NaN	NaN	NaN	575.4	602.44	NaN	842.72	NaN	NaN	NaN	NaN	NaN	NaN	NaN	NaN	980.36	NaN	NaN	803.24	NaN	NaN	881.72	NaN	NaN	NaN	966.36	866.28
NaN	815.72	971.28	NaN	NaN	NaN	NaN	750.48	NaN	808.28	NaN	563.08	1061.36	NaN	NaN	NaN	NaN	NaN	1051.76	NaN	NaN	NaN	NaN	NaN	NaN	NaN	NaN	590.32	NaN	679.56	NaN	NaN	NaN	885.72	910.48	NaN	NaN	NaN	999.96	NaN	NaN	802.52	NaN	NaN	NaN	NaN	NaN	NaN	1048.8	926.84
NaN	788.84	971.68	NaN	NaN	NaN	NaN	866	NaN	847.32	NaN	737.84	1033.96	679.64	NaN	NaN	NaN	680.04	942.88	NaN	NaN	NaN	NaN	NaN	NaN	NaN	NaN	690.6	NaN	718	NaN	NaN	NaN	917.4	909.48	NaN	NaN	NaN	1000.12	NaN	NaN	715.64	NaN	NaN	857.12	NaN	NaN	NaN	942.16	717.04
NaN	776.28	NaN	NaN	NaN	NaN	NaN	763.52	NaN	958.28	NaN	749	725.84	676.92	NaN	NaN	NaN	NaN	NaN	NaN	582.84	NaN	NaN	NaN	NaN	NaN	675.88	728.64	NaN	NaN	NaN	NaN	NaN	856.8	787.96	NaN	NaN	NaN	1055	NaN	NaN	830.8	NaN	NaN	848.96	NaN	NaN	NaN	1089.56	814.4
NaN	750.12	NaN	NaN	NaN	NaN	NaN	993.6	NaN	909.68	NaN	734.68	916.96	532.6	NaN	NaN	NaN	828	NaN	NaN	904.24	NaN	NaN	NaN	NaN	NaN	743.52	693.04	NaN	1015.2	NaN	NaN	NaN	939.96	957.84	NaN	NaN	NaN	867.96	NaN	NaN	701.56	NaN	NaN	923.6	NaN	NaN	NaN	984.36	1070.36
NaN	749.2	1011.2	NaN	NaN	NaN	NaN	919.92	NaN	867.08	NaN	809.64	1002.96	NaN	NaN	NaN	NaN	770.96	NaN	NaN	898	NaN	NaN	NaN	NaN	NaN	882.92	599.24	NaN	NaN	NaN	NaN	NaN	962.96	689.64	926.6	NaN	NaN	991.64	NaN	NaN	923.76	NaN	NaN	929.68	NaN	NaN	NaN	963.16	1040.76
NaN	642.12	1040.04	NaN	NaN	NaN	NaN	681.28	NaN	1016.48	NaN	789.36	850.16	NaN	NaN	NaN	NaN	741.76	NaN	NaN	NaN	NaN	NaN	NaN	NaN	NaN	989.96	NaN	NaN	NaN	NaN	NaN	NaN	1013.56	857.44	938.52	NaN	NaN	989.32	NaN	NaN	898.44	NaN	NaN	996.16	NaN	NaN	NaN	1097.52	1190.2
NaN	871.24	923.76	NaN	NaN	NaN	NaN	718.84	NaN	926.88	NaN	NaN	749.64	NaN	NaN	NaN	NaN	827.8	NaN	NaN	1019.36	NaN	NaN	NaN	NaN	NaN	921.92	794.04	819.96	860.16	NaN	NaN	NaN	952.64	961.8	1008.4	NaN	NaN	NaN	NaN	NaN	842.72	NaN	NaN	NaN	NaN	NaN	NaN	935.72	1060.72
NaN	809.36	826.48	NaN	NaN	NaN	NaN	859.16	NaN	981.88	NaN	628.32	772.72	704.16	NaN	NaN	NaN	875.24	NaN	NaN	999.12	NaN	NaN	NaN	NaN	NaN	795.24	724.64	NaN	626.44	NaN	NaN	NaN	979.2	1065	1021.92	NaN	NaN	988.68	NaN	NaN	964.72	NaN	NaN	1064.84	NaN	NaN	NaN	1212.56	1106.4
NaN	923.04	841.76	NaN	NaN	NaN	NaN	933.72	NaN	1039.04	NaN	645.28	980.76	619.44	NaN	NaN	NaN	721.2	NaN	NaN	1005.96	NaN	NaN	NaN	NaN	NaN	NaN	NaN	729.64	684.36	NaN	NaN	NaN	NaN	889.32	723.28	NaN	NaN	1005.68	NaN	NaN	765.76	NaN	NaN	1060.24	NaN	NaN	538.4	1240.44	1251.52
NaN	699.52	876.64	NaN	NaN	NaN	NaN	792.92	NaN	1008.48	NaN	623.28	939.04	653.24	NaN	NaN	NaN	810.72	NaN	NaN	1081.56	NaN	NaN	NaN	NaN	NaN	607.44	NaN	838.6	699.76	NaN	NaN	NaN	1022	NaN	916.36	NaN	NaN	1008.6	NaN	NaN	693.6	NaN	NaN	1085.92	NaN	NaN	NaN	1207.4	1120.56
NaN	739	796.76	NaN	NaN	NaN	NaN	1015.88	NaN	857	NaN	648.16	888.32	NaN	NaN	NaN	NaN	641.68	NaN	NaN	903.48	NaN	NaN	NaN	NaN	NaN	NaN	NaN	788.44	NaN	NaN	NaN	NaN	NaN	1012.16	887.76	NaN	NaN	1128.24	NaN	NaN	719	NaN	NaN	971.88	NaN	NaN	536.36	1014.52	1068.8
NaN	905.88	888.24	NaN	NaN	NaN	NaN	900.12	NaN	1060.88	NaN	570.24	881.12	NaN	NaN	NaN	NaN	749.08	NaN	NaN	1027.76	NaN	NaN	NaN	NaN	NaN	NaN	NaN	908.92	NaN	NaN	NaN	NaN	NaN	1010.12	1085.2	NaN	NaN	937.44	NaN	NaN	817.92	NaN	NaN	998.2	NaN	NaN	NaN	1017	914.04
NaN	727.32	981.84	NaN	NaN	NaN	NaN	841.92	NaN	1098.08	NaN	NaN	750.24	558.12	NaN	NaN	NaN	826.8	NaN	NaN	NaN	NaN	NaN	NaN	NaN	NaN	684.24	NaN	802.92	NaN	NaN	NaN	NaN	NaN	931.84	1036.6	NaN	NaN	1131.68	NaN	NaN	835.36	NaN	NaN	1076.24	NaN	NaN	NaN	1039.2	970.24
NaN	691.2	819.08	NaN	NaN	NaN	NaN	1018.4	NaN	978.36	NaN	544.96	776.36	619.68	NaN	NaN	NaN	NaN	NaN	NaN	987	NaN	NaN	NaN	NaN	NaN	831.96	NaN	812.84	NaN	NaN	NaN	NaN	NaN	880.84	1100.92	NaN	NaN	1114.28	NaN	NaN	965.72	NaN	NaN	992.48	NaN	NaN	NaN	986.68	997.6
NaN	738.24	916.44	NaN	NaN	NaN	NaN	913.4	NaN	1248.52	NaN	NaN	804.88	829	NaN	NaN	NaN	NaN	NaN	NaN	985.8	NaN	NaN	NaN	NaN	NaN	608.6	NaN	NaN	NaN	NaN	NaN	NaN	NaN	956.4	1154.92	NaN	NaN	911.72	NaN	NaN	905.96	NaN	NaN	935.52	NaN	NaN	NaN	992.48	1018.64
NaN	700.56	999.96	NaN	NaN	NaN	NaN	760.8	NaN	1055.6	NaN	NaN	718.64	744.56	NaN	NaN	NaN	920	NaN	NaN	1087.6	NaN	NaN	NaN	NaN	NaN	660.92	NaN	NaN	NaN	NaN	NaN	NaN	NaN	1025.52	1164.36	NaN	NaN	987.36	NaN	NaN	1073.16	NaN	NaN	1095.96	NaN	NaN	NaN	1080.04	938.28
NaN	676.24	819.64	NaN	NaN	NaN	NaN	785.48	NaN	1188.68	NaN	NaN	927.92	NaN	NaN	NaN	NaN	886.64	NaN	NaN	958.4	NaN	NaN	NaN	NaN	NaN	NaN	NaN	NaN	NaN	NaN	NaN	NaN	NaN	NaN	851.64	NaN	NaN	1009.68	NaN	NaN	982.84	NaN	NaN	NaN	NaN	NaN	NaN	1117.84	918.16
NaN	950.64	965	NaN	NaN	NaN	NaN	618.28	NaN	1123.04	NaN	NaN	1039.76	NaN	NaN	NaN	NaN	981.92	NaN	NaN	958.92	NaN	NaN	NaN	1137.2	NaN	898.68	NaN	NaN	NaN	NaN	NaN	NaN	NaN	NaN	839.84	NaN	NaN	781.72	NaN	NaN	964.08	NaN	NaN	1012.72	NaN	NaN	NaN	1066	1064.44
NaN	750.36	886.84	NaN	NaN	NaN	NaN	782.68	NaN	1087.08	NaN	NaN	1024.88	851.08	NaN	NaN	NaN	1148.4	NaN	NaN	1098.4	NaN	NaN	NaN	1143	NaN	900.68	813.68	NaN	NaN	NaN	NaN	NaN	NaN	NaN	695.32	NaN	NaN	896.96	NaN	NaN	802.56	NaN	NaN	1197.96	NaN	NaN	716	1032.12	990.32
NaN	696.88	NaN	NaN	NaN	NaN	NaN	948.48	NaN	1214.56	NaN	NaN	949.32	656.36	NaN	NaN	NaN	1034.44	NaN	NaN	NaN	NaN	NaN	NaN	994	NaN	NaN	760.96	NaN	NaN	NaN	NaN	NaN	NaN	NaN	858.36	NaN	NaN	1001.32	NaN	NaN	712.08	NaN	NaN	960.28	NaN	NaN	NaN	995.56	1104.8
NaN	855.68	NaN	NaN	NaN	NaN	NaN	775	616.04	1058.16	NaN	NaN	675.36	517.04	NaN	NaN	NaN	990.96	NaN	NaN	NaN	NaN	NaN	NaN	1086.92	NaN	1109.56	1010	749.68	1086.36	NaN	NaN	NaN	NaN	NaN	NaN	NaN	NaN	1063.84	NaN	NaN	780.12	NaN	NaN	993	NaN	NaN	578	893.8	987.76
NaN	824.24	NaN	NaN	NaN	NaN	NaN	761.44	610.08	NaN	NaN	NaN	759.56	781.2	NaN	NaN	NaN	1029.84	NaN	NaN	NaN	NaN	NaN	NaN	1139.08	NaN	1057.88	909.88	NaN	1047.32	NaN	NaN	NaN	NaN	NaN	1103.64	NaN	NaN	955.24	NaN	NaN	567.12	NaN	NaN	941.48	NaN	NaN	NaN	874.2	1081.32
NaN	706.2	NaN	NaN	NaN	NaN	NaN	822.96	667.84	1286.04	NaN	NaN	767.36	638.4	NaN	NaN	NaN	NaN	NaN	NaN	NaN	NaN	NaN	NaN	1230.68	NaN	NaN	1042.6	NaN	1127.16	NaN	NaN	NaN	NaN	NaN	1053.12	NaN	NaN	985.6	NaN	NaN	625.28	NaN	NaN	1031.72	NaN	NaN	NaN	726.16	982.6
NaN	645.24	NaN	NaN	NaN	NaN	632.36	615.68	881.28	NaN	NaN	NaN	835	842.8	NaN	NaN	NaN	921.32	NaN	NaN	921.28	NaN	NaN	NaN	881.88	NaN	NaN	1017.08	1100.04	NaN	NaN	NaN	NaN	NaN	NaN	1169.36	NaN	NaN	1023	NaN	NaN	868.44	NaN	NaN	NaN	NaN	NaN	NaN	897.76	1083.08
NaN	623.84	NaN	NaN	NaN	NaN	NaN	NaN	NaN	NaN	NaN	NaN	833.64	734.68	NaN	NaN	NaN	1141.52	NaN	NaN	NaN	NaN	NaN	NaN	1272.4	NaN	NaN	920.04	783.92	NaN	NaN	NaN	NaN	NaN	NaN	1019.96	NaN	NaN	1010.6	NaN	NaN	910.68	NaN	NaN	NaN	NaN	NaN	NaN	819.64	928.16
NaN	505.16	NaN	NaN	NaN	NaN	NaN	562.12	NaN	899.16	NaN	NaN	741.52	588.52	NaN	NaN	NaN	1004.2	NaN	NaN	NaN	NaN	NaN	NaN	961.68	NaN	NaN	1005.64	1074.16	NaN	NaN	NaN	NaN	NaN	NaN	931.36	NaN	NaN	997.44	NaN	NaN	983.72	NaN	NaN	NaN	NaN	NaN	NaN	750.64	1027.2
NaN	NaN	NaN	NaN	NaN	NaN	NaN	474.88	NaN	993.4	NaN	NaN	788.72	794.76	NaN	NaN	NaN	1091.12	NaN	NaN	NaN	NaN	NaN	NaN	934.88	NaN	NaN	843	926.08	1224.36	NaN	NaN	NaN	NaN	NaN	830.28	NaN	NaN	1163.36	NaN	NaN	761.84	NaN	NaN	NaN	NaN	NaN	NaN	906.4	1081.12
NaN	653.6	NaN	NaN	NaN	NaN	NaN	656.16	NaN	833.4	NaN	NaN	773.84	792.8	NaN	NaN	NaN	1053.88	NaN	NaN	NaN	NaN	NaN	NaN	984.72	NaN	NaN	987.28	989.32	1002.16	NaN	NaN	NaN	NaN	NaN	1116.04	NaN	NaN	1133.56	NaN	NaN	931.08	NaN	NaN	NaN	NaN	NaN	NaN	892.16	957.56
NaN	649.36	NaN	NaN	NaN	NaN	NaN	580.12	NaN	NaN	NaN	NaN	925.56	618.16	NaN	NaN	NaN	1039.12	NaN	NaN	NaN	NaN	NaN	NaN	NaN	NaN	NaN	1016.88	1081.04	1128.6	NaN	NaN	NaN	NaN	NaN	709.68	NaN	NaN	1080.68	NaN	NaN	912.84	NaN	NaN	NaN	NaN	NaN	NaN	646.96	1079.12
NaN	496	NaN	NaN	NaN	NaN	NaN	772.68	NaN	1101.24	NaN	NaN	885.28	531.32	NaN	NaN	NaN	972.2	NaN	NaN	NaN	NaN	NaN	NaN	NaN	NaN	NaN	NaN	1005.24	NaN	NaN	NaN	NaN	NaN	NaN	NaN	NaN	NaN	1040.76	NaN	NaN	746.04	NaN	NaN	NaN	NaN	NaN	NaN	793.36	992.52
NaN	738.84	NaN	NaN	NaN	NaN	NaN	NaN	NaN	NaN	NaN	NaN	751.08	515.52	NaN	NaN	NaN	1064.4	NaN	NaN	NaN	NaN	NaN	NaN	NaN	NaN	NaN	960.12	1107.56	NaN	NaN	NaN	NaN	NaN	NaN	710.4	NaN	NaN	1077.56	NaN	NaN	NaN	NaN	NaN	NaN	NaN	NaN	NaN	834.36	1061.6
NaN	NaN	NaN	NaN	NaN	NaN	NaN	697.48	NaN	NaN	NaN	NaN	815.92	558.84	NaN	NaN	NaN	1023.52	NaN	NaN	NaN	NaN	NaN	NaN	NaN	NaN	NaN	954.64	1030.44	862.96	NaN	NaN	NaN	NaN	NaN	861	NaN	NaN	1185	NaN	NaN	751	NaN	NaN	NaN	NaN	NaN	NaN	980.08	955.12
NaN	638.96	NaN	NaN	NaN	NaN	NaN	NaN	NaN	1070.56	NaN	NaN	705.36	625.64	NaN	NaN	NaN	1001.4	NaN	NaN	NaN	NaN	NaN	NaN	NaN	NaN	NaN	902.76	992.92	NaN	NaN	NaN	NaN	NaN	NaN	818.36	NaN	NaN	1113.52	NaN	NaN	787.72	NaN	NaN	NaN	NaN	NaN	NaN	976	NaN
NaN	658.48	NaN	NaN	NaN	NaN	610.92	712.36	NaN	NaN	NaN	NaN	684.2	559.32	NaN	NaN	NaN	971.16	NaN	NaN	NaN	NaN	NaN	NaN	NaN	NaN	NaN	NaN	944.56	1104.32	NaN	NaN	NaN	NaN	NaN	860.96	NaN	NaN	1008.6	NaN	NaN	662.72	NaN	NaN	NaN	NaN	NaN	574.36	1002.48	969.72
NaN	669.92	NaN	NaN	NaN	NaN	NaN	754.52	NaN	NaN	NaN	NaN	774.44	661.44	NaN	NaN	NaN	984.6	NaN	NaN	864.56	NaN	NaN	NaN	NaN	NaN	NaN	NaN	996.24	927.04	NaN	NaN	NaN	NaN	NaN	840.64	NaN	NaN	991	NaN	NaN	NaN	NaN	NaN	NaN	NaN	NaN	NaN	1012.04	1037.28
NaN	736.6	NaN	NaN	NaN	NaN	NaN	620	NaN	NaN	NaN	NaN	NaN	807.16	NaN	NaN	NaN	992.76	NaN	NaN	NaN	NaN	NaN	NaN	NaN	NaN	NaN	NaN	947.52	898.36	NaN	NaN	NaN	NaN	NaN	806.44	NaN	NaN	910.76	NaN	NaN	NaN	NaN	NaN	NaN	NaN	NaN	NaN	982.8	946.52
NaN	635.8	NaN	NaN	NaN	NaN	NaN	539.56	NaN	NaN	NaN	NaN	862.44	NaN	NaN	NaN	NaN	1003.84	NaN	NaN	708.12	NaN	NaN	NaN	NaN	NaN	NaN	NaN	813.56	859.96	NaN	NaN	NaN	NaN	NaN	629.92	NaN	NaN	921.16	NaN	NaN	684.4	NaN	NaN	NaN	NaN	NaN	902.88	973.12	944.72
NaN	583.44	NaN	NaN	NaN	NaN	NaN	664.44	NaN	NaN	NaN	NaN	840.28	NaN	NaN	NaN	NaN	1046.28	NaN	NaN	896.24	NaN	NaN	NaN	NaN	NaN	NaN	NaN	847.16	811.4	NaN	NaN	NaN	NaN	NaN	565.92	NaN	NaN	1078.92	NaN	NaN	630.08	NaN	NaN	NaN	NaN	NaN	830.28	984.64	811.4
NaN	NaN	NaN	NaN	NaN	NaN	NaN	752.72	NaN	NaN	NaN	NaN	930.32	694.36	NaN	NaN	NaN	NaN	NaN	NaN	899.84	NaN	NaN	NaN	NaN	NaN	NaN	NaN	801.48	1065.12	NaN	NaN	NaN	NaN	669	670.76	NaN	NaN	927.16	NaN	NaN	734.84	NaN	NaN	NaN	NaN	NaN	719.64	1142.2	970.48
NaN	652.36	NaN	NaN	NaN	NaN	NaN	677.36	NaN	NaN	NaN	NaN	903.24	664.52	NaN	NaN	NaN	1065.84	NaN	NaN	767.92	NaN	NaN	NaN	NaN	NaN	NaN	NaN	826.56	1070.32	NaN	NaN	NaN	NaN	1173.88	594.88	NaN	NaN	947.2	NaN	NaN	NaN	NaN	NaN	NaN	NaN	NaN	790.76	1112.92	865.2
NaN	NaN	NaN	NaN	NaN	NaN	NaN	NaN	NaN	NaN	NaN	NaN	689.48	NaN	NaN	NaN	NaN	1002.28	NaN	NaN	1058.64	NaN	NaN	NaN	NaN	1113.44	NaN	NaN	788.12	NaN	NaN	NaN	NaN	NaN	1010.04	698.16	NaN	NaN	942.56	NaN	NaN	777.96	NaN	NaN	NaN	NaN	NaN	NaN	950.48	990.72
NaN	541.12	NaN	NaN	NaN	NaN	NaN	655.16	NaN	NaN	NaN	NaN	689	787.72	NaN	NaN	NaN	1059.2	NaN	NaN	862.4	NaN	NaN	NaN	NaN	1184.88	NaN	NaN	961.12	NaN	NaN	NaN	NaN	NaN	1014.32	759.2	NaN	NaN	901.6	NaN	NaN	686.32	NaN	NaN	NaN	NaN	NaN	NaN	1204.28	876.76
NaN	694.96	NaN	NaN	NaN	NaN	NaN	NaN	NaN	NaN	NaN	NaN	887.96	761.8	NaN	NaN	NaN	1174.68	NaN	NaN	812.24	NaN	NaN	NaN	NaN	1110.2	NaN	NaN	993.28	NaN	NaN	NaN	NaN	NaN	1066.16	682.64	NaN	NaN	1244.84	NaN	NaN	769.92	NaN	NaN	NaN	NaN	NaN	763.88	1116.6	998.68
NaN	537.2	NaN	NaN	NaN	NaN	NaN	NaN	NaN	NaN	NaN	NaN	635.48	659.4	NaN	NaN	NaN	1096.28	NaN	NaN	940.64	NaN	NaN	NaN	NaN	1126.84	NaN	NaN	942.24	NaN	NaN	NaN	NaN	NaN	922.76	668.16	NaN	NaN	1153.36	NaN	NaN	758	NaN	NaN	NaN	NaN	NaN	951.08	1091.08	1119.04
NaN	627.2	NaN	NaN	NaN	NaN	NaN	NaN	NaN	NaN	NaN	NaN	719.92	NaN	NaN	NaN	NaN	1154.32	NaN	NaN	1039.32	NaN	NaN	NaN	NaN	1225.48	NaN	NaN	1018.72	NaN	NaN	NaN	NaN	NaN	948.56	744.4	NaN	NaN	1006.2	NaN	NaN	890.56	NaN	NaN	NaN	NaN	NaN	841.12	1135.96	1046.84
NaN	859.16	NaN	NaN	NaN	NaN	NaN	NaN	NaN	NaN	NaN	NaN	821.4	NaN	NaN	NaN	NaN	1166.72	NaN	NaN	862.64	NaN	NaN	NaN	NaN	1160	NaN	NaN	1081.8	NaN	NaN	NaN	NaN	NaN	858.08	617.4	NaN	NaN	978.6	NaN	NaN	NaN	NaN	NaN	NaN	NaN	NaN	634.88	1016.68	1099.48
NaN	NaN	NaN	NaN	NaN	NaN	NaN	882.12	NaN	NaN	NaN	NaN	840.24	NaN	NaN	NaN	NaN	1161.84	NaN	NaN	820.8	NaN	NaN	NaN	NaN	1121.36	NaN	NaN	904.92	NaN	NaN	NaN	NaN	NaN	956.24	NaN	NaN	NaN	938.52	NaN	NaN	NaN	NaN	NaN	NaN	NaN	NaN	810.24	1040.36	NaN
NaN	729.44	NaN	NaN	NaN	NaN	NaN	959.8	NaN	NaN	NaN	NaN	732.36	NaN	NaN	NaN	NaN	1155.6	NaN	NaN	945.04	NaN	NaN	NaN	NaN	1219.16	NaN	NaN	929.12	NaN	NaN	NaN	NaN	NaN	NaN	491.16	NaN	NaN	NaN	NaN	NaN	NaN	NaN	NaN	NaN	NaN	NaN	822.84	1096.52	1122.72
NaN	NaN	NaN	NaN	NaN	NaN	NaN	NaN	NaN	NaN	NaN	NaN	822.12	NaN	NaN	NaN	NaN	939.2	NaN	NaN	926.6	NaN	NaN	NaN	NaN	NaN	NaN	NaN	1121.92	NaN	NaN	NaN	NaN	NaN	1034.44	719.92	NaN	NaN	NaN	NaN	NaN	NaN	NaN	NaN	NaN	NaN	NaN	NaN	1097.12	1017.48
NaN	638.76	NaN	NaN	NaN	NaN	NaN	NaN	NaN	NaN	NaN	NaN	716.6	NaN	NaN	NaN	NaN	1010.2	NaN	NaN	1152.28	NaN	NaN	NaN	NaN	NaN	NaN	NaN	1128.28	NaN	NaN	NaN	NaN	NaN	1097.16	774.96	NaN	NaN	957.44	NaN	NaN	NaN	NaN	NaN	NaN	NaN	NaN	NaN	952.92	1025.8
NaN	NaN	NaN	NaN	NaN	NaN	NaN	875.76	NaN	NaN	NaN	NaN	NaN	NaN	NaN	NaN	NaN	923.08	NaN	NaN	NaN	NaN	NaN	NaN	NaN	NaN	NaN	NaN	1049.68	NaN	NaN	NaN	NaN	NaN	1042.48	678.68	NaN	NaN	NaN	NaN	NaN	NaN	NaN	NaN	NaN	NaN	NaN	NaN	1089.2	1107.52
NaN	NaN	NaN	NaN	NaN	NaN	NaN	836.08	NaN	NaN	NaN	NaN	NaN	NaN	NaN	NaN	NaN	1174.04	NaN	NaN	NaN	NaN	NaN	NaN	NaN	NaN	NaN	NaN	1257.64	NaN	NaN	NaN	NaN	NaN	927.48	NaN	NaN	NaN	NaN	NaN	NaN	NaN	NaN	NaN	NaN	NaN	NaN	NaN	877.8	1138.2
NaN	NaN	NaN	NaN	NaN	NaN	NaN	1044.52	NaN	NaN	NaN	NaN	NaN	NaN	NaN	NaN	NaN	812.68	NaN	NaN	NaN	NaN	NaN	NaN	NaN	NaN	NaN	NaN	1138.4	NaN	NaN	NaN	NaN	NaN	1046.16	NaN	NaN	NaN	NaN	NaN	NaN	NaN	NaN	NaN	NaN	NaN	NaN	NaN	1038.84	1120.48
NaN	NaN	NaN	NaN	NaN	NaN	NaN	623.4	NaN	NaN	NaN	NaN	NaN	NaN	NaN	NaN	NaN	NaN	NaN	NaN	NaN	NaN	NaN	NaN	NaN	NaN	NaN	NaN	799.04	NaN	NaN	NaN	NaN	NaN	957.24	NaN	NaN	NaN	NaN	NaN	NaN	NaN	NaN	NaN	NaN	NaN	NaN	NaN	1182.4	NaN
NaN	NaN	NaN	NaN	NaN	NaN	NaN	927.12	NaN	NaN	NaN	NaN	NaN	NaN	NaN	NaN	NaN	NaN	NaN	NaN	NaN	NaN	NaN	NaN	NaN	NaN	NaN	NaN	890.2	NaN	NaN	NaN	NaN	NaN	NaN	NaN	NaN	NaN	NaN	NaN	NaN	NaN	NaN	NaN	NaN	NaN	NaN	NaN	1023.96	NaN
NaN	NaN	NaN	NaN	NaN	NaN	NaN	NaN	NaN	NaN	NaN	NaN	NaN	NaN	NaN	NaN	NaN	NaN	NaN	NaN	NaN	NaN	NaN	NaN	NaN	NaN	NaN	NaN	1230.04	NaN	NaN	NaN	NaN	NaN	NaN	NaN	NaN	NaN	1053.68	NaN	NaN	NaN	NaN	NaN	NaN	NaN	NaN	NaN	869.28	NaN
NaN	NaN	NaN	NaN	NaN	NaN	NaN	842.2	NaN	NaN	NaN	NaN	NaN	NaN	NaN	NaN	NaN	NaN	NaN	NaN	NaN	NaN	NaN	NaN	NaN	NaN	NaN	NaN	1110.8	NaN	NaN	NaN	NaN	NaN	NaN	NaN	NaN	NaN	955.72	NaN	NaN	NaN	NaN	NaN	715.92	NaN	NaN	NaN	983.36	NaN
NaN	NaN	NaN	NaN	NaN	NaN	NaN	897.36	NaN	NaN	NaN	NaN	NaN	NaN	NaN	NaN	NaN	NaN	NaN	NaN	NaN	NaN	NaN	NaN	NaN	NaN	NaN	NaN	983.44	NaN	NaN	NaN	NaN	NaN	NaN	NaN	NaN	NaN	1051.12	NaN	NaN	NaN	NaN	NaN	NaN	NaN	NaN	NaN	1189.76	NaN
NaN	NaN	NaN	NaN	NaN	NaN	NaN	882.88	NaN	NaN	NaN	NaN	NaN	NaN	NaN	NaN	NaN	NaN	NaN	NaN	NaN	NaN	NaN	NaN	NaN	NaN	NaN	NaN	956.64	NaN	NaN	NaN	NaN	NaN	NaN	NaN	NaN	NaN	NaN	NaN	NaN	NaN	NaN	NaN	883.12	NaN	NaN	NaN	NaN	NaN
NaN	NaN	NaN	NaN	NaN	NaN	NaN	836.68	NaN	NaN	NaN	NaN	NaN	NaN	NaN	NaN	NaN	NaN	NaN	NaN	NaN	NaN	NaN	NaN	NaN	NaN	NaN	NaN	1206.24	NaN	NaN	NaN	NaN	NaN	NaN	NaN	NaN	NaN	811.16	NaN	NaN	964.84	NaN	NaN	724.84	NaN	NaN	NaN	NaN	NaN
NaN	NaN	NaN	NaN	NaN	NaN	NaN	941.84	NaN	NaN	NaN	NaN	NaN	NaN	NaN	NaN	NaN	NaN	NaN	NaN	NaN	NaN	NaN	NaN	NaN	NaN	NaN	NaN	1071.08	NaN	NaN	NaN	NaN	NaN	NaN	NaN	NaN	NaN	1104.16	NaN	NaN	1068.36	NaN	NaN	741.72	NaN	NaN	NaN	NaN	NaN
NaN	NaN	NaN	NaN	NaN	NaN	NaN	898.44	NaN	NaN	NaN	NaN	NaN	NaN	NaN	NaN	NaN	NaN	NaN	NaN	NaN	NaN	NaN	NaN	NaN	NaN	NaN	NaN	856.36	NaN	NaN	NaN	NaN	NaN	NaN	NaN	NaN	NaN	NaN	NaN	NaN	872.16	NaN	NaN	673.84	NaN	NaN	NaN	NaN	NaN
NaN	NaN	NaN	NaN	NaN	NaN	NaN	867.76	NaN	NaN	NaN	NaN	NaN	NaN	NaN	NaN	NaN	NaN	NaN	NaN	NaN	NaN	NaN	NaN	NaN	NaN	NaN	NaN	NaN	NaN	NaN	NaN	NaN	NaN	NaN	NaN	NaN	NaN	1103.32	NaN	NaN	993.2	NaN	NaN	678.44	NaN	NaN	NaN	NaN	NaN
NaN	NaN	NaN	NaN	NaN	NaN	NaN	NaN	NaN	NaN	NaN	NaN	NaN	NaN	NaN	NaN	NaN	NaN	NaN	NaN	NaN	NaN	NaN	NaN	NaN	NaN	NaN	NaN	NaN	NaN	NaN	NaN	NaN	NaN	NaN	NaN	NaN	NaN	1073.52	NaN	NaN	941.64	NaN	NaN	NaN	NaN	NaN	NaN	NaN	NaN
NaN	NaN	NaN	NaN	NaN	NaN	NaN	NaN	NaN	NaN	NaN	NaN	NaN	NaN	NaN	NaN	NaN	NaN	NaN	NaN	NaN	NaN	NaN	NaN	NaN	NaN	NaN	NaN	NaN	NaN	NaN	NaN	NaN	NaN	NaN	NaN	NaN	NaN	NaN	NaN	NaN	901.24	NaN	NaN	625	NaN	NaN	NaN	NaN	NaN
NaN	NaN	NaN	NaN	NaN	NaN	NaN	NaN	NaN	NaN	NaN	NaN	NaN	NaN	NaN	NaN	NaN	NaN	NaN	NaN	NaN	NaN	NaN	NaN	NaN	NaN	NaN	NaN	NaN	NaN	NaN	NaN	NaN	NaN	NaN	NaN	NaN	NaN	NaN	NaN	NaN	928.84	NaN	NaN	NaN	NaN	NaN	NaN	NaN	NaN
NaN	NaN	NaN	NaN	NaN	NaN	NaN	NaN	NaN	NaN	NaN	NaN	NaN	NaN	NaN	NaN	NaN	NaN	NaN	NaN	NaN	NaN	NaN	NaN	NaN	NaN	NaN	NaN	NaN	NaN	NaN	NaN	NaN	NaN	NaN	NaN	NaN	NaN	NaN	NaN	NaN	932.64	NaN	NaN	NaN	NaN	NaN	NaN	NaN	NaN
NaN	NaN	NaN	NaN	NaN	NaN	NaN	NaN	NaN	NaN	NaN	NaN	NaN	NaN	NaN	NaN	NaN	NaN	NaN	NaN	NaN	NaN	NaN	NaN	NaN	NaN	NaN	NaN	NaN	NaN	NaN	NaN	NaN	NaN	NaN	NaN	NaN	NaN	NaN	NaN	NaN	1050.72	NaN	NaN	NaN	NaN	NaN	NaN	NaN	NaN
NaN	NaN	NaN	NaN	NaN	NaN	NaN	NaN	NaN	NaN	NaN	NaN	NaN	NaN	NaN	NaN	NaN	NaN	NaN	NaN	NaN	NaN	NaN	NaN	NaN	NaN	NaN	NaN	NaN	NaN	NaN	NaN	NaN	NaN	NaN	NaN	NaN	NaN	NaN	NaN	NaN	998.44	NaN	NaN	NaN	NaN	NaN	NaN	NaN	NaN
NaN	NaN	NaN	NaN	NaN	NaN	NaN	NaN	NaN	NaN	NaN	NaN	NaN	NaN	NaN	NaN	NaN	NaN	NaN	NaN	NaN	NaN	NaN	NaN	NaN	NaN	NaN	NaN	NaN	NaN	NaN	NaN	NaN	NaN	NaN	NaN	NaN	NaN	NaN	NaN	NaN	NaN	NaN	NaN	NaN	NaN	NaN	NaN	NaN	NaN
NaN	NaN	NaN	NaN	NaN	NaN	NaN	NaN	NaN	NaN	NaN	NaN	NaN	NaN	NaN	NaN	NaN	NaN	NaN	NaN	NaN	NaN	NaN	NaN	NaN	NaN	NaN	NaN	NaN	NaN	NaN	NaN	NaN	NaN	NaN	NaN	NaN	NaN	NaN	NaN	NaN	987.24	NaN	NaN	NaN	NaN	NaN	NaN	NaN	1186.28
NaN	NaN	NaN	NaN	NaN	NaN	NaN	NaN	NaN	NaN	NaN	NaN	NaN	NaN	NaN	NaN	NaN	NaN	NaN	NaN	NaN	NaN	NaN	NaN	NaN	NaN	NaN	NaN	NaN	NaN	NaN	NaN	NaN	NaN	NaN	NaN	NaN	NaN	NaN	NaN	NaN	NaN	NaN	NaN	NaN	NaN	NaN	NaN	NaN	NaN
NaN	NaN	NaN	NaN	NaN	NaN	NaN	NaN	NaN	NaN	NaN	NaN	NaN	NaN	NaN	NaN	NaN	NaN	NaN	NaN	NaN	NaN	NaN	NaN	NaN	NaN	NaN	NaN	NaN	NaN	NaN	NaN	NaN	NaN	NaN	NaN	NaN	NaN	NaN	NaN	NaN	NaN	NaN	NaN	NaN	NaN	NaN	NaN	NaN	1237.72
NaN	NaN	NaN	NaN	NaN	NaN	NaN	NaN	NaN	NaN	NaN	NaN	NaN	NaN	NaN	NaN	NaN	NaN	NaN	NaN	NaN	NaN	NaN	NaN	NaN	NaN	NaN	NaN	NaN	NaN	NaN	NaN	NaN	NaN	NaN	NaN	NaN	NaN	NaN	NaN	NaN	NaN	NaN	NaN	NaN	NaN	NaN	NaN	NaN	1276.56
NaN	NaN	NaN	NaN	NaN	NaN	NaN	NaN	NaN	NaN	NaN	NaN	NaN	NaN	NaN	NaN	NaN	NaN	NaN	NaN	NaN	NaN	NaN	NaN	NaN	NaN	NaN	NaN	NaN	NaN	NaN	NaN	NaN	NaN	NaN	NaN	NaN	NaN	NaN	NaN	NaN	NaN	NaN	NaN	NaN	NaN	NaN	NaN	NaN	1414.2
NaN	NaN	NaN	NaN	NaN	NaN	NaN	NaN	NaN	NaN	NaN	NaN	NaN	NaN	NaN	NaN	NaN	NaN	NaN	NaN	NaN	NaN	NaN	NaN	NaN	NaN	NaN	NaN	NaN	NaN	NaN	NaN	NaN	NaN	NaN	NaN	NaN	NaN	NaN	NaN	NaN	854.24	NaN	NaN	NaN	NaN	NaN	NaN	NaN	1062.12
NaN	NaN	NaN	NaN	NaN	NaN	NaN	NaN	NaN	NaN	NaN	NaN	NaN	NaN	NaN	NaN	NaN	NaN	NaN	NaN	NaN	NaN	NaN	NaN	NaN	NaN	NaN	NaN	NaN	NaN	NaN	NaN	NaN	NaN	NaN	NaN	NaN	NaN	NaN	NaN	NaN	830.12	NaN	NaN	NaN	NaN	NaN	NaN	NaN	1299.12
NaN	NaN	NaN	NaN	NaN	NaN	NaN	NaN	NaN	NaN	NaN	NaN	NaN	NaN	NaN	NaN	NaN	NaN	NaN	NaN	NaN	NaN	NaN	NaN	NaN	NaN	NaN	NaN	NaN	NaN	NaN	NaN	NaN	NaN	NaN	NaN	NaN	NaN	NaN	NaN	NaN	1073.04	NaN	NaN	NaN	NaN	NaN	NaN	NaN	1071
NaN	NaN	NaN	NaN	NaN	NaN	NaN	NaN	NaN	NaN	NaN	NaN	NaN	NaN	NaN	NaN	NaN	NaN	NaN	NaN	NaN	NaN	NaN	NaN	NaN	NaN	NaN	NaN	NaN	NaN	NaN	NaN	NaN	NaN	NaN	NaN	NaN	NaN	NaN	NaN	NaN	775.32	NaN	NaN	NaN	NaN	NaN	NaN	NaN	1284.64
NaN	NaN	NaN	NaN	NaN	NaN	NaN	NaN	NaN	NaN	NaN	NaN	NaN	NaN	NaN	NaN	NaN	NaN	NaN	NaN	NaN	NaN	NaN	NaN	NaN	NaN	NaN	NaN	NaN	NaN	NaN	NaN	NaN	NaN	NaN	NaN	NaN	NaN	NaN	NaN	NaN	816.48	NaN	NaN	NaN	NaN	NaN	NaN	NaN	1093.88
NaN	NaN	NaN	NaN	NaN	NaN	NaN	NaN	NaN	NaN	NaN	NaN	NaN	NaN	NaN	NaN	NaN	NaN	NaN	NaN	NaN	NaN	NaN	NaN	NaN	NaN	NaN	NaN	NaN	NaN	NaN	NaN	NaN	NaN	NaN	NaN	NaN	NaN	NaN	NaN	NaN	751	NaN	NaN	NaN	NaN	NaN	NaN	NaN	1022.08
NaN	NaN	NaN	NaN	NaN	NaN	NaN	NaN	NaN	NaN	NaN	NaN	NaN	NaN	NaN	NaN	NaN	NaN	NaN	NaN	NaN	NaN	NaN	NaN	NaN	NaN	NaN	NaN	NaN	NaN	NaN	NaN	NaN	NaN	NaN	NaN	NaN	NaN	NaN	NaN	NaN	932.52	NaN	NaN	NaN	NaN	NaN	NaN	NaN	1006
NaN	NaN	NaN	NaN	NaN	NaN	NaN	NaN	NaN	NaN	NaN	NaN	NaN	NaN	NaN	NaN	NaN	NaN	NaN	NaN	NaN	NaN	NaN	NaN	NaN	NaN	NaN	NaN	NaN	NaN	NaN	NaN	NaN	NaN	NaN	NaN	NaN	NaN	NaN	NaN	NaN	NaN	NaN	NaN	NaN	NaN	NaN	NaN	NaN	970.52
NaN	NaN	NaN	NaN	NaN	NaN	NaN	NaN	NaN	NaN	NaN	NaN	NaN	NaN	NaN	NaN	NaN	NaN	NaN	NaN	NaN	NaN	NaN	NaN	NaN	NaN	NaN	NaN	NaN	NaN	NaN	NaN	NaN	NaN	NaN	NaN	NaN	NaN	NaN	NaN	NaN	635	NaN	NaN	NaN	NaN	NaN	NaN	NaN	1110.32
NaN	NaN	NaN	NaN	NaN	NaN	NaN	NaN	NaN	NaN	NaN	NaN	NaN	NaN	NaN	NaN	NaN	NaN	NaN	NaN	NaN	NaN	NaN	NaN	NaN	NaN	NaN	NaN	NaN	NaN	NaN	NaN	NaN	NaN	NaN	NaN	NaN	NaN	NaN	NaN	NaN	NaN	NaN	NaN	NaN	NaN	NaN	NaN	NaN	683.4
NaN	NaN	NaN	NaN	NaN	NaN	NaN	NaN	NaN	NaN	NaN	NaN	NaN	NaN	NaN	NaN	NaN	NaN	NaN	NaN	NaN	NaN	NaN	NaN	NaN	NaN	NaN	NaN	NaN	NaN	NaN	NaN	NaN	NaN	NaN	NaN	NaN	NaN	NaN	NaN	NaN	813.6	NaN	NaN	NaN	NaN	NaN	NaN	NaN	NaN
NaN	NaN	NaN	NaN	NaN	NaN	NaN	NaN	NaN	NaN	NaN	NaN	NaN	NaN	NaN	NaN	NaN	NaN	NaN	NaN	NaN	NaN	NaN	NaN	NaN	NaN	NaN	NaN	NaN	NaN	NaN	NaN	NaN	NaN	NaN	NaN	NaN	NaN	NaN	NaN	NaN	NaN	NaN	NaN	NaN	NaN	NaN	NaN	NaN	1035
NaN	NaN	NaN	NaN	NaN	NaN	NaN	NaN	NaN	NaN	NaN	NaN	NaN	NaN	NaN	NaN	NaN	NaN	NaN	NaN	NaN	NaN	NaN	NaN	NaN	NaN	NaN	NaN	NaN	NaN	NaN	NaN	NaN	NaN	NaN	NaN	NaN	NaN	NaN	NaN	NaN	1205.88	NaN	NaN	NaN	NaN	NaN	NaN	NaN	1215.36
NaN	NaN	NaN	NaN	NaN	NaN	NaN	NaN	NaN	NaN	NaN	NaN	NaN	NaN	NaN	NaN	NaN	NaN	NaN	NaN	NaN	NaN	NaN	NaN	NaN	NaN	NaN	NaN	NaN	NaN	NaN	NaN	NaN	NaN	NaN	NaN	NaN	NaN	NaN	NaN	NaN	1083.12	NaN	NaN	NaN	NaN	NaN	NaN	NaN	1162.12
NaN	NaN	NaN	NaN	NaN	NaN	NaN	NaN	NaN	NaN	NaN	NaN	NaN	NaN	NaN	NaN	NaN	NaN	NaN	NaN	NaN	NaN	NaN	NaN	NaN	NaN	NaN	NaN	NaN	NaN	NaN	NaN	NaN	NaN	NaN	NaN	NaN	NaN	NaN	NaN	NaN	1230.24	NaN	NaN	NaN	NaN	NaN	NaN	NaN	991.2
[truncated: 106 more columns]
