# Supplementary material for: Notch-dependent and -independent transcription are modulated by tissue movements at gastrulation
Source: eLife. 2022 May 18;11:e73656. doi: 10.7554/eLife.73656 (PMC9183233; doi:10.7554/eLife.73656)
Supplement: Source data 1. [file elife-73656-data1.zip › numerical data/6S3B_m5m8peve RhoGEF2Ri_MSE_sorted-Gast_SpotMov_normF-Y.txt]

NaN	NaN	NaN	NaN	NaN	NaN	NaN	NaN	NaN	NaN	NaN	NaN	NaN	NaN	NaN	NaN	NaN	NaN	NaN	NaN	NaN	NaN	NaN	NaN	NaN	NaN	NaN	NaN	NaN	NaN	NaN	NaN	NaN	NaN	NaN	NaN	NaN	NaN	NaN	NaN	NaN	NaN	NaN	NaN	NaN	NaN	NaN	NaN	NaN	NaN
NaN	NaN	NaN	NaN	NaN	NaN	NaN	NaN	NaN	NaN	NaN	NaN	NaN	NaN	NaN	NaN	NaN	NaN	NaN	NaN	NaN	NaN	NaN	NaN	NaN	NaN	NaN	NaN	NaN	NaN	NaN	NaN	NaN	NaN	NaN	NaN	NaN	NaN	NaN	NaN	NaN	NaN	NaN	NaN	NaN	NaN	NaN	NaN	NaN	NaN
NaN	NaN	NaN	NaN	NaN	NaN	NaN	NaN	NaN	NaN	NaN	NaN	NaN	NaN	NaN	NaN	NaN	NaN	NaN	NaN	NaN	NaN	NaN	NaN	NaN	NaN	NaN	NaN	NaN	NaN	NaN	NaN	NaN	NaN	NaN	NaN	NaN	NaN	NaN	NaN	NaN	NaN	NaN	NaN	NaN	NaN	NaN	NaN	NaN	NaN
NaN	NaN	NaN	NaN	NaN	NaN	NaN	NaN	NaN	NaN	NaN	NaN	NaN	NaN	NaN	NaN	NaN	NaN	NaN	NaN	NaN	NaN	NaN	NaN	NaN	NaN	NaN	NaN	NaN	NaN	NaN	NaN	NaN	NaN	NaN	NaN	NaN	NaN	NaN	NaN	NaN	NaN	NaN	NaN	NaN	NaN	NaN	NaN	NaN	NaN
NaN	NaN	NaN	NaN	NaN	NaN	NaN	NaN	NaN	NaN	NaN	NaN	NaN	NaN	NaN	NaN	NaN	NaN	NaN	NaN	NaN	NaN	NaN	NaN	NaN	NaN	NaN	NaN	NaN	NaN	NaN	NaN	NaN	NaN	NaN	NaN	NaN	NaN	NaN	NaN	NaN	NaN	NaN	NaN	NaN	NaN	NaN	NaN	NaN	NaN
NaN	NaN	NaN	NaN	NaN	NaN	NaN	NaN	NaN	NaN	NaN	NaN	NaN	NaN	NaN	NaN	NaN	NaN	NaN	NaN	NaN	NaN	NaN	NaN	NaN	NaN	NaN	NaN	NaN	NaN	NaN	NaN	NaN	NaN	NaN	NaN	NaN	NaN	NaN	NaN	NaN	NaN	NaN	NaN	NaN	NaN	NaN	NaN	NaN	NaN
NaN	NaN	NaN	NaN	NaN	NaN	NaN	NaN	NaN	NaN	NaN	NaN	NaN	NaN	NaN	NaN	NaN	NaN	NaN	NaN	NaN	NaN	NaN	NaN	NaN	NaN	NaN	NaN	NaN	NaN	NaN	NaN	NaN	NaN	NaN	NaN	NaN	NaN	NaN	NaN	NaN	NaN	NaN	NaN	NaN	NaN	NaN	NaN	NaN	NaN
NaN	NaN	NaN	NaN	NaN	NaN	NaN	NaN	NaN	NaN	NaN	NaN	NaN	NaN	NaN	NaN	NaN	NaN	NaN	NaN	NaN	NaN	NaN	NaN	NaN	NaN	NaN	NaN	NaN	NaN	NaN	NaN	NaN	NaN	NaN	NaN	NaN	NaN	NaN	NaN	NaN	NaN	NaN	NaN	NaN	NaN	NaN	NaN	NaN	NaN
NaN	NaN	NaN	NaN	NaN	NaN	NaN	NaN	NaN	NaN	NaN	NaN	NaN	NaN	NaN	NaN	NaN	NaN	NaN	NaN	NaN	NaN	NaN	NaN	NaN	NaN	NaN	NaN	NaN	NaN	NaN	NaN	NaN	NaN	NaN	NaN	NaN	NaN	NaN	NaN	NaN	NaN	NaN	NaN	NaN	NaN	NaN	NaN	NaN	NaN
NaN	NaN	NaN	NaN	NaN	NaN	NaN	NaN	NaN	NaN	NaN	NaN	NaN	NaN	NaN	NaN	NaN	NaN	NaN	NaN	NaN	NaN	NaN	NaN	NaN	NaN	NaN	NaN	NaN	NaN	NaN	NaN	NaN	NaN	NaN	NaN	NaN	NaN	NaN	NaN	NaN	NaN	NaN	NaN	NaN	NaN	NaN	NaN	NaN	NaN
NaN	NaN	NaN	NaN	NaN	NaN	NaN	NaN	NaN	NaN	NaN	NaN	NaN	NaN	NaN	NaN	NaN	NaN	NaN	NaN	NaN	NaN	NaN	NaN	NaN	NaN	NaN	NaN	NaN	NaN	NaN	NaN	NaN	NaN	NaN	NaN	NaN	NaN	NaN	NaN	NaN	NaN	NaN	NaN	NaN	NaN	NaN	NaN	NaN	NaN
NaN	NaN	NaN	NaN	NaN	NaN	NaN	NaN	NaN	NaN	NaN	NaN	NaN	NaN	NaN	NaN	NaN	NaN	NaN	NaN	NaN	NaN	NaN	NaN	NaN	NaN	NaN	NaN	NaN	NaN	NaN	NaN	NaN	NaN	NaN	NaN	NaN	NaN	NaN	NaN	NaN	NaN	NaN	NaN	NaN	NaN	NaN	NaN	NaN	NaN
NaN	NaN	NaN	NaN	NaN	NaN	NaN	NaN	NaN	NaN	NaN	NaN	NaN	NaN	NaN	NaN	NaN	NaN	NaN	NaN	NaN	NaN	NaN	NaN	NaN	NaN	NaN	NaN	NaN	NaN	NaN	NaN	NaN	NaN	NaN	NaN	NaN	NaN	NaN	NaN	NaN	NaN	NaN	NaN	NaN	NaN	NaN	NaN	NaN	NaN
NaN	NaN	NaN	NaN	NaN	NaN	NaN	NaN	NaN	NaN	NaN	NaN	NaN	NaN	NaN	NaN	NaN	NaN	NaN	NaN	NaN	NaN	NaN	NaN	NaN	NaN	NaN	NaN	NaN	NaN	NaN	NaN	NaN	NaN	NaN	NaN	NaN	NaN	NaN	NaN	NaN	NaN	NaN	NaN	NaN	NaN	NaN	NaN	NaN	NaN
NaN	NaN	NaN	NaN	NaN	NaN	NaN	NaN	NaN	NaN	NaN	NaN	NaN	NaN	NaN	NaN	NaN	NaN	NaN	NaN	NaN	NaN	NaN	NaN	NaN	NaN	NaN	NaN	NaN	NaN	NaN	NaN	NaN	NaN	NaN	NaN	NaN	NaN	NaN	NaN	NaN	NaN	NaN	NaN	NaN	NaN	NaN	NaN	NaN	NaN
NaN	NaN	NaN	NaN	NaN	NaN	NaN	NaN	NaN	NaN	NaN	NaN	NaN	NaN	NaN	NaN	NaN	NaN	NaN	NaN	NaN	NaN	NaN	NaN	NaN	NaN	NaN	NaN	NaN	NaN	NaN	NaN	NaN	NaN	NaN	NaN	NaN	NaN	NaN	NaN	NaN	NaN	NaN	NaN	NaN	NaN	NaN	NaN	NaN	NaN
NaN	NaN	NaN	NaN	NaN	NaN	NaN	NaN	NaN	NaN	NaN	NaN	NaN	NaN	NaN	NaN	NaN	NaN	NaN	NaN	NaN	NaN	NaN	NaN	NaN	NaN	NaN	NaN	NaN	NaN	NaN	NaN	NaN	NaN	NaN	NaN	NaN	NaN	NaN	NaN	NaN	NaN	NaN	NaN	NaN	NaN	NaN	NaN	NaN	NaN
NaN	NaN	NaN	NaN	NaN	NaN	NaN	NaN	NaN	NaN	NaN	NaN	NaN	NaN	NaN	NaN	NaN	NaN	NaN	NaN	NaN	NaN	NaN	NaN	NaN	NaN	NaN	NaN	NaN	NaN	NaN	NaN	NaN	NaN	NaN	NaN	NaN	NaN	NaN	NaN	NaN	NaN	NaN	NaN	NaN	NaN	NaN	NaN	NaN	NaN
NaN	NaN	NaN	NaN	NaN	NaN	NaN	NaN	NaN	NaN	NaN	NaN	NaN	NaN	NaN	NaN	NaN	NaN	NaN	NaN	NaN	NaN	NaN	NaN	NaN	NaN	NaN	NaN	NaN	NaN	NaN	NaN	NaN	NaN	NaN	NaN	NaN	NaN	NaN	NaN	NaN	NaN	NaN	NaN	NaN	NaN	NaN	NaN	NaN	NaN
NaN	NaN	NaN	0.0182286598092162	NaN	NaN	NaN	NaN	NaN	0.0733885096961605	NaN	NaN	NaN	0.037246867467329	NaN	0.084596903560179	NaN	NaN	NaN	NaN	NaN	NaN	NaN	NaN	NaN	NaN	NaN	NaN	NaN	NaN	NaN	NaN	NaN	NaN	NaN	NaN	NaN	NaN	NaN	NaN	NaN	NaN	NaN	NaN	NaN	NaN	NaN	NaN	NaN	NaN
NaN	NaN	NaN	0.0338948276032923	NaN	NaN	NaN	NaN	NaN	0.0410570414463639	NaN	NaN	NaN	0.0353688588886774	NaN	0.0870196399885728	NaN	NaN	NaN	NaN	NaN	NaN	NaN	NaN	NaN	NaN	NaN	NaN	NaN	NaN	NaN	NaN	NaN	NaN	NaN	NaN	NaN	NaN	NaN	NaN	NaN	NaN	NaN	NaN	NaN	NaN	NaN	NaN	NaN	NaN
NaN	NaN	NaN	0.0729794008976056	NaN	NaN	NaN	NaN	NaN	0.0234520580721689	NaN	NaN	NaN	0.0132398282625128	NaN	0.0429746308221408	NaN	NaN	NaN	NaN	NaN	NaN	NaN	NaN	NaN	NaN	NaN	NaN	NaN	NaN	NaN	NaN	NaN	NaN	NaN	NaN	NaN	NaN	NaN	NaN	NaN	NaN	NaN	NaN	NaN	NaN	NaN	NaN	NaN	NaN
NaN	NaN	NaN	0.041495444532676	NaN	NaN	0.170157068705125	0.129046497877228	NaN	0.0410951590724366	NaN	NaN	NaN	0.0512263716772893	NaN	0.0362259268288823	0.351810049677706	NaN	NaN	NaN	NaN	NaN	NaN	NaN	NaN	NaN	NaN	NaN	NaN	NaN	NaN	NaN	NaN	NaN	NaN	NaN	NaN	NaN	NaN	NaN	NaN	NaN	NaN	NaN	NaN	NaN	NaN	NaN	NaN	NaN
NaN	NaN	NaN	0.0244778824345068	NaN	NaN	0.0574688869509823	0.0774909177217449	NaN	0.0204421756869811	NaN	NaN	NaN	0.0174640013005571	NaN	0.0238998455232845	0.0710553719680433	NaN	NaN	NaN	NaN	NaN	NaN	NaN	NaN	NaN	NaN	NaN	NaN	NaN	NaN	NaN	NaN	NaN	NaN	NaN	NaN	NaN	NaN	NaN	NaN	NaN	NaN	NaN	NaN	NaN	NaN	NaN	NaN	NaN
NaN	NaN	NaN	0.0652123357409619	NaN	NaN	0.0253627980530195	0.0589768443153062	NaN	0.0258255517033758	NaN	NaN	NaN	0.0311199547584098	NaN	0.0334199137407286	0.0407418105387953	NaN	NaN	NaN	NaN	NaN	NaN	NaN	NaN	NaN	NaN	NaN	NaN	NaN	NaN	NaN	NaN	NaN	NaN	NaN	NaN	NaN	NaN	NaN	NaN	NaN	NaN	NaN	NaN	NaN	NaN	NaN	NaN	NaN
NaN	NaN	NaN	0.0241744811308673	NaN	NaN	0.0678738726430385	0.0454490492813785	NaN	0.0150853456931964	NaN	NaN	NaN	0.0223952205254496	NaN	0.0709263882597762	0.0662807049333911	NaN	NaN	NaN	NaN	NaN	NaN	NaN	NaN	NaN	NaN	NaN	NaN	NaN	NaN	NaN	NaN	NaN	NaN	NaN	NaN	NaN	NaN	NaN	NaN	NaN	NaN	NaN	NaN	NaN	NaN	NaN	NaN	NaN
NaN	NaN	NaN	0.0470513893299361	NaN	NaN	0.0470601536606005	0.0912515966208201	NaN	0.0333138376985596	NaN	NaN	NaN	0.0703577303400325	NaN	0.0207210818338761	0.0154772044470771	NaN	NaN	NaN	NaN	NaN	NaN	NaN	NaN	NaN	NaN	NaN	NaN	NaN	NaN	NaN	NaN	NaN	NaN	NaN	NaN	NaN	NaN	NaN	NaN	NaN	NaN	NaN	NaN	NaN	NaN	NaN	NaN	NaN
NaN	NaN	NaN	0.0383410158291191	NaN	NaN	0.0503307865929612	0.120177170320221	NaN	0.0725896708275358	NaN	NaN	NaN	0.10841379458711	NaN	0.0365253419084214	0.01140552276708	NaN	NaN	NaN	NaN	NaN	NaN	NaN	NaN	NaN	NaN	NaN	NaN	NaN	NaN	NaN	NaN	NaN	NaN	NaN	NaN	NaN	NaN	NaN	NaN	NaN	NaN	NaN	NaN	NaN	NaN	NaN	NaN	NaN
NaN	NaN	NaN	NaN	NaN	NaN	0.0794888268694179	0.0704968765985416	NaN	NaN	NaN	NaN	NaN	0.0714415335064923	NaN	0.0685801308259397	0.0602907654506919	NaN	NaN	NaN	NaN	NaN	NaN	NaN	NaN	NaN	NaN	NaN	NaN	NaN	NaN	NaN	NaN	NaN	NaN	NaN	NaN	NaN	NaN	NaN	NaN	NaN	NaN	NaN	NaN	NaN	NaN	NaN	NaN	NaN
NaN	NaN	NaN	NaN	0.0750992870750775	NaN	0.0804864394275778	0.0239375206437244	NaN	NaN	NaN	NaN	NaN	NaN	NaN	0.0219137583316589	0.130315567954836	NaN	NaN	NaN	NaN	NaN	NaN	NaN	NaN	NaN	NaN	NaN	NaN	NaN	NaN	NaN	NaN	NaN	NaN	NaN	NaN	NaN	NaN	NaN	NaN	NaN	NaN	NaN	NaN	NaN	NaN	NaN	NaN	NaN
NaN	NaN	NaN	NaN	0.104014780241499	NaN	0.0319089678712361	0.0763536372380817	NaN	NaN	NaN	NaN	NaN	NaN	NaN	0.106009672888037	0.0430974322346597	NaN	NaN	NaN	NaN	NaN	NaN	NaN	NaN	NaN	NaN	NaN	NaN	NaN	NaN	NaN	NaN	NaN	NaN	NaN	NaN	NaN	NaN	NaN	NaN	NaN	NaN	NaN	NaN	NaN	0.105193015369584	NaN	NaN	NaN
NaN	NaN	NaN	NaN	0.073130115625764	NaN	0.0523375174190937	0.396523650070152	NaN	NaN	NaN	NaN	NaN	NaN	NaN	NaN	0.0729122883181411	NaN	NaN	NaN	NaN	NaN	NaN	NaN	NaN	NaN	NaN	NaN	NaN	NaN	NaN	NaN	NaN	NaN	NaN	NaN	NaN	NaN	NaN	NaN	NaN	NaN	NaN	NaN	NaN	NaN	0.0309439928832259	NaN	NaN	NaN
0.0468423548452007	NaN	NaN	NaN	0.0658413531713646	NaN	0.0221148020404533	NaN	NaN	NaN	NaN	NaN	NaN	NaN	NaN	NaN	0.0456677251394762	NaN	NaN	NaN	NaN	NaN	NaN	NaN	NaN	NaN	NaN	NaN	NaN	NaN	NaN	NaN	NaN	NaN	NaN	NaN	NaN	NaN	NaN	NaN	NaN	NaN	NaN	NaN	NaN	NaN	0.0806427544469523	NaN	NaN	NaN
0.0298023505857196	NaN	NaN	NaN	0.0459668654634664	NaN	0.0780800379806034	NaN	NaN	NaN	NaN	NaN	NaN	NaN	NaN	NaN	0.032109513352862	NaN	NaN	NaN	NaN	NaN	NaN	NaN	NaN	NaN	NaN	NaN	NaN	NaN	NaN	NaN	NaN	NaN	NaN	NaN	NaN	NaN	NaN	NaN	NaN	NaN	NaN	NaN	NaN	NaN	0.0886074699406774	NaN	NaN	NaN
0.0731800448973514	NaN	NaN	NaN	0.0330344727440765	NaN	NaN	NaN	NaN	NaN	NaN	NaN	NaN	NaN	NaN	NaN	0.0723560896734793	NaN	NaN	NaN	NaN	NaN	NaN	NaN	NaN	NaN	NaN	NaN	NaN	NaN	NaN	NaN	NaN	NaN	NaN	NaN	NaN	NaN	NaN	NaN	NaN	NaN	NaN	NaN	NaN	NaN	0.0733148681680199	NaN	NaN	NaN
0.0191310193749549	NaN	NaN	NaN	0.060528225159302	NaN	NaN	NaN	NaN	NaN	NaN	NaN	NaN	NaN	NaN	NaN	0.059031003685614	NaN	NaN	NaN	NaN	NaN	NaN	NaN	NaN	NaN	NaN	NaN	NaN	NaN	NaN	NaN	NaN	NaN	NaN	NaN	NaN	NaN	NaN	NaN	NaN	NaN	NaN	NaN	NaN	NaN	0.0404759148367914	NaN	NaN	NaN
0.0146024527660449	NaN	NaN	NaN	0.0289100866846561	NaN	NaN	NaN	NaN	NaN	NaN	NaN	NaN	NaN	NaN	NaN	0.0607992681907082	NaN	NaN	NaN	NaN	NaN	NaN	NaN	NaN	NaN	NaN	NaN	NaN	NaN	NaN	NaN	NaN	NaN	NaN	NaN	NaN	NaN	NaN	NaN	NaN	NaN	NaN	NaN	NaN	NaN	0.0709220875325034	NaN	NaN	NaN
0.0563876637718508	NaN	NaN	NaN	0.0525494443766423	NaN	NaN	NaN	NaN	NaN	NaN	NaN	NaN	NaN	NaN	NaN	0.0402020680789963	NaN	NaN	NaN	NaN	NaN	NaN	NaN	NaN	NaN	NaN	NaN	NaN	NaN	NaN	NaN	NaN	NaN	NaN	NaN	NaN	NaN	NaN	NaN	NaN	NaN	NaN	NaN	NaN	NaN	NaN	NaN	NaN	NaN
NaN	NaN	NaN	NaN	0.02472381680481	NaN	NaN	NaN	NaN	NaN	NaN	NaN	NaN	NaN	NaN	NaN	0.0576759083657143	NaN	NaN	NaN	NaN	NaN	NaN	NaN	NaN	NaN	NaN	NaN	NaN	NaN	NaN	NaN	NaN	NaN	NaN	NaN	NaN	NaN	NaN	NaN	NaN	NaN	NaN	NaN	NaN	NaN	NaN	NaN	NaN	NaN
NaN	NaN	NaN	NaN	0.0882274913397183	NaN	NaN	NaN	NaN	NaN	NaN	NaN	NaN	NaN	NaN	NaN	0.0676596697918489	NaN	NaN	NaN	NaN	NaN	NaN	NaN	NaN	NaN	NaN	NaN	NaN	NaN	NaN	NaN	NaN	NaN	NaN	NaN	NaN	NaN	NaN	NaN	NaN	NaN	NaN	NaN	NaN	NaN	NaN	NaN	NaN	NaN
NaN	NaN	NaN	NaN	0.0690124022368614	NaN	NaN	NaN	NaN	NaN	NaN	NaN	NaN	NaN	NaN	NaN	0.0261691955450189	NaN	NaN	NaN	NaN	NaN	NaN	NaN	NaN	NaN	NaN	NaN	NaN	NaN	NaN	NaN	NaN	NaN	NaN	NaN	NaN	NaN	NaN	NaN	NaN	NaN	NaN	NaN	NaN	NaN	NaN	NaN	NaN	NaN
NaN	NaN	0.348594156839223	NaN	0.0664476793387283	NaN	NaN	NaN	NaN	NaN	NaN	NaN	NaN	NaN	NaN	NaN	NaN	NaN	NaN	NaN	NaN	NaN	NaN	NaN	NaN	NaN	NaN	NaN	NaN	NaN	NaN	NaN	NaN	NaN	NaN	NaN	NaN	NaN	NaN	NaN	NaN	NaN	NaN	NaN	NaN	NaN	NaN	NaN	NaN	NaN
NaN	NaN	0.0257400741782571	NaN	0.0158821975046041	NaN	NaN	NaN	NaN	NaN	NaN	NaN	NaN	NaN	NaN	NaN	NaN	NaN	NaN	NaN	NaN	NaN	NaN	NaN	NaN	NaN	NaN	NaN	NaN	NaN	NaN	NaN	NaN	NaN	NaN	NaN	NaN	NaN	NaN	NaN	NaN	NaN	NaN	NaN	NaN	NaN	NaN	NaN	NaN	NaN
NaN	NaN	0.0326863203967431	NaN	0.033921902554018	NaN	NaN	NaN	NaN	NaN	NaN	NaN	NaN	NaN	NaN	NaN	NaN	NaN	NaN	NaN	NaN	NaN	NaN	NaN	NaN	NaN	NaN	NaN	NaN	NaN	NaN	NaN	NaN	NaN	NaN	NaN	NaN	NaN	NaN	NaN	NaN	NaN	NaN	NaN	NaN	NaN	NaN	NaN	NaN	NaN
NaN	NaN	0.0809951524372388	NaN	0.324293321378188	NaN	NaN	NaN	NaN	NaN	NaN	NaN	NaN	NaN	NaN	NaN	NaN	NaN	NaN	NaN	NaN	NaN	NaN	NaN	NaN	NaN	NaN	NaN	NaN	NaN	NaN	NaN	NaN	NaN	NaN	NaN	NaN	NaN	NaN	NaN	NaN	NaN	NaN	NaN	NaN	NaN	NaN	NaN	NaN	NaN
NaN	NaN	0.0862135005294128	NaN	0.274449754609107	NaN	NaN	NaN	NaN	NaN	NaN	NaN	NaN	NaN	NaN	NaN	NaN	NaN	NaN	NaN	NaN	NaN	NaN	NaN	NaN	NaN	NaN	NaN	NaN	NaN	NaN	NaN	NaN	NaN	NaN	NaN	NaN	NaN	NaN	NaN	NaN	NaN	NaN	NaN	NaN	NaN	NaN	NaN	NaN	NaN
NaN	NaN	0.0370642924010006	NaN	0.0296717750099285	NaN	NaN	NaN	NaN	NaN	NaN	NaN	NaN	NaN	NaN	NaN	NaN	NaN	NaN	NaN	NaN	NaN	NaN	NaN	NaN	NaN	NaN	NaN	NaN	NaN	NaN	NaN	NaN	NaN	NaN	NaN	NaN	NaN	NaN	NaN	NaN	NaN	NaN	NaN	NaN	NaN	NaN	NaN	NaN	NaN
NaN	NaN	0.0670133691383704	NaN	0.0759912042026132	NaN	NaN	NaN	NaN	NaN	NaN	NaN	NaN	NaN	NaN	NaN	NaN	NaN	NaN	NaN	NaN	NaN	NaN	NaN	NaN	NaN	NaN	NaN	NaN	NaN	NaN	NaN	NaN	NaN	NaN	NaN	NaN	NaN	NaN	NaN	NaN	NaN	NaN	NaN	NaN	NaN	NaN	NaN	NaN	NaN
NaN	NaN	0.0919923192081446	NaN	0.0440299293666181	NaN	NaN	NaN	NaN	NaN	NaN	NaN	NaN	NaN	NaN	NaN	NaN	NaN	NaN	NaN	NaN	NaN	NaN	NaN	NaN	NaN	NaN	NaN	NaN	NaN	NaN	NaN	NaN	NaN	NaN	NaN	NaN	NaN	NaN	NaN	NaN	NaN	NaN	NaN	NaN	NaN	NaN	NaN	NaN	NaN
NaN	NaN	0.0457815295814264	NaN	0.0652168519730864	NaN	NaN	NaN	NaN	NaN	NaN	NaN	NaN	NaN	NaN	NaN	NaN	NaN	NaN	NaN	NaN	NaN	NaN	NaN	NaN	NaN	NaN	NaN	NaN	NaN	NaN	NaN	NaN	NaN	NaN	NaN	NaN	NaN	NaN	NaN	NaN	NaN	NaN	NaN	NaN	NaN	NaN	NaN	NaN	NaN
NaN	0.0890239535603559	0.0459924730606617	NaN	0.0726180512974055	NaN	NaN	NaN	NaN	NaN	NaN	NaN	NaN	NaN	NaN	NaN	NaN	NaN	NaN	NaN	NaN	NaN	NaN	NaN	NaN	NaN	NaN	NaN	NaN	NaN	NaN	NaN	NaN	NaN	NaN	NaN	NaN	NaN	NaN	NaN	NaN	NaN	NaN	NaN	NaN	NaN	NaN	NaN	NaN	NaN
NaN	0.0645586476043379	0.100466819070838	NaN	0.0267318887765043	NaN	NaN	NaN	NaN	NaN	NaN	NaN	NaN	NaN	NaN	NaN	NaN	NaN	NaN	NaN	NaN	NaN	NaN	NaN	NaN	NaN	NaN	NaN	NaN	NaN	NaN	NaN	NaN	NaN	NaN	NaN	NaN	NaN	NaN	NaN	NaN	NaN	NaN	NaN	NaN	NaN	NaN	NaN	NaN	NaN
NaN	0.0989081194036381	0.0639141372408693	NaN	0.0867562897415563	NaN	NaN	NaN	NaN	NaN	NaN	NaN	NaN	NaN	NaN	NaN	NaN	NaN	NaN	NaN	NaN	NaN	NaN	NaN	NaN	NaN	NaN	NaN	NaN	NaN	NaN	NaN	NaN	NaN	NaN	NaN	NaN	NaN	NaN	NaN	NaN	NaN	NaN	NaN	NaN	NaN	NaN	NaN	NaN	NaN
NaN	0.125181483479832	0.0802443320325043	NaN	NaN	NaN	NaN	NaN	NaN	NaN	NaN	NaN	NaN	NaN	NaN	NaN	NaN	NaN	NaN	NaN	NaN	NaN	NaN	NaN	NaN	NaN	NaN	NaN	NaN	NaN	NaN	NaN	NaN	NaN	NaN	NaN	NaN	NaN	NaN	NaN	NaN	NaN	NaN	NaN	NaN	NaN	NaN	NaN	NaN	NaN
NaN	0.0593626064166169	0.124054921547039	NaN	NaN	NaN	NaN	NaN	NaN	NaN	NaN	NaN	NaN	NaN	NaN	NaN	NaN	NaN	NaN	NaN	NaN	NaN	NaN	NaN	NaN	NaN	NaN	NaN	NaN	NaN	NaN	NaN	NaN	NaN	NaN	NaN	NaN	NaN	NaN	NaN	NaN	NaN	NaN	NaN	NaN	NaN	NaN	NaN	NaN	NaN
NaN	0.0740108111094614	0.140182699953658	NaN	NaN	NaN	NaN	NaN	NaN	NaN	NaN	NaN	NaN	NaN	NaN	NaN	NaN	NaN	NaN	NaN	NaN	NaN	NaN	NaN	NaN	NaN	NaN	NaN	NaN	NaN	NaN	NaN	NaN	NaN	NaN	NaN	NaN	NaN	NaN	NaN	NaN	NaN	NaN	NaN	NaN	NaN	NaN	NaN	NaN	NaN
NaN	0.064831241879595	0.0926770631490883	NaN	NaN	NaN	NaN	NaN	NaN	NaN	NaN	NaN	NaN	NaN	NaN	NaN	NaN	NaN	NaN	NaN	NaN	NaN	NaN	NaN	NaN	NaN	NaN	NaN	NaN	NaN	NaN	NaN	NaN	NaN	NaN	NaN	NaN	NaN	NaN	NaN	NaN	NaN	NaN	NaN	NaN	NaN	NaN	NaN	NaN	NaN
NaN	0.0595558889567859	0.0699833464096346	NaN	NaN	NaN	NaN	NaN	NaN	NaN	NaN	NaN	NaN	NaN	NaN	NaN	NaN	NaN	NaN	NaN	NaN	NaN	NaN	NaN	NaN	NaN	NaN	NaN	NaN	NaN	NaN	NaN	NaN	NaN	NaN	NaN	NaN	NaN	NaN	NaN	NaN	NaN	NaN	NaN	NaN	NaN	NaN	NaN	NaN	NaN
NaN	0.0619935308792545	0.0140813728797333	NaN	NaN	NaN	NaN	NaN	NaN	NaN	NaN	NaN	NaN	NaN	NaN	NaN	NaN	NaN	NaN	NaN	NaN	NaN	NaN	NaN	NaN	NaN	NaN	NaN	NaN	NaN	NaN	NaN	NaN	NaN	NaN	NaN	NaN	NaN	NaN	NaN	NaN	NaN	NaN	NaN	NaN	NaN	NaN	NaN	NaN	NaN
NaN	0.128000419334019	0.0757025740195066	NaN	NaN	NaN	NaN	NaN	NaN	NaN	NaN	NaN	NaN	NaN	NaN	NaN	NaN	NaN	NaN	NaN	NaN	NaN	NaN	NaN	NaN	NaN	NaN	NaN	NaN	NaN	NaN	NaN	NaN	NaN	NaN	NaN	NaN	NaN	NaN	NaN	NaN	NaN	NaN	NaN	NaN	NaN	NaN	NaN	NaN	NaN
NaN	0.0403443659786327	0.0724598848648834	NaN	NaN	NaN	NaN	NaN	NaN	NaN	NaN	NaN	NaN	NaN	NaN	NaN	NaN	NaN	NaN	NaN	NaN	NaN	NaN	NaN	NaN	NaN	NaN	NaN	NaN	NaN	NaN	NaN	NaN	NaN	NaN	NaN	NaN	NaN	NaN	NaN	NaN	NaN	NaN	NaN	NaN	NaN	NaN	NaN	NaN	NaN
NaN	0.0297202169836041	NaN	NaN	NaN	NaN	NaN	NaN	NaN	NaN	NaN	NaN	NaN	NaN	NaN	NaN	NaN	NaN	NaN	NaN	NaN	NaN	NaN	NaN	NaN	NaN	NaN	NaN	NaN	NaN	NaN	NaN	NaN	NaN	NaN	NaN	NaN	NaN	NaN	NaN	NaN	NaN	NaN	NaN	NaN	NaN	NaN	NaN	NaN	NaN
NaN	0.234649097551773	NaN	NaN	NaN	NaN	NaN	NaN	NaN	NaN	NaN	NaN	NaN	NaN	NaN	NaN	NaN	NaN	NaN	NaN	NaN	NaN	NaN	NaN	NaN	NaN	NaN	NaN	NaN	NaN	NaN	NaN	NaN	NaN	NaN	NaN	NaN	NaN	NaN	NaN	NaN	NaN	NaN	NaN	NaN	NaN	NaN	NaN	NaN	NaN
NaN	0.127511900807114	NaN	NaN	NaN	NaN	NaN	NaN	NaN	NaN	NaN	NaN	NaN	NaN	NaN	NaN	NaN	NaN	NaN	NaN	NaN	NaN	NaN	NaN	NaN	NaN	NaN	NaN	NaN	NaN	NaN	NaN	NaN	NaN	NaN	NaN	NaN	NaN	NaN	NaN	NaN	NaN	NaN	NaN	NaN	NaN	NaN	NaN	NaN	NaN
NaN	0.215810299729763	NaN	NaN	NaN	NaN	NaN	NaN	NaN	NaN	NaN	NaN	NaN	NaN	NaN	NaN	NaN	NaN	NaN	NaN	NaN	NaN	NaN	NaN	NaN	NaN	NaN	NaN	NaN	NaN	NaN	NaN	NaN	NaN	NaN	NaN	NaN	NaN	NaN	NaN	NaN	NaN	NaN	NaN	NaN	NaN	NaN	NaN	NaN	NaN
NaN	NaN	NaN	NaN	NaN	NaN	NaN	NaN	NaN	NaN	NaN	NaN	NaN	NaN	NaN	NaN	NaN	NaN	NaN	NaN	NaN	NaN	NaN	NaN	NaN	NaN	NaN	NaN	NaN	NaN	NaN	NaN	NaN	NaN	NaN	NaN	NaN	NaN	NaN	NaN	NaN	NaN	NaN	NaN	NaN	NaN	NaN	NaN	NaN	NaN
NaN	NaN	NaN	NaN	NaN	NaN	NaN	NaN	NaN	NaN	NaN	NaN	NaN	NaN	NaN	NaN	NaN	NaN	NaN	NaN	NaN	NaN	NaN	NaN	NaN	NaN	NaN	NaN	NaN	NaN	NaN	NaN	NaN	NaN	NaN	NaN	NaN	NaN	NaN	NaN	NaN	NaN	NaN	NaN	NaN	NaN	NaN	NaN	NaN	NaN
NaN	NaN	NaN	NaN	NaN	NaN	NaN	NaN	NaN	NaN	NaN	NaN	NaN	NaN	NaN	NaN	NaN	NaN	NaN	NaN	NaN	NaN	NaN	NaN	NaN	NaN	NaN	NaN	NaN	NaN	NaN	NaN	NaN	NaN	NaN	NaN	NaN	NaN	NaN	NaN	NaN	NaN	NaN	NaN	NaN	NaN	NaN	NaN	NaN	NaN
NaN	NaN	NaN	NaN	NaN	NaN	NaN	NaN	NaN	NaN	NaN	NaN	NaN	NaN	NaN	NaN	NaN	NaN	NaN	NaN	NaN	NaN	NaN	NaN	NaN	NaN	NaN	NaN	NaN	NaN	NaN	NaN	NaN	NaN	NaN	NaN	NaN	NaN	NaN	NaN	NaN	NaN	NaN	NaN	NaN	NaN	NaN	NaN	NaN	NaN
NaN	NaN	NaN	NaN	NaN	NaN	NaN	NaN	NaN	NaN	NaN	NaN	NaN	NaN	NaN	NaN	NaN	NaN	NaN	NaN	NaN	NaN	NaN	NaN	NaN	NaN	NaN	NaN	NaN	NaN	NaN	NaN	NaN	NaN	NaN	NaN	NaN	NaN	NaN	NaN	NaN	NaN	NaN	NaN	NaN	NaN	NaN	NaN	NaN	NaN
NaN	NaN	NaN	NaN	NaN	NaN	NaN	NaN	NaN	NaN	NaN	NaN	NaN	NaN	NaN	NaN	NaN	NaN	NaN	NaN	NaN	NaN	NaN	NaN	NaN	NaN	NaN	NaN	NaN	NaN	NaN	NaN	NaN	NaN	NaN	NaN	NaN	NaN	NaN	NaN	NaN	NaN	NaN	NaN	NaN	NaN	NaN	NaN	NaN	NaN
NaN	NaN	NaN	NaN	NaN	NaN	NaN	NaN	NaN	NaN	NaN	NaN	NaN	NaN	NaN	NaN	NaN	NaN	NaN	NaN	NaN	NaN	NaN	NaN	NaN	NaN	NaN	NaN	NaN	NaN	NaN	NaN	NaN	NaN	NaN	NaN	NaN	NaN	NaN	NaN	NaN	NaN	NaN	NaN	NaN	NaN	NaN	NaN	NaN	NaN
NaN	NaN	NaN	NaN	NaN	NaN	NaN	NaN	NaN	NaN	NaN	NaN	NaN	NaN	NaN	NaN	NaN	NaN	NaN	NaN	NaN	NaN	NaN	NaN	NaN	NaN	NaN	NaN	NaN	NaN	NaN	NaN	NaN	NaN	NaN	NaN	NaN	NaN	NaN	NaN	NaN	NaN	NaN	NaN	NaN	NaN	NaN	NaN	NaN	NaN
NaN	NaN	NaN	NaN	NaN	NaN	NaN	NaN	NaN	NaN	NaN	NaN	NaN	NaN	NaN	NaN	NaN	NaN	NaN	NaN	NaN	NaN	NaN	NaN	NaN	NaN	NaN	NaN	NaN	NaN	NaN	NaN	NaN	NaN	NaN	NaN	NaN	NaN	NaN	NaN	NaN	NaN	NaN	NaN	NaN	NaN	NaN	NaN	NaN	NaN
NaN	NaN	NaN	NaN	NaN	NaN	NaN	NaN	NaN	NaN	NaN	NaN	NaN	NaN	NaN	NaN	NaN	NaN	NaN	NaN	NaN	NaN	NaN	NaN	NaN	NaN	NaN	NaN	NaN	NaN	NaN	NaN	NaN	NaN	NaN	NaN	NaN	NaN	NaN	NaN	NaN	NaN	NaN	NaN	NaN	NaN	NaN	NaN	NaN	NaN
NaN	NaN	NaN	NaN	NaN	NaN	NaN	NaN	NaN	NaN	NaN	NaN	NaN	NaN	NaN	NaN	NaN	NaN	NaN	NaN	NaN	NaN	NaN	NaN	NaN	NaN	NaN	NaN	NaN	NaN	NaN	NaN	NaN	NaN	NaN	NaN	NaN	NaN	NaN	NaN	NaN	NaN	NaN	NaN	NaN	NaN	NaN	NaN	NaN	NaN
NaN	NaN	NaN	NaN	NaN	NaN	NaN	NaN	NaN	NaN	NaN	NaN	NaN	NaN	NaN	NaN	NaN	NaN	NaN	NaN	NaN	NaN	NaN	NaN	NaN	NaN	NaN	NaN	NaN	NaN	NaN	NaN	NaN	NaN	NaN	NaN	NaN	NaN	NaN	NaN	NaN	NaN	NaN	NaN	NaN	NaN	NaN	NaN	NaN	NaN
NaN	NaN	NaN	NaN	NaN	NaN	NaN	NaN	NaN	NaN	NaN	NaN	NaN	NaN	NaN	NaN	NaN	NaN	NaN	NaN	NaN	NaN	NaN	NaN	NaN	NaN	NaN	NaN	NaN	NaN	NaN	NaN	NaN	NaN	NaN	NaN	NaN	NaN	NaN	NaN	NaN	NaN	NaN	NaN	NaN	NaN	NaN	NaN	NaN	NaN
NaN	NaN	NaN	NaN	NaN	NaN	NaN	NaN	NaN	NaN	NaN	NaN	NaN	NaN	NaN	NaN	NaN	NaN	NaN	NaN	NaN	NaN	NaN	NaN	NaN	NaN	NaN	NaN	NaN	NaN	NaN	NaN	NaN	NaN	NaN	NaN	NaN	NaN	NaN	NaN	NaN	NaN	NaN	NaN	NaN	NaN	NaN	NaN	NaN	NaN
NaN	NaN	NaN	NaN	NaN	NaN	NaN	NaN	NaN	NaN	NaN	NaN	NaN	NaN	NaN	NaN	NaN	NaN	NaN	NaN	NaN	NaN	NaN	NaN	NaN	NaN	NaN	NaN	NaN	NaN	NaN	NaN	NaN	NaN	NaN	NaN	NaN	NaN	NaN	NaN	NaN	NaN	NaN	NaN	NaN	NaN	NaN	NaN	NaN	NaN
NaN	NaN	NaN	NaN	NaN	NaN	NaN	NaN	NaN	NaN	NaN	NaN	NaN	NaN	NaN	NaN	NaN	NaN	NaN	NaN	NaN	NaN	NaN	NaN	NaN	NaN	NaN	NaN	NaN	NaN	NaN	NaN	NaN	NaN	NaN	NaN	NaN	NaN	NaN	NaN	NaN	NaN	NaN	NaN	NaN	NaN	NaN	NaN	NaN	NaN
NaN	NaN	NaN	NaN	NaN	NaN	NaN	NaN	NaN	NaN	NaN	NaN	NaN	NaN	NaN	NaN	NaN	NaN	NaN	NaN	NaN	NaN	NaN	NaN	NaN	NaN	NaN	NaN	NaN	NaN	NaN	NaN	NaN	NaN	NaN	NaN	NaN	NaN	NaN	NaN	NaN	NaN	NaN	NaN	NaN	NaN	NaN	NaN	NaN	NaN
NaN	NaN	NaN	NaN	NaN	NaN	NaN	NaN	NaN	NaN	NaN	NaN	NaN	NaN	NaN	NaN	NaN	NaN	NaN	NaN	NaN	NaN	NaN	NaN	NaN	NaN	NaN	NaN	NaN	NaN	NaN	NaN	NaN	NaN	NaN	NaN	NaN	NaN	NaN	NaN	NaN	NaN	NaN	NaN	NaN	NaN	NaN	NaN	NaN	NaN
NaN	NaN	NaN	NaN	NaN	NaN	NaN	NaN	NaN	NaN	NaN	NaN	NaN	NaN	NaN	NaN	NaN	NaN	NaN	NaN	NaN	NaN	NaN	NaN	NaN	NaN	NaN	NaN	NaN	NaN	NaN	NaN	NaN	NaN	NaN	NaN	NaN	NaN	NaN	NaN	NaN	NaN	NaN	NaN	NaN	NaN	NaN	NaN	NaN	NaN
NaN	NaN	NaN	NaN	NaN	NaN	NaN	NaN	NaN	NaN	NaN	NaN	NaN	NaN	NaN	NaN	NaN	NaN	NaN	NaN	NaN	NaN	NaN	NaN	NaN	NaN	NaN	NaN	NaN	NaN	NaN	NaN	NaN	NaN	NaN	NaN	NaN	NaN	NaN	NaN	NaN	NaN	NaN	NaN	NaN	NaN	NaN	NaN	NaN	NaN
NaN	NaN	NaN	NaN	NaN	NaN	NaN	NaN	NaN	0.021951165038052	NaN	NaN	NaN	NaN	NaN	NaN	NaN	NaN	NaN	NaN	NaN	NaN	NaN	NaN	NaN	NaN	NaN	NaN	NaN	NaN	NaN	NaN	NaN	NaN	NaN	NaN	NaN	NaN	NaN	NaN	NaN	NaN	NaN	NaN	NaN	NaN	NaN	NaN	NaN	NaN
NaN	NaN	NaN	NaN	NaN	NaN	NaN	NaN	NaN	0.0184242957930798	NaN	NaN	NaN	NaN	NaN	NaN	NaN	NaN	NaN	NaN	NaN	NaN	NaN	NaN	NaN	NaN	NaN	NaN	NaN	NaN	NaN	NaN	NaN	NaN	NaN	NaN	NaN	NaN	NaN	NaN	NaN	NaN	NaN	NaN	NaN	NaN	NaN	NaN	NaN	NaN
NaN	NaN	NaN	NaN	NaN	NaN	NaN	NaN	NaN	0.0293864912214892	NaN	NaN	NaN	NaN	NaN	NaN	NaN	NaN	NaN	NaN	NaN	NaN	NaN	NaN	NaN	NaN	NaN	NaN	NaN	NaN	NaN	NaN	NaN	NaN	NaN	NaN	NaN	NaN	NaN	NaN	NaN	NaN	NaN	NaN	NaN	NaN	NaN	NaN	NaN	NaN
NaN	NaN	NaN	NaN	NaN	NaN	NaN	NaN	NaN	0.0144915026138642	NaN	NaN	NaN	NaN	NaN	NaN	NaN	NaN	NaN	NaN	NaN	NaN	NaN	NaN	NaN	NaN	NaN	NaN	NaN	NaN	NaN	NaN	NaN	NaN	NaN	NaN	NaN	NaN	NaN	NaN	NaN	NaN	NaN	NaN	NaN	NaN	NaN	NaN	NaN	NaN
NaN	NaN	NaN	NaN	NaN	NaN	NaN	NaN	NaN	0.0139602771986219	NaN	NaN	NaN	NaN	NaN	NaN	NaN	NaN	NaN	NaN	NaN	NaN	NaN	NaN	NaN	NaN	NaN	NaN	NaN	NaN	NaN	NaN	NaN	NaN	NaN	NaN	NaN	NaN	NaN	NaN	NaN	NaN	NaN	NaN	NaN	NaN	NaN	NaN	NaN	NaN
NaN	NaN	NaN	NaN	NaN	NaN	NaN	NaN	NaN	0.0564301434511302	NaN	NaN	NaN	NaN	NaN	NaN	NaN	NaN	NaN	NaN	NaN	NaN	NaN	NaN	NaN	NaN	NaN	NaN	NaN	NaN	NaN	NaN	NaN	NaN	NaN	NaN	NaN	NaN	NaN	NaN	NaN	NaN	NaN	NaN	NaN	NaN	NaN	NaN	NaN	NaN
NaN	NaN	NaN	NaN	NaN	NaN	NaN	NaN	NaN	0.0126401381275986	NaN	NaN	NaN	NaN	NaN	NaN	NaN	NaN	NaN	NaN	NaN	NaN	NaN	NaN	NaN	NaN	NaN	NaN	NaN	NaN	NaN	NaN	NaN	NaN	NaN	NaN	NaN	NaN	NaN	NaN	NaN	NaN	NaN	NaN	NaN	NaN	NaN	NaN	NaN	NaN
NaN	NaN	NaN	NaN	NaN	NaN	NaN	NaN	NaN	0.0478839076278879	NaN	NaN	NaN	NaN	NaN	NaN	NaN	NaN	NaN	NaN	NaN	NaN	NaN	NaN	NaN	NaN	NaN	NaN	NaN	NaN	NaN	NaN	NaN	NaN	NaN	NaN	NaN	NaN	NaN	NaN	NaN	NaN	NaN	NaN	NaN	NaN	NaN	NaN	NaN	NaN
NaN	NaN	NaN	NaN	NaN	NaN	NaN	NaN	NaN	0.0131076906769576	NaN	NaN	NaN	NaN	NaN	NaN	NaN	NaN	NaN	NaN	NaN	NaN	NaN	NaN	NaN	NaN	NaN	NaN	NaN	NaN	NaN	NaN	NaN	NaN	NaN	NaN	NaN	NaN	NaN	NaN	NaN	NaN	NaN	NaN	NaN	NaN	NaN	NaN	NaN	NaN
NaN	NaN	NaN	NaN	NaN	NaN	NaN	NaN	NaN	0.030627469801285	NaN	NaN	NaN	NaN	NaN	NaN	NaN	NaN	NaN	NaN	NaN	NaN	NaN	NaN	NaN	NaN	NaN	NaN	NaN	NaN	NaN	NaN	NaN	NaN	NaN	NaN	NaN	NaN	NaN	NaN	NaN	NaN	NaN	NaN	NaN	NaN	NaN	NaN	NaN	NaN
NaN	NaN	NaN	NaN	NaN	NaN	NaN	NaN	NaN	0.0256529319697139	NaN	NaN	NaN	NaN	NaN	NaN	NaN	NaN	NaN	NaN	NaN	NaN	NaN	NaN	NaN	NaN	NaN	NaN	NaN	NaN	NaN	NaN	NaN	NaN	NaN	NaN	NaN	NaN	NaN	NaN	NaN	NaN	NaN	NaN	NaN	NaN	NaN	NaN	NaN	NaN
NaN	NaN	NaN	NaN	NaN	NaN	NaN	NaN	NaN	NaN	NaN	NaN	NaN	NaN	NaN	NaN	NaN	NaN	NaN	NaN	NaN	NaN	NaN	NaN	NaN	NaN	NaN	NaN	NaN	NaN	NaN	NaN	NaN	NaN	NaN	NaN	NaN	NaN	NaN	NaN	NaN	NaN	NaN	NaN	NaN	NaN	NaN	NaN	NaN	NaN
NaN	NaN	NaN	NaN	NaN	NaN	NaN	NaN	NaN	NaN	NaN	NaN	NaN	NaN	NaN	NaN	NaN	NaN	NaN	NaN	NaN	NaN	NaN	NaN	NaN	NaN	NaN	NaN	NaN	NaN	NaN	NaN	NaN	NaN	NaN	NaN	NaN	NaN	NaN	NaN	NaN	NaN	NaN	NaN	NaN	NaN	NaN	NaN	NaN	NaN
NaN	NaN	NaN	NaN	NaN	NaN	NaN	NaN	NaN	NaN	NaN	NaN	NaN	NaN	NaN	NaN	NaN	NaN	NaN	NaN	NaN	NaN	NaN	NaN	NaN	NaN	NaN	NaN	NaN	NaN	NaN	NaN	NaN	NaN	NaN	NaN	NaN	NaN	NaN	NaN	NaN	NaN	NaN	NaN	NaN	NaN	NaN	NaN	NaN	NaN
NaN	NaN	NaN	NaN	NaN	NaN	NaN	NaN	NaN	NaN	NaN	NaN	NaN	NaN	NaN	NaN	NaN	NaN	NaN	NaN	NaN	NaN	NaN	NaN	NaN	NaN	NaN	NaN	NaN	NaN	NaN	NaN	NaN	NaN	NaN	NaN	NaN	NaN	NaN	NaN	NaN	NaN	NaN	NaN	NaN	NaN	NaN	NaN	NaN	NaN
NaN	NaN	NaN	NaN	NaN	NaN	NaN	NaN	NaN	NaN	NaN	NaN	NaN	NaN	NaN	NaN	NaN	NaN	NaN	NaN	NaN	NaN	NaN	NaN	NaN	NaN	NaN	NaN	NaN	NaN	NaN	NaN	NaN	NaN	NaN	NaN	NaN	NaN	NaN	NaN	NaN	NaN	NaN	NaN	NaN	NaN	NaN	NaN	NaN	NaN
NaN	NaN	NaN	NaN	NaN	NaN	NaN	NaN	NaN	NaN	NaN	NaN	NaN	NaN	NaN	NaN	NaN	NaN	NaN	NaN	NaN	NaN	NaN	NaN	NaN	NaN	NaN	NaN	NaN	NaN	NaN	NaN	NaN	NaN	NaN	NaN	NaN	NaN	NaN	NaN	NaN	NaN	NaN	NaN	NaN	NaN	NaN	NaN	NaN	NaN
NaN	NaN	NaN	NaN	NaN	NaN	NaN	NaN	NaN	NaN	NaN	NaN	NaN	NaN	NaN	NaN	NaN	NaN	NaN	NaN	NaN	NaN	NaN	NaN	NaN	NaN	NaN	NaN	NaN	NaN	NaN	NaN	NaN	NaN	NaN	NaN	NaN	NaN	NaN	NaN	NaN	NaN	NaN	NaN	NaN	NaN	NaN	NaN	NaN	NaN
NaN	NaN	NaN	NaN	NaN	NaN	NaN	NaN	NaN	NaN	NaN	NaN	NaN	NaN	NaN	NaN	NaN	NaN	NaN	NaN	NaN	NaN	NaN	NaN	NaN	NaN	NaN	NaN	NaN	NaN	NaN	NaN	NaN	NaN	NaN	NaN	NaN	NaN	NaN	NaN	NaN	NaN	NaN	NaN	NaN	NaN	NaN	NaN	NaN	NaN
NaN	NaN	NaN	NaN	NaN	NaN	0.0138781114729556	NaN	NaN	NaN	NaN	NaN	NaN	NaN	NaN	NaN	NaN	NaN	NaN	NaN	NaN	NaN	NaN	NaN	NaN	NaN	NaN	NaN	NaN	NaN	NaN	NaN	NaN	NaN	NaN	NaN	NaN	NaN	NaN	NaN	NaN	NaN	NaN	NaN	NaN	NaN	NaN	NaN	NaN	NaN
NaN	NaN	NaN	NaN	NaN	NaN	0.0632758718689881	NaN	NaN	NaN	NaN	NaN	NaN	NaN	NaN	NaN	NaN	NaN	NaN	NaN	NaN	NaN	NaN	NaN	NaN	NaN	NaN	NaN	NaN	NaN	NaN	NaN	NaN	NaN	NaN	NaN	NaN	NaN	NaN	NaN	NaN	NaN	NaN	NaN	NaN	NaN	NaN	NaN	NaN	NaN
NaN	NaN	NaN	NaN	NaN	NaN	0.0341679477930254	NaN	NaN	NaN	NaN	NaN	NaN	NaN	NaN	NaN	NaN	NaN	NaN	NaN	NaN	NaN	NaN	NaN	NaN	NaN	NaN	NaN	NaN	NaN	NaN	NaN	NaN	NaN	NaN	NaN	NaN	NaN	NaN	NaN	NaN	NaN	NaN	NaN	NaN	NaN	NaN	NaN	NaN	NaN
NaN	NaN	NaN	NaN	NaN	NaN	0.0867752297174429	NaN	NaN	NaN	NaN	NaN	NaN	NaN	NaN	NaN	NaN	NaN	NaN	NaN	NaN	NaN	NaN	NaN	NaN	NaN	NaN	NaN	NaN	NaN	NaN	NaN	NaN	NaN	NaN	NaN	NaN	NaN	NaN	NaN	NaN	NaN	NaN	NaN	NaN	NaN	NaN	NaN	NaN	NaN
NaN	NaN	NaN	NaN	NaN	NaN	0.0625108666947303	NaN	NaN	NaN	NaN	NaN	NaN	NaN	NaN	NaN	NaN	NaN	NaN	NaN	NaN	NaN	NaN	NaN	NaN	NaN	NaN	NaN	NaN	NaN	NaN	NaN	NaN	NaN	NaN	NaN	NaN	NaN	NaN	NaN	NaN	NaN	NaN	NaN	NaN	NaN	NaN	NaN	NaN	NaN
NaN	NaN	NaN	NaN	NaN	NaN	NaN	NaN	NaN	NaN	NaN	NaN	NaN	NaN	NaN	NaN	NaN	NaN	NaN	NaN	NaN	NaN	NaN	NaN	NaN	NaN	NaN	NaN	NaN	NaN	NaN	NaN	NaN	NaN	NaN	NaN	NaN	NaN	NaN	NaN	NaN	NaN	NaN	NaN	NaN	NaN	NaN	NaN	NaN	NaN
NaN	NaN	NaN	NaN	NaN	NaN	NaN	NaN	NaN	NaN	NaN	NaN	NaN	NaN	NaN	NaN	NaN	NaN	NaN	NaN	NaN	NaN	NaN	NaN	NaN	NaN	NaN	NaN	NaN	NaN	NaN	NaN	NaN	NaN	NaN	NaN	NaN	NaN	NaN	NaN	NaN	NaN	NaN	NaN	NaN	NaN	NaN	NaN	NaN	NaN
NaN	NaN	NaN	NaN	NaN	NaN	NaN	NaN	NaN	NaN	NaN	NaN	NaN	NaN	NaN	NaN	NaN	NaN	NaN	NaN	NaN	NaN	NaN	NaN	NaN	NaN	NaN	NaN	NaN	NaN	NaN	NaN	NaN	NaN	NaN	NaN	NaN	NaN	NaN	NaN	NaN	NaN	NaN	NaN	NaN	NaN	NaN	NaN	NaN	NaN
NaN	NaN	NaN	NaN	NaN	NaN	NaN	0.0231938311000284	NaN	NaN	NaN	NaN	NaN	NaN	NaN	NaN	NaN	NaN	NaN	NaN	NaN	NaN	NaN	NaN	NaN	NaN	NaN	NaN	NaN	NaN	NaN	NaN	NaN	NaN	NaN	NaN	NaN	NaN	NaN	NaN	NaN	NaN	NaN	NaN	NaN	NaN	NaN	NaN	NaN	NaN
NaN	NaN	NaN	NaN	NaN	NaN	NaN	0.0228659338954463	NaN	NaN	NaN	NaN	NaN	NaN	NaN	NaN	NaN	NaN	NaN	NaN	NaN	NaN	NaN	NaN	NaN	NaN	NaN	NaN	NaN	NaN	NaN	NaN	NaN	NaN	NaN	NaN	NaN	NaN	NaN	NaN	NaN	NaN	NaN	NaN	NaN	NaN	NaN	NaN	NaN	NaN
NaN	NaN	NaN	NaN	NaN	NaN	NaN	0.0674275789791793	NaN	NaN	NaN	NaN	NaN	NaN	NaN	NaN	NaN	NaN	NaN	NaN	NaN	NaN	NaN	NaN	NaN	NaN	NaN	NaN	NaN	NaN	NaN	NaN	NaN	NaN	NaN	NaN	NaN	NaN	NaN	NaN	NaN	NaN	NaN	NaN	NaN	NaN	NaN	NaN	NaN	NaN
NaN	NaN	NaN	NaN	NaN	NaN	NaN	0.0724789125470867	NaN	NaN	NaN	NaN	NaN	NaN	NaN	NaN	NaN	NaN	NaN	NaN	NaN	NaN	NaN	NaN	NaN	NaN	NaN	NaN	NaN	NaN	NaN	NaN	NaN	NaN	NaN	NaN	NaN	NaN	NaN	NaN	NaN	NaN	NaN	NaN	NaN	NaN	NaN	NaN	NaN	NaN
NaN	NaN	NaN	NaN	NaN	NaN	NaN	0.0647578922142505	NaN	NaN	NaN	NaN	NaN	NaN	NaN	NaN	NaN	NaN	NaN	NaN	NaN	NaN	NaN	NaN	NaN	NaN	NaN	NaN	NaN	NaN	NaN	NaN	NaN	NaN	NaN	NaN	NaN	NaN	NaN	NaN	NaN	NaN	NaN	NaN	NaN	NaN	NaN	NaN	NaN	NaN
NaN	NaN	NaN	NaN	NaN	NaN	NaN	0.0724860642221549	NaN	NaN	NaN	NaN	NaN	NaN	NaN	NaN	NaN	NaN	NaN	NaN	NaN	NaN	NaN	NaN	NaN	NaN	NaN	NaN	NaN	NaN	NaN	NaN	NaN	NaN	NaN	NaN	NaN	NaN	NaN	NaN	NaN	NaN	NaN	NaN	NaN	NaN	NaN	NaN	NaN	NaN
NaN	NaN	NaN	NaN	NaN	NaN	NaN	0.0314845270477548	NaN	NaN	NaN	NaN	NaN	NaN	NaN	NaN	NaN	NaN	NaN	NaN	NaN	NaN	NaN	NaN	NaN	NaN	NaN	NaN	NaN	NaN	NaN	NaN	NaN	NaN	NaN	NaN	NaN	NaN	NaN	NaN	NaN	NaN	NaN	NaN	NaN	NaN	NaN	NaN	NaN	NaN
NaN	NaN	NaN	NaN	NaN	NaN	NaN	0.00705503418911313	NaN	NaN	NaN	NaN	NaN	NaN	NaN	NaN	NaN	NaN	NaN	NaN	NaN	NaN	NaN	NaN	NaN	NaN	NaN	NaN	NaN	NaN	NaN	NaN	NaN	NaN	NaN	NaN	NaN	NaN	NaN	NaN	NaN	NaN	NaN	NaN	NaN	NaN	NaN	NaN	NaN	NaN
NaN	NaN	NaN	NaN	NaN	NaN	NaN	0.0834559761831489	NaN	NaN	NaN	NaN	NaN	NaN	NaN	NaN	NaN	NaN	NaN	NaN	NaN	NaN	NaN	NaN	NaN	NaN	NaN	NaN	NaN	NaN	NaN	NaN	NaN	NaN	NaN	NaN	NaN	NaN	NaN	NaN	NaN	NaN	NaN	NaN	NaN	NaN	NaN	NaN	NaN	NaN
NaN	NaN	NaN	NaN	NaN	NaN	NaN	0.0830755636248372	NaN	NaN	NaN	NaN	NaN	NaN	NaN	NaN	NaN	NaN	NaN	NaN	NaN	NaN	NaN	NaN	NaN	NaN	NaN	NaN	NaN	NaN	NaN	NaN	NaN	NaN	NaN	NaN	NaN	NaN	NaN	NaN	NaN	NaN	NaN	NaN	NaN	NaN	NaN	NaN	NaN	NaN
NaN	NaN	NaN	NaN	NaN	NaN	NaN	NaN	NaN	NaN	NaN	NaN	NaN	NaN	NaN	NaN	NaN	NaN	NaN	NaN	NaN	NaN	NaN	NaN	NaN	NaN	NaN	NaN	NaN	NaN	NaN	NaN	NaN	NaN	NaN	NaN	NaN	NaN	NaN	NaN	NaN	NaN	NaN	NaN	NaN	NaN	NaN	NaN	NaN	NaN
NaN	NaN	NaN	NaN	NaN	NaN	NaN	NaN	NaN	NaN	NaN	NaN	NaN	NaN	NaN	NaN	NaN	NaN	NaN	NaN	NaN	NaN	NaN	NaN	NaN	NaN	NaN	NaN	NaN	NaN	NaN	NaN	NaN	NaN	NaN	NaN	NaN	NaN	NaN	NaN	NaN	NaN	NaN	NaN	NaN	NaN	NaN	NaN	NaN	NaN
NaN	NaN	NaN	NaN	NaN	NaN	NaN	NaN	NaN	NaN	NaN	NaN	NaN	NaN	NaN	NaN	NaN	NaN	NaN	NaN	NaN	NaN	NaN	NaN	NaN	NaN	NaN	NaN	NaN	NaN	NaN	NaN	NaN	NaN	NaN	NaN	NaN	NaN	NaN	NaN	NaN	NaN	NaN	NaN	NaN	NaN	NaN	NaN	NaN	NaN
NaN	NaN	NaN	NaN	NaN	NaN	NaN	NaN	NaN	NaN	NaN	NaN	NaN	NaN	NaN	NaN	NaN	NaN	NaN	NaN	NaN	NaN	NaN	NaN	NaN	NaN	NaN	NaN	NaN	NaN	NaN	NaN	NaN	NaN	NaN	NaN	NaN	NaN	NaN	NaN	NaN	NaN	NaN	NaN	NaN	NaN	NaN	NaN	NaN	NaN
NaN	NaN	NaN	NaN	NaN	NaN	NaN	NaN	NaN	NaN	NaN	NaN	NaN	NaN	NaN	NaN	NaN	NaN	NaN	NaN	NaN	NaN	NaN	NaN	NaN	NaN	NaN	NaN	NaN	NaN	NaN	NaN	NaN	NaN	NaN	NaN	NaN	NaN	NaN	NaN	NaN	NaN	NaN	NaN	NaN	NaN	NaN	NaN	NaN	NaN
NaN	NaN	NaN	NaN	NaN	NaN	NaN	NaN	NaN	NaN	NaN	NaN	NaN	NaN	NaN	NaN	NaN	NaN	NaN	NaN	NaN	NaN	NaN	NaN	NaN	NaN	NaN	NaN	NaN	NaN	NaN	NaN	NaN	NaN	NaN	NaN	NaN	NaN	NaN	NaN	NaN	NaN	NaN	NaN	NaN	NaN	NaN	NaN	NaN	NaN
NaN	NaN	NaN	NaN	NaN	NaN	NaN	NaN	NaN	NaN	NaN	NaN	NaN	NaN	NaN	NaN	NaN	NaN	NaN	NaN	NaN	NaN	NaN	NaN	NaN	NaN	NaN	NaN	NaN	NaN	NaN	NaN	NaN	NaN	NaN	NaN	NaN	NaN	NaN	NaN	NaN	NaN	NaN	NaN	NaN	NaN	NaN	NaN	NaN	NaN
NaN	NaN	NaN	NaN	NaN	NaN	NaN	NaN	NaN	NaN	NaN	NaN	NaN	NaN	NaN	NaN	NaN	NaN	NaN	NaN	NaN	NaN	NaN	NaN	NaN	NaN	NaN	NaN	NaN	NaN	NaN	NaN	NaN	NaN	NaN	NaN	NaN	NaN	NaN	NaN	NaN	NaN	NaN	NaN	NaN	NaN	NaN	NaN	NaN	NaN
NaN	NaN	NaN	NaN	NaN	NaN	NaN	NaN	NaN	NaN	NaN	NaN	NaN	NaN	NaN	NaN	NaN	NaN	NaN	NaN	NaN	NaN	NaN	NaN	NaN	NaN	NaN	NaN	NaN	NaN	NaN	NaN	NaN	NaN	NaN	NaN	NaN	NaN	NaN	NaN	NaN	NaN	NaN	NaN	NaN	NaN	NaN	NaN	NaN	NaN
NaN	NaN	NaN	NaN	NaN	NaN	NaN	NaN	NaN	NaN	NaN	NaN	NaN	NaN	NaN	NaN	NaN	NaN	NaN	NaN	NaN	NaN	NaN	NaN	NaN	NaN	NaN	NaN	NaN	NaN	NaN	NaN	NaN	NaN	NaN	NaN	NaN	NaN	NaN	NaN	NaN	NaN	NaN	NaN	NaN	NaN	NaN	NaN	NaN	NaN
NaN	NaN	NaN	NaN	NaN	NaN	NaN	NaN	NaN	NaN	NaN	NaN	NaN	NaN	NaN	NaN	NaN	NaN	NaN	NaN	NaN	NaN	NaN	NaN	NaN	NaN	NaN	NaN	NaN	NaN	NaN	NaN	NaN	NaN	NaN	NaN	NaN	NaN	NaN	NaN	NaN	NaN	NaN	NaN	NaN	NaN	NaN	NaN	NaN	NaN
NaN	NaN	NaN	NaN	NaN	NaN	NaN	NaN	NaN	NaN	NaN	NaN	NaN	NaN	NaN	NaN	NaN	NaN	NaN	NaN	NaN	NaN	NaN	NaN	NaN	NaN	NaN	NaN	NaN	NaN	NaN	NaN	NaN	NaN	NaN	NaN	NaN	NaN	NaN	NaN	NaN	NaN	NaN	NaN	NaN	NaN	NaN	NaN	NaN	NaN
NaN	NaN	NaN	NaN	NaN	NaN	NaN	NaN	NaN	NaN	NaN	NaN	NaN	NaN	NaN	NaN	NaN	NaN	NaN	NaN	NaN	NaN	NaN	NaN	NaN	NaN	NaN	NaN	NaN	NaN	NaN	NaN	NaN	NaN	NaN	NaN	NaN	NaN	NaN	NaN	NaN	NaN	NaN	NaN	NaN	NaN	NaN	NaN	NaN	NaN
NaN	NaN	NaN	NaN	NaN	NaN	NaN	NaN	NaN	NaN	NaN	NaN	NaN	NaN	NaN	NaN	NaN	NaN	NaN	NaN	NaN	NaN	NaN	NaN	NaN	NaN	NaN	NaN	NaN	NaN	NaN	NaN	NaN	NaN	NaN	NaN	NaN	NaN	NaN	NaN	NaN	NaN	NaN	NaN	NaN	NaN	NaN	NaN	NaN	NaN
NaN	NaN	NaN	NaN	NaN	NaN	NaN	NaN	NaN	NaN	NaN	NaN	NaN	NaN	NaN	NaN	NaN	NaN	NaN	NaN	NaN	NaN	NaN	NaN	NaN	NaN	NaN	NaN	NaN	NaN	NaN	NaN	NaN	NaN	NaN	NaN	NaN	NaN	NaN	NaN	NaN	NaN	NaN	NaN	NaN	NaN	NaN	NaN	NaN	NaN
NaN	NaN	NaN	NaN	NaN	NaN	NaN	NaN	NaN	NaN	NaN	NaN	NaN	NaN	NaN	NaN	NaN	NaN	NaN	NaN	NaN	NaN	NaN	NaN	NaN	NaN	NaN	NaN	NaN	NaN	NaN	NaN	NaN	NaN	NaN	NaN	NaN	NaN	NaN	NaN	NaN	NaN	NaN	NaN	NaN	NaN	NaN	NaN	NaN	NaN
NaN	NaN	NaN	NaN	NaN	NaN	NaN	NaN	NaN	NaN	NaN	NaN	NaN	NaN	NaN	NaN	NaN	NaN	NaN	NaN	NaN	NaN	NaN	NaN	NaN	NaN	NaN	NaN	NaN	NaN	NaN	NaN	NaN	NaN	NaN	NaN	NaN	NaN	NaN	NaN	NaN	NaN	NaN	NaN	NaN	NaN	NaN	NaN	NaN	NaN
NaN	NaN	NaN	NaN	NaN	NaN	NaN	NaN	NaN	NaN	NaN	NaN	NaN	NaN	NaN	NaN	NaN	NaN	NaN	NaN	NaN	NaN	NaN	NaN	NaN	NaN	NaN	NaN	NaN	NaN	NaN	NaN	NaN	NaN	NaN	NaN	NaN	NaN	NaN	NaN	NaN	NaN	NaN	NaN	NaN	NaN	NaN	NaN	NaN	NaN
NaN	NaN	NaN	NaN	NaN	NaN	NaN	NaN	NaN	NaN	NaN	NaN	NaN	NaN	NaN	NaN	NaN	NaN	NaN	NaN	NaN	NaN	NaN	NaN	NaN	NaN	NaN	NaN	NaN	NaN	NaN	NaN	NaN	NaN	NaN	NaN	NaN	NaN	NaN	NaN	NaN	NaN	NaN	NaN	NaN	NaN	NaN	NaN	NaN	NaN
NaN	NaN	NaN	NaN	NaN	NaN	NaN	NaN	NaN	NaN	NaN	NaN	NaN	NaN	NaN	NaN	NaN	NaN	NaN	NaN	NaN	NaN	NaN	NaN	NaN	NaN	NaN	NaN	NaN	NaN	NaN	NaN	NaN	NaN	NaN	NaN	NaN	NaN	NaN	NaN	NaN	NaN	NaN	NaN	NaN	NaN	NaN	NaN	NaN	NaN
NaN	NaN	NaN	NaN	NaN	NaN	NaN	NaN	NaN	NaN	NaN	NaN	NaN	NaN	NaN	NaN	NaN	NaN	NaN	NaN	NaN	NaN	NaN	NaN	NaN	NaN	NaN	NaN	NaN	NaN	NaN	NaN	NaN	NaN	NaN	NaN	NaN	NaN	NaN	NaN	NaN	NaN	NaN	NaN	NaN	NaN	NaN	NaN	NaN	NaN
NaN	NaN	NaN	NaN	NaN	NaN	NaN	NaN	NaN	NaN	NaN	NaN	NaN	NaN	NaN	NaN	NaN	NaN	NaN	NaN	NaN	NaN	NaN	NaN	NaN	NaN	NaN	NaN	NaN	NaN	NaN	NaN	NaN	NaN	NaN	NaN	NaN	NaN	NaN	NaN	NaN	NaN	NaN	NaN	NaN	NaN	NaN	NaN	NaN	NaN
NaN	NaN	NaN	NaN	NaN	NaN	NaN	NaN	NaN	NaN	NaN	NaN	NaN	NaN	NaN	NaN	NaN	NaN	NaN	NaN	NaN	NaN	NaN	NaN	NaN	NaN	NaN	NaN	NaN	NaN	NaN	NaN	NaN	NaN	NaN	NaN	NaN	NaN	NaN	NaN	NaN	NaN	NaN	NaN	NaN	NaN	NaN	NaN	NaN	NaN
NaN	NaN	NaN	NaN	NaN	NaN	NaN	0.0204462175776877	NaN	NaN	NaN	NaN	NaN	NaN	NaN	NaN	NaN	NaN	NaN	NaN	NaN	NaN	NaN	NaN	NaN	NaN	NaN	NaN	NaN	NaN	NaN	NaN	NaN	NaN	NaN	NaN	NaN	NaN	NaN	NaN	NaN	NaN	NaN	NaN	NaN	NaN	NaN	NaN	NaN	NaN
NaN	NaN	NaN	NaN	NaN	NaN	NaN	0.0510414276482629	NaN	NaN	NaN	NaN	NaN	NaN	NaN	NaN	NaN	NaN	NaN	NaN	NaN	NaN	NaN	NaN	NaN	NaN	NaN	NaN	NaN	NaN	NaN	NaN	NaN	NaN	NaN	NaN	NaN	NaN	NaN	NaN	NaN	NaN	NaN	NaN	NaN	NaN	NaN	NaN	NaN	NaN
NaN	NaN	NaN	NaN	NaN	NaN	NaN	0.068376634381464	NaN	NaN	NaN	NaN	NaN	NaN	NaN	NaN	NaN	NaN	NaN	NaN	NaN	NaN	NaN	NaN	NaN	NaN	NaN	NaN	NaN	NaN	NaN	NaN	NaN	NaN	NaN	NaN	NaN	NaN	NaN	NaN	NaN	NaN	NaN	NaN	NaN	NaN	NaN	NaN	NaN	NaN
NaN	NaN	NaN	NaN	NaN	NaN	NaN	0.0564394798620245	NaN	NaN	NaN	NaN	NaN	NaN	NaN	NaN	NaN	NaN	NaN	NaN	NaN	NaN	NaN	NaN	NaN	NaN	NaN	NaN	NaN	NaN	NaN	NaN	NaN	NaN	NaN	NaN	NaN	NaN	NaN	NaN	NaN	NaN	NaN	NaN	NaN	NaN	NaN	NaN	NaN	NaN
NaN	NaN	NaN	NaN	NaN	NaN	NaN	0.157008321356222	NaN	NaN	NaN	NaN	NaN	NaN	NaN	NaN	NaN	NaN	NaN	NaN	NaN	NaN	NaN	NaN	NaN	NaN	NaN	NaN	NaN	NaN	NaN	NaN	NaN	NaN	NaN	NaN	NaN	NaN	NaN	NaN	NaN	NaN	NaN	NaN	NaN	NaN	NaN	NaN	NaN	NaN
NaN	NaN	NaN	NaN	NaN	NaN	NaN	NaN	NaN	NaN	NaN	NaN	NaN	NaN	NaN	NaN	NaN	NaN	NaN	NaN	NaN	NaN	NaN	NaN	NaN	NaN	NaN	NaN	NaN	NaN	NaN	NaN	NaN	NaN	NaN	NaN	NaN	NaN	NaN	NaN	NaN	NaN	NaN	NaN	NaN	NaN	NaN	NaN	NaN	NaN
NaN	NaN	NaN	NaN	NaN	NaN	NaN	NaN	NaN	NaN	NaN	NaN	NaN	NaN	NaN	NaN	NaN	NaN	NaN	NaN	0.0298406316871998	NaN	NaN	NaN	NaN	NaN	NaN	NaN	NaN	NaN	NaN	NaN	NaN	NaN	NaN	NaN	NaN	NaN	NaN	NaN	NaN	NaN	NaN	0.0381235153194854	NaN	NaN	NaN	NaN	NaN	NaN
NaN	NaN	NaN	NaN	NaN	NaN	NaN	NaN	NaN	NaN	NaN	NaN	NaN	NaN	NaN	NaN	NaN	NaN	NaN	NaN	0.0213156052779729	NaN	NaN	NaN	NaN	NaN	NaN	NaN	NaN	NaN	NaN	NaN	NaN	NaN	NaN	NaN	NaN	NaN	NaN	NaN	NaN	NaN	NaN	0.00666272317535171	NaN	NaN	NaN	NaN	NaN	NaN
0.0168362991208465	NaN	NaN	NaN	NaN	NaN	NaN	NaN	NaN	NaN	NaN	NaN	NaN	NaN	0.0731809535673705	NaN	NaN	NaN	NaN	NaN	0.0293718627311543	NaN	NaN	NaN	NaN	NaN	NaN	NaN	NaN	NaN	NaN	NaN	NaN	NaN	NaN	NaN	NaN	NaN	NaN	NaN	NaN	NaN	NaN	0.0627242231921886	NaN	NaN	NaN	NaN	NaN	NaN
0.00932955569563392	NaN	NaN	NaN	NaN	NaN	NaN	NaN	NaN	NaN	NaN	NaN	NaN	NaN	0.0300574628048466	0.0411576833288333	NaN	NaN	NaN	NaN	0.0644675613463426	NaN	NaN	NaN	NaN	NaN	NaN	NaN	NaN	NaN	NaN	NaN	NaN	NaN	NaN	NaN	NaN	NaN	NaN	NaN	NaN	NaN	NaN	0.107701449135032	NaN	NaN	NaN	NaN	NaN	NaN
0.0207291061087068	NaN	NaN	NaN	NaN	NaN	NaN	NaN	NaN	NaN	NaN	NaN	NaN	NaN	0.066311524571202	0.0308892975063667	NaN	NaN	NaN	NaN	0.0772941207181812	NaN	NaN	NaN	NaN	NaN	NaN	NaN	NaN	NaN	NaN	NaN	NaN	NaN	NaN	NaN	NaN	NaN	NaN	NaN	NaN	NaN	NaN	0.0476443369582141	NaN	NaN	NaN	NaN	NaN	NaN
0.0812502664586807	NaN	NaN	NaN	NaN	NaN	NaN	NaN	NaN	NaN	NaN	NaN	NaN	NaN	0.0975207036270156	0.0132651802762157	NaN	NaN	NaN	NaN	0.0176690707697271	NaN	NaN	NaN	NaN	NaN	NaN	NaN	NaN	NaN	NaN	NaN	NaN	NaN	NaN	NaN	NaN	NaN	NaN	NaN	NaN	NaN	NaN	0.0435830775206938	NaN	NaN	NaN	NaN	NaN	NaN
0.0738888240923873	NaN	NaN	NaN	NaN	NaN	NaN	NaN	NaN	NaN	NaN	NaN	NaN	NaN	0.02060038456403	0.0293847510551937	NaN	NaN	NaN	NaN	0.0219410353930967	NaN	NaN	NaN	NaN	NaN	NaN	NaN	NaN	NaN	NaN	NaN	NaN	NaN	NaN	NaN	NaN	NaN	NaN	NaN	NaN	NaN	NaN	0.0481888875139602	NaN	NaN	NaN	NaN	NaN	NaN
0.0612931319422601	NaN	NaN	NaN	NaN	NaN	NaN	NaN	NaN	NaN	NaN	NaN	NaN	NaN	NaN	0.0901826622723427	NaN	NaN	NaN	NaN	0.0696142372318068	NaN	NaN	NaN	NaN	NaN	NaN	NaN	NaN	NaN	NaN	NaN	NaN	NaN	NaN	NaN	NaN	NaN	NaN	NaN	NaN	NaN	NaN	0.088865501056876	NaN	NaN	NaN	NaN	NaN	NaN
NaN	NaN	NaN	NaN	NaN	NaN	NaN	NaN	NaN	NaN	NaN	NaN	NaN	NaN	NaN	0.080288185944142	NaN	NaN	NaN	NaN	NaN	NaN	NaN	NaN	NaN	NaN	NaN	NaN	NaN	NaN	NaN	NaN	NaN	NaN	NaN	NaN	NaN	NaN	NaN	NaN	NaN	NaN	NaN	0.0655505624313561	NaN	NaN	NaN	NaN	NaN	NaN
NaN	NaN	NaN	NaN	NaN	NaN	NaN	NaN	NaN	NaN	NaN	NaN	NaN	NaN	NaN	0.0231837954132266	NaN	NaN	NaN	NaN	NaN	NaN	NaN	NaN	NaN	NaN	NaN	NaN	NaN	NaN	NaN	NaN	NaN	NaN	NaN	NaN	NaN	NaN	NaN	NaN	NaN	NaN	NaN	0.254996785184262	NaN	NaN	NaN	NaN	NaN	NaN
NaN	NaN	NaN	NaN	NaN	NaN	NaN	NaN	NaN	NaN	NaN	NaN	NaN	NaN	NaN	0.0251167969064929	NaN	NaN	NaN	NaN	NaN	NaN	NaN	NaN	NaN	NaN	NaN	NaN	NaN	NaN	NaN	NaN	NaN	NaN	NaN	NaN	NaN	NaN	NaN	NaN	NaN	NaN	NaN	NaN	NaN	NaN	NaN	NaN	NaN	NaN
NaN	NaN	NaN	NaN	NaN	NaN	NaN	NaN	NaN	NaN	NaN	NaN	NaN	NaN	NaN	0.0745240994215233	NaN	NaN	NaN	NaN	NaN	NaN	NaN	NaN	NaN	NaN	NaN	NaN	NaN	NaN	NaN	NaN	NaN	NaN	NaN	NaN	NaN	NaN	NaN	NaN	NaN	NaN	NaN	NaN	NaN	NaN	NaN	NaN	NaN	NaN
NaN	NaN	NaN	NaN	NaN	NaN	NaN	NaN	NaN	NaN	NaN	NaN	NaN	NaN	NaN	0.0226521651250616	NaN	NaN	NaN	NaN	NaN	NaN	NaN	NaN	NaN	NaN	NaN	NaN	NaN	NaN	NaN	NaN	NaN	NaN	NaN	NaN	NaN	NaN	NaN	NaN	NaN	NaN	NaN	NaN	NaN	NaN	NaN	NaN	NaN	NaN
NaN	NaN	NaN	NaN	NaN	NaN	NaN	NaN	NaN	NaN	NaN	NaN	NaN	NaN	NaN	0.0685740145582828	NaN	NaN	NaN	NaN	NaN	NaN	NaN	NaN	NaN	NaN	NaN	NaN	NaN	NaN	NaN	NaN	NaN	NaN	NaN	NaN	NaN	NaN	NaN	NaN	NaN	NaN	NaN	NaN	NaN	NaN	NaN	NaN	NaN	NaN
NaN	NaN	NaN	NaN	NaN	NaN	NaN	NaN	NaN	NaN	NaN	NaN	NaN	NaN	NaN	0.0345591460803143	NaN	NaN	NaN	NaN	NaN	NaN	NaN	NaN	NaN	NaN	NaN	NaN	NaN	NaN	NaN	NaN	NaN	NaN	NaN	NaN	NaN	NaN	NaN	NaN	NaN	NaN	NaN	NaN	NaN	NaN	NaN	NaN	NaN	NaN
NaN	NaN	NaN	NaN	NaN	NaN	NaN	NaN	NaN	NaN	NaN	NaN	NaN	NaN	NaN	NaN	NaN	NaN	NaN	NaN	NaN	NaN	NaN	NaN	NaN	NaN	NaN	NaN	NaN	NaN	NaN	NaN	NaN	NaN	NaN	NaN	NaN	NaN	NaN	NaN	NaN	NaN	NaN	NaN	NaN	NaN	NaN	NaN	NaN	NaN
NaN	NaN	NaN	NaN	NaN	NaN	NaN	NaN	NaN	NaN	NaN	NaN	NaN	NaN	NaN	NaN	NaN	NaN	NaN	NaN	NaN	NaN	NaN	NaN	NaN	NaN	NaN	NaN	NaN	NaN	NaN	NaN	NaN	NaN	NaN	NaN	NaN	NaN	NaN	NaN	NaN	NaN	NaN	0.0442689519891295	NaN	NaN	NaN	NaN	NaN	NaN
NaN	NaN	NaN	NaN	NaN	NaN	NaN	NaN	NaN	NaN	NaN	NaN	NaN	NaN	NaN	NaN	NaN	NaN	NaN	NaN	NaN	NaN	NaN	NaN	NaN	NaN	NaN	NaN	NaN	NaN	NaN	NaN	NaN	NaN	NaN	NaN	NaN	NaN	NaN	NaN	NaN	NaN	NaN	0.0879031451309742	NaN	NaN	NaN	NaN	NaN	NaN
NaN	NaN	NaN	NaN	NaN	NaN	NaN	NaN	NaN	NaN	NaN	NaN	NaN	NaN	NaN	NaN	NaN	NaN	NaN	NaN	NaN	NaN	NaN	NaN	NaN	NaN	NaN	NaN	NaN	NaN	NaN	NaN	NaN	NaN	NaN	NaN	NaN	NaN	NaN	NaN	NaN	NaN	NaN	0.0434407359492429	NaN	NaN	NaN	NaN	NaN	NaN
NaN	NaN	NaN	NaN	NaN	NaN	NaN	NaN	NaN	NaN	NaN	NaN	NaN	NaN	NaN	NaN	NaN	NaN	NaN	NaN	NaN	NaN	NaN	NaN	NaN	NaN	NaN	NaN	NaN	NaN	NaN	NaN	NaN	NaN	NaN	NaN	NaN	NaN	NaN	NaN	NaN	NaN	NaN	0.0829334681358094	NaN	NaN	NaN	NaN	NaN	NaN
NaN	NaN	NaN	NaN	NaN	NaN	NaN	NaN	NaN	NaN	NaN	NaN	NaN	NaN	NaN	NaN	NaN	0.168428921911709	NaN	NaN	NaN	NaN	NaN	NaN	NaN	NaN	NaN	NaN	NaN	NaN	NaN	NaN	NaN	NaN	NaN	NaN	NaN	NaN	NaN	NaN	NaN	NaN	NaN	0.0417904507775238	NaN	NaN	NaN	NaN	NaN	NaN
NaN	NaN	NaN	NaN	NaN	NaN	NaN	NaN	NaN	NaN	NaN	NaN	NaN	NaN	NaN	NaN	NaN	0.0781865489386225	NaN	NaN	NaN	NaN	NaN	NaN	NaN	NaN	NaN	NaN	NaN	NaN	NaN	NaN	NaN	NaN	NaN	NaN	NaN	NaN	NaN	NaN	NaN	NaN	NaN	0.0450200673792624	NaN	NaN	NaN	NaN	NaN	NaN
NaN	NaN	NaN	NaN	NaN	NaN	NaN	NaN	NaN	NaN	NaN	NaN	NaN	NaN	NaN	NaN	NaN	0.02021375568563	NaN	NaN	NaN	NaN	NaN	NaN	NaN	NaN	NaN	NaN	NaN	NaN	NaN	NaN	NaN	NaN	NaN	NaN	NaN	NaN	NaN	NaN	NaN	NaN	NaN	0.074483168931176	NaN	NaN	NaN	NaN	NaN	NaN
NaN	NaN	NaN	NaN	NaN	NaN	NaN	NaN	NaN	NaN	NaN	NaN	NaN	NaN	NaN	NaN	NaN	0.00728895445146681	NaN	NaN	NaN	NaN	NaN	NaN	NaN	NaN	NaN	NaN	NaN	NaN	NaN	NaN	NaN	NaN	NaN	NaN	NaN	NaN	NaN	NaN	NaN	NaN	NaN	0.0179339015761352	NaN	NaN	NaN	NaN	NaN	NaN
NaN	NaN	NaN	NaN	NaN	NaN	NaN	NaN	NaN	NaN	NaN	NaN	NaN	NaN	NaN	NaN	NaN	0.0546747491506875	NaN	NaN	NaN	NaN	NaN	NaN	NaN	NaN	NaN	NaN	NaN	NaN	NaN	NaN	NaN	NaN	NaN	NaN	NaN	NaN	NaN	NaN	NaN	NaN	NaN	0.0511034050751949	NaN	NaN	NaN	NaN	NaN	NaN
NaN	NaN	NaN	NaN	NaN	NaN	NaN	NaN	NaN	NaN	NaN	NaN	NaN	NaN	NaN	NaN	NaN	0.0599713923784165	NaN	NaN	NaN	NaN	NaN	NaN	NaN	NaN	NaN	NaN	NaN	NaN	NaN	NaN	NaN	NaN	NaN	NaN	NaN	NaN	NaN	NaN	NaN	NaN	NaN	0.0419995698777413	NaN	NaN	NaN	NaN	NaN	NaN
NaN	NaN	NaN	NaN	NaN	NaN	NaN	NaN	NaN	NaN	NaN	NaN	NaN	NaN	NaN	NaN	NaN	NaN	NaN	NaN	NaN	NaN	NaN	NaN	NaN	NaN	NaN	NaN	NaN	NaN	NaN	NaN	NaN	NaN	NaN	NaN	NaN	NaN	NaN	NaN	NaN	NaN	NaN	0.0336250050438148	NaN	NaN	NaN	NaN	NaN	NaN
NaN	NaN	NaN	NaN	NaN	NaN	NaN	NaN	NaN	NaN	NaN	NaN	NaN	NaN	NaN	NaN	NaN	NaN	NaN	NaN	NaN	NaN	NaN	NaN	NaN	NaN	NaN	NaN	NaN	NaN	NaN	NaN	NaN	NaN	NaN	NaN	NaN	NaN	NaN	NaN	NaN	NaN	NaN	NaN	NaN	NaN	NaN	NaN	NaN	NaN
NaN	NaN	NaN	NaN	NaN	NaN	NaN	NaN	NaN	NaN	NaN	NaN	NaN	NaN	NaN	NaN	NaN	NaN	NaN	NaN	NaN	NaN	NaN	NaN	NaN	NaN	NaN	NaN	NaN	NaN	NaN	NaN	NaN	NaN	NaN	NaN	NaN	NaN	NaN	NaN	NaN	NaN	NaN	NaN	NaN	NaN	NaN	NaN	NaN	0.0696171350710741
NaN	NaN	NaN	NaN	NaN	NaN	NaN	NaN	NaN	NaN	NaN	NaN	NaN	NaN	NaN	NaN	NaN	0.0503067339824884	NaN	NaN	NaN	NaN	NaN	NaN	NaN	NaN	NaN	NaN	NaN	NaN	NaN	NaN	NaN	NaN	NaN	NaN	NaN	NaN	NaN	NaN	NaN	NaN	NaN	NaN	NaN	NaN	NaN	NaN	NaN	0.0234094931954838
NaN	NaN	NaN	NaN	NaN	NaN	NaN	NaN	NaN	NaN	NaN	NaN	NaN	NaN	NaN	NaN	NaN	0.017982093131554	NaN	NaN	NaN	NaN	NaN	NaN	NaN	NaN	NaN	NaN	NaN	NaN	NaN	NaN	NaN	NaN	NaN	NaN	NaN	NaN	NaN	NaN	NaN	NaN	NaN	NaN	NaN	NaN	NaN	NaN	NaN	0.0231963657054885
NaN	NaN	NaN	NaN	NaN	NaN	NaN	NaN	NaN	NaN	NaN	NaN	NaN	NaN	NaN	NaN	NaN	0.0166802539103928	NaN	NaN	NaN	NaN	NaN	NaN	NaN	NaN	NaN	NaN	NaN	NaN	NaN	NaN	NaN	NaN	NaN	NaN	NaN	NaN	NaN	NaN	NaN	NaN	NaN	NaN	NaN	NaN	NaN	NaN	NaN	0.0703355792435273
NaN	NaN	NaN	NaN	NaN	NaN	NaN	NaN	NaN	NaN	NaN	NaN	NaN	NaN	NaN	NaN	NaN	0.240118815025242	NaN	NaN	NaN	NaN	NaN	NaN	NaN	NaN	NaN	NaN	NaN	NaN	NaN	NaN	NaN	NaN	NaN	NaN	NaN	NaN	NaN	NaN	NaN	NaN	NaN	NaN	NaN	NaN	NaN	NaN	NaN	0.0417447589089323
NaN	NaN	NaN	NaN	NaN	NaN	NaN	NaN	NaN	NaN	NaN	NaN	NaN	NaN	NaN	NaN	NaN	0.215423580106649	NaN	NaN	NaN	NaN	NaN	0.565750312497982	NaN	NaN	NaN	NaN	NaN	NaN	NaN	NaN	NaN	NaN	NaN	NaN	NaN	NaN	NaN	NaN	NaN	NaN	NaN	NaN	NaN	NaN	NaN	NaN	NaN	0.0377377474428291
NaN	NaN	NaN	NaN	NaN	NaN	NaN	NaN	NaN	NaN	NaN	NaN	NaN	NaN	NaN	NaN	NaN	0.00418444440136261	NaN	NaN	NaN	NaN	NaN	0.0325310652677333	NaN	NaN	NaN	NaN	NaN	NaN	NaN	NaN	NaN	NaN	NaN	NaN	NaN	NaN	NaN	NaN	NaN	NaN	NaN	NaN	NaN	NaN	NaN	NaN	NaN	0.0705365646761262
NaN	NaN	NaN	NaN	NaN	NaN	NaN	NaN	NaN	NaN	NaN	NaN	NaN	NaN	NaN	NaN	NaN	NaN	NaN	NaN	NaN	NaN	NaN	0.00761465992123793	NaN	NaN	NaN	NaN	NaN	NaN	NaN	NaN	NaN	NaN	NaN	NaN	NaN	NaN	NaN	NaN	NaN	NaN	0.0262885464779706	NaN	NaN	NaN	NaN	NaN	NaN	0.0126262557872275
NaN	NaN	NaN	NaN	NaN	NaN	NaN	NaN	NaN	NaN	NaN	NaN	0.488248927977039	NaN	NaN	NaN	NaN	NaN	NaN	NaN	NaN	NaN	NaN	0.0619850592517055	NaN	NaN	NaN	NaN	NaN	NaN	NaN	NaN	NaN	NaN	NaN	NaN	NaN	NaN	NaN	NaN	NaN	NaN	0.00861549169872834	0.0334681422383865	NaN	NaN	NaN	NaN	NaN	NaN
NaN	NaN	NaN	NaN	NaN	NaN	NaN	NaN	NaN	NaN	NaN	NaN	0.0475453491066331	NaN	NaN	NaN	NaN	NaN	NaN	NaN	NaN	NaN	NaN	0.0987841943291335	NaN	NaN	NaN	NaN	NaN	NaN	NaN	NaN	NaN	NaN	NaN	NaN	NaN	NaN	NaN	NaN	NaN	NaN	0.0680543251456986	0.0256171758669109	NaN	NaN	NaN	NaN	NaN	NaN
NaN	NaN	0.542360762084984	NaN	NaN	NaN	NaN	NaN	NaN	NaN	NaN	NaN	0.0497996825307664	NaN	NaN	NaN	NaN	NaN	NaN	NaN	0.0389147180189568	NaN	NaN	0.0693223228842432	NaN	NaN	NaN	NaN	NaN	NaN	NaN	NaN	NaN	NaN	NaN	NaN	NaN	NaN	NaN	NaN	NaN	NaN	0.0730552134164539	0.0409291978251393	NaN	NaN	NaN	NaN	NaN	NaN
NaN	NaN	0.0610008577696792	NaN	NaN	NaN	NaN	NaN	NaN	NaN	NaN	NaN	0.0495031224258918	NaN	NaN	NaN	NaN	NaN	NaN	NaN	0.0568677603798319	NaN	NaN	0.0135896797201479	NaN	NaN	NaN	NaN	NaN	NaN	NaN	NaN	NaN	NaN	NaN	NaN	NaN	NaN	NaN	NaN	NaN	NaN	0.0778657174782589	0.0653135124033989	NaN	NaN	NaN	NaN	NaN	NaN
NaN	NaN	0.0127632177584868	NaN	NaN	NaN	NaN	NaN	NaN	NaN	NaN	NaN	0.50961615944215	NaN	NaN	NaN	NaN	NaN	NaN	NaN	0.0570264033391285	NaN	NaN	0.0996168956911666	NaN	NaN	NaN	NaN	NaN	NaN	NaN	NaN	NaN	NaN	NaN	NaN	NaN	NaN	NaN	NaN	NaN	NaN	0.140234755686994	0.0310497260589097	NaN	NaN	NaN	NaN	NaN	NaN
NaN	NaN	0.0578165389491138	NaN	NaN	NaN	NaN	NaN	NaN	NaN	NaN	NaN	0.500965849049255	NaN	NaN	NaN	NaN	NaN	NaN	NaN	0.0810513339633436	NaN	NaN	0.0435613851482304	NaN	NaN	NaN	NaN	NaN	NaN	NaN	NaN	NaN	NaN	NaN	NaN	NaN	NaN	NaN	NaN	NaN	NaN	0.0394663049165513	0.0684977916661299	NaN	NaN	NaN	NaN	NaN	NaN
NaN	NaN	0.0726734103779754	NaN	NaN	NaN	NaN	NaN	NaN	NaN	NaN	NaN	0.0386140942987606	NaN	NaN	NaN	NaN	NaN	NaN	NaN	0.0869635896734489	NaN	NaN	0.0368681263453668	NaN	NaN	NaN	NaN	NaN	NaN	NaN	NaN	NaN	NaN	NaN	NaN	NaN	NaN	NaN	NaN	NaN	NaN	0.0923848777297913	NaN	NaN	NaN	NaN	NaN	NaN	NaN
NaN	NaN	0.0285743118742333	NaN	NaN	NaN	NaN	NaN	NaN	NaN	NaN	NaN	NaN	NaN	NaN	NaN	NaN	NaN	NaN	NaN	0.0790660377211747	NaN	NaN	0.33006537093426	NaN	NaN	NaN	NaN	NaN	NaN	NaN	NaN	NaN	NaN	NaN	NaN	NaN	NaN	NaN	NaN	NaN	NaN	0.0214178933888601	NaN	NaN	NaN	NaN	NaN	NaN	NaN
NaN	0.0159459731038795	0.146601658694748	NaN	NaN	NaN	NaN	NaN	NaN	NaN	NaN	NaN	NaN	NaN	NaN	NaN	NaN	NaN	NaN	NaN	0.105250798065959	NaN	NaN	0.299558152882385	NaN	NaN	NaN	NaN	NaN	NaN	NaN	NaN	NaN	NaN	NaN	NaN	NaN	NaN	NaN	NaN	NaN	0.0886572172475771	0.0490068741357065	NaN	NaN	NaN	NaN	NaN	NaN	NaN
NaN	0.0106114580456409	NaN	NaN	NaN	NaN	NaN	NaN	NaN	NaN	NaN	NaN	NaN	NaN	NaN	NaN	NaN	NaN	NaN	NaN	NaN	NaN	NaN	0.584699675001835	NaN	NaN	NaN	NaN	NaN	NaN	NaN	NaN	NaN	NaN	NaN	NaN	NaN	0.070439232815789	NaN	NaN	NaN	0.0782134726163735	0.0455932345248229	NaN	NaN	NaN	NaN	NaN	NaN	NaN
NaN	0.0149962426292562	NaN	NaN	NaN	NaN	NaN	NaN	NaN	NaN	NaN	NaN	NaN	NaN	NaN	NaN	NaN	NaN	NaN	NaN	NaN	NaN	NaN	NaN	NaN	NaN	NaN	NaN	NaN	NaN	NaN	NaN	NaN	NaN	NaN	NaN	NaN	0.0678578428430622	NaN	NaN	NaN	0.11980807373663	0.0627021710575489	0.0492443827436002	NaN	NaN	NaN	NaN	NaN	NaN
NaN	0.0691182657970319	NaN	NaN	NaN	NaN	NaN	NaN	NaN	NaN	NaN	NaN	NaN	NaN	NaN	NaN	NaN	NaN	NaN	NaN	NaN	NaN	NaN	NaN	NaN	NaN	NaN	NaN	NaN	NaN	NaN	NaN	NaN	NaN	NaN	NaN	NaN	0.0312634890319853	NaN	NaN	NaN	0.147737500083569	0.0663687666050408	0.00114411860916397	NaN	0.111441210735119	NaN	NaN	NaN	NaN
NaN	0.0665003165726773	NaN	NaN	NaN	NaN	NaN	NaN	NaN	NaN	NaN	NaN	NaN	NaN	NaN	NaN	NaN	NaN	NaN	NaN	NaN	NaN	NaN	NaN	NaN	NaN	NaN	NaN	NaN	NaN	NaN	NaN	NaN	NaN	NaN	NaN	NaN	0.077664705196178	NaN	NaN	NaN	0.0209939933141464	0.0267574670109335	0.033722474739316	NaN	0.123332287002732	NaN	NaN	NaN	NaN
NaN	0.0703653420579548	NaN	NaN	NaN	NaN	NaN	NaN	NaN	NaN	NaN	NaN	NaN	NaN	NaN	NaN	NaN	NaN	NaN	NaN	NaN	NaN	NaN	NaN	NaN	NaN	NaN	NaN	NaN	NaN	NaN	NaN	NaN	NaN	NaN	NaN	NaN	0.0209762008875267	NaN	NaN	NaN	0.0425307469040034	0.03662365701456	0.0710542666218468	NaN	0.0390725982837018	NaN	NaN	NaN	NaN
NaN	0.209399481308008	NaN	NaN	NaN	NaN	NaN	NaN	NaN	NaN	NaN	NaN	NaN	NaN	NaN	NaN	NaN	NaN	NaN	NaN	NaN	NaN	NaN	NaN	NaN	NaN	NaN	NaN	NaN	NaN	NaN	NaN	NaN	NaN	NaN	NaN	NaN	0.0196548816863061	NaN	NaN	NaN	0.368578679377266	0.0367078770054059	0.0641893883357129	NaN	0.0230631876279845	NaN	NaN	NaN	NaN
NaN	0.276712113493212	NaN	NaN	NaN	NaN	NaN	NaN	NaN	NaN	NaN	NaN	NaN	NaN	NaN	NaN	NaN	NaN	NaN	NaN	NaN	NaN	NaN	NaN	NaN	NaN	NaN	NaN	NaN	NaN	NaN	NaN	NaN	NaN	NaN	NaN	NaN	0.0325980939859017	NaN	NaN	NaN	NaN	0.0746982426733449	0.0255654403359916	NaN	0.0584680378048287	NaN	NaN	NaN	NaN
NaN	0.0644670394037501	NaN	NaN	NaN	NaN	NaN	NaN	NaN	NaN	NaN	NaN	NaN	NaN	NaN	NaN	NaN	NaN	NaN	NaN	NaN	NaN	NaN	NaN	NaN	NaN	NaN	NaN	NaN	NaN	NaN	NaN	NaN	NaN	NaN	NaN	NaN	0.0440324128526691	NaN	NaN	NaN	NaN	0.0246058393839921	0.328839731535118	NaN	0.022119027639553	NaN	NaN	NaN	NaN
NaN	NaN	NaN	NaN	NaN	NaN	NaN	NaN	NaN	NaN	NaN	NaN	NaN	NaN	NaN	NaN	NaN	NaN	NaN	NaN	NaN	NaN	NaN	NaN	NaN	NaN	NaN	NaN	NaN	NaN	NaN	NaN	NaN	NaN	NaN	NaN	NaN	0.0206338990092788	NaN	NaN	NaN	NaN	0.0709856504325429	0.319377134922889	NaN	NaN	NaN	NaN	NaN	NaN
NaN	NaN	NaN	NaN	NaN	NaN	NaN	NaN	NaN	NaN	NaN	NaN	NaN	NaN	NaN	NaN	NaN	NaN	NaN	NaN	NaN	NaN	NaN	NaN	NaN	NaN	NaN	NaN	NaN	NaN	NaN	NaN	NaN	NaN	NaN	NaN	NaN	NaN	NaN	NaN	NaN	NaN	NaN	0.200849565212782	NaN	NaN	NaN	NaN	NaN	NaN
NaN	NaN	NaN	NaN	NaN	NaN	NaN	NaN	NaN	NaN	NaN	NaN	0.0670821276468991	NaN	NaN	NaN	NaN	NaN	NaN	0.0419764658056802	NaN	NaN	NaN	NaN	NaN	NaN	NaN	NaN	NaN	NaN	NaN	NaN	NaN	NaN	NaN	NaN	NaN	NaN	NaN	NaN	NaN	NaN	NaN	0.15960485894857	NaN	NaN	NaN	NaN	NaN	NaN
0.0613268191972593	NaN	NaN	NaN	NaN	NaN	NaN	NaN	NaN	NaN	NaN	NaN	0.0542683205121098	NaN	NaN	NaN	NaN	NaN	NaN	0.0786578101306851	NaN	NaN	NaN	NaN	NaN	NaN	NaN	NaN	NaN	NaN	NaN	NaN	NaN	NaN	NaN	NaN	NaN	NaN	NaN	NaN	NaN	NaN	NaN	0.0757175325903054	NaN	NaN	NaN	NaN	NaN	NaN
0.208253548750289	NaN	NaN	NaN	NaN	NaN	NaN	NaN	NaN	NaN	NaN	0.484345535830624	0.0582149408628405	NaN	NaN	NaN	NaN	NaN	NaN	0.103726110694295	NaN	0.0519755025180084	NaN	NaN	NaN	NaN	NaN	NaN	NaN	NaN	NaN	NaN	NaN	NaN	NaN	NaN	NaN	NaN	NaN	NaN	NaN	NaN	NaN	0.501860956669059	NaN	NaN	NaN	NaN	NaN	NaN
0.201846708837352	NaN	NaN	NaN	NaN	NaN	NaN	NaN	NaN	NaN	NaN	0.0343430204475363	0.0649069655628588	NaN	NaN	NaN	NaN	NaN	NaN	0.273722368374977	NaN	0.76661087769763	NaN	NaN	NaN	NaN	NaN	NaN	NaN	NaN	NaN	NaN	NaN	NaN	NaN	NaN	NaN	NaN	NaN	NaN	NaN	NaN	NaN	0.265923124198699	NaN	NaN	0.116168667785371	NaN	NaN	NaN
0.548506490305349	NaN	NaN	NaN	NaN	NaN	NaN	NaN	NaN	NaN	NaN	0.0321063368347737	0.0617842981098793	NaN	NaN	NaN	NaN	NaN	NaN	0.351437805744819	NaN	0.792681165121889	NaN	NaN	NaN	NaN	NaN	NaN	NaN	NaN	NaN	NaN	NaN	NaN	NaN	NaN	NaN	NaN	NaN	NaN	NaN	NaN	NaN	NaN	NaN	NaN	0.0426323199509235	NaN	NaN	0.0463066514421499
0.566484783000529	NaN	NaN	NaN	NaN	NaN	NaN	NaN	NaN	NaN	NaN	0.0501453041030548	0.0714717843409568	NaN	NaN	NaN	NaN	NaN	NaN	0.0824329717393051	NaN	0.0322841505345612	NaN	NaN	NaN	NaN	NaN	NaN	NaN	NaN	NaN	NaN	NaN	NaN	NaN	NaN	NaN	NaN	NaN	NaN	NaN	NaN	NaN	NaN	NaN	NaN	0.067552134450809	NaN	NaN	0.049232300457705
0.46056940088123	NaN	NaN	NaN	NaN	NaN	NaN	NaN	NaN	NaN	NaN	0.0672238181625233	0.0670529704807496	NaN	NaN	NaN	NaN	NaN	NaN	0.024073942111263	NaN	0.0207318384255458	NaN	NaN	NaN	0.0179912667607302	NaN	NaN	NaN	NaN	NaN	NaN	NaN	NaN	NaN	NaN	NaN	NaN	NaN	NaN	NaN	NaN	NaN	NaN	NaN	NaN	0.0491809365711296	NaN	NaN	0.0410395724275632
NaN	NaN	NaN	NaN	NaN	NaN	NaN	NaN	NaN	NaN	NaN	0.76694766324874	0.0779860577637928	NaN	NaN	NaN	NaN	NaN	NaN	0.0294224793439677	NaN	0.529497028669038	NaN	NaN	NaN	0.0342497237452087	NaN	NaN	NaN	NaN	NaN	NaN	NaN	NaN	NaN	NaN	NaN	NaN	NaN	NaN	NaN	NaN	NaN	NaN	NaN	NaN	0.0331594931309453	NaN	NaN	0.0653968635896492
NaN	NaN	NaN	NaN	NaN	NaN	NaN	NaN	NaN	NaN	NaN	NaN	0.0245582675187209	NaN	NaN	NaN	NaN	NaN	NaN	0.0815646506371505	NaN	0.611407972187682	NaN	NaN	NaN	0.0743212542228483	NaN	NaN	NaN	NaN	NaN	NaN	NaN	NaN	NaN	NaN	NaN	NaN	NaN	NaN	NaN	NaN	NaN	NaN	NaN	NaN	NaN	NaN	NaN	0.0235519787474576
NaN	NaN	NaN	NaN	NaN	NaN	NaN	NaN	NaN	NaN	NaN	NaN	NaN	NaN	NaN	NaN	NaN	NaN	NaN	0.0746842395446459	NaN	0.139276667664018	NaN	NaN	NaN	0.0310265782269457	NaN	NaN	NaN	NaN	NaN	NaN	NaN	NaN	NaN	NaN	NaN	NaN	NaN	NaN	NaN	NaN	NaN	NaN	NaN	NaN	NaN	NaN	NaN	0.0537438532438406
NaN	NaN	NaN	NaN	NaN	NaN	NaN	NaN	NaN	NaN	NaN	NaN	NaN	NaN	NaN	NaN	NaN	NaN	NaN	0.0710449529392601	NaN	0.058093259999781	NaN	NaN	NaN	0.0111572440155987	NaN	NaN	NaN	NaN	NaN	NaN	NaN	NaN	NaN	NaN	NaN	NaN	NaN	NaN	NaN	NaN	NaN	NaN	NaN	NaN	NaN	NaN	NaN	0.0425989310077026
NaN	NaN	NaN	NaN	NaN	0.0129226580666305	NaN	NaN	NaN	0.38086567014371	NaN	NaN	NaN	NaN	NaN	NaN	NaN	NaN	NaN	0.0824437717524136	NaN	0.0432914436483718	NaN	NaN	NaN	0.0347301494360561	NaN	NaN	NaN	NaN	NaN	NaN	NaN	NaN	NaN	NaN	0.0772685005058086	NaN	NaN	NaN	NaN	0.52598769424237	NaN	NaN	NaN	NaN	NaN	NaN	NaN	NaN
NaN	NaN	NaN	NaN	NaN	0.0504565680936038	NaN	NaN	NaN	0.413049526681889	NaN	NaN	NaN	NaN	NaN	0.0684825636731781	NaN	NaN	NaN	0.0185662975555803	NaN	0.0645821445320558	NaN	NaN	NaN	0.0851378699063446	NaN	NaN	NaN	NaN	NaN	NaN	NaN	NaN	NaN	NaN	0.0570791941200699	NaN	NaN	NaN	NaN	0.0310095916630609	NaN	NaN	NaN	NaN	NaN	NaN	0.034758247640517	NaN
NaN	NaN	NaN	NaN	NaN	0.0370513329518688	NaN	NaN	NaN	0.050454736309605	NaN	NaN	NaN	NaN	NaN	0.0637568142795088	NaN	0.0316447061699507	NaN	0.0312848979237227	NaN	0.0725589939809287	NaN	NaN	NaN	0.0272374415759044	NaN	NaN	NaN	NaN	NaN	NaN	NaN	NaN	NaN	NaN	0.0312477997654614	NaN	NaN	NaN	NaN	0.0543377205080216	0.0322458305318108	NaN	NaN	NaN	NaN	NaN	0.0586015366078705	NaN
NaN	NaN	NaN	NaN	NaN	0.0236960037116926	NaN	NaN	NaN	0.0747658209684619	NaN	NaN	NaN	NaN	NaN	0.0703805177349301	NaN	0.0352409341117331	NaN	NaN	NaN	0.0827951984407371	NaN	NaN	NaN	0.0966883367838161	NaN	NaN	NaN	NaN	NaN	NaN	NaN	NaN	NaN	NaN	0.0525227249114813	NaN	NaN	NaN	NaN	0.0179693094034018	0.0170156375553303	NaN	NaN	NaN	NaN	NaN	0.0271453767380583	NaN
NaN	NaN	NaN	NaN	NaN	0.0476762543721817	NaN	NaN	NaN	0.0702969234341738	NaN	NaN	NaN	NaN	NaN	0.0655682168384413	NaN	0.0196054657735242	NaN	NaN	NaN	0.0627912778898693	NaN	NaN	NaN	0.0257804402946597	NaN	NaN	NaN	NaN	NaN	NaN	NaN	NaN	NaN	NaN	0.138768088801009	NaN	NaN	NaN	NaN	0.0749642156644288	0.0639003766235542	NaN	NaN	NaN	NaN	0.217522688764206	0.0734494427320702	NaN
NaN	NaN	NaN	NaN	NaN	0.104397619216003	NaN	NaN	NaN	0.0115136702763523	NaN	NaN	NaN	NaN	NaN	0.105815351331564	NaN	0.0420381966597236	NaN	NaN	0.0152982675697573	0.029273257219707	NaN	NaN	NaN	0.0489017380956758	NaN	NaN	NaN	NaN	0.033654751451887	NaN	NaN	NaN	NaN	NaN	0.12345920142901	0.0312413016575371	NaN	NaN	NaN	0.0745711241191565	0.651331588252093	NaN	NaN	NaN	NaN	0.0344729779654566	0.0500345507324127	NaN
NaN	NaN	NaN	NaN	NaN	0.0664293388566925	NaN	NaN	NaN	0.059542307346928	NaN	NaN	NaN	NaN	NaN	0.0847718977983339	NaN	0.0880090253228867	NaN	NaN	0.0231677392655872	0.0528261418675014	NaN	NaN	NaN	0.0604173265269038	NaN	NaN	NaN	NaN	0.0168581966431001	0.0173097284372863	NaN	NaN	NaN	NaN	0.0286372378868098	0.132232388539629	NaN	NaN	NaN	0.0108703445753096	0.553428302689078	NaN	NaN	NaN	NaN	0.0354749560144944	NaN	0.0280131687501371
NaN	NaN	NaN	NaN	0.359412288353571	0.0410775422828772	NaN	NaN	NaN	0.0705885666051202	NaN	NaN	NaN	NaN	NaN	0.0831272113273994	NaN	0.0590360991710848	NaN	NaN	0.0229205883372619	NaN	NaN	NaN	NaN	0.0316469130315644	0.357614478254129	NaN	NaN	NaN	0.0400266883625432	0.0675498649942832	NaN	NaN	NaN	NaN	0.111700272540635	0.0675758411839837	NaN	NaN	NaN	0.0355558022053449	0.0783895830213102	NaN	NaN	NaN	NaN	0.0263108883571455	NaN	0.0316526459357473
NaN	NaN	NaN	NaN	0.0640253971192295	0.120676361819438	NaN	NaN	NaN	0.103636448015476	NaN	NaN	NaN	NaN	NaN	0.0748343908771496	NaN	0.0442309925758386	NaN	NaN	0.131010531369579	NaN	NaN	NaN	NaN	0.0639684811940019	0.034327149531471	NaN	NaN	NaN	0.0337465111867338	0.037698192990444	NaN	NaN	0.0286737103351039	NaN	0.0248825053151891	0.0393865831500333	NaN	NaN	NaN	0.0548397653320398	NaN	NaN	NaN	NaN	NaN	0.0344512532387538	NaN	0.0281420560168475
NaN	NaN	NaN	NaN	0.0204757541820914	0.151601115027054	NaN	NaN	NaN	NaN	0.0561805730328965	NaN	NaN	NaN	NaN	0.0205073227460495	NaN	0.075922457853008	NaN	NaN	0.138056868003156	NaN	NaN	0.0322813802017302	NaN	0.0481339457109626	0.0173623986000469	NaN	NaN	0.0234085748363781	0.0175003623611561	0.0694352520300114	NaN	NaN	0.0592237435017507	NaN	NaN	0.0225598846003647	NaN	NaN	NaN	0.0855352869701244	NaN	NaN	NaN	NaN	NaN	0.0354281404726565	NaN	0.039105856749813
NaN	0.0159608139614537	NaN	NaN	0.0872895806062284	0.540366556926804	NaN	NaN	NaN	NaN	0.023673698256908	NaN	NaN	NaN	NaN	0.0519397800056003	NaN	0.0529467420988026	NaN	NaN	0.00346564610822697	NaN	NaN	0.296784794153155	NaN	0.0731828647866739	0.0282119686031081	NaN	NaN	0.0329754324833195	0.0596729101989965	0.0944549291772861	NaN	NaN	0.142557081278278	NaN	NaN	0.0312067069761689	NaN	NaN	NaN	0.0328880637948863	NaN	NaN	NaN	NaN	NaN	NaN	NaN	0.0680634542703524
NaN	0.027375237337594	NaN	NaN	0.125743267553369	0.559482548254654	NaN	NaN	NaN	NaN	0.092562771347284	NaN	NaN	NaN	NaN	0.0524554956043428	NaN	0.0293154844259305	NaN	NaN	0.0523342428651774	NaN	NaN	0.303842223674111	NaN	0.0504098044621229	0.0651585834890213	NaN	NaN	0.0568166219696675	0.0401146577566735	0.0354386925462192	NaN	NaN	0.0257351846602654	NaN	NaN	0.0388920833974303	NaN	NaN	NaN	0.0754396384448157	NaN	NaN	NaN	NaN	0.0407110770203781	NaN	NaN	0.0218988554898419
NaN	0.035684858300061	NaN	NaN	0.0564957644120995	0.0497863974188884	NaN	NaN	NaN	NaN	0.076709641534246	0.0517260539207938	NaN	NaN	NaN	0.0337561945054574	0.0755771084371645	0.0583516310569666	NaN	0.0711308522388444	0.0269382507382272	NaN	NaN	0.0260714643333661	NaN	0.0500447146623767	0.0315318822188783	NaN	NaN	0.023758620133899	0.0933406581079201	NaN	NaN	NaN	0.0270100479436564	NaN	NaN	0.0554456836481086	NaN	NaN	NaN	0.0531222647653564	NaN	NaN	NaN	NaN	0.050997214862164	NaN	NaN	0.0486528562936244
NaN	0.0645358640799315	NaN	NaN	0.0307385881167216	0.508164983634087	NaN	NaN	NaN	NaN	0.326511129284108	0.0923720982218567	NaN	NaN	NaN	0.0424527589128708	0.0764466038329808	0.0909315947012906	NaN	0.0523280594113171	0.0900960903022929	NaN	NaN	0.0142372422493547	NaN	0.051646359085121	0.0260904027894568	NaN	NaN	0.0393749722016395	0.34661854025261	NaN	NaN	NaN	0.0368189805115529	NaN	NaN	0.0648010775561592	NaN	NaN	NaN	0.0795078016779652	NaN	NaN	NaN	NaN	0.0540604288913351	NaN	NaN	0.0854902138518363
NaN	0.0541404422586203	NaN	NaN	0.0309518587608151	NaN	NaN	NaN	NaN	NaN	0.386149526195789	0.0749621560815436	NaN	NaN	NaN	0.0656637583077434	0.0879986959027892	0.0826012257676586	NaN	0.0440009871992925	0.0540231130750099	NaN	NaN	0.0663489194281207	NaN	0.0190567667451614	0.0806621222193839	0.052319445821613	NaN	0.0648681921403134	0.340695512841412	NaN	NaN	NaN	0.0532542690016933	NaN	NaN	0.0648006460379839	NaN	NaN	NaN	0.0279586777926928	NaN	NaN	NaN	NaN	0.0347990036575316	NaN	NaN	0.0702805943244895
NaN	0.0239933712679415	NaN	NaN	0.0247735727141643	NaN	NaN	NaN	NaN	NaN	NaN	0.0631041963924457	NaN	NaN	NaN	0.0607403940381276	0.0442720677731003	0.0498810989057784	NaN	0.0366700880673754	0.0179809554148142	NaN	NaN	0.0441821758161687	NaN	0.0952762747912995	0.0368528436802957	0.04031736369124	NaN	0.0512141157623942	0.0850385946417487	NaN	NaN	NaN	0.0757185341194535	NaN	NaN	0.0148973603187248	NaN	NaN	NaN	0.112792354271889	NaN	NaN	NaN	NaN	0.0332280695919114	NaN	NaN	NaN
NaN	0.0595545792924787	NaN	NaN	0.0653590246663179	NaN	NaN	NaN	NaN	0.632877378909384	NaN	0.0964045366415499	NaN	NaN	NaN	0.118668658407374	0.0689027655425361	0.566216248005139	NaN	0.390087896092348	0.0868758137757165	NaN	NaN	0.0154972119725122	NaN	0.0295411391689435	NaN	0.0867035129820477	NaN	0.0541106660162988	0.0859785277254622	0.0592837611436605	NaN	NaN	0.0741824541871077	NaN	NaN	0.0321115437013677	NaN	NaN	NaN	0.0747182835451589	NaN	NaN	NaN	NaN	0.0296796729680916	NaN	0.0103062635033748	NaN
NaN	0.0394141101718148	0.0934100644668199	NaN	0.0481357734446274	NaN	NaN	NaN	NaN	0.0106338846951091	NaN	0.0273617169398863	NaN	NaN	NaN	0.0597177473898501	0.0247318449299101	0.644133825050474	NaN	0.346876736470976	0.0907862147747564	NaN	NaN	0.0353359776158296	NaN	0.055962538070794	NaN	0.0532494831014128	NaN	0.0494670092829862	0.0268740264120636	0.0384065659395055	NaN	NaN	0.065903447846543	NaN	NaN	NaN	NaN	NaN	0.0625967804504794	0.0594078925259324	NaN	NaN	NaN	NaN	0.0547801186976387	NaN	0.028241077462518	NaN
NaN	0.0234853016962907	0.0332929898739531	NaN	0.0355312648369142	NaN	NaN	NaN	NaN	0.0735475780127641	NaN	0.0231033897731173	NaN	NaN	NaN	0.0248176024211782	NaN	0.0402220986553963	NaN	0.101127839217086	0.0788318459308081	NaN	NaN	0.0169682520798878	NaN	0.0342875451976561	NaN	0.0670698361739221	NaN	0.0428443776404903	0.0176531105378747	0.0229441515835899	NaN	NaN	0.0825358650628096	NaN	NaN	NaN	NaN	NaN	0.013088330523716	0.0211137228718734	NaN	NaN	NaN	NaN	0.0699297784947409	NaN	0.0383739943079806	0.0431801554851798
NaN	0.051573701162055	0.0331584685552047	NaN	0.0328662541805629	NaN	NaN	0.0430924685400039	NaN	0.0226802892505955	NaN	0.0938977001298121	NaN	NaN	NaN	0.0561493521677304	NaN	0.0609403342952227	NaN	0.134025357917854	0.045231046371349	NaN	NaN	0.0353617621948406	NaN	0.0427254090925345	NaN	0.0869140037748042	NaN	0.0403186351846545	0.0288295026024321	0.0245414892020501	NaN	NaN	0.101258185543009	NaN	NaN	NaN	NaN	NaN	0.0257229993401975	0.0837511415134828	NaN	NaN	NaN	NaN	0.037582935201801	NaN	0.0208332365250699	0.0246181766544835
NaN	0.02854007884478	0.0639022099469839	NaN	0.0374730983389748	NaN	NaN	0.0879881628182682	NaN	0.0232507654335125	NaN	0.0315298828045643	NaN	NaN	NaN	0.0126264848318618	NaN	0.0479326533549342	NaN	NaN	0.0528919816859804	NaN	NaN	0.035870640056095	NaN	0.101677897279291	NaN	0.0481351206037225	NaN	0.0316264073531023	0.0653291000284475	0.0205417105740304	NaN	NaN	0.0690190736943179	NaN	NaN	NaN	NaN	NaN	0.0390515285977416	0.0363639423065493	NaN	NaN	NaN	NaN	0.0761566585341727	NaN	0.0608753207502872	0.054749397932879
NaN	0.0131987085997134	0.0755168139852267	NaN	0.0802906539470047	NaN	NaN	0.0826078150694881	NaN	0.0488833354194114	NaN	0.165467605388522	0.0909849510635733	NaN	NaN	0.0700023553942139	NaN	0.0343486041320153	NaN	NaN	0.035332926505728	NaN	NaN	0.119587951601475	NaN	0.0525325493760569	NaN	0.0498917493388992	NaN	0.0485477036589922	0.0610039882746925	0.0653941682410646	NaN	NaN	0.0308983357146753	NaN	NaN	NaN	NaN	NaN	0.0357753959062483	0.0739487013272691	NaN	NaN	NaN	NaN	0.0754118515706093	NaN	0.0130704638207829	0.0563623735013888
NaN	0.0506832250935389	0.0763380544603874	NaN	0.0493469058958371	NaN	NaN	0.0244534935530687	NaN	0.048938169187492	NaN	0.0235864247726174	0.633539969867075	NaN	NaN	0.182099689527641	NaN	0.0193357676554302	NaN	NaN	0.0251764225873708	NaN	NaN	0.0425748066990983	NaN	0.0173288424932189	NaN	0.0164701667675793	NaN	0.0823238110178433	0.0373230710943406	0.0898299718426217	NaN	NaN	0.0604776040309526	NaN	NaN	NaN	NaN	0.0270121228856968	0.0568049664885998	0.0428966979749613	NaN	0.0505546714911504	NaN	NaN	0.0304592111273653	NaN	0.030267599624304	0.0226584726494093
NaN	0.0817666769270481	0.0323069498963066	NaN	0.0765455680252873	NaN	NaN	0.0563037110415385	NaN	0.0197774822184282	0.122447859004005	0.082830284866341	0.626437463857848	NaN	NaN	0.198634719380053	NaN	0.0279966203413939	NaN	NaN	0.0626441516864436	NaN	NaN	0.0643994946707623	NaN	0.0206816912855962	NaN	0.0378211863695543	NaN	0.0781766089647526	0.0963879995305985	0.0945879455530365	NaN	NaN	0.0282927052471288	NaN	NaN	NaN	NaN	0.212493218026573	0.0647329175091633	0.0634536854979471	NaN	0.046469695657963	NaN	0.0153798637922519	0.0499783129242667	NaN	0.0479128615084018	0.0484178245191545
NaN	0.0167449167041646	0.0572725963118794	NaN	0.108803357583289	NaN	NaN	0.0507596343415574	NaN	0.0358381789836964	0.0542434039741678	0.0984511159194948	0.0187044876214602	NaN	NaN	0.0159480333299025	NaN	0.079005204562819	NaN	NaN	0.0221339506211497	0.1037518581758	NaN	0.0250674187729749	NaN	0.0365692316807986	NaN	0.084470977300752	NaN	0.756719716337862	0.0592829689962862	NaN	NaN	NaN	0.0282056779955393	NaN	NaN	NaN	NaN	0.205286633436643	0.0204676808636989	0.0341301626325872	NaN	0.0737177827828199	NaN	0.0313556872479148	0.0410911434451348	NaN	0.0329159399009294	0.047211866957543
NaN	0.262419434806213	0.0421641312952762	NaN	0.0564632715504732	0.0350208885876163	NaN	0.0454888064425668	0.0416303709699445	0.0556235886812558	0.0596965817047591	0.0656892854911705	0.113911519130098	NaN	NaN	0.058017462903462	NaN	0.0964822366800697	NaN	NaN	0.0471288425219234	0.0524301758145424	NaN	0.0454694962756464	NaN	0.0191268509280817	NaN	0.0703448453836536	NaN	NaN	0.0342839669391793	NaN	NaN	NaN	0.0291866308264009	NaN	NaN	NaN	NaN	0.0146081934734538	0.0711732356787133	0.063560999513349	NaN	0.032445011324266	NaN	0.0595192695349326	0.0369281003204098	NaN	0.0616210434382498	0.126880539066873
NaN	0.316303698412178	0.0494303406810212	NaN	0.0684644558164925	0.010867969081058	NaN	0.0274217857862717	0.0506735211416174	0.0819529221982544	0.09579179806805	0.0252216634732261	0.0520503558687893	NaN	NaN	0.0486792027010644	NaN	0.0407969859361444	NaN	NaN	NaN	0.0479155909245602	NaN	0.0160065700764352	NaN	0.027301446285488	NaN	0.0179699880922499	NaN	NaN	0.0925223759075338	NaN	NaN	NaN	0.0159825757777454	NaN	NaN	NaN	NaN	0.0303321242266365	0.0678976416105475	0.0601821610486434	NaN	0.0957471350521965	NaN	0.0254412914300786	0.0200121462402083	NaN	0.0409648592027643	0.0706757230859044
NaN	0.0376538210475642	0.0221427544663407	NaN	0.0148000037748783	0.0469233078428399	NaN	0.0122104198633807	0.128822341901391	0.0384107047283099	0.0476221544971345	0.0510150876283447	0.0682185196224927	NaN	NaN	0.0476595691613512	NaN	0.0564898111886512	NaN	NaN	NaN	0.0397439725595376	NaN	0.0454294747963515	NaN	0.037405783556733	NaN	0.0609505959328047	NaN	NaN	0.0773405868645144	NaN	NaN	NaN	0.040561815024295	NaN	NaN	NaN	NaN	0.0320195411328434	NaN	0.0269129424479666	NaN	0.0288513422690106	NaN	0.0217311523272663	0.046606132786312	NaN	0.0454063385844845	0.0576283693717302
NaN	0.0972474190684028	0.0511777876077279	NaN	0.0575919426376694	0.0558083163823378	NaN	0.0502509230390192	0.0663824749732116	0.0404890636669238	0.0775147971572144	0.105521684115215	0.057085232162592	NaN	NaN	0.0308891798995034	NaN	0.0269131754441347	NaN	NaN	NaN	0.104436079605917	NaN	0.0915390154446629	NaN	0.0432368805773597	NaN	0.064769544124519	NaN	NaN	0.0325344183562272	NaN	NaN	NaN	0.0395070929073223	NaN	NaN	NaN	NaN	0.0745680540955272	NaN	0.0377920517871677	0.652029596936299	0.0536698091308986	NaN	0.056262999963305	0.0619802221108093	NaN	0.0419589649904642	0.027013660378212
NaN	0.0501548123165454	0.0560998875446393	NaN	0.0734180579279659	0.061076417491618	NaN	0.0639882913524916	0.1032655360263	0.0142636318144509	0.0360419067695142	0.0427441348752483	0.0849086394479533	NaN	NaN	0.0356498790119959	NaN	0.0903023330905717	NaN	NaN	NaN	NaN	NaN	0.129494721624658	NaN	0.0460971060161117	NaN	0.0519653718609593	NaN	NaN	0.0468627538232424	NaN	NaN	NaN	0.0251357693164167	NaN	NaN	NaN	NaN	NaN	NaN	0.0501280951488665	0.0572100562275662	0.0480178640762215	NaN	0.0414945726408152	0.0593289036219496	NaN	0.0224518731287603	0.0793152289442913
NaN	0.0655572111202368	0.0305741521319047	NaN	0.0389743003864378	0.0651655945167978	NaN	0.027064393254335	NaN	0.133119790766322	0.0571982397373673	0.0331026189387796	0.0307190953857717	NaN	NaN	0.0915477344312516	NaN	0.0460885971598166	NaN	NaN	NaN	NaN	NaN	0.0189116851915074	NaN	0.0235718482995942	NaN	0.019395781195075	NaN	NaN	0.113102886878705	NaN	NaN	NaN	0.0279791625137362	NaN	NaN	NaN	NaN	NaN	NaN	0.0551049790810005	0.078798947729143	0.0501877774713391	NaN	0.140220727463985	0.0512768612155042	NaN	0.039601018771219	0.0620658409829778
NaN	0.0593622536144704	0.0277378457095366	NaN	0.100141496458267	0.120259771312445	NaN	0.0451146914171001	NaN	0.0687188882770639	0.0326279755591507	0.0418548117681939	0.0404990943826257	NaN	NaN	0.028984982093803	NaN	0.0319512343689968	NaN	NaN	NaN	NaN	NaN	0.0453509031786826	NaN	0.0770152930476388	NaN	0.0468261150243724	NaN	0.0578852915567832	0.0602392837013405	NaN	NaN	NaN	0.109726108516598	NaN	NaN	NaN	NaN	NaN	NaN	0.0772156120307057	0.0391121182391103	0.0208943938609295	NaN	0.140577816646516	0.0323366248029164	NaN	0.0405319458612394	0.104094140127644
NaN	0.0401909646360484	0.0372188848175601	NaN	0.0489932350424627	0.535440229331792	NaN	0.0322630365771792	NaN	0.0514280908319814	0.0343655571707064	0.053185511789837	0.0144060156332808	NaN	NaN	0.0508629826859013	NaN	0.0360120131769899	NaN	NaN	NaN	NaN	NaN	0.0256175266814227	NaN	0.03549760886657	NaN	0.0351961175487635	NaN	0.0563914970279587	0.0330577157255328	NaN	NaN	NaN	0.119054665000299	NaN	NaN	NaN	NaN	NaN	NaN	0.0280646195822324	0.0441603521932781	0.0659506536286753	NaN	0.111859382180678	0.0195358413480937	NaN	0.0299068496825915	0.0673293138440246
NaN	0.0718300327285741	0.071837018573444	NaN	0.0294167472762425	NaN	NaN	0.0264343859524018	NaN	0.0314050966263201	0.0410433603310478	0.0322637824751118	0.0263438207409736	NaN	NaN	0.0578661422039512	NaN	0.0534228844621458	0.0334150259704931	NaN	NaN	NaN	NaN	0.0665221386758861	NaN	0.0175451763554469	NaN	0.0948653619403596	NaN	0.0329218168344648	0.108187110710218	NaN	NaN	NaN	0.0498717000743735	NaN	NaN	NaN	NaN	NaN	0.0937564440345259	0.0296198633239319	0.0446151167880761	0.0196305709043435	NaN	0.056711409876451	0.0460207673415311	NaN	0.0664060632249661	0.0619714139217613
NaN	0.0682103936166476	0.0350905877258928	NaN	0.022974216930877	NaN	NaN	0.095941366426103	NaN	0.0249220371890855	0.133835827998102	0.0376246261349968	0.0490694497957209	NaN	NaN	0.0500574104340552	NaN	0.0491235066875438	0.0626367482116109	NaN	NaN	NaN	NaN	0.0234942096375738	NaN	0.0653362731770349	NaN	0.0518325058000405	NaN	0.0485575552362603	0.0876618909246769	NaN	NaN	NaN	0.116157632314393	NaN	NaN	NaN	NaN	NaN	0.047933095115611	0.0396162657830965	0.0536478692684541	0.0369194848631793	NaN	0.0629580725704909	0.025162279172508	NaN	0.0365848895847771	0.0426944963252394
NaN	0.00416214769500099	0.0424814132331458	NaN	0.019537304810477	0.104855496253027	NaN	0.127448195190534	NaN	0.014347177135059	0.132492214709619	0.0542392508728682	NaN	NaN	NaN	0.0389755155751786	NaN	0.0355204518652322	0.0550876094444955	NaN	NaN	NaN	NaN	0.0450231165573818	NaN	0.0446070221396206	NaN	0.09479263074912	NaN	0.0366887335010246	0.0792864528105757	NaN	NaN	NaN	0.0745223245589692	NaN	NaN	NaN	NaN	NaN	0.0933737833885117	0.0341829932308278	0.0110779608446957	0.00514137339619514	NaN	0.0187757522317216	0.0844929009628171	NaN	0.0420802602698493	0.0500591715389494
NaN	0.0933536061704842	0.0528257747261157	NaN	0.018766061850813	0.0311448600586961	NaN	0.0103870068236235	NaN	0.0375042116955741	0.0233473246615476	0.0233871689966266	NaN	NaN	NaN	0.0572152494764151	NaN	0.0414485822309092	0.138449734670948	NaN	NaN	NaN	NaN	0.0661448209627482	NaN	0.0285600961194574	NaN	0.0353678887588621	NaN	0.0200127380009701	NaN	NaN	NaN	NaN	0.039027438876768	NaN	NaN	NaN	NaN	NaN	0.0810677357526745	0.0674982901086637	0.245967329528114	0.039673342890654	NaN	0.0668101715710887	0.0781302512172864	NaN	0.016538107635093	0.0770034586555135
NaN	0.0513450446398295	0.0196519436284715	NaN	0.0394492435375049	0.0958958484921876	NaN	0.0224616542898598	0.115948737865052	NaN	0.22324437750592	0.0805575310009555	NaN	NaN	NaN	0.0421134041868214	NaN	0.0712682115093244	0.130682709423125	NaN	NaN	NaN	NaN	0.125168459929859	NaN	0.0350564498765164	NaN	0.0923032343102542	NaN	0.0270139884409684	NaN	NaN	NaN	NaN	0.0183125392595949	NaN	NaN	NaN	NaN	NaN	0.0183950513575963	0.0701233063513122	NaN	0.0252457515391754	0.47334262959464	0.0360618440981954	0.0553727682105125	NaN	0.0197043683801492	0.0972534832714105
NaN	0.0366977548377607	0.0260737016719997	NaN	0.0359912373173092	0.0455895381950951	NaN	0.0116087416750267	0.0501705312938542	NaN	NaN	0.0666591678099909	NaN	NaN	NaN	0.0453699953887095	NaN	0.0615602541010035	0.0566370621779008	NaN	NaN	NaN	NaN	0.0602118774227387	NaN	0.016477109633228	0.0196150634899746	0.0229356664129529	NaN	0.0309946112701997	NaN	NaN	NaN	NaN	0.0318512329456304	NaN	NaN	NaN	NaN	NaN	NaN	0.0411979555174241	NaN	0.057152388598424	0.0310989984453441	0.0221749153097488	0.0159566528633961	NaN	0.0231971269838411	NaN
NaN	0.0663572382481106	0.0248626361489459	NaN	0.0647242417141018	0.058366631172333	NaN	0.0263244456541507	0.0412681788812512	NaN	NaN	0.0577957632617735	NaN	NaN	NaN	0.0252042226291991	NaN	0.0588805669586227	0.0694733660537218	NaN	NaN	NaN	NaN	0.051717316731349	NaN	0.041645623657946	0.479004376256831	0.0173308355309974	NaN	0.102114550304179	NaN	NaN	NaN	NaN	0.0525212344831979	NaN	NaN	NaN	NaN	NaN	NaN	0.0489416870612433	NaN	0.0518043346036851	0.120814306417919	0.0343120761532145	0.0759119973790073	NaN	0.0100492603531658	NaN
NaN	0.0316612182074243	0.0499406723338155	NaN	0.0439967672184604	0.0190630190716965	NaN	0.000318612808326732	0.0380807998384185	NaN	NaN	0.0594833603482968	NaN	NaN	NaN	0.0480859067463811	NaN	0.0425421730032011	0.0322643150470969	NaN	0.0619752800779759	NaN	NaN	0.0324809619102588	NaN	0.03215897975992	0.481737755496692	0.0274283041314873	NaN	0.152356287282979	NaN	NaN	NaN	NaN	0.0926099348948237	NaN	NaN	NaN	NaN	NaN	NaN	0.0305123023289263	NaN	0.0341709930196813	0.0601807521393091	0.0495682272000743	0.104967383026893	NaN	0.123863621077521	NaN
NaN	0.0224925396484824	0.0767965607653582	NaN	NaN	0.0372553545902379	NaN	0.0449974947146697	0.0942069548807025	NaN	NaN	0.0617438731001701	NaN	NaN	NaN	0.0711901948884094	NaN	0.0584658211370718	0.0503340503854985	NaN	0.0202132827248805	NaN	NaN	0.0402605481890439	NaN	0.009166875872808	0.0337614784659233	0.0350755734387714	NaN	0.130894461912361	NaN	NaN	NaN	NaN	0.100776046803302	NaN	NaN	NaN	NaN	NaN	NaN	0.04360580009695	NaN	0.0142272627106424	0.0298721655046989	0.111134761349577	0.0509746083257588	NaN	0.100006443251513	0.598880504302669
NaN	0.068385909335415	0.107313296984468	NaN	NaN	0.0559984234365857	NaN	0.0538053625670103	0.0621061839733763	NaN	NaN	0.0623503601051319	NaN	NaN	NaN	0.0350729748145753	NaN	0.0348362601844892	0.0552847547582599	NaN	0.0514717781244568	NaN	NaN	0.0437217864817548	NaN	0.010864770373518	0.515110322075511	0.0598479311247523	NaN	0.110409845176021	NaN	NaN	NaN	NaN	0.0349550431242685	NaN	NaN	NaN	NaN	NaN	NaN	0.0611293081718497	NaN	0.0356914765072591	0.049018277792917	0.0347223121884977	0.111782896218697	NaN	0.0441288891761615	0.067103352506999
NaN	0.0769430602250304	0.0289160639836529	NaN	NaN	0.0405704453588079	NaN	0.028477037890078	0.0625949028656357	0.0483290119140769	NaN	0.0759690058038122	NaN	0.0284503276625831	NaN	0.0556804016713425	NaN	0.050078631122169	0.0413372550328103	NaN	0.0395566838701487	NaN	NaN	0.0529785544992485	NaN	0.0366299505673806	0.490391646998595	0.0714968153543051	NaN	0.0501361081116008	NaN	NaN	NaN	NaN	0.0297248172230379	NaN	NaN	NaN	NaN	NaN	NaN	0.0350749798636711	NaN	0.0599860637571124	0.0377190777479629	0.0395533068041801	0.0617176181003208	NaN	0.0277737404081659	0.0518278900567234
NaN	0.0547586380264097	0.0504096576505024	NaN	NaN	0.0524273131068204	NaN	0.0206343562002636	0.138055439476343	0.0413900683693836	NaN	0.0430654886513345	NaN	0.0949040628782972	NaN	0.0902411565128948	NaN	0.0295681881639631	NaN	NaN	0.0789223518590991	NaN	NaN	0.0471557556108715	0.0479574036259108	0.105951828199422	0.0430631206832133	0.0281830437281005	NaN	0.0769070814466547	NaN	NaN	NaN	NaN	0.0493301345801689	NaN	NaN	NaN	NaN	NaN	NaN	0.0682072739931951	NaN	NaN	0.0636693516559758	NaN	0.0658707624168807	NaN	0.0234284218090004	0.0202710493714758
NaN	0.0706279711114846	0.0474147142243312	NaN	NaN	0.0622711098008145	NaN	0.0111988987981499	0.135099220406121	0.0804681859894895	NaN	0.0303520326340649	NaN	0.00816581277486367	NaN	0.0474907160236795	NaN	0.0468154944122856	NaN	NaN	0.0787191527614573	NaN	NaN	0.062497977653168	0.0343017148336167	0.0426967212772017	0.149532273279833	0.0712439260335952	NaN	0.0629005289449198	NaN	NaN	NaN	NaN	0.0250310786682871	NaN	NaN	NaN	NaN	NaN	NaN	0.032823963556549	NaN	NaN	0.0320195231835158	NaN	0.0253462388316906	NaN	0.0894971940141527	0.0538837217934428
NaN	0.0400391384067552	0.0578179977915357	NaN	NaN	0.0296269614353131	NaN	0.0482128729893935	0.0542870441634324	0.0761278191387624	NaN	0.0600137086345381	NaN	0.0603367222985837	NaN	0.0553235308276794	NaN	0.0391837879942611	NaN	NaN	0.0208956502852437	NaN	NaN	0.0338243851348825	0.0421252562046936	0.0209997919176642	0.0861539706985356	0.0488999035274763	NaN	0.0525862296953881	NaN	NaN	NaN	NaN	0.0607037074066711	NaN	NaN	NaN	NaN	NaN	NaN	0.0717953779698813	NaN	NaN	0.0325609504502206	NaN	0.0774327223861423	NaN	0.0278176060922759	0.0372675169950532
NaN	0.0697117007828138	0.0732836990804785	NaN	NaN	0.0642955373710638	NaN	0.00480178379130986	0.035977887013236	0.0267920721459595	NaN	0.0590242243042924	0.0869360478675791	0.039908590220784	NaN	0.0586201204330122	NaN	0.0666081108746488	NaN	NaN	0.0694344869341268	NaN	NaN	0.0346298502373229	0.0481296939658058	0.0164687770053923	0.0224713127574375	0.0528243190223579	NaN	0.0454023043977815	NaN	NaN	NaN	NaN	0.0832687113395554	NaN	NaN	NaN	NaN	NaN	NaN	0.0376158369257466	NaN	NaN	0.0684268185235804	NaN	0.0266708857031853	NaN	0.0535549995911433	0.0471438590275637
NaN	0.0566204483699559	0.123216895787142	NaN	NaN	0.046043750290013	NaN	0.0355154199798698	0.0706975983902127	0.03611705074371	NaN	0.0798419235959476	0.0429067271380837	0.0385132512725881	NaN	0.0683892166624931	NaN	0.0781946051424462	NaN	NaN	0.11374703524817	NaN	NaN	0.0229626480900086	0.103476621052859	0.0437980724491747	0.0327141961660312	0.0237493958774343	NaN	0.0396852224831356	NaN	NaN	NaN	NaN	0.0528634222259148	NaN	NaN	NaN	NaN	NaN	NaN	0.0534728320222423	NaN	NaN	0.0177645946947012	NaN	0.0479705647220744	NaN	0.0261591754226167	0.0663576149586863
NaN	0.0309286597205286	0.0603764584714947	NaN	NaN	0.0458342935263718	NaN	0.0288436724116805	0.0544670047369535	0.0785998352215906	NaN	0.0608622867193243	0.077086090309902	0.0469685469846035	NaN	0.0845237960069837	NaN	0.0519597977107738	NaN	NaN	0.0831091945949642	NaN	NaN	0.0638985357461273	0.229828879769783	0.064206217257868	0.0199123756095163	0.0679296742837129	NaN	0.0784558184660291	NaN	NaN	NaN	NaN	0.0734095278782973	NaN	NaN	NaN	NaN	NaN	NaN	0.0500389143972502	NaN	NaN	0.0317537213467399	NaN	0.0848647305569896	NaN	0.060637351400185	0.0632353700017461
NaN	0.050777967248537	0.0633763282971678	NaN	NaN	0.032716790015637	NaN	0.0283388489681644	0.100232802888883	0.0707339456817524	NaN	0.0222356417994961	0.0648055417383133	0.0566233350462158	NaN	0.0628241271702107	NaN	0.0620950188434705	NaN	NaN	0.105906780801237	NaN	NaN	0.0382626888031678	0.270793920598515	0.036486495948471	0.0179061934694264	0.0459308495018153	NaN	0.0427764722408126	NaN	NaN	NaN	NaN	0.037567854550742	NaN	NaN	NaN	NaN	NaN	NaN	0.0806039112703361	NaN	NaN	0.0359617224864841	NaN	0.131079589177553	NaN	0.0703980057293858	0.0319493730167548
NaN	0.0680060776777749	0.073280545202254	NaN	NaN	0.0317279715814207	NaN	0.0429501493979487	0.0572429246894011	0.0762615672733644	NaN	0.0885874267803335	0.0567030451692575	0.0509708294903376	NaN	0.0239698331837122	NaN	0.0424177501953915	NaN	NaN	0.130844357641304	NaN	NaN	NaN	0.327152602042074	0.0569985310943196	0.0196109127958474	0.0415359572047289	NaN	0.0375468918954215	NaN	NaN	NaN	NaN	0.0325258330230278	NaN	NaN	NaN	NaN	NaN	NaN	0.0497782747301665	NaN	NaN	0.0517591168105995	NaN	0.0715408158167406	NaN	0.0118683729056043	0.0482304793484395
NaN	0.0474718279903425	0.0508970147480792	NaN	NaN	0.0396997335644215	NaN	0.0324187782700869	0.0346041176678452	0.0437189781311263	NaN	0.0332101189038794	0.0586598635197499	0.0609012046030608	NaN	0.0320465417679132	NaN	0.07541236673306	NaN	NaN	0.0810160740487917	NaN	NaN	NaN	NaN	0.041511699807432	0.0676010470580841	0.0819948178199707	NaN	0.0354633347396658	NaN	NaN	NaN	NaN	0.0233230550268419	NaN	NaN	NaN	0.200399385641269	NaN	NaN	0.0563375065028619	NaN	NaN	0.0908966727827696	NaN	0.0978596596064696	NaN	0.0507190426713265	0.0609862691673182
NaN	0.0650728529822102	0.0599642527501575	NaN	NaN	0.0197015771926956	NaN	0.0413155935976261	0.0540028190538884	0.0516313831554272	NaN	0.0360294895670833	0.0356148424026909	0.0752147908494208	NaN	0.0647320956149254	NaN	0.0551542653765428	NaN	NaN	0.0980133037255622	NaN	NaN	NaN	NaN	0.0211479405873541	0.107698929342009	0.0686483787817826	NaN	0.0455728775159317	NaN	NaN	NaN	NaN	0.0137449912517454	NaN	NaN	NaN	0.0145941917420237	NaN	NaN	0.056660350452222	NaN	NaN	0.0394763494173896	NaN	0.0526919456200521	NaN	0.0301210716411803	0.0348331061130095
NaN	0.0187561959018895	0.0876576691554706	NaN	NaN	0.0898336519002782	NaN	0.0090387812793836	0.0114901633983311	0.0332998588465106	NaN	0.0267847701863132	0.0153062566167492	0.0520456588534946	NaN	0.0527614625897509	NaN	0.0257572538629265	NaN	NaN	0.0721916783665171	NaN	NaN	NaN	NaN	0.01954355255462	0.0429937697980719	0.056836860175236	NaN	0.0495258828129351	NaN	NaN	NaN	NaN	0.0641356651019698	NaN	NaN	NaN	0.0313713209852298	NaN	NaN	0.0289574331690194	NaN	NaN	0.0226309086453109	NaN	0.0657033691085897	NaN	0.0862987506144953	0.0198631111397937
NaN	0.047058024069152	0.0503953589097595	NaN	NaN	0.0329634172247636	NaN	0.0376287263423256	0.027559510028215	0.0800782620576308	NaN	0.0375725408302681	0.024507437316738	0.0328111565552049	NaN	0.0660339861976195	NaN	0.0318270016556837	NaN	NaN	0.0737419124306262	NaN	NaN	NaN	NaN	0.0674047001440878	0.0459973813872972	0.0356789737194176	NaN	0.0314086955281355	NaN	NaN	NaN	NaN	0.0440241228554988	NaN	NaN	NaN	0.0804739380881218	NaN	NaN	0.0419309280845641	NaN	NaN	0.0763481272964907	NaN	0.0707377306236712	NaN	0.0115805442005748	0.0304887257073381
NaN	0.0828988005618432	0.0195545506322207	NaN	NaN	0.110034322839134	NaN	0.0200640509565377	0.0195872466126886	0.063029465052066	NaN	0.0385137630025639	0.0611923180268605	0.0641233037630758	NaN	0.0140398068439034	NaN	0.0222056375900093	NaN	NaN	0.0778081958391417	NaN	NaN	NaN	NaN	0.0654059317419537	0.0303436564628183	0.0312324659659185	NaN	0.020251604992143	NaN	NaN	NaN	NaN	0.0148309589374862	NaN	NaN	NaN	0.0654620075513263	NaN	0.0611720222653716	0.0829565785352782	NaN	NaN	0.0571738321994255	NaN	0.0456776222288639	NaN	0.0330042000161708	0.00971555502233124
NaN	0.0911355023995819	0.0311118980114188	NaN	NaN	0.12147772273597	NaN	0.0847827014039674	0.0355042023973861	0.0846446319804485	NaN	0.0557211567055086	0.0486474282302141	0.0413385788987866	NaN	0.0377779095760733	NaN	0.0694825293297712	NaN	NaN	0.118535672366431	NaN	NaN	NaN	NaN	0.0284770258065674	0.0661891022679548	0.0118395429013555	NaN	0.042886219238876	NaN	NaN	NaN	NaN	0.0750560842469084	NaN	NaN	NaN	0.0505872745011288	NaN	0.0840597106917263	0.012522826796333	NaN	NaN	0.0781668094959612	NaN	0.0465333650911125	NaN	0.0250462252643961	0.0213346419389562
NaN	0.0603488064737356	0.0661026468819679	NaN	NaN	0.0814417554460098	NaN	0.0866393558208225	0.0121941316260517	0.0485893747292106	NaN	0.0419983900901593	0.0596612851254977	0.0261193207099505	NaN	0.0737441560791314	NaN	0.0537765389027481	NaN	NaN	0.0428389611633376	NaN	NaN	NaN	NaN	0.0202087108105372	0.0559830887435009	0.0177237621190941	NaN	0.0433224119295773	NaN	NaN	NaN	NaN	0.179970687455865	NaN	NaN	NaN	0.0539006958044121	NaN	0.0373523167246279	0.021849517460856	NaN	NaN	0.0624916690073775	NaN	0.0540839396751445	NaN	0.0363715910435494	0.0625046628969809
NaN	0.0343703456502877	0.0805459584514455	NaN	NaN	0.0207303740322232	NaN	0.0317916594781098	0.0566252281756357	0.0982082545107949	NaN	0.0926547080174256	0.0258202003641929	0.0374571051762164	NaN	0.0740854233030635	NaN	0.0502193129095993	NaN	NaN	0.0391979687840352	NaN	NaN	NaN	NaN	0.0436128646721148	0.0388448522029679	0.0624986808059221	NaN	0.0510069635049547	NaN	NaN	NaN	NaN	0.102328648504572	NaN	NaN	NaN	0.0386900741345105	NaN	0.0666949881187109	0.0754129615410128	NaN	NaN	0.0456029599030483	NaN	0.0432230719197802	NaN	0.0930524712275765	0.0699290623647463
NaN	0.0432193900203386	0.0806800595880253	NaN	NaN	0.0477539101945888	NaN	0.0306922137246691	0.0901342104653085	0.0725670027948469	NaN	0.303801524916363	0.0451764543110495	0.0257947204113541	NaN	0.0506133416001721	NaN	0.033779607911787	NaN	NaN	0.02960472638933	NaN	0.0638082054694479	NaN	NaN	0.0510363398640183	0.0649823007314093	0.129882359316159	NaN	0.0521009018441532	NaN	NaN	NaN	NaN	0.0454549080945911	NaN	NaN	NaN	NaN	NaN	0.0405513492492395	0.0733859398584715	NaN	NaN	0.0259276468829488	NaN	0.10815050032961	NaN	0.0569377147914579	0.020842507997101
NaN	0.069695182692707	0.0566964837556689	NaN	NaN	0.0102845586330691	NaN	0.0348951242481705	0.111421699744491	0.0316291521740212	NaN	0.37900883234277	NaN	0.0505439350530582	NaN	NaN	NaN	0.0538777885058902	NaN	NaN	0.0415575281193852	NaN	0.0618327700581727	NaN	NaN	0.0622611822371595	NaN	0.119429067587348	NaN	0.142248942264346	NaN	NaN	NaN	NaN	0.08011676302985	NaN	NaN	NaN	NaN	NaN	0.032333799741949	0.0361818208563843	NaN	NaN	0.016897666632566	NaN	0.0624906264920912	NaN	0.0682946042572814	0.0231192056627683
NaN	0.0451642773187936	0.0234367777869158	NaN	NaN	0.0438099586702898	NaN	0.0710554973637621	0.0628589437279904	0.0796178842363819	NaN	0.0370928808429292	NaN	0.613305884436272	NaN	NaN	NaN	0.049382984915205	NaN	NaN	0.060293559623363	NaN	0.0854972593299356	NaN	NaN	0.0802698401261394	NaN	0.0765417295631823	NaN	0.153520166838295	NaN	NaN	NaN	NaN	0.0219351506351474	NaN	NaN	NaN	NaN	NaN	0.0229175249358033	0.106163939618053	NaN	NaN	0.0265135103810204	NaN	0.0954544610444307	NaN	0.0286606800020835	0.0480683905350562
NaN	0.0781768101235487	0.00923068079447883	NaN	NaN	0.0765853988470742	NaN	0.0140461631845442	0.0555051432085025	0.076182681057024	NaN	0.0345469531030469	NaN	0.563021430363231	NaN	NaN	NaN	0.0443608578362327	NaN	NaN	0.0641058371438147	NaN	0.0484757008287797	NaN	NaN	0.0587964592650135	NaN	0.0326012070891193	NaN	0.067271829088225	NaN	NaN	NaN	NaN	0.0179166353774387	NaN	NaN	NaN	NaN	NaN	0.0297614783958684	0.0791538777395239	NaN	NaN	0.0262750940662711	NaN	NaN	0.0552004113391446	0.0515617726710683	0.0681098477179599
NaN	0.0852798018611112	0.0482795794474912	NaN	NaN	0.0543307513621617	NaN	0.0273547385006977	0.057697690793086	0.0609818211167279	NaN	0.0253455132673793	NaN	0.0808498673711028	NaN	NaN	NaN	0.0617077798754052	NaN	NaN	0.0849973352693389	NaN	0.0791086645636323	NaN	0.0773092762103355	0.0604056501471759	0.0551607147923958	0.110450040636849	NaN	0.159736342657351	NaN	NaN	NaN	NaN	0.055288200865193	NaN	NaN	NaN	NaN	NaN	0.0395123801960901	0.0238648443295146	NaN	NaN	0.035572464605958	NaN	NaN	0.0623983128879248	0.0436932364266394	0.0416785916426081
NaN	0.0771741657090592	0.0402979583811767	NaN	NaN	0.108834980819746	NaN	0.030957672474943	0.0808477814736363	0.0486372858002813	NaN	0.0537365031575919	NaN	0.024560797358702	NaN	NaN	NaN	0.069010776743188	NaN	NaN	0.0574549602345724	NaN	0.035317789171334	NaN	0.0896423479525582	0.0508388350712338	0.0534667833459757	0.0252089175688108	NaN	0.0402688794484836	NaN	NaN	NaN	NaN	0.124525101666006	NaN	NaN	NaN	NaN	NaN	0.050763238597059	0.0341420485095256	NaN	NaN	0.0519250411842982	NaN	NaN	0.0391615191534337	0.0505376682954303	0.0693103989420795
NaN	0.148887192119581	0.0979540145504914	NaN	NaN	0.00603216746159525	NaN	0.0858866637002212	0.0901180231746826	0.0944722275306598	NaN	0.0264729566506238	NaN	0.0326649356416919	NaN	NaN	NaN	0.0363155587323392	NaN	NaN	0.0608339778155066	NaN	0.0346470829142877	NaN	0.0153825327399065	0.00615188358650051	0.0633169162020993	0.0859258923042979	NaN	0.125175218353874	NaN	NaN	NaN	NaN	0.123666672746063	NaN	NaN	NaN	NaN	NaN	0.0321647883258162	0.0359240951411143	NaN	NaN	0.0453241116738134	NaN	NaN	0.0412739873718107	0.0427027686202048	0.0331361044187605
NaN	0.0756367147321445	0.0984106964557461	NaN	NaN	0.0518773331591853	0.0533566500356245	0.0886981423665179	0.0792200665220879	0.0942420070801688	NaN	0.0743702878028776	NaN	0.0397972587109491	NaN	NaN	NaN	0.0512878338018401	NaN	NaN	0.0289122410236805	NaN	0.0655571682824008	NaN	0.0746402766526854	0.0536724922992239	0.0661114410998561	0.0874292543906448	NaN	0.0510887207328903	NaN	NaN	NaN	NaN	0.0308570559310131	NaN	NaN	NaN	NaN	NaN	0.0319765442996152	0.0403042992825086	NaN	NaN	0.0321537544017156	NaN	NaN	0.0641219979841991	0.148890555169332	0.0396972862859275
NaN	0.0513545346617596	0.036932534673037	NaN	NaN	0.0619177721679088	0.0586534374438496	0.0545096934324224	0.0873830474098881	0.0348209602800106	NaN	0.0339290046454745	NaN	0.0633661490641317	NaN	NaN	NaN	0.0537984824980572	NaN	NaN	0.0496334868770159	NaN	0.0895685843748669	NaN	0.0736416958303841	0.00714120111482817	0.039077237246772	0.0299663504490141	NaN	0.0166543545481204	NaN	NaN	NaN	NaN	0.0419833758114811	NaN	NaN	NaN	NaN	NaN	0.0480316173487991	0.0482890357473602	NaN	NaN	0.0117567333668098	NaN	NaN	0.0203161859575969	0.176708956778375	0.0490807339645773
NaN	0.0266048620537193	0.0207678300214388	NaN	NaN	0.0421039300983183	0.0881981660148699	0.0679824748227914	0.0313827614778535	0.037418755103208	NaN	0.0723241505483308	NaN	0.0382991904184225	NaN	NaN	NaN	0.0819407089844062	NaN	NaN	0.0419228028054119	NaN	0.0547662578900035	NaN	0.0737844549669971	0.0843211366075924	0.0339010607996245	0.0916564532622139	NaN	0.480593304259026	NaN	NaN	NaN	NaN	0.0358105854639895	NaN	NaN	NaN	NaN	NaN	NaN	0.126242980113799	NaN	NaN	0.0841955308822346	NaN	NaN	0.0329781849095531	0.044535461962532	0.111230951588843
NaN	0.0434579536970593	0.034259431820392	NaN	NaN	0.0347773679147338	0.0417735015024909	0.0429026878870558	0.0619418134697058	0.0112230538032286	NaN	0.077512995197088	NaN	0.06915639082228	NaN	NaN	NaN	0.0665401566090883	NaN	NaN	0.0558419457138519	NaN	0.0800257203579346	NaN	0.0314898922287068	0.0633965810819024	0.0572094796307536	0.0397642380361142	NaN	0.504640428991512	NaN	NaN	NaN	NaN	0.0302509937634853	NaN	NaN	NaN	NaN	NaN	NaN	0.050620057251312	NaN	NaN	0.102344336136804	NaN	NaN	0.0549053784549329	NaN	0.0371700425861733
NaN	0.03010789879817	0.103756154644055	NaN	NaN	0.0488060674044877	0.0145498926817465	0.0841005964720689	0.068496321496869	0.0711420951791518	NaN	0.0587537788590587	NaN	0.0479426459581143	NaN	NaN	NaN	0.0461905859027514	NaN	NaN	0.047631248089629	NaN	0.0432944628598296	NaN	0.0284165229308879	0.0386541610242042	0.0492201475692564	0.0236249145530118	NaN	0.0197696668424544	NaN	NaN	NaN	NaN	0.0514232667721031	NaN	NaN	NaN	NaN	NaN	NaN	0.0839391203101407	NaN	NaN	0.0621788812629623	NaN	NaN	NaN	NaN	0.0578568199253578
NaN	0.0470156634026959	0.101646337213137	NaN	NaN	0.0462574926046924	0.0594638479302612	0.0748730011143228	0.0571587893013956	0.0614378325483689	NaN	0.058185089914943	NaN	0.0613091689055446	NaN	NaN	NaN	0.0474445822210569	NaN	NaN	0.0198039690612282	NaN	0.0757515207356441	NaN	0.0282555367430927	0.0495032948154429	0.0800012710433271	0.0451866997883709	NaN	0.111922688062462	NaN	NaN	NaN	NaN	0.10161083093439	NaN	NaN	NaN	NaN	NaN	NaN	0.0496310536820116	NaN	NaN	0.0471498173605701	NaN	NaN	NaN	NaN	0.102868137866134
NaN	0.0632561990506936	0.0309870419753882	NaN	NaN	0.0783230328269435	0.069658679957197	0.0734921659801031	0.106040954125035	0.0206044825017742	NaN	0.0871114613069724	NaN	0.0287339042441032	NaN	NaN	NaN	0.0363873586079625	NaN	NaN	0.0264435532964178	NaN	0.0611818984720874	NaN	0.0492170265287552	0.0251802002706247	0.0641939557035347	0.0269751468683464	NaN	0.0267989766746218	NaN	NaN	NaN	NaN	0.0648914760507849	NaN	NaN	NaN	NaN	NaN	NaN	0.0136913800516951	NaN	NaN	0.0219082162486812	NaN	NaN	NaN	NaN	0.109138565279846
NaN	0.0674998391337148	0.0654808406707455	NaN	NaN	0.0268010102377948	NaN	0.0436134786235944	0.0626992645889803	0.0527843514731681	NaN	0.651266900503272	0.0985035334339983	0.588750374884103	NaN	NaN	NaN	0.0685376659574515	NaN	NaN	0.0335941447298403	NaN	0.0464788747223149	NaN	0.0545209146431841	0.0625251018344083	0.0138118357487571	0.0680708551526114	NaN	0.115664171079083	NaN	NaN	NaN	NaN	0.0398029033132311	NaN	NaN	NaN	NaN	NaN	NaN	0.0586146740858965	NaN	NaN	0.0345539954732976	NaN	NaN	NaN	NaN	0.0489040619724108
NaN	0.0591409716880379	0.018284447814036	NaN	NaN	0.0136593614860451	NaN	0.0157799305927635	0.046899294814394	0.0314667471474851	NaN	0.672486729960309	0.0688483329750123	0.619606877660524	NaN	NaN	NaN	0.0494225849420377	NaN	NaN	0.0254443359435319	NaN	0.0335112488315557	NaN	0.0737756296004342	NaN	0.0905320128260301	0.0581537993087587	NaN	0.0957124974512874	NaN	NaN	NaN	NaN	0.0580244499811699	NaN	NaN	NaN	0.088313573702094	NaN	NaN	0.0698698766474328	NaN	NaN	0.0584110802936772	NaN	NaN	NaN	NaN	0.0337743077389918
NaN	0.0466414119695586	0.0210192253414017	NaN	NaN	0.074500400472678	NaN	0.130801970264823	0.0423599772363798	0.0307586586629329	NaN	0.0425841981106077	0.0625000653462665	0.0744740944365889	NaN	NaN	NaN	0.0472586493113748	NaN	NaN	0.0372256149292796	NaN	0.0557912041097259	NaN	0.0779270997540785	NaN	0.056327488004516	0.138543181477397	NaN	0.0388645993580694	NaN	NaN	NaN	NaN	0.0253879812380076	NaN	NaN	NaN	0.0351784153117864	NaN	NaN	0.0794719192897595	NaN	NaN	0.0418431418183417	NaN	NaN	NaN	NaN	0.0979981487004106
NaN	0.039381489522437	0.0439956055182886	NaN	NaN	0.0316429057258684	NaN	0.117204508525193	0.0404562812198812	0.0833366373669829	NaN	0.063653939678452	0.0331316749700852	0.0235623673648475	NaN	NaN	NaN	0.0945489182416021	0.287716786757783	NaN	0.0575994454417971	NaN	0.0344830121032218	NaN	0.0572059868843062	NaN	0.0467617813846793	0.113195723536628	NaN	0.040331256630104	NaN	NaN	NaN	NaN	0.0911595464905418	NaN	NaN	NaN	0.0652950643283359	NaN	NaN	0.0665679267545213	NaN	NaN	0.0647647613795376	NaN	NaN	NaN	NaN	0.0374943626183553
NaN	0.0842311296377674	0.0345673159216173	NaN	NaN	0.0620852364540712	NaN	0.0738009743851739	0.0596107139871753	0.0775930161465153	NaN	0.106468303540562	0.0815254618747844	0.0362558722659429	NaN	NaN	NaN	0.0216769278666361	0.0568220366646584	NaN	0.118969058004954	NaN	0.0216480061897344	NaN	0.0326866619402939	NaN	0.0411124431913533	0.0458163159890177	NaN	0.00807317234454729	NaN	NaN	NaN	NaN	0.115395225240187	NaN	NaN	NaN	0.0326140171664144	NaN	NaN	0.061545242243935	NaN	NaN	0.0585300220925561	NaN	NaN	NaN	NaN	0.025127315220415
NaN	0.0421149028889268	0.0751787498306784	NaN	NaN	0.0327747199461132	0.0528227453018551	0.128165533588406	0.0629893798038344	0.012720996897612	NaN	0.0973949447396356	0.0417888075763379	0.0505142776120866	NaN	NaN	NaN	0.0408661677318817	0.132046034735174	NaN	0.0493086835503994	NaN	0.0500778911318768	NaN	0.0768286587955051	NaN	0.0627895752547419	0.0353119242508479	NaN	0.046929371699536	NaN	NaN	NaN	NaN	0.0540921027197817	NaN	NaN	NaN	0.0476052398899287	NaN	NaN	0.0615219939286478	NaN	NaN	0.0694161425515436	NaN	NaN	NaN	NaN	0.0380128290166891
NaN	0.0587386576495443	0.14504033983951	NaN	NaN	0.10810733976968	0.0617534209862602	0.118668747409016	0.0754149151901318	0.0495786758146316	NaN	0.0323774483930105	0.0841464842883815	0.0393141030524092	NaN	NaN	NaN	0.0185624587331734	0.124412218543	NaN	0.0433192419901718	NaN	0.146124414674977	NaN	0.0209820393801115	NaN	0.0395406442126338	0.052958107144413	NaN	0.0503037085016232	NaN	NaN	NaN	NaN	0.0758061020084308	NaN	NaN	NaN	0.0538087304091863	NaN	NaN	0.0456399810453071	NaN	NaN	0.0387520536251727	NaN	NaN	NaN	NaN	0.0877107566435031
NaN	0.036688044036717	0.122463948642771	NaN	NaN	0.0547658973972403	0.0209714903815376	0.0863889364969289	0.0228177160416501	0.0360659642540567	NaN	0.0595174241980109	0.10652528147492	0.0815658255348869	NaN	NaN	NaN	0.0190491410061887	0.0476412970560319	NaN	0.568385093088492	NaN	0.180192488154479	NaN	0.154784537380886	NaN	0.0928651973745033	0.0271325251940782	NaN	0.0594383026972122	NaN	NaN	NaN	NaN	0.0152600525014803	NaN	NaN	NaN	0.534598290276357	NaN	NaN	0.0322890954251902	NaN	NaN	0.114078887558312	NaN	NaN	NaN	NaN	0.0355890974702872
NaN	0.0635783928154429	0.0635699020179468	NaN	NaN	0.0796126384576946	0.0282966953299291	0.0268066922561875	0.0736721779532501	0.0720949503342894	NaN	0.0837110676176011	0.0639269465025061	0.0259807378639793	NaN	NaN	NaN	0.039673407143443	0.0496021411507284	NaN	0.510210973243713	NaN	0.0241301944585901	NaN	NaN	NaN	0.0279255593095883	0.0907236196522016	NaN	0.0367322923282719	NaN	NaN	NaN	NaN	0.0412419181275674	NaN	NaN	NaN	0.59891455771061	NaN	NaN	0.0271099356125052	NaN	NaN	0.0556602360289154	NaN	NaN	NaN	NaN	0.0536890556249265
NaN	0.0731570043282116	0.0260494518364895	NaN	NaN	0.080692787145759	0.0592482831514135	0.0193537272840298	0.0787940777182312	0.0245109332457402	NaN	0.0577223665617537	0.0634242974203356	0.0748490705996402	NaN	NaN	NaN	0.0319153978471448	0.271479461968888	NaN	0.0761957120027421	NaN	0.0201027569026898	NaN	NaN	NaN	0.0977921709401223	0.0758326047499524	NaN	0.105051897630826	NaN	NaN	NaN	NaN	0.0345136479234355	NaN	NaN	NaN	0.106246759423413	NaN	NaN	0.0269972281142721	NaN	NaN	0.0156895621187034	NaN	NaN	NaN	0.0688621635146434	0.0686931592380996
NaN	0.0390364631128777	0.0121777502632684	NaN	NaN	0.0819024555632013	0.063881764098847	0.0836235628511259	0.0556587712497494	0.105188482380594	NaN	0.0528109397871214	0.0844870237275878	0.0625017254910915	0.44863292303346	NaN	NaN	0.0930382259354211	0.257263971978526	NaN	0.115752435137443	NaN	0.0282148015521322	NaN	NaN	NaN	0.0826365962777834	0.0998396953457193	NaN	0.0757164765330447	NaN	NaN	NaN	NaN	0.0258549472812792	NaN	NaN	NaN	0.0822458128510494	NaN	NaN	0.0805328902994568	NaN	NaN	0.0317189064177067	NaN	NaN	NaN	0.0801833905362131	0.0391152364329127
NaN	0.0804909775893825	0.0405357743899685	NaN	NaN	NaN	0.0243412934983328	0.0270294991036263	0.0424079735854506	0.061480686732412	NaN	0.0583218136476314	0.035939560007121	0.0581966462257045	0.510687652799849	NaN	NaN	0.1326857707022	NaN	NaN	0.0447505376294004	NaN	0.0338787735878271	NaN	NaN	NaN	0.0529726879820529	0.0423011706541668	NaN	0.082713430709515	NaN	NaN	NaN	NaN	0.015703328142458	NaN	NaN	NaN	0.0611185092161886	NaN	NaN	0.060975436138971	NaN	NaN	0.0301981046437006	NaN	NaN	NaN	0.0679846871902095	0.0635304864226009
NaN	0.045018907179854	0.0354858981497944	NaN	NaN	NaN	0.0474725764988548	0.0631206958616637	0.0166977224277132	0.256570835194185	NaN	0.0456169108090326	0.0399281211896623	0.0401665130528329	0.596610335497301	NaN	NaN	0.0522786827643405	NaN	NaN	0.0706507239490715	NaN	0.0399300020442951	NaN	NaN	NaN	0.0441344797518558	0.126394788543655	NaN	NaN	NaN	NaN	NaN	NaN	0.0335103265842971	NaN	NaN	NaN	0.0243226910298809	NaN	NaN	0.0559835337011257	NaN	NaN	0.0105130186296815	NaN	NaN	NaN	0.0759722577877045	0.0433492055816872
NaN	0.0672115662169881	0.0462517076429101	NaN	NaN	NaN	0.03933070252966	0.0131824890675409	0.0167948636759421	0.177305393237698	NaN	0.142713641817127	0.0439641630224514	0.0928647089174225	0.301235005862747	NaN	NaN	0.0769681784605483	NaN	NaN	0.0636585678621561	NaN	0.141101001701787	NaN	NaN	NaN	0.0651790261273765	0.02059465152219	NaN	NaN	NaN	NaN	NaN	NaN	0.0339278100704924	NaN	NaN	NaN	0.0960127166100699	NaN	NaN	0.0458325470308713	NaN	NaN	0.0270080372131285	NaN	NaN	NaN	0.047617426351927	0.0723919442429097
NaN	0.109766373218993	0.0386700550461972	NaN	NaN	NaN	0.0271892447606882	0.0664573756976424	0.043052800181897	0.0945777379690239	NaN	0.394659682407965	0.0969412105478932	0.0697194812051214	0.20870847681065	NaN	NaN	0.0942978501997033	NaN	NaN	0.0499473657138283	NaN	0.0560071308851885	NaN	NaN	NaN	0.125700412635413	0.0675863001459412	NaN	0.0789784362323445	NaN	NaN	NaN	NaN	0.0261499213724453	NaN	NaN	NaN	0.0547918514364094	NaN	NaN	0.0423277185041709	NaN	NaN	0.00988423932613621	NaN	NaN	NaN	0.0224216239779707	0.114190584079741
NaN	0.0556596541250012	0.0386147063310738	NaN	NaN	NaN	0.0444685500389059	0.104675674045367	0.0572333527129216	0.0277036889394962	NaN	0.303458383322572	0.0204597729011314	0.105866613034195	NaN	NaN	NaN	0.0758648812573999	0.0426043950549313	NaN	0.0594911322519236	NaN	0.0194154650509761	NaN	NaN	NaN	0.0730549049103498	0.0715860289391537	NaN	0.126580109516428	NaN	NaN	NaN	NaN	0.0588686540132632	NaN	NaN	NaN	0.0798671617831164	NaN	NaN	0.0499909188457723	NaN	NaN	0.0846437125844423	NaN	NaN	NaN	0.0861282303847341	0.0443774041377677
NaN	0.027931612610375	0.0131643540029656	NaN	NaN	NaN	0.0657259373316154	0.0439079250826131	0.0670699172269579	0.0479360929748683	NaN	0.0527911815545387	0.0287001890120742	0.0532095187497928	NaN	NaN	NaN	0.0310745871266845	0.0721899701879363	NaN	0.116046728678183	NaN	0.0211256587758175	NaN	NaN	NaN	0.0863784716194955	0.0339809033096563	NaN	0.0665876547925592	NaN	NaN	NaN	NaN	0.0174951998226146	NaN	NaN	NaN	0.0427931787070918	NaN	NaN	0.0601722794793359	NaN	NaN	0.0506047351677302	NaN	NaN	NaN	0.0796987700427472	0.0452296190274822
NaN	0.0230876811714177	0.0386062968079725	NaN	NaN	NaN	0.612676616456613	0.0453004803362861	0.00763797505938984	0.0760423169384171	NaN	0.147595209398714	0.0428945003351518	0.087602922876332	NaN	NaN	NaN	0.0568879383067	0.0560765110500209	NaN	0.0455785182022172	NaN	0.0517807688535641	NaN	NaN	NaN	0.0942989744549015	0.0781444834962378	NaN	0.0528987326419707	NaN	NaN	NaN	0.0855953320954721	0.0309906953369916	NaN	NaN	NaN	0.0152167379170452	NaN	NaN	0.0275135981557331	NaN	NaN	0.10424333930116	NaN	NaN	NaN	0.0388907555622243	0.0748996045310833
NaN	0.0105081990296652	0.0597735863517464	NaN	0.334626130221697	NaN	NaN	0.0567499804966642	0.0896348705497485	0.0341432295070882	NaN	0.074869483550745	0.02717320519558	0.197976811802858	NaN	NaN	NaN	0.0464723966830034	0.04632412867362	NaN	0.0137088714956788	NaN	0.0307308907912376	NaN	NaN	NaN	0.063639555727405	0.0128669710159141	NaN	0.0350002232989137	NaN	NaN	NaN	0.118391249329005	0.0448600849120694	NaN	NaN	NaN	0.0374953696523853	NaN	NaN	0.00756172971202686	NaN	NaN	0.0322916076094988	NaN	NaN	NaN	0.0437695331938765	0.0266990523040798
NaN	0.0660094218137367	0.104429275095123	NaN	0.586787920309007	NaN	NaN	0.0874536446064595	0.0546911455029619	0.0844668781641732	NaN	0.0596912509636725	0.0621822375199265	0.0815914985946049	NaN	NaN	NaN	0.035580933485131	0.0859264868862074	NaN	0.0595125942550136	NaN	0.0876654663248003	NaN	NaN	NaN	0.045721724176313	0.0580363158698006	NaN	0.0439501252722158	NaN	NaN	NaN	0.0426305725318961	0.0308377613553261	NaN	NaN	NaN	0.03850837083413	NaN	NaN	0.0548489070829886	NaN	NaN	0.102955573099254	NaN	NaN	0.131839101086721	0.0350558966532976	0.0980614219898952
NaN	0.0431762132285487	0.0538874551703528	NaN	0.452155891729492	NaN	NaN	0.0471100100714351	0.0833103627541945	0.045458881481453	NaN	0.0700970027770739	0.0397172182290523	0.0372780268208197	NaN	NaN	NaN	0.0376714653987686	0.145396905769766	NaN	0.0809627591331205	NaN	0.0951156965135559	NaN	NaN	NaN	0.048716927128748	0.060167755291601	NaN	0.0147101270752818	NaN	NaN	NaN	0.0237592214725253	0.0497424099099498	NaN	NaN	NaN	0.0450763837779932	NaN	NaN	0.0295815759025356	NaN	NaN	0.0446715462438464	NaN	NaN	0.051437083863466	0.0390572213026953	0.0692951223609024
NaN	0.0100869266024138	0.453365798308619	NaN	0.486132446857331	NaN	NaN	0.0421110927887004	0.0271598002493876	0.0301313777949407	NaN	0.073489671814292	0.0534931304634748	0.0506903153798999	NaN	NaN	NaN	0.0516687895673349	NaN	NaN	0.0433657366899995	NaN	NaN	NaN	NaN	NaN	0.087245202493403	0.0389392663637157	0.0525984147748686	0.112264737551636	NaN	NaN	NaN	0.111613765825809	0.0817614751758874	NaN	NaN	NaN	0.0193627798192217	NaN	NaN	0.0403733697811569	NaN	NaN	0.0556712894425265	NaN	NaN	0.0415286979725569	0.0636554504646561	0.0483515633374171
NaN	0.069464945961273	0.435090476239701	NaN	0.223652853984265	NaN	NaN	0.0398223029772263	0.0289125742735969	0.0542190462917537	NaN	0.0881297579514232	0.0948583300681317	0.0519097267084001	NaN	NaN	NaN	0.115908968788508	NaN	NaN	0.0666634245505494	NaN	NaN	NaN	NaN	NaN	0.0766032004416542	0.0783542445801851	0.117272531398017	0.0194687912796395	NaN	NaN	NaN	0.0508848708018309	0.0499500956119086	NaN	NaN	NaN	0.064787942733623	NaN	NaN	0.0281871202169216	NaN	NaN	0.0576245805727918	NaN	NaN	0.0407633844927255	0.055088247009858	0.0734578684324963
NaN	0.0668406948079224	0.050558776620897	NaN	NaN	NaN	NaN	0.0247049742119975	0.0418935491397256	0.0377593218543406	NaN	0.0669861880497988	0.0531906542181003	0.0436485779716478	NaN	NaN	NaN	0.0291759643604846	NaN	NaN	0.0159408869719382	NaN	NaN	NaN	NaN	NaN	0.0404557855501445	0.0504700872197853	0.0947232646509171	0.121437264520036	NaN	NaN	NaN	0.0403812379497408	0.066888351491844	NaN	NaN	NaN	0.0480661741700416	NaN	NaN	0.0136957412348752	NaN	NaN	0.0879437805043989	NaN	NaN	0.0417086458847599	0.0469230475101201	0.0437486237426059
NaN	0.0834371220393603	0.0396579185557415	NaN	NaN	NaN	NaN	0.0405558517383532	0.132352843027752	0.069238270747887	NaN	0.00860213364678302	0.0356824586133167	0.0945864027915352	NaN	NaN	NaN	0.0480073490041582	NaN	NaN	0.0386418334582258	NaN	NaN	NaN	NaN	NaN	0.0309340414732453	0.0434269141357247	0.0626958931772397	0.0591869875480331	NaN	NaN	NaN	0.0696200689585314	0.0614087194014994	NaN	NaN	NaN	0.0134878904722242	NaN	NaN	0.0275223030546883	NaN	NaN	0.0510235033748303	NaN	NaN	0.0848125953590634	0.0596504209751903	0.0182178552235945
NaN	0.0760140168641836	0.0263805569667181	NaN	NaN	NaN	NaN	0.0481709133038348	0.0318645601241606	0.0679636687161057	NaN	0.0405231573724108	0.0580759095561629	0.860532656309032	NaN	NaN	NaN	0.063618429543933	NaN	NaN	0.0378505995523055	NaN	NaN	NaN	NaN	NaN	0.0331087682345685	0.0376447862833413	0.0287305609256154	0.0587355377151347	NaN	NaN	NaN	0.0606875060550486	0.0885250522512029	0.0271721009570155	NaN	NaN	0.0294378106304204	NaN	NaN	0.0393801589100878	NaN	NaN	0.0286786332113442	NaN	NaN	0.0720332193347527	0.0259990042526426	0.0378196524104265
NaN	0.0240609548662073	0.0697776427747235	NaN	NaN	NaN	NaN	0.0290665757240997	0.0606629393138003	0.0510429310865755	NaN	0.0696822921939949	0.0684173264288555	0.87152077490996	NaN	NaN	NaN	0.0473250618197733	NaN	NaN	0.0383789518153175	NaN	NaN	NaN	NaN	NaN	0.0855762140740494	0.0492596565649998	0.0459437989180706	0.0516528478885492	NaN	NaN	NaN	0.0564926464347426	0.0345279386676468	0.0434206852910272	NaN	NaN	0.0339784720641718	NaN	NaN	0.0802754116822095	NaN	NaN	0.0966919383916898	NaN	NaN	0.0486019487665885	0.0926310382677403	0.0124664531779362
NaN	0.0225570148260369	0.0287225651782469	NaN	NaN	NaN	NaN	0.0472484533076512	0.0659411885355769	0.0322695741550118	NaN	0.083266903567226	0.0683227954882347	0.054688785713786	NaN	NaN	NaN	0.0560287773041438	NaN	NaN	0.0208484747507077	NaN	NaN	NaN	NaN	NaN	0.0533263650544078	0.0625242427365491	0.0370247269789117	0.0549618305069409	NaN	NaN	NaN	0.0442462896918922	0.0277822717001277	0.0413153616905329	NaN	NaN	0.0406384794164203	NaN	NaN	0.0689257603657794	NaN	NaN	0.0390600458686338	NaN	NaN	0.0185275640315911	0.0353233905776089	0.0303758370173911
NaN	0.103699981846521	0.0531804754137254	NaN	NaN	NaN	NaN	0.0453748528395395	0.0348682351793725	0.0380785431167415	NaN	0.0865657849740371	0.0454166220953708	0.0523813331393435	NaN	NaN	NaN	0.0589272339895422	NaN	NaN	0.0470263058545968	NaN	NaN	NaN	NaN	NaN	0.145771769673996	0.0968159533300075	0.0562465857105095	0.0316294334085279	NaN	NaN	NaN	0.0706674393191142	0.156762437910938	0.0371090817597019	NaN	NaN	0.0700821241661024	NaN	NaN	0.0604348538160077	NaN	NaN	0.0236218955425894	NaN	NaN	0.126897145123022	0.0562994072285825	0.0425254400138111
NaN	0.0750750633525843	0.111120497935385	NaN	NaN	NaN	NaN	0.05035685075677	0.059190484825846	0.0434661978809107	NaN	0.0752120644164112	0.0556601233504571	0.0950437576152166	NaN	NaN	NaN	0.0437233048455108	NaN	NaN	0.0285310155617206	NaN	NaN	NaN	NaN	NaN	0.098489997526271	0.0343049354100851	0.0728261571856242	0.0381021368291345	NaN	NaN	NaN	0.091959451460875	0.0663830684926361	0.0549538484824034	NaN	0.31301277723171	0.0490157832024368	NaN	NaN	0.036027710603126	NaN	NaN	0.0197432108944576	NaN	NaN	0.0619652862668969	0.051778388803699	0.0553946435862486
NaN	0.0637844535703837	0.0798989226134755	NaN	NaN	NaN	NaN	0.0412955719328024	0.0707645542829498	0.0533258262399603	NaN	0.0946659586658785	0.0567930623394377	0.607491987464701	NaN	NaN	NaN	0.0554071462019507	NaN	NaN	0.04375786391965	NaN	NaN	NaN	NaN	NaN	0.139816248483715	0.0356308517514135	0.0211113937987718	0.0442887327246908	NaN	NaN	NaN	0.178262658195313	0.0497838069664487	0.0349916967081486	NaN	0.38464646400705	0.0269659367525762	NaN	NaN	0.0319159076415532	NaN	NaN	0.0316993073953391	NaN	NaN	0.0336259486835174	0.0209822667372567	0.0600380125934833
NaN	0.0635182900987448	0.0216393092957985	NaN	NaN	NaN	NaN	0.0350354936113477	0.0681633900949859	0.0860114469390864	NaN	0.0446296619897062	0.0357755028046737	0.695022513091052	NaN	NaN	NaN	0.0515629287133893	NaN	NaN	0.0544288258913386	NaN	NaN	NaN	NaN	NaN	0.0922339485566632	0.0824380747052222	0.0550994107708998	0.0397958305831023	NaN	NaN	NaN	0.220484869654892	0.048842439927399	0.0747165551188091	NaN	0.207333158317116	0.0437430525748501	NaN	NaN	0.0349860905422437	NaN	NaN	0.069896051872596	NaN	NaN	0.0376629111157542	0.0295501449009363	0.0494413471746774
NaN	0.126314231322363	0.0266854427597965	0.276653673399961	NaN	NaN	NaN	0.0441223292367458	NaN	0.0456593747703846	NaN	0.0366876848906539	0.0758621055366692	0.0284165284243812	NaN	NaN	NaN	0.0327342909640364	NaN	NaN	0.0681946214065124	NaN	NaN	NaN	NaN	NaN	0.0960519372322335	0.465147105759313	0.039572613596737	0.028783555884984	NaN	NaN	NaN	0.0788468871784355	0.0538980831208673	0.0395304703215294	NaN	0.442388561032059	0.0258734636449472	NaN	NaN	0.0521951594388921	NaN	NaN	0.0587523746528931	NaN	NaN	0.0814995339950531	0.0529392018938263	0.0397214796847092
NaN	0.108120158947523	0.0866494636883479	0.180587084148293	NaN	NaN	NaN	0.0657431002359969	NaN	0.0296462780125543	NaN	0.0565521839090237	0.00419026512525203	0.0989291251587614	NaN	NaN	NaN	0.0903149069380811	NaN	NaN	0.108941263356451	NaN	NaN	NaN	NaN	NaN	0.0198415534672888	0.418252387466862	0.0689155706279785	0.0693439958392372	NaN	NaN	NaN	0.0517741002449355	0.0534875388440425	0.0839938713338696	NaN	0.0505218686846424	0.0147585627504786	NaN	NaN	0.0575950977942549	NaN	NaN	0.0354281185618443	NaN	NaN	0.0326635543519071	0.0386270982888915	0.0346067088128825
NaN	0.0460198744563487	0.0683103835449425	0.235276568033852	NaN	NaN	0.219272829971109	0.0647083342605684	NaN	0.0615548905222216	NaN	0.0449791027944751	0.0276873909739569	0.0315761351086975	NaN	NaN	NaN	0.0779723042698273	NaN	NaN	0.129814407923703	NaN	NaN	NaN	0.0308353190964818	NaN	0.0274417923969603	0.0423904975151466	0.0745332125394394	0.0278270051720319	NaN	NaN	NaN	0.448287942755731	0.100507864224935	0.0467561727054997	NaN	0.235836886912453	0.0115393409390702	NaN	NaN	0.0885724369763836	NaN	NaN	0.0732627139109829	NaN	NaN	0.0973355198868039	0.0665374517026409	0.0701320599043902
NaN	0.0554678212713096	0.0613869161509196	0.475472989831965	NaN	NaN	0.594371184609182	0.0916163372659059	NaN	0.108013841171017	NaN	0.0394238223891377	0.0419978979968681	0.0571814133058563	NaN	NaN	NaN	0.0399474948255248	NaN	NaN	0.0293019894712297	NaN	NaN	NaN	0.0085551355439857	NaN	0.0631325158748077	0.519080214821347	0.136728545039007	0.082690275217994	NaN	NaN	NaN	0.427370671466252	0.0252285614326589	0.0901336124925933	NaN	NaN	0.0376270919332544	NaN	NaN	0.0775079895312508	NaN	NaN	0.0430522854575989	NaN	NaN	0.0527145974276189	0.0323244585245317	0.0391139620807405
NaN	0.0216271779452479	0.101023000964686	0.356985374850771	NaN	NaN	0.031393939338224	0.0452018156137033	0.0406153946631779	0.0365185691849001	NaN	0.0508628721440754	0.0404818854969319	0.0456685003617069	NaN	NaN	NaN	0.0459343021200503	NaN	NaN	0.0618555109598997	NaN	NaN	NaN	0.0379193017202645	NaN	0.0521884730939889	0.495558981770553	0.0538706203087977	0.0304391698690326	NaN	NaN	NaN	0.0315036724694113	0.0353880441643003	0.10799444980334	NaN	NaN	0.0601971099894074	NaN	NaN	0.057225675845666	NaN	NaN	0.0471819058188986	NaN	NaN	0.0821501939961571	0.0435991910444163	0.0609802305164061
NaN	0.0431611749461841	0.0417421183776581	0.28616852884378	NaN	NaN	0.157691746827893	0.082689231656394	0.0680122573144507	0.108816035857961	NaN	0.0551910204788717	0.0655612846958786	0.0403020424884775	NaN	NaN	NaN	0.0636936850055222	NaN	NaN	0.0527774210382757	NaN	NaN	NaN	0.0393854802586758	NaN	0.0144395361069229	0.125492285080086	0.0435740328939172	0.0698509316374129	NaN	NaN	NaN	0.0585432152390762	0.042556366230285	0.0569838189664241	NaN	NaN	0.0411931816332876	NaN	NaN	0.0309408556281476	NaN	NaN	0.0808289120627019	NaN	NaN	0.0620211594885701	0.0553788978832187	0.052517473925177
NaN	0.0526646571212791	0.0489900574708414	0.460517685733687	NaN	NaN	0.100063902970861	0.055155830594433	0.0451300689618207	0.0373481207764117	NaN	0.318579381288615	0.0338303187028505	0.0907698907835163	NaN	NaN	NaN	0.0474533548089737	NaN	NaN	0.0567783791015191	NaN	NaN	NaN	0.041070828058732	NaN	0.0614097127200801	0.121132795252986	0.0118122444027713	0.0563490482343103	NaN	NaN	NaN	0.049500482237405	0.574043134336246	0.0510317221470169	NaN	NaN	0.114458438706641	NaN	NaN	0.0792804424849138	NaN	NaN	0.146041222224752	NaN	NaN	0.070469301023487	0.0851384625303973	0.023860393266074
NaN	0.0497931032901759	0.384760796162746	0.268637445420825	NaN	NaN	0.0477369228078746	0.0866517689564377	0.0599365854968497	0.0664847383886572	NaN	NaN	0.0901777797136163	0.0526954801173333	NaN	NaN	NaN	0.0487584267265823	NaN	NaN	0.0463103387041966	NaN	NaN	NaN	0.0696378561660969	NaN	0.0662206535091643	0.0360567703155617	0.0289336850304126	0.0586818245606018	NaN	NaN	NaN	0.0532903049674512	0.533076868478185	0.0367960867584413	NaN	NaN	0.0300994453182017	NaN	NaN	0.0159855173380476	NaN	NaN	0.0439292027095225	NaN	NaN	0.0639688375652716	0.059323745723408	0.0200056121750664
NaN	0.0590475265430644	0.396264265693918	0.163077536064598	NaN	NaN	0.0668478424390366	0.0683078304816863	0.024654531949635	0.0969877792765546	NaN	NaN	0.00870490260183565	0.0943711685156094	NaN	NaN	NaN	0.0928577105027388	NaN	NaN	0.0096569112313362	NaN	NaN	NaN	0.0946422821597899	NaN	0.108665234195283	0.0305778705954643	0.0664741322898562	0.0992542653439145	NaN	NaN	NaN	0.0412108429314818	0.527450954851907	0.0701695531303456	NaN	NaN	0.0354778024890013	NaN	NaN	0.0704627155928867	NaN	NaN	0.0535928199949373	NaN	NaN	0.0474970390785577	0.0220699200489655	0.055527176710421
NaN	0.0633317514673644	0.134775761657222	0.426941523867122	NaN	NaN	0.0684126973716125	0.0797915802512493	0.0162305278290903	0.113507977756835	NaN	NaN	0.0381946354311903	0.0974531848359579	NaN	NaN	NaN	0.0596701043328353	NaN	NaN	0.0457288008226174	NaN	NaN	NaN	0.0673648533117549	NaN	0.0377304778314339	0.0643539816629428	0.0987608785557191	0.0495249070459115	NaN	NaN	0.293271701393356	0.032813838699767	0.539932737468124	0.0616179548731342	NaN	NaN	0.036680352794586	NaN	NaN	0.0741191880453738	NaN	NaN	0.0450681906116194	NaN	NaN	0.0263132272347274	0.0161367783246265	0.0534229180238108
NaN	0.0942607891454476	0.0787296339327754	0.434429348486744	NaN	NaN	0.0582734724766902	0.0211491372480245	NaN	0.0647509241681885	NaN	NaN	0.0868326878205962	0.0433844568517725	NaN	NaN	NaN	0.0387745706471425	NaN	NaN	0.0489892764275369	NaN	NaN	NaN	0.0881496808890383	NaN	0.103222830538574	0.0642897927059384	0.0730327329435878	0.051253074849323	NaN	NaN	0.402554989246184	0.0619769251238894	0.522149201683694	0.0440501766725398	NaN	NaN	0.043306858784297	NaN	NaN	0.0525345017227607	NaN	NaN	0.222267020868488	NaN	NaN	0.0632543673041831	0.0382703142149347	0.0715837222796209
NaN	0.0829375766469229	0.439150027237952	NaN	NaN	NaN	0.0523525454593436	NaN	NaN	0.0870757905953568	NaN	NaN	0.0676926645153226	0.0349823662992542	NaN	NaN	NaN	0.0988518239855719	NaN	NaN	0.037852343720309	NaN	NaN	NaN	0.0209226721119554	NaN	0.0838960884286291	0.0585158862056298	0.0530163627010058	0.129340079968297	NaN	NaN	0.534421821324505	0.0637978709082137	0.501346477322654	0.0824310867891044	NaN	NaN	0.096430388948709	NaN	NaN	0.0240814568260651	NaN	NaN	0.0984310702102913	NaN	NaN	0.0432548927880511	0.0868000874076488	0.0327088357843482
NaN	0.121981653281422	NaN	NaN	NaN	NaN	0.0451218651149849	NaN	NaN	0.0754465782386763	NaN	NaN	0.097682858314285	0.0997182965262909	NaN	NaN	NaN	0.0826731528858925	NaN	NaN	0.0211409388354534	NaN	NaN	NaN	0.0415398991879812	NaN	0.0388796514290645	0.088007922795047	0.0822683708695283	0.144458946549208	NaN	NaN	0.322820368332423	0.084462529194681	0.0242620385340292	0.0506225902622124	NaN	NaN	0.105948708607725	NaN	NaN	0.0531892206950205	NaN	NaN	0.312029557638131	NaN	NaN	0.0328044478897563	0.0211650476355295	0.0378091601164707
NaN	0.148371009134958	NaN	NaN	NaN	NaN	0.0359100441626461	0.0469486633436537	NaN	0.0288994724704652	NaN	NaN	0.0228561314307045	0.0641044779361809	NaN	NaN	NaN	0.0440404798534216	NaN	NaN	0.0783978758101386	NaN	NaN	NaN	0.0216151041228719	NaN	0.0437384664737264	0.0304778552347958	0.0411017810505263	0.0615208613794476	NaN	NaN	0.144421666589289	0.113295925214994	0.041576272183426	0.0525964713184408	NaN	NaN	0.0366542367157459	NaN	NaN	0.070369047090818	NaN	NaN	NaN	NaN	NaN	0.0739653851801434	0.0706898302257634	0.0438684868086487
NaN	0.0645694701950591	NaN	NaN	NaN	NaN	0.0806685993594211	0.0227137370297593	NaN	0.112119822926844	NaN	NaN	0.0471380401460197	0.0425794992635948	NaN	NaN	NaN	0.0334950206144284	NaN	NaN	0.0281110780401331	NaN	NaN	NaN	NaN	NaN	0.0803084592435403	0.0259375009837047	0.0469572212497583	0.0249508327248012	NaN	NaN	NaN	0.0617185547529766	0.0669245391093924	0.0481219765638933	NaN	NaN	0.038742208194959	NaN	NaN	0.0297449163912387	NaN	NaN	NaN	NaN	NaN	0.120100018788767	0.0458158343640353	0.0219583234201534
NaN	0.0673901047275609	NaN	NaN	NaN	NaN	0.106520917939066	0.0594055673348036	NaN	0.153072796649948	NaN	NaN	0.0538058478087069	0.0625968547534093	NaN	NaN	NaN	0.0143945957828927	NaN	NaN	0.0743595585733751	NaN	NaN	NaN	NaN	NaN	0.0465438541452013	0.0428326867438114	0.0779984477554109	0.0633582811759259	NaN	NaN	NaN	0.0804435820424578	0.0893165301474448	0.0710594629457639	NaN	NaN	0.0235390451296792	NaN	NaN	0.0415736819947393	NaN	NaN	NaN	NaN	NaN	0.0766237470371971	0.0920819338106908	0.0360844744414626
NaN	0.0541201345590111	NaN	NaN	NaN	NaN	0.0650850430901274	0.083585375291518	NaN	0.0366663433883078	NaN	NaN	0.0239845102922369	0.0643128800313791	NaN	NaN	NaN	0.0467278450039501	NaN	NaN	0.019140453998011	NaN	NaN	NaN	NaN	NaN	0.190275072120537	0.00790923128515409	0.0440652592159692	0.0897238457649806	NaN	NaN	NaN	0.0521122005375406	0.0692090479613281	0.10000073044647	NaN	NaN	0.11162561054387	NaN	NaN	0.0492638664001153	NaN	NaN	NaN	NaN	NaN	0.0683677741876309	0.0677474474200038	0.0418069644998531
NaN	0.0516439719152634	NaN	NaN	NaN	NaN	0.0873882007938177	0.0537783475634088	NaN	0.0470941580063558	NaN	NaN	0.0337638569493797	0.0883275711021975	NaN	NaN	NaN	0.0535050255146283	NaN	NaN	0.0712983268224156	NaN	NaN	NaN	NaN	NaN	NaN	0.0792242491807804	0.0379333170538058	0.011401391411698	NaN	NaN	NaN	0.423684662752132	0.0146408303812713	0.0624947963823967	NaN	NaN	0.0841399688548903	NaN	NaN	0.0574587582418941	NaN	NaN	0.137029431511404	NaN	NaN	0.0989777745643541	0.048057344206186	0.0443275400850563
NaN	0.0390146978010558	NaN	NaN	NaN	NaN	0.0535962732292917	0.0826512190719579	NaN	0.0886428842249709	NaN	NaN	0.0900934327646273	0.109970747444778	NaN	NaN	NaN	0.0527108627604031	NaN	NaN	0.0658244895549562	NaN	NaN	NaN	NaN	NaN	NaN	0.0965440374748524	0.125544984902358	0.0563652992231661	NaN	NaN	NaN	NaN	0.0637301096630469	0.0580567586631893	NaN	NaN	0.0278936674340751	NaN	NaN	0.0266298010235168	NaN	NaN	0.0541552395403796	NaN	NaN	0.0558085716649937	0.0683840726970832	0.0509299935675778
NaN	0.031004768587565	NaN	NaN	NaN	NaN	0.0365983365050318	0.0990028753805593	NaN	0.0293068063333201	NaN	NaN	0.026279816343788	0.0366140473175126	NaN	NaN	NaN	0.0584238806144678	NaN	NaN	0.0644131684097945	NaN	NaN	NaN	NaN	NaN	NaN	0.0563150183904252	0.0202245696260564	0.0655303428978538	NaN	NaN	NaN	NaN	0.0530859354967194	0.0478108065434131	NaN	NaN	0.0263600256878717	NaN	NaN	0.0165378677655135	NaN	NaN	0.176510768570742	NaN	NaN	0.046291411724291	0.0776401390112569	0.0323275214901365
NaN	0.0756252468546686	NaN	NaN	NaN	NaN	0.0882675514307409	0.0811282474225033	NaN	0.0541733161127223	NaN	NaN	0.0505321200280711	0.0497572993375991	NaN	NaN	NaN	0.0268037549213279	NaN	NaN	0.0611296770503602	NaN	NaN	NaN	NaN	NaN	NaN	0.0565425788540923	0.0213670917365623	0.0397693222852722	NaN	NaN	0.214914733164952	NaN	0.0182386349439075	0.0296473989908833	NaN	NaN	0.0475940887513189	NaN	NaN	0.049266337516599	NaN	NaN	0.125302660763483	NaN	NaN	0.092671109812343	0.114923792256376	0.0304780858364865
NaN	0.0952353416922461	NaN	NaN	NaN	NaN	0.0617533937323337	0.0581127841724767	NaN	0.0687223449062091	NaN	NaN	0.0782925131249666	0.0699842248119911	NaN	NaN	NaN	0.114960240071868	NaN	NaN	0.015997460889132	NaN	NaN	NaN	NaN	NaN	NaN	0.0870891869516752	0.032428683622204	0.0314452434907585	NaN	NaN	0.367516859252473	NaN	0.016627661372041	0.0758578339970744	NaN	NaN	0.0747432090174678	NaN	NaN	0.099578105506726	NaN	NaN	0.328389972419432	NaN	NaN	0.0142695496610171	0.055854413342107	0.0457868326983738
NaN	0.0917258546810659	NaN	NaN	NaN	NaN	0.0178235854856134	0.0430887011138337	NaN	0.526232458255167	NaN	NaN	0.095271807126354	0.0815704484630885	NaN	NaN	NaN	0.0519942645942672	NaN	NaN	0.430217234249974	NaN	NaN	NaN	NaN	NaN	NaN	0.415334967849705	0.0322047757491331	0.0500530422842598	NaN	NaN	0.363304097020896	NaN	0.196381771712301	0.0148408007866778	NaN	NaN	0.0384342296170495	NaN	NaN	0.0749585914048124	NaN	NaN	0.407178457384825	NaN	NaN	0.0288947362951982	0.084090249834927	0.0833818201019826
NaN	0.0773566823522939	NaN	NaN	NaN	NaN	0.0472085829917755	0.0388194708952854	NaN	0.213074875037966	NaN	NaN	0.0528513949836801	0.036575103527863	NaN	NaN	NaN	0.0466297200350415	NaN	NaN	0.426574621461579	NaN	NaN	NaN	NaN	NaN	NaN	0.102161940282074	0.0710091207562122	0.0521742213421663	NaN	NaN	0.0336293869543435	NaN	0.156744248667447	0.0641108074940388	NaN	NaN	0.0637135442279767	NaN	NaN	0.0633270420119789	NaN	NaN	0.334793196288342	NaN	NaN	0.0656672986005915	0.102998289112905	0.0365573007290066
NaN	0.0338454445888127	NaN	NaN	NaN	NaN	0.0180534488950743	0.0495169276208086	NaN	0.163516902937322	NaN	NaN	0.0856110396743646	0.0531076837887916	NaN	NaN	NaN	0.108190473525386	NaN	NaN	0.0681220840414708	NaN	NaN	NaN	NaN	NaN	NaN	0.2314788951581	0.0573251682823784	0.0376585774454091	NaN	NaN	0.0374308118860327	NaN	0.0693590153352445	0.0381410389224464	NaN	NaN	0.0830740220303516	NaN	NaN	0.12938222215232	NaN	NaN	0.30542726515799	NaN	NaN	0.0658883588408189	0.0322087852035063	0.0512561283526789
NaN	0.0518252379794178	NaN	NaN	NaN	NaN	0.0308640925901603	0.0367941647475689	NaN	0.23341831946388	NaN	NaN	0.0608960267825663	0.0276034980871967	NaN	NaN	NaN	0.0685622629104745	NaN	NaN	0.0758912860650464	NaN	NaN	NaN	NaN	NaN	NaN	NaN	0.0469804863773094	0.0224866016207522	NaN	NaN	0.0616015746732024	NaN	0.0807588952004827	0.0725835620994715	NaN	NaN	0.0425004154561828	NaN	NaN	0.0313775751770622	NaN	NaN	0.074739833141437	NaN	NaN	0.0448286589755352	0.0923556148459547	0.0727325376996879
NaN	0.0630082094168089	NaN	NaN	NaN	NaN	0.0328619925537469	0.0324321084572881	NaN	0.274859961220949	NaN	NaN	0.0549667442876866	0.067386169814194	NaN	NaN	NaN	0.0726855467463887	NaN	NaN	0.0408162451123356	NaN	NaN	NaN	NaN	NaN	NaN	NaN	0.0508792556321823	0.081340562923134	NaN	NaN	0.0591035312482169	NaN	0.088406606033642	0.0704970582970134	NaN	NaN	0.0690698709162494	NaN	NaN	0.0229227984929613	NaN	NaN	NaN	NaN	NaN	0.0619153235970295	0.0746963660324754	0.0690746776297267
NaN	0.596899424037904	NaN	NaN	NaN	NaN	0.706303288884325	0.106466524002485	NaN	0.173879462440136	NaN	NaN	0.06250235063706	0.448087098240742	NaN	NaN	NaN	0.0281827989707157	NaN	NaN	0.0665301015662742	NaN	NaN	NaN	NaN	NaN	NaN	NaN	0.0420306069330864	0.0271479003057448	NaN	NaN	0.0407236796318356	NaN	0.0925774769147587	0.0480703158625699	NaN	NaN	0.0383388654389729	NaN	NaN	0.0653564285373806	NaN	NaN	NaN	NaN	NaN	0.0434454694820553	0.0500356627112856	0.0604838586859381
NaN	0.549543896329417	NaN	NaN	NaN	NaN	NaN	0.0603962967135108	NaN	0.0988326020771218	NaN	NaN	0.0648019659085215	0.435834368479812	NaN	NaN	NaN	0.0693326831827793	NaN	NaN	0.0478092293157058	NaN	NaN	NaN	0.266750373720769	NaN	NaN	NaN	0.11932049445538	0.061347655064517	NaN	NaN	0.0372281067843181	0.248317504989506	0.0743985771827077	0.0673045822834679	NaN	NaN	0.0920239353915213	NaN	NaN	0.044373618496193	NaN	NaN	0.17967491013932	NaN	NaN	0.0657898974144942	0.0475549362082463	0.0335459086793222
NaN	0.0559500908614233	0.118764155647522	NaN	NaN	NaN	NaN	0.032492149533916	NaN	0.0187969660163969	NaN	NaN	0.0736439495547254	0.0331447913737075	NaN	NaN	NaN	0.0329213244881655	NaN	NaN	0.0645448879618216	NaN	NaN	NaN	0.183402203902611	0.256355563975786	NaN	NaN	0.0435287087199852	0.0106103335745746	NaN	NaN	0.0910614726553485	0.271540149493979	0.0399241381635325	0.0814141545944971	NaN	NaN	0.174522624998772	NaN	NaN	0.0596976103914464	NaN	NaN	0.173069918284546	NaN	NaN	0.0515876407070473	0.0457000584681628	0.0629125474542061
NaN	0.0375941552017662	0.43874513884485	NaN	NaN	NaN	NaN	0.0714617709085622	NaN	0.209566239401197	NaN	NaN	0.105923346632587	0.025283854716027	NaN	NaN	NaN	0.036308263503399	NaN	NaN	0.0453850074201272	NaN	NaN	NaN	0.24054549383025	0.040446416684304	NaN	NaN	0.118790710313573	NaN	NaN	NaN	0.0312429793196949	0.674176786227743	0.101270092817161	0.0666579063038623	NaN	NaN	0.0695727881975623	NaN	NaN	0.0637034729329553	NaN	NaN	0.0424106205298123	NaN	NaN	0.124956979084277	0.0135725373943311	0.0600489768174683
NaN	0.0637515482313085	0.145377681204736	NaN	NaN	NaN	NaN	0.121233020333612	NaN	0.0751791354218114	NaN	NaN	0.0678501613292328	0.0934622979870242	NaN	NaN	NaN	0.0209083356091649	NaN	NaN	0.010153758053765	NaN	NaN	NaN	0.395941083492003	0.22778802405021	NaN	NaN	0.0429322819628399	NaN	NaN	NaN	0.300811814912343	0.365953679328943	0.01747696809243	0.0796540522403619	NaN	NaN	0.0119009408587115	NaN	NaN	0.0610000387675492	NaN	NaN	0.248922177648958	NaN	NaN	0.0230009886071297	0.0453630106498608	0.0161677732516315
NaN	0.0691310334642094	0.204522873880559	0.183369750495918	NaN	NaN	NaN	0.0359896015671004	NaN	0.233489576893348	NaN	NaN	0.0630768402781165	0.0883712151032772	NaN	NaN	NaN	0.0512694941803234	NaN	NaN	0.0799950535302948	NaN	NaN	NaN	0.389599880127532	0.108338893095252	NaN	NaN	0.0384628199148576	NaN	NaN	NaN	NaN	0.170875038294112	0.0391466176557686	0.0111684696667408	NaN	NaN	0.0669568757791345	NaN	NaN	0.0434338433271764	NaN	NaN	0.260834049161273	NaN	NaN	0.0722748664046027	0.0583193786718949	0.0361601282196444
NaN	0.0513826823401678	0.25914813581343	0.150328798667381	NaN	NaN	NaN	0.121594482310873	NaN	0.310047350077474	NaN	NaN	0.0859693300055033	0.0657408265671042	NaN	NaN	NaN	0.0725741016739636	NaN	NaN	0.0413983762001736	NaN	NaN	NaN	0.0557508960087473	0.0458007724868883	NaN	NaN	0.0793501585675166	NaN	NaN	NaN	NaN	NaN	0.0263350609150116	0.0401821965515673	NaN	NaN	0.0368104067818862	NaN	NaN	0.0288238649497096	NaN	NaN	NaN	NaN	NaN	0.0517031954253462	0.03977473541239	0.0474755560139277
NaN	0.0438427407387044	0.264284349327054	0.395848252396548	NaN	NaN	NaN	0.0685956134884233	NaN	0.12192538639648	NaN	NaN	0.0494179154508345	0.0817197358270338	NaN	NaN	NaN	0.0508883578704494	NaN	NaN	0.065554557949171	NaN	NaN	NaN	0.0680898267297928	0.0177830716797725	NaN	NaN	0.0845012993625403	NaN	NaN	NaN	NaN	NaN	0.0573250758056127	0.0194477837790971	NaN	NaN	0.0696386728585614	NaN	NaN	0.048743564034165	NaN	NaN	NaN	NaN	NaN	0.0242070691450703	0.0554255027534638	0.0253241817010272
NaN	0.0588769862992489	0.383427570668258	0.209005476193269	NaN	NaN	NaN	0.0681491736779003	NaN	0.395008340652097	NaN	NaN	0.0169204046034677	0.042475448664126	NaN	NaN	NaN	0.0855782984571132	NaN	NaN	0.0326696944387155	NaN	NaN	NaN	0.0652877604884929	0.0477973308697702	NaN	NaN	0.0593651041676486	NaN	NaN	NaN	NaN	NaN	0.0666736538762645	0.0240167149786658	NaN	NaN	0.115746368402084	NaN	NaN	0.0933217087703829	NaN	NaN	NaN	NaN	NaN	0.0140185763803877	0.0882037315979838	0.0641799197739493
NaN	0.0768213116737802	0.299913069895249	0.539854749822617	NaN	NaN	NaN	0.0171630761513803	NaN	0.101631265219529	NaN	NaN	0.0542900385473458	0.631945339562345	NaN	NaN	NaN	0.0390617225640332	NaN	NaN	0.0455080765442951	NaN	NaN	NaN	0.056686864032911	NaN	NaN	NaN	0.023703670632978	NaN	NaN	NaN	NaN	NaN	0.0465363434423103	0.0830997495184519	NaN	NaN	0.0738574951634389	NaN	NaN	0.0530093851834876	NaN	NaN	NaN	NaN	NaN	0.054258737644579	0.0351608641218042	0.0190354893820844
NaN	0.667298001808075	0.0386503752918314	0.178596714122432	NaN	NaN	NaN	0.0445341982947021	NaN	0.397603705121532	NaN	NaN	0.084341525643617	0.439331415761063	NaN	NaN	NaN	0.0232282117949425	NaN	NaN	0.0967693032748658	NaN	NaN	NaN	0.104538975492162	NaN	NaN	NaN	0.0194480690632254	NaN	NaN	NaN	NaN	NaN	0.0373799260390103	0.0752802289516575	NaN	NaN	0.0284179011049907	NaN	NaN	0.642190320240417	NaN	NaN	NaN	NaN	NaN	0.0148461622153652	0.0850069881073529	0.0368642213605061
NaN	0.608494395310104	0.522959944399081	0.439100769571478	NaN	NaN	NaN	0.0168675245912831	NaN	0.224096491008789	NaN	NaN	0.0529229619739205	0.356338807291303	NaN	NaN	NaN	0.0761492747524377	NaN	NaN	0.154823221771138	NaN	NaN	NaN	0.0623399387617851	NaN	NaN	NaN	0.0659649500684979	NaN	NaN	NaN	NaN	NaN	0.0568116908745991	0.0457026408162847	NaN	NaN	0.0423127944796704	NaN	NaN	NaN	NaN	NaN	NaN	NaN	NaN	0.0622069799030045	0.0424872948365395	0.0275246293108095
NaN	0.560682152008161	NaN	NaN	NaN	NaN	NaN	0.0509037581344024	NaN	0.0549157647314191	NaN	NaN	0.0652966625036815	0.405487832119291	NaN	NaN	NaN	0.0790480996603665	NaN	NaN	0.61541351480602	NaN	NaN	NaN	0.444268518022895	NaN	NaN	NaN	0.0529687614883176	NaN	NaN	NaN	NaN	NaN	0.0349116323866539	0.262770924345858	NaN	NaN	0.0481404981439639	NaN	NaN	NaN	NaN	NaN	NaN	NaN	NaN	0.0348893293135882	0.0233772517636511	0.0379907097026444
NaN	0.595252642138472	NaN	NaN	NaN	NaN	NaN	0.0569336257534224	NaN	0.260827179723803	NaN	NaN	0.0430006570984381	0.653331179716642	NaN	NaN	NaN	0.0708368581434233	NaN	NaN	0.307189122062995	NaN	NaN	NaN	0.194789599465087	NaN	NaN	NaN	0.116383713604976	NaN	NaN	NaN	NaN	NaN	0.0591848677360289	0.158903951456062	NaN	NaN	0.224526679804071	NaN	NaN	NaN	NaN	NaN	NaN	NaN	NaN	0.0248432665405448	0.0282138586151	0.0270197891880622
NaN	0.442315849228928	NaN	NaN	NaN	NaN	NaN	0.0565152107811017	NaN	0.330152637186496	NaN	NaN	0.40459583429747	0.699867154080593	NaN	NaN	NaN	0.165369475822702	NaN	NaN	0.200860945407681	NaN	NaN	NaN	0.233297973596771	NaN	NaN	NaN	0.102804497041998	NaN	NaN	NaN	NaN	NaN	0.0686692493397099	0.162277441885721	NaN	NaN	0.203927540389943	NaN	NaN	0.029712075389244	NaN	NaN	0.0641410166274656	NaN	NaN	0.0616573433908895	0.0181012172230027	0.0365743882347084
NaN	0.311076032718175	NaN	NaN	NaN	NaN	NaN	0.0881462768593194	NaN	0.384726278644685	NaN	NaN	0.329919548799943	0.485105287593985	NaN	NaN	NaN	NaN	NaN	NaN	0.234699361818814	NaN	NaN	NaN	NaN	NaN	NaN	NaN	0.0197838097660835	NaN	NaN	NaN	NaN	NaN	0.365614998829988	0.0437456129983845	NaN	NaN	0.0731865937931993	NaN	NaN	0.749672539010373	NaN	NaN	0.0384967436157231	NaN	NaN	0.0523671054019177	0.0287470529808065	0.0526777044623836
NaN	0.145004160778681	NaN	NaN	NaN	NaN	NaN	0.0768294264858622	NaN	0.238867452930733	NaN	NaN	0.219832950681774	0.221933272609787	NaN	NaN	NaN	NaN	NaN	NaN	0.17312282453142	NaN	NaN	NaN	NaN	NaN	NaN	NaN	0.0611021718581622	NaN	NaN	NaN	NaN	NaN	0.269294067245071	NaN	NaN	NaN	0.0435055985724446	NaN	NaN	0.105066110208449	NaN	NaN	0.0330564699643185	NaN	NaN	0.321085206439558	0.0340875330704509	0.0221266786809824
NaN	0.261230273307932	NaN	NaN	NaN	NaN	NaN	0.0142725505984178	NaN	0.3014477608413	NaN	NaN	0.0120635762131731	0.223023649412672	NaN	NaN	NaN	NaN	NaN	NaN	0.182122622485769	NaN	NaN	NaN	NaN	NaN	NaN	NaN	0.0408923966997882	NaN	NaN	NaN	NaN	NaN	0.0293745987166429	NaN	NaN	NaN	0.0323794081502079	NaN	NaN	0.056037129875079	NaN	NaN	0.0203822724267312	NaN	NaN	0.25991122078849	NaN	0.0775808001387965
NaN	0.533775890342049	NaN	NaN	NaN	NaN	NaN	0.0289505936026442	NaN	0.431290852399747	NaN	NaN	0.272021281393752	0.196090347965936	NaN	NaN	NaN	NaN	NaN	NaN	0.152111741557267	NaN	NaN	NaN	NaN	NaN	NaN	NaN	0.0383737886368523	NaN	NaN	NaN	NaN	NaN	0.0393021167945003	NaN	NaN	NaN	0.0865233053180074	NaN	NaN	0.0437819302985999	NaN	NaN	0.0826861175139967	NaN	NaN	0.272809784451954	NaN	0.175487847446621
NaN	0.478596875323245	NaN	NaN	NaN	NaN	NaN	0.0778573509952568	NaN	0.200611179858356	NaN	NaN	0.295505803886045	0.304351758743928	NaN	NaN	NaN	NaN	NaN	NaN	0.206474348531533	NaN	NaN	NaN	NaN	NaN	NaN	NaN	0.0577841411827203	NaN	NaN	NaN	NaN	NaN	0.391949142253861	NaN	NaN	NaN	0.0379780788462736	NaN	NaN	0.0627700524683268	NaN	NaN	0.0729916512436204	NaN	NaN	0.324265881525554	NaN	0.124843950027757
NaN	0.280727778393864	NaN	NaN	NaN	NaN	NaN	0.0285037118611976	NaN	0.171437958981067	NaN	NaN	0.342098604925306	0.0611649001970381	NaN	NaN	NaN	NaN	NaN	NaN	NaN	NaN	NaN	NaN	NaN	NaN	NaN	NaN	0.0900091595366756	NaN	NaN	NaN	NaN	NaN	0.414309158309505	NaN	NaN	NaN	0.0480732820335553	NaN	NaN	0.0748334979839921	NaN	NaN	0.1118348382253	NaN	NaN	0.35956411262809	NaN	0.0743237041894661
NaN	0.305835423318519	NaN	NaN	NaN	NaN	NaN	0.0767081542793356	NaN	0.169001304437967	NaN	NaN	0.090122541377752	0.193752698800341	NaN	NaN	NaN	NaN	NaN	NaN	NaN	NaN	NaN	NaN	0.469533709936112	NaN	NaN	NaN	0.0757024140508674	NaN	NaN	NaN	NaN	NaN	0.30490297743948	NaN	NaN	NaN	0.0394182524487787	NaN	NaN	0.0223547128718763	NaN	NaN	0.0787760619290296	NaN	NaN	0.326117912279353	NaN	0.0715586326360451
NaN	0.22677432053921	NaN	NaN	NaN	NaN	NaN	0.00950850166836092	NaN	0.113814467586019	NaN	NaN	0.303211804565613	0.11841219295209	NaN	NaN	NaN	NaN	NaN	NaN	NaN	NaN	NaN	NaN	0.318480843416179	NaN	NaN	NaN	0.388153181404594	NaN	NaN	NaN	NaN	NaN	0.469056990138645	NaN	NaN	NaN	0.0829913794661426	NaN	NaN	0.0230123749876885	NaN	NaN	0.0988456251371039	NaN	NaN	0.0779699629469436	NaN	0.257216782966247
NaN	0.323862965441464	NaN	NaN	NaN	NaN	NaN	0.419644942752027	NaN	0.318170288625259	NaN	NaN	0.224241270522633	0.194596370652222	NaN	NaN	NaN	NaN	NaN	NaN	NaN	NaN	NaN	NaN	0.303775485263859	NaN	NaN	NaN	0.17797778606907	NaN	NaN	NaN	NaN	NaN	0.290138333117356	NaN	NaN	NaN	0.0533809241952056	NaN	NaN	0.0451246007669994	NaN	NaN	0.0939115537890747	NaN	NaN	0.121412442473473	NaN	0.342885820574087
NaN	NaN	NaN	NaN	NaN	NaN	NaN	NaN	NaN	NaN	NaN	NaN	NaN	NaN	NaN	NaN	NaN	NaN	NaN	NaN	NaN	NaN	NaN	NaN	NaN	NaN	NaN	NaN	NaN	NaN	NaN	NaN	NaN	NaN	NaN	NaN	NaN	NaN	NaN	NaN	NaN	0.0541719732851764	NaN	NaN	0.0711069591619198	NaN	NaN	0.286080821207903	NaN	0.464846895236365
NaN	NaN	NaN	NaN	NaN	NaN	NaN	NaN	NaN	NaN	NaN	NaN	NaN	NaN	NaN	NaN	NaN	NaN	NaN	NaN	NaN	NaN	NaN	NaN	NaN	NaN	NaN	NaN	NaN	NaN	NaN	NaN	NaN	NaN	NaN	NaN	NaN	NaN	NaN	NaN	NaN	0.0369363644290291	NaN	NaN	0.0884738040163393	NaN	NaN	0.163068422284132	NaN	0.385610309993454
NaN	NaN	NaN	NaN	NaN	NaN	NaN	NaN	NaN	NaN	NaN	NaN	NaN	NaN	NaN	NaN	NaN	NaN	NaN	NaN	NaN	NaN	NaN	NaN	NaN	NaN	NaN	NaN	NaN	NaN	NaN	NaN	NaN	NaN	NaN	NaN	NaN	NaN	NaN	NaN	NaN	0.0190488591300914	NaN	NaN	0.303884778794436	NaN	NaN	0.529934304018736	NaN	0.286086589764103
NaN	NaN	NaN	NaN	NaN	NaN	NaN	NaN	NaN	NaN	NaN	NaN	NaN	NaN	NaN	NaN	NaN	NaN	NaN	NaN	NaN	NaN	NaN	NaN	NaN	NaN	NaN	NaN	NaN	NaN	NaN	NaN	NaN	NaN	NaN	NaN	NaN	NaN	NaN	NaN	NaN	0.0568034884442912	NaN	NaN	0.3159859251619	NaN	NaN	0.415042510939506	NaN	0.284978456107373
NaN	NaN	NaN	NaN	NaN	NaN	NaN	NaN	NaN	NaN	NaN	NaN	NaN	NaN	NaN	NaN	NaN	NaN	NaN	NaN	NaN	NaN	NaN	NaN	NaN	NaN	NaN	NaN	NaN	NaN	NaN	NaN	NaN	NaN	NaN	NaN	NaN	NaN	NaN	NaN	NaN	0.0269568738740189	NaN	NaN	0.362422816616262	NaN	NaN	0.352691664678242	NaN	0.0265662812248768
NaN	NaN	NaN	NaN	NaN	NaN	NaN	NaN	NaN	NaN	NaN	NaN	NaN	NaN	NaN	NaN	NaN	NaN	NaN	NaN	NaN	NaN	NaN	NaN	NaN	NaN	NaN	NaN	NaN	NaN	NaN	NaN	NaN	NaN	NaN	NaN	NaN	NaN	NaN	NaN	NaN	0.0285104864240893	NaN	NaN	0.387113530755002	NaN	NaN	0.276499908966091	NaN	0.0899033181604268
NaN	NaN	NaN	NaN	NaN	NaN	NaN	NaN	NaN	NaN	NaN	NaN	NaN	NaN	NaN	NaN	NaN	NaN	NaN	NaN	NaN	NaN	NaN	NaN	NaN	NaN	NaN	NaN	NaN	NaN	NaN	NaN	NaN	NaN	NaN	NaN	NaN	NaN	NaN	NaN	NaN	0.0434562602169931	NaN	NaN	0.512771153155397	NaN	NaN	0.184929883720195	NaN	0.0184877103379351
NaN	NaN	NaN	NaN	NaN	NaN	NaN	NaN	NaN	NaN	NaN	NaN	NaN	NaN	NaN	NaN	NaN	NaN	NaN	NaN	NaN	NaN	NaN	NaN	NaN	NaN	NaN	NaN	NaN	NaN	NaN	NaN	NaN	NaN	NaN	NaN	NaN	NaN	NaN	NaN	NaN	0.0317243978017192	NaN	NaN	0.0575178771988343	NaN	NaN	0.438429910073635	NaN	0.0553810756299573
NaN	NaN	NaN	NaN	NaN	NaN	NaN	NaN	NaN	NaN	NaN	NaN	NaN	NaN	NaN	NaN	NaN	NaN	NaN	NaN	NaN	NaN	NaN	NaN	NaN	NaN	NaN	NaN	NaN	NaN	NaN	NaN	NaN	NaN	NaN	NaN	NaN	NaN	NaN	NaN	NaN	0.0254392757366171	NaN	NaN	0.0983874296069114	NaN	NaN	0.523366403081209	NaN	0.0319282484926789
NaN	NaN	NaN	NaN	NaN	NaN	NaN	NaN	NaN	NaN	NaN	NaN	NaN	NaN	NaN	NaN	NaN	NaN	NaN	NaN	NaN	NaN	NaN	NaN	NaN	NaN	NaN	NaN	NaN	NaN	NaN	NaN	NaN	NaN	NaN	NaN	NaN	NaN	NaN	NaN	NaN	0.0764375735829555	NaN	NaN	0.0314300794613655	NaN	NaN	0.154545130431938	NaN	0.0135371060402761
NaN	NaN	NaN	NaN	NaN	NaN	NaN	NaN	NaN	NaN	NaN	NaN	NaN	NaN	NaN	NaN	NaN	NaN	NaN	NaN	NaN	NaN	NaN	NaN	NaN	NaN	NaN	NaN	NaN	NaN	NaN	NaN	NaN	NaN	NaN	NaN	NaN	NaN	NaN	NaN	NaN	0.0530963946667307	NaN	NaN	0.0440207627790254	NaN	NaN	NaN	NaN	0.0193378378944419
NaN	NaN	NaN	NaN	NaN	NaN	NaN	NaN	NaN	NaN	NaN	NaN	NaN	NaN	NaN	NaN	NaN	NaN	NaN	NaN	NaN	NaN	NaN	NaN	NaN	NaN	NaN	NaN	NaN	NaN	NaN	NaN	NaN	NaN	NaN	NaN	NaN	NaN	NaN	NaN	NaN	0.092688703317887	NaN	NaN	0.0652013244034379	NaN	NaN	NaN	NaN	0.0415322187767803
NaN	NaN	NaN	NaN	NaN	NaN	NaN	NaN	NaN	NaN	NaN	NaN	NaN	NaN	NaN	NaN	NaN	NaN	NaN	NaN	NaN	NaN	NaN	NaN	NaN	NaN	NaN	NaN	NaN	NaN	NaN	NaN	NaN	NaN	NaN	NaN	NaN	NaN	NaN	NaN	NaN	0.0171294248857716	NaN	NaN	0.0197388742638436	NaN	NaN	NaN	NaN	0.0150554777744099
NaN	NaN	NaN	NaN	NaN	NaN	NaN	NaN	NaN	NaN	NaN	NaN	NaN	NaN	NaN	NaN	NaN	NaN	NaN	NaN	NaN	NaN	NaN	NaN	NaN	NaN	NaN	NaN	NaN	NaN	NaN	NaN	NaN	NaN	NaN	NaN	NaN	NaN	NaN	NaN	NaN	0.0581911695753129	NaN	NaN	0.0207702527134615	NaN	NaN	NaN	NaN	0.0763350022497283
NaN	NaN	NaN	NaN	NaN	NaN	NaN	NaN	NaN	NaN	NaN	NaN	NaN	NaN	NaN	NaN	NaN	NaN	NaN	NaN	NaN	NaN	NaN	NaN	NaN	NaN	NaN	NaN	NaN	NaN	NaN	NaN	NaN	NaN	NaN	NaN	NaN	NaN	NaN	NaN	NaN	0.0672102872997914	NaN	NaN	0.0560801593535267	NaN	NaN	NaN	NaN	0.071435549218094
NaN	NaN	NaN	NaN	NaN	NaN	NaN	NaN	NaN	NaN	NaN	NaN	NaN	NaN	NaN	NaN	NaN	NaN	NaN	NaN	NaN	NaN	NaN	NaN	NaN	NaN	NaN	NaN	NaN	NaN	NaN	NaN	NaN	NaN	NaN	NaN	NaN	NaN	NaN	NaN	NaN	0.0399029956279178	NaN	NaN	0.0223402032516024	NaN	NaN	NaN	NaN	0.0409921362716331
NaN	NaN	NaN	NaN	NaN	NaN	NaN	NaN	NaN	NaN	NaN	NaN	NaN	NaN	NaN	NaN	NaN	NaN	NaN	NaN	NaN	NaN	NaN	NaN	NaN	NaN	NaN	NaN	NaN	NaN	NaN	NaN	NaN	NaN	NaN	NaN	NaN	NaN	NaN	NaN	NaN	0.0310297643258922	NaN	NaN	0.0576131490015277	NaN	NaN	NaN	NaN	0.038701257535518
NaN	NaN	NaN	NaN	NaN	NaN	NaN	NaN	NaN	NaN	NaN	NaN	NaN	NaN	NaN	NaN	NaN	NaN	NaN	NaN	NaN	NaN	NaN	NaN	NaN	NaN	NaN	NaN	NaN	NaN	NaN	NaN	NaN	NaN	NaN	NaN	NaN	NaN	NaN	NaN	NaN	0.0506207723843875	NaN	NaN	NaN	NaN	NaN	NaN	NaN	0.0331731606756606
NaN	NaN	NaN	NaN	NaN	NaN	NaN	NaN	NaN	NaN	NaN	NaN	NaN	NaN	NaN	NaN	NaN	NaN	NaN	NaN	NaN	NaN	NaN	NaN	NaN	NaN	NaN	NaN	NaN	NaN	NaN	NaN	NaN	NaN	NaN	NaN	NaN	NaN	NaN	NaN	NaN	0.28458868787694	NaN	NaN	NaN	NaN	NaN	NaN	NaN	0.0667319197455014
NaN	NaN	NaN	NaN	NaN	NaN	NaN	NaN	NaN	NaN	NaN	NaN	NaN	NaN	NaN	NaN	NaN	NaN	NaN	NaN	NaN	NaN	NaN	NaN	NaN	NaN	NaN	NaN	NaN	NaN	NaN	NaN	NaN	NaN	NaN	NaN	NaN	NaN	NaN	NaN	NaN	0.0636083074720952	NaN	NaN	NaN	NaN	NaN	NaN	NaN	0.043463295008344
NaN	NaN	NaN	NaN	NaN	NaN	NaN	NaN	NaN	NaN	NaN	NaN	NaN	NaN	NaN	NaN	NaN	NaN	NaN	NaN	NaN	NaN	NaN	NaN	NaN	NaN	NaN	NaN	NaN	NaN	NaN	NaN	NaN	NaN	NaN	NaN	NaN	NaN	NaN	NaN	NaN	NaN	NaN	NaN	NaN	NaN	NaN	NaN	NaN	0.0507866206671488
NaN	NaN	NaN	NaN	NaN	NaN	NaN	NaN	NaN	NaN	NaN	NaN	NaN	NaN	NaN	NaN	NaN	NaN	NaN	NaN	NaN	NaN	NaN	NaN	NaN	NaN	NaN	NaN	NaN	NaN	NaN	NaN	NaN	NaN	NaN	NaN	NaN	NaN	NaN	NaN	NaN	NaN	NaN	NaN	NaN	NaN	NaN	NaN	NaN	0.0238388809534336
NaN	NaN	NaN	NaN	NaN	NaN	NaN	NaN	NaN	NaN	NaN	NaN	NaN	NaN	NaN	NaN	NaN	NaN	NaN	NaN	NaN	NaN	NaN	NaN	NaN	NaN	NaN	NaN	NaN	NaN	NaN	NaN	NaN	NaN	NaN	NaN	NaN	NaN	NaN	NaN	NaN	NaN	NaN	NaN	NaN	NaN	NaN	NaN	NaN	0.0660988054648815
NaN	NaN	NaN	NaN	NaN	NaN	NaN	NaN	NaN	NaN	NaN	NaN	NaN	NaN	NaN	NaN	NaN	NaN	NaN	NaN	NaN	NaN	NaN	NaN	NaN	NaN	NaN	NaN	NaN	NaN	NaN	NaN	NaN	NaN	NaN	NaN	NaN	NaN	NaN	NaN	NaN	NaN	NaN	NaN	NaN	NaN	NaN	NaN	NaN	0.102867012987527
NaN	NaN	NaN	NaN	NaN	NaN	NaN	NaN	NaN	NaN	NaN	NaN	NaN	NaN	NaN	NaN	NaN	NaN	NaN	NaN	NaN	NaN	NaN	NaN	NaN	NaN	NaN	NaN	NaN	NaN	NaN	NaN	NaN	NaN	NaN	NaN	NaN	NaN	NaN	NaN	NaN	0.320410113579858	NaN	NaN	NaN	NaN	NaN	NaN	NaN	0.0299047065929434
NaN	NaN	NaN	NaN	NaN	NaN	NaN	NaN	NaN	NaN	NaN	NaN	NaN	NaN	NaN	NaN	NaN	NaN	NaN	NaN	NaN	NaN	NaN	NaN	NaN	NaN	NaN	NaN	NaN	NaN	NaN	NaN	NaN	NaN	NaN	NaN	NaN	NaN	NaN	NaN	NaN	0.0829341233956042	NaN	NaN	NaN	NaN	NaN	NaN	NaN	0.0203711245549646
NaN	NaN	NaN	NaN	NaN	NaN	NaN	NaN	NaN	NaN	NaN	NaN	NaN	NaN	NaN	NaN	NaN	NaN	NaN	NaN	NaN	NaN	NaN	NaN	NaN	NaN	NaN	NaN	NaN	NaN	NaN	NaN	NaN	NaN	NaN	NaN	NaN	NaN	NaN	NaN	NaN	NaN	NaN	NaN	NaN	NaN	NaN	NaN	NaN	NaN
[truncated: 106 more columns]
