# Supplementary material for: Notch-dependent and -independent transcription are modulated by tissue movements at gastrulation
Source: eLife. 2022 May 18;11:e73656. doi: 10.7554/eLife.73656 (PMC9183233; doi:10.7554/eLife.73656)
Supplement: Source data 1. [file elife-73656-data1.zip › numerical data/6S3B_m5m8peve ctaRi_MSE_sorted-Gast_SpotMov_normF-Y.txt]

NaN	NaN	NaN	NaN	NaN	NaN	NaN	NaN	NaN	NaN	NaN	NaN	NaN	NaN	NaN	NaN	NaN	NaN	NaN	NaN	NaN	NaN	NaN	NaN	NaN	NaN	NaN	NaN	NaN	NaN	NaN	NaN	NaN	NaN	NaN	NaN	NaN	NaN	NaN	NaN	NaN	NaN	NaN	NaN	NaN	NaN	NaN	NaN	NaN	NaN
NaN	NaN	NaN	NaN	NaN	NaN	NaN	NaN	NaN	NaN	NaN	NaN	NaN	NaN	NaN	NaN	NaN	NaN	NaN	NaN	NaN	NaN	NaN	NaN	NaN	NaN	NaN	NaN	NaN	NaN	NaN	NaN	NaN	NaN	NaN	NaN	NaN	NaN	NaN	NaN	NaN	NaN	NaN	NaN	NaN	NaN	NaN	NaN	NaN	NaN
NaN	NaN	NaN	NaN	NaN	NaN	NaN	NaN	NaN	NaN	NaN	NaN	NaN	NaN	NaN	NaN	NaN	NaN	NaN	NaN	NaN	NaN	NaN	NaN	NaN	NaN	NaN	NaN	NaN	NaN	NaN	NaN	NaN	NaN	NaN	NaN	NaN	NaN	NaN	NaN	NaN	NaN	NaN	NaN	NaN	NaN	NaN	NaN	NaN	NaN
NaN	NaN	NaN	NaN	NaN	NaN	NaN	NaN	NaN	NaN	NaN	NaN	NaN	NaN	NaN	NaN	NaN	NaN	NaN	NaN	NaN	NaN	NaN	NaN	NaN	NaN	NaN	NaN	NaN	NaN	NaN	NaN	NaN	NaN	NaN	NaN	NaN	NaN	NaN	NaN	NaN	NaN	NaN	NaN	NaN	NaN	NaN	NaN	NaN	NaN
NaN	NaN	NaN	NaN	NaN	NaN	NaN	NaN	NaN	NaN	NaN	NaN	NaN	NaN	NaN	NaN	NaN	NaN	NaN	NaN	NaN	NaN	NaN	NaN	NaN	NaN	NaN	NaN	NaN	NaN	NaN	NaN	NaN	NaN	NaN	NaN	NaN	NaN	NaN	NaN	NaN	NaN	NaN	NaN	NaN	NaN	NaN	NaN	NaN	NaN
NaN	NaN	NaN	NaN	NaN	NaN	NaN	NaN	NaN	NaN	NaN	NaN	NaN	NaN	NaN	NaN	NaN	NaN	NaN	NaN	NaN	NaN	NaN	NaN	NaN	NaN	NaN	NaN	NaN	NaN	NaN	NaN	NaN	NaN	NaN	NaN	NaN	NaN	NaN	NaN	NaN	NaN	NaN	NaN	NaN	NaN	NaN	NaN	NaN	NaN
NaN	NaN	NaN	NaN	NaN	NaN	NaN	NaN	NaN	NaN	NaN	NaN	NaN	NaN	NaN	NaN	NaN	NaN	NaN	NaN	NaN	NaN	NaN	NaN	NaN	NaN	NaN	NaN	NaN	NaN	NaN	NaN	NaN	NaN	NaN	NaN	NaN	NaN	NaN	NaN	NaN	NaN	NaN	NaN	NaN	NaN	NaN	NaN	NaN	NaN
NaN	NaN	NaN	NaN	NaN	NaN	NaN	NaN	NaN	NaN	NaN	NaN	NaN	NaN	NaN	NaN	NaN	NaN	NaN	NaN	NaN	NaN	NaN	NaN	NaN	NaN	NaN	NaN	NaN	NaN	NaN	NaN	NaN	NaN	NaN	NaN	NaN	NaN	NaN	NaN	NaN	NaN	NaN	NaN	NaN	NaN	NaN	NaN	NaN	NaN
NaN	NaN	NaN	NaN	NaN	NaN	NaN	NaN	NaN	NaN	NaN	NaN	NaN	NaN	NaN	NaN	NaN	NaN	NaN	NaN	NaN	NaN	NaN	NaN	NaN	NaN	NaN	NaN	NaN	NaN	NaN	NaN	NaN	NaN	NaN	NaN	NaN	NaN	NaN	NaN	NaN	NaN	NaN	NaN	NaN	NaN	NaN	NaN	NaN	NaN
NaN	NaN	NaN	NaN	NaN	NaN	NaN	NaN	NaN	NaN	NaN	NaN	NaN	NaN	NaN	NaN	NaN	NaN	NaN	NaN	NaN	NaN	NaN	NaN	NaN	NaN	NaN	NaN	NaN	NaN	NaN	NaN	NaN	NaN	NaN	NaN	NaN	NaN	NaN	NaN	NaN	NaN	NaN	NaN	NaN	NaN	NaN	NaN	NaN	NaN
NaN	NaN	NaN	NaN	NaN	NaN	NaN	NaN	NaN	NaN	NaN	NaN	NaN	NaN	NaN	NaN	NaN	NaN	NaN	NaN	NaN	NaN	NaN	NaN	NaN	NaN	NaN	NaN	NaN	NaN	NaN	NaN	NaN	NaN	NaN	NaN	NaN	NaN	NaN	NaN	NaN	NaN	NaN	NaN	NaN	NaN	NaN	NaN	NaN	NaN
NaN	NaN	NaN	NaN	NaN	NaN	NaN	NaN	NaN	NaN	NaN	NaN	NaN	NaN	NaN	NaN	NaN	NaN	NaN	NaN	NaN	NaN	NaN	NaN	NaN	NaN	NaN	NaN	NaN	NaN	NaN	NaN	NaN	NaN	NaN	NaN	NaN	NaN	NaN	NaN	NaN	NaN	NaN	NaN	NaN	NaN	NaN	NaN	NaN	NaN
NaN	NaN	NaN	NaN	NaN	NaN	NaN	NaN	NaN	NaN	NaN	NaN	NaN	NaN	NaN	NaN	NaN	NaN	NaN	NaN	NaN	NaN	NaN	NaN	NaN	NaN	NaN	NaN	NaN	NaN	NaN	NaN	NaN	NaN	NaN	NaN	NaN	NaN	NaN	NaN	NaN	NaN	NaN	NaN	NaN	NaN	NaN	NaN	NaN	NaN
NaN	NaN	NaN	NaN	NaN	NaN	NaN	NaN	NaN	NaN	NaN	NaN	NaN	NaN	NaN	NaN	NaN	NaN	NaN	NaN	NaN	NaN	NaN	NaN	NaN	NaN	NaN	NaN	NaN	NaN	NaN	NaN	NaN	NaN	NaN	NaN	NaN	NaN	NaN	NaN	NaN	NaN	NaN	NaN	NaN	NaN	NaN	NaN	NaN	NaN
NaN	NaN	NaN	NaN	NaN	NaN	NaN	NaN	NaN	NaN	NaN	NaN	NaN	NaN	NaN	NaN	NaN	NaN	NaN	NaN	NaN	NaN	NaN	NaN	NaN	NaN	NaN	NaN	NaN	NaN	NaN	NaN	NaN	NaN	NaN	NaN	NaN	NaN	NaN	NaN	NaN	NaN	NaN	NaN	NaN	NaN	NaN	NaN	NaN	NaN
NaN	NaN	NaN	NaN	NaN	NaN	NaN	NaN	NaN	NaN	NaN	NaN	NaN	NaN	NaN	NaN	NaN	NaN	NaN	NaN	NaN	NaN	NaN	NaN	NaN	NaN	NaN	NaN	NaN	NaN	NaN	NaN	NaN	NaN	NaN	NaN	NaN	NaN	NaN	NaN	NaN	NaN	NaN	NaN	NaN	NaN	NaN	NaN	NaN	NaN
NaN	NaN	NaN	NaN	NaN	NaN	NaN	NaN	NaN	NaN	NaN	NaN	NaN	NaN	NaN	NaN	NaN	NaN	NaN	NaN	NaN	NaN	NaN	NaN	NaN	NaN	NaN	NaN	NaN	NaN	NaN	NaN	NaN	NaN	NaN	NaN	NaN	NaN	NaN	NaN	NaN	NaN	NaN	NaN	NaN	NaN	NaN	NaN	NaN	NaN
NaN	NaN	NaN	NaN	NaN	NaN	NaN	NaN	NaN	NaN	NaN	NaN	NaN	NaN	NaN	NaN	NaN	NaN	NaN	NaN	NaN	NaN	NaN	NaN	NaN	NaN	NaN	NaN	NaN	NaN	NaN	NaN	NaN	NaN	NaN	NaN	NaN	NaN	NaN	NaN	NaN	NaN	NaN	NaN	NaN	NaN	NaN	NaN	NaN	NaN
NaN	NaN	NaN	NaN	NaN	NaN	NaN	NaN	NaN	NaN	NaN	NaN	NaN	NaN	NaN	NaN	NaN	NaN	NaN	NaN	NaN	NaN	NaN	NaN	NaN	NaN	NaN	NaN	NaN	NaN	NaN	NaN	NaN	NaN	NaN	NaN	NaN	NaN	NaN	NaN	NaN	NaN	NaN	NaN	NaN	NaN	NaN	NaN	NaN	NaN
NaN	NaN	NaN	NaN	NaN	NaN	NaN	NaN	NaN	NaN	NaN	NaN	NaN	NaN	NaN	NaN	NaN	NaN	NaN	NaN	NaN	NaN	NaN	NaN	NaN	NaN	NaN	NaN	NaN	NaN	NaN	NaN	NaN	NaN	NaN	NaN	NaN	NaN	NaN	NaN	NaN	NaN	NaN	NaN	NaN	NaN	NaN	NaN	NaN	NaN
NaN	NaN	NaN	NaN	NaN	NaN	NaN	NaN	NaN	NaN	NaN	NaN	NaN	NaN	NaN	NaN	NaN	NaN	NaN	NaN	NaN	NaN	NaN	NaN	NaN	NaN	NaN	NaN	NaN	NaN	NaN	NaN	NaN	NaN	NaN	NaN	NaN	NaN	NaN	NaN	NaN	NaN	NaN	NaN	NaN	NaN	NaN	NaN	NaN	NaN
NaN	NaN	NaN	NaN	NaN	NaN	NaN	NaN	NaN	NaN	NaN	NaN	NaN	NaN	NaN	NaN	NaN	NaN	NaN	NaN	NaN	NaN	NaN	NaN	NaN	NaN	NaN	NaN	NaN	NaN	NaN	NaN	NaN	NaN	NaN	NaN	NaN	NaN	NaN	NaN	NaN	NaN	NaN	NaN	NaN	NaN	NaN	NaN	NaN	NaN
NaN	NaN	NaN	NaN	NaN	NaN	NaN	NaN	NaN	NaN	NaN	NaN	NaN	NaN	NaN	NaN	NaN	NaN	NaN	NaN	NaN	NaN	NaN	NaN	NaN	NaN	NaN	NaN	NaN	NaN	NaN	NaN	NaN	NaN	NaN	NaN	NaN	NaN	NaN	NaN	NaN	NaN	NaN	NaN	NaN	NaN	NaN	NaN	NaN	NaN
NaN	NaN	NaN	NaN	NaN	NaN	NaN	NaN	NaN	NaN	NaN	NaN	NaN	NaN	NaN	NaN	NaN	NaN	NaN	NaN	NaN	NaN	NaN	NaN	NaN	NaN	NaN	NaN	NaN	NaN	NaN	NaN	NaN	NaN	NaN	NaN	NaN	NaN	NaN	NaN	NaN	NaN	NaN	NaN	NaN	NaN	NaN	NaN	NaN	NaN
NaN	NaN	NaN	NaN	NaN	NaN	NaN	NaN	NaN	NaN	NaN	NaN	NaN	NaN	NaN	NaN	NaN	NaN	NaN	NaN	NaN	NaN	NaN	NaN	NaN	NaN	NaN	NaN	NaN	NaN	NaN	NaN	NaN	NaN	NaN	NaN	NaN	NaN	NaN	NaN	NaN	NaN	NaN	NaN	NaN	NaN	NaN	NaN	NaN	NaN
NaN	NaN	NaN	NaN	NaN	NaN	NaN	NaN	NaN	NaN	NaN	NaN	NaN	NaN	NaN	NaN	NaN	NaN	NaN	NaN	NaN	NaN	NaN	NaN	NaN	NaN	NaN	NaN	NaN	NaN	NaN	NaN	NaN	NaN	NaN	NaN	NaN	NaN	NaN	NaN	NaN	NaN	NaN	NaN	NaN	NaN	NaN	NaN	NaN	NaN
NaN	NaN	NaN	NaN	NaN	NaN	NaN	NaN	NaN	NaN	NaN	NaN	NaN	NaN	NaN	NaN	NaN	NaN	NaN	NaN	NaN	NaN	NaN	NaN	NaN	NaN	NaN	NaN	NaN	NaN	NaN	NaN	NaN	NaN	NaN	NaN	NaN	NaN	NaN	NaN	NaN	NaN	NaN	NaN	NaN	NaN	NaN	NaN	NaN	NaN
NaN	NaN	NaN	NaN	NaN	NaN	NaN	NaN	NaN	NaN	NaN	NaN	NaN	NaN	NaN	NaN	NaN	NaN	NaN	NaN	NaN	NaN	NaN	NaN	NaN	NaN	NaN	NaN	NaN	NaN	NaN	NaN	NaN	NaN	NaN	NaN	NaN	NaN	NaN	NaN	NaN	NaN	NaN	NaN	NaN	NaN	NaN	NaN	NaN	NaN
NaN	NaN	NaN	NaN	NaN	NaN	NaN	NaN	NaN	NaN	NaN	NaN	NaN	NaN	NaN	NaN	NaN	NaN	NaN	NaN	NaN	NaN	NaN	NaN	NaN	NaN	NaN	NaN	NaN	NaN	NaN	NaN	NaN	NaN	NaN	NaN	NaN	NaN	NaN	NaN	NaN	NaN	NaN	NaN	NaN	NaN	NaN	NaN	NaN	NaN
NaN	NaN	NaN	NaN	NaN	NaN	NaN	NaN	NaN	NaN	NaN	NaN	NaN	NaN	NaN	NaN	NaN	NaN	NaN	NaN	NaN	NaN	NaN	NaN	NaN	NaN	NaN	NaN	NaN	NaN	NaN	NaN	NaN	NaN	NaN	NaN	NaN	NaN	NaN	NaN	NaN	NaN	NaN	NaN	NaN	NaN	NaN	NaN	NaN	NaN
NaN	NaN	NaN	NaN	NaN	NaN	NaN	NaN	NaN	NaN	NaN	NaN	NaN	NaN	NaN	NaN	NaN	NaN	NaN	NaN	NaN	NaN	NaN	NaN	NaN	NaN	NaN	NaN	NaN	NaN	NaN	NaN	NaN	NaN	NaN	NaN	NaN	NaN	NaN	NaN	NaN	NaN	NaN	NaN	NaN	NaN	NaN	NaN	NaN	NaN
NaN	NaN	NaN	NaN	NaN	NaN	NaN	NaN	NaN	NaN	NaN	NaN	NaN	NaN	NaN	NaN	NaN	NaN	NaN	NaN	NaN	NaN	NaN	NaN	NaN	NaN	NaN	NaN	NaN	NaN	NaN	NaN	NaN	NaN	NaN	NaN	NaN	NaN	NaN	NaN	NaN	NaN	NaN	NaN	NaN	NaN	NaN	NaN	NaN	NaN
NaN	NaN	NaN	NaN	NaN	NaN	NaN	NaN	NaN	NaN	NaN	NaN	NaN	NaN	NaN	NaN	NaN	NaN	NaN	NaN	NaN	NaN	NaN	NaN	NaN	NaN	NaN	NaN	NaN	NaN	NaN	NaN	NaN	NaN	NaN	NaN	NaN	NaN	NaN	NaN	NaN	NaN	NaN	NaN	NaN	NaN	NaN	NaN	NaN	NaN
NaN	NaN	NaN	NaN	NaN	NaN	NaN	NaN	NaN	NaN	NaN	NaN	NaN	NaN	NaN	NaN	NaN	NaN	NaN	NaN	NaN	NaN	NaN	NaN	NaN	NaN	NaN	NaN	NaN	NaN	NaN	NaN	NaN	NaN	NaN	NaN	NaN	NaN	NaN	NaN	NaN	NaN	NaN	NaN	NaN	NaN	NaN	NaN	NaN	NaN
NaN	NaN	NaN	NaN	NaN	NaN	NaN	NaN	NaN	NaN	NaN	NaN	NaN	NaN	NaN	NaN	NaN	NaN	NaN	NaN	NaN	NaN	NaN	NaN	NaN	NaN	NaN	NaN	NaN	NaN	NaN	NaN	NaN	NaN	NaN	NaN	NaN	NaN	NaN	NaN	NaN	NaN	NaN	NaN	NaN	NaN	NaN	NaN	NaN	NaN
NaN	NaN	NaN	NaN	NaN	NaN	NaN	NaN	NaN	NaN	NaN	NaN	NaN	NaN	NaN	NaN	NaN	NaN	NaN	NaN	NaN	NaN	NaN	NaN	NaN	NaN	NaN	NaN	NaN	NaN	NaN	NaN	NaN	NaN	NaN	NaN	NaN	NaN	NaN	NaN	NaN	NaN	NaN	NaN	NaN	NaN	NaN	NaN	NaN	NaN
NaN	NaN	NaN	NaN	NaN	NaN	NaN	NaN	NaN	NaN	NaN	NaN	NaN	NaN	NaN	NaN	NaN	NaN	NaN	NaN	NaN	NaN	NaN	NaN	NaN	NaN	NaN	NaN	NaN	NaN	NaN	NaN	NaN	NaN	NaN	NaN	NaN	NaN	NaN	NaN	NaN	NaN	NaN	NaN	NaN	NaN	NaN	NaN	NaN	NaN
NaN	NaN	NaN	NaN	NaN	NaN	NaN	NaN	NaN	NaN	NaN	NaN	NaN	NaN	NaN	NaN	NaN	NaN	NaN	NaN	NaN	NaN	NaN	NaN	NaN	NaN	NaN	NaN	NaN	NaN	NaN	NaN	NaN	NaN	NaN	NaN	NaN	NaN	NaN	NaN	NaN	NaN	NaN	NaN	NaN	NaN	NaN	NaN	NaN	NaN
NaN	NaN	NaN	NaN	NaN	NaN	NaN	NaN	NaN	NaN	NaN	NaN	NaN	NaN	NaN	NaN	NaN	NaN	NaN	NaN	NaN	NaN	NaN	NaN	NaN	NaN	NaN	NaN	NaN	NaN	NaN	NaN	NaN	NaN	NaN	NaN	NaN	NaN	NaN	NaN	NaN	NaN	NaN	NaN	NaN	NaN	NaN	NaN	NaN	NaN
NaN	NaN	NaN	NaN	NaN	NaN	NaN	NaN	NaN	NaN	NaN	NaN	NaN	NaN	NaN	NaN	NaN	NaN	NaN	NaN	NaN	NaN	NaN	NaN	NaN	NaN	NaN	NaN	NaN	NaN	NaN	NaN	NaN	NaN	NaN	NaN	NaN	NaN	NaN	NaN	NaN	NaN	NaN	NaN	NaN	NaN	NaN	NaN	NaN	NaN
NaN	NaN	NaN	NaN	NaN	NaN	NaN	NaN	NaN	NaN	NaN	NaN	NaN	NaN	NaN	NaN	NaN	NaN	NaN	NaN	NaN	NaN	NaN	NaN	NaN	NaN	NaN	NaN	NaN	NaN	NaN	NaN	NaN	NaN	NaN	NaN	NaN	NaN	NaN	NaN	NaN	NaN	NaN	NaN	NaN	NaN	NaN	NaN	NaN	NaN
NaN	NaN	NaN	NaN	NaN	NaN	NaN	NaN	NaN	NaN	NaN	NaN	NaN	NaN	NaN	NaN	NaN	NaN	NaN	NaN	NaN	NaN	NaN	NaN	NaN	NaN	NaN	NaN	NaN	NaN	NaN	NaN	NaN	NaN	NaN	NaN	NaN	NaN	NaN	NaN	NaN	NaN	NaN	NaN	NaN	NaN	NaN	NaN	NaN	NaN
NaN	NaN	NaN	NaN	NaN	NaN	NaN	NaN	NaN	NaN	NaN	NaN	NaN	NaN	NaN	NaN	NaN	NaN	NaN	NaN	NaN	NaN	NaN	NaN	NaN	NaN	NaN	NaN	NaN	NaN	NaN	NaN	NaN	NaN	NaN	NaN	NaN	NaN	NaN	NaN	NaN	NaN	NaN	NaN	NaN	NaN	NaN	NaN	NaN	NaN
NaN	NaN	NaN	NaN	NaN	NaN	NaN	NaN	NaN	NaN	NaN	NaN	NaN	NaN	NaN	NaN	NaN	NaN	NaN	NaN	NaN	NaN	NaN	NaN	NaN	NaN	NaN	NaN	NaN	NaN	NaN	NaN	NaN	NaN	NaN	NaN	NaN	NaN	NaN	NaN	NaN	NaN	NaN	NaN	NaN	NaN	NaN	NaN	NaN	NaN
NaN	NaN	NaN	NaN	NaN	NaN	NaN	NaN	NaN	NaN	NaN	NaN	NaN	NaN	NaN	NaN	NaN	NaN	NaN	NaN	NaN	NaN	NaN	NaN	NaN	NaN	NaN	NaN	NaN	NaN	NaN	NaN	NaN	NaN	NaN	NaN	NaN	NaN	NaN	NaN	NaN	NaN	NaN	NaN	NaN	NaN	NaN	NaN	NaN	NaN
NaN	NaN	NaN	NaN	NaN	NaN	NaN	NaN	NaN	NaN	NaN	NaN	NaN	NaN	NaN	NaN	NaN	NaN	NaN	NaN	NaN	NaN	NaN	NaN	NaN	NaN	NaN	NaN	NaN	NaN	NaN	NaN	NaN	NaN	NaN	NaN	NaN	NaN	NaN	NaN	NaN	NaN	NaN	NaN	NaN	NaN	NaN	NaN	NaN	NaN
NaN	NaN	NaN	NaN	NaN	NaN	NaN	NaN	NaN	NaN	NaN	NaN	NaN	NaN	NaN	NaN	NaN	NaN	NaN	NaN	NaN	NaN	NaN	NaN	NaN	NaN	NaN	NaN	NaN	NaN	NaN	NaN	NaN	NaN	NaN	NaN	NaN	NaN	NaN	NaN	NaN	NaN	NaN	NaN	NaN	NaN	NaN	NaN	NaN	NaN
NaN	NaN	NaN	NaN	NaN	NaN	NaN	NaN	NaN	NaN	NaN	NaN	NaN	NaN	NaN	NaN	NaN	NaN	NaN	NaN	NaN	NaN	NaN	NaN	NaN	NaN	NaN	NaN	NaN	NaN	NaN	NaN	NaN	NaN	NaN	NaN	NaN	NaN	NaN	NaN	NaN	NaN	NaN	NaN	NaN	NaN	NaN	NaN	NaN	NaN
NaN	NaN	NaN	NaN	NaN	NaN	NaN	NaN	NaN	NaN	NaN	NaN	NaN	NaN	NaN	NaN	NaN	NaN	NaN	NaN	NaN	NaN	NaN	NaN	NaN	NaN	NaN	NaN	NaN	NaN	NaN	NaN	NaN	NaN	NaN	NaN	NaN	NaN	NaN	NaN	NaN	NaN	NaN	NaN	NaN	NaN	NaN	NaN	NaN	NaN
NaN	NaN	NaN	NaN	NaN	NaN	NaN	NaN	NaN	NaN	NaN	NaN	NaN	NaN	NaN	NaN	NaN	NaN	NaN	NaN	NaN	NaN	NaN	NaN	NaN	NaN	NaN	NaN	NaN	NaN	NaN	NaN	NaN	NaN	NaN	NaN	NaN	NaN	NaN	NaN	NaN	NaN	NaN	NaN	NaN	NaN	NaN	NaN	NaN	NaN
NaN	NaN	NaN	NaN	NaN	NaN	NaN	NaN	NaN	NaN	NaN	NaN	NaN	NaN	NaN	NaN	NaN	NaN	NaN	NaN	NaN	NaN	NaN	NaN	NaN	NaN	NaN	NaN	NaN	NaN	NaN	NaN	NaN	NaN	NaN	NaN	NaN	NaN	NaN	NaN	NaN	NaN	NaN	NaN	NaN	NaN	NaN	NaN	NaN	NaN
NaN	NaN	NaN	NaN	NaN	NaN	NaN	NaN	NaN	NaN	NaN	NaN	NaN	NaN	NaN	NaN	NaN	NaN	NaN	NaN	NaN	NaN	NaN	NaN	NaN	NaN	NaN	NaN	NaN	NaN	NaN	NaN	NaN	NaN	NaN	NaN	NaN	NaN	NaN	NaN	NaN	NaN	NaN	NaN	NaN	NaN	NaN	NaN	NaN	NaN
NaN	NaN	NaN	NaN	NaN	NaN	NaN	NaN	NaN	NaN	NaN	NaN	NaN	NaN	NaN	NaN	NaN	NaN	NaN	NaN	NaN	NaN	NaN	NaN	NaN	NaN	NaN	NaN	NaN	NaN	NaN	NaN	NaN	NaN	NaN	NaN	NaN	NaN	NaN	NaN	NaN	NaN	NaN	NaN	NaN	NaN	NaN	NaN	NaN	NaN
NaN	NaN	NaN	NaN	NaN	NaN	NaN	NaN	NaN	NaN	NaN	NaN	NaN	NaN	NaN	NaN	NaN	NaN	NaN	NaN	NaN	NaN	NaN	NaN	NaN	NaN	NaN	NaN	NaN	NaN	NaN	NaN	NaN	NaN	NaN	NaN	NaN	NaN	NaN	NaN	NaN	NaN	NaN	NaN	NaN	NaN	NaN	NaN	NaN	NaN
NaN	NaN	NaN	NaN	NaN	NaN	NaN	NaN	NaN	NaN	NaN	NaN	NaN	NaN	NaN	NaN	NaN	NaN	NaN	NaN	NaN	NaN	NaN	NaN	NaN	NaN	NaN	NaN	NaN	NaN	NaN	NaN	NaN	NaN	NaN	NaN	NaN	NaN	NaN	NaN	NaN	NaN	NaN	NaN	NaN	NaN	NaN	NaN	NaN	NaN
NaN	NaN	NaN	NaN	NaN	NaN	NaN	NaN	NaN	NaN	NaN	NaN	NaN	NaN	NaN	NaN	NaN	NaN	NaN	NaN	NaN	NaN	NaN	NaN	NaN	NaN	NaN	NaN	NaN	NaN	NaN	NaN	NaN	NaN	NaN	NaN	NaN	NaN	NaN	NaN	NaN	NaN	NaN	NaN	NaN	NaN	NaN	NaN	NaN	NaN
NaN	NaN	NaN	NaN	NaN	NaN	NaN	NaN	NaN	NaN	NaN	NaN	NaN	NaN	NaN	NaN	NaN	NaN	NaN	NaN	NaN	NaN	NaN	NaN	NaN	NaN	NaN	NaN	NaN	NaN	NaN	NaN	NaN	NaN	NaN	NaN	NaN	NaN	NaN	NaN	NaN	NaN	NaN	NaN	NaN	NaN	NaN	NaN	NaN	NaN
NaN	NaN	NaN	NaN	NaN	NaN	NaN	NaN	NaN	NaN	NaN	NaN	NaN	NaN	NaN	NaN	NaN	NaN	NaN	NaN	NaN	NaN	NaN	NaN	NaN	NaN	NaN	NaN	NaN	NaN	NaN	NaN	NaN	NaN	NaN	NaN	NaN	NaN	NaN	NaN	NaN	NaN	NaN	NaN	NaN	NaN	NaN	NaN	NaN	NaN
NaN	NaN	NaN	NaN	NaN	NaN	NaN	NaN	NaN	NaN	NaN	NaN	NaN	NaN	NaN	NaN	NaN	NaN	NaN	NaN	NaN	NaN	NaN	NaN	NaN	NaN	NaN	NaN	NaN	NaN	NaN	NaN	NaN	NaN	NaN	NaN	NaN	NaN	NaN	NaN	NaN	NaN	NaN	NaN	NaN	NaN	NaN	NaN	NaN	NaN
NaN	NaN	NaN	NaN	NaN	NaN	NaN	NaN	NaN	NaN	NaN	NaN	NaN	NaN	NaN	NaN	NaN	NaN	NaN	NaN	NaN	NaN	NaN	NaN	NaN	NaN	NaN	NaN	NaN	NaN	NaN	NaN	NaN	NaN	NaN	NaN	NaN	NaN	NaN	NaN	NaN	NaN	NaN	NaN	NaN	NaN	NaN	NaN	NaN	NaN
NaN	NaN	NaN	NaN	NaN	NaN	NaN	NaN	NaN	NaN	NaN	NaN	NaN	NaN	NaN	NaN	NaN	NaN	NaN	NaN	NaN	NaN	NaN	NaN	NaN	NaN	NaN	NaN	NaN	NaN	NaN	NaN	NaN	NaN	NaN	NaN	NaN	NaN	NaN	NaN	NaN	NaN	NaN	NaN	NaN	NaN	NaN	NaN	NaN	NaN
NaN	NaN	NaN	NaN	NaN	NaN	NaN	NaN	NaN	NaN	NaN	NaN	NaN	NaN	NaN	NaN	NaN	NaN	NaN	NaN	NaN	NaN	NaN	NaN	NaN	NaN	NaN	NaN	NaN	NaN	NaN	NaN	NaN	NaN	NaN	NaN	NaN	NaN	NaN	NaN	NaN	NaN	NaN	NaN	NaN	NaN	NaN	NaN	NaN	NaN
NaN	NaN	NaN	NaN	NaN	NaN	NaN	NaN	NaN	NaN	NaN	NaN	NaN	NaN	NaN	NaN	NaN	NaN	NaN	NaN	NaN	NaN	NaN	NaN	NaN	NaN	NaN	NaN	NaN	NaN	NaN	NaN	NaN	NaN	NaN	NaN	NaN	NaN	NaN	NaN	NaN	NaN	NaN	NaN	NaN	NaN	NaN	NaN	NaN	NaN
NaN	NaN	NaN	NaN	NaN	NaN	NaN	NaN	NaN	NaN	NaN	NaN	NaN	NaN	NaN	NaN	NaN	NaN	NaN	NaN	NaN	NaN	NaN	NaN	NaN	NaN	NaN	NaN	NaN	NaN	NaN	NaN	NaN	NaN	NaN	NaN	NaN	NaN	NaN	NaN	NaN	NaN	NaN	NaN	NaN	NaN	NaN	NaN	NaN	NaN
NaN	NaN	NaN	NaN	NaN	NaN	NaN	NaN	NaN	NaN	NaN	NaN	NaN	NaN	NaN	NaN	NaN	NaN	NaN	NaN	NaN	NaN	NaN	NaN	NaN	NaN	NaN	NaN	NaN	NaN	NaN	NaN	NaN	NaN	NaN	NaN	NaN	NaN	NaN	NaN	NaN	NaN	NaN	NaN	NaN	NaN	NaN	NaN	NaN	NaN
NaN	NaN	NaN	NaN	NaN	NaN	NaN	NaN	NaN	NaN	NaN	NaN	NaN	NaN	NaN	NaN	NaN	NaN	NaN	NaN	NaN	NaN	NaN	NaN	NaN	NaN	NaN	NaN	NaN	NaN	NaN	NaN	NaN	NaN	NaN	NaN	NaN	NaN	NaN	NaN	NaN	NaN	NaN	NaN	NaN	NaN	NaN	NaN	NaN	NaN
NaN	NaN	NaN	NaN	NaN	NaN	NaN	NaN	NaN	NaN	NaN	NaN	NaN	NaN	NaN	NaN	NaN	NaN	NaN	NaN	NaN	NaN	NaN	NaN	NaN	NaN	NaN	NaN	NaN	NaN	NaN	NaN	NaN	NaN	NaN	NaN	NaN	NaN	NaN	NaN	NaN	NaN	NaN	NaN	NaN	NaN	NaN	NaN	NaN	NaN
NaN	NaN	NaN	NaN	NaN	NaN	NaN	NaN	NaN	NaN	NaN	NaN	NaN	NaN	NaN	NaN	NaN	NaN	NaN	NaN	NaN	NaN	NaN	NaN	NaN	NaN	NaN	NaN	NaN	NaN	NaN	NaN	NaN	NaN	NaN	NaN	NaN	NaN	NaN	NaN	NaN	NaN	NaN	NaN	NaN	NaN	NaN	NaN	NaN	NaN
NaN	NaN	NaN	NaN	NaN	NaN	NaN	NaN	NaN	NaN	NaN	NaN	NaN	NaN	NaN	NaN	NaN	NaN	NaN	NaN	NaN	NaN	NaN	NaN	NaN	NaN	NaN	NaN	NaN	NaN	NaN	NaN	NaN	NaN	NaN	NaN	NaN	NaN	NaN	NaN	NaN	NaN	NaN	NaN	NaN	NaN	NaN	NaN	NaN	NaN
NaN	NaN	NaN	NaN	NaN	NaN	NaN	NaN	NaN	NaN	NaN	NaN	NaN	NaN	NaN	NaN	NaN	NaN	NaN	NaN	NaN	NaN	NaN	NaN	NaN	NaN	NaN	NaN	NaN	NaN	NaN	NaN	NaN	NaN	NaN	NaN	NaN	NaN	NaN	NaN	NaN	NaN	NaN	NaN	NaN	NaN	NaN	NaN	NaN	NaN
NaN	NaN	NaN	NaN	NaN	NaN	NaN	NaN	NaN	NaN	NaN	NaN	NaN	NaN	NaN	NaN	NaN	NaN	NaN	NaN	NaN	NaN	NaN	NaN	NaN	NaN	NaN	NaN	NaN	NaN	NaN	NaN	NaN	NaN	NaN	NaN	NaN	NaN	NaN	NaN	NaN	NaN	NaN	NaN	NaN	NaN	NaN	NaN	NaN	NaN
NaN	NaN	NaN	NaN	NaN	NaN	NaN	NaN	NaN	NaN	NaN	NaN	NaN	NaN	NaN	NaN	NaN	NaN	NaN	NaN	NaN	NaN	NaN	NaN	NaN	NaN	NaN	NaN	NaN	NaN	NaN	NaN	NaN	NaN	NaN	NaN	NaN	NaN	NaN	NaN	NaN	NaN	NaN	NaN	NaN	NaN	NaN	NaN	NaN	NaN
NaN	NaN	NaN	NaN	NaN	NaN	NaN	NaN	NaN	NaN	NaN	NaN	NaN	NaN	NaN	NaN	NaN	NaN	NaN	NaN	NaN	NaN	NaN	NaN	NaN	NaN	NaN	NaN	NaN	NaN	NaN	NaN	NaN	NaN	NaN	NaN	NaN	NaN	NaN	NaN	NaN	NaN	NaN	NaN	NaN	NaN	NaN	NaN	NaN	NaN
NaN	NaN	NaN	NaN	NaN	NaN	NaN	NaN	NaN	NaN	NaN	NaN	NaN	NaN	NaN	NaN	NaN	NaN	NaN	NaN	NaN	NaN	NaN	NaN	NaN	NaN	NaN	NaN	NaN	NaN	NaN	NaN	NaN	NaN	NaN	NaN	NaN	NaN	NaN	NaN	NaN	NaN	NaN	NaN	NaN	NaN	NaN	NaN	NaN	NaN
NaN	NaN	NaN	NaN	NaN	NaN	NaN	NaN	NaN	NaN	NaN	NaN	NaN	NaN	NaN	NaN	NaN	NaN	NaN	NaN	NaN	NaN	NaN	NaN	NaN	NaN	NaN	NaN	NaN	NaN	NaN	NaN	NaN	NaN	NaN	NaN	NaN	NaN	NaN	NaN	NaN	NaN	NaN	NaN	NaN	NaN	NaN	NaN	NaN	NaN
NaN	NaN	NaN	NaN	NaN	NaN	NaN	NaN	NaN	NaN	NaN	NaN	NaN	NaN	NaN	NaN	NaN	NaN	NaN	NaN	NaN	NaN	NaN	NaN	NaN	NaN	NaN	NaN	NaN	NaN	NaN	NaN	NaN	NaN	NaN	NaN	NaN	NaN	NaN	NaN	NaN	NaN	NaN	NaN	NaN	NaN	NaN	NaN	NaN	NaN
NaN	NaN	NaN	NaN	NaN	NaN	NaN	NaN	NaN	NaN	NaN	NaN	NaN	NaN	NaN	NaN	NaN	NaN	NaN	NaN	NaN	NaN	NaN	NaN	NaN	NaN	NaN	NaN	NaN	NaN	NaN	NaN	NaN	NaN	NaN	NaN	NaN	NaN	NaN	NaN	NaN	NaN	NaN	NaN	NaN	NaN	NaN	NaN	NaN	NaN
NaN	NaN	NaN	NaN	NaN	NaN	NaN	NaN	NaN	NaN	NaN	NaN	NaN	NaN	NaN	NaN	NaN	NaN	NaN	NaN	NaN	NaN	NaN	NaN	NaN	NaN	NaN	NaN	NaN	NaN	NaN	NaN	NaN	NaN	NaN	NaN	NaN	NaN	NaN	NaN	NaN	NaN	NaN	NaN	NaN	NaN	NaN	NaN	NaN	NaN
NaN	NaN	NaN	NaN	NaN	NaN	NaN	NaN	NaN	NaN	NaN	NaN	NaN	NaN	NaN	NaN	NaN	NaN	NaN	NaN	NaN	NaN	NaN	NaN	NaN	NaN	NaN	NaN	NaN	NaN	NaN	NaN	NaN	NaN	NaN	NaN	NaN	NaN	NaN	NaN	NaN	NaN	NaN	NaN	NaN	NaN	NaN	NaN	NaN	NaN
NaN	NaN	NaN	NaN	NaN	NaN	NaN	NaN	NaN	NaN	NaN	NaN	NaN	NaN	NaN	NaN	NaN	NaN	NaN	NaN	NaN	NaN	NaN	NaN	NaN	NaN	NaN	NaN	NaN	NaN	NaN	NaN	NaN	NaN	NaN	NaN	NaN	NaN	NaN	NaN	NaN	NaN	NaN	NaN	NaN	NaN	NaN	NaN	NaN	NaN
NaN	NaN	NaN	NaN	NaN	NaN	NaN	NaN	NaN	NaN	NaN	NaN	NaN	NaN	NaN	NaN	NaN	NaN	NaN	NaN	NaN	NaN	NaN	NaN	NaN	NaN	NaN	NaN	NaN	NaN	NaN	NaN	NaN	NaN	NaN	NaN	NaN	NaN	NaN	NaN	NaN	NaN	NaN	NaN	NaN	NaN	NaN	NaN	NaN	NaN
NaN	NaN	NaN	NaN	NaN	NaN	NaN	NaN	NaN	NaN	NaN	NaN	NaN	NaN	NaN	NaN	NaN	NaN	NaN	NaN	NaN	NaN	NaN	NaN	NaN	NaN	NaN	NaN	NaN	NaN	NaN	NaN	NaN	NaN	NaN	NaN	NaN	NaN	NaN	NaN	NaN	NaN	NaN	NaN	NaN	NaN	NaN	NaN	NaN	NaN
NaN	NaN	NaN	NaN	NaN	NaN	NaN	NaN	NaN	NaN	NaN	NaN	NaN	NaN	NaN	NaN	NaN	NaN	NaN	NaN	NaN	NaN	NaN	NaN	NaN	NaN	NaN	NaN	NaN	NaN	NaN	NaN	NaN	NaN	NaN	NaN	NaN	NaN	NaN	NaN	NaN	NaN	NaN	NaN	NaN	NaN	NaN	NaN	NaN	NaN
NaN	NaN	NaN	NaN	NaN	NaN	NaN	NaN	NaN	NaN	NaN	NaN	NaN	NaN	NaN	NaN	NaN	NaN	NaN	NaN	NaN	NaN	NaN	NaN	NaN	NaN	NaN	NaN	NaN	NaN	NaN	NaN	NaN	NaN	NaN	NaN	NaN	NaN	NaN	NaN	NaN	NaN	NaN	NaN	NaN	NaN	NaN	NaN	NaN	NaN
NaN	NaN	NaN	NaN	NaN	NaN	NaN	NaN	NaN	NaN	NaN	NaN	NaN	NaN	NaN	NaN	NaN	NaN	NaN	NaN	NaN	NaN	NaN	NaN	NaN	NaN	NaN	NaN	NaN	NaN	NaN	NaN	NaN	NaN	NaN	NaN	NaN	NaN	NaN	NaN	NaN	NaN	NaN	NaN	NaN	NaN	NaN	NaN	NaN	NaN
NaN	NaN	NaN	NaN	NaN	NaN	NaN	NaN	NaN	NaN	NaN	NaN	NaN	NaN	NaN	NaN	NaN	NaN	NaN	NaN	NaN	NaN	NaN	NaN	NaN	NaN	NaN	NaN	NaN	NaN	NaN	NaN	NaN	NaN	NaN	NaN	NaN	NaN	NaN	NaN	NaN	NaN	NaN	NaN	NaN	NaN	NaN	NaN	NaN	NaN
NaN	NaN	NaN	NaN	NaN	NaN	NaN	NaN	NaN	NaN	NaN	NaN	NaN	NaN	NaN	NaN	NaN	NaN	NaN	NaN	NaN	NaN	NaN	NaN	NaN	NaN	NaN	NaN	NaN	NaN	NaN	NaN	NaN	NaN	NaN	NaN	NaN	NaN	NaN	NaN	NaN	NaN	NaN	NaN	NaN	NaN	NaN	NaN	NaN	NaN
NaN	NaN	NaN	NaN	NaN	NaN	NaN	NaN	NaN	NaN	NaN	NaN	NaN	NaN	NaN	NaN	NaN	NaN	NaN	NaN	NaN	NaN	NaN	NaN	NaN	NaN	NaN	NaN	NaN	NaN	NaN	NaN	NaN	NaN	NaN	NaN	NaN	NaN	NaN	NaN	NaN	NaN	NaN	NaN	NaN	NaN	NaN	NaN	NaN	NaN
NaN	NaN	NaN	NaN	NaN	NaN	NaN	NaN	NaN	NaN	NaN	NaN	NaN	NaN	NaN	NaN	NaN	NaN	NaN	NaN	NaN	NaN	NaN	NaN	NaN	NaN	NaN	NaN	NaN	NaN	NaN	NaN	NaN	NaN	NaN	NaN	NaN	NaN	NaN	NaN	NaN	NaN	NaN	NaN	NaN	NaN	NaN	NaN	NaN	NaN
NaN	NaN	NaN	NaN	NaN	NaN	NaN	NaN	NaN	NaN	NaN	NaN	NaN	NaN	NaN	NaN	NaN	NaN	NaN	NaN	NaN	NaN	NaN	NaN	NaN	NaN	NaN	NaN	NaN	NaN	NaN	NaN	NaN	NaN	NaN	NaN	NaN	NaN	NaN	NaN	NaN	NaN	NaN	NaN	NaN	NaN	NaN	NaN	NaN	NaN
NaN	NaN	NaN	NaN	NaN	NaN	NaN	NaN	NaN	NaN	NaN	NaN	NaN	NaN	NaN	NaN	NaN	NaN	NaN	NaN	NaN	NaN	NaN	NaN	NaN	NaN	NaN	NaN	NaN	NaN	NaN	NaN	NaN	NaN	NaN	NaN	NaN	NaN	NaN	NaN	NaN	NaN	NaN	NaN	NaN	NaN	NaN	NaN	NaN	NaN
NaN	NaN	NaN	NaN	NaN	NaN	NaN	NaN	NaN	NaN	NaN	NaN	NaN	NaN	NaN	NaN	NaN	NaN	NaN	NaN	NaN	NaN	NaN	NaN	NaN	NaN	NaN	NaN	NaN	NaN	NaN	NaN	NaN	NaN	NaN	NaN	NaN	NaN	NaN	NaN	NaN	NaN	NaN	NaN	NaN	NaN	NaN	NaN	NaN	NaN
NaN	NaN	NaN	NaN	NaN	NaN	NaN	NaN	NaN	NaN	NaN	NaN	NaN	NaN	NaN	NaN	NaN	NaN	NaN	NaN	NaN	NaN	NaN	NaN	NaN	NaN	NaN	NaN	NaN	NaN	NaN	NaN	NaN	NaN	NaN	NaN	NaN	NaN	NaN	NaN	NaN	NaN	NaN	NaN	NaN	NaN	NaN	NaN	NaN	NaN
NaN	NaN	NaN	NaN	NaN	NaN	NaN	NaN	NaN	NaN	NaN	NaN	NaN	NaN	NaN	NaN	NaN	NaN	NaN	NaN	NaN	NaN	NaN	NaN	NaN	NaN	NaN	NaN	NaN	NaN	NaN	NaN	NaN	NaN	NaN	NaN	NaN	NaN	NaN	NaN	NaN	NaN	NaN	NaN	NaN	NaN	NaN	NaN	NaN	NaN
NaN	NaN	NaN	NaN	NaN	NaN	NaN	NaN	NaN	NaN	NaN	NaN	NaN	NaN	NaN	NaN	NaN	NaN	NaN	NaN	NaN	NaN	NaN	NaN	NaN	NaN	NaN	NaN	NaN	NaN	NaN	NaN	NaN	NaN	NaN	NaN	NaN	NaN	NaN	NaN	NaN	NaN	NaN	NaN	NaN	NaN	NaN	NaN	NaN	NaN
NaN	NaN	NaN	NaN	NaN	NaN	NaN	NaN	NaN	NaN	NaN	NaN	NaN	NaN	NaN	NaN	NaN	NaN	NaN	NaN	NaN	NaN	NaN	NaN	NaN	NaN	NaN	NaN	NaN	NaN	NaN	NaN	NaN	NaN	NaN	NaN	NaN	NaN	NaN	NaN	NaN	NaN	NaN	NaN	NaN	NaN	NaN	NaN	NaN	NaN
NaN	NaN	NaN	NaN	NaN	NaN	NaN	NaN	NaN	NaN	NaN	NaN	NaN	NaN	NaN	NaN	NaN	NaN	NaN	NaN	NaN	NaN	NaN	NaN	NaN	NaN	NaN	NaN	NaN	NaN	NaN	NaN	NaN	NaN	NaN	NaN	NaN	NaN	NaN	NaN	NaN	NaN	NaN	NaN	NaN	NaN	NaN	NaN	NaN	NaN
NaN	NaN	NaN	NaN	NaN	NaN	NaN	NaN	NaN	NaN	NaN	NaN	NaN	NaN	NaN	NaN	NaN	NaN	NaN	NaN	NaN	NaN	NaN	NaN	NaN	NaN	NaN	NaN	NaN	NaN	NaN	NaN	NaN	NaN	NaN	NaN	NaN	NaN	NaN	NaN	NaN	NaN	NaN	NaN	NaN	NaN	NaN	NaN	NaN	NaN
NaN	NaN	NaN	NaN	NaN	NaN	NaN	NaN	NaN	NaN	NaN	NaN	NaN	NaN	NaN	NaN	NaN	NaN	NaN	NaN	NaN	NaN	NaN	NaN	NaN	NaN	NaN	NaN	NaN	NaN	NaN	NaN	NaN	NaN	NaN	NaN	NaN	NaN	NaN	NaN	NaN	NaN	NaN	NaN	NaN	NaN	NaN	NaN	NaN	NaN
NaN	NaN	NaN	NaN	NaN	NaN	NaN	NaN	NaN	NaN	NaN	NaN	NaN	NaN	NaN	NaN	NaN	NaN	NaN	NaN	NaN	NaN	NaN	NaN	NaN	NaN	NaN	NaN	NaN	NaN	NaN	NaN	NaN	NaN	NaN	NaN	NaN	NaN	NaN	NaN	NaN	NaN	NaN	NaN	NaN	NaN	NaN	NaN	NaN	NaN
NaN	NaN	NaN	NaN	NaN	NaN	NaN	NaN	NaN	NaN	NaN	NaN	NaN	NaN	NaN	NaN	NaN	NaN	NaN	NaN	NaN	NaN	NaN	NaN	NaN	NaN	NaN	NaN	NaN	NaN	NaN	NaN	NaN	NaN	NaN	NaN	NaN	NaN	NaN	NaN	NaN	NaN	NaN	NaN	NaN	NaN	NaN	NaN	NaN	NaN
NaN	NaN	NaN	NaN	NaN	NaN	NaN	NaN	NaN	NaN	NaN	NaN	NaN	NaN	NaN	NaN	NaN	NaN	NaN	NaN	NaN	NaN	NaN	NaN	NaN	NaN	NaN	NaN	NaN	NaN	NaN	NaN	NaN	NaN	NaN	NaN	NaN	NaN	NaN	NaN	NaN	NaN	NaN	NaN	NaN	NaN	NaN	NaN	NaN	NaN
NaN	NaN	NaN	NaN	NaN	NaN	NaN	NaN	NaN	NaN	NaN	NaN	NaN	NaN	NaN	NaN	NaN	NaN	NaN	NaN	NaN	NaN	NaN	NaN	NaN	NaN	NaN	NaN	NaN	NaN	NaN	NaN	NaN	NaN	NaN	NaN	NaN	NaN	NaN	NaN	NaN	NaN	NaN	NaN	NaN	NaN	NaN	NaN	NaN	NaN
NaN	NaN	NaN	NaN	NaN	NaN	NaN	NaN	NaN	NaN	NaN	NaN	NaN	NaN	NaN	NaN	NaN	NaN	NaN	NaN	NaN	NaN	NaN	NaN	NaN	NaN	NaN	NaN	NaN	NaN	NaN	NaN	NaN	NaN	NaN	NaN	NaN	NaN	NaN	NaN	NaN	NaN	NaN	NaN	NaN	NaN	NaN	NaN	NaN	NaN
NaN	NaN	NaN	NaN	NaN	NaN	NaN	NaN	NaN	NaN	NaN	NaN	NaN	NaN	NaN	NaN	NaN	NaN	NaN	NaN	NaN	NaN	NaN	NaN	NaN	NaN	NaN	NaN	NaN	NaN	NaN	NaN	NaN	NaN	NaN	NaN	NaN	NaN	NaN	NaN	NaN	NaN	NaN	NaN	NaN	NaN	NaN	NaN	NaN	NaN
NaN	NaN	NaN	NaN	NaN	NaN	NaN	NaN	NaN	NaN	NaN	NaN	NaN	NaN	NaN	NaN	NaN	NaN	NaN	NaN	NaN	NaN	NaN	NaN	NaN	NaN	NaN	NaN	NaN	NaN	NaN	NaN	NaN	NaN	NaN	NaN	NaN	NaN	NaN	NaN	NaN	NaN	NaN	NaN	NaN	NaN	NaN	NaN	NaN	NaN
NaN	NaN	NaN	NaN	NaN	NaN	NaN	NaN	NaN	NaN	NaN	NaN	NaN	NaN	NaN	NaN	NaN	NaN	NaN	NaN	NaN	NaN	NaN	NaN	NaN	NaN	NaN	NaN	NaN	NaN	NaN	NaN	NaN	NaN	NaN	NaN	NaN	NaN	NaN	NaN	NaN	NaN	NaN	NaN	NaN	NaN	NaN	NaN	NaN	NaN
NaN	NaN	NaN	NaN	NaN	NaN	NaN	NaN	NaN	NaN	NaN	NaN	NaN	NaN	NaN	NaN	NaN	NaN	NaN	NaN	NaN	NaN	NaN	NaN	NaN	NaN	NaN	NaN	NaN	NaN	NaN	NaN	NaN	NaN	NaN	NaN	NaN	NaN	NaN	NaN	NaN	NaN	NaN	NaN	NaN	NaN	NaN	NaN	NaN	NaN
NaN	NaN	NaN	NaN	NaN	NaN	NaN	NaN	NaN	NaN	NaN	NaN	NaN	NaN	NaN	NaN	NaN	NaN	NaN	NaN	NaN	NaN	NaN	NaN	NaN	NaN	NaN	NaN	NaN	0.154035460367729	NaN	NaN	NaN	NaN	NaN	NaN	NaN	NaN	NaN	NaN	NaN	NaN	NaN	NaN	NaN	NaN	NaN	NaN	NaN	NaN
NaN	NaN	NaN	NaN	NaN	NaN	NaN	NaN	NaN	NaN	NaN	NaN	NaN	NaN	NaN	NaN	NaN	NaN	NaN	NaN	NaN	NaN	NaN	NaN	NaN	NaN	NaN	NaN	NaN	0.265351968656485	NaN	NaN	NaN	NaN	NaN	NaN	NaN	NaN	NaN	NaN	NaN	NaN	NaN	NaN	NaN	NaN	NaN	NaN	NaN	NaN
NaN	NaN	NaN	NaN	NaN	NaN	NaN	NaN	NaN	NaN	NaN	NaN	NaN	NaN	NaN	NaN	NaN	NaN	NaN	NaN	NaN	NaN	NaN	NaN	NaN	NaN	NaN	NaN	NaN	0.0742790890659408	NaN	NaN	NaN	NaN	NaN	NaN	NaN	NaN	NaN	NaN	NaN	NaN	NaN	NaN	NaN	NaN	NaN	NaN	NaN	NaN
NaN	NaN	NaN	NaN	NaN	NaN	NaN	NaN	NaN	NaN	NaN	NaN	NaN	NaN	NaN	NaN	NaN	NaN	NaN	NaN	NaN	NaN	NaN	NaN	NaN	NaN	NaN	NaN	NaN	0.140525212627636	NaN	NaN	NaN	NaN	0.0405488781623953	NaN	NaN	NaN	NaN	NaN	NaN	NaN	NaN	NaN	NaN	NaN	NaN	NaN	NaN	NaN
NaN	NaN	NaN	NaN	NaN	NaN	NaN	NaN	NaN	NaN	NaN	NaN	NaN	NaN	NaN	NaN	NaN	NaN	NaN	NaN	NaN	NaN	NaN	NaN	NaN	NaN	NaN	NaN	NaN	0.0926804282864479	NaN	NaN	NaN	NaN	0.0362871839604706	NaN	NaN	NaN	NaN	NaN	NaN	NaN	NaN	NaN	NaN	NaN	NaN	NaN	NaN	NaN
NaN	NaN	NaN	NaN	NaN	NaN	NaN	NaN	NaN	NaN	NaN	NaN	NaN	NaN	NaN	NaN	NaN	NaN	NaN	NaN	NaN	NaN	NaN	NaN	NaN	NaN	NaN	NaN	NaN	0.127759273811442	NaN	NaN	NaN	NaN	0.0209622460148982	NaN	NaN	NaN	NaN	NaN	NaN	NaN	NaN	NaN	NaN	NaN	NaN	NaN	NaN	NaN
NaN	NaN	NaN	NaN	NaN	NaN	NaN	NaN	NaN	NaN	NaN	NaN	NaN	NaN	NaN	NaN	NaN	NaN	NaN	NaN	NaN	NaN	NaN	NaN	NaN	NaN	NaN	NaN	NaN	0.0990709429617115	NaN	NaN	NaN	NaN	0.0384777608383215	NaN	NaN	NaN	NaN	NaN	NaN	NaN	NaN	NaN	NaN	NaN	NaN	NaN	NaN	NaN
NaN	NaN	NaN	NaN	NaN	NaN	NaN	NaN	NaN	NaN	NaN	NaN	NaN	NaN	NaN	NaN	NaN	NaN	NaN	NaN	NaN	NaN	NaN	NaN	NaN	NaN	NaN	NaN	NaN	0.0223128374977215	0.0202837013266287	NaN	NaN	0.0330224367302823	0.130331055337471	NaN	NaN	NaN	NaN	NaN	NaN	NaN	NaN	NaN	NaN	NaN	NaN	NaN	NaN	NaN
NaN	NaN	NaN	NaN	NaN	NaN	NaN	NaN	NaN	NaN	NaN	NaN	NaN	NaN	NaN	NaN	NaN	NaN	NaN	NaN	NaN	NaN	NaN	NaN	NaN	NaN	NaN	NaN	NaN	0.0586543144676782	0.05620947122627	NaN	NaN	0.0585911906055072	0.0321943962031026	NaN	NaN	NaN	NaN	NaN	NaN	NaN	NaN	NaN	NaN	NaN	NaN	NaN	NaN	NaN
NaN	NaN	NaN	NaN	NaN	NaN	NaN	NaN	NaN	NaN	NaN	NaN	NaN	NaN	NaN	NaN	NaN	NaN	NaN	NaN	NaN	NaN	NaN	NaN	NaN	NaN	NaN	NaN	NaN	0.0260700125249754	0.0415805795842824	NaN	NaN	0.0795654066995052	0.0445582686347584	NaN	NaN	NaN	NaN	NaN	NaN	NaN	NaN	NaN	NaN	NaN	NaN	NaN	NaN	NaN
NaN	NaN	NaN	NaN	NaN	NaN	NaN	NaN	NaN	NaN	NaN	NaN	NaN	NaN	NaN	NaN	NaN	NaN	NaN	NaN	NaN	NaN	NaN	NaN	NaN	NaN	NaN	NaN	NaN	0.0688442233891281	0.0800475982215063	NaN	NaN	0.0259075433270821	0.0838386932272711	NaN	NaN	NaN	NaN	NaN	NaN	NaN	NaN	NaN	NaN	NaN	NaN	NaN	NaN	NaN
NaN	NaN	NaN	NaN	NaN	NaN	NaN	NaN	NaN	NaN	NaN	NaN	NaN	NaN	NaN	NaN	NaN	NaN	NaN	NaN	NaN	NaN	NaN	NaN	NaN	NaN	NaN	0.030409006298134	NaN	0.0631411491644084	0.044065517167848	NaN	NaN	0.0516085538003893	0.0399972283863817	NaN	NaN	NaN	NaN	NaN	NaN	NaN	NaN	NaN	NaN	NaN	NaN	NaN	NaN	NaN
NaN	NaN	NaN	NaN	NaN	NaN	NaN	NaN	NaN	NaN	NaN	NaN	NaN	NaN	NaN	NaN	NaN	NaN	NaN	NaN	NaN	NaN	NaN	NaN	NaN	NaN	NaN	0.0413235781088778	NaN	0.0365596188880939	0.0303732874794504	NaN	NaN	0.0571780396737461	0.0615920772924104	NaN	NaN	NaN	NaN	NaN	NaN	NaN	NaN	NaN	NaN	NaN	NaN	NaN	NaN	NaN
NaN	NaN	NaN	NaN	NaN	NaN	NaN	NaN	NaN	NaN	NaN	NaN	NaN	NaN	NaN	NaN	NaN	NaN	NaN	NaN	NaN	NaN	NaN	NaN	NaN	NaN	NaN	0.082933265302545	NaN	0.0765969239220149	0.0161814914318479	NaN	NaN	0.0232707791682504	0.0445003025999516	NaN	NaN	NaN	NaN	NaN	NaN	NaN	NaN	NaN	NaN	NaN	NaN	NaN	NaN	NaN
NaN	NaN	NaN	NaN	NaN	NaN	NaN	NaN	NaN	NaN	NaN	NaN	NaN	NaN	NaN	NaN	NaN	NaN	NaN	NaN	NaN	NaN	NaN	NaN	NaN	NaN	NaN	0.122917524021334	NaN	0.0817489339666481	0.0448244504308472	NaN	NaN	0.0656053321791646	0.113946566290859	NaN	NaN	NaN	NaN	NaN	NaN	NaN	NaN	NaN	NaN	NaN	NaN	NaN	NaN	NaN
NaN	NaN	NaN	NaN	NaN	NaN	NaN	NaN	NaN	NaN	NaN	NaN	NaN	NaN	NaN	NaN	NaN	NaN	NaN	NaN	NaN	NaN	NaN	NaN	NaN	NaN	NaN	0.0400659482067977	NaN	0.031659027733851	0.0631093851461882	NaN	NaN	0.0268685410187566	0.173791629346734	NaN	NaN	NaN	NaN	NaN	NaN	NaN	NaN	NaN	NaN	NaN	NaN	NaN	NaN	NaN
NaN	NaN	NaN	NaN	NaN	NaN	NaN	NaN	NaN	NaN	NaN	NaN	NaN	NaN	NaN	NaN	NaN	NaN	NaN	NaN	NaN	NaN	NaN	NaN	NaN	NaN	NaN	0.0401795990890966	NaN	0.0256138450329367	0.0739840912769488	NaN	NaN	0.0121987852503745	0.0373913019367614	NaN	NaN	NaN	NaN	NaN	NaN	NaN	NaN	NaN	NaN	NaN	NaN	NaN	NaN	NaN
NaN	NaN	NaN	NaN	NaN	NaN	NaN	NaN	NaN	NaN	NaN	NaN	NaN	NaN	NaN	NaN	NaN	NaN	NaN	NaN	NaN	NaN	NaN	NaN	NaN	NaN	NaN	0.0364352352333374	NaN	0.0620636957705797	0.0887232560646681	NaN	NaN	0.0850180688922453	0.0255399644924617	NaN	NaN	NaN	NaN	NaN	NaN	NaN	NaN	NaN	NaN	NaN	NaN	NaN	NaN	NaN
NaN	NaN	NaN	NaN	NaN	NaN	NaN	NaN	NaN	NaN	NaN	NaN	NaN	NaN	NaN	NaN	NaN	NaN	NaN	NaN	NaN	NaN	NaN	NaN	NaN	NaN	NaN	0.0515757833804465	NaN	0.0808416915495801	0.0397808819842969	NaN	NaN	0.0343225126665326	0.0688643373178239	NaN	NaN	NaN	NaN	NaN	NaN	NaN	NaN	NaN	NaN	NaN	NaN	NaN	NaN	NaN
NaN	NaN	NaN	NaN	NaN	NaN	NaN	NaN	NaN	NaN	NaN	NaN	NaN	NaN	NaN	NaN	NaN	NaN	NaN	NaN	NaN	NaN	NaN	NaN	NaN	NaN	NaN	0.0633207597889146	NaN	0.0423783923966433	0.0983569091365531	NaN	NaN	0.0606005511432577	NaN	NaN	NaN	NaN	NaN	NaN	NaN	NaN	NaN	NaN	NaN	NaN	NaN	NaN	NaN	NaN
NaN	NaN	NaN	NaN	NaN	NaN	NaN	NaN	NaN	NaN	NaN	NaN	NaN	NaN	NaN	NaN	NaN	NaN	NaN	NaN	NaN	NaN	NaN	NaN	NaN	NaN	NaN	NaN	NaN	0.114038633350832	0.0193506390461705	NaN	NaN	0.0358008228095759	NaN	NaN	NaN	NaN	NaN	NaN	NaN	NaN	NaN	NaN	NaN	NaN	NaN	NaN	NaN	NaN
NaN	NaN	NaN	NaN	NaN	NaN	NaN	NaN	NaN	NaN	NaN	NaN	NaN	NaN	NaN	NaN	NaN	NaN	NaN	NaN	NaN	NaN	NaN	NaN	NaN	NaN	NaN	NaN	NaN	0.0572953738067372	0.0765739640582554	NaN	NaN	NaN	NaN	NaN	NaN	NaN	NaN	NaN	NaN	NaN	NaN	NaN	NaN	NaN	NaN	NaN	NaN	NaN
NaN	NaN	NaN	NaN	NaN	NaN	NaN	NaN	NaN	NaN	NaN	NaN	NaN	NaN	NaN	NaN	NaN	NaN	NaN	NaN	NaN	NaN	NaN	NaN	NaN	0.0214069490964569	NaN	NaN	NaN	0.0317480497927015	NaN	NaN	NaN	NaN	NaN	NaN	NaN	NaN	NaN	NaN	NaN	NaN	NaN	NaN	NaN	NaN	NaN	NaN	NaN	NaN
NaN	NaN	NaN	NaN	NaN	NaN	NaN	NaN	NaN	NaN	NaN	NaN	NaN	NaN	NaN	NaN	NaN	NaN	NaN	NaN	NaN	NaN	NaN	NaN	NaN	0.0761697371272333	NaN	NaN	NaN	0.330602462409084	NaN	NaN	NaN	NaN	NaN	NaN	NaN	NaN	NaN	NaN	NaN	NaN	NaN	NaN	NaN	NaN	NaN	NaN	NaN	NaN
NaN	NaN	NaN	NaN	NaN	NaN	NaN	NaN	NaN	NaN	NaN	NaN	NaN	NaN	NaN	NaN	NaN	NaN	NaN	NaN	NaN	NaN	NaN	NaN	NaN	0.0635704766124404	NaN	NaN	NaN	NaN	NaN	NaN	NaN	0.0328099780176082	NaN	NaN	NaN	NaN	NaN	NaN	NaN	NaN	NaN	NaN	NaN	NaN	NaN	NaN	NaN	NaN
NaN	NaN	NaN	NaN	NaN	NaN	NaN	NaN	NaN	NaN	NaN	NaN	NaN	NaN	NaN	NaN	NaN	NaN	NaN	NaN	NaN	NaN	NaN	NaN	NaN	0.0499905889204394	NaN	NaN	NaN	NaN	NaN	NaN	NaN	0.0405567698223413	NaN	NaN	NaN	NaN	NaN	NaN	NaN	NaN	NaN	NaN	NaN	NaN	NaN	NaN	NaN	NaN
NaN	NaN	NaN	NaN	NaN	NaN	NaN	NaN	NaN	NaN	NaN	NaN	NaN	NaN	NaN	NaN	NaN	NaN	NaN	NaN	NaN	NaN	NaN	NaN	NaN	0.0716090866951205	NaN	NaN	NaN	NaN	NaN	NaN	NaN	0.0408896879184353	NaN	NaN	NaN	NaN	NaN	NaN	NaN	NaN	NaN	NaN	NaN	NaN	NaN	NaN	NaN	NaN
NaN	NaN	NaN	NaN	NaN	NaN	NaN	NaN	NaN	NaN	NaN	NaN	NaN	NaN	NaN	NaN	NaN	NaN	NaN	NaN	NaN	NaN	NaN	NaN	NaN	0.0311472678957804	NaN	NaN	NaN	NaN	NaN	NaN	NaN	0.0829101370295117	NaN	NaN	NaN	NaN	NaN	NaN	NaN	NaN	NaN	NaN	NaN	NaN	NaN	NaN	NaN	NaN
NaN	NaN	NaN	NaN	NaN	NaN	NaN	NaN	NaN	NaN	NaN	NaN	NaN	NaN	NaN	NaN	NaN	NaN	NaN	NaN	NaN	NaN	NaN	NaN	NaN	0.0471624139886979	NaN	NaN	NaN	NaN	NaN	NaN	NaN	0.119494360750763	NaN	NaN	NaN	NaN	NaN	NaN	NaN	NaN	NaN	NaN	NaN	NaN	NaN	NaN	NaN	NaN
NaN	NaN	NaN	NaN	NaN	NaN	NaN	NaN	NaN	NaN	NaN	NaN	NaN	NaN	NaN	NaN	NaN	NaN	NaN	NaN	NaN	NaN	NaN	NaN	NaN	0.129371437518945	NaN	NaN	NaN	NaN	NaN	NaN	NaN	0.0853236958910462	NaN	NaN	NaN	NaN	NaN	NaN	NaN	NaN	NaN	NaN	NaN	NaN	NaN	NaN	NaN	NaN
NaN	NaN	NaN	NaN	NaN	NaN	NaN	NaN	NaN	NaN	NaN	NaN	NaN	NaN	NaN	NaN	NaN	NaN	NaN	NaN	NaN	NaN	NaN	NaN	NaN	0.086997910504523	NaN	NaN	NaN	NaN	NaN	NaN	NaN	0.0845262405446673	NaN	NaN	NaN	NaN	NaN	NaN	NaN	NaN	NaN	NaN	NaN	NaN	NaN	NaN	NaN	NaN
NaN	NaN	NaN	NaN	NaN	NaN	NaN	NaN	NaN	NaN	NaN	NaN	NaN	NaN	NaN	NaN	NaN	NaN	NaN	NaN	NaN	NaN	NaN	NaN	NaN	0.392457048861081	NaN	NaN	NaN	NaN	NaN	NaN	NaN	0.0517487204475176	NaN	NaN	NaN	NaN	NaN	NaN	NaN	NaN	NaN	NaN	NaN	NaN	NaN	NaN	NaN	NaN
NaN	NaN	NaN	NaN	NaN	NaN	NaN	NaN	NaN	NaN	NaN	NaN	NaN	NaN	NaN	NaN	NaN	NaN	NaN	NaN	NaN	NaN	NaN	NaN	NaN	NaN	NaN	NaN	NaN	NaN	NaN	NaN	NaN	0.0701306990518702	NaN	NaN	NaN	NaN	NaN	NaN	NaN	NaN	NaN	NaN	NaN	NaN	NaN	NaN	NaN	NaN
NaN	NaN	NaN	NaN	NaN	NaN	NaN	NaN	NaN	NaN	NaN	NaN	NaN	NaN	NaN	NaN	NaN	NaN	NaN	NaN	NaN	NaN	NaN	NaN	NaN	NaN	NaN	NaN	NaN	NaN	NaN	NaN	NaN	0.0815480105898185	NaN	NaN	NaN	NaN	NaN	NaN	NaN	NaN	NaN	NaN	NaN	NaN	NaN	NaN	NaN	NaN
NaN	NaN	NaN	NaN	NaN	NaN	NaN	NaN	NaN	NaN	NaN	NaN	NaN	NaN	NaN	NaN	NaN	NaN	NaN	NaN	NaN	NaN	NaN	NaN	NaN	NaN	NaN	NaN	NaN	NaN	NaN	NaN	NaN	0.131662990168158	NaN	NaN	NaN	NaN	NaN	NaN	NaN	NaN	NaN	NaN	NaN	NaN	NaN	NaN	NaN	NaN
NaN	NaN	NaN	NaN	NaN	NaN	NaN	NaN	NaN	NaN	NaN	NaN	NaN	NaN	NaN	NaN	NaN	NaN	NaN	NaN	NaN	NaN	NaN	NaN	NaN	NaN	NaN	NaN	NaN	NaN	NaN	NaN	NaN	0.159624809866718	NaN	NaN	NaN	NaN	NaN	NaN	NaN	NaN	NaN	NaN	NaN	NaN	NaN	NaN	NaN	NaN
NaN	NaN	NaN	NaN	NaN	NaN	NaN	NaN	NaN	NaN	NaN	NaN	NaN	NaN	NaN	NaN	NaN	NaN	NaN	NaN	NaN	NaN	NaN	NaN	NaN	NaN	NaN	NaN	NaN	NaN	NaN	NaN	NaN	0.0192465743524979	NaN	NaN	NaN	NaN	NaN	NaN	NaN	NaN	NaN	NaN	NaN	NaN	NaN	NaN	NaN	NaN
NaN	NaN	NaN	NaN	NaN	NaN	NaN	NaN	NaN	NaN	NaN	NaN	NaN	NaN	NaN	NaN	NaN	NaN	NaN	NaN	NaN	NaN	NaN	NaN	NaN	NaN	NaN	NaN	NaN	NaN	NaN	NaN	NaN	0.0456290625874559	NaN	NaN	NaN	NaN	NaN	NaN	NaN	NaN	NaN	NaN	NaN	NaN	NaN	NaN	NaN	NaN
NaN	NaN	NaN	NaN	NaN	NaN	NaN	NaN	NaN	NaN	NaN	NaN	NaN	NaN	NaN	NaN	NaN	NaN	NaN	NaN	NaN	NaN	NaN	NaN	NaN	NaN	NaN	NaN	NaN	NaN	NaN	NaN	NaN	NaN	NaN	NaN	NaN	NaN	NaN	NaN	NaN	NaN	NaN	NaN	NaN	NaN	NaN	NaN	NaN	NaN
NaN	NaN	NaN	NaN	NaN	NaN	NaN	NaN	NaN	NaN	NaN	NaN	NaN	NaN	NaN	NaN	NaN	NaN	NaN	NaN	NaN	NaN	NaN	NaN	NaN	NaN	NaN	NaN	NaN	NaN	NaN	NaN	NaN	NaN	NaN	NaN	NaN	NaN	NaN	NaN	NaN	NaN	NaN	NaN	NaN	NaN	NaN	NaN	NaN	NaN
NaN	NaN	NaN	NaN	NaN	NaN	NaN	NaN	NaN	NaN	NaN	NaN	NaN	NaN	NaN	NaN	NaN	NaN	NaN	NaN	NaN	NaN	NaN	NaN	NaN	NaN	NaN	NaN	NaN	NaN	NaN	NaN	NaN	NaN	NaN	NaN	NaN	NaN	NaN	NaN	NaN	NaN	NaN	NaN	NaN	NaN	NaN	NaN	NaN	NaN
NaN	NaN	NaN	NaN	NaN	NaN	NaN	NaN	NaN	NaN	NaN	NaN	NaN	NaN	NaN	NaN	NaN	NaN	NaN	NaN	NaN	NaN	NaN	NaN	NaN	NaN	NaN	NaN	NaN	NaN	NaN	NaN	NaN	NaN	NaN	NaN	NaN	NaN	NaN	NaN	NaN	NaN	NaN	NaN	NaN	NaN	NaN	NaN	NaN	NaN
NaN	NaN	NaN	NaN	NaN	NaN	NaN	NaN	NaN	NaN	NaN	NaN	NaN	NaN	NaN	NaN	NaN	NaN	NaN	NaN	NaN	NaN	NaN	NaN	NaN	NaN	NaN	NaN	NaN	NaN	NaN	NaN	NaN	NaN	NaN	NaN	NaN	NaN	NaN	NaN	NaN	NaN	NaN	NaN	NaN	NaN	NaN	NaN	NaN	NaN
NaN	NaN	NaN	NaN	NaN	NaN	NaN	NaN	NaN	NaN	NaN	NaN	NaN	NaN	NaN	NaN	NaN	NaN	NaN	NaN	NaN	NaN	NaN	NaN	NaN	NaN	NaN	NaN	NaN	NaN	NaN	NaN	NaN	NaN	NaN	NaN	NaN	NaN	NaN	NaN	NaN	NaN	NaN	NaN	NaN	NaN	NaN	NaN	NaN	NaN
NaN	NaN	NaN	NaN	NaN	NaN	NaN	NaN	NaN	NaN	NaN	NaN	NaN	NaN	NaN	NaN	NaN	NaN	NaN	NaN	NaN	NaN	NaN	NaN	NaN	NaN	NaN	NaN	NaN	NaN	NaN	NaN	NaN	NaN	NaN	NaN	NaN	NaN	NaN	NaN	NaN	NaN	NaN	NaN	NaN	NaN	NaN	NaN	NaN	NaN
NaN	NaN	NaN	NaN	NaN	NaN	NaN	NaN	NaN	NaN	NaN	NaN	NaN	NaN	NaN	NaN	NaN	NaN	NaN	NaN	NaN	NaN	NaN	NaN	NaN	NaN	NaN	NaN	NaN	NaN	NaN	NaN	NaN	NaN	NaN	NaN	NaN	NaN	NaN	NaN	NaN	NaN	NaN	NaN	NaN	NaN	NaN	NaN	NaN	NaN
NaN	NaN	NaN	NaN	NaN	NaN	NaN	NaN	NaN	NaN	NaN	NaN	NaN	NaN	NaN	NaN	NaN	NaN	NaN	NaN	NaN	NaN	NaN	NaN	NaN	NaN	NaN	NaN	NaN	NaN	NaN	NaN	NaN	NaN	NaN	NaN	NaN	NaN	NaN	NaN	NaN	NaN	NaN	NaN	NaN	NaN	NaN	NaN	NaN	NaN
NaN	NaN	NaN	NaN	NaN	NaN	NaN	NaN	NaN	NaN	NaN	NaN	NaN	NaN	NaN	NaN	NaN	NaN	NaN	NaN	NaN	NaN	NaN	NaN	NaN	NaN	NaN	NaN	NaN	NaN	NaN	NaN	NaN	NaN	NaN	NaN	NaN	NaN	NaN	NaN	NaN	NaN	NaN	NaN	NaN	NaN	NaN	NaN	NaN	NaN
NaN	NaN	NaN	NaN	NaN	NaN	NaN	NaN	NaN	NaN	NaN	NaN	NaN	NaN	NaN	NaN	NaN	NaN	NaN	NaN	NaN	NaN	NaN	NaN	NaN	NaN	NaN	NaN	NaN	NaN	NaN	NaN	NaN	NaN	NaN	NaN	NaN	NaN	NaN	NaN	NaN	NaN	NaN	NaN	NaN	NaN	NaN	NaN	NaN	NaN
NaN	NaN	NaN	NaN	NaN	NaN	NaN	NaN	NaN	NaN	NaN	NaN	NaN	NaN	NaN	NaN	NaN	NaN	NaN	NaN	NaN	NaN	NaN	NaN	NaN	NaN	NaN	NaN	NaN	NaN	NaN	NaN	NaN	NaN	NaN	NaN	NaN	NaN	NaN	NaN	NaN	NaN	NaN	NaN	NaN	NaN	NaN	NaN	NaN	NaN
NaN	NaN	NaN	NaN	NaN	NaN	NaN	NaN	NaN	NaN	NaN	NaN	NaN	NaN	NaN	NaN	NaN	NaN	NaN	NaN	NaN	NaN	NaN	NaN	NaN	NaN	NaN	NaN	NaN	NaN	NaN	NaN	NaN	NaN	NaN	NaN	NaN	NaN	NaN	NaN	NaN	NaN	NaN	NaN	NaN	NaN	NaN	NaN	NaN	NaN
NaN	NaN	NaN	NaN	NaN	NaN	NaN	NaN	NaN	NaN	NaN	NaN	NaN	NaN	NaN	NaN	NaN	NaN	NaN	NaN	NaN	NaN	NaN	NaN	NaN	NaN	NaN	NaN	NaN	NaN	NaN	NaN	NaN	NaN	NaN	NaN	NaN	NaN	NaN	NaN	NaN	NaN	NaN	NaN	NaN	NaN	NaN	NaN	NaN	NaN
NaN	NaN	NaN	NaN	NaN	NaN	NaN	NaN	NaN	NaN	NaN	NaN	NaN	NaN	NaN	NaN	NaN	NaN	NaN	NaN	NaN	NaN	NaN	NaN	NaN	NaN	NaN	NaN	NaN	NaN	NaN	NaN	NaN	NaN	NaN	NaN	NaN	NaN	NaN	NaN	NaN	NaN	NaN	NaN	NaN	NaN	NaN	NaN	NaN	NaN
NaN	NaN	NaN	NaN	NaN	NaN	NaN	NaN	NaN	NaN	NaN	NaN	NaN	NaN	NaN	NaN	NaN	NaN	NaN	NaN	NaN	NaN	NaN	NaN	NaN	NaN	NaN	NaN	NaN	NaN	NaN	NaN	NaN	NaN	NaN	NaN	NaN	NaN	NaN	NaN	NaN	NaN	NaN	NaN	NaN	NaN	NaN	NaN	NaN	NaN
NaN	NaN	NaN	NaN	NaN	NaN	NaN	NaN	NaN	NaN	NaN	NaN	NaN	NaN	NaN	NaN	NaN	NaN	NaN	NaN	NaN	NaN	NaN	NaN	NaN	NaN	NaN	NaN	NaN	NaN	NaN	NaN	NaN	NaN	NaN	NaN	NaN	NaN	NaN	NaN	NaN	NaN	NaN	NaN	NaN	NaN	NaN	NaN	NaN	NaN
NaN	NaN	NaN	NaN	NaN	NaN	NaN	NaN	NaN	NaN	NaN	NaN	NaN	NaN	NaN	NaN	NaN	NaN	NaN	NaN	NaN	NaN	NaN	NaN	NaN	NaN	NaN	NaN	NaN	NaN	NaN	NaN	NaN	NaN	NaN	NaN	NaN	NaN	NaN	NaN	NaN	NaN	NaN	NaN	NaN	NaN	NaN	NaN	NaN	NaN
NaN	NaN	NaN	NaN	NaN	NaN	NaN	NaN	NaN	NaN	NaN	NaN	NaN	NaN	NaN	NaN	NaN	NaN	NaN	NaN	NaN	NaN	NaN	NaN	NaN	NaN	NaN	NaN	NaN	NaN	NaN	NaN	NaN	NaN	NaN	NaN	NaN	NaN	NaN	NaN	NaN	NaN	NaN	NaN	NaN	NaN	NaN	NaN	NaN	NaN
NaN	NaN	NaN	NaN	NaN	NaN	NaN	NaN	NaN	NaN	NaN	NaN	NaN	NaN	NaN	NaN	NaN	NaN	NaN	NaN	NaN	NaN	NaN	NaN	NaN	NaN	NaN	NaN	NaN	NaN	NaN	NaN	NaN	NaN	NaN	NaN	NaN	NaN	NaN	NaN	NaN	NaN	NaN	NaN	NaN	NaN	NaN	NaN	NaN	NaN
NaN	NaN	NaN	NaN	NaN	NaN	NaN	NaN	NaN	NaN	NaN	NaN	NaN	NaN	NaN	NaN	NaN	NaN	NaN	NaN	NaN	NaN	NaN	NaN	NaN	NaN	NaN	NaN	NaN	NaN	NaN	NaN	NaN	NaN	NaN	NaN	NaN	NaN	NaN	NaN	NaN	NaN	NaN	NaN	NaN	NaN	NaN	NaN	NaN	NaN
NaN	NaN	NaN	NaN	NaN	NaN	NaN	NaN	NaN	NaN	NaN	NaN	NaN	NaN	NaN	NaN	NaN	NaN	NaN	NaN	NaN	NaN	NaN	NaN	NaN	NaN	NaN	NaN	NaN	NaN	NaN	NaN	NaN	NaN	NaN	NaN	NaN	NaN	NaN	NaN	NaN	NaN	NaN	NaN	NaN	NaN	NaN	NaN	NaN	NaN
NaN	NaN	NaN	NaN	NaN	NaN	NaN	NaN	NaN	NaN	NaN	NaN	NaN	NaN	NaN	NaN	NaN	NaN	NaN	NaN	NaN	NaN	NaN	NaN	NaN	NaN	NaN	NaN	NaN	NaN	NaN	NaN	NaN	NaN	NaN	NaN	NaN	NaN	NaN	NaN	NaN	NaN	NaN	NaN	NaN	NaN	NaN	NaN	NaN	NaN
NaN	NaN	NaN	NaN	NaN	NaN	NaN	NaN	NaN	NaN	NaN	NaN	NaN	NaN	NaN	NaN	NaN	NaN	NaN	NaN	NaN	NaN	NaN	NaN	NaN	NaN	NaN	NaN	NaN	NaN	NaN	NaN	NaN	NaN	NaN	NaN	NaN	NaN	NaN	NaN	NaN	NaN	NaN	NaN	NaN	NaN	NaN	NaN	NaN	NaN
NaN	NaN	NaN	NaN	NaN	NaN	NaN	NaN	NaN	NaN	NaN	NaN	NaN	NaN	NaN	NaN	NaN	NaN	NaN	NaN	NaN	NaN	NaN	NaN	NaN	NaN	NaN	NaN	NaN	NaN	NaN	NaN	NaN	NaN	NaN	NaN	NaN	NaN	NaN	NaN	NaN	NaN	NaN	NaN	NaN	NaN	NaN	NaN	NaN	NaN
NaN	NaN	NaN	NaN	NaN	NaN	NaN	NaN	NaN	NaN	NaN	NaN	NaN	NaN	NaN	NaN	NaN	NaN	NaN	NaN	NaN	NaN	NaN	NaN	NaN	NaN	NaN	NaN	NaN	NaN	NaN	NaN	NaN	NaN	NaN	NaN	NaN	NaN	NaN	NaN	NaN	NaN	NaN	NaN	NaN	NaN	NaN	NaN	NaN	NaN
NaN	NaN	NaN	NaN	NaN	NaN	NaN	NaN	NaN	NaN	NaN	NaN	NaN	NaN	NaN	NaN	NaN	NaN	NaN	NaN	NaN	NaN	NaN	NaN	NaN	NaN	NaN	NaN	NaN	NaN	NaN	NaN	NaN	NaN	NaN	NaN	NaN	NaN	NaN	NaN	NaN	NaN	NaN	NaN	NaN	NaN	NaN	NaN	NaN	NaN
NaN	NaN	NaN	NaN	NaN	NaN	NaN	NaN	NaN	NaN	NaN	NaN	NaN	NaN	NaN	NaN	NaN	NaN	NaN	NaN	NaN	NaN	NaN	NaN	NaN	NaN	NaN	NaN	NaN	NaN	NaN	NaN	NaN	NaN	NaN	NaN	NaN	NaN	NaN	NaN	NaN	NaN	NaN	NaN	NaN	NaN	NaN	NaN	NaN	NaN
NaN	NaN	NaN	NaN	NaN	NaN	NaN	NaN	NaN	NaN	NaN	NaN	NaN	NaN	NaN	NaN	NaN	NaN	NaN	NaN	NaN	NaN	NaN	NaN	NaN	NaN	NaN	NaN	NaN	NaN	NaN	NaN	NaN	NaN	NaN	NaN	NaN	NaN	NaN	NaN	NaN	NaN	NaN	NaN	NaN	NaN	NaN	NaN	NaN	NaN
NaN	NaN	NaN	NaN	NaN	NaN	NaN	NaN	NaN	NaN	NaN	NaN	NaN	NaN	NaN	NaN	NaN	NaN	NaN	NaN	NaN	NaN	NaN	NaN	NaN	NaN	NaN	NaN	NaN	NaN	NaN	NaN	NaN	NaN	NaN	NaN	NaN	NaN	NaN	NaN	NaN	NaN	NaN	NaN	NaN	NaN	NaN	NaN	NaN	NaN
NaN	NaN	NaN	NaN	NaN	NaN	NaN	NaN	NaN	NaN	NaN	NaN	NaN	NaN	NaN	NaN	NaN	NaN	NaN	NaN	NaN	NaN	NaN	NaN	NaN	NaN	NaN	NaN	NaN	NaN	NaN	NaN	NaN	NaN	NaN	NaN	NaN	NaN	NaN	NaN	NaN	NaN	NaN	NaN	NaN	NaN	NaN	NaN	NaN	NaN
NaN	NaN	NaN	NaN	NaN	NaN	NaN	NaN	NaN	NaN	NaN	NaN	NaN	NaN	NaN	NaN	NaN	NaN	NaN	NaN	NaN	NaN	NaN	NaN	NaN	NaN	NaN	NaN	NaN	NaN	NaN	NaN	NaN	NaN	NaN	NaN	NaN	NaN	NaN	NaN	NaN	NaN	NaN	NaN	NaN	NaN	NaN	NaN	NaN	NaN
NaN	NaN	NaN	NaN	NaN	NaN	NaN	NaN	NaN	NaN	NaN	NaN	NaN	NaN	NaN	NaN	NaN	NaN	NaN	NaN	NaN	NaN	NaN	NaN	NaN	NaN	NaN	NaN	NaN	NaN	NaN	NaN	NaN	NaN	NaN	0.340404170744602	NaN	NaN	NaN	NaN	NaN	NaN	NaN	NaN	NaN	NaN	NaN	NaN	NaN	NaN
NaN	NaN	NaN	NaN	NaN	NaN	NaN	NaN	NaN	NaN	NaN	NaN	NaN	NaN	NaN	NaN	NaN	NaN	NaN	NaN	NaN	NaN	NaN	NaN	NaN	NaN	NaN	NaN	0.0291814403998909	NaN	NaN	NaN	NaN	NaN	NaN	0.286374153610634	NaN	NaN	NaN	NaN	NaN	NaN	NaN	NaN	NaN	NaN	NaN	NaN	NaN	NaN
NaN	NaN	NaN	NaN	NaN	NaN	NaN	NaN	NaN	NaN	NaN	NaN	NaN	NaN	NaN	NaN	NaN	NaN	NaN	NaN	NaN	NaN	NaN	NaN	NaN	NaN	NaN	NaN	0.0470987887411138	NaN	NaN	NaN	NaN	NaN	NaN	0.0199877780627535	NaN	NaN	NaN	NaN	NaN	NaN	NaN	NaN	NaN	NaN	NaN	NaN	NaN	NaN
NaN	NaN	NaN	NaN	NaN	NaN	NaN	NaN	NaN	NaN	NaN	NaN	NaN	NaN	NaN	NaN	NaN	NaN	NaN	NaN	NaN	NaN	NaN	NaN	NaN	NaN	NaN	NaN	0.0627063153500974	NaN	NaN	NaN	NaN	NaN	0.0161281751814875	0.0738709708661127	NaN	NaN	NaN	NaN	NaN	NaN	NaN	NaN	NaN	NaN	NaN	NaN	NaN	NaN
NaN	NaN	NaN	NaN	NaN	NaN	NaN	NaN	NaN	NaN	NaN	NaN	NaN	NaN	NaN	NaN	NaN	NaN	NaN	NaN	NaN	NaN	NaN	NaN	NaN	NaN	NaN	NaN	0.0416398180109441	NaN	NaN	NaN	NaN	NaN	0.0485858291510776	0.0421097273988298	NaN	NaN	NaN	NaN	NaN	NaN	NaN	NaN	NaN	NaN	NaN	NaN	NaN	NaN
NaN	NaN	NaN	NaN	NaN	NaN	NaN	NaN	NaN	NaN	NaN	NaN	NaN	NaN	NaN	NaN	NaN	NaN	NaN	NaN	NaN	NaN	NaN	NaN	NaN	NaN	NaN	NaN	0.0241209858283555	NaN	NaN	NaN	NaN	NaN	0.0914802090136138	0.0155908285886162	NaN	NaN	NaN	NaN	NaN	NaN	NaN	NaN	NaN	NaN	NaN	NaN	NaN	NaN
NaN	NaN	NaN	NaN	NaN	NaN	NaN	NaN	NaN	NaN	NaN	NaN	NaN	NaN	NaN	NaN	NaN	NaN	NaN	NaN	NaN	NaN	NaN	NaN	NaN	NaN	NaN	NaN	0.0131521371012585	NaN	NaN	NaN	NaN	NaN	0.0383244699719275	0.0352136092574088	NaN	NaN	NaN	NaN	NaN	NaN	NaN	NaN	NaN	NaN	0.0638195026528381	NaN	NaN	NaN
NaN	NaN	NaN	NaN	NaN	NaN	NaN	NaN	NaN	NaN	NaN	NaN	NaN	NaN	NaN	NaN	NaN	NaN	NaN	NaN	NaN	NaN	NaN	NaN	NaN	NaN	NaN	NaN	0.0502060035994897	NaN	NaN	NaN	NaN	NaN	0.0824752457063899	0.0354908338750162	NaN	NaN	NaN	NaN	NaN	NaN	NaN	NaN	NaN	NaN	0.0260391561047385	NaN	NaN	NaN
NaN	NaN	NaN	NaN	NaN	NaN	NaN	NaN	NaN	NaN	NaN	NaN	NaN	NaN	NaN	NaN	NaN	NaN	NaN	NaN	NaN	NaN	NaN	NaN	NaN	NaN	NaN	NaN	0.074975098031966	NaN	NaN	NaN	NaN	NaN	0.0084522769641041	0.0620646769184919	NaN	NaN	NaN	NaN	NaN	NaN	NaN	NaN	NaN	NaN	0.0878243683600319	NaN	NaN	NaN
NaN	NaN	NaN	NaN	NaN	NaN	NaN	NaN	NaN	NaN	NaN	NaN	NaN	NaN	NaN	NaN	NaN	NaN	NaN	NaN	NaN	NaN	NaN	NaN	NaN	NaN	NaN	NaN	0.0118805839810966	NaN	NaN	NaN	NaN	NaN	0.0251665483785574	0.316363099857316	NaN	NaN	NaN	NaN	NaN	NaN	NaN	NaN	NaN	NaN	0.0699465113954866	NaN	NaN	NaN
NaN	NaN	NaN	NaN	NaN	NaN	NaN	NaN	NaN	NaN	NaN	NaN	NaN	NaN	NaN	NaN	NaN	NaN	NaN	NaN	NaN	NaN	NaN	NaN	NaN	NaN	NaN	NaN	0.0908975453409693	NaN	NaN	NaN	NaN	NaN	0.0139583156618895	NaN	NaN	NaN	NaN	NaN	NaN	NaN	NaN	NaN	NaN	NaN	0.0309760518728166	NaN	NaN	NaN
NaN	NaN	NaN	NaN	NaN	NaN	NaN	NaN	NaN	NaN	NaN	NaN	NaN	NaN	NaN	NaN	NaN	NaN	NaN	NaN	NaN	NaN	NaN	NaN	NaN	NaN	NaN	NaN	0.0741241621222565	NaN	NaN	NaN	NaN	NaN	0.218605120066197	NaN	NaN	NaN	NaN	NaN	NaN	NaN	NaN	NaN	NaN	NaN	0.044938207367992	NaN	NaN	NaN
NaN	NaN	NaN	NaN	NaN	NaN	NaN	NaN	NaN	NaN	NaN	NaN	NaN	NaN	NaN	NaN	NaN	NaN	NaN	NaN	NaN	NaN	NaN	NaN	NaN	NaN	NaN	NaN	0.0341784500290517	NaN	NaN	NaN	NaN	NaN	NaN	NaN	NaN	NaN	NaN	NaN	NaN	NaN	NaN	NaN	NaN	NaN	0.0216684696516025	NaN	NaN	NaN
NaN	NaN	NaN	NaN	NaN	NaN	NaN	NaN	NaN	NaN	NaN	NaN	NaN	NaN	NaN	NaN	NaN	NaN	NaN	NaN	NaN	NaN	NaN	NaN	NaN	NaN	NaN	NaN	0.0774543060838037	NaN	NaN	NaN	NaN	NaN	NaN	NaN	NaN	NaN	NaN	NaN	NaN	NaN	NaN	NaN	NaN	NaN	0.0141011192362105	NaN	NaN	NaN
NaN	NaN	NaN	NaN	NaN	NaN	NaN	NaN	NaN	NaN	NaN	NaN	NaN	NaN	NaN	NaN	NaN	NaN	NaN	NaN	NaN	NaN	NaN	NaN	NaN	NaN	NaN	NaN	0.0820805110425825	NaN	NaN	NaN	NaN	NaN	NaN	NaN	NaN	NaN	NaN	NaN	NaN	NaN	NaN	NaN	NaN	0.0387383362535247	0.0511397893709017	NaN	NaN	NaN
NaN	NaN	NaN	NaN	NaN	NaN	NaN	NaN	NaN	NaN	NaN	NaN	NaN	NaN	NaN	NaN	NaN	NaN	NaN	NaN	NaN	NaN	NaN	NaN	NaN	NaN	NaN	NaN	0.0902423639257446	NaN	NaN	NaN	NaN	NaN	NaN	NaN	NaN	NaN	NaN	NaN	NaN	NaN	NaN	NaN	NaN	0.0841224285695311	0.0679504539863874	NaN	NaN	NaN
NaN	NaN	NaN	NaN	NaN	NaN	NaN	NaN	NaN	NaN	NaN	NaN	NaN	NaN	NaN	NaN	NaN	NaN	NaN	NaN	NaN	NaN	NaN	NaN	NaN	NaN	NaN	NaN	0.0773144680713806	NaN	NaN	NaN	NaN	NaN	NaN	NaN	NaN	NaN	NaN	NaN	NaN	NaN	NaN	NaN	NaN	0.0898672639362224	0.0568164599820884	NaN	NaN	NaN
NaN	NaN	NaN	NaN	NaN	NaN	NaN	NaN	NaN	NaN	NaN	NaN	NaN	NaN	NaN	NaN	NaN	NaN	NaN	NaN	NaN	NaN	NaN	NaN	NaN	NaN	NaN	NaN	0.0360725458088292	NaN	NaN	NaN	NaN	NaN	NaN	NaN	NaN	NaN	NaN	NaN	NaN	NaN	NaN	NaN	NaN	0.0154629821346317	0.23861920524493	NaN	NaN	NaN
NaN	NaN	NaN	NaN	NaN	NaN	NaN	NaN	NaN	NaN	NaN	NaN	NaN	NaN	NaN	NaN	NaN	NaN	NaN	NaN	NaN	NaN	NaN	NaN	NaN	NaN	NaN	NaN	0.0292641538711517	NaN	NaN	NaN	NaN	NaN	NaN	NaN	NaN	NaN	NaN	NaN	NaN	NaN	NaN	NaN	NaN	0.0830903202012835	0.290671223557678	NaN	NaN	NaN
NaN	NaN	NaN	NaN	NaN	NaN	NaN	NaN	NaN	NaN	NaN	NaN	NaN	NaN	NaN	NaN	NaN	NaN	NaN	NaN	NaN	NaN	NaN	NaN	NaN	NaN	NaN	NaN	NaN	NaN	NaN	NaN	NaN	NaN	NaN	NaN	NaN	NaN	NaN	NaN	NaN	NaN	NaN	NaN	NaN	0.0548932828235847	0.0658229984700082	0.236711420915214	NaN	NaN
NaN	NaN	NaN	NaN	NaN	NaN	NaN	NaN	NaN	NaN	NaN	NaN	NaN	NaN	NaN	NaN	NaN	NaN	NaN	NaN	NaN	NaN	NaN	NaN	NaN	NaN	NaN	NaN	NaN	NaN	NaN	NaN	NaN	NaN	NaN	NaN	NaN	NaN	NaN	NaN	NaN	NaN	NaN	NaN	NaN	0.0272645131559764	NaN	0.227065426567713	NaN	NaN
NaN	NaN	NaN	NaN	NaN	NaN	NaN	NaN	NaN	NaN	NaN	NaN	NaN	NaN	NaN	NaN	NaN	NaN	NaN	NaN	NaN	NaN	NaN	NaN	NaN	NaN	NaN	NaN	NaN	NaN	NaN	NaN	NaN	NaN	NaN	NaN	NaN	NaN	NaN	NaN	NaN	NaN	NaN	NaN	NaN	0.057132263299238	NaN	0.0416393771992303	NaN	NaN
NaN	NaN	NaN	NaN	NaN	NaN	NaN	NaN	NaN	NaN	NaN	NaN	NaN	NaN	NaN	NaN	NaN	NaN	NaN	NaN	NaN	NaN	NaN	NaN	NaN	NaN	NaN	NaN	NaN	NaN	NaN	NaN	NaN	NaN	NaN	NaN	NaN	NaN	NaN	NaN	NaN	NaN	NaN	NaN	NaN	0.0277511273806645	NaN	0.0272957400741532	NaN	NaN
NaN	NaN	NaN	NaN	NaN	NaN	NaN	NaN	NaN	NaN	NaN	NaN	NaN	NaN	NaN	NaN	NaN	NaN	NaN	NaN	NaN	NaN	NaN	NaN	NaN	NaN	NaN	NaN	NaN	NaN	NaN	NaN	NaN	NaN	NaN	NaN	NaN	NaN	NaN	NaN	NaN	NaN	NaN	NaN	NaN	NaN	NaN	0.065079988100596	NaN	NaN
NaN	NaN	NaN	NaN	NaN	NaN	NaN	NaN	NaN	NaN	NaN	NaN	NaN	NaN	NaN	NaN	NaN	NaN	NaN	NaN	NaN	NaN	NaN	NaN	NaN	NaN	NaN	NaN	NaN	NaN	NaN	NaN	NaN	NaN	NaN	NaN	NaN	NaN	NaN	NaN	NaN	NaN	NaN	NaN	NaN	NaN	NaN	0.0791595555779813	NaN	NaN
NaN	NaN	NaN	NaN	NaN	NaN	NaN	NaN	NaN	NaN	NaN	NaN	NaN	NaN	NaN	NaN	NaN	NaN	NaN	NaN	NaN	NaN	NaN	NaN	NaN	NaN	NaN	NaN	NaN	NaN	NaN	NaN	NaN	NaN	NaN	NaN	NaN	NaN	NaN	NaN	NaN	NaN	NaN	NaN	NaN	NaN	NaN	0.0899570748793919	NaN	NaN
NaN	NaN	NaN	NaN	NaN	NaN	NaN	NaN	NaN	NaN	NaN	NaN	NaN	NaN	NaN	NaN	NaN	NaN	NaN	NaN	NaN	NaN	NaN	NaN	NaN	NaN	NaN	NaN	NaN	NaN	NaN	NaN	NaN	NaN	NaN	NaN	NaN	NaN	NaN	NaN	NaN	NaN	NaN	NaN	NaN	NaN	NaN	NaN	NaN	NaN
NaN	NaN	NaN	NaN	NaN	NaN	NaN	NaN	NaN	NaN	NaN	NaN	NaN	NaN	NaN	NaN	NaN	NaN	NaN	NaN	NaN	NaN	NaN	NaN	NaN	NaN	NaN	NaN	NaN	NaN	NaN	NaN	NaN	NaN	NaN	NaN	NaN	NaN	NaN	NaN	NaN	NaN	NaN	NaN	NaN	NaN	NaN	NaN	NaN	NaN
NaN	NaN	NaN	NaN	NaN	NaN	NaN	NaN	NaN	NaN	NaN	NaN	NaN	NaN	NaN	NaN	NaN	NaN	NaN	NaN	NaN	NaN	NaN	NaN	NaN	NaN	NaN	NaN	NaN	NaN	NaN	NaN	NaN	NaN	NaN	NaN	NaN	NaN	NaN	NaN	NaN	NaN	NaN	NaN	NaN	NaN	NaN	NaN	NaN	NaN
NaN	NaN	NaN	NaN	NaN	NaN	NaN	NaN	NaN	NaN	NaN	NaN	NaN	NaN	NaN	NaN	NaN	NaN	NaN	NaN	NaN	NaN	NaN	NaN	NaN	NaN	NaN	NaN	NaN	NaN	NaN	NaN	NaN	NaN	NaN	NaN	NaN	NaN	NaN	NaN	NaN	NaN	NaN	NaN	NaN	NaN	NaN	NaN	NaN	NaN
NaN	NaN	NaN	NaN	NaN	NaN	NaN	NaN	NaN	NaN	NaN	NaN	NaN	NaN	NaN	NaN	NaN	NaN	NaN	NaN	NaN	NaN	NaN	NaN	NaN	NaN	NaN	NaN	NaN	NaN	NaN	NaN	NaN	NaN	NaN	NaN	NaN	NaN	NaN	NaN	NaN	NaN	NaN	NaN	NaN	NaN	NaN	NaN	NaN	NaN
NaN	NaN	NaN	NaN	NaN	NaN	NaN	NaN	NaN	NaN	NaN	NaN	NaN	NaN	NaN	NaN	NaN	NaN	NaN	NaN	NaN	NaN	NaN	NaN	NaN	NaN	NaN	NaN	NaN	NaN	NaN	NaN	NaN	NaN	NaN	NaN	NaN	NaN	NaN	NaN	NaN	NaN	NaN	NaN	NaN	NaN	NaN	NaN	NaN	NaN
NaN	NaN	NaN	NaN	NaN	NaN	NaN	NaN	NaN	NaN	NaN	NaN	NaN	NaN	NaN	NaN	NaN	NaN	NaN	NaN	NaN	NaN	NaN	NaN	NaN	NaN	NaN	NaN	NaN	NaN	NaN	NaN	NaN	NaN	NaN	NaN	NaN	NaN	NaN	NaN	NaN	NaN	NaN	NaN	NaN	NaN	NaN	NaN	NaN	NaN
NaN	NaN	NaN	NaN	NaN	NaN	NaN	NaN	NaN	NaN	NaN	NaN	NaN	NaN	NaN	NaN	NaN	NaN	NaN	NaN	NaN	NaN	NaN	NaN	NaN	NaN	NaN	NaN	NaN	NaN	NaN	NaN	NaN	NaN	NaN	NaN	NaN	NaN	NaN	NaN	NaN	NaN	NaN	NaN	NaN	NaN	NaN	NaN	NaN	NaN
NaN	NaN	NaN	NaN	NaN	NaN	NaN	NaN	NaN	NaN	NaN	NaN	NaN	NaN	NaN	NaN	NaN	NaN	NaN	NaN	NaN	NaN	NaN	NaN	NaN	NaN	NaN	NaN	NaN	NaN	NaN	NaN	NaN	NaN	NaN	NaN	NaN	NaN	NaN	NaN	NaN	NaN	NaN	NaN	NaN	NaN	NaN	NaN	NaN	NaN
NaN	NaN	NaN	NaN	NaN	NaN	NaN	NaN	NaN	NaN	NaN	NaN	NaN	NaN	NaN	NaN	NaN	NaN	NaN	NaN	NaN	NaN	NaN	NaN	NaN	NaN	NaN	NaN	NaN	NaN	NaN	NaN	NaN	NaN	NaN	NaN	NaN	NaN	NaN	NaN	NaN	NaN	NaN	NaN	NaN	NaN	NaN	NaN	NaN	NaN
NaN	NaN	NaN	NaN	NaN	NaN	NaN	NaN	NaN	NaN	NaN	NaN	NaN	NaN	NaN	NaN	NaN	NaN	NaN	NaN	NaN	NaN	NaN	NaN	NaN	0.0367115609754031	NaN	NaN	NaN	NaN	NaN	NaN	NaN	NaN	NaN	NaN	NaN	NaN	NaN	NaN	NaN	NaN	NaN	NaN	NaN	NaN	NaN	NaN	NaN	NaN
NaN	NaN	NaN	NaN	NaN	NaN	NaN	NaN	NaN	NaN	NaN	NaN	NaN	NaN	NaN	NaN	NaN	NaN	NaN	NaN	NaN	NaN	NaN	NaN	NaN	0.0443539887068014	NaN	NaN	NaN	NaN	NaN	NaN	NaN	NaN	NaN	NaN	NaN	NaN	NaN	NaN	NaN	NaN	NaN	NaN	NaN	NaN	NaN	NaN	NaN	NaN
NaN	NaN	NaN	NaN	NaN	NaN	NaN	NaN	NaN	NaN	NaN	NaN	NaN	NaN	NaN	NaN	NaN	NaN	NaN	NaN	NaN	NaN	NaN	NaN	NaN	0.0760714028668991	NaN	NaN	NaN	NaN	NaN	NaN	NaN	NaN	NaN	NaN	NaN	NaN	NaN	NaN	NaN	NaN	NaN	NaN	NaN	NaN	NaN	NaN	NaN	NaN
NaN	NaN	NaN	NaN	NaN	NaN	NaN	NaN	NaN	NaN	NaN	NaN	NaN	NaN	NaN	NaN	NaN	NaN	NaN	NaN	NaN	NaN	NaN	NaN	NaN	0.055596362707755	NaN	NaN	NaN	NaN	NaN	NaN	NaN	NaN	NaN	NaN	NaN	NaN	NaN	NaN	NaN	NaN	NaN	NaN	NaN	NaN	NaN	NaN	NaN	NaN
NaN	NaN	NaN	NaN	NaN	NaN	NaN	NaN	NaN	NaN	NaN	NaN	NaN	NaN	NaN	NaN	NaN	NaN	NaN	NaN	NaN	NaN	NaN	NaN	NaN	0.468647548521292	NaN	NaN	NaN	NaN	NaN	NaN	NaN	NaN	NaN	NaN	NaN	NaN	NaN	NaN	NaN	NaN	NaN	NaN	NaN	NaN	NaN	NaN	NaN	NaN
NaN	NaN	NaN	NaN	NaN	NaN	NaN	NaN	NaN	NaN	NaN	NaN	NaN	NaN	NaN	NaN	NaN	NaN	NaN	NaN	NaN	NaN	NaN	NaN	NaN	NaN	NaN	NaN	NaN	NaN	NaN	NaN	NaN	NaN	NaN	NaN	NaN	NaN	NaN	NaN	NaN	NaN	NaN	NaN	NaN	NaN	NaN	NaN	NaN	NaN
NaN	NaN	NaN	NaN	NaN	NaN	NaN	NaN	NaN	NaN	NaN	NaN	NaN	NaN	NaN	NaN	NaN	NaN	NaN	NaN	NaN	NaN	NaN	NaN	NaN	NaN	NaN	NaN	NaN	NaN	NaN	NaN	NaN	NaN	NaN	NaN	NaN	NaN	NaN	NaN	NaN	NaN	NaN	NaN	NaN	NaN	NaN	NaN	NaN	NaN
NaN	NaN	NaN	NaN	NaN	NaN	NaN	NaN	NaN	NaN	NaN	NaN	NaN	NaN	NaN	NaN	NaN	NaN	NaN	NaN	NaN	NaN	NaN	NaN	NaN	NaN	NaN	NaN	NaN	NaN	NaN	NaN	NaN	NaN	NaN	NaN	NaN	NaN	NaN	NaN	NaN	NaN	NaN	NaN	NaN	NaN	NaN	NaN	NaN	NaN
NaN	NaN	NaN	NaN	NaN	NaN	NaN	NaN	NaN	NaN	NaN	NaN	NaN	NaN	NaN	NaN	NaN	NaN	NaN	NaN	NaN	NaN	NaN	NaN	NaN	NaN	NaN	NaN	NaN	NaN	NaN	NaN	NaN	NaN	NaN	NaN	NaN	NaN	NaN	NaN	NaN	NaN	NaN	NaN	NaN	NaN	NaN	NaN	NaN	NaN
NaN	NaN	NaN	NaN	NaN	NaN	NaN	NaN	NaN	NaN	NaN	NaN	NaN	NaN	NaN	NaN	NaN	NaN	NaN	NaN	NaN	NaN	NaN	NaN	NaN	NaN	NaN	NaN	NaN	NaN	NaN	NaN	NaN	NaN	NaN	NaN	NaN	NaN	NaN	NaN	NaN	NaN	NaN	NaN	NaN	NaN	NaN	NaN	NaN	NaN
NaN	NaN	NaN	NaN	NaN	NaN	NaN	NaN	NaN	NaN	NaN	NaN	NaN	NaN	NaN	NaN	NaN	NaN	NaN	NaN	NaN	NaN	NaN	NaN	NaN	NaN	NaN	NaN	NaN	NaN	NaN	NaN	NaN	NaN	NaN	NaN	NaN	NaN	NaN	NaN	NaN	NaN	NaN	NaN	NaN	NaN	NaN	NaN	NaN	NaN
NaN	NaN	NaN	NaN	NaN	NaN	NaN	NaN	NaN	NaN	NaN	NaN	NaN	NaN	NaN	NaN	NaN	NaN	NaN	NaN	NaN	NaN	NaN	NaN	NaN	NaN	NaN	NaN	NaN	NaN	NaN	NaN	NaN	NaN	NaN	NaN	NaN	NaN	NaN	NaN	NaN	NaN	NaN	NaN	NaN	NaN	NaN	NaN	NaN	NaN
NaN	NaN	NaN	NaN	NaN	NaN	NaN	NaN	NaN	NaN	NaN	NaN	NaN	NaN	NaN	NaN	NaN	NaN	NaN	NaN	NaN	NaN	NaN	NaN	NaN	NaN	NaN	NaN	NaN	NaN	NaN	NaN	NaN	NaN	NaN	NaN	NaN	NaN	NaN	NaN	NaN	NaN	NaN	NaN	NaN	NaN	NaN	NaN	NaN	NaN
NaN	NaN	NaN	NaN	NaN	NaN	NaN	NaN	NaN	NaN	NaN	NaN	NaN	NaN	NaN	NaN	NaN	NaN	NaN	NaN	NaN	NaN	NaN	NaN	NaN	NaN	NaN	NaN	NaN	NaN	NaN	NaN	NaN	NaN	NaN	NaN	NaN	NaN	NaN	NaN	NaN	NaN	NaN	NaN	NaN	NaN	NaN	NaN	NaN	NaN
NaN	NaN	NaN	NaN	NaN	NaN	NaN	NaN	NaN	NaN	NaN	NaN	NaN	NaN	NaN	NaN	NaN	NaN	NaN	NaN	NaN	NaN	NaN	NaN	NaN	NaN	NaN	NaN	NaN	NaN	NaN	NaN	NaN	NaN	NaN	NaN	NaN	NaN	NaN	NaN	NaN	NaN	NaN	NaN	NaN	NaN	NaN	NaN	NaN	NaN
NaN	NaN	NaN	NaN	NaN	NaN	NaN	NaN	NaN	NaN	NaN	NaN	NaN	NaN	NaN	NaN	NaN	NaN	NaN	NaN	NaN	NaN	NaN	NaN	NaN	NaN	NaN	NaN	NaN	NaN	NaN	NaN	NaN	NaN	NaN	NaN	NaN	NaN	NaN	NaN	NaN	NaN	NaN	NaN	NaN	NaN	NaN	NaN	NaN	NaN
NaN	NaN	NaN	NaN	NaN	NaN	NaN	NaN	NaN	NaN	NaN	NaN	NaN	NaN	NaN	NaN	NaN	NaN	NaN	NaN	NaN	NaN	NaN	NaN	NaN	NaN	NaN	NaN	NaN	NaN	NaN	NaN	NaN	NaN	NaN	NaN	NaN	NaN	NaN	NaN	NaN	NaN	NaN	NaN	NaN	NaN	NaN	NaN	NaN	NaN
NaN	NaN	NaN	NaN	NaN	NaN	NaN	NaN	NaN	NaN	NaN	NaN	NaN	NaN	NaN	NaN	NaN	NaN	NaN	NaN	NaN	NaN	NaN	NaN	NaN	NaN	NaN	NaN	NaN	NaN	NaN	NaN	NaN	NaN	NaN	NaN	NaN	NaN	NaN	NaN	NaN	NaN	NaN	NaN	NaN	NaN	NaN	NaN	NaN	NaN
NaN	NaN	NaN	NaN	NaN	NaN	NaN	NaN	NaN	NaN	NaN	NaN	NaN	NaN	NaN	NaN	NaN	NaN	NaN	NaN	NaN	NaN	NaN	NaN	NaN	NaN	NaN	NaN	NaN	NaN	NaN	NaN	NaN	NaN	NaN	NaN	NaN	NaN	NaN	NaN	NaN	NaN	NaN	NaN	NaN	NaN	NaN	NaN	NaN	NaN
NaN	NaN	NaN	NaN	NaN	NaN	NaN	NaN	NaN	NaN	NaN	NaN	NaN	NaN	NaN	NaN	NaN	NaN	NaN	NaN	NaN	NaN	NaN	NaN	NaN	NaN	NaN	NaN	NaN	NaN	NaN	NaN	NaN	NaN	NaN	NaN	NaN	NaN	NaN	NaN	NaN	NaN	NaN	NaN	NaN	NaN	NaN	NaN	NaN	NaN
NaN	NaN	NaN	NaN	NaN	NaN	NaN	NaN	NaN	NaN	NaN	NaN	NaN	NaN	NaN	NaN	NaN	NaN	NaN	NaN	NaN	NaN	NaN	NaN	NaN	NaN	NaN	NaN	NaN	NaN	NaN	NaN	NaN	NaN	NaN	NaN	NaN	NaN	NaN	NaN	NaN	NaN	NaN	NaN	NaN	NaN	NaN	NaN	NaN	NaN
NaN	NaN	NaN	NaN	NaN	NaN	NaN	NaN	NaN	NaN	NaN	NaN	NaN	NaN	NaN	NaN	NaN	NaN	NaN	NaN	NaN	NaN	NaN	NaN	NaN	NaN	NaN	NaN	NaN	NaN	NaN	NaN	NaN	NaN	NaN	NaN	NaN	NaN	NaN	NaN	NaN	NaN	NaN	NaN	NaN	NaN	NaN	NaN	NaN	NaN
NaN	NaN	NaN	NaN	NaN	NaN	NaN	NaN	NaN	NaN	NaN	NaN	NaN	NaN	NaN	NaN	NaN	NaN	NaN	NaN	NaN	NaN	NaN	NaN	NaN	NaN	NaN	NaN	NaN	NaN	NaN	NaN	NaN	NaN	NaN	NaN	NaN	NaN	NaN	NaN	NaN	NaN	NaN	NaN	NaN	NaN	NaN	NaN	NaN	NaN
NaN	NaN	NaN	NaN	NaN	NaN	NaN	NaN	NaN	NaN	NaN	NaN	NaN	NaN	NaN	NaN	NaN	NaN	NaN	NaN	NaN	NaN	NaN	NaN	NaN	NaN	NaN	NaN	NaN	NaN	NaN	NaN	NaN	NaN	NaN	NaN	NaN	NaN	NaN	NaN	NaN	NaN	NaN	NaN	NaN	NaN	NaN	NaN	NaN	NaN
NaN	NaN	NaN	NaN	NaN	NaN	NaN	NaN	NaN	NaN	NaN	NaN	NaN	NaN	NaN	NaN	NaN	NaN	NaN	NaN	NaN	NaN	NaN	NaN	NaN	NaN	NaN	NaN	NaN	NaN	NaN	NaN	NaN	NaN	NaN	NaN	NaN	NaN	NaN	NaN	NaN	NaN	NaN	NaN	NaN	NaN	NaN	NaN	NaN	NaN
NaN	NaN	NaN	NaN	NaN	NaN	NaN	NaN	NaN	NaN	NaN	NaN	NaN	NaN	NaN	NaN	NaN	NaN	NaN	NaN	NaN	NaN	NaN	NaN	NaN	NaN	NaN	NaN	NaN	NaN	NaN	NaN	NaN	NaN	NaN	NaN	NaN	NaN	NaN	NaN	NaN	NaN	NaN	NaN	NaN	NaN	NaN	NaN	NaN	NaN
NaN	NaN	NaN	NaN	NaN	NaN	NaN	NaN	NaN	NaN	NaN	NaN	NaN	NaN	NaN	NaN	NaN	NaN	NaN	NaN	NaN	NaN	NaN	NaN	NaN	NaN	NaN	NaN	NaN	NaN	NaN	NaN	NaN	NaN	NaN	NaN	NaN	NaN	NaN	NaN	NaN	NaN	NaN	NaN	NaN	NaN	NaN	NaN	NaN	NaN
NaN	NaN	NaN	NaN	NaN	NaN	NaN	NaN	NaN	NaN	NaN	NaN	NaN	NaN	NaN	NaN	NaN	NaN	NaN	NaN	NaN	NaN	NaN	NaN	NaN	NaN	NaN	NaN	NaN	NaN	NaN	NaN	NaN	NaN	NaN	NaN	NaN	NaN	NaN	NaN	NaN	NaN	NaN	NaN	NaN	NaN	NaN	NaN	NaN	NaN
NaN	NaN	NaN	NaN	NaN	NaN	NaN	NaN	NaN	NaN	NaN	NaN	NaN	NaN	NaN	NaN	NaN	NaN	NaN	NaN	NaN	NaN	NaN	NaN	NaN	NaN	NaN	NaN	NaN	NaN	NaN	NaN	NaN	NaN	NaN	NaN	NaN	NaN	NaN	NaN	NaN	NaN	NaN	NaN	NaN	NaN	NaN	NaN	NaN	NaN
NaN	NaN	NaN	NaN	NaN	NaN	NaN	NaN	NaN	NaN	NaN	NaN	NaN	NaN	NaN	NaN	NaN	NaN	NaN	NaN	NaN	NaN	NaN	NaN	NaN	NaN	NaN	NaN	NaN	NaN	NaN	NaN	NaN	NaN	NaN	NaN	NaN	NaN	NaN	NaN	NaN	NaN	NaN	NaN	NaN	NaN	NaN	NaN	NaN	NaN
NaN	NaN	NaN	NaN	NaN	NaN	NaN	NaN	NaN	NaN	NaN	NaN	NaN	NaN	NaN	NaN	NaN	NaN	NaN	NaN	NaN	NaN	NaN	NaN	NaN	NaN	NaN	NaN	NaN	NaN	NaN	NaN	NaN	NaN	NaN	NaN	NaN	NaN	NaN	NaN	NaN	NaN	NaN	NaN	NaN	NaN	NaN	NaN	NaN	NaN
NaN	NaN	NaN	NaN	NaN	NaN	NaN	NaN	NaN	NaN	NaN	NaN	NaN	NaN	NaN	NaN	NaN	NaN	NaN	NaN	NaN	NaN	NaN	NaN	NaN	NaN	NaN	NaN	NaN	NaN	NaN	NaN	NaN	NaN	NaN	NaN	NaN	NaN	NaN	NaN	NaN	NaN	NaN	NaN	NaN	NaN	NaN	NaN	NaN	NaN
NaN	NaN	NaN	NaN	NaN	NaN	NaN	NaN	NaN	NaN	NaN	NaN	NaN	NaN	NaN	NaN	NaN	NaN	NaN	NaN	0.123811042709791	NaN	NaN	NaN	NaN	NaN	NaN	NaN	NaN	NaN	NaN	NaN	NaN	NaN	NaN	NaN	NaN	NaN	NaN	NaN	NaN	NaN	NaN	NaN	NaN	NaN	NaN	NaN	NaN	NaN
NaN	NaN	NaN	NaN	NaN	NaN	NaN	NaN	NaN	NaN	NaN	NaN	NaN	NaN	NaN	NaN	NaN	NaN	NaN	NaN	0.0739166664789192	NaN	NaN	NaN	NaN	NaN	NaN	NaN	NaN	NaN	NaN	NaN	NaN	NaN	NaN	NaN	NaN	NaN	NaN	NaN	NaN	NaN	NaN	NaN	NaN	NaN	NaN	NaN	NaN	NaN
NaN	NaN	NaN	NaN	NaN	NaN	NaN	NaN	NaN	NaN	NaN	NaN	NaN	NaN	NaN	NaN	NaN	NaN	NaN	NaN	0.0800604135607024	NaN	NaN	NaN	NaN	NaN	NaN	NaN	NaN	NaN	NaN	NaN	NaN	NaN	NaN	NaN	NaN	NaN	NaN	NaN	NaN	NaN	NaN	NaN	NaN	NaN	NaN	NaN	NaN	NaN
NaN	NaN	NaN	NaN	NaN	NaN	NaN	NaN	NaN	NaN	NaN	NaN	NaN	NaN	0.0842457160876301	NaN	NaN	NaN	NaN	NaN	0.0842040046505498	NaN	NaN	NaN	NaN	NaN	NaN	NaN	NaN	NaN	NaN	NaN	NaN	NaN	NaN	NaN	NaN	NaN	NaN	NaN	NaN	NaN	NaN	NaN	NaN	NaN	NaN	NaN	NaN	NaN
NaN	NaN	NaN	NaN	NaN	NaN	NaN	NaN	NaN	NaN	NaN	NaN	NaN	NaN	0.0290073343171332	NaN	NaN	NaN	NaN	NaN	0.0433835926075685	NaN	NaN	NaN	NaN	NaN	NaN	NaN	NaN	NaN	NaN	NaN	NaN	NaN	NaN	NaN	NaN	NaN	NaN	NaN	NaN	NaN	NaN	NaN	NaN	NaN	NaN	NaN	NaN	NaN
NaN	NaN	NaN	NaN	NaN	NaN	NaN	NaN	NaN	NaN	NaN	NaN	NaN	NaN	0.0230358786588232	NaN	NaN	NaN	NaN	NaN	0.013291772632919	NaN	NaN	NaN	NaN	NaN	NaN	NaN	NaN	NaN	NaN	NaN	NaN	NaN	NaN	NaN	NaN	NaN	NaN	NaN	NaN	NaN	NaN	NaN	NaN	NaN	NaN	NaN	NaN	NaN
NaN	NaN	NaN	NaN	NaN	NaN	NaN	NaN	NaN	NaN	NaN	NaN	NaN	NaN	0.049298260079771	NaN	NaN	NaN	NaN	NaN	0.0760367621841095	NaN	NaN	NaN	NaN	NaN	NaN	NaN	NaN	NaN	NaN	NaN	NaN	NaN	NaN	NaN	NaN	NaN	NaN	NaN	NaN	NaN	NaN	NaN	NaN	NaN	NaN	NaN	NaN	NaN
NaN	NaN	NaN	NaN	NaN	NaN	NaN	NaN	NaN	NaN	NaN	NaN	NaN	NaN	0.0236118456650025	NaN	NaN	NaN	NaN	NaN	0.256005131969783	NaN	NaN	NaN	NaN	NaN	NaN	NaN	NaN	NaN	NaN	NaN	NaN	NaN	NaN	NaN	NaN	NaN	NaN	NaN	NaN	NaN	NaN	NaN	NaN	NaN	NaN	NaN	NaN	NaN
NaN	NaN	NaN	NaN	NaN	NaN	NaN	NaN	NaN	NaN	NaN	NaN	NaN	NaN	0.0218085626756919	NaN	NaN	NaN	NaN	NaN	NaN	NaN	NaN	NaN	NaN	NaN	NaN	NaN	NaN	NaN	NaN	NaN	NaN	NaN	NaN	NaN	NaN	NaN	NaN	NaN	NaN	NaN	NaN	NaN	NaN	NaN	NaN	NaN	NaN	NaN
NaN	NaN	NaN	NaN	NaN	NaN	NaN	NaN	NaN	NaN	NaN	NaN	NaN	NaN	0.222052017944411	NaN	NaN	NaN	NaN	NaN	NaN	NaN	NaN	NaN	NaN	NaN	NaN	NaN	NaN	NaN	NaN	NaN	NaN	NaN	NaN	NaN	NaN	NaN	NaN	NaN	NaN	NaN	NaN	NaN	NaN	NaN	NaN	NaN	NaN	NaN
NaN	NaN	NaN	0.023688972121865	NaN	NaN	NaN	NaN	NaN	NaN	NaN	NaN	NaN	NaN	NaN	NaN	NaN	NaN	NaN	NaN	NaN	NaN	NaN	NaN	NaN	NaN	NaN	NaN	NaN	NaN	NaN	NaN	NaN	NaN	NaN	NaN	NaN	NaN	NaN	NaN	NaN	NaN	NaN	NaN	NaN	NaN	NaN	NaN	NaN	NaN
NaN	NaN	NaN	0.0305449336263472	NaN	NaN	NaN	NaN	NaN	NaN	NaN	NaN	NaN	NaN	NaN	NaN	NaN	NaN	NaN	NaN	NaN	NaN	NaN	NaN	NaN	NaN	NaN	NaN	NaN	NaN	NaN	NaN	NaN	NaN	NaN	NaN	NaN	NaN	NaN	NaN	NaN	NaN	NaN	NaN	NaN	NaN	NaN	NaN	NaN	NaN
NaN	NaN	NaN	0.0181023587963345	NaN	NaN	NaN	NaN	NaN	NaN	NaN	NaN	NaN	NaN	NaN	NaN	NaN	NaN	NaN	NaN	NaN	NaN	NaN	NaN	NaN	NaN	NaN	NaN	NaN	NaN	NaN	NaN	NaN	NaN	NaN	NaN	NaN	NaN	NaN	NaN	NaN	NaN	NaN	NaN	NaN	NaN	NaN	NaN	NaN	NaN
NaN	NaN	NaN	0.0771294812330244	NaN	NaN	NaN	NaN	NaN	NaN	NaN	NaN	NaN	NaN	NaN	NaN	NaN	NaN	NaN	NaN	NaN	NaN	NaN	NaN	NaN	NaN	NaN	NaN	NaN	NaN	NaN	NaN	NaN	NaN	NaN	NaN	NaN	NaN	NaN	NaN	NaN	NaN	NaN	NaN	NaN	NaN	NaN	NaN	NaN	NaN
NaN	NaN	NaN	0.0269500843027214	NaN	NaN	NaN	NaN	NaN	NaN	NaN	NaN	NaN	NaN	NaN	NaN	NaN	NaN	NaN	NaN	NaN	NaN	NaN	NaN	NaN	NaN	NaN	NaN	NaN	NaN	NaN	NaN	NaN	NaN	NaN	NaN	NaN	NaN	NaN	NaN	NaN	NaN	NaN	NaN	NaN	NaN	NaN	NaN	NaN	NaN
NaN	NaN	NaN	0.0476152315828302	NaN	NaN	NaN	NaN	NaN	NaN	NaN	NaN	NaN	NaN	NaN	NaN	NaN	NaN	NaN	NaN	NaN	NaN	NaN	NaN	NaN	NaN	NaN	NaN	NaN	NaN	NaN	NaN	NaN	NaN	NaN	NaN	NaN	NaN	NaN	NaN	NaN	NaN	NaN	NaN	NaN	NaN	NaN	NaN	NaN	NaN
NaN	NaN	NaN	0.07673397761525	NaN	NaN	NaN	NaN	NaN	NaN	NaN	NaN	NaN	NaN	NaN	NaN	NaN	NaN	NaN	NaN	NaN	NaN	NaN	NaN	NaN	NaN	NaN	NaN	NaN	NaN	NaN	NaN	NaN	NaN	NaN	NaN	NaN	NaN	NaN	NaN	NaN	NaN	NaN	NaN	NaN	NaN	NaN	NaN	NaN	NaN
NaN	NaN	NaN	0.0435086775608481	NaN	NaN	NaN	NaN	NaN	NaN	NaN	NaN	NaN	NaN	NaN	NaN	NaN	NaN	NaN	NaN	NaN	NaN	NaN	NaN	NaN	NaN	NaN	NaN	NaN	NaN	NaN	NaN	NaN	NaN	NaN	NaN	NaN	NaN	NaN	NaN	NaN	NaN	NaN	NaN	NaN	NaN	NaN	NaN	NaN	NaN
NaN	NaN	NaN	0.00964145746726922	NaN	NaN	NaN	NaN	NaN	NaN	NaN	NaN	NaN	NaN	NaN	NaN	NaN	NaN	NaN	NaN	NaN	NaN	NaN	NaN	NaN	NaN	NaN	NaN	NaN	NaN	NaN	NaN	NaN	NaN	NaN	NaN	NaN	NaN	NaN	NaN	NaN	NaN	NaN	NaN	NaN	NaN	NaN	NaN	NaN	NaN
NaN	NaN	NaN	0.0259732695263249	0.0906896257793797	NaN	NaN	NaN	NaN	NaN	NaN	NaN	NaN	NaN	NaN	NaN	NaN	NaN	NaN	NaN	NaN	NaN	NaN	NaN	NaN	NaN	NaN	NaN	NaN	NaN	NaN	NaN	NaN	NaN	NaN	NaN	NaN	NaN	NaN	NaN	NaN	NaN	NaN	NaN	NaN	NaN	NaN	NaN	NaN	NaN
NaN	NaN	NaN	NaN	0.120425635467008	NaN	NaN	NaN	NaN	NaN	NaN	NaN	NaN	NaN	NaN	NaN	NaN	NaN	NaN	NaN	NaN	NaN	NaN	NaN	NaN	NaN	NaN	NaN	NaN	NaN	NaN	NaN	NaN	NaN	NaN	NaN	NaN	NaN	NaN	NaN	NaN	NaN	NaN	NaN	NaN	NaN	NaN	NaN	NaN	NaN
NaN	NaN	NaN	NaN	0.153264510924432	NaN	0.203799153302923	NaN	NaN	NaN	NaN	NaN	NaN	NaN	NaN	NaN	NaN	NaN	NaN	NaN	NaN	NaN	NaN	NaN	NaN	NaN	NaN	NaN	NaN	NaN	NaN	NaN	NaN	NaN	NaN	NaN	NaN	NaN	NaN	NaN	NaN	NaN	NaN	NaN	NaN	NaN	NaN	NaN	NaN	NaN
NaN	NaN	NaN	NaN	0.0748009127800922	NaN	0.0395654595853021	NaN	NaN	NaN	NaN	NaN	NaN	NaN	NaN	NaN	NaN	NaN	NaN	NaN	NaN	NaN	NaN	NaN	NaN	NaN	NaN	NaN	NaN	NaN	NaN	NaN	NaN	NaN	NaN	NaN	NaN	NaN	NaN	NaN	NaN	NaN	NaN	NaN	NaN	NaN	NaN	NaN	NaN	NaN
NaN	NaN	NaN	NaN	0.0444764275155512	NaN	0.020264242553552	NaN	NaN	NaN	NaN	NaN	NaN	NaN	NaN	NaN	NaN	NaN	NaN	NaN	NaN	NaN	NaN	NaN	NaN	NaN	NaN	NaN	NaN	NaN	NaN	NaN	NaN	NaN	NaN	NaN	NaN	NaN	NaN	NaN	NaN	NaN	NaN	NaN	NaN	NaN	NaN	NaN	NaN	NaN
NaN	NaN	NaN	NaN	0.0420278476336832	NaN	0.0722294155720707	NaN	NaN	NaN	NaN	NaN	NaN	NaN	NaN	NaN	NaN	NaN	NaN	NaN	NaN	NaN	NaN	NaN	NaN	NaN	NaN	NaN	NaN	NaN	NaN	NaN	NaN	NaN	NaN	NaN	NaN	NaN	NaN	NaN	NaN	NaN	NaN	NaN	NaN	NaN	NaN	NaN	NaN	NaN
NaN	NaN	NaN	NaN	0.0224503105899516	NaN	0.402702138553018	NaN	NaN	NaN	NaN	NaN	NaN	NaN	NaN	NaN	NaN	NaN	NaN	NaN	NaN	NaN	NaN	NaN	NaN	NaN	NaN	NaN	NaN	NaN	NaN	NaN	NaN	NaN	NaN	NaN	NaN	NaN	NaN	NaN	NaN	NaN	NaN	NaN	NaN	NaN	NaN	NaN	NaN	NaN
NaN	NaN	NaN	NaN	0.0500775111456043	NaN	0.37615021613111	NaN	NaN	NaN	NaN	NaN	NaN	NaN	NaN	NaN	NaN	NaN	NaN	NaN	NaN	NaN	NaN	NaN	NaN	NaN	NaN	NaN	NaN	NaN	NaN	NaN	NaN	NaN	NaN	NaN	NaN	NaN	NaN	NaN	NaN	NaN	NaN	NaN	NaN	NaN	NaN	NaN	NaN	NaN
NaN	NaN	NaN	NaN	0.471500575230921	NaN	0.0738785275302294	NaN	NaN	NaN	NaN	NaN	NaN	NaN	NaN	NaN	NaN	NaN	NaN	NaN	NaN	NaN	NaN	NaN	NaN	NaN	NaN	NaN	NaN	NaN	NaN	NaN	NaN	NaN	NaN	NaN	NaN	NaN	NaN	NaN	NaN	NaN	NaN	NaN	NaN	NaN	NaN	NaN	NaN	NaN
NaN	NaN	NaN	NaN	NaN	NaN	0.0589273155986392	NaN	NaN	NaN	NaN	NaN	NaN	NaN	NaN	NaN	NaN	NaN	NaN	NaN	NaN	NaN	NaN	NaN	NaN	NaN	NaN	NaN	NaN	NaN	NaN	NaN	NaN	NaN	NaN	NaN	NaN	NaN	NaN	NaN	NaN	NaN	NaN	NaN	NaN	NaN	NaN	NaN	NaN	NaN
NaN	NaN	NaN	NaN	NaN	NaN	0.0533236203620223	NaN	NaN	NaN	NaN	NaN	NaN	NaN	NaN	NaN	NaN	NaN	NaN	NaN	0.304577145249401	NaN	NaN	NaN	NaN	NaN	NaN	NaN	NaN	NaN	NaN	NaN	NaN	NaN	NaN	NaN	NaN	NaN	NaN	NaN	NaN	NaN	NaN	NaN	NaN	NaN	NaN	NaN	NaN	NaN
NaN	NaN	NaN	NaN	NaN	NaN	0.173674735768543	NaN	NaN	NaN	NaN	NaN	NaN	NaN	NaN	NaN	NaN	NaN	NaN	NaN	0.319394545626369	NaN	NaN	NaN	NaN	NaN	NaN	NaN	NaN	NaN	NaN	NaN	NaN	NaN	NaN	NaN	NaN	NaN	NaN	NaN	NaN	NaN	NaN	NaN	NaN	NaN	NaN	NaN	NaN	NaN
NaN	NaN	NaN	NaN	NaN	NaN	0.223333106760887	NaN	NaN	NaN	NaN	NaN	NaN	NaN	NaN	NaN	NaN	NaN	NaN	NaN	0.0284642720421122	NaN	NaN	NaN	NaN	NaN	NaN	NaN	NaN	NaN	NaN	NaN	NaN	NaN	NaN	NaN	NaN	NaN	NaN	NaN	NaN	NaN	NaN	NaN	NaN	NaN	NaN	NaN	NaN	NaN
NaN	NaN	NaN	NaN	NaN	NaN	0.0760561701367047	NaN	NaN	NaN	NaN	NaN	NaN	NaN	NaN	NaN	NaN	NaN	NaN	NaN	0.0915829165225757	NaN	NaN	NaN	NaN	NaN	NaN	NaN	NaN	NaN	NaN	NaN	NaN	NaN	NaN	NaN	NaN	NaN	NaN	NaN	NaN	NaN	NaN	NaN	NaN	NaN	NaN	NaN	NaN	NaN
NaN	NaN	NaN	NaN	NaN	NaN	0.0766894847234927	NaN	NaN	NaN	NaN	NaN	NaN	NaN	NaN	NaN	NaN	NaN	NaN	NaN	0.145448249768688	NaN	NaN	NaN	NaN	NaN	NaN	NaN	NaN	NaN	NaN	NaN	NaN	NaN	NaN	NaN	NaN	NaN	NaN	NaN	NaN	NaN	NaN	NaN	NaN	NaN	NaN	NaN	NaN	NaN
NaN	NaN	NaN	NaN	NaN	NaN	0.0656666491343155	NaN	NaN	NaN	NaN	NaN	NaN	NaN	NaN	NaN	NaN	NaN	NaN	NaN	0.04301985118439	NaN	NaN	NaN	NaN	NaN	NaN	NaN	NaN	NaN	NaN	NaN	NaN	NaN	NaN	NaN	NaN	NaN	NaN	NaN	NaN	NaN	NaN	NaN	NaN	0.255525119953129	NaN	NaN	NaN	NaN
NaN	NaN	NaN	NaN	NaN	NaN	0.0629449859571591	NaN	NaN	NaN	NaN	NaN	NaN	NaN	NaN	NaN	NaN	NaN	NaN	NaN	0.291784342998709	NaN	NaN	NaN	NaN	NaN	NaN	NaN	NaN	NaN	NaN	NaN	NaN	NaN	NaN	NaN	NaN	NaN	NaN	NaN	NaN	NaN	NaN	NaN	NaN	0.0645781198805284	NaN	NaN	NaN	NaN
NaN	NaN	NaN	NaN	NaN	NaN	0.0555215870071564	NaN	NaN	NaN	NaN	NaN	NaN	NaN	NaN	NaN	NaN	NaN	NaN	NaN	NaN	NaN	NaN	NaN	NaN	NaN	NaN	NaN	NaN	NaN	NaN	NaN	NaN	NaN	NaN	NaN	NaN	NaN	NaN	NaN	NaN	NaN	NaN	NaN	NaN	0.0620158668301517	NaN	NaN	NaN	NaN
NaN	NaN	NaN	NaN	NaN	NaN	0.0817315610307142	NaN	NaN	NaN	NaN	NaN	NaN	NaN	NaN	NaN	NaN	NaN	NaN	NaN	NaN	NaN	NaN	NaN	NaN	NaN	NaN	NaN	NaN	NaN	NaN	NaN	NaN	NaN	NaN	NaN	NaN	NaN	NaN	NaN	NaN	NaN	NaN	NaN	NaN	0.19705803584618	NaN	NaN	NaN	NaN
NaN	NaN	0.0489250880717686	NaN	NaN	NaN	0.0867266950854337	NaN	NaN	NaN	NaN	NaN	NaN	NaN	NaN	NaN	NaN	NaN	NaN	NaN	NaN	NaN	NaN	NaN	NaN	NaN	NaN	NaN	NaN	NaN	NaN	NaN	NaN	NaN	NaN	NaN	NaN	NaN	NaN	NaN	NaN	NaN	NaN	NaN	NaN	0.184711076297261	NaN	NaN	NaN	NaN
NaN	NaN	0.0657798402652789	NaN	NaN	NaN	0.0839708717406393	NaN	NaN	NaN	NaN	NaN	NaN	NaN	NaN	NaN	NaN	NaN	NaN	NaN	NaN	NaN	NaN	NaN	NaN	NaN	NaN	NaN	NaN	NaN	NaN	NaN	NaN	NaN	NaN	NaN	NaN	NaN	NaN	NaN	NaN	NaN	NaN	NaN	NaN	NaN	NaN	NaN	NaN	NaN
NaN	NaN	0.0686805197122121	NaN	NaN	NaN	NaN	NaN	NaN	NaN	NaN	NaN	NaN	NaN	NaN	NaN	NaN	NaN	NaN	NaN	NaN	NaN	NaN	NaN	NaN	NaN	NaN	NaN	NaN	NaN	NaN	NaN	NaN	NaN	NaN	NaN	NaN	NaN	NaN	NaN	NaN	NaN	NaN	NaN	NaN	NaN	NaN	NaN	NaN	NaN
NaN	NaN	0.0581274327110655	NaN	NaN	NaN	NaN	NaN	NaN	NaN	NaN	NaN	NaN	NaN	NaN	NaN	NaN	NaN	NaN	NaN	NaN	NaN	NaN	NaN	NaN	NaN	NaN	NaN	NaN	NaN	NaN	NaN	NaN	NaN	NaN	NaN	NaN	NaN	NaN	NaN	NaN	NaN	NaN	NaN	NaN	NaN	NaN	NaN	NaN	NaN
NaN	NaN	0.0268432541269807	NaN	NaN	NaN	NaN	NaN	NaN	NaN	NaN	NaN	NaN	NaN	NaN	NaN	NaN	NaN	NaN	NaN	NaN	NaN	NaN	NaN	NaN	NaN	NaN	NaN	NaN	NaN	NaN	NaN	NaN	NaN	NaN	NaN	NaN	NaN	NaN	NaN	NaN	NaN	NaN	NaN	NaN	NaN	NaN	NaN	NaN	NaN
NaN	NaN	0.0989220871629701	NaN	NaN	NaN	NaN	NaN	NaN	NaN	NaN	NaN	NaN	NaN	NaN	NaN	NaN	NaN	NaN	NaN	NaN	NaN	NaN	NaN	NaN	NaN	NaN	NaN	NaN	NaN	NaN	NaN	NaN	NaN	NaN	NaN	NaN	NaN	NaN	NaN	NaN	NaN	NaN	NaN	NaN	NaN	NaN	NaN	NaN	NaN
NaN	NaN	0.0352343776771493	NaN	NaN	NaN	0.0638249376676588	NaN	NaN	NaN	NaN	NaN	NaN	NaN	NaN	NaN	NaN	NaN	NaN	NaN	NaN	NaN	NaN	NaN	NaN	NaN	NaN	NaN	NaN	NaN	NaN	NaN	NaN	NaN	NaN	NaN	NaN	NaN	NaN	NaN	NaN	NaN	NaN	NaN	NaN	NaN	NaN	NaN	NaN	NaN
NaN	NaN	0.0466771012664453	NaN	NaN	NaN	0.0771287927271894	NaN	NaN	NaN	NaN	NaN	NaN	NaN	NaN	NaN	NaN	NaN	NaN	NaN	NaN	NaN	NaN	NaN	NaN	NaN	NaN	NaN	NaN	NaN	NaN	NaN	NaN	NaN	NaN	NaN	NaN	NaN	NaN	NaN	NaN	NaN	NaN	NaN	NaN	NaN	NaN	NaN	NaN	NaN
NaN	NaN	0.0317357633780649	NaN	NaN	0.0524623167017416	0.0888106843721038	NaN	NaN	NaN	NaN	NaN	NaN	NaN	NaN	NaN	NaN	NaN	NaN	NaN	NaN	NaN	NaN	NaN	NaN	NaN	NaN	NaN	NaN	NaN	NaN	NaN	NaN	NaN	NaN	NaN	NaN	NaN	NaN	NaN	NaN	NaN	NaN	NaN	NaN	NaN	NaN	NaN	NaN	NaN
NaN	NaN	0.0235432084446142	NaN	NaN	0.0326307011890078	0.0872179665976342	NaN	NaN	NaN	NaN	NaN	NaN	NaN	NaN	NaN	NaN	NaN	NaN	NaN	NaN	NaN	NaN	NaN	NaN	NaN	NaN	NaN	NaN	NaN	NaN	NaN	NaN	NaN	NaN	NaN	NaN	NaN	NaN	NaN	NaN	NaN	NaN	NaN	NaN	NaN	NaN	NaN	NaN	NaN
NaN	NaN	0.66081833906291	NaN	NaN	0.040748072070492	0.0687576481317229	NaN	NaN	NaN	NaN	NaN	NaN	NaN	NaN	NaN	NaN	NaN	NaN	NaN	NaN	NaN	NaN	NaN	NaN	NaN	NaN	NaN	NaN	NaN	NaN	NaN	NaN	NaN	NaN	NaN	NaN	NaN	NaN	NaN	NaN	NaN	NaN	NaN	NaN	NaN	NaN	NaN	NaN	NaN
NaN	0.0179324989945313	NaN	NaN	NaN	0.0312555208797787	0.0130643666275148	NaN	NaN	NaN	NaN	NaN	NaN	NaN	NaN	NaN	NaN	NaN	NaN	NaN	NaN	NaN	NaN	NaN	NaN	NaN	NaN	NaN	NaN	NaN	NaN	NaN	NaN	NaN	NaN	NaN	NaN	NaN	NaN	NaN	NaN	NaN	NaN	NaN	NaN	NaN	NaN	NaN	NaN	NaN
NaN	0.101606942138924	NaN	NaN	NaN	0.0587741032155706	0.0242809777942991	NaN	NaN	NaN	NaN	NaN	NaN	NaN	NaN	NaN	NaN	NaN	NaN	NaN	NaN	NaN	NaN	NaN	NaN	NaN	NaN	NaN	NaN	NaN	NaN	NaN	NaN	NaN	NaN	NaN	NaN	NaN	NaN	NaN	NaN	NaN	NaN	NaN	NaN	NaN	NaN	NaN	NaN	NaN
0.078247167975612	0.0974550724044694	NaN	NaN	NaN	0.0439099571207545	0.0228524513830011	NaN	NaN	NaN	NaN	NaN	NaN	NaN	NaN	NaN	NaN	NaN	NaN	NaN	NaN	0.40643762557645	NaN	NaN	NaN	NaN	NaN	NaN	NaN	NaN	NaN	NaN	NaN	NaN	NaN	NaN	NaN	NaN	NaN	NaN	NaN	NaN	NaN	NaN	NaN	NaN	NaN	NaN	NaN	NaN
0.163273897626693	0.0213842317073687	NaN	NaN	NaN	0.0140526302930564	0.0553890029749047	NaN	0.455230937048412	NaN	NaN	NaN	NaN	NaN	NaN	NaN	NaN	NaN	NaN	NaN	NaN	0.419981056640633	NaN	NaN	NaN	NaN	NaN	NaN	NaN	NaN	NaN	NaN	NaN	NaN	NaN	0.209333148907616	NaN	NaN	NaN	NaN	NaN	NaN	NaN	NaN	NaN	NaN	NaN	NaN	NaN	NaN
0.265317038230073	0.0308649489218886	NaN	NaN	NaN	0.0247659338731895	0.0375397732854954	NaN	0.575657849758401	NaN	NaN	NaN	NaN	NaN	NaN	NaN	0.0767312144185226	NaN	NaN	NaN	NaN	0.0438691452506812	NaN	NaN	NaN	NaN	NaN	NaN	NaN	NaN	NaN	NaN	NaN	NaN	NaN	0.435021207791173	NaN	NaN	NaN	NaN	NaN	NaN	NaN	NaN	NaN	NaN	NaN	NaN	NaN	NaN
0.256752167634751	0.0666111095715303	NaN	NaN	0.144511979154806	0.023708087531876	0.0087308320410955	NaN	0.06245282863829	NaN	NaN	NaN	NaN	NaN	NaN	NaN	0.0899240387465573	NaN	NaN	NaN	NaN	0.0205048340035447	NaN	NaN	NaN	NaN	NaN	NaN	NaN	NaN	NaN	NaN	NaN	NaN	NaN	0.416896360183579	NaN	NaN	NaN	NaN	NaN	NaN	NaN	NaN	NaN	NaN	NaN	NaN	NaN	NaN
0.0658162213329113	0.056076936846689	NaN	NaN	0.0521082804308952	0.035208185857608	0.0789500443522572	NaN	0.0899799978582198	NaN	NaN	NaN	NaN	NaN	NaN	NaN	0.0808553450631516	NaN	NaN	NaN	NaN	0.0240940923988212	NaN	NaN	NaN	NaN	NaN	NaN	NaN	NaN	NaN	NaN	NaN	NaN	NaN	0.576474194043333	NaN	NaN	NaN	NaN	NaN	NaN	NaN	NaN	0.0540518180097096	NaN	NaN	NaN	NaN	NaN
0.249497489730939	0.0564735056590696	NaN	NaN	0.0263037304934513	0.241918175318706	0.0325164194941081	NaN	0.0663909544365724	NaN	NaN	NaN	NaN	NaN	NaN	NaN	0.0537212041430483	NaN	NaN	NaN	NaN	0.0316963395107895	NaN	NaN	NaN	NaN	NaN	NaN	NaN	NaN	NaN	NaN	NaN	NaN	NaN	0.114699767896653	NaN	NaN	NaN	NaN	NaN	NaN	NaN	NaN	0.0360007237177166	NaN	NaN	NaN	NaN	NaN
NaN	0.0777940271105421	NaN	NaN	0.0347446042898831	0.148311485024775	0.0605378041870016	NaN	0.0395328484610448	NaN	NaN	NaN	NaN	NaN	NaN	NaN	0.0492145305204129	NaN	NaN	NaN	NaN	0.0961799961454135	NaN	NaN	NaN	NaN	NaN	NaN	NaN	NaN	NaN	NaN	NaN	NaN	NaN	NaN	NaN	NaN	NaN	NaN	NaN	NaN	NaN	NaN	0.0414087831074366	NaN	NaN	NaN	NaN	NaN
NaN	0.196338062614552	NaN	NaN	0.0357532061954696	0.0136124703819494	0.0258693004691241	NaN	0.0700996659243942	NaN	NaN	NaN	NaN	NaN	NaN	NaN	0.0341912005851742	NaN	NaN	NaN	NaN	0.0577506894524345	NaN	NaN	NaN	NaN	NaN	NaN	NaN	0.493058834752322	NaN	NaN	NaN	NaN	NaN	NaN	NaN	NaN	NaN	NaN	NaN	NaN	NaN	NaN	0.0174049695389078	NaN	NaN	NaN	NaN	NaN
NaN	0.245780176462062	NaN	NaN	0.04002877755864	0.0335759020470687	0.056367489971237	NaN	0.0409313025376386	NaN	NaN	NaN	NaN	NaN	NaN	NaN	0.0702167641086512	0.0765232882814141	NaN	NaN	NaN	0.0921190100926604	NaN	NaN	NaN	NaN	NaN	NaN	NaN	0.0364343059397937	NaN	NaN	NaN	NaN	NaN	NaN	NaN	NaN	NaN	NaN	NaN	NaN	NaN	NaN	0.107072635498263	NaN	NaN	NaN	NaN	NaN
NaN	NaN	NaN	NaN	0.0463480865275439	0.0396516393760606	0.0465849815119833	NaN	0.0414936216471022	NaN	NaN	NaN	NaN	NaN	NaN	NaN	0.0304515835715189	0.0265045525260819	NaN	NaN	NaN	0.013118428770948	NaN	NaN	NaN	NaN	NaN	NaN	NaN	0.0285397812922388	NaN	NaN	NaN	NaN	NaN	NaN	NaN	NaN	NaN	NaN	NaN	NaN	NaN	NaN	0.156480835025288	0.515552637266671	NaN	NaN	NaN	NaN
NaN	NaN	NaN	NaN	0.0588173943563417	0.0366416186271589	0.0881159744858171	NaN	0.0681229338175939	NaN	NaN	NaN	NaN	NaN	NaN	NaN	0.0956473769868165	0.0695665825000158	NaN	NaN	NaN	0.072214346585662	NaN	NaN	NaN	NaN	NaN	NaN	NaN	0.0274199181103602	NaN	NaN	NaN	NaN	NaN	NaN	NaN	NaN	NaN	NaN	NaN	NaN	NaN	NaN	0.00928013065470839	0.29431272419361	0.0333393060581064	NaN	NaN	NaN
NaN	NaN	NaN	NaN	NaN	0.0729323275723683	0.0738090581708854	NaN	0.0530798800691677	NaN	NaN	NaN	NaN	NaN	NaN	NaN	0.0510104157442144	0.123671428534449	NaN	NaN	NaN	0.0356912327389969	NaN	NaN	NaN	NaN	NaN	NaN	NaN	0.0138947912645638	NaN	NaN	NaN	NaN	NaN	NaN	NaN	NaN	NaN	NaN	NaN	NaN	NaN	NaN	0.210777110057521	0.0531106178248579	0.0828487706448927	NaN	NaN	NaN
NaN	NaN	NaN	NaN	NaN	0.0537574787664939	0.0432990692102175	NaN	0.0491629713353394	NaN	NaN	NaN	NaN	NaN	NaN	NaN	0.0709102713440687	0.124892062741287	NaN	NaN	NaN	0.0515727248513084	NaN	NaN	NaN	NaN	NaN	NaN	NaN	0.0479860083378978	NaN	NaN	NaN	NaN	NaN	NaN	NaN	NaN	NaN	NaN	NaN	NaN	NaN	NaN	0.163377767880576	0.0536382043122674	0.0754234450032934	0.0264210860664409	NaN	NaN
NaN	0.0535127876724578	NaN	NaN	NaN	0.0295266195938525	0.0222953006336031	NaN	0.0757902906033849	NaN	NaN	NaN	NaN	NaN	NaN	NaN	0.0345602208015925	0.124435592234371	NaN	NaN	NaN	0.0576298753406764	NaN	NaN	NaN	NaN	NaN	NaN	NaN	0.0110054014600076	NaN	NaN	NaN	NaN	NaN	NaN	NaN	NaN	NaN	0.0503400351923136	0.0656256211903256	NaN	NaN	NaN	0.340835771645528	0.0632332711732253	0.0740139166754441	0.0137357891348861	NaN	NaN
NaN	0.0409805657454955	NaN	NaN	NaN	0.0564666927866878	0.0957014916596834	NaN	0.0266501147429958	NaN	NaN	NaN	NaN	NaN	NaN	NaN	0.0389644343415445	0.0339429802102023	NaN	NaN	NaN	0.0301874540271528	NaN	NaN	NaN	NaN	NaN	NaN	NaN	0.024638568556298	NaN	NaN	NaN	NaN	NaN	NaN	NaN	NaN	NaN	0.0775537891315924	0.0325013150951301	NaN	NaN	NaN	0.336980788199538	0.025124749343508	0.0431831731910608	0.0824667908176652	NaN	NaN
NaN	0.0351878679992876	NaN	NaN	0.32159946368817	0.0297516076237849	0.0437813550555934	NaN	0.0631224802090875	NaN	NaN	NaN	NaN	NaN	NaN	NaN	0.0730287682971747	0.0213703592740738	NaN	NaN	NaN	0.0262113083043503	NaN	NaN	NaN	NaN	NaN	0.373997750041307	NaN	0.0572217380534501	NaN	NaN	NaN	NaN	NaN	NaN	NaN	NaN	NaN	0.0606589927171574	0.0653411968262968	NaN	NaN	NaN	0.0309895140371735	0.00329136843918217	0.0435668570919723	0.0327679676351862	NaN	NaN
NaN	0.0121277979523189	NaN	NaN	0.422256887033501	0.0336542945557358	0.0391182532060904	NaN	0.0377981090935279	NaN	NaN	NaN	NaN	NaN	NaN	NaN	0.0619975860494317	0.0491968484696796	NaN	NaN	NaN	0.0612301943080491	NaN	NaN	NaN	NaN	NaN	0.38601671209434	NaN	0.054505335475443	NaN	NaN	NaN	NaN	NaN	NaN	NaN	NaN	NaN	0.0927932003079598	0.0506864870954373	NaN	0.0240702849818809	NaN	0.0826470703865382	0.0192608225179092	0.271653543518804	0.0412444836224991	NaN	NaN
NaN	0.102945630916472	NaN	NaN	0.287980343160125	0.0109431222179869	0.165384975366478	NaN	0.0389466188925985	NaN	0.0373003307955082	NaN	NaN	NaN	NaN	NaN	0.0391083274736287	0.0373629705811011	NaN	0.0966107763964023	NaN	0.0238626878203848	NaN	NaN	NaN	NaN	NaN	0.0345691885341027	NaN	0.0255692448172916	NaN	NaN	NaN	NaN	NaN	NaN	NaN	NaN	NaN	0.071850545800127	0.0430404227523109	NaN	0.0308079529468311	NaN	0.0777509763900636	0.0431034463443631	0.222187492950463	0.0284962901656602	NaN	NaN
NaN	0.157653286312963	NaN	NaN	0.573903240177855	0.0563802801153316	0.123096732420762	NaN	0.032815343292998	NaN	0.0746916073994435	NaN	NaN	0.379727440619301	NaN	NaN	0.0310241657193994	0.0599426101602927	NaN	0.123601073312035	NaN	0.031562854571628	NaN	NaN	NaN	NaN	NaN	0.0330771415325034	NaN	0.0612580876712531	NaN	NaN	NaN	NaN	NaN	NaN	NaN	NaN	NaN	0.0272375604055598	0.0666633473982588	NaN	0.0511687821939741	NaN	0.0327663425223886	0.025792333358808	NaN	0.0509293097650478	NaN	NaN
NaN	0.0692255214986733	NaN	NaN	0.168833521985329	0.0324939511075631	0.117047554746843	NaN	0.0382875132536723	NaN	0.038538828105803	NaN	NaN	0.340303858122698	NaN	NaN	0.0567921192896772	0.0988313491496312	NaN	0.0343782422509446	NaN	0.049838367691037	NaN	NaN	0.0224164095694304	NaN	NaN	0.0513716665566617	NaN	0.0565079917353199	NaN	NaN	NaN	NaN	NaN	NaN	NaN	NaN	NaN	0.0242667941774477	0.0867625671860304	NaN	0.0419392150740991	NaN	0.365688892297565	0.0549853543966224	NaN	0.0364009001644276	NaN	NaN
NaN	0.685536696594517	NaN	NaN	NaN	0.0447208897471315	0.0698219353471943	NaN	0.0728723051619396	NaN	0.031217372792165	NaN	0.289319344477301	0.0792518133410059	NaN	NaN	0.0117742424857867	0.139758692022543	NaN	0.0492056101138232	NaN	0.0424258951114514	NaN	NaN	0.0382012954649834	NaN	NaN	0.0678003329524241	NaN	0.0564832006754081	NaN	NaN	NaN	NaN	NaN	NaN	0.100367455594717	0.0236604937630298	NaN	0.062436100299464	0.0908337791775527	NaN	0.028345506403994	NaN	0.337472509431301	0.751438576172051	NaN	0.0832168024863926	NaN	NaN
NaN	0.672250935612131	NaN	NaN	NaN	0.0204618273201437	0.010161936242472	NaN	0.101298886932395	NaN	0.0200699870540138	NaN	0.0649217044392654	0.0922401315588617	NaN	NaN	0.0467880875040461	0.093622001178679	NaN	0.122269139642801	NaN	0.0343340075938582	NaN	NaN	0.0224142925338115	NaN	NaN	0.0514401920037624	NaN	0.314955777466013	NaN	NaN	NaN	NaN	NaN	NaN	0.0930767595973745	0.0759441128845768	NaN	0.0455511680703747	0.0421979876640886	NaN	0.058782959500485	NaN	0.0342933492694929	0.790273646420316	NaN	NaN	NaN	NaN
NaN	0.0290272975563369	NaN	NaN	NaN	0.037922932400629	0.0801903072483291	NaN	0.0932967435557421	NaN	0.0927653619486389	0.053613992288401	0.0291754338007812	0.153811026498442	NaN	NaN	0.0503787820989389	0.0244005415365588	NaN	0.0499369442230793	0.0464471059766549	0.037196679896827	NaN	NaN	0.026413105570762	NaN	NaN	0.0368801740497023	NaN	0.246830356087397	NaN	NaN	NaN	NaN	NaN	NaN	0.0828468518392986	0.0346166609777396	NaN	0.0921578948404076	0.0469928473531697	NaN	0.059920706214352	0.0402762636636027	0.128963488670901	0.03714575093615	NaN	NaN	NaN	NaN
NaN	0.0391599243037874	NaN	NaN	NaN	0.0190009785562324	0.0651234806453598	NaN	0.0262263161259075	NaN	0.0839534391386726	0.0637433592002066	0.0720816972585392	NaN	NaN	NaN	0.042163764364513	0.0292705268385416	NaN	0.0259988185902938	0.0229600386123663	0.0374905633531443	NaN	NaN	0.0235822729947863	NaN	NaN	0.0731219848713077	0.103516687030189	0.0661403878781393	NaN	NaN	NaN	NaN	NaN	NaN	0.0689937081811402	0.0508120479823892	NaN	0.0837697172869615	0.0230804459461588	NaN	0.0267199629408339	0.0261691649732817	0.0697965036192154	0.0748192498947321	NaN	NaN	NaN	NaN
NaN	0.0413017493060506	NaN	NaN	NaN	NaN	0.049719033130783	NaN	0.0687802771559752	NaN	NaN	0.033030825707095	0.0977015521454518	NaN	NaN	NaN	0.0185590503991711	0.051281276693221	NaN	0.0285971725222982	0.0704423723729171	0.10242407574638	NaN	NaN	0.0767138220072654	NaN	NaN	0.0274587852604046	0.0696715984198343	0.0419015517637602	NaN	NaN	NaN	NaN	NaN	NaN	0.0637040348642287	0.0344078029700442	NaN	0.0234854029680735	0.0825515913356856	NaN	0.0081904038473514	0.0519715478432822	0.0165767503701768	0.00916257199036213	NaN	NaN	NaN	NaN
NaN	0.0275363813933953	NaN	NaN	NaN	NaN	0.113449602136906	NaN	0.0546525371552305	NaN	NaN	0.0475367892949634	0.0555447530656207	NaN	NaN	NaN	0.0349600825199012	0.0561762969805949	NaN	0.0572854249870506	0.0319912376536268	0.0378753064204978	NaN	NaN	0.0584531375033454	NaN	NaN	0.0216308075237504	0.0254924945761881	0.0306575574359958	NaN	NaN	NaN	NaN	0.362444999694353	NaN	0.0477017350885858	0.0902374831062187	NaN	NaN	0.0912262307188956	NaN	0.361348773861417	0.0585030481361035	0.0623781208236247	0.0610686545951923	NaN	NaN	NaN	0.0605391602724129
NaN	0.0566561680422178	NaN	NaN	NaN	0.0657075580289762	0.0726892672451507	NaN	0.0212353938170768	NaN	NaN	0.0945773023198767	0.0576654908489352	NaN	NaN	NaN	0.0904477897875399	0.028383718593494	0.0923814070074355	0.0498152926213117	0.0203670024161522	0.0575296104061796	NaN	NaN	0.0326035892160526	NaN	NaN	0.0295477123077349	0.06930912555837	0.0607134102553668	NaN	NaN	NaN	NaN	0.0202575151957277	NaN	0.0316653922162635	0.02039920450725	NaN	NaN	0.0659647087060775	NaN	0.321542834077164	0.0206789048575079	0.0707193267040254	0.0871059160871134	NaN	NaN	NaN	0.0784156367929097
NaN	0.0910176582633555	NaN	NaN	NaN	0.045033620123968	0.0282498573125684	NaN	0.0427928152601215	NaN	NaN	0.160891093197859	0.0340109885936404	NaN	NaN	NaN	0.0483266446009187	0.0607607579053652	0.0661562572962439	0.107390834200484	0.0852780893364167	0.0396022257275565	NaN	NaN	0.0386067619703275	NaN	NaN	0.0733565814280115	0.0269301959910419	0.0457046083534301	NaN	NaN	NaN	0.0869997015797199	0.0473554550741775	NaN	0.0559106071637943	0.0809356057545548	NaN	NaN	0.0478556627673471	NaN	0.0283820770478097	0.0358774236739866	0.045940024393979	0.0632331426896721	NaN	NaN	NaN	0.0790480343124378
NaN	0.0823712360284153	NaN	NaN	NaN	0.0293901157769241	0.0243096996941884	NaN	0.0381015424812493	NaN	NaN	0.0493106376049322	0.0342550581434977	NaN	NaN	NaN	0.0814982891216573	0.059000231196493	0.0272777331976742	0.0932680796007146	0.0700817505927562	0.155391382584522	NaN	NaN	0.0298842875683813	NaN	NaN	0.020416731154659	0.0648030750074561	0.0673164070233164	NaN	NaN	NaN	0.0295830771538029	0.0378115461637171	NaN	0.0334622905708062	0.088544550235364	NaN	NaN	0.0680692893063583	NaN	0.0603083294924645	NaN	0.0417929643078196	0.0264255746737642	0.0533581322794013	NaN	NaN	0.0260403378403046
NaN	0.0651395992622394	NaN	NaN	NaN	0.0605322871295739	NaN	NaN	0.0778481148590078	NaN	NaN	0.0828475217830408	0.025574814558199	NaN	NaN	NaN	0.0208780178119157	0.12097711725348	0.0420194158052895	NaN	0.0347447685961619	0.0245681695434428	NaN	NaN	0.0758551378826521	NaN	NaN	0.0397475774437281	0.073077388053083	0.080665367205326	NaN	NaN	NaN	0.0476888088803323	0.0300383996087305	NaN	0.0183888537233394	0.072538496856503	NaN	NaN	0.01476151288177	NaN	0.0685103736446857	NaN	0.0657066621688937	0.072194067980559	0.0415345089578094	NaN	NaN	0.0298647323662349
NaN	0.0194730446857491	NaN	NaN	NaN	0.0263678200533838	NaN	NaN	0.0773210180169229	0.042513470986005	NaN	NaN	0.0445100186364259	NaN	NaN	NaN	0.0165412593135757	0.0605804785962228	0.0486170632599702	NaN	0.0311570545682402	0.0119221709705597	NaN	NaN	0.107468127282139	NaN	NaN	0.0341856789277195	0.0235687699574023	0.0146265351695882	NaN	NaN	NaN	0.0349434124455964	0.032130574526879	NaN	0.0373747631432151	0.044868658649992	NaN	NaN	0.0697564448120019	NaN	0.623292576515411	NaN	0.0752246301973783	0.0744426536587778	0.0142726309558801	NaN	NaN	0.0835823891828458
NaN	0.066533076891591	NaN	NaN	NaN	0.052719696058422	NaN	0.594526591053292	0.0234397863238915	0.0289657456332028	NaN	NaN	0.0892364792745129	NaN	NaN	NaN	0.0920825035576824	0.0514036929197049	0.0226009887449838	NaN	0.0464614595275025	0.0370547590063841	NaN	NaN	0.0918288163068162	NaN	NaN	0.0221682882801354	0.0585226945417556	0.0572667541144093	NaN	NaN	NaN	0.0240983669072654	0.0298125551689339	NaN	NaN	0.0277661006869294	NaN	NaN	0.0638632787550154	NaN	0.574943221079045	NaN	0.034317431712908	0.0610045328036215	0.016275256223349	NaN	NaN	0.0890570825912722
NaN	0.128672202635427	NaN	NaN	NaN	0.0820060777115745	NaN	0.2548908101775	0.0324654698414451	0.0238636374289179	0.0740392305544834	NaN	0.150373561418665	NaN	NaN	NaN	0.0933673178555392	0.194020267478137	0.0116509120060589	NaN	0.0329363948604582	0.0626967252699779	NaN	NaN	0.0408475987769036	NaN	NaN	0.0553568786208812	0.0827707092392707	0.0124988633185003	NaN	NaN	NaN	0.0319608417120565	0.0123049644428419	NaN	NaN	0.0906436089393639	NaN	NaN	0.0665855574973767	NaN	0.070655279207047	NaN	0.0624155991439534	0.0332743600333033	0.0264160490153129	NaN	NaN	0.0716566845204611
NaN	0.0666742454338907	NaN	NaN	NaN	0.0334486895230667	NaN	0.0485256354109019	0.0379222984197957	0.0226700345696934	0.0267845785731261	0.217654730884035	0.0883952960877823	NaN	NaN	NaN	0.0859356408462785	NaN	0.0531163082305418	NaN	0.0706284676419703	0.0357229707158258	NaN	NaN	0.0538371556997948	NaN	NaN	0.0403317064514194	0.0183267643497062	0.0660702798270067	NaN	NaN	NaN	0.0652211260378726	0.087777867819637	NaN	NaN	NaN	NaN	NaN	0.0498789061032029	NaN	0.0255948379859041	NaN	0.0534823558454465	0.0213549173733213	0.0404126697169227	NaN	NaN	0.155482486221747
NaN	0.0671342040331325	NaN	NaN	NaN	0.0428756268425333	NaN	0.0184811570041166	0.0121748641898934	0.0254801507759388	0.0403810201530029	0.0637801939987104	0.0218678909771847	NaN	NaN	NaN	0.0610840697486255	NaN	0.0720080699727605	NaN	0.0402588982231541	0.0269222782575681	NaN	NaN	0.036241464692292	NaN	NaN	0.0573729922345999	0.464446491171008	0.0871250417834272	NaN	NaN	NaN	0.0418870994919526	0.0268316566454758	NaN	NaN	NaN	NaN	NaN	0.0314867276624209	NaN	NaN	NaN	0.0345552833146655	0.0745733296455424	0.0237820100418949	NaN	NaN	0.12092097621311
NaN	0.0353155975698434	NaN	NaN	NaN	0.0232657400018164	NaN	0.0625642462195789	0.0237975950112314	0.0173276793873901	0.0753377962586921	0.0468819599493045	0.0348765664832052	NaN	NaN	NaN	0.0206565442797018	0.109833127849785	0.0465274584762824	NaN	0.0497894790115625	0.0761383358275888	NaN	NaN	0.053716423133976	NaN	NaN	0.0370759023527188	0.493866271691696	0.0688314496556788	NaN	NaN	NaN	0.0561076381658362	0.0674006056118006	NaN	NaN	0.283222922671161	NaN	NaN	0.0582725786217469	NaN	NaN	NaN	0.0355469055606373	0.106328781409009	0.0452130904112364	NaN	NaN	0.0438002552026226
NaN	0.107817661087355	NaN	NaN	NaN	0.0544316324745024	NaN	0.0303061533746896	0.0279393459309797	0.0484796608089773	0.0415318158253754	0.0493162594314763	0.0161379842663745	NaN	NaN	NaN	0.0550956694920861	0.0382033482750343	0.0594412390567344	NaN	0.100208791328819	0.0750671120604318	NaN	NaN	0.0421886746564623	NaN	NaN	0.0334257002444963	NaN	0.0331447585980271	NaN	NaN	NaN	0.049202986895825	0.102199854952606	NaN	NaN	0.0310950337896962	NaN	NaN	0.0399400396161471	NaN	NaN	NaN	0.0221866815280812	0.0503369924057363	0.0700744761331116	NaN	NaN	0.0399744550223762
NaN	0.0867331147570064	NaN	NaN	NaN	0.054915525735771	NaN	0.0293331520889056	0.0682815870885941	0.0428154739377536	0.029563140324504	0.0343921261288245	0.0556174173665078	NaN	NaN	NaN	0.0657333112278798	0.0341805587210523	0.0752035285153884	NaN	0.0465626114279533	0.0713828472498662	NaN	NaN	0.041569291302545	NaN	NaN	0.0652955539933798	NaN	0.0340394777038385	NaN	NaN	NaN	0.0353545660072452	0.0268949232153175	NaN	NaN	0.553954102146118	NaN	NaN	0.0700630661976778	NaN	0.0696879511420241	NaN	0.0234392429550595	0.608819062387572	0.0604373260635038	NaN	NaN	0.0658578224978897
NaN	0.0276878779813267	NaN	NaN	NaN	0.0406600374480679	NaN	0.0524955422155892	0.0377410497088978	0.0525979763886363	0.0577667561381827	0.0997084445421197	0.0519699046855384	NaN	NaN	NaN	0.0682163029320598	0.0539372236796484	0.0237173359875633	NaN	0.0217865245287583	0.0437175226833731	NaN	NaN	0.0241223104264237	NaN	NaN	0.0650797349122084	NaN	0.0181027826898657	NaN	NaN	NaN	0.0590986453460402	0.034475973651158	NaN	NaN	0.572271737606906	NaN	NaN	0.0490175644339579	NaN	0.0571757665990963	NaN	0.0732109366208257	0.581108695781343	0.0495046626765728	NaN	NaN	0.0705940913220742
NaN	0.123898982385812	NaN	NaN	NaN	0.0463633375580697	NaN	0.079341328932989	0.0590595045618988	0.0301238581751093	0.0625753576326434	0.0248606145152208	0.0466772252097035	NaN	NaN	NaN	0.0198963803311322	0.0596971937394136	0.0569358597769798	NaN	0.0665739607960906	0.0396778586825528	NaN	NaN	0.0446961788795807	0.0426878027675463	NaN	0.0293618516329404	NaN	0.0346653643818993	NaN	NaN	NaN	0.0250328233264365	0.0256335126723204	NaN	NaN	0.0590752220944703	NaN	NaN	0.0265163305177131	NaN	0.0259202441728449	NaN	0.025589207982158	0.0878958762513773	0.115200299509255	NaN	NaN	0.0349530176465672
NaN	0.0612909510384214	NaN	NaN	NaN	0.0300031364415313	NaN	0.0869161456347538	0.0390797238054057	0.0863474393186944	0.10748590296352	0.0205901130691663	0.0413767391256345	NaN	NaN	NaN	0.033392319985669	0.048472837282956	0.0571012357149736	NaN	0.054686170050273	0.0837127759238182	NaN	0.524992075482473	0.0340622186388269	0.0241328750813005	NaN	0.112146792749315	0.0415291177975501	0.0563493808477209	NaN	NaN	NaN	0.0518036349199147	0.0173271301418456	0.0604777048939403	NaN	0.0932231199189942	NaN	NaN	0.0242358134071002	NaN	0.0653955684927371	NaN	0.00557635182027318	0.0390838207582179	0.0429993593997823	NaN	NaN	0.0457484186915489
NaN	0.0308360042410052	NaN	NaN	NaN	0.0781578657954553	NaN	0.0602038246406345	0.0947061598651135	0.0415345941894692	0.13724822960314	0.229302866690826	0.0625576024136131	NaN	NaN	NaN	0.0909232314414413	0.142745187235862	0.0535313819839751	NaN	0.0324759524589252	0.0915278822324171	NaN	0.0902518116816245	0.0652074200545247	0.0220399044211688	NaN	0.12799904642651	0.0796276523115408	0.0593557244760369	NaN	NaN	NaN	0.0820343687288989	0.0798649921761626	0.0774265599074892	NaN	0.149335523139434	NaN	NaN	0.0356627343978178	NaN	0.0618597127003004	NaN	0.0224852258344518	0.056375862135934	0.0518696767976782	NaN	0.0487771626249577	0.0638399924398812
NaN	0.0337089083234587	NaN	NaN	NaN	0.0830754455929534	NaN	0.0461771554301895	0.0770370143547789	0.0347520493414999	0.0427049795102097	NaN	0.0618080000656951	NaN	NaN	NaN	0.0568733827625204	0.0939771377271214	0.015067284775648	NaN	0.0141578934258736	0.0667302589073463	NaN	0.067821970115685	0.0787348144646734	0.099447962814738	NaN	0.0736858092651569	0.110300586654887	0.0723180041395059	NaN	NaN	NaN	0.055150615655234	0.0835752535746801	0.0624140583469442	NaN	0.0730891264351727	0.0217643052881946	NaN	0.0538081855515586	NaN	0.0838303455105743	NaN	0.0252255673717104	0.0359014075792684	0.0525187056384671	NaN	0.0294145423349849	0.0630175401388721
NaN	0.0526956739449889	NaN	NaN	NaN	0.0408300418480349	NaN	0.0109295849868968	0.0497682862483916	0.0832111020093123	0.0922976127850773	NaN	0.0495716813745345	NaN	NaN	NaN	0.0345249944879824	0.0337054383496515	0.0960111183896714	NaN	0.0235718872894233	0.0758871736583952	NaN	0.143064350504277	0.0225289816564943	0.0958124684619156	NaN	0.0871829751823719	0.072073658869144	0.0299574282216144	NaN	NaN	NaN	0.0289298230462569	0.0478939822120683	0.0184890205282199	NaN	NaN	0.0372952732370874	NaN	0.0277269333304754	NaN	0.0613027358395341	NaN	0.0711416356198966	0.0312119022761645	0.0353848551985222	NaN	0.0308555356723381	0.0672403712500422
NaN	0.0757247204599288	NaN	NaN	NaN	0.0462869328636636	NaN	0.0328045938317596	0.030585433506402	0.107355794514838	0.0979620837821405	NaN	0.0407366064985437	NaN	NaN	NaN	0.0948090692214759	0.0274298316570024	0.0682882993862035	NaN	0.041889796082373	0.242339992199817	NaN	0.618330271697616	0.0896385465178261	0.0198862487580262	NaN	0.0756761607201504	0.0528145823479599	0.0174879944621438	NaN	NaN	NaN	0.0209128224739522	0.0233343489678229	0.0855910151322936	NaN	NaN	0.0172110367374767	NaN	0.0379399692428178	NaN	0.0173924443258816	NaN	0.0300683571409488	0.0532831374548866	0.0854562052978607	NaN	0.0547672246015807	0.0417908125608558
NaN	0.0287334548288699	NaN	NaN	NaN	0.0228809459826257	NaN	0.0540733876615939	0.0208549401106756	0.0427050150891199	0.218442573367087	NaN	0.0213063764448256	NaN	NaN	NaN	0.0355709473657057	0.0551835110273598	0.0501346358139276	NaN	0.0917306634535847	0.24026812828056	NaN	NaN	0.0315210955525019	0.0650443699158033	NaN	0.0527784945881256	0.0454077526645861	0.066906660289076	NaN	NaN	NaN	0.020592545337526	0.0576280219881875	0.0692098577005933	NaN	NaN	0.0369944060029264	NaN	0.0580195114058418	NaN	0.0140552917262777	NaN	0.016435673863096	0.0775659577699086	0.0274473693401659	NaN	0.0461386943802817	0.0677145244755637
NaN	0.0603128986454464	NaN	NaN	NaN	NaN	NaN	0.0656384154358296	0.0757944656695135	0.0437863002780711	0.259937542589191	NaN	0.0228577469301112	NaN	NaN	NaN	0.0183951621078368	0.0561893768027167	0.0243246026869133	NaN	0.0411762811792739	0.0780326422186488	NaN	NaN	0.0365070299337018	0.0327101282670019	NaN	0.0282677603133428	0.0785258413749135	0.0692884104114083	NaN	NaN	NaN	0.0231788689497121	0.0472918012326951	0.0312529673464839	NaN	NaN	0.046370903536653	NaN	0.0593385298597445	NaN	0.0552927135251558	NaN	0.0507178619566119	0.0235773984797454	0.0291446930170055	NaN	0.0594095390326746	0.060658358310245
NaN	0.0730605342822627	NaN	NaN	NaN	NaN	NaN	0.0334944989323754	0.0413625674012065	0.0257003003787949	0.0160552102397839	NaN	0.044213645447009	NaN	NaN	NaN	0.107594187534573	0.0893319665270385	0.0261837592853482	NaN	0.047516891485468	0.0519633316200142	NaN	NaN	0.0305396968862877	0.0793547614560852	NaN	0.0710154275382755	0.00598076723420405	0.0380433533152	NaN	NaN	NaN	0.0252226283880367	0.0570161353944078	0.0137174247620795	NaN	NaN	0.0232629009788174	NaN	0.129841830181827	NaN	0.106312161734454	NaN	0.101034376487164	0.0345352830949318	0.0276772768230788	NaN	NaN	0.061298005500449
NaN	0.0820699365559089	NaN	NaN	NaN	NaN	NaN	0.0259243023661258	0.127245786143088	0.0605981446858989	0.0551913038797102	NaN	0.0304704571370984	NaN	NaN	NaN	0.0481440677957145	0.0516080750584336	0.0241167472507443	NaN	0.0236774387280194	0.0369415835063549	NaN	NaN	0.0486305219971774	0.0287231416701593	NaN	0.0481190151651593	0.0635998056549295	0.0215352673043877	NaN	NaN	NaN	0.034440329659549	0.0903600014109023	0.0187284114975218	NaN	0.0741912880537592	0.0595279035251352	NaN	0.0461167697134265	NaN	0.103371879581427	NaN	0.103906045849075	0.0961875590780214	0.0605011466457978	NaN	NaN	0.0474006939894104
NaN	0.0843139750917364	NaN	NaN	NaN	NaN	NaN	0.0576288752244798	0.0646090184029944	0.07809812560001	0.0701024575998978	NaN	0.054032557075748	NaN	NaN	NaN	0.0471382236131938	0.0774549707478547	0.0550098431557524	NaN	0.0451948700067206	0.0199814862216421	NaN	NaN	0.0435720379996921	0.0605667888129678	NaN	0.0669466924123251	0.0451210577813759	0.0685847431531401	NaN	NaN	NaN	0.0563187720333072	NaN	0.0551553694488691	NaN	0.0588013326054875	NaN	NaN	0.0905446548905572	NaN	0.0718836469775468	NaN	0.054986793125272	0.101474788372562	0.0508026226567397	NaN	NaN	0.0572643327268921
NaN	0.0748348034468614	NaN	NaN	NaN	0.0268716512176747	NaN	0.036154322353607	0.0172447430746173	0.0953288334591085	0.368890850565782	NaN	0.0435095287692222	NaN	NaN	NaN	0.0258632599954267	0.0201196755549368	0.0202896454221373	NaN	0.0595218577570088	0.0472138727048749	NaN	NaN	0.0688325473468801	0.0519522770211946	NaN	0.0403477267912701	0.0994162781088816	0.0286163810825413	NaN	NaN	NaN	0.0516697473324065	NaN	0.0705728047508929	NaN	0.0696636506141522	NaN	NaN	0.041155317857463	NaN	0.0106381709041269	NaN	0.0593792312575775	0.0321523580289	0.0897104139614012	NaN	0.0752838867747753	0.0355775825316021
NaN	0.0377585754455515	NaN	NaN	NaN	0.0708979518636556	NaN	0.0202577112077875	0.0333454987397695	0.0808524546530418	0.354657518783626	NaN	0.0275039878038753	NaN	NaN	NaN	0.0634439991499787	0.0499062062916996	0.121287663799552	NaN	0.0297684731083039	0.0281283323865911	NaN	NaN	0.0578498016393639	0.0146546161094217	NaN	0.0188737890891906	0.121613484774904	0.0627478065959558	NaN	NaN	NaN	0.0420949514529182	NaN	0.11221171102271	NaN	0.0383195383045671	NaN	NaN	0.0648647287666668	NaN	0.0235249199743944	NaN	0.0753744344965365	0.0156463965980251	0.0963276565690057	NaN	0.0669622587219923	0.0731976699969063
NaN	0.126747431725008	NaN	NaN	NaN	0.0432555750486085	NaN	0.0427380046199351	0.0556948631711991	0.0984065736525579	0.0635014945242298	NaN	0.0719595633226956	NaN	NaN	NaN	0.0135015929373244	0.0349227774533481	0.0348179454050158	NaN	0.0193027648905289	NaN	NaN	NaN	0.0788207390461862	0.0360951891026589	NaN	0.0858344268797384	0.0883599815977796	0.106574011841074	NaN	0.1745012148194	NaN	0.0683065635552945	NaN	0.0726774103744576	NaN	0.0121278814487421	NaN	NaN	0.0417543189991466	0.178028607429598	0.0288132010777283	NaN	0.292308273601598	0.0537447371899772	0.0732891209824899	NaN	0.0422145936787199	0.0869242327471023
NaN	0.049440462671091	NaN	NaN	NaN	0.0302724698385771	NaN	0.0259582657900245	0.0215926899186321	0.0561590570340877	0.0371198079613373	NaN	0.0523328344028081	NaN	NaN	NaN	0.0257526678815244	0.0291133679117095	0.108696552320226	NaN	0.0370840962439849	NaN	NaN	NaN	0.091774634065176	0.112817113456912	NaN	0.0719120603726293	0.0671024679497368	0.131329602945196	NaN	0.0384941270665497	NaN	0.013515128370661	NaN	0.0800627949498529	NaN	0.0188578042581067	NaN	NaN	0.0954405738747764	0.030341435624653	0.0462820676862588	NaN	0.238364035226254	0.0323867509408901	0.038017779962725	NaN	0.0295054518635859	0.0366010984188369
NaN	0.117189335628143	NaN	NaN	NaN	0.0340174646771747	NaN	0.0633826790137628	0.0402209276519225	NaN	0.0266761264456634	NaN	0.0659457470420711	NaN	NaN	NaN	0.0502665697910678	0.0341847975090627	0.076727656723789	NaN	0.0412477043381065	NaN	NaN	NaN	0.0232849944005883	0.571310331548626	NaN	0.0580727416560678	0.0491160759515787	0.0800280046642206	NaN	0.0528481017054029	NaN	0.0225143342713425	NaN	0.0993614925844914	NaN	0.0346726671766684	NaN	NaN	0.0638176049115066	0.0500610506481998	0.0588132259548506	NaN	0.0690257342341855	0.0322993593634014	0.0905610385277154	NaN	0.0559699099757791	0.0703515863164211
NaN	0.125617041497904	NaN	NaN	NaN	0.0416039465230243	NaN	0.0880869623092077	0.0250292706972062	NaN	0.0545138974279085	NaN	0.0471643901775576	NaN	NaN	NaN	0.01565230779247	0.069033409291341	0.0570919874918844	NaN	0.0723563824908519	NaN	NaN	NaN	0.054211288240425	0.0842814624737083	NaN	0.122377023443436	0.0665723046535232	0.0753566148815543	NaN	0.064498515594092	NaN	0.0266954024060166	NaN	0.0453110693507034	NaN	0.0416021331640768	NaN	NaN	0.0257047317991266	0.0695010110768459	0.0797820772031833	NaN	0.0246339538119147	0.0381277985997946	0.0536535083811443	NaN	0.00997551967008154	0.0692133574225011
NaN	0.0674476049849481	NaN	NaN	NaN	0.0233505384934998	NaN	0.0473270605125835	0.068738966373211	NaN	0.072376510909741	NaN	0.0386546365741519	NaN	NaN	NaN	0.0596857159214454	0.162743129144335	0.154995886609138	NaN	0.0466678507029345	NaN	NaN	NaN	0.0614720379691447	NaN	NaN	0.115352097262791	0.0958879822788194	0.0617485480371289	NaN	0.120878314894207	NaN	0.0897782366328708	NaN	0.0424529747385713	NaN	0.0774041976158825	0.224532675087172	NaN	0.0345100918963723	0.0319455990709946	0.0317280069642924	NaN	0.0479777993836925	0.0477444952574926	0.0540969047659654	NaN	0.0332106186423407	0.0420942143802925
NaN	0.0448449558104354	NaN	NaN	NaN	0.0589050981171539	NaN	0.136699214419318	0.0281279722117438	NaN	0.0372220285039145	0.196180874359436	0.0443113121760531	NaN	NaN	NaN	0.0531998282284696	NaN	0.048579300914666	NaN	0.112518801119946	NaN	NaN	NaN	0.0533240734437672	NaN	NaN	0.04830393901991	0.097837387153318	0.0104540931988044	NaN	0.0900795644225671	NaN	0.0610025711171495	NaN	0.0519520962575322	NaN	0.0182904962137876	0.28423128242927	NaN	0.0316518710522252	0.0443748943925363	0.0762977738645417	NaN	0.0539680384561061	0.041382026250194	0.0488810321656645	NaN	0.0611357907293111	0.0938021283881481
NaN	0.0807788992833865	NaN	NaN	NaN	0.0575537361558608	NaN	0.118190795058136	0.075603904381192	NaN	0.0778245083984476	0.0806229494433344	0.0720945206165018	NaN	NaN	NaN	0.070060468395972	NaN	0.0329456794943593	NaN	0.0361182422939435	NaN	NaN	NaN	0.0531169745924275	NaN	NaN	0.0973667848135589	0.0388679520401619	0.0208816198676976	NaN	0.0905963966630089	NaN	0.096582238120209	NaN	0.0597345596063703	NaN	0.0663243781073937	0.105578263221206	NaN	0.0381829627179705	0.0366630766115365	0.0778624026030343	NaN	0.051293478943775	0.0568405439572347	0.0450191789079332	NaN	0.0700031167586991	0.0393927402947158
NaN	0.028416822201719	NaN	NaN	NaN	0.0399902965193062	NaN	0.0662806204756372	0.0527644434849928	NaN	0.0396357040489623	0.0347174020957472	0.116641547470875	NaN	NaN	NaN	0.0360814589865362	0.0195653336713963	0.0429072755561685	NaN	0.0178889458715052	NaN	NaN	NaN	0.0349229339449111	NaN	NaN	0.0668473740386328	0.0416601012164611	0.0394773803243747	NaN	0.08852888216462	NaN	0.0663809488324704	NaN	NaN	NaN	0.0704915643628368	0.119524770009906	NaN	0.0101054081239386	0.0539283284729015	0.0495977276097928	NaN	0.0485824900906393	0.0813881667883435	0.0639334397042782	NaN	0.0693070170230743	0.118040044815406
NaN	0.059019950108289	NaN	NaN	NaN	0.0750688097536689	NaN	0.0332067185787955	0.0973494144350671	NaN	0.0741547028973016	0.116356256737828	0.0616936732218587	NaN	NaN	NaN	0.0522007014622665	0.0629945014533194	0.0401292746632491	NaN	0.0203420167016916	NaN	NaN	NaN	0.0560190333735573	NaN	NaN	0.118935602812078	0.0198561508532773	0.0295152347916385	NaN	0.00666979767092577	NaN	0.126592563844831	NaN	NaN	NaN	0.0195974631221035	0.0571000042896225	NaN	0.028228109623934	0.0391308582923096	0.037312274472139	NaN	0.0280315743317761	0.05339558585769	0.0668765299343716	NaN	0.0437010804099823	NaN
NaN	0.0707831162201506	NaN	NaN	NaN	0.0628880647926754	NaN	0.0226252104786111	0.122372472748004	NaN	0.0922364659654134	0.0455550016621707	0.0412865254467821	NaN	NaN	NaN	0.102174365574388	0.0202057220839337	0.0383456120084226	NaN	0.0189936263889908	NaN	NaN	NaN	0.0542298808890022	NaN	NaN	0.0819378651792269	0.11847936870564	0.0710927690718973	NaN	0.0997231480547935	NaN	0.0467482273764579	NaN	NaN	NaN	0.0559626730835312	0.0499320196757462	NaN	0.0206617388816204	0.0267909711905204	0.0325993176243233	NaN	0.0229122358339472	0.0204473295159968	0.0982440914928127	NaN	0.0557376594254309	NaN
NaN	0.0180300086181016	NaN	NaN	NaN	0.12847854896065	NaN	0.0246568616124431	0.0306420339933606	NaN	0.0417170496439189	0.0411507047643547	0.0215810566195011	NaN	NaN	NaN	0.129671944001679	0.075926092938123	0.0449016157426616	NaN	0.011333785014809	NaN	NaN	NaN	0.117761968515264	NaN	NaN	0.0225158493271133	0.115421751857867	0.0411819578059709	NaN	NaN	NaN	0.0492722302517711	NaN	NaN	NaN	0.0231587107680142	0.0820375021170671	NaN	0.0811469578574506	0.0303098113806776	0.0897923702554528	NaN	0.0315746582808204	0.0618618251756359	0.0544675705757393	NaN	0.0730519361269829	NaN
NaN	0.0863708226002177	NaN	NaN	NaN	0.0330791092403451	NaN	0.0673711710492883	0.070663576867324	NaN	0.105453617567989	0.0223729970811473	0.0438784813355954	NaN	NaN	NaN	0.108639050880798	0.0361778190985496	0.0914321343591466	NaN	0.0551619780529996	NaN	NaN	NaN	0.0382916094536035	NaN	NaN	0.0191486430791619	0.0888348242727032	0.0316622281041549	NaN	NaN	NaN	0.0495255910087416	NaN	NaN	NaN	0.0130612126579279	0.0372006594964647	NaN	0.0993670518529277	0.0693669168938691	0.0626302247539418	NaN	0.0168130846651244	0.0651871599634797	0.0571532597163448	NaN	0.0221161676518469	NaN
NaN	0.0169773322875244	NaN	NaN	NaN	0.0471674341786246	NaN	0.0579129759878844	0.0763506014748759	NaN	0.0346467789661331	0.0445100686752262	0.0320695974623399	NaN	NaN	NaN	0.0411451320944279	0.103463410985163	0.103642522505302	NaN	0.0201372134508418	NaN	NaN	NaN	0.0592182143290706	NaN	NaN	0.0444407635281994	0.0586763789232575	0.0775796425227985	NaN	NaN	NaN	0.0479084499470092	NaN	NaN	NaN	0.0681603008788695	0.0644889176666114	NaN	0.0357360466161214	0.0544248011448043	0.0544464402925632	NaN	0.0456540372329892	0.0839371466955672	0.088265718035233	NaN	0.0899798711783465	NaN
NaN	0.0170992408878753	NaN	NaN	NaN	0.0772475122360822	NaN	0.0230042479624631	0.064455791440063	NaN	0.0746549067850319	0.0508229188268189	0.0411476073479135	NaN	NaN	NaN	0.129941834124395	0.0179230454080962	0.0962312600425205	NaN	0.0690524612906483	NaN	NaN	NaN	0.0648682165344138	NaN	NaN	0.111435669325892	0.0127286559857101	0.096648876522192	NaN	NaN	NaN	0.0174014680234518	NaN	NaN	NaN	0.0464291598029397	0.122190535036438	NaN	0.0816794131838164	NaN	0.0698440030288593	NaN	0.016931588813698	0.0864416839773085	0.10433239847829	NaN	0.0290560197749812	NaN
NaN	0.0603147078996433	NaN	NaN	NaN	0.101910663137043	NaN	0.0418949940604759	0.0540526472645158	NaN	0.0669773200312242	0.0368787873714303	0.0686762752682749	NaN	NaN	NaN	0.0261333013803173	0.0603022328555531	0.043212356312515	NaN	0.0789402691771759	NaN	NaN	NaN	0.0102449950122498	NaN	NaN	0.108013146960386	0.017680492488364	0.0986993059134017	0.213701860634952	NaN	NaN	0.0659550342771006	NaN	NaN	NaN	0.0418385540676725	0.0141930099404856	NaN	0.0716098224866786	NaN	0.190629719316361	NaN	0.043736950170878	0.015487757015069	0.119345037293237	NaN	0.0255318208375363	NaN
NaN	0.147607638554644	NaN	NaN	NaN	0.0497272877852136	NaN	0.0417961112829913	0.0328757391053376	0.0569684343014391	0.0567345873678985	0.0152667406722312	0.0372322968647535	NaN	NaN	NaN	0.0256983070238559	0.111679288919281	0.0862300811894558	NaN	0.0379635626940201	NaN	NaN	NaN	0.0889958080318565	NaN	NaN	0.0455647605184526	0.0219454476058537	0.0479915836145682	0.276793361809484	NaN	NaN	0.0527531986388271	NaN	NaN	NaN	0.0334789289826773	0.0583140030384837	NaN	0.103129350049574	NaN	0.116337516177429	NaN	0.0405352586738866	0.0677839493818391	0.00939448619754262	NaN	0.0304410712436999	NaN
NaN	NaN	NaN	NaN	NaN	0.0210712962286439	NaN	0.0452714608438599	0.0298237757464085	0.0548610714743672	0.0483646097426575	0.057927981379763	0.0687849888478472	NaN	NaN	NaN	0.0636576983102785	0.0488615322897878	0.0784990349060176	NaN	0.081781543650248	NaN	NaN	NaN	0.0749688962560928	NaN	NaN	0.0395709688591388	0.038433991386975	0.0280838192542393	0.237633345517883	NaN	NaN	0.0614450668515491	NaN	NaN	NaN	0.074801243180401	0.050175952241763	NaN	0.0361888030921639	NaN	0.0327792239876648	NaN	0.0240330509693984	0.0450188287170303	0.0219895589316696	NaN	0.0517937338812794	NaN
NaN	NaN	NaN	NaN	NaN	NaN	NaN	0.0567329084598477	0.084999767875105	0.622072576595705	0.106046850827224	0.0584966547734758	0.0702336719213148	NaN	NaN	NaN	0.0856468232346033	0.100471954979781	0.262838513136861	NaN	0.0770486677111712	NaN	NaN	NaN	0.0635725716517827	NaN	NaN	0.0355795853814355	0.0414034241234657	0.0167269620243571	0.159717505823581	NaN	NaN	0.0552733562518781	NaN	NaN	NaN	0.0611987581302426	0.0823715485984052	NaN	0.114664111514231	NaN	0.0495324384667454	NaN	0.06363634179446	0.0252674282319061	0.109110473170592	NaN	0.0543734554062562	NaN
NaN	NaN	NaN	NaN	NaN	NaN	NaN	0.064391595520167	0.0339084278686455	0.791434089140801	0.0860826301996777	0.0234312386466553	0.140538257560855	NaN	NaN	NaN	0.0349952083395404	0.072775936786019	0.0967419440862128	NaN	0.0136994342890825	NaN	NaN	NaN	0.0635200520333442	NaN	NaN	0.0704030599900889	0.0580880002786169	0.0449800842882003	0.053900076736093	NaN	NaN	0.0663844102031646	NaN	NaN	NaN	0.0159919848389855	0.0586743528433008	NaN	0.024452416168009	NaN	0.0685420977865503	NaN	0.070899329176026	0.601333261288594	0.072324436363751	NaN	0.0454944363318422	NaN
NaN	NaN	NaN	NaN	NaN	0.106903693695761	NaN	0.0545458994405637	0.308957869950224	0.113610378215115	0.190620997507536	0.0117272241119612	0.0819861131608224	NaN	NaN	NaN	0.0261869498448404	0.0634016188134684	0.0632767436512502	NaN	0.140899839197833	NaN	NaN	NaN	0.079706587796944	NaN	NaN	0.0468171230466378	0.0619164865683047	0.011202430483452	0.0375087475172586	NaN	NaN	0.0361852815675882	NaN	NaN	NaN	0.113240229011504	0.0394050854188909	NaN	0.0758009152536042	NaN	0.090808003409199	NaN	0.0699910369841392	NaN	0.0729074684011022	NaN	0.097696078559325	NaN
NaN	NaN	NaN	NaN	NaN	0.0662258586259643	NaN	0.0246492015356846	0.323994892579377	0.0366960417106476	0.0537199565355076	0.0524661950224051	0.160341149998189	NaN	NaN	NaN	0.0819407693926917	0.0234352073262249	0.0664640885044517	NaN	0.0390991354286104	NaN	NaN	NaN	0.074852775655942	NaN	NaN	0.0356897629343232	0.318578647951514	0.0330506663167614	0.0776986501898393	NaN	NaN	0.0664509415268984	NaN	NaN	NaN	0.148216248313071	0.0733696927391521	NaN	0.0444087814708271	NaN	0.0575779606417805	NaN	0.436529460891666	NaN	0.0385020001275889	NaN	0.0602784620749252	NaN
NaN	NaN	NaN	NaN	NaN	0.106773893541629	NaN	0.0450574355482399	0.0293657306946818	0.0271378161521928	0.056872070555721	0.0282495139327002	0.0392028962046509	NaN	NaN	NaN	0.0252234425027054	0.0220192527173238	0.0276296039125987	NaN	0.230185184420169	NaN	NaN	NaN	0.0911417340261498	NaN	NaN	0.0801219027466185	NaN	0.0404120351911504	0.0756706100088109	NaN	NaN	NaN	NaN	NaN	NaN	0.0830880602108338	0.0247139421573516	NaN	0.0863397285358426	NaN	0.0130799937300047	NaN	NaN	NaN	0.0208021404615549	NaN	0.0405841596055051	NaN
NaN	0.0811309782661379	NaN	NaN	NaN	0.108613516403993	NaN	NaN	0.0927890507634978	0.0323462063147792	0.0712800653856902	0.0798782263214948	0.0272368612178666	NaN	NaN	NaN	NaN	0.032395053459218	0.0266343330198343	NaN	0.229026062332176	NaN	NaN	NaN	0.0604193918927789	NaN	NaN	0.0120942912543483	NaN	0.0397106776240186	0.129863538683694	NaN	NaN	NaN	NaN	NaN	NaN	0.046379861160433	0.0930128321312448	NaN	0.0688338189101222	NaN	0.0592225370639977	NaN	NaN	NaN	0.0344372301701299	NaN	0.0254146068032871	NaN
NaN	0.0208582246758056	NaN	NaN	NaN	0.0378805800763516	NaN	NaN	0.0643174282204927	0.0918301421820522	0.0663647161270277	0.0704961180814957	0.0362587314362258	NaN	NaN	NaN	NaN	0.127313025862746	0.0407434651094015	NaN	0.0637478157423561	NaN	NaN	NaN	0.0272513517676357	NaN	NaN	0.0457065098562739	NaN	0.0507436418913575	0.122015796891448	NaN	NaN	NaN	NaN	NaN	NaN	NaN	0.0446243366162524	NaN	0.0798573326963784	NaN	0.0315534068633312	NaN	NaN	NaN	0.0451246714669095	NaN	0.0873251714923242	NaN
NaN	0.0902982564343954	NaN	NaN	NaN	0.0464907078618545	NaN	NaN	0.0391526909702186	0.0517640129101268	0.0537075802352068	0.0345376071959436	0.0583164095045088	NaN	NaN	NaN	NaN	0.0878826282314457	0.0672859137532598	NaN	0.0493778170198118	NaN	NaN	NaN	0.0809511111343271	NaN	NaN	0.053746667104531	NaN	0.0543810226556158	0.128023593152409	NaN	NaN	NaN	NaN	NaN	NaN	NaN	0.0338351571099441	NaN	0.0564226148159502	NaN	0.0260898494653861	NaN	NaN	NaN	0.0290684620698489	NaN	0.0845557414946988	NaN
NaN	0.0658152788910096	NaN	NaN	NaN	0.0426019269372938	NaN	NaN	0.0838266561988275	0.0702990028589217	0.020333012421647	0.0572304561973032	0.0207323128105384	NaN	NaN	NaN	0.100441755976554	0.0439142800604287	0.0935710813515192	NaN	0.0388034460200912	NaN	NaN	NaN	NaN	NaN	NaN	0.0587057422419505	NaN	0.0608842696055214	0.417398893932282	NaN	NaN	NaN	NaN	NaN	NaN	NaN	0.0886050713480857	NaN	0.0171349126063102	NaN	0.0834100368664516	NaN	NaN	NaN	0.0220841305086644	NaN	0.0404279800673633	NaN
NaN	0.109147390974819	NaN	NaN	NaN	0.0441745582293495	NaN	NaN	0.0902720612923296	0.0840134204317931	0.0584345309004504	0.0377112031034983	0.0563372242963837	NaN	NaN	NaN	0.0468187913514875	0.0298837607084276	0.0365568900282896	NaN	0.0318731415318363	NaN	NaN	NaN	NaN	NaN	NaN	0.0588498501794531	NaN	0.0473577822824753	0.236251875066769	NaN	NaN	NaN	NaN	NaN	NaN	NaN	0.11799879780076	NaN	0.0887887044478646	NaN	0.0594620622243132	NaN	NaN	NaN	0.722429884842974	NaN	NaN	NaN
NaN	NaN	NaN	NaN	NaN	0.0513952390370023	NaN	NaN	0.0765629664999333	0.0790026021035346	0.0627409109748415	0.0997075739935659	0.0897537188488756	NaN	NaN	NaN	0.0294854163501956	0.0436048407838185	0.0597418669344512	NaN	0.0279407508167282	NaN	NaN	NaN	NaN	NaN	0.38988055913995	0.0391672287586991	NaN	0.0227119883631495	NaN	NaN	NaN	NaN	NaN	NaN	NaN	NaN	0.038918954017615	NaN	0.0510628261101044	NaN	0.0278560327071451	NaN	NaN	NaN	0.694527070461305	NaN	NaN	NaN
NaN	NaN	NaN	NaN	NaN	0.0469853020139062	NaN	NaN	0.0413470771683915	0.0280163916284613	0.0411485051671204	0.0344633604623396	0.0765002034865164	NaN	NaN	NaN	0.0561227185451956	0.0766460990237881	0.0358308195870055	NaN	0.0202962267182708	NaN	NaN	NaN	NaN	NaN	0.0487227589243455	0.123791824008168	NaN	0.033329690933916	NaN	NaN	NaN	NaN	NaN	NaN	NaN	NaN	0.0335166969055198	NaN	0.0733531480451613	NaN	0.014082456279895	NaN	NaN	NaN	0.0574400367721876	NaN	NaN	NaN
NaN	NaN	NaN	NaN	NaN	0.0395674032544178	NaN	NaN	0.0444771626587511	0.0686698730601762	0.0358403567441389	0.0520929983418301	0.0316215584855714	NaN	NaN	NaN	0.0434039822342114	0.0931259947076354	0.0530237353791718	NaN	0.0321392013141918	NaN	NaN	NaN	NaN	NaN	0.0456551517112839	0.148966496914024	NaN	0.11884759444771	NaN	NaN	NaN	NaN	NaN	NaN	NaN	NaN	0.00954896456305773	NaN	0.0276792447982145	NaN	0.066833209084296	NaN	NaN	NaN	0.0236120417159857	NaN	NaN	NaN
NaN	0.0258174382073774	NaN	NaN	NaN	0.056241178844208	NaN	NaN	0.0503494395087534	0.0635363438120938	0.0474624333940993	0.0459635365010139	0.0834962553025928	NaN	NaN	NaN	0.0625217107074909	0.0536027725093718	0.090844817064492	NaN	0.581427040599857	NaN	NaN	NaN	NaN	NaN	0.0779871960160445	0.05920343763295	NaN	0.273537702833004	NaN	NaN	NaN	NaN	NaN	NaN	NaN	NaN	0.0404433988559273	NaN	0.0626253767237051	NaN	0.0339465871123599	NaN	NaN	NaN	0.0580208629305593	NaN	NaN	NaN
NaN	0.0708152966126453	NaN	NaN	NaN	0.0625104035087218	NaN	NaN	0.0923679286538076	0.0458646536755429	0.0896402547527228	0.0474721552564717	0.0716425248425924	NaN	NaN	NaN	0.0297292766464854	0.203980116280824	0.0336851166668451	NaN	0.539912029228691	NaN	NaN	NaN	NaN	NaN	0.0239660459417807	0.0727986569594492	NaN	0.296036433997785	NaN	NaN	NaN	NaN	NaN	NaN	NaN	NaN	0.0599182595802	NaN	0.0816406517169777	NaN	0.0300205114138315	NaN	NaN	0.030672543955397	0.0602566244350711	NaN	0.0563240565844557	NaN
NaN	0.0631365248793259	NaN	NaN	NaN	0.0883190738052724	NaN	NaN	0.0824960991130517	0.0410851520383232	0.13917601514571	0.0184443548741098	0.0115896753967385	NaN	NaN	NaN	0.0314678036021022	NaN	0.0648746388877071	NaN	0.0654391153363873	NaN	NaN	NaN	NaN	NaN	0.030413964750975	0.084465930261688	NaN	0.0775188088071553	NaN	NaN	NaN	NaN	NaN	NaN	NaN	NaN	0.0880235714934628	NaN	0.0685280358896429	NaN	0.0306869448433893	NaN	NaN	0.0824967205244878	0.0679186370978876	NaN	0.103816223954397	NaN
NaN	0.0340967811418756	NaN	NaN	NaN	0.0646836017831782	NaN	NaN	0.0877624049070181	0.0411948800820611	0.0404943925185902	0.0427947194954575	0.0440051902522938	NaN	NaN	NaN	0.0733086898341035	NaN	0.0332881146471097	NaN	0.0921274351818741	NaN	NaN	NaN	NaN	NaN	0.0695157262974638	0.100948315429008	NaN	0.0503647083603647	NaN	NaN	NaN	NaN	NaN	NaN	NaN	NaN	0.144451970807785	NaN	0.0211030660515166	NaN	0.0369613607034303	NaN	NaN	0.0818780968428508	0.121356875531788	NaN	0.352566602700987	NaN
NaN	0.0952304776777506	NaN	NaN	NaN	0.0310609412622738	NaN	NaN	0.0164121710425748	0.0351615127951001	0.044844119908609	0.00965249011058633	0.0362105959517625	NaN	NaN	0.136903803219528	0.0886037877799677	0.102299418623232	0.0455010863037508	NaN	0.0829723475038297	NaN	NaN	NaN	0.362170761511296	NaN	0.0645476494376245	0.0752101289780136	NaN	NaN	NaN	NaN	NaN	NaN	NaN	NaN	NaN	NaN	0.0460854615112401	NaN	0.0723369584821978	NaN	0.0139713805008212	NaN	NaN	0.0609433252615634	0.108004456443348	NaN	0.374914271848557	NaN
NaN	0.118100912304903	NaN	NaN	NaN	0.0171535407066512	NaN	NaN	0.019651596240097	0.0617599354643764	0.0479830173375396	0.157869493970337	0.0572905412099489	NaN	NaN	0.0524153609322163	0.0511402533247193	0.0706052383843429	0.03588467837951	NaN	0.0392461963551387	NaN	NaN	NaN	0.0415217728098553	NaN	0.0419118271845875	0.024209915917976	NaN	NaN	NaN	NaN	NaN	NaN	NaN	NaN	NaN	NaN	0.0517071923092372	NaN	0.0307100334010046	NaN	0.0867277001804826	NaN	NaN	0.0694505398637727	0.0387151805843126	NaN	0.100869967442943	NaN
NaN	0.297026987007937	NaN	NaN	NaN	0.0748371593086808	NaN	NaN	0.0174570596660948	NaN	0.0247495542132209	0.106516251024055	0.0722216262354519	NaN	NaN	0.160662610632138	0.0486909980199222	0.0508567090393498	0.0657173438981692	NaN	0.0215793768390448	NaN	NaN	NaN	0.103496812123056	NaN	0.349422877084586	0.0752394432555484	NaN	NaN	NaN	NaN	NaN	NaN	NaN	NaN	NaN	NaN	0.054103907997297	NaN	0.0434702421509273	NaN	0.0866784973497828	NaN	NaN	0.0727552809251399	0.0261155523477639	NaN	0.0478409777657021	NaN
NaN	NaN	NaN	NaN	NaN	0.0483119642431543	NaN	NaN	0.0560289137139555	NaN	0.0637976679913863	0.0367117796066247	0.0781548481474579	NaN	NaN	0.0679115414030983	0.120261164922103	0.0608799488105938	0.0827522281028545	NaN	0.0562036688391085	NaN	NaN	NaN	0.0421041400544388	NaN	0.965228674937422	0.0201030989077556	NaN	NaN	NaN	NaN	NaN	NaN	NaN	NaN	NaN	NaN	0.0286456954998757	NaN	0.1036466245619	NaN	0.0434539946241031	NaN	NaN	0.0551288393054934	0.029245277897395	NaN	0.0964837941613144	NaN
NaN	NaN	NaN	NaN	NaN	0.0363438096556754	NaN	NaN	0.10852679302957	NaN	0.063333675831781	0.104982227298189	0.0539163959367265	NaN	NaN	0.0510672960177672	0.192114533406304	0.0726136574804946	0.0207502561643386	NaN	0.0617200325779709	NaN	NaN	NaN	0.0491047416475805	NaN	NaN	0.0562783087802453	NaN	NaN	NaN	NaN	NaN	NaN	NaN	NaN	NaN	NaN	0.0497562456666678	NaN	0.460267302291564	NaN	0.016311588042425	NaN	NaN	NaN	0.0507028614165095	NaN	0.0730492128307722	NaN
NaN	0.0457820563826008	NaN	NaN	NaN	0.109577502985111	NaN	NaN	0.044172834687562	NaN	0.0712594175510169	0.104150616618544	0.0139790992303574	NaN	NaN	0.0690357308096673	0.0466219608908561	0.0558102446967056	0.0988161043752787	NaN	0.0667883264431939	NaN	NaN	NaN	NaN	NaN	NaN	0.0440493075839906	NaN	0.317261151071923	NaN	NaN	NaN	NaN	NaN	NaN	NaN	NaN	0.0387035863189428	NaN	0.451792056551603	NaN	0.0704570023004604	NaN	NaN	NaN	0.0588819692741063	NaN	0.0561006022025165	NaN
NaN	0.117054116276066	NaN	NaN	NaN	0.0731959147058837	NaN	NaN	0.0269000455571906	NaN	0.0428310563587127	0.0954116857111435	0.0462982467322419	NaN	NaN	0.0530083265527256	0.0306884964251126	0.0143483679248751	0.0998520739770789	NaN	0.0211018579579263	NaN	NaN	NaN	NaN	NaN	NaN	0.0599614967399037	NaN	0.230200106710483	NaN	NaN	NaN	NaN	NaN	NaN	NaN	NaN	0.0354206988111895	NaN	0.0503731900147962	NaN	0.0341622884455159	NaN	NaN	NaN	0.36648854676774	NaN	0.0770845734418615	NaN
NaN	0.0451599028049711	NaN	NaN	NaN	0.0661144282984601	NaN	NaN	0.198795838651711	NaN	0.0842629202862059	0.0627684353623563	0.121404822212515	NaN	NaN	0.0365199487308357	NaN	0.0421804061476787	0.0744480559731877	NaN	0.0550777457092996	NaN	NaN	NaN	NaN	NaN	NaN	0.0701763205157488	NaN	0.131883206110272	NaN	NaN	NaN	NaN	NaN	NaN	NaN	NaN	0.112330932406415	NaN	0.0311397650753314	NaN	0.0111655944060171	NaN	NaN	NaN	0.432920594648536	NaN	0.0593017021054243	NaN
NaN	0.099344536012063	NaN	NaN	NaN	0.0893022019944707	NaN	NaN	0.108765738863486	NaN	NaN	0.0408426839779723	0.0701236578056456	NaN	NaN	0.0288710029671179	NaN	0.0134845058440771	0.164169173107344	NaN	0.138162436605563	NaN	NaN	NaN	0.0978700107063966	NaN	NaN	0.0452053033882406	NaN	0.039291412822805	NaN	NaN	NaN	NaN	NaN	NaN	NaN	NaN	0.049844844274294	NaN	0.0320359727316826	NaN	0.0117654130681423	NaN	NaN	NaN	0.0840023844091546	NaN	0.0910972727408081	NaN
NaN	0.0894835958854286	NaN	NaN	NaN	0.0627810808264205	NaN	NaN	0.043902210609076	NaN	NaN	0.0204757909151843	0.0297332613154048	NaN	NaN	0.0529096020930931	NaN	0.0212181521807337	0.0371801382619636	NaN	0.0554516730877569	NaN	NaN	NaN	0.0872167629903568	NaN	NaN	0.029554857257905	NaN	0.0310160239365201	NaN	NaN	NaN	NaN	NaN	NaN	NaN	NaN	0.069222515819604	NaN	0.0595490924989508	NaN	0.0674033526784457	NaN	NaN	0.152356700758429	0.494874700347656	NaN	0.139588387123766	NaN
NaN	0.0396253131526142	NaN	NaN	NaN	NaN	NaN	NaN	0.0825057143516943	NaN	NaN	0.0237326257507905	0.0188863643681519	NaN	NaN	0.155464729218567	NaN	NaN	0.0495732207885543	NaN	0.0564359559937953	NaN	NaN	NaN	0.0641190612896187	NaN	NaN	0.0672681237432723	NaN	0.0625467990176938	NaN	NaN	NaN	NaN	NaN	NaN	NaN	NaN	0.0978000880977144	NaN	0.0357377555099938	NaN	0.0881937906197105	NaN	0.624312991559158	0.121901305611784	0.544901161980248	NaN	0.0528284085112828	NaN
NaN	0.0758563821265482	NaN	NaN	NaN	NaN	NaN	NaN	0.101349918825926	NaN	0.0240769460705584	0.0549112607906191	0.0315247369986863	NaN	NaN	0.127097190155568	NaN	NaN	0.0789859461976455	NaN	0.659953844254983	NaN	NaN	NaN	0.114330695547221	NaN	NaN	0.495754503667542	NaN	0.0824627572735805	NaN	NaN	NaN	NaN	NaN	NaN	NaN	NaN	NaN	NaN	0.337053907584963	NaN	0.059278576484241	NaN	0.0957696928890927	0.0242929145826607	0.10798885793858	NaN	0.087179719034082	0.154970448324386
NaN	0.0625438305314473	NaN	NaN	NaN	NaN	NaN	NaN	0.0452080371807643	NaN	0.0386447856699224	0.0246853533121089	0.0659787445113529	NaN	NaN	0.139012412601012	NaN	NaN	0.0629948558671646	NaN	0.689378554251585	NaN	NaN	NaN	0.0525312729758713	NaN	NaN	0.534694539780893	NaN	0.0361849042359397	NaN	NaN	NaN	0.226348237860058	NaN	NaN	NaN	0.0961489896725844	NaN	NaN	0.427931235044209	NaN	0.0613210354048982	NaN	0.0480360180383262	0.023317686014649	NaN	NaN	0.0156482740139192	0.0849410599929114
NaN	0.069489557268587	NaN	NaN	NaN	NaN	NaN	NaN	0.0754758996044578	NaN	0.0171481303610257	0.0689775415548863	0.201076191893434	NaN	NaN	0.18617137620801	NaN	NaN	0.0614227255112357	NaN	0.0958416158928749	NaN	NaN	NaN	0.386328921938048	NaN	NaN	0.0801368872175337	NaN	0.0556987369832272	NaN	NaN	0.817703308261845	0.507697847995516	NaN	NaN	NaN	0.0775539921667724	NaN	NaN	0.0768704745925623	NaN	0.0129235687436021	NaN	0.0269835441881827	0.0302728942545616	NaN	NaN	0.0638296396376134	0.877455860220405
NaN	0.0761605963884046	NaN	NaN	NaN	NaN	NaN	NaN	0.0474728757697082	NaN	0.0529362377767653	0.0766986883384961	NaN	NaN	NaN	0.0803529487160968	NaN	NaN	0.0751855099917834	NaN	0.375078048520155	NaN	NaN	NaN	NaN	NaN	NaN	0.0758027957832157	NaN	0.0581176403426191	NaN	NaN	0.446608326676865	0.626493572707741	NaN	NaN	NaN	0.0739494984455962	NaN	NaN	0.0496293783684772	NaN	0.0560346046251607	NaN	0.0816894495193629	0.0659037416389574	NaN	NaN	0.126252993494336	0.939401193008238
NaN	0.033562271559506	NaN	NaN	NaN	NaN	NaN	NaN	0.074792257713988	NaN	0.0975269922793952	0.468205151391143	NaN	NaN	NaN	0.229317451966046	0.14408462093807	NaN	0.0538377097393548	NaN	0.324132983791508	NaN	NaN	NaN	NaN	NaN	NaN	0.0659765850022378	NaN	0.0286518461109383	NaN	NaN	0.380412959989564	0.0391108171946224	NaN	NaN	NaN	0.0410856133080354	NaN	NaN	0.0642867349996512	NaN	0.0632821440041649	NaN	0.504376027755389	0.0837042698341555	NaN	NaN	0.0504826826221597	0.272604115696059
NaN	NaN	NaN	NaN	NaN	NaN	NaN	NaN	0.0456002948261734	NaN	0.0955016703136927	NaN	NaN	NaN	NaN	0.0422924541223245	0.111966489764488	NaN	0.0275524468088326	NaN	0.0965720687705668	NaN	NaN	NaN	NaN	NaN	NaN	0.0533032586177493	NaN	0.0595773926220979	NaN	NaN	0.25032353415555	0.0511237467949217	NaN	NaN	NaN	0.0290053867716212	NaN	NaN	0.0658185495936202	NaN	0.0562201452086511	NaN	0.516119673865298	0.0682740501286652	NaN	NaN	0.063537069930284	0.187406977977387
NaN	NaN	NaN	NaN	NaN	NaN	NaN	NaN	0.0971483426033136	NaN	0.0454491993646706	NaN	NaN	NaN	NaN	0.0165728308191179	0.0623346693874611	NaN	0.0328831757341383	NaN	0.0269835622891578	NaN	NaN	NaN	NaN	NaN	NaN	0.0517801826220714	NaN	0.103617641010163	NaN	NaN	0.210301261385262	0.111184258663711	NaN	NaN	NaN	0.0270348974389131	NaN	NaN	0.0753612524602735	NaN	0.353446431141844	NaN	0.0222207216522233	0.591200317344268	NaN	NaN	0.066171968480719	0.0388179280663911
NaN	NaN	NaN	0.17921232531155	NaN	NaN	NaN	NaN	0.0302719591031691	NaN	0.0619837936536234	NaN	NaN	NaN	NaN	0.0310774481210157	0.186995661720691	NaN	0.048149447773573	NaN	0.482448906023346	NaN	NaN	NaN	NaN	NaN	NaN	0.0381510232894615	NaN	0.0689721777668098	NaN	NaN	0.400437185496768	0.0597646776424863	NaN	NaN	NaN	0.0326004589551041	NaN	NaN	0.0555165291549457	NaN	0.305081334281664	NaN	0.0392317997052122	0.2267320844887	NaN	NaN	0.044562283359867	0.0529461770346466
NaN	NaN	NaN	0.0697698002520085	NaN	NaN	NaN	NaN	0.0747183439984866	NaN	0.0640963319281745	NaN	NaN	NaN	NaN	0.0626145778978983	0.105364675036765	NaN	0.108374068121451	NaN	0.55569687152741	NaN	NaN	NaN	NaN	NaN	NaN	0.0910097082899438	NaN	0.0593561032207725	NaN	NaN	NaN	0.026247581745888	NaN	NaN	NaN	0.0475891515694418	NaN	NaN	0.0296178127715364	NaN	0.023132007462453	0.291559975928969	0.0565087891501813	0.626527341817062	NaN	NaN	0.0619204854857129	0.124030991789234
NaN	NaN	NaN	0.63309479928051	NaN	NaN	NaN	NaN	0.0836468357905106	NaN	0.152757409881337	NaN	NaN	NaN	NaN	0.0574713854333877	0.0368172772808412	NaN	0.0372379934730986	NaN	0.0688264138284394	NaN	0.154739777195955	NaN	NaN	NaN	NaN	0.168626498950588	NaN	0.0288265048983676	NaN	NaN	NaN	0.0530538352223689	NaN	NaN	NaN	0.426580492202583	NaN	NaN	0.0467715091094421	NaN	0.0337017527251409	0.347589843917502	0.0827253219116446	0.12727695257703	NaN	NaN	0.0128778394553567	0.0501180335119403
NaN	NaN	NaN	0.386598305343353	NaN	NaN	NaN	NaN	0.101771600391823	NaN	0.10895645059956	NaN	NaN	NaN	NaN	0.0655385695787952	0.0728748525034724	NaN	0.0440036828407655	NaN	0.0812880042821547	NaN	0.118088980051554	NaN	NaN	NaN	NaN	0.325369551381553	NaN	0.066279618359138	NaN	NaN	NaN	NaN	NaN	NaN	NaN	0.476597303532632	NaN	NaN	0.0522068884012964	NaN	0.0505160582399116	0.204657701549784	0.0519424785482171	0.177266854322581	NaN	0.328084155759933	0.054827610509181	1.00325827660824
NaN	NaN	NaN	0.344055255988107	NaN	NaN	NaN	NaN	0.0958587759148424	NaN	0.040104294771533	NaN	NaN	NaN	NaN	0.0964794509933594	0.0818823126669786	NaN	0.0195706081814996	NaN	0.0453208531668988	NaN	0.11103564490518	NaN	NaN	NaN	NaN	0.350346312598579	NaN	0.310466063788749	NaN	NaN	NaN	NaN	NaN	NaN	NaN	0.0783611128090743	NaN	NaN	0.08062745666504	NaN	0.0489085848960009	0.153677506144681	0.0696215088948588	0.0406138620804102	NaN	0.22402252960989	0.0789206129190396	0.998740375578581
NaN	NaN	NaN	0.288124014616197	NaN	NaN	NaN	NaN	0.115942269844555	NaN	0.0861682700960215	NaN	NaN	NaN	NaN	0.0131267347623702	0.0770512764563652	NaN	0.104373320003643	NaN	0.0655257391829121	NaN	0.0623049030892509	NaN	NaN	NaN	NaN	0.0693115862232223	NaN	0.289657031741079	NaN	NaN	NaN	NaN	NaN	NaN	NaN	0.0929482125893528	NaN	NaN	0.0262208154590865	NaN	0.0498551794180574	0.255825243698481	0.0889929865080618	0.0465419219347312	NaN	0.238323439513	0.0392013943186305	0.660068722433638
NaN	NaN	NaN	0.169292019266465	NaN	NaN	NaN	NaN	0.020359657478405	NaN	0.0311645226450138	NaN	NaN	NaN	NaN	0.0404257280574651	0.098920931095722	NaN	0.137914452682318	NaN	0.0862685057434316	NaN	0.0742882470412801	NaN	NaN	NaN	NaN	0.0823654572453919	NaN	0.0884181429592026	NaN	NaN	NaN	0.20293558775822	NaN	NaN	NaN	0.151788207219238	NaN	NaN	0.0591156816035208	NaN	0.0352305274566519	0.0667855680973798	0.016379221059857	0.0691743458722188	NaN	0.360646423603712	0.0340832316308893	0.545184271010311
NaN	NaN	0.611886300247086	0.521676074000249	NaN	NaN	NaN	NaN	0.0227663692565755	NaN	0.0801281540144666	NaN	NaN	NaN	NaN	0.0699427708835993	0.545484487665995	NaN	0.0359919405637312	NaN	0.0251632926212932	NaN	0.170632431269151	NaN	NaN	NaN	NaN	0.0489255453132335	NaN	0.0399587542785343	NaN	NaN	NaN	0.0495884797438237	NaN	NaN	NaN	0.0653980786079935	NaN	NaN	0.0165208163282189	NaN	0.0431351672839305	0.268589464046266	0.0539799438436181	0.165136260309891	0.600744211789302	0.480979383865734	0.0265724371934185	0.137854749620011
NaN	NaN	0.39844602716214	NaN	NaN	NaN	NaN	NaN	0.0601003844406246	NaN	0.0535326519211396	NaN	NaN	NaN	NaN	0.01664167920232	0.579406907467953	NaN	0.0311781955604365	NaN	0.0297664203721735	NaN	0.0957112191619228	NaN	NaN	NaN	NaN	0.0870241585439848	NaN	0.0651526746971354	NaN	NaN	NaN	0.0559008874498563	NaN	NaN	NaN	0.289430024209144	NaN	NaN	0.0519771168030442	NaN	0.0654592613494707	NaN	0.062783235928047	0.741073852445663	0.507345302208541	NaN	0.0634955931094555	0.0526702020764246
NaN	NaN	0.310896193311202	NaN	NaN	NaN	NaN	NaN	0.0968807704476199	NaN	0.0649815173641902	NaN	NaN	NaN	NaN	0.0527111834092305	0.0827067339872728	NaN	0.0742085969233731	NaN	0.0211564747227844	NaN	0.0554246630862528	NaN	NaN	NaN	NaN	0.594885472126192	NaN	0.0619678569321493	NaN	NaN	NaN	0.625224560660784	NaN	NaN	NaN	NaN	NaN	NaN	0.0538214953328184	NaN	0.0486456841608262	NaN	0.0654553866910965	0.710469025408158	0.533301550569959	NaN	0.120108247751931	0.0546798545260681
NaN	NaN	0.476106251475845	NaN	NaN	NaN	NaN	NaN	0.0678630812977892	NaN	0.0125052257263849	NaN	NaN	NaN	NaN	0.0272345876788111	0.0449034720594379	NaN	0.0871438168659349	NaN	0.0534321768945344	NaN	NaN	NaN	NaN	NaN	NaN	NaN	NaN	0.0516764959658997	NaN	NaN	NaN	0.708858544236961	NaN	NaN	NaN	NaN	NaN	NaN	0.0567969121944542	NaN	0.529059764734668	NaN	0.0380178767965262	0.0579950208427985	0.225938147086807	NaN	0.0959392113741344	0.0331358227137322
NaN	NaN	0.383743181156816	NaN	NaN	NaN	NaN	NaN	0.0343209208435118	NaN	0.137377728285175	NaN	NaN	NaN	NaN	0.028669396285569	0.054135142424055	NaN	0.111378675884065	NaN	0.522042381789882	NaN	NaN	NaN	NaN	NaN	NaN	NaN	NaN	0.136816457285222	NaN	NaN	NaN	0.0640415048892533	NaN	NaN	NaN	NaN	NaN	NaN	0.103824293425513	NaN	0.501351421561366	NaN	0.0633783242348347	0.0584946190397622	0.187423987694625	NaN	0.155180823314674	0.0586018880876816
NaN	NaN	0.218352590204258	NaN	NaN	NaN	NaN	NaN	0.0375666105915977	NaN	0.0390765561491643	NaN	NaN	NaN	NaN	0.0899373696785689	0.0446423672996422	NaN	0.0563113858587199	NaN	0.450809733867054	NaN	0.0838265164637806	NaN	NaN	NaN	NaN	NaN	NaN	0.09029665908495	NaN	NaN	NaN	0.0960889649449641	NaN	NaN	NaN	NaN	NaN	NaN	0.0554191590716291	NaN	0.408565269906955	NaN	0.046960134772723	0.0677960216006609	0.199067833866003	NaN	0.0912978646936004	NaN
NaN	NaN	0.452251318807621	NaN	NaN	NaN	NaN	NaN	0.146081830974337	NaN	0.055226809385326	NaN	NaN	NaN	NaN	0.0508648279352592	0.0563836142681666	NaN	0.090159275348385	NaN	NaN	NaN	0.054217123430814	NaN	NaN	NaN	NaN	NaN	NaN	0.108577294737426	NaN	NaN	NaN	0.0828790330162254	NaN	NaN	NaN	NaN	NaN	NaN	0.0132955012783912	NaN	NaN	NaN	0.067669416337398	0.0444695992425068	0.46610524824099	0.36592363415333	0.169185349934758	NaN
NaN	NaN	0.13489995091812	NaN	NaN	NaN	NaN	NaN	0.135367070539688	NaN	0.0446381134935478	NaN	NaN	NaN	NaN	0.0474852772364008	0.100610497108637	NaN	0.0755759598501344	NaN	NaN	NaN	0.0148603678825366	NaN	NaN	NaN	NaN	NaN	NaN	0.031887746127569	NaN	NaN	NaN	0.0500880118904012	NaN	NaN	NaN	NaN	NaN	NaN	0.0952195168757978	NaN	NaN	NaN	0.0449989856479021	0.0951042086091637	0.474212686654482	0.393861999402454	0.110130132205608	NaN
NaN	NaN	0.0424002606157612	NaN	NaN	NaN	NaN	NaN	NaN	NaN	0.122943877808235	NaN	NaN	NaN	NaN	0.0200635339964649	0.0448104218216861	NaN	0.0560355402090064	NaN	NaN	NaN	0.128466786091568	NaN	NaN	NaN	NaN	NaN	NaN	0.0665505907224966	NaN	NaN	NaN	NaN	NaN	NaN	NaN	NaN	NaN	NaN	0.0740513047718128	NaN	NaN	NaN	0.108417293981383	0.034562898727789	0.311746181290361	0.646752165593865	0.158417297234328	NaN
NaN	NaN	0.362969276241217	NaN	NaN	NaN	NaN	NaN	NaN	NaN	0.141764796642394	NaN	NaN	NaN	NaN	0.0344255506737649	0.0609237398639486	NaN	0.063996825455178	NaN	NaN	NaN	0.105295275991137	NaN	NaN	NaN	NaN	NaN	NaN	0.0338430925128682	NaN	NaN	NaN	NaN	NaN	NaN	NaN	NaN	NaN	NaN	0.117793657541827	NaN	NaN	NaN	0.174471314800278	NaN	0.38890096349993	0.216692732838988	0.0470274463933953	NaN
NaN	NaN	NaN	NaN	NaN	NaN	NaN	NaN	NaN	NaN	0.483354288016681	NaN	NaN	NaN	0.321457170251728	0.0932517096030186	0.0569490291913149	NaN	0.0619359038707159	NaN	NaN	NaN	0.0566303298866664	NaN	NaN	NaN	NaN	NaN	NaN	0.0162529542192208	NaN	NaN	NaN	NaN	NaN	NaN	NaN	NaN	NaN	NaN	0.0933087842119023	NaN	NaN	NaN	0.0394955786024728	NaN	NaN	0.72160251880792	0.085062165466457	0.0475485040627699
NaN	NaN	NaN	NaN	NaN	NaN	NaN	NaN	0.366206329643061	NaN	0.2849600174443	NaN	NaN	NaN	0.340328068066966	0.0586569708565383	0.042768569592215	NaN	0.110055338994045	NaN	0.0830414233960658	NaN	0.0476799311276531	NaN	NaN	NaN	NaN	NaN	NaN	0.132164679686774	NaN	NaN	NaN	NaN	NaN	NaN	NaN	NaN	NaN	NaN	0.0286913361722039	NaN	NaN	NaN	0.0593767004569066	NaN	NaN	NaN	0.0590666468593228	0.0926371054930961
NaN	NaN	NaN	NaN	NaN	NaN	NaN	NaN	0.305343641972733	NaN	NaN	NaN	NaN	NaN	0.325945328993127	0.075609067044144	0.14712554933258	NaN	0.0523023727439514	NaN	0.206704004027257	NaN	0.0384521418550324	NaN	NaN	NaN	NaN	NaN	NaN	0.0829750876800579	NaN	NaN	NaN	NaN	NaN	NaN	NaN	NaN	NaN	NaN	0.0429750847304843	NaN	NaN	NaN	0.0709398991713595	NaN	NaN	NaN	0.0244969777736878	0.0771221551637524
NaN	NaN	NaN	NaN	NaN	NaN	NaN	NaN	0.116031724862057	NaN	NaN	NaN	NaN	NaN	0.312782232786099	0.0630659040145635	0.175162557854007	NaN	0.0544217963199772	NaN	0.185834394878096	NaN	0.0347253150770698	NaN	NaN	NaN	NaN	NaN	NaN	0.0731735490696292	NaN	NaN	NaN	NaN	NaN	NaN	NaN	NaN	NaN	NaN	0.096194877847159	NaN	NaN	NaN	0.0418589486563981	NaN	NaN	NaN	0.10496121851476	0.0503116839552001
NaN	NaN	NaN	NaN	NaN	NaN	NaN	NaN	0.560323118125718	NaN	NaN	NaN	NaN	NaN	0.379214202227223	0.00995905557343774	0.0752700790201572	NaN	0.104890737480397	NaN	0.333182837907312	NaN	0.0581946574276408	NaN	NaN	NaN	NaN	NaN	NaN	0.0310215130869627	NaN	NaN	NaN	NaN	NaN	NaN	NaN	NaN	NaN	NaN	0.0398147822821179	NaN	NaN	NaN	0.0209751109019088	NaN	NaN	NaN	0.0644479241843852	0.0866714873306334
NaN	NaN	NaN	NaN	NaN	NaN	NaN	NaN	0.232716683012854	NaN	NaN	NaN	NaN	NaN	0.330196382139535	0.00515781632019797	0.118203641121727	NaN	0.0951562431629145	NaN	0.277699528973466	NaN	0.0942206677655114	NaN	NaN	NaN	NaN	NaN	NaN	0.00393768375697441	NaN	NaN	NaN	NaN	NaN	NaN	NaN	NaN	NaN	NaN	0.00347796193506446	NaN	NaN	NaN	0.0400961337434606	NaN	0.2174729422448	NaN	0.0661471733676642	0.0522093893829746
NaN	NaN	NaN	NaN	NaN	NaN	NaN	NaN	0.427836427410995	NaN	NaN	NaN	NaN	NaN	0.383034586589375	0.103288818027353	0.22261184811239	NaN	0.108591401059433	NaN	0.189220849254722	NaN	0.0817958867537188	NaN	NaN	NaN	NaN	NaN	NaN	0.0261184205266338	NaN	NaN	NaN	NaN	NaN	NaN	NaN	NaN	NaN	NaN	0.0568707016678064	NaN	NaN	NaN	0.0431861747259206	NaN	0.290038412799659	NaN	0.600793709688785	NaN
NaN	NaN	NaN	NaN	NaN	NaN	NaN	NaN	0.307832066549454	NaN	NaN	NaN	NaN	NaN	0.360550262767286	0.0234676500828241	NaN	NaN	0.10950696838376	NaN	0.083024942146388	NaN	0.230232790559159	NaN	NaN	NaN	NaN	NaN	NaN	0.0281836345996871	NaN	NaN	NaN	NaN	NaN	NaN	NaN	NaN	NaN	NaN	0.0853502069987323	NaN	NaN	NaN	0.0488806623172401	NaN	0.23951440046736	NaN	0.313723517198819	NaN
NaN	NaN	NaN	NaN	NaN	NaN	NaN	NaN	0.370029195216308	NaN	NaN	NaN	NaN	NaN	0.371905459707354	0.0710956578367318	NaN	NaN	0.0631693592628432	NaN	0.416970616372081	NaN	0.10702019140867	NaN	NaN	NaN	NaN	NaN	NaN	0.0564928208967717	NaN	NaN	NaN	NaN	NaN	NaN	NaN	NaN	NaN	NaN	0.0385270874684731	NaN	NaN	NaN	NaN	NaN	0.244253635645832	NaN	0.451662086434353	NaN
NaN	NaN	NaN	NaN	NaN	NaN	NaN	NaN	0.263984511136622	NaN	NaN	NaN	NaN	NaN	NaN	0.474716848981691	NaN	NaN	0.066723565989455	NaN	0.143618933364291	NaN	0.0263314083170328	NaN	NaN	NaN	NaN	NaN	0.653091523197272	0.0755131136994851	NaN	NaN	NaN	NaN	NaN	NaN	NaN	NaN	NaN	NaN	0.0807509913061875	NaN	NaN	NaN	NaN	NaN	0.26584590965801	NaN	0.0746488679558351	NaN
NaN	NaN	NaN	NaN	0.710237317134242	NaN	NaN	NaN	NaN	NaN	NaN	NaN	NaN	NaN	NaN	0.148458287401844	NaN	NaN	0.0189731803128169	NaN	0.236849897076121	NaN	0.086431821202848	NaN	NaN	NaN	NaN	NaN	0.532106678315747	0.0434336320591369	NaN	NaN	NaN	NaN	NaN	NaN	NaN	NaN	NaN	NaN	0.0404044944173188	NaN	NaN	NaN	NaN	NaN	NaN	NaN	0.0348158721539503	NaN
NaN	NaN	NaN	NaN	0.418581619542297	NaN	NaN	NaN	NaN	NaN	NaN	NaN	NaN	NaN	NaN	0.192418490754662	NaN	NaN	0.0428336473543892	NaN	0.343077162482784	NaN	0.277109034158038	NaN	NaN	NaN	NaN	NaN	0.374601518831951	0.511460148929458	NaN	NaN	NaN	NaN	NaN	NaN	NaN	NaN	NaN	NaN	0.0321354730163605	NaN	NaN	NaN	NaN	NaN	NaN	NaN	0.0489426021964954	NaN
NaN	NaN	NaN	NaN	0.476839324490922	NaN	NaN	NaN	NaN	NaN	NaN	NaN	NaN	NaN	NaN	0.0824984931325156	NaN	NaN	0.0260338666880419	NaN	0.497753774412906	NaN	0.561088749893031	NaN	NaN	NaN	NaN	NaN	0.274725150001814	0.544295007075446	NaN	NaN	NaN	NaN	NaN	NaN	NaN	NaN	NaN	NaN	0.0163329384060247	NaN	NaN	NaN	NaN	NaN	NaN	NaN	0.0453365521194013	NaN
NaN	NaN	NaN	NaN	0.164205287503662	NaN	NaN	NaN	0.660232398818527	NaN	NaN	NaN	NaN	NaN	NaN	0.267451915210236	NaN	NaN	0.0212476145560626	NaN	0.574936285427283	NaN	0.781031455800482	NaN	NaN	NaN	NaN	NaN	0.278248024521344	0.213828708569567	NaN	NaN	NaN	NaN	NaN	NaN	NaN	NaN	NaN	NaN	0.0864644719466909	NaN	NaN	NaN	NaN	NaN	NaN	NaN	0.0266127695821641	NaN
NaN	NaN	NaN	NaN	0.532297852022901	NaN	NaN	NaN	0.126023118684445	NaN	NaN	NaN	NaN	NaN	NaN	0.301415899321145	NaN	NaN	0.0812639436231136	NaN	0.617959833631064	NaN	0.846878765725957	NaN	NaN	NaN	NaN	NaN	NaN	0.113504304243516	NaN	NaN	NaN	NaN	NaN	NaN	NaN	NaN	NaN	NaN	0.0360426351601801	NaN	NaN	NaN	NaN	NaN	NaN	NaN	0.0299564002888453	NaN
NaN	NaN	NaN	NaN	NaN	NaN	NaN	NaN	0.368627175940376	NaN	NaN	NaN	NaN	NaN	NaN	0.552337837851301	NaN	NaN	0.282333819298138	NaN	0.216053148121997	NaN	0.653643372670344	NaN	NaN	NaN	NaN	NaN	NaN	0.346670808666844	NaN	NaN	NaN	NaN	NaN	NaN	NaN	NaN	NaN	NaN	0.0836393293760293	NaN	NaN	NaN	NaN	NaN	NaN	NaN	0.0255669860452933	NaN
NaN	NaN	NaN	NaN	NaN	NaN	NaN	NaN	0.382555721667445	NaN	NaN	NaN	NaN	NaN	NaN	0.322502835904981	NaN	NaN	0.312461892363431	NaN	0.388363977152013	NaN	0.0697260016160602	NaN	NaN	NaN	NaN	NaN	NaN	NaN	NaN	NaN	NaN	NaN	NaN	NaN	NaN	NaN	NaN	NaN	0.0394627665393961	NaN	NaN	NaN	NaN	NaN	NaN	NaN	0.0251802285789819	NaN
NaN	NaN	NaN	NaN	NaN	NaN	NaN	NaN	0.126344921007373	NaN	NaN	NaN	NaN	NaN	NaN	0.206498510460328	NaN	NaN	0.09077784310621	NaN	0.383526535753917	NaN	0.0807030171887205	NaN	NaN	NaN	NaN	NaN	NaN	NaN	NaN	NaN	NaN	NaN	NaN	NaN	NaN	NaN	NaN	NaN	0.0660478591951168	NaN	NaN	NaN	NaN	NaN	NaN	NaN	0.0370115456535266	NaN
NaN	NaN	NaN	NaN	NaN	NaN	NaN	NaN	0.346729551258607	NaN	NaN	NaN	NaN	NaN	NaN	NaN	NaN	NaN	0.0981203687291835	NaN	0.259370551121167	NaN	0.0683904304607497	NaN	NaN	NaN	NaN	NaN	NaN	NaN	NaN	NaN	NaN	NaN	NaN	NaN	NaN	NaN	NaN	NaN	0.0263109101619412	NaN	NaN	NaN	NaN	NaN	NaN	NaN	0.0308679223914651	NaN
NaN	NaN	NaN	NaN	NaN	NaN	NaN	NaN	0.415315974626929	NaN	NaN	NaN	NaN	NaN	NaN	NaN	NaN	NaN	0.141387904339768	NaN	0.284034241752298	NaN	0.248159034623459	NaN	NaN	NaN	NaN	NaN	NaN	NaN	NaN	NaN	NaN	NaN	NaN	NaN	NaN	NaN	NaN	NaN	0.0697311285973005	NaN	NaN	NaN	NaN	NaN	NaN	NaN	0.0543590103234721	NaN
NaN	NaN	NaN	NaN	NaN	NaN	NaN	NaN	0.512675993927623	NaN	NaN	NaN	NaN	NaN	NaN	NaN	NaN	NaN	0.0481584593386651	NaN	0.390134046533889	NaN	0.215447255179483	NaN	NaN	NaN	NaN	NaN	NaN	NaN	NaN	NaN	NaN	NaN	NaN	NaN	NaN	NaN	NaN	NaN	0.0586172466322972	NaN	NaN	NaN	0.143256187515265	NaN	NaN	NaN	0.526354547540983	NaN
NaN	NaN	NaN	NaN	NaN	NaN	NaN	NaN	0.552050886163559	NaN	NaN	NaN	NaN	NaN	NaN	NaN	NaN	NaN	0.0802173408350501	NaN	0.392087668569143	NaN	0.602604516017313	NaN	NaN	NaN	NaN	NaN	NaN	NaN	NaN	NaN	NaN	NaN	NaN	NaN	NaN	NaN	NaN	NaN	0.0567383844107505	NaN	0.459943813904926	NaN	0.312515517110541	NaN	NaN	0.485840643793631	0.421449899739995	NaN
NaN	NaN	NaN	NaN	NaN	NaN	NaN	NaN	0.364905533866544	NaN	NaN	NaN	NaN	NaN	NaN	NaN	NaN	NaN	0.64074961558969	NaN	0.468848427648242	NaN	NaN	NaN	NaN	NaN	NaN	NaN	NaN	NaN	NaN	NaN	NaN	NaN	NaN	NaN	NaN	NaN	NaN	NaN	0.0356048201089739	NaN	0.0785173350335213	NaN	0.198806729410194	NaN	NaN	0.555392936765098	0.0866486255779135	NaN
NaN	NaN	NaN	NaN	NaN	NaN	NaN	NaN	0.157143195333874	NaN	NaN	0.404164114045924	NaN	NaN	NaN	NaN	NaN	NaN	0.314310446876341	NaN	0.545387370557115	NaN	NaN	NaN	NaN	NaN	NaN	NaN	NaN	NaN	NaN	NaN	NaN	NaN	NaN	NaN	NaN	NaN	NaN	NaN	0.0352038539254028	NaN	0.222219447702432	NaN	0.209899138814634	NaN	NaN	0.364937988186707	0.254224218456741	NaN
NaN	NaN	NaN	NaN	NaN	NaN	NaN	NaN	NaN	NaN	NaN	NaN	NaN	NaN	NaN	NaN	NaN	NaN	NaN	NaN	NaN	NaN	NaN	NaN	NaN	NaN	NaN	NaN	NaN	NaN	NaN	NaN	NaN	NaN	NaN	NaN	NaN	NaN	NaN	NaN	0.339182489622931	NaN	0.258171246357082	NaN	0.0927498997712631	NaN	0.657812701130499	0.0985027704584715	NaN	NaN
NaN	NaN	NaN	NaN	NaN	NaN	NaN	NaN	NaN	NaN	NaN	NaN	NaN	NaN	NaN	NaN	NaN	NaN	NaN	NaN	NaN	NaN	NaN	NaN	NaN	NaN	NaN	NaN	NaN	NaN	NaN	NaN	NaN	NaN	NaN	NaN	NaN	NaN	NaN	NaN	0.287126718587305	NaN	0.149147390838329	NaN	0.363790622568656	NaN	0.222980247366066	0.21276677998049	NaN	NaN
NaN	NaN	NaN	NaN	NaN	NaN	NaN	NaN	NaN	NaN	NaN	NaN	NaN	NaN	NaN	NaN	NaN	NaN	NaN	NaN	NaN	NaN	NaN	NaN	NaN	NaN	NaN	NaN	NaN	NaN	NaN	NaN	NaN	NaN	NaN	NaN	NaN	NaN	NaN	NaN	0.0395512235267089	NaN	0.447600023744446	NaN	0.442389708100426	NaN	0.405969601580321	0.639073013046003	NaN	NaN
NaN	NaN	NaN	NaN	NaN	NaN	NaN	NaN	NaN	NaN	NaN	NaN	NaN	NaN	NaN	NaN	NaN	NaN	NaN	NaN	NaN	NaN	NaN	NaN	NaN	NaN	NaN	NaN	NaN	NaN	NaN	NaN	NaN	NaN	NaN	NaN	NaN	NaN	NaN	NaN	0.0153541204113333	NaN	0.282557618334937	0.359071400257172	0.108747123500781	NaN	0.338655868112285	NaN	NaN	NaN
NaN	NaN	NaN	NaN	NaN	NaN	NaN	NaN	NaN	NaN	NaN	NaN	NaN	NaN	NaN	NaN	NaN	NaN	NaN	NaN	NaN	NaN	NaN	NaN	NaN	NaN	NaN	NaN	NaN	NaN	NaN	NaN	NaN	NaN	NaN	NaN	NaN	NaN	NaN	NaN	0.0441487946209352	NaN	NaN	0.279090392694775	0.38890716436067	NaN	0.269909850813832	NaN	NaN	NaN
NaN	NaN	NaN	NaN	NaN	NaN	NaN	NaN	NaN	NaN	NaN	NaN	NaN	NaN	NaN	NaN	NaN	NaN	NaN	NaN	NaN	NaN	NaN	NaN	NaN	NaN	NaN	NaN	NaN	NaN	NaN	NaN	NaN	NaN	NaN	NaN	NaN	NaN	NaN	NaN	0.0323800540455686	NaN	NaN	0.343974119663275	0.280161765696598	NaN	0.214647987930362	NaN	NaN	NaN
NaN	NaN	NaN	NaN	NaN	NaN	NaN	NaN	NaN	NaN	NaN	NaN	NaN	NaN	NaN	NaN	NaN	NaN	NaN	NaN	NaN	NaN	NaN	NaN	NaN	NaN	NaN	NaN	NaN	NaN	NaN	NaN	NaN	NaN	NaN	NaN	NaN	NaN	NaN	NaN	0.0210830666158301	NaN	NaN	0.125367106145766	0.350991109240948	NaN	0.331169330970345	NaN	NaN	NaN
NaN	NaN	NaN	NaN	NaN	NaN	NaN	NaN	NaN	NaN	NaN	NaN	NaN	NaN	NaN	NaN	NaN	NaN	NaN	NaN	NaN	NaN	NaN	NaN	NaN	NaN	NaN	NaN	NaN	NaN	NaN	NaN	NaN	NaN	NaN	NaN	NaN	0.291238159921642	NaN	NaN	0.0313564336663542	NaN	0.296881419943473	0.281898809121681	0.432376284267564	NaN	0.203690203411249	NaN	NaN	NaN
NaN	NaN	NaN	NaN	NaN	NaN	NaN	NaN	NaN	NaN	NaN	NaN	NaN	NaN	NaN	NaN	NaN	NaN	NaN	NaN	NaN	NaN	NaN	NaN	NaN	NaN	NaN	NaN	NaN	NaN	NaN	NaN	NaN	NaN	NaN	NaN	NaN	0.520584757443379	NaN	NaN	0.0260428470804562	NaN	0.112194061036099	0.245634758073501	0.565389791870499	NaN	NaN	NaN	NaN	NaN
NaN	NaN	NaN	NaN	NaN	NaN	NaN	NaN	NaN	NaN	NaN	NaN	NaN	NaN	NaN	NaN	NaN	NaN	NaN	NaN	NaN	NaN	NaN	NaN	NaN	NaN	NaN	NaN	NaN	NaN	NaN	NaN	NaN	NaN	NaN	NaN	NaN	0.409583196225581	NaN	NaN	0.0417894222993034	NaN	0.222307472889934	0.213683790067999	0.321692908900943	NaN	NaN	NaN	NaN	NaN
NaN	NaN	NaN	NaN	NaN	NaN	NaN	NaN	NaN	NaN	NaN	NaN	NaN	NaN	NaN	NaN	NaN	NaN	NaN	NaN	NaN	NaN	NaN	NaN	NaN	NaN	NaN	NaN	NaN	NaN	NaN	NaN	NaN	NaN	NaN	NaN	NaN	0.195624125120133	NaN	NaN	0.0650681418908314	NaN	0.247540557996217	0.49303032072867	0.179070822134863	NaN	0.358285670395176	NaN	NaN	NaN
NaN	NaN	NaN	NaN	NaN	NaN	NaN	NaN	NaN	NaN	NaN	NaN	NaN	NaN	NaN	NaN	NaN	NaN	NaN	NaN	NaN	NaN	NaN	NaN	NaN	NaN	NaN	NaN	NaN	NaN	NaN	NaN	NaN	NaN	NaN	NaN	NaN	0.278009790492206	NaN	NaN	0.0161994604709143	NaN	0.229191304848887	0.3514864560992	0.157943450376117	NaN	0.295100035821798	NaN	NaN	NaN
NaN	NaN	NaN	NaN	NaN	NaN	NaN	NaN	NaN	NaN	NaN	NaN	NaN	NaN	NaN	NaN	NaN	NaN	NaN	NaN	NaN	NaN	NaN	NaN	NaN	NaN	NaN	NaN	NaN	NaN	NaN	NaN	NaN	NaN	NaN	NaN	NaN	0.486761432573491	NaN	NaN	0.0265670047524534	NaN	NaN	0.349422215757544	0.147967636637419	NaN	0.321570924264482	NaN	NaN	NaN
NaN	NaN	NaN	NaN	NaN	NaN	NaN	NaN	NaN	NaN	NaN	NaN	NaN	NaN	NaN	NaN	NaN	NaN	NaN	NaN	NaN	NaN	NaN	NaN	NaN	NaN	NaN	NaN	NaN	NaN	NaN	NaN	NaN	NaN	NaN	NaN	NaN	0.141563758551534	NaN	NaN	0.323618297758575	NaN	NaN	0.498411842617226	0.396875052712881	NaN	0.267141712035582	NaN	NaN	NaN
NaN	NaN	NaN	NaN	NaN	NaN	NaN	NaN	NaN	NaN	NaN	NaN	NaN	NaN	NaN	NaN	NaN	NaN	NaN	NaN	NaN	NaN	NaN	NaN	NaN	NaN	NaN	NaN	NaN	NaN	NaN	NaN	NaN	NaN	NaN	NaN	NaN	0.0962619538220169	NaN	NaN	0.227286664581538	NaN	NaN	0.212672473897856	0.108410024057534	NaN	0.196107177792872	NaN	NaN	NaN
NaN	NaN	NaN	NaN	NaN	NaN	NaN	NaN	NaN	NaN	NaN	NaN	NaN	NaN	NaN	NaN	NaN	NaN	NaN	NaN	NaN	NaN	NaN	NaN	NaN	NaN	0.17798503167495	NaN	NaN	NaN	NaN	NaN	NaN	NaN	NaN	NaN	NaN	0.619513779441106	NaN	NaN	0.144513936629412	NaN	NaN	NaN	0.106363452822166	NaN	0.23348615282202	NaN	NaN	NaN
NaN	NaN	NaN	NaN	NaN	NaN	NaN	NaN	NaN	NaN	NaN	NaN	NaN	NaN	NaN	NaN	NaN	NaN	NaN	NaN	NaN	NaN	NaN	NaN	NaN	NaN	0.240699888686619	NaN	NaN	NaN	NaN	NaN	NaN	NaN	NaN	NaN	NaN	NaN	NaN	NaN	0.308883220973013	NaN	NaN	NaN	0.13006170036509	NaN	NaN	NaN	NaN	NaN
NaN	NaN	NaN	NaN	NaN	NaN	NaN	NaN	NaN	NaN	NaN	NaN	NaN	NaN	NaN	NaN	NaN	NaN	NaN	NaN	NaN	NaN	NaN	NaN	NaN	NaN	0.205117268386525	NaN	NaN	NaN	NaN	NaN	NaN	NaN	NaN	NaN	NaN	NaN	NaN	NaN	0.0622911589016887	NaN	NaN	0.431537729387597	0.427351460424511	NaN	NaN	NaN	NaN	NaN
NaN	NaN	NaN	NaN	NaN	NaN	NaN	NaN	NaN	NaN	NaN	NaN	NaN	NaN	NaN	NaN	NaN	NaN	NaN	NaN	NaN	NaN	NaN	NaN	NaN	NaN	0.220684652309007	NaN	NaN	NaN	NaN	NaN	NaN	NaN	NaN	NaN	NaN	NaN	NaN	NaN	0.121155531818972	NaN	NaN	0.40151766315634	0.471000469897417	NaN	NaN	NaN	NaN	NaN
NaN	NaN	NaN	NaN	NaN	NaN	NaN	NaN	NaN	NaN	NaN	NaN	NaN	NaN	NaN	NaN	NaN	NaN	NaN	NaN	NaN	NaN	NaN	NaN	NaN	NaN	0.156822334544356	NaN	NaN	NaN	NaN	NaN	NaN	NaN	NaN	NaN	NaN	NaN	NaN	NaN	0.0576755297913397	NaN	NaN	0.446926355237541	0.427015567669826	NaN	NaN	NaN	NaN	NaN
NaN	NaN	NaN	NaN	NaN	NaN	NaN	NaN	NaN	NaN	NaN	NaN	NaN	NaN	NaN	NaN	NaN	NaN	NaN	NaN	NaN	NaN	NaN	NaN	NaN	NaN	0.168698308102891	NaN	NaN	NaN	NaN	NaN	NaN	NaN	NaN	NaN	NaN	NaN	NaN	NaN	0.160473078321396	NaN	NaN	0.360439973571188	0.230170499359395	NaN	NaN	NaN	NaN	NaN
NaN	NaN	NaN	NaN	NaN	NaN	NaN	NaN	NaN	NaN	NaN	NaN	NaN	NaN	NaN	NaN	NaN	NaN	NaN	NaN	NaN	NaN	NaN	NaN	NaN	NaN	NaN	NaN	NaN	NaN	NaN	NaN	NaN	NaN	NaN	NaN	NaN	NaN	NaN	NaN	0.211772464241692	NaN	NaN	0.397164724440219	0.379150844803817	NaN	NaN	NaN	NaN	NaN
NaN	NaN	NaN	NaN	NaN	NaN	NaN	NaN	NaN	NaN	NaN	NaN	NaN	NaN	NaN	NaN	NaN	NaN	NaN	NaN	NaN	NaN	NaN	NaN	NaN	NaN	NaN	NaN	NaN	NaN	NaN	NaN	NaN	NaN	NaN	NaN	NaN	NaN	NaN	NaN	0.302864033099977	NaN	NaN	NaN	0.297718601823778	NaN	NaN	NaN	0.448559230364564	NaN
NaN	NaN	NaN	NaN	NaN	NaN	NaN	NaN	NaN	NaN	NaN	NaN	NaN	NaN	NaN	NaN	NaN	NaN	NaN	NaN	NaN	NaN	NaN	NaN	NaN	NaN	NaN	NaN	0.59115996393924	NaN	NaN	NaN	NaN	NaN	NaN	NaN	NaN	NaN	NaN	NaN	0.42281239851077	NaN	NaN	NaN	0.105250696413216	NaN	NaN	NaN	0.0511191212504682	NaN
NaN	NaN	NaN	NaN	NaN	NaN	NaN	NaN	NaN	NaN	NaN	NaN	NaN	NaN	NaN	NaN	NaN	NaN	NaN	NaN	NaN	NaN	NaN	NaN	NaN	NaN	NaN	NaN	0.45472046133564	NaN	NaN	NaN	NaN	NaN	NaN	NaN	NaN	NaN	NaN	NaN	0.263976826154536	NaN	NaN	NaN	0.423751336543811	NaN	NaN	NaN	0.21748912644767	NaN
NaN	NaN	NaN	NaN	NaN	NaN	NaN	NaN	NaN	NaN	NaN	NaN	NaN	NaN	NaN	NaN	NaN	NaN	NaN	NaN	NaN	NaN	NaN	NaN	NaN	NaN	NaN	NaN	0.337426324810231	NaN	NaN	NaN	NaN	NaN	NaN	NaN	NaN	NaN	NaN	NaN	0.422035006145207	NaN	NaN	NaN	0.289949505523054	NaN	NaN	NaN	0.0913657813129415	NaN
NaN	NaN	NaN	NaN	NaN	NaN	NaN	NaN	NaN	NaN	NaN	NaN	NaN	NaN	NaN	NaN	NaN	NaN	NaN	NaN	NaN	NaN	NaN	NaN	NaN	NaN	NaN	NaN	0.241136899214156	NaN	NaN	NaN	NaN	NaN	NaN	NaN	NaN	NaN	NaN	NaN	0.0635063118897866	NaN	NaN	NaN	0.441700267763117	NaN	NaN	NaN	0.199798242261831	NaN
NaN	NaN	NaN	NaN	NaN	NaN	NaN	NaN	NaN	NaN	NaN	NaN	NaN	NaN	NaN	NaN	NaN	NaN	NaN	NaN	NaN	NaN	NaN	NaN	NaN	NaN	NaN	NaN	0.177101953559871	NaN	NaN	NaN	NaN	NaN	NaN	NaN	NaN	NaN	NaN	NaN	0.215186586450568	0.498541021240192	NaN	NaN	0.499956285260322	NaN	NaN	NaN	0.255064472683126	NaN
NaN	NaN	NaN	NaN	NaN	NaN	NaN	NaN	NaN	NaN	NaN	NaN	NaN	NaN	NaN	NaN	NaN	NaN	NaN	NaN	NaN	NaN	NaN	NaN	NaN	NaN	NaN	NaN	0.565076987140777	NaN	NaN	NaN	NaN	NaN	NaN	NaN	NaN	NaN	NaN	NaN	0.232900626729893	0.460204517348544	NaN	NaN	0.273538515186281	NaN	NaN	NaN	0.262292107677256	NaN
NaN	NaN	NaN	NaN	NaN	NaN	NaN	NaN	NaN	NaN	NaN	NaN	NaN	NaN	NaN	NaN	NaN	NaN	NaN	NaN	NaN	NaN	NaN	NaN	NaN	NaN	NaN	NaN	0.642936769616682	NaN	NaN	NaN	NaN	NaN	NaN	NaN	NaN	NaN	NaN	NaN	0.245494303926578	0.333962082548474	NaN	NaN	0.433277929125854	NaN	NaN	NaN	NaN	NaN
NaN	NaN	NaN	NaN	NaN	NaN	NaN	NaN	NaN	NaN	NaN	NaN	NaN	NaN	NaN	NaN	NaN	NaN	NaN	NaN	NaN	NaN	NaN	NaN	NaN	NaN	NaN	NaN	NaN	NaN	NaN	NaN	NaN	NaN	NaN	NaN	NaN	NaN	NaN	NaN	NaN	NaN	NaN	NaN	NaN	NaN	NaN	NaN	NaN	NaN
NaN	NaN	NaN	NaN	NaN	NaN	NaN	NaN	NaN	NaN	NaN	NaN	NaN	NaN	NaN	NaN	NaN	NaN	NaN	NaN	NaN	NaN	NaN	NaN	NaN	NaN	NaN	NaN	NaN	NaN	NaN	NaN	NaN	NaN	NaN	NaN	NaN	NaN	NaN	NaN	NaN	NaN	NaN	NaN	NaN	NaN	NaN	NaN	NaN	NaN
NaN	NaN	NaN	NaN	NaN	NaN	NaN	NaN	NaN	NaN	NaN	NaN	NaN	NaN	NaN	NaN	NaN	NaN	NaN	NaN	NaN	NaN	NaN	NaN	NaN	NaN	NaN	NaN	NaN	NaN	NaN	NaN	NaN	NaN	NaN	NaN	NaN	NaN	NaN	NaN	NaN	NaN	NaN	NaN	NaN	NaN	NaN	NaN	NaN	NaN
NaN	NaN	NaN	NaN	NaN	NaN	NaN	NaN	NaN	NaN	NaN	NaN	NaN	NaN	NaN	NaN	NaN	NaN	NaN	NaN	NaN	NaN	NaN	NaN	NaN	NaN	NaN	NaN	NaN	NaN	NaN	NaN	NaN	NaN	NaN	NaN	NaN	NaN	NaN	NaN	NaN	NaN	NaN	NaN	NaN	NaN	NaN	NaN	NaN	NaN
NaN	NaN	NaN	NaN	NaN	NaN	NaN	NaN	NaN	NaN	NaN	NaN	NaN	NaN	NaN	NaN	NaN	NaN	NaN	NaN	NaN	NaN	NaN	NaN	NaN	NaN	NaN	NaN	NaN	NaN	NaN	NaN	NaN	NaN	NaN	NaN	NaN	NaN	NaN	NaN	NaN	NaN	NaN	NaN	NaN	NaN	NaN	NaN	NaN	NaN
NaN	NaN	NaN	NaN	NaN	NaN	NaN	NaN	NaN	NaN	NaN	NaN	NaN	NaN	NaN	NaN	NaN	NaN	NaN	NaN	NaN	NaN	NaN	NaN	NaN	NaN	NaN	NaN	NaN	NaN	NaN	NaN	NaN	NaN	NaN	NaN	NaN	NaN	NaN	NaN	NaN	NaN	NaN	NaN	NaN	NaN	NaN	NaN	NaN	NaN
NaN	NaN	NaN	NaN	NaN	NaN	NaN	NaN	NaN	NaN	NaN	NaN	NaN	NaN	NaN	NaN	NaN	NaN	NaN	NaN	NaN	NaN	NaN	NaN	NaN	NaN	NaN	NaN	NaN	NaN	NaN	NaN	NaN	NaN	NaN	NaN	NaN	NaN	NaN	NaN	NaN	NaN	NaN	NaN	NaN	NaN	NaN	NaN	NaN	NaN
NaN	NaN	NaN	NaN	NaN	NaN	NaN	NaN	NaN	NaN	NaN	NaN	NaN	NaN	NaN	NaN	NaN	NaN	NaN	NaN	NaN	NaN	NaN	NaN	NaN	NaN	NaN	NaN	NaN	NaN	NaN	NaN	NaN	NaN	NaN	NaN	NaN	NaN	NaN	NaN	NaN	NaN	NaN	NaN	NaN	NaN	NaN	NaN	NaN	NaN
NaN	NaN	NaN	NaN	NaN	NaN	NaN	NaN	NaN	NaN	NaN	NaN	NaN	NaN	NaN	NaN	NaN	NaN	NaN	NaN	NaN	NaN	NaN	NaN	NaN	NaN	NaN	NaN	NaN	NaN	NaN	NaN	NaN	NaN	NaN	NaN	NaN	NaN	NaN	NaN	NaN	NaN	NaN	NaN	NaN	NaN	NaN	NaN	NaN	NaN
NaN	NaN	NaN	NaN	NaN	NaN	NaN	NaN	NaN	NaN	NaN	NaN	NaN	NaN	NaN	NaN	NaN	NaN	NaN	NaN	NaN	NaN	NaN	NaN	NaN	NaN	NaN	NaN	NaN	NaN	NaN	NaN	NaN	NaN	NaN	NaN	NaN	NaN	NaN	NaN	NaN	NaN	NaN	NaN	NaN	NaN	NaN	NaN	NaN	NaN
NaN	NaN	NaN	NaN	NaN	NaN	NaN	NaN	NaN	NaN	NaN	NaN	NaN	NaN	NaN	NaN	NaN	NaN	NaN	NaN	NaN	NaN	NaN	NaN	NaN	NaN	NaN	NaN	NaN	NaN	NaN	NaN	NaN	NaN	NaN	NaN	NaN	NaN	NaN	NaN	NaN	NaN	NaN	NaN	NaN	NaN	NaN	NaN	NaN	NaN
NaN	NaN	NaN	NaN	NaN	NaN	NaN	NaN	NaN	NaN	NaN	NaN	NaN	NaN	NaN	NaN	NaN	NaN	NaN	NaN	NaN	NaN	NaN	NaN	NaN	NaN	NaN	NaN	NaN	NaN	NaN	NaN	NaN	NaN	NaN	NaN	NaN	NaN	NaN	NaN	NaN	NaN	NaN	NaN	NaN	NaN	NaN	NaN	NaN	NaN
NaN	NaN	NaN	NaN	NaN	NaN	NaN	NaN	NaN	NaN	NaN	NaN	NaN	NaN	NaN	NaN	NaN	NaN	NaN	NaN	NaN	NaN	NaN	NaN	NaN	NaN	NaN	NaN	NaN	NaN	NaN	NaN	NaN	NaN	NaN	NaN	NaN	NaN	NaN	NaN	NaN	NaN	NaN	NaN	NaN	NaN	NaN	NaN	NaN	NaN
NaN	NaN	NaN	NaN	NaN	NaN	NaN	NaN	NaN	NaN	NaN	NaN	NaN	NaN	NaN	NaN	NaN	NaN	NaN	NaN	NaN	NaN	NaN	NaN	NaN	NaN	NaN	NaN	NaN	NaN	NaN	NaN	NaN	NaN	NaN	NaN	NaN	NaN	NaN	NaN	NaN	NaN	NaN	NaN	NaN	NaN	NaN	NaN	NaN	NaN
NaN	NaN	NaN	NaN	NaN	NaN	NaN	NaN	NaN	NaN	NaN	NaN	NaN	NaN	NaN	NaN	NaN	NaN	NaN	NaN	NaN	NaN	NaN	NaN	NaN	NaN	NaN	NaN	NaN	NaN	NaN	NaN	NaN	NaN	NaN	NaN	NaN	NaN	NaN	NaN	NaN	NaN	NaN	NaN	NaN	NaN	NaN	NaN	NaN	NaN
NaN	NaN	NaN	NaN	NaN	NaN	NaN	NaN	NaN	NaN	NaN	NaN	NaN	NaN	NaN	NaN	NaN	NaN	NaN	NaN	NaN	NaN	NaN	NaN	NaN	NaN	NaN	NaN	NaN	NaN	NaN	NaN	NaN	NaN	NaN	NaN	NaN	NaN	NaN	NaN	NaN	NaN	NaN	NaN	NaN	NaN	NaN	NaN	NaN	NaN
NaN	NaN	NaN	NaN	NaN	NaN	NaN	NaN	NaN	NaN	NaN	NaN	NaN	NaN	NaN	NaN	NaN	NaN	NaN	NaN	NaN	NaN	NaN	NaN	NaN	NaN	NaN	NaN	NaN	NaN	NaN	NaN	NaN	NaN	NaN	NaN	NaN	NaN	NaN	NaN	NaN	NaN	NaN	NaN	NaN	NaN	NaN	NaN	NaN	NaN
NaN	NaN	NaN	NaN	NaN	NaN	NaN	NaN	NaN	NaN	NaN	NaN	NaN	NaN	NaN	NaN	NaN	NaN	NaN	NaN	NaN	NaN	NaN	NaN	NaN	NaN	NaN	NaN	NaN	NaN	NaN	NaN	NaN	NaN	NaN	NaN	NaN	NaN	NaN	NaN	NaN	NaN	NaN	NaN	NaN	NaN	NaN	NaN	NaN	NaN
NaN	NaN	NaN	NaN	NaN	NaN	NaN	NaN	NaN	NaN	NaN	NaN	NaN	NaN	NaN	NaN	NaN	NaN	NaN	NaN	NaN	NaN	NaN	NaN	NaN	NaN	NaN	NaN	NaN	NaN	NaN	NaN	NaN	NaN	NaN	NaN	NaN	NaN	NaN	NaN	NaN	NaN	NaN	NaN	NaN	NaN	NaN	NaN	NaN	NaN
NaN	NaN	NaN	NaN	NaN	NaN	NaN	NaN	NaN	NaN	NaN	NaN	NaN	NaN	NaN	NaN	NaN	NaN	NaN	NaN	NaN	NaN	NaN	NaN	NaN	NaN	NaN	NaN	NaN	NaN	NaN	NaN	NaN	NaN	NaN	NaN	NaN	NaN	NaN	NaN	NaN	NaN	NaN	NaN	NaN	NaN	NaN	NaN	NaN	NaN
NaN	NaN	NaN	NaN	NaN	NaN	NaN	NaN	NaN	NaN	NaN	NaN	NaN	NaN	NaN	NaN	NaN	NaN	NaN	NaN	NaN	NaN	NaN	NaN	NaN	NaN	NaN	NaN	NaN	NaN	NaN	NaN	NaN	NaN	NaN	NaN	NaN	NaN	NaN	NaN	NaN	NaN	NaN	NaN	NaN	NaN	NaN	NaN	NaN	NaN
NaN	NaN	NaN	NaN	NaN	NaN	NaN	NaN	NaN	NaN	NaN	NaN	NaN	NaN	NaN	NaN	NaN	NaN	NaN	NaN	NaN	NaN	NaN	NaN	NaN	NaN	NaN	NaN	NaN	NaN	NaN	NaN	NaN	NaN	NaN	NaN	NaN	NaN	NaN	NaN	NaN	NaN	NaN	NaN	NaN	NaN	NaN	NaN	NaN	NaN
NaN	NaN	NaN	NaN	NaN	NaN	NaN	NaN	NaN	NaN	NaN	NaN	NaN	NaN	NaN	NaN	NaN	NaN	NaN	NaN	NaN	NaN	NaN	NaN	NaN	NaN	NaN	NaN	NaN	NaN	NaN	NaN	NaN	NaN	NaN	NaN	NaN	NaN	NaN	NaN	NaN	NaN	NaN	NaN	NaN	NaN	NaN	NaN	NaN	NaN
NaN	NaN	NaN	NaN	NaN	NaN	NaN	NaN	NaN	NaN	NaN	NaN	NaN	NaN	NaN	NaN	NaN	NaN	NaN	NaN	NaN	NaN	NaN	NaN	NaN	NaN	NaN	NaN	NaN	NaN	NaN	NaN	NaN	NaN	NaN	NaN	NaN	NaN	NaN	NaN	NaN	NaN	NaN	NaN	NaN	NaN	NaN	NaN	NaN	NaN
NaN	NaN	NaN	NaN	NaN	NaN	NaN	NaN	NaN	NaN	NaN	NaN	NaN	NaN	NaN	NaN	NaN	NaN	NaN	NaN	NaN	NaN	NaN	NaN	NaN	NaN	NaN	NaN	NaN	NaN	NaN	NaN	NaN	NaN	NaN	NaN	NaN	NaN	NaN	NaN	NaN	NaN	NaN	NaN	NaN	NaN	NaN	NaN	NaN	NaN
NaN	NaN	NaN	NaN	NaN	NaN	NaN	NaN	NaN	NaN	NaN	NaN	NaN	NaN	NaN	NaN	NaN	NaN	NaN	NaN	NaN	NaN	NaN	NaN	NaN	NaN	NaN	NaN	NaN	NaN	NaN	NaN	NaN	NaN	NaN	NaN	NaN	NaN	NaN	NaN	NaN	NaN	NaN	NaN	NaN	NaN	NaN	NaN	NaN	NaN
NaN	NaN	NaN	NaN	NaN	NaN	NaN	NaN	NaN	NaN	NaN	NaN	NaN	NaN	NaN	NaN	NaN	NaN	NaN	NaN	NaN	NaN	NaN	NaN	NaN	NaN	NaN	NaN	NaN	NaN	NaN	NaN	NaN	NaN	NaN	NaN	NaN	NaN	NaN	NaN	NaN	NaN	NaN	NaN	NaN	NaN	NaN	NaN	NaN	NaN
NaN	NaN	NaN	NaN	NaN	NaN	NaN	NaN	NaN	NaN	NaN	NaN	NaN	NaN	NaN	NaN	NaN	NaN	NaN	NaN	NaN	NaN	NaN	NaN	NaN	NaN	NaN	NaN	NaN	NaN	NaN	NaN	NaN	NaN	NaN	NaN	NaN	NaN	NaN	NaN	NaN	NaN	NaN	NaN	NaN	NaN	NaN	NaN	NaN	NaN
NaN	NaN	NaN	NaN	NaN	NaN	NaN	NaN	NaN	NaN	NaN	NaN	NaN	NaN	NaN	NaN	NaN	NaN	NaN	NaN	NaN	NaN	NaN	NaN	NaN	NaN	NaN	NaN	NaN	NaN	NaN	NaN	NaN	NaN	NaN	NaN	NaN	NaN	NaN	NaN	NaN	NaN	NaN	NaN	NaN	NaN	NaN	NaN	NaN	NaN
NaN	NaN	NaN	NaN	NaN	NaN	NaN	NaN	NaN	NaN	NaN	NaN	NaN	NaN	NaN	NaN	NaN	NaN	NaN	NaN	NaN	NaN	NaN	NaN	NaN	NaN	NaN	NaN	NaN	NaN	NaN	NaN	NaN	NaN	NaN	NaN	NaN	NaN	NaN	NaN	NaN	NaN	NaN	NaN	NaN	NaN	NaN	NaN	NaN	NaN
NaN	NaN	NaN	NaN	NaN	NaN	NaN	NaN	NaN	NaN	NaN	NaN	NaN	NaN	NaN	NaN	NaN	NaN	NaN	NaN	NaN	NaN	NaN	NaN	NaN	NaN	NaN	NaN	NaN	NaN	NaN	NaN	NaN	NaN	NaN	NaN	NaN	NaN	NaN	NaN	NaN	NaN	NaN	NaN	NaN	NaN	NaN	NaN	NaN	NaN
NaN	NaN	NaN	NaN	NaN	NaN	NaN	NaN	NaN	NaN	NaN	NaN	NaN	NaN	NaN	NaN	NaN	NaN	NaN	NaN	NaN	NaN	NaN	NaN	NaN	NaN	NaN	NaN	NaN	NaN	NaN	NaN	NaN	NaN	NaN	NaN	NaN	NaN	NaN	NaN	NaN	NaN	NaN	NaN	NaN	NaN	NaN	NaN	NaN	NaN
NaN	NaN	NaN	NaN	NaN	NaN	NaN	NaN	NaN	NaN	NaN	NaN	NaN	NaN	NaN	NaN	NaN	NaN	NaN	NaN	NaN	NaN	NaN	NaN	NaN	NaN	NaN	NaN	NaN	NaN	NaN	NaN	NaN	NaN	NaN	NaN	NaN	NaN	NaN	NaN	NaN	NaN	NaN	NaN	NaN	NaN	NaN	NaN	NaN	NaN
NaN	NaN	NaN	NaN	NaN	NaN	NaN	NaN	NaN	NaN	NaN	NaN	NaN	NaN	NaN	NaN	NaN	NaN	NaN	NaN	NaN	NaN	NaN	NaN	NaN	NaN	NaN	NaN	NaN	NaN	NaN	NaN	NaN	NaN	NaN	NaN	NaN	NaN	NaN	NaN	NaN	NaN	NaN	NaN	NaN	NaN	NaN	NaN	NaN	NaN
NaN	NaN	NaN	NaN	NaN	NaN	NaN	NaN	NaN	NaN	NaN	NaN	NaN	NaN	NaN	NaN	NaN	NaN	NaN	NaN	NaN	NaN	NaN	NaN	NaN	NaN	NaN	NaN	NaN	NaN	NaN	NaN	NaN	NaN	NaN	NaN	NaN	NaN	NaN	NaN	NaN	NaN	NaN	NaN	NaN	NaN	NaN	NaN	NaN	NaN
NaN	NaN	NaN	NaN	NaN	NaN	NaN	NaN	NaN	NaN	NaN	NaN	NaN	NaN	NaN	NaN	NaN	NaN	NaN	NaN	NaN	NaN	NaN	NaN	NaN	NaN	NaN	NaN	NaN	NaN	NaN	NaN	NaN	NaN	NaN	NaN	NaN	NaN	NaN	NaN	NaN	NaN	NaN	NaN	NaN	NaN	NaN	NaN	NaN	NaN
[truncated: 181 more columns]
