# Supplementary material for: Notch-dependent and -independent transcription are modulated by tissue movements at gastrulation
Source: eLife. 2022 May 18;11:e73656. doi: 10.7554/eLife.73656 (PMC9183233; doi:10.7554/eLife.73656)
Supplement: Source data 1. [file elife-73656-data1.zip › numerical data/6S3B_m5m8peve wRi_MSE_sorted-Gast_SpotMov_normF-Y.txt]

NaN	NaN	NaN	NaN	NaN	NaN	NaN	NaN	NaN	NaN	NaN	NaN	NaN	NaN	NaN	NaN	NaN	NaN	NaN	NaN	NaN	NaN	NaN	NaN	NaN	NaN	NaN	NaN	NaN	NaN	NaN	NaN	NaN	NaN	NaN	NaN	NaN	NaN	NaN	NaN	NaN	NaN	NaN	NaN	NaN	NaN	NaN	NaN	NaN	NaN
NaN	NaN	NaN	NaN	NaN	NaN	NaN	NaN	NaN	NaN	NaN	NaN	NaN	NaN	NaN	NaN	NaN	NaN	NaN	NaN	NaN	NaN	NaN	NaN	NaN	NaN	NaN	NaN	NaN	NaN	NaN	NaN	NaN	NaN	NaN	NaN	NaN	NaN	NaN	NaN	NaN	NaN	NaN	NaN	NaN	NaN	NaN	NaN	NaN	NaN
NaN	NaN	NaN	NaN	NaN	NaN	NaN	NaN	NaN	NaN	NaN	NaN	NaN	NaN	NaN	NaN	NaN	NaN	NaN	NaN	NaN	NaN	NaN	NaN	NaN	NaN	NaN	NaN	NaN	NaN	NaN	NaN	NaN	NaN	NaN	NaN	NaN	NaN	NaN	NaN	NaN	NaN	NaN	NaN	NaN	NaN	NaN	NaN	NaN	NaN
NaN	NaN	NaN	NaN	NaN	NaN	NaN	NaN	NaN	NaN	NaN	NaN	NaN	NaN	NaN	NaN	NaN	NaN	NaN	NaN	NaN	NaN	NaN	NaN	NaN	NaN	NaN	NaN	NaN	NaN	NaN	NaN	NaN	NaN	NaN	NaN	NaN	NaN	NaN	NaN	NaN	NaN	NaN	NaN	NaN	NaN	NaN	NaN	NaN	NaN
NaN	NaN	NaN	NaN	NaN	NaN	NaN	NaN	NaN	NaN	NaN	NaN	NaN	NaN	NaN	NaN	NaN	NaN	NaN	NaN	NaN	NaN	NaN	NaN	NaN	NaN	NaN	NaN	NaN	NaN	NaN	NaN	NaN	NaN	NaN	NaN	NaN	NaN	NaN	NaN	NaN	NaN	NaN	NaN	NaN	NaN	NaN	NaN	NaN	NaN
NaN	NaN	NaN	NaN	NaN	NaN	NaN	NaN	NaN	NaN	NaN	NaN	NaN	NaN	NaN	NaN	NaN	NaN	NaN	NaN	NaN	NaN	NaN	NaN	NaN	NaN	NaN	NaN	NaN	NaN	NaN	NaN	NaN	NaN	NaN	NaN	NaN	NaN	NaN	NaN	NaN	NaN	NaN	NaN	NaN	NaN	NaN	NaN	NaN	NaN
NaN	NaN	NaN	NaN	NaN	NaN	NaN	NaN	NaN	NaN	NaN	NaN	NaN	NaN	NaN	NaN	NaN	NaN	NaN	NaN	NaN	NaN	NaN	NaN	NaN	NaN	NaN	NaN	NaN	NaN	NaN	NaN	NaN	NaN	NaN	NaN	NaN	NaN	NaN	NaN	NaN	NaN	NaN	NaN	NaN	NaN	NaN	NaN	NaN	NaN
NaN	NaN	NaN	NaN	NaN	NaN	NaN	NaN	NaN	NaN	NaN	NaN	NaN	NaN	NaN	NaN	NaN	NaN	NaN	NaN	NaN	NaN	NaN	NaN	NaN	NaN	NaN	NaN	NaN	NaN	NaN	NaN	NaN	NaN	NaN	NaN	NaN	NaN	NaN	NaN	NaN	NaN	NaN	NaN	NaN	NaN	NaN	NaN	NaN	NaN
NaN	NaN	NaN	NaN	NaN	NaN	NaN	NaN	NaN	NaN	NaN	NaN	NaN	NaN	NaN	NaN	NaN	NaN	NaN	NaN	NaN	NaN	NaN	NaN	NaN	NaN	NaN	NaN	NaN	NaN	NaN	NaN	NaN	NaN	NaN	NaN	NaN	NaN	NaN	NaN	NaN	NaN	NaN	NaN	NaN	NaN	NaN	NaN	NaN	NaN
NaN	NaN	NaN	NaN	NaN	NaN	NaN	NaN	NaN	NaN	NaN	NaN	NaN	NaN	NaN	NaN	NaN	NaN	NaN	NaN	NaN	NaN	NaN	NaN	NaN	NaN	NaN	NaN	NaN	NaN	NaN	NaN	NaN	NaN	NaN	NaN	NaN	NaN	NaN	NaN	NaN	NaN	NaN	NaN	NaN	NaN	NaN	NaN	NaN	NaN
NaN	NaN	NaN	NaN	NaN	NaN	NaN	NaN	NaN	NaN	NaN	NaN	NaN	NaN	NaN	NaN	NaN	NaN	NaN	NaN	NaN	NaN	NaN	NaN	NaN	NaN	NaN	NaN	NaN	NaN	NaN	NaN	NaN	NaN	NaN	NaN	NaN	NaN	NaN	NaN	NaN	NaN	NaN	NaN	NaN	NaN	NaN	NaN	NaN	NaN
NaN	NaN	NaN	NaN	NaN	NaN	NaN	NaN	NaN	NaN	NaN	NaN	NaN	NaN	NaN	NaN	NaN	NaN	NaN	NaN	NaN	NaN	NaN	NaN	NaN	NaN	NaN	NaN	NaN	NaN	NaN	NaN	NaN	NaN	NaN	NaN	NaN	NaN	NaN	NaN	NaN	NaN	NaN	NaN	NaN	NaN	NaN	NaN	NaN	NaN
NaN	NaN	NaN	NaN	NaN	NaN	NaN	NaN	NaN	NaN	NaN	NaN	NaN	NaN	NaN	NaN	NaN	NaN	NaN	NaN	NaN	NaN	NaN	NaN	NaN	NaN	NaN	NaN	NaN	NaN	NaN	NaN	NaN	NaN	NaN	NaN	NaN	NaN	NaN	NaN	NaN	NaN	NaN	NaN	NaN	NaN	NaN	NaN	NaN	NaN
NaN	NaN	NaN	NaN	NaN	NaN	NaN	NaN	NaN	NaN	NaN	NaN	NaN	NaN	NaN	NaN	NaN	NaN	NaN	NaN	NaN	NaN	NaN	NaN	NaN	NaN	NaN	NaN	NaN	NaN	NaN	NaN	NaN	NaN	NaN	NaN	NaN	NaN	NaN	NaN	NaN	NaN	NaN	NaN	NaN	NaN	NaN	NaN	NaN	NaN
NaN	NaN	NaN	NaN	NaN	NaN	NaN	NaN	NaN	NaN	NaN	NaN	NaN	NaN	NaN	NaN	NaN	NaN	NaN	NaN	NaN	NaN	NaN	NaN	NaN	NaN	NaN	NaN	NaN	NaN	NaN	NaN	NaN	NaN	NaN	NaN	NaN	NaN	NaN	NaN	NaN	NaN	NaN	NaN	NaN	NaN	NaN	NaN	NaN	NaN
NaN	NaN	NaN	NaN	NaN	NaN	NaN	NaN	NaN	NaN	NaN	NaN	NaN	NaN	NaN	NaN	NaN	NaN	NaN	NaN	NaN	NaN	NaN	NaN	NaN	NaN	NaN	NaN	NaN	NaN	NaN	NaN	NaN	NaN	NaN	NaN	NaN	NaN	NaN	NaN	NaN	NaN	NaN	NaN	NaN	NaN	NaN	NaN	NaN	NaN
NaN	NaN	NaN	NaN	NaN	NaN	NaN	NaN	NaN	NaN	NaN	NaN	NaN	NaN	NaN	NaN	NaN	NaN	NaN	NaN	NaN	NaN	NaN	NaN	NaN	NaN	NaN	NaN	NaN	NaN	NaN	NaN	NaN	NaN	NaN	NaN	NaN	NaN	NaN	NaN	NaN	NaN	NaN	NaN	NaN	NaN	NaN	NaN	NaN	NaN
NaN	NaN	NaN	NaN	NaN	NaN	NaN	NaN	NaN	NaN	NaN	NaN	NaN	NaN	NaN	NaN	NaN	NaN	NaN	NaN	NaN	NaN	NaN	NaN	NaN	NaN	NaN	NaN	NaN	NaN	NaN	NaN	NaN	NaN	NaN	NaN	NaN	NaN	NaN	NaN	NaN	NaN	NaN	NaN	NaN	NaN	NaN	NaN	NaN	NaN
NaN	NaN	NaN	NaN	NaN	NaN	NaN	NaN	NaN	NaN	NaN	NaN	NaN	NaN	NaN	NaN	NaN	NaN	NaN	NaN	NaN	NaN	NaN	NaN	NaN	NaN	NaN	NaN	NaN	NaN	NaN	NaN	NaN	NaN	NaN	NaN	NaN	NaN	NaN	NaN	NaN	NaN	NaN	NaN	NaN	NaN	NaN	NaN	NaN	NaN
NaN	NaN	NaN	NaN	NaN	NaN	NaN	NaN	NaN	NaN	NaN	NaN	NaN	NaN	NaN	NaN	NaN	NaN	NaN	NaN	NaN	NaN	NaN	NaN	NaN	NaN	NaN	NaN	NaN	NaN	NaN	NaN	NaN	NaN	NaN	NaN	NaN	NaN	NaN	NaN	NaN	NaN	NaN	NaN	NaN	NaN	NaN	NaN	NaN	NaN
NaN	NaN	NaN	NaN	NaN	NaN	NaN	NaN	NaN	NaN	NaN	NaN	NaN	NaN	NaN	NaN	NaN	NaN	NaN	NaN	NaN	NaN	NaN	NaN	NaN	NaN	NaN	NaN	NaN	NaN	NaN	NaN	NaN	NaN	NaN	NaN	NaN	NaN	NaN	NaN	NaN	NaN	NaN	NaN	NaN	NaN	NaN	NaN	NaN	NaN
NaN	NaN	NaN	NaN	NaN	NaN	NaN	NaN	NaN	NaN	NaN	NaN	NaN	NaN	NaN	NaN	NaN	NaN	NaN	NaN	NaN	NaN	NaN	NaN	NaN	NaN	NaN	NaN	NaN	NaN	NaN	NaN	NaN	NaN	NaN	NaN	NaN	NaN	NaN	NaN	NaN	NaN	NaN	NaN	NaN	NaN	NaN	NaN	NaN	NaN
NaN	NaN	NaN	NaN	NaN	NaN	NaN	NaN	NaN	NaN	NaN	NaN	NaN	NaN	NaN	NaN	NaN	NaN	NaN	NaN	NaN	NaN	NaN	NaN	NaN	NaN	NaN	NaN	NaN	NaN	NaN	NaN	NaN	NaN	NaN	NaN	NaN	NaN	NaN	NaN	NaN	NaN	NaN	NaN	NaN	NaN	NaN	NaN	NaN	NaN
NaN	NaN	NaN	NaN	NaN	NaN	NaN	NaN	NaN	NaN	NaN	NaN	NaN	NaN	NaN	NaN	NaN	NaN	NaN	NaN	NaN	NaN	NaN	NaN	NaN	NaN	NaN	NaN	NaN	NaN	NaN	NaN	NaN	NaN	NaN	NaN	NaN	NaN	NaN	NaN	NaN	NaN	NaN	NaN	NaN	NaN	NaN	NaN	NaN	NaN
NaN	NaN	NaN	NaN	NaN	NaN	NaN	NaN	NaN	NaN	NaN	NaN	NaN	NaN	NaN	NaN	NaN	NaN	NaN	NaN	NaN	NaN	NaN	NaN	NaN	NaN	NaN	NaN	NaN	NaN	NaN	NaN	NaN	NaN	NaN	NaN	NaN	NaN	NaN	NaN	NaN	NaN	NaN	NaN	NaN	NaN	NaN	NaN	NaN	NaN
NaN	NaN	NaN	NaN	NaN	NaN	NaN	NaN	NaN	NaN	NaN	NaN	NaN	NaN	NaN	NaN	NaN	NaN	NaN	NaN	NaN	NaN	NaN	NaN	NaN	NaN	NaN	NaN	NaN	NaN	NaN	NaN	NaN	NaN	NaN	NaN	NaN	NaN	NaN	NaN	NaN	NaN	NaN	NaN	NaN	NaN	NaN	NaN	NaN	NaN
NaN	NaN	NaN	NaN	NaN	NaN	NaN	NaN	NaN	NaN	NaN	NaN	NaN	NaN	NaN	NaN	NaN	NaN	NaN	NaN	NaN	NaN	NaN	NaN	NaN	NaN	NaN	NaN	NaN	NaN	NaN	NaN	NaN	NaN	NaN	NaN	NaN	NaN	NaN	NaN	NaN	NaN	NaN	NaN	NaN	NaN	NaN	NaN	NaN	NaN
NaN	NaN	NaN	NaN	NaN	NaN	NaN	NaN	NaN	NaN	NaN	NaN	NaN	NaN	NaN	NaN	NaN	NaN	NaN	NaN	NaN	NaN	NaN	NaN	NaN	NaN	NaN	NaN	NaN	NaN	NaN	NaN	NaN	NaN	NaN	NaN	NaN	NaN	NaN	NaN	NaN	NaN	NaN	NaN	NaN	NaN	NaN	NaN	NaN	NaN
NaN	NaN	NaN	NaN	NaN	NaN	NaN	NaN	NaN	NaN	NaN	NaN	NaN	NaN	NaN	NaN	NaN	NaN	NaN	NaN	NaN	NaN	NaN	NaN	NaN	NaN	NaN	NaN	NaN	NaN	NaN	NaN	NaN	NaN	NaN	NaN	NaN	NaN	NaN	NaN	NaN	NaN	NaN	NaN	NaN	NaN	NaN	NaN	NaN	NaN
NaN	NaN	NaN	NaN	NaN	NaN	NaN	NaN	NaN	NaN	NaN	NaN	NaN	NaN	NaN	NaN	NaN	NaN	NaN	NaN	NaN	NaN	NaN	NaN	NaN	NaN	NaN	NaN	NaN	NaN	NaN	NaN	NaN	NaN	NaN	NaN	NaN	NaN	NaN	NaN	NaN	NaN	NaN	NaN	NaN	NaN	NaN	NaN	NaN	NaN
NaN	NaN	NaN	NaN	NaN	NaN	NaN	NaN	NaN	NaN	NaN	NaN	NaN	NaN	NaN	NaN	NaN	NaN	NaN	NaN	NaN	NaN	NaN	NaN	NaN	NaN	NaN	NaN	NaN	NaN	NaN	NaN	NaN	NaN	NaN	NaN	NaN	NaN	NaN	NaN	NaN	NaN	NaN	NaN	NaN	NaN	NaN	NaN	NaN	NaN
NaN	NaN	NaN	NaN	NaN	NaN	NaN	NaN	NaN	NaN	NaN	NaN	NaN	NaN	NaN	NaN	NaN	NaN	NaN	NaN	NaN	NaN	NaN	NaN	NaN	NaN	NaN	NaN	NaN	NaN	NaN	NaN	NaN	NaN	NaN	NaN	NaN	NaN	NaN	NaN	NaN	NaN	NaN	NaN	NaN	NaN	NaN	NaN	NaN	NaN
NaN	NaN	NaN	NaN	NaN	NaN	NaN	NaN	NaN	NaN	NaN	NaN	NaN	NaN	NaN	NaN	NaN	NaN	NaN	NaN	NaN	NaN	NaN	NaN	NaN	NaN	NaN	NaN	NaN	NaN	NaN	NaN	NaN	NaN	NaN	NaN	NaN	NaN	NaN	NaN	NaN	NaN	NaN	NaN	NaN	NaN	NaN	NaN	NaN	NaN
NaN	NaN	NaN	NaN	NaN	NaN	NaN	NaN	NaN	NaN	NaN	NaN	NaN	NaN	NaN	NaN	NaN	NaN	NaN	NaN	NaN	NaN	NaN	NaN	NaN	NaN	NaN	NaN	NaN	NaN	NaN	NaN	NaN	NaN	NaN	NaN	NaN	NaN	NaN	NaN	NaN	NaN	NaN	NaN	NaN	NaN	NaN	NaN	NaN	NaN
NaN	NaN	NaN	NaN	NaN	NaN	NaN	NaN	NaN	NaN	NaN	NaN	NaN	NaN	NaN	NaN	NaN	NaN	NaN	NaN	NaN	NaN	NaN	NaN	NaN	NaN	NaN	NaN	NaN	NaN	NaN	NaN	NaN	NaN	NaN	NaN	NaN	NaN	NaN	NaN	NaN	NaN	NaN	NaN	NaN	NaN	NaN	NaN	NaN	NaN
NaN	NaN	NaN	NaN	NaN	NaN	NaN	NaN	NaN	NaN	NaN	NaN	NaN	NaN	NaN	NaN	NaN	NaN	NaN	NaN	NaN	NaN	NaN	NaN	NaN	NaN	NaN	NaN	NaN	NaN	NaN	NaN	NaN	NaN	NaN	NaN	NaN	NaN	NaN	NaN	NaN	NaN	NaN	NaN	NaN	NaN	NaN	NaN	NaN	NaN
NaN	NaN	NaN	NaN	NaN	NaN	NaN	NaN	NaN	NaN	NaN	NaN	NaN	NaN	NaN	NaN	NaN	NaN	NaN	NaN	NaN	NaN	NaN	NaN	NaN	NaN	NaN	NaN	NaN	NaN	NaN	NaN	NaN	NaN	NaN	NaN	NaN	NaN	NaN	NaN	NaN	NaN	NaN	NaN	NaN	NaN	NaN	NaN	NaN	NaN
NaN	NaN	NaN	NaN	NaN	NaN	NaN	NaN	NaN	NaN	NaN	NaN	NaN	NaN	NaN	NaN	NaN	NaN	NaN	NaN	NaN	NaN	NaN	NaN	NaN	NaN	NaN	NaN	NaN	NaN	NaN	NaN	NaN	NaN	NaN	NaN	NaN	NaN	NaN	NaN	NaN	NaN	NaN	NaN	NaN	NaN	NaN	NaN	NaN	NaN
NaN	NaN	NaN	NaN	NaN	NaN	NaN	NaN	NaN	NaN	NaN	NaN	NaN	NaN	NaN	NaN	NaN	NaN	NaN	NaN	NaN	NaN	NaN	NaN	NaN	NaN	NaN	NaN	NaN	NaN	NaN	NaN	NaN	NaN	NaN	NaN	NaN	NaN	NaN	NaN	NaN	NaN	NaN	NaN	NaN	NaN	NaN	NaN	NaN	NaN
NaN	NaN	NaN	NaN	NaN	NaN	NaN	NaN	NaN	NaN	NaN	NaN	NaN	NaN	NaN	NaN	NaN	NaN	NaN	NaN	NaN	NaN	NaN	NaN	NaN	NaN	NaN	NaN	NaN	NaN	NaN	NaN	NaN	NaN	NaN	NaN	NaN	NaN	NaN	NaN	NaN	NaN	NaN	NaN	NaN	NaN	NaN	NaN	NaN	NaN
NaN	NaN	NaN	NaN	NaN	NaN	NaN	NaN	NaN	NaN	NaN	NaN	NaN	NaN	NaN	NaN	NaN	NaN	NaN	NaN	NaN	NaN	NaN	NaN	NaN	NaN	NaN	NaN	NaN	NaN	NaN	NaN	NaN	NaN	NaN	NaN	NaN	NaN	NaN	NaN	NaN	NaN	NaN	NaN	NaN	NaN	NaN	NaN	NaN	NaN
NaN	NaN	NaN	NaN	NaN	NaN	NaN	NaN	NaN	NaN	NaN	NaN	NaN	NaN	NaN	NaN	NaN	NaN	NaN	NaN	NaN	NaN	NaN	NaN	NaN	NaN	NaN	NaN	NaN	NaN	NaN	NaN	NaN	NaN	NaN	NaN	NaN	NaN	NaN	NaN	NaN	NaN	NaN	NaN	NaN	NaN	NaN	NaN	NaN	NaN
NaN	NaN	NaN	NaN	NaN	NaN	NaN	NaN	NaN	NaN	NaN	NaN	NaN	NaN	NaN	NaN	NaN	NaN	NaN	NaN	NaN	NaN	NaN	NaN	NaN	NaN	NaN	NaN	NaN	NaN	NaN	NaN	NaN	NaN	NaN	NaN	NaN	NaN	NaN	NaN	NaN	NaN	NaN	NaN	NaN	NaN	NaN	NaN	NaN	NaN
NaN	NaN	NaN	NaN	NaN	NaN	NaN	NaN	NaN	NaN	NaN	NaN	NaN	NaN	NaN	NaN	NaN	NaN	NaN	NaN	NaN	NaN	NaN	NaN	NaN	NaN	NaN	NaN	NaN	NaN	NaN	NaN	NaN	NaN	NaN	NaN	NaN	NaN	NaN	NaN	NaN	NaN	NaN	NaN	NaN	NaN	NaN	NaN	NaN	NaN
NaN	NaN	NaN	NaN	NaN	NaN	NaN	NaN	NaN	NaN	NaN	NaN	NaN	NaN	NaN	NaN	NaN	NaN	NaN	NaN	NaN	NaN	NaN	NaN	NaN	NaN	NaN	NaN	NaN	NaN	NaN	NaN	NaN	NaN	NaN	NaN	NaN	NaN	NaN	NaN	NaN	NaN	NaN	NaN	NaN	NaN	NaN	NaN	NaN	NaN
NaN	NaN	NaN	NaN	NaN	NaN	NaN	NaN	NaN	NaN	NaN	NaN	NaN	NaN	NaN	NaN	NaN	NaN	NaN	NaN	NaN	NaN	NaN	NaN	NaN	NaN	NaN	NaN	NaN	NaN	NaN	NaN	NaN	NaN	NaN	NaN	NaN	NaN	NaN	NaN	NaN	NaN	NaN	NaN	NaN	NaN	NaN	NaN	NaN	NaN
NaN	NaN	NaN	NaN	NaN	NaN	NaN	NaN	NaN	NaN	NaN	NaN	NaN	NaN	NaN	NaN	NaN	NaN	NaN	NaN	NaN	NaN	NaN	NaN	NaN	NaN	NaN	NaN	NaN	NaN	NaN	NaN	NaN	NaN	NaN	NaN	NaN	NaN	NaN	NaN	NaN	NaN	NaN	NaN	NaN	NaN	NaN	NaN	NaN	NaN
NaN	NaN	NaN	NaN	NaN	NaN	NaN	NaN	NaN	NaN	NaN	NaN	NaN	NaN	NaN	NaN	NaN	NaN	NaN	NaN	NaN	NaN	NaN	NaN	NaN	NaN	NaN	NaN	NaN	NaN	NaN	NaN	NaN	NaN	NaN	NaN	NaN	NaN	NaN	NaN	NaN	NaN	NaN	NaN	NaN	NaN	NaN	NaN	NaN	NaN
NaN	NaN	NaN	NaN	NaN	NaN	NaN	NaN	NaN	NaN	NaN	NaN	NaN	NaN	NaN	NaN	NaN	NaN	NaN	NaN	NaN	NaN	NaN	NaN	NaN	NaN	NaN	NaN	NaN	NaN	NaN	NaN	NaN	NaN	NaN	NaN	NaN	NaN	NaN	NaN	NaN	NaN	NaN	NaN	NaN	NaN	NaN	NaN	NaN	NaN
NaN	NaN	NaN	NaN	NaN	NaN	NaN	NaN	NaN	NaN	NaN	NaN	NaN	NaN	NaN	NaN	NaN	NaN	NaN	NaN	NaN	NaN	NaN	NaN	NaN	NaN	NaN	NaN	NaN	NaN	NaN	NaN	NaN	NaN	NaN	NaN	NaN	NaN	NaN	NaN	NaN	NaN	NaN	NaN	NaN	NaN	NaN	NaN	NaN	NaN
NaN	NaN	NaN	NaN	NaN	NaN	NaN	NaN	NaN	NaN	NaN	NaN	NaN	NaN	NaN	NaN	NaN	NaN	NaN	NaN	NaN	NaN	NaN	NaN	NaN	NaN	NaN	NaN	NaN	NaN	NaN	NaN	NaN	NaN	NaN	NaN	NaN	NaN	NaN	NaN	NaN	NaN	NaN	NaN	NaN	NaN	NaN	NaN	NaN	NaN
NaN	NaN	NaN	NaN	NaN	NaN	NaN	NaN	NaN	NaN	NaN	NaN	NaN	NaN	NaN	NaN	NaN	NaN	NaN	NaN	NaN	NaN	NaN	NaN	NaN	NaN	NaN	NaN	NaN	NaN	NaN	NaN	NaN	NaN	NaN	NaN	NaN	NaN	NaN	NaN	NaN	NaN	NaN	NaN	NaN	NaN	NaN	NaN	NaN	NaN
NaN	NaN	NaN	NaN	NaN	NaN	NaN	NaN	NaN	NaN	NaN	NaN	NaN	NaN	NaN	NaN	NaN	NaN	NaN	NaN	NaN	NaN	NaN	NaN	NaN	NaN	NaN	NaN	NaN	NaN	NaN	NaN	NaN	NaN	NaN	NaN	NaN	NaN	NaN	NaN	NaN	NaN	NaN	NaN	NaN	NaN	NaN	NaN	NaN	NaN
NaN	NaN	NaN	NaN	NaN	NaN	NaN	NaN	NaN	NaN	NaN	NaN	NaN	NaN	NaN	NaN	NaN	NaN	NaN	NaN	NaN	NaN	NaN	NaN	NaN	NaN	NaN	NaN	NaN	NaN	NaN	NaN	NaN	NaN	NaN	NaN	NaN	NaN	NaN	NaN	NaN	NaN	NaN	NaN	NaN	NaN	NaN	NaN	NaN	NaN
NaN	NaN	NaN	NaN	NaN	NaN	NaN	NaN	NaN	NaN	NaN	NaN	NaN	NaN	NaN	NaN	NaN	NaN	NaN	NaN	NaN	NaN	NaN	NaN	NaN	NaN	NaN	NaN	NaN	NaN	NaN	NaN	NaN	NaN	NaN	NaN	NaN	NaN	NaN	NaN	NaN	NaN	NaN	NaN	NaN	NaN	NaN	NaN	NaN	NaN
NaN	NaN	NaN	NaN	NaN	NaN	NaN	NaN	NaN	NaN	NaN	NaN	NaN	NaN	NaN	NaN	NaN	NaN	NaN	NaN	NaN	NaN	NaN	NaN	NaN	NaN	NaN	NaN	NaN	NaN	NaN	NaN	NaN	NaN	NaN	NaN	NaN	NaN	NaN	NaN	NaN	NaN	NaN	NaN	NaN	NaN	NaN	NaN	NaN	NaN
NaN	NaN	NaN	NaN	NaN	NaN	NaN	NaN	NaN	NaN	NaN	NaN	NaN	NaN	NaN	NaN	NaN	NaN	NaN	NaN	NaN	NaN	NaN	NaN	NaN	NaN	NaN	NaN	NaN	NaN	NaN	NaN	NaN	NaN	NaN	NaN	NaN	NaN	NaN	NaN	NaN	NaN	NaN	NaN	NaN	NaN	NaN	NaN	NaN	NaN
NaN	NaN	NaN	NaN	NaN	NaN	NaN	NaN	NaN	NaN	NaN	NaN	NaN	NaN	NaN	NaN	NaN	NaN	NaN	NaN	NaN	NaN	NaN	NaN	NaN	NaN	NaN	NaN	NaN	NaN	NaN	NaN	NaN	NaN	NaN	NaN	NaN	NaN	NaN	NaN	NaN	NaN	NaN	NaN	NaN	NaN	NaN	NaN	NaN	NaN
NaN	NaN	NaN	NaN	NaN	NaN	NaN	NaN	NaN	NaN	NaN	NaN	NaN	NaN	NaN	NaN	NaN	NaN	NaN	NaN	NaN	NaN	NaN	NaN	NaN	NaN	NaN	NaN	NaN	NaN	NaN	NaN	NaN	NaN	NaN	NaN	NaN	NaN	NaN	NaN	NaN	NaN	NaN	NaN	NaN	NaN	NaN	NaN	NaN	NaN
NaN	NaN	NaN	NaN	NaN	NaN	NaN	NaN	NaN	NaN	NaN	NaN	NaN	NaN	NaN	NaN	NaN	NaN	NaN	NaN	NaN	NaN	NaN	NaN	NaN	NaN	NaN	NaN	NaN	NaN	NaN	NaN	NaN	NaN	NaN	NaN	NaN	NaN	NaN	NaN	NaN	NaN	NaN	NaN	NaN	NaN	NaN	NaN	NaN	NaN
NaN	NaN	NaN	NaN	NaN	NaN	NaN	NaN	NaN	NaN	NaN	NaN	NaN	NaN	NaN	NaN	NaN	NaN	NaN	NaN	NaN	NaN	0.127054460104077	NaN	NaN	NaN	NaN	NaN	NaN	NaN	NaN	NaN	NaN	NaN	NaN	NaN	NaN	NaN	NaN	NaN	NaN	NaN	NaN	NaN	NaN	NaN	NaN	NaN	NaN	NaN
NaN	NaN	NaN	NaN	NaN	NaN	NaN	NaN	NaN	NaN	NaN	NaN	NaN	NaN	NaN	NaN	NaN	NaN	NaN	NaN	NaN	NaN	0.13285601518116	NaN	NaN	NaN	NaN	NaN	NaN	NaN	NaN	NaN	NaN	NaN	NaN	NaN	NaN	NaN	NaN	NaN	NaN	NaN	NaN	NaN	NaN	NaN	NaN	NaN	NaN	NaN
NaN	NaN	NaN	NaN	NaN	NaN	NaN	NaN	NaN	NaN	NaN	NaN	NaN	NaN	NaN	NaN	NaN	NaN	NaN	NaN	NaN	NaN	0.0578750017214953	NaN	NaN	NaN	NaN	NaN	NaN	NaN	NaN	NaN	NaN	NaN	NaN	NaN	NaN	NaN	NaN	NaN	NaN	NaN	NaN	NaN	NaN	NaN	NaN	NaN	NaN	NaN
NaN	NaN	NaN	NaN	NaN	NaN	NaN	NaN	NaN	NaN	NaN	NaN	NaN	NaN	NaN	NaN	NaN	NaN	NaN	NaN	NaN	NaN	0.0699302676401574	NaN	0.128065486734744	NaN	NaN	NaN	NaN	NaN	NaN	NaN	NaN	NaN	NaN	NaN	NaN	NaN	NaN	NaN	NaN	NaN	NaN	NaN	NaN	NaN	NaN	NaN	NaN	NaN
NaN	NaN	NaN	NaN	NaN	NaN	NaN	NaN	NaN	NaN	NaN	NaN	NaN	NaN	NaN	NaN	NaN	NaN	NaN	NaN	NaN	NaN	0.123856025705127	NaN	0.0815938084612183	NaN	NaN	NaN	NaN	NaN	NaN	NaN	NaN	NaN	NaN	NaN	NaN	NaN	NaN	NaN	NaN	NaN	NaN	NaN	NaN	NaN	NaN	NaN	NaN	NaN
NaN	NaN	NaN	NaN	NaN	NaN	NaN	NaN	NaN	NaN	NaN	NaN	NaN	NaN	NaN	NaN	NaN	NaN	NaN	NaN	NaN	NaN	0.116506202996269	NaN	0.105260844529448	NaN	NaN	NaN	NaN	NaN	NaN	NaN	NaN	NaN	NaN	NaN	NaN	NaN	NaN	NaN	NaN	NaN	NaN	NaN	NaN	NaN	NaN	NaN	NaN	NaN
NaN	NaN	NaN	NaN	NaN	NaN	NaN	NaN	NaN	NaN	NaN	NaN	NaN	NaN	NaN	NaN	NaN	NaN	NaN	NaN	NaN	NaN	0.0312987368711226	NaN	0.055676311284267	NaN	NaN	NaN	NaN	NaN	NaN	NaN	NaN	NaN	NaN	NaN	NaN	NaN	NaN	NaN	NaN	NaN	NaN	NaN	NaN	NaN	NaN	NaN	NaN	NaN
NaN	NaN	NaN	NaN	NaN	NaN	NaN	NaN	NaN	NaN	NaN	NaN	NaN	NaN	NaN	NaN	NaN	NaN	NaN	NaN	NaN	NaN	0.0979469538847824	NaN	0.118093792470079	NaN	NaN	NaN	NaN	NaN	NaN	NaN	NaN	NaN	NaN	NaN	NaN	NaN	NaN	NaN	NaN	NaN	NaN	NaN	NaN	NaN	NaN	NaN	NaN	NaN
NaN	NaN	NaN	NaN	NaN	NaN	NaN	NaN	NaN	NaN	NaN	NaN	NaN	NaN	NaN	NaN	NaN	NaN	NaN	NaN	NaN	NaN	0.191581558822552	NaN	0.0990742482075598	NaN	NaN	NaN	NaN	NaN	NaN	NaN	NaN	NaN	NaN	NaN	NaN	NaN	NaN	NaN	NaN	NaN	NaN	NaN	NaN	NaN	NaN	NaN	NaN	NaN
NaN	NaN	NaN	NaN	NaN	NaN	NaN	NaN	NaN	NaN	NaN	NaN	NaN	NaN	NaN	NaN	NaN	NaN	NaN	NaN	NaN	NaN	0.0326632449569373	NaN	0.0388529675903943	NaN	NaN	NaN	NaN	NaN	NaN	NaN	NaN	NaN	NaN	NaN	NaN	NaN	NaN	NaN	NaN	NaN	NaN	NaN	NaN	NaN	NaN	NaN	NaN	NaN
NaN	NaN	NaN	NaN	NaN	NaN	NaN	NaN	NaN	NaN	NaN	NaN	NaN	NaN	NaN	NaN	NaN	NaN	NaN	NaN	NaN	NaN	0.0560323798985001	NaN	0.0458744113572766	NaN	NaN	NaN	NaN	NaN	NaN	NaN	NaN	NaN	NaN	NaN	NaN	NaN	NaN	NaN	NaN	NaN	NaN	NaN	NaN	NaN	NaN	NaN	NaN	NaN
NaN	NaN	NaN	NaN	NaN	NaN	NaN	NaN	NaN	NaN	NaN	NaN	NaN	NaN	NaN	NaN	NaN	NaN	NaN	NaN	NaN	NaN	0.0817044755450715	NaN	0.0853535146370428	NaN	NaN	NaN	NaN	NaN	NaN	NaN	NaN	NaN	NaN	NaN	NaN	NaN	NaN	NaN	NaN	NaN	NaN	NaN	NaN	NaN	NaN	NaN	NaN	NaN
NaN	NaN	NaN	NaN	NaN	NaN	NaN	NaN	NaN	NaN	NaN	NaN	NaN	NaN	NaN	NaN	NaN	NaN	NaN	NaN	NaN	NaN	0.292596674910778	NaN	0.117311724435364	NaN	NaN	NaN	NaN	NaN	NaN	NaN	NaN	NaN	NaN	NaN	NaN	NaN	NaN	NaN	NaN	NaN	NaN	NaN	NaN	NaN	NaN	NaN	NaN	NaN
NaN	NaN	NaN	NaN	NaN	NaN	NaN	NaN	NaN	NaN	NaN	NaN	NaN	NaN	NaN	NaN	NaN	NaN	NaN	NaN	NaN	NaN	NaN	NaN	0.121855958086149	NaN	NaN	NaN	NaN	NaN	NaN	NaN	NaN	NaN	NaN	NaN	NaN	NaN	NaN	NaN	NaN	NaN	NaN	NaN	NaN	NaN	NaN	NaN	NaN	NaN
0.046830928286638	NaN	NaN	NaN	NaN	NaN	NaN	NaN	NaN	NaN	NaN	NaN	NaN	NaN	NaN	NaN	NaN	NaN	NaN	NaN	NaN	NaN	NaN	NaN	0.0650167588054652	NaN	NaN	NaN	NaN	NaN	NaN	NaN	NaN	NaN	NaN	NaN	NaN	NaN	NaN	NaN	NaN	NaN	NaN	NaN	NaN	NaN	NaN	NaN	NaN	NaN
NaN	NaN	NaN	NaN	NaN	NaN	NaN	NaN	NaN	NaN	NaN	NaN	NaN	NaN	NaN	NaN	NaN	NaN	NaN	NaN	NaN	NaN	NaN	NaN	0.280060333824803	NaN	NaN	NaN	NaN	NaN	NaN	NaN	NaN	NaN	NaN	NaN	NaN	NaN	NaN	NaN	NaN	NaN	NaN	NaN	NaN	NaN	NaN	NaN	NaN	NaN
NaN	NaN	NaN	NaN	NaN	NaN	NaN	NaN	NaN	NaN	NaN	NaN	NaN	NaN	NaN	NaN	NaN	NaN	NaN	NaN	NaN	NaN	NaN	NaN	0.369367166720755	NaN	NaN	NaN	NaN	NaN	NaN	NaN	NaN	NaN	NaN	NaN	NaN	NaN	NaN	NaN	NaN	NaN	NaN	NaN	NaN	NaN	NaN	NaN	NaN	NaN
0.0196427924892372	NaN	NaN	NaN	NaN	NaN	NaN	NaN	NaN	NaN	NaN	NaN	NaN	NaN	NaN	NaN	NaN	NaN	NaN	NaN	NaN	NaN	NaN	NaN	0.0727232083284245	NaN	NaN	NaN	NaN	NaN	NaN	NaN	NaN	NaN	NaN	NaN	NaN	NaN	NaN	NaN	NaN	NaN	NaN	NaN	NaN	NaN	NaN	NaN	NaN	NaN
0.391759880089019	NaN	NaN	NaN	NaN	NaN	NaN	NaN	NaN	NaN	NaN	NaN	NaN	NaN	NaN	NaN	NaN	NaN	NaN	NaN	NaN	NaN	NaN	NaN	0.117931831261663	NaN	NaN	NaN	NaN	NaN	NaN	NaN	NaN	NaN	NaN	NaN	NaN	NaN	NaN	NaN	NaN	NaN	NaN	NaN	NaN	NaN	NaN	NaN	NaN	NaN
0.565653908757916	NaN	NaN	NaN	NaN	NaN	NaN	NaN	NaN	NaN	NaN	NaN	NaN	NaN	NaN	NaN	NaN	NaN	NaN	NaN	NaN	NaN	NaN	NaN	0.313913655073138	NaN	NaN	NaN	NaN	NaN	NaN	NaN	NaN	NaN	NaN	NaN	NaN	NaN	NaN	NaN	NaN	NaN	NaN	NaN	NaN	NaN	NaN	NaN	NaN	NaN
0.14650791704642	NaN	NaN	NaN	NaN	NaN	NaN	NaN	NaN	NaN	NaN	NaN	NaN	NaN	NaN	NaN	NaN	NaN	NaN	NaN	NaN	NaN	NaN	NaN	NaN	NaN	NaN	NaN	NaN	NaN	NaN	NaN	NaN	NaN	NaN	NaN	NaN	NaN	NaN	NaN	NaN	NaN	NaN	NaN	NaN	NaN	NaN	NaN	NaN	NaN
0.0993500769206252	NaN	NaN	NaN	NaN	NaN	NaN	NaN	NaN	NaN	NaN	NaN	NaN	NaN	NaN	NaN	NaN	NaN	NaN	NaN	NaN	NaN	NaN	NaN	NaN	NaN	NaN	NaN	NaN	NaN	NaN	NaN	NaN	NaN	NaN	NaN	NaN	NaN	NaN	NaN	NaN	NaN	NaN	NaN	NaN	NaN	NaN	NaN	NaN	NaN
0.300948697452334	NaN	NaN	NaN	NaN	NaN	NaN	NaN	NaN	NaN	NaN	NaN	NaN	NaN	NaN	NaN	NaN	NaN	NaN	NaN	NaN	NaN	NaN	NaN	NaN	NaN	NaN	NaN	NaN	NaN	NaN	NaN	NaN	NaN	NaN	NaN	NaN	NaN	NaN	NaN	NaN	NaN	NaN	NaN	NaN	NaN	NaN	NaN	NaN	NaN
NaN	NaN	NaN	NaN	NaN	NaN	NaN	NaN	NaN	NaN	NaN	NaN	NaN	NaN	NaN	NaN	NaN	NaN	NaN	NaN	NaN	NaN	NaN	NaN	NaN	NaN	NaN	NaN	NaN	NaN	NaN	NaN	NaN	NaN	NaN	NaN	NaN	NaN	NaN	NaN	NaN	NaN	NaN	NaN	NaN	NaN	NaN	NaN	NaN	NaN
NaN	NaN	NaN	NaN	NaN	NaN	NaN	NaN	NaN	NaN	NaN	NaN	NaN	NaN	NaN	NaN	NaN	NaN	NaN	NaN	NaN	NaN	NaN	NaN	NaN	NaN	NaN	NaN	NaN	NaN	NaN	NaN	NaN	NaN	NaN	NaN	NaN	NaN	NaN	NaN	NaN	NaN	NaN	NaN	NaN	NaN	NaN	NaN	NaN	NaN
NaN	NaN	NaN	NaN	NaN	NaN	NaN	NaN	NaN	NaN	NaN	NaN	NaN	NaN	NaN	NaN	NaN	NaN	NaN	NaN	NaN	NaN	NaN	NaN	NaN	NaN	NaN	NaN	NaN	NaN	NaN	NaN	NaN	NaN	NaN	NaN	NaN	NaN	NaN	NaN	NaN	NaN	NaN	NaN	NaN	NaN	NaN	NaN	NaN	NaN
NaN	NaN	NaN	NaN	NaN	NaN	NaN	NaN	NaN	NaN	NaN	NaN	NaN	NaN	NaN	NaN	NaN	NaN	NaN	NaN	NaN	NaN	NaN	NaN	NaN	NaN	NaN	NaN	NaN	NaN	NaN	NaN	NaN	NaN	NaN	NaN	NaN	NaN	NaN	NaN	NaN	NaN	NaN	NaN	NaN	NaN	NaN	NaN	NaN	NaN
NaN	NaN	NaN	NaN	NaN	NaN	NaN	NaN	NaN	NaN	NaN	NaN	NaN	NaN	NaN	NaN	NaN	NaN	NaN	NaN	NaN	NaN	NaN	NaN	NaN	NaN	NaN	NaN	NaN	NaN	NaN	NaN	NaN	NaN	NaN	NaN	NaN	NaN	NaN	NaN	NaN	NaN	NaN	NaN	NaN	NaN	NaN	NaN	NaN	NaN
NaN	NaN	NaN	NaN	NaN	NaN	NaN	NaN	NaN	NaN	NaN	NaN	NaN	NaN	NaN	NaN	NaN	NaN	NaN	NaN	NaN	NaN	NaN	NaN	NaN	NaN	NaN	NaN	NaN	NaN	NaN	NaN	NaN	NaN	NaN	NaN	NaN	NaN	NaN	NaN	NaN	NaN	NaN	NaN	NaN	NaN	NaN	NaN	NaN	NaN
NaN	NaN	NaN	NaN	NaN	NaN	NaN	NaN	NaN	NaN	NaN	NaN	NaN	NaN	NaN	NaN	NaN	NaN	NaN	NaN	NaN	NaN	NaN	NaN	NaN	NaN	NaN	NaN	NaN	NaN	NaN	NaN	NaN	NaN	NaN	NaN	NaN	NaN	NaN	NaN	NaN	NaN	NaN	NaN	NaN	NaN	NaN	NaN	NaN	NaN
NaN	NaN	NaN	NaN	NaN	NaN	NaN	NaN	NaN	NaN	NaN	NaN	NaN	NaN	NaN	NaN	NaN	NaN	NaN	NaN	NaN	NaN	NaN	NaN	NaN	NaN	NaN	NaN	NaN	NaN	NaN	NaN	NaN	NaN	NaN	NaN	NaN	NaN	NaN	NaN	NaN	NaN	NaN	NaN	NaN	NaN	NaN	NaN	NaN	NaN
NaN	NaN	NaN	NaN	NaN	NaN	NaN	NaN	NaN	NaN	NaN	NaN	NaN	NaN	NaN	NaN	NaN	NaN	NaN	NaN	NaN	NaN	NaN	NaN	NaN	NaN	NaN	NaN	NaN	NaN	NaN	NaN	NaN	NaN	NaN	NaN	NaN	NaN	NaN	NaN	NaN	NaN	NaN	NaN	NaN	NaN	NaN	NaN	NaN	NaN
NaN	NaN	NaN	NaN	NaN	NaN	NaN	NaN	NaN	NaN	NaN	NaN	NaN	NaN	NaN	NaN	NaN	NaN	NaN	NaN	NaN	NaN	NaN	NaN	NaN	NaN	NaN	NaN	NaN	NaN	NaN	NaN	NaN	NaN	NaN	NaN	NaN	NaN	NaN	NaN	NaN	NaN	NaN	NaN	NaN	NaN	NaN	NaN	NaN	NaN
NaN	NaN	NaN	NaN	NaN	NaN	NaN	NaN	NaN	NaN	NaN	NaN	NaN	NaN	NaN	NaN	NaN	NaN	NaN	NaN	NaN	NaN	NaN	NaN	NaN	NaN	NaN	NaN	NaN	NaN	NaN	NaN	NaN	NaN	NaN	NaN	NaN	NaN	NaN	NaN	NaN	NaN	NaN	NaN	NaN	NaN	NaN	NaN	NaN	NaN
NaN	NaN	NaN	NaN	NaN	NaN	NaN	NaN	NaN	NaN	NaN	NaN	NaN	NaN	NaN	NaN	NaN	NaN	NaN	NaN	NaN	NaN	NaN	NaN	NaN	NaN	NaN	NaN	NaN	NaN	NaN	NaN	NaN	NaN	NaN	NaN	NaN	NaN	NaN	NaN	NaN	NaN	NaN	NaN	NaN	NaN	NaN	NaN	NaN	NaN
NaN	NaN	NaN	NaN	NaN	NaN	NaN	NaN	NaN	NaN	NaN	NaN	NaN	NaN	NaN	NaN	NaN	NaN	NaN	NaN	NaN	NaN	NaN	NaN	NaN	NaN	NaN	NaN	NaN	NaN	NaN	NaN	NaN	NaN	NaN	NaN	NaN	NaN	NaN	NaN	NaN	NaN	NaN	NaN	NaN	NaN	NaN	NaN	NaN	NaN
NaN	NaN	NaN	NaN	NaN	NaN	NaN	NaN	NaN	NaN	NaN	NaN	NaN	NaN	NaN	NaN	NaN	NaN	NaN	NaN	NaN	NaN	NaN	NaN	NaN	NaN	NaN	NaN	NaN	NaN	NaN	NaN	NaN	NaN	NaN	NaN	NaN	NaN	NaN	NaN	NaN	NaN	NaN	NaN	NaN	NaN	NaN	NaN	NaN	NaN
NaN	NaN	NaN	NaN	NaN	NaN	NaN	NaN	NaN	NaN	NaN	NaN	NaN	NaN	NaN	NaN	NaN	NaN	NaN	NaN	NaN	NaN	NaN	NaN	NaN	NaN	NaN	NaN	NaN	NaN	NaN	NaN	NaN	NaN	NaN	NaN	NaN	NaN	NaN	NaN	NaN	NaN	NaN	NaN	NaN	NaN	NaN	NaN	NaN	NaN
NaN	NaN	NaN	NaN	NaN	NaN	NaN	NaN	NaN	NaN	NaN	NaN	NaN	NaN	NaN	NaN	NaN	NaN	NaN	NaN	NaN	NaN	NaN	NaN	NaN	NaN	NaN	NaN	NaN	NaN	NaN	NaN	NaN	NaN	NaN	NaN	NaN	NaN	NaN	NaN	NaN	NaN	NaN	NaN	NaN	NaN	NaN	NaN	NaN	NaN
NaN	NaN	NaN	NaN	NaN	NaN	NaN	NaN	NaN	NaN	NaN	NaN	NaN	NaN	NaN	NaN	NaN	NaN	NaN	NaN	NaN	NaN	NaN	NaN	NaN	NaN	NaN	NaN	NaN	NaN	NaN	NaN	NaN	NaN	NaN	NaN	NaN	NaN	NaN	NaN	NaN	NaN	NaN	NaN	NaN	NaN	NaN	NaN	NaN	NaN
NaN	NaN	NaN	NaN	NaN	NaN	NaN	NaN	NaN	NaN	NaN	NaN	NaN	NaN	NaN	NaN	NaN	NaN	NaN	NaN	NaN	NaN	NaN	NaN	NaN	NaN	NaN	NaN	NaN	NaN	NaN	NaN	NaN	NaN	NaN	NaN	NaN	NaN	NaN	NaN	NaN	NaN	NaN	NaN	NaN	NaN	NaN	NaN	NaN	NaN
NaN	NaN	NaN	NaN	NaN	NaN	NaN	NaN	NaN	NaN	NaN	NaN	NaN	NaN	NaN	NaN	NaN	NaN	NaN	NaN	NaN	NaN	NaN	NaN	NaN	NaN	NaN	NaN	NaN	NaN	NaN	NaN	NaN	NaN	NaN	NaN	NaN	NaN	NaN	NaN	NaN	NaN	NaN	NaN	NaN	NaN	NaN	NaN	NaN	NaN
NaN	NaN	NaN	NaN	NaN	NaN	NaN	NaN	NaN	NaN	NaN	NaN	NaN	NaN	NaN	NaN	NaN	NaN	NaN	NaN	NaN	NaN	NaN	NaN	NaN	0.30201881965514	NaN	NaN	NaN	NaN	NaN	NaN	NaN	NaN	NaN	NaN	NaN	NaN	NaN	NaN	NaN	NaN	NaN	NaN	NaN	NaN	NaN	NaN	NaN	NaN
NaN	NaN	NaN	NaN	NaN	NaN	NaN	NaN	NaN	NaN	NaN	NaN	NaN	NaN	NaN	NaN	NaN	NaN	NaN	NaN	NaN	NaN	NaN	NaN	NaN	0.21942766766796	NaN	NaN	NaN	NaN	NaN	NaN	NaN	NaN	NaN	NaN	NaN	NaN	NaN	NaN	NaN	NaN	NaN	NaN	NaN	NaN	NaN	NaN	NaN	NaN
NaN	NaN	NaN	NaN	NaN	NaN	NaN	NaN	NaN	NaN	NaN	NaN	NaN	NaN	NaN	NaN	NaN	NaN	NaN	NaN	NaN	NaN	NaN	NaN	NaN	0.0339213746697621	NaN	NaN	NaN	NaN	NaN	NaN	NaN	NaN	NaN	NaN	NaN	NaN	NaN	NaN	NaN	NaN	NaN	NaN	NaN	NaN	NaN	NaN	NaN	NaN
NaN	NaN	NaN	NaN	NaN	NaN	NaN	NaN	NaN	NaN	NaN	NaN	NaN	NaN	NaN	NaN	NaN	NaN	NaN	NaN	NaN	NaN	NaN	NaN	NaN	0.0634521310732152	NaN	NaN	NaN	NaN	NaN	NaN	NaN	NaN	NaN	NaN	NaN	NaN	NaN	NaN	NaN	NaN	NaN	NaN	NaN	NaN	NaN	NaN	NaN	NaN
NaN	NaN	NaN	NaN	NaN	NaN	NaN	NaN	NaN	NaN	NaN	NaN	NaN	NaN	NaN	NaN	NaN	NaN	NaN	NaN	NaN	NaN	NaN	NaN	NaN	0.0170388985247366	NaN	NaN	NaN	NaN	NaN	NaN	NaN	NaN	NaN	NaN	NaN	NaN	NaN	NaN	NaN	NaN	NaN	NaN	NaN	NaN	NaN	NaN	NaN	NaN
NaN	NaN	NaN	NaN	NaN	NaN	NaN	NaN	NaN	NaN	NaN	NaN	NaN	NaN	NaN	NaN	NaN	NaN	NaN	NaN	NaN	NaN	NaN	NaN	0.179385531493355	0.0261867767103948	NaN	NaN	NaN	NaN	NaN	NaN	NaN	NaN	NaN	NaN	NaN	NaN	NaN	NaN	NaN	NaN	NaN	NaN	NaN	NaN	NaN	NaN	NaN	NaN
NaN	NaN	NaN	NaN	NaN	NaN	NaN	NaN	NaN	NaN	NaN	NaN	NaN	NaN	NaN	NaN	NaN	NaN	NaN	NaN	NaN	NaN	NaN	NaN	0.0438724006242775	0.0248861130475195	NaN	NaN	NaN	NaN	0.0952449969244498	NaN	NaN	NaN	NaN	NaN	NaN	NaN	NaN	NaN	NaN	NaN	NaN	NaN	NaN	NaN	NaN	NaN	NaN	NaN
NaN	NaN	NaN	NaN	NaN	NaN	NaN	NaN	NaN	NaN	NaN	NaN	NaN	NaN	NaN	NaN	NaN	NaN	NaN	NaN	NaN	NaN	NaN	NaN	0.0530511395488681	0.0425740418751674	NaN	NaN	NaN	NaN	0.0837195286174468	NaN	NaN	NaN	NaN	NaN	NaN	NaN	NaN	NaN	NaN	NaN	NaN	NaN	NaN	NaN	NaN	NaN	NaN	NaN
0.0236481344756968	NaN	NaN	NaN	NaN	NaN	NaN	NaN	NaN	NaN	NaN	NaN	NaN	NaN	NaN	NaN	NaN	NaN	NaN	NaN	NaN	NaN	NaN	NaN	0.0690187122744546	0.0198230267516253	NaN	NaN	NaN	NaN	0.123436221758223	NaN	NaN	NaN	NaN	NaN	NaN	NaN	NaN	NaN	NaN	NaN	NaN	NaN	NaN	NaN	NaN	NaN	NaN	NaN
0.0158233446496058	NaN	NaN	NaN	NaN	NaN	NaN	NaN	NaN	NaN	NaN	NaN	NaN	NaN	NaN	NaN	NaN	NaN	NaN	NaN	NaN	NaN	NaN	NaN	0.0565338842373248	0.0509486157474335	NaN	NaN	NaN	NaN	0.072456327357062	NaN	NaN	NaN	NaN	NaN	NaN	NaN	NaN	NaN	NaN	NaN	NaN	NaN	NaN	NaN	NaN	NaN	NaN	NaN
0.0148232754953753	NaN	NaN	NaN	NaN	NaN	NaN	NaN	NaN	NaN	NaN	NaN	NaN	NaN	NaN	NaN	NaN	NaN	NaN	NaN	NaN	NaN	NaN	NaN	0.0390234298934478	0.0255617913163735	NaN	NaN	0.234176529723185	NaN	0.0845294062923822	NaN	NaN	NaN	NaN	NaN	NaN	NaN	NaN	NaN	NaN	NaN	NaN	NaN	NaN	NaN	NaN	NaN	NaN	NaN
0.0611632468004452	NaN	NaN	NaN	NaN	NaN	NaN	NaN	NaN	NaN	NaN	NaN	NaN	NaN	NaN	NaN	NaN	NaN	NaN	NaN	NaN	NaN	NaN	NaN	0.0503976528001305	0.0778740822127122	NaN	NaN	0.0230326472791872	NaN	0.0303954035249007	NaN	NaN	NaN	NaN	NaN	NaN	NaN	NaN	NaN	NaN	NaN	NaN	NaN	NaN	NaN	NaN	NaN	NaN	NaN
0.0149735591862034	NaN	NaN	NaN	NaN	NaN	NaN	NaN	NaN	NaN	NaN	NaN	NaN	NaN	NaN	NaN	NaN	NaN	NaN	NaN	NaN	NaN	NaN	NaN	0.281339098025172	NaN	NaN	NaN	0.0277918141927926	NaN	0.0498425226472752	NaN	NaN	NaN	NaN	NaN	NaN	NaN	NaN	NaN	NaN	NaN	NaN	NaN	NaN	NaN	NaN	NaN	NaN	NaN
0.0794910884128679	NaN	NaN	NaN	NaN	NaN	NaN	NaN	NaN	NaN	NaN	NaN	NaN	NaN	NaN	NaN	NaN	NaN	NaN	NaN	NaN	NaN	NaN	NaN	0.407623827814237	NaN	NaN	NaN	0.195960060175056	0.362589252701923	0.026841954717828	NaN	NaN	NaN	NaN	NaN	NaN	NaN	NaN	NaN	NaN	NaN	NaN	NaN	NaN	NaN	NaN	NaN	NaN	NaN
0.0208603005064165	NaN	NaN	NaN	NaN	NaN	NaN	NaN	NaN	NaN	NaN	NaN	NaN	NaN	NaN	NaN	NaN	NaN	NaN	NaN	NaN	NaN	NaN	NaN	0.163925542772843	NaN	NaN	NaN	0.221356637755471	0.060679587405793	0.0162987564730087	NaN	NaN	NaN	NaN	NaN	NaN	NaN	NaN	NaN	NaN	NaN	NaN	NaN	NaN	NaN	NaN	NaN	NaN	NaN
0.0869932668642323	NaN	NaN	NaN	0.0402120912981911	NaN	NaN	NaN	NaN	NaN	NaN	NaN	NaN	NaN	NaN	NaN	NaN	NaN	NaN	NaN	NaN	NaN	NaN	NaN	0.031547981252764	NaN	NaN	NaN	0.228941368053449	0.0608179163999957	NaN	NaN	NaN	NaN	NaN	NaN	NaN	NaN	NaN	NaN	NaN	NaN	NaN	NaN	NaN	NaN	NaN	NaN	NaN	NaN
0.0784379564347365	NaN	NaN	NaN	0.0994918267411967	NaN	NaN	NaN	NaN	NaN	NaN	NaN	NaN	NaN	NaN	NaN	NaN	NaN	NaN	NaN	NaN	NaN	NaN	NaN	0.34739347728641	NaN	NaN	NaN	NaN	0.0333120840037181	NaN	NaN	NaN	NaN	NaN	NaN	NaN	NaN	NaN	NaN	NaN	NaN	NaN	NaN	NaN	NaN	NaN	NaN	NaN	NaN
0.0236601815472224	NaN	NaN	NaN	0.111114434859728	NaN	NaN	NaN	NaN	NaN	NaN	NaN	NaN	NaN	NaN	NaN	NaN	NaN	NaN	NaN	NaN	NaN	NaN	NaN	NaN	NaN	NaN	NaN	NaN	0.0293923095540117	NaN	NaN	NaN	NaN	NaN	NaN	NaN	NaN	NaN	NaN	NaN	NaN	NaN	NaN	NaN	NaN	NaN	NaN	NaN	NaN
0.0589197926921386	NaN	NaN	NaN	0.050965099834903	NaN	NaN	NaN	NaN	NaN	NaN	NaN	NaN	NaN	NaN	NaN	NaN	NaN	NaN	NaN	NaN	NaN	NaN	NaN	NaN	0.0327214188448411	NaN	NaN	NaN	0.0389102406043378	NaN	NaN	NaN	NaN	NaN	NaN	NaN	NaN	NaN	NaN	NaN	NaN	NaN	NaN	NaN	NaN	NaN	NaN	NaN	NaN
0.0119800354150762	NaN	NaN	NaN	0.0984844848219789	NaN	NaN	NaN	NaN	NaN	NaN	NaN	NaN	NaN	NaN	NaN	NaN	NaN	NaN	NaN	NaN	NaN	NaN	NaN	NaN	0.0334676318005992	NaN	NaN	NaN	0.0436777089618232	NaN	NaN	NaN	NaN	NaN	NaN	NaN	NaN	NaN	NaN	NaN	NaN	NaN	NaN	NaN	NaN	NaN	NaN	NaN	NaN
0.0814281774829717	NaN	NaN	NaN	0.0359776083957771	NaN	NaN	NaN	NaN	NaN	NaN	NaN	NaN	NaN	NaN	NaN	NaN	NaN	NaN	NaN	NaN	NaN	NaN	NaN	NaN	0.0166900309164647	NaN	NaN	NaN	0.0760506925083039	NaN	NaN	NaN	NaN	NaN	NaN	NaN	NaN	NaN	NaN	NaN	NaN	NaN	NaN	NaN	NaN	NaN	NaN	NaN	NaN
0.112367699953504	NaN	NaN	NaN	NaN	NaN	NaN	NaN	NaN	NaN	NaN	NaN	NaN	NaN	NaN	NaN	NaN	NaN	NaN	NaN	NaN	NaN	NaN	NaN	NaN	0.0198278897904206	NaN	NaN	NaN	NaN	NaN	NaN	NaN	NaN	NaN	NaN	NaN	NaN	NaN	NaN	NaN	NaN	NaN	NaN	NaN	NaN	NaN	NaN	NaN	NaN
0.101560310724029	NaN	NaN	NaN	NaN	NaN	NaN	NaN	NaN	NaN	NaN	NaN	NaN	NaN	NaN	NaN	NaN	NaN	NaN	NaN	NaN	NaN	NaN	NaN	NaN	0.00937189615788602	NaN	NaN	NaN	NaN	NaN	NaN	NaN	NaN	NaN	NaN	NaN	NaN	NaN	NaN	NaN	NaN	NaN	NaN	NaN	NaN	NaN	NaN	NaN	NaN
0.0464792899582162	NaN	NaN	NaN	NaN	NaN	NaN	NaN	NaN	NaN	NaN	NaN	NaN	NaN	NaN	NaN	NaN	NaN	NaN	NaN	NaN	NaN	NaN	NaN	NaN	0.0148150984421813	NaN	NaN	NaN	NaN	NaN	NaN	NaN	NaN	NaN	NaN	NaN	NaN	NaN	NaN	NaN	NaN	NaN	NaN	NaN	NaN	NaN	NaN	NaN	NaN
0.0994118039935	NaN	NaN	NaN	NaN	NaN	NaN	NaN	NaN	NaN	NaN	NaN	NaN	NaN	NaN	NaN	NaN	NaN	NaN	NaN	NaN	NaN	NaN	NaN	NaN	0.03067048872316	NaN	NaN	NaN	NaN	NaN	NaN	NaN	NaN	NaN	NaN	NaN	NaN	NaN	NaN	NaN	NaN	NaN	NaN	NaN	NaN	NaN	NaN	NaN	NaN
0.0429546701584131	NaN	NaN	NaN	NaN	NaN	NaN	NaN	NaN	NaN	NaN	NaN	NaN	NaN	NaN	NaN	NaN	NaN	NaN	NaN	NaN	NaN	NaN	NaN	NaN	NaN	NaN	NaN	NaN	NaN	NaN	NaN	NaN	NaN	NaN	NaN	NaN	NaN	NaN	NaN	NaN	NaN	NaN	NaN	NaN	NaN	NaN	NaN	NaN	NaN
NaN	NaN	NaN	NaN	NaN	NaN	NaN	NaN	NaN	NaN	NaN	NaN	NaN	NaN	NaN	NaN	NaN	NaN	NaN	NaN	NaN	NaN	NaN	NaN	NaN	NaN	NaN	NaN	NaN	NaN	NaN	NaN	NaN	NaN	NaN	NaN	NaN	NaN	NaN	NaN	NaN	NaN	NaN	NaN	NaN	NaN	NaN	NaN	NaN	NaN
NaN	NaN	NaN	NaN	NaN	NaN	NaN	NaN	NaN	NaN	NaN	NaN	NaN	NaN	NaN	NaN	NaN	NaN	NaN	NaN	NaN	NaN	NaN	NaN	NaN	NaN	0.0792371828569645	NaN	NaN	NaN	NaN	NaN	NaN	NaN	NaN	NaN	NaN	NaN	NaN	NaN	NaN	NaN	NaN	NaN	NaN	NaN	NaN	NaN	NaN	NaN
NaN	NaN	NaN	NaN	NaN	NaN	NaN	NaN	NaN	NaN	NaN	NaN	NaN	NaN	NaN	NaN	NaN	NaN	NaN	NaN	NaN	NaN	NaN	NaN	NaN	NaN	0.0758045919921081	NaN	NaN	NaN	NaN	NaN	NaN	NaN	NaN	NaN	NaN	NaN	NaN	NaN	NaN	NaN	NaN	NaN	NaN	NaN	NaN	NaN	NaN	NaN
NaN	NaN	NaN	NaN	NaN	NaN	NaN	NaN	NaN	NaN	NaN	NaN	NaN	NaN	NaN	NaN	NaN	NaN	NaN	NaN	NaN	NaN	NaN	NaN	NaN	NaN	0.0425363862987736	0.105416777697447	NaN	NaN	NaN	NaN	NaN	NaN	NaN	NaN	NaN	NaN	NaN	NaN	NaN	NaN	NaN	NaN	NaN	NaN	NaN	NaN	NaN	NaN
NaN	NaN	NaN	NaN	NaN	NaN	NaN	NaN	NaN	NaN	NaN	NaN	NaN	NaN	NaN	NaN	NaN	NaN	NaN	NaN	NaN	NaN	NaN	0.0442285228107527	NaN	NaN	0.0706460994349987	0.0645915690511839	NaN	NaN	NaN	NaN	NaN	NaN	NaN	NaN	NaN	NaN	NaN	NaN	NaN	NaN	NaN	NaN	NaN	NaN	NaN	NaN	NaN	NaN
NaN	NaN	NaN	NaN	NaN	NaN	NaN	NaN	NaN	NaN	NaN	NaN	NaN	NaN	NaN	NaN	NaN	NaN	NaN	NaN	NaN	NaN	NaN	0.0766762269340235	NaN	NaN	0.0679292161517937	0.069969964111473	NaN	NaN	NaN	NaN	NaN	NaN	NaN	NaN	NaN	NaN	NaN	NaN	NaN	NaN	NaN	NaN	NaN	NaN	NaN	NaN	NaN	NaN
NaN	NaN	NaN	NaN	NaN	NaN	NaN	NaN	NaN	NaN	NaN	NaN	NaN	NaN	NaN	NaN	NaN	NaN	NaN	NaN	NaN	NaN	NaN	0.0554831767219863	NaN	NaN	0.0107555097877072	0.0724860181213515	NaN	NaN	NaN	NaN	NaN	NaN	NaN	NaN	NaN	NaN	NaN	NaN	NaN	NaN	NaN	NaN	NaN	NaN	NaN	NaN	NaN	NaN
NaN	NaN	NaN	NaN	NaN	NaN	NaN	NaN	NaN	NaN	NaN	NaN	NaN	NaN	NaN	NaN	NaN	NaN	NaN	NaN	NaN	NaN	NaN	0.0874055134222525	NaN	NaN	0.0880049364092874	0.0134394723621193	NaN	NaN	NaN	NaN	NaN	NaN	NaN	NaN	NaN	NaN	NaN	NaN	NaN	NaN	NaN	NaN	NaN	NaN	NaN	NaN	NaN	NaN
NaN	NaN	NaN	NaN	NaN	NaN	NaN	NaN	NaN	NaN	NaN	NaN	NaN	NaN	NaN	NaN	NaN	NaN	NaN	NaN	NaN	NaN	NaN	0.00965992532973019	NaN	NaN	0.0383953086603105	0.123936574482406	NaN	NaN	NaN	NaN	NaN	NaN	NaN	NaN	NaN	NaN	NaN	NaN	NaN	NaN	NaN	NaN	NaN	NaN	NaN	NaN	NaN	NaN
NaN	NaN	NaN	NaN	NaN	NaN	NaN	NaN	NaN	NaN	NaN	NaN	NaN	NaN	NaN	NaN	NaN	NaN	NaN	NaN	NaN	NaN	NaN	0.0511790169300341	NaN	NaN	0.0629311240475357	0.199191532726126	NaN	0.176813151252357	NaN	NaN	NaN	NaN	NaN	NaN	NaN	NaN	NaN	NaN	NaN	NaN	NaN	NaN	NaN	NaN	NaN	NaN	NaN	NaN
NaN	NaN	NaN	NaN	NaN	NaN	NaN	NaN	NaN	NaN	NaN	NaN	NaN	NaN	NaN	NaN	NaN	NaN	NaN	NaN	NaN	NaN	NaN	0.0702355270942072	NaN	NaN	0.0849101228688145	0.0686831103104246	NaN	0.0826732891478738	NaN	NaN	NaN	NaN	NaN	NaN	NaN	NaN	NaN	NaN	NaN	NaN	NaN	NaN	NaN	NaN	NaN	NaN	NaN	NaN
NaN	NaN	NaN	NaN	NaN	NaN	NaN	NaN	NaN	NaN	NaN	NaN	NaN	NaN	NaN	NaN	NaN	NaN	NaN	NaN	NaN	NaN	NaN	0.058084764793177	NaN	NaN	0.0674856193312115	0.0797993371004942	NaN	0.0404491424013179	NaN	NaN	NaN	NaN	NaN	NaN	NaN	NaN	NaN	NaN	NaN	NaN	NaN	NaN	NaN	NaN	NaN	NaN	NaN	NaN
NaN	NaN	NaN	NaN	NaN	NaN	NaN	NaN	NaN	NaN	NaN	NaN	NaN	NaN	NaN	NaN	NaN	NaN	NaN	NaN	NaN	NaN	NaN	0.0791093555297217	NaN	NaN	0.461068028680981	0.111981261331507	NaN	0.0520968905212331	NaN	NaN	NaN	NaN	NaN	NaN	NaN	NaN	NaN	NaN	NaN	NaN	NaN	NaN	NaN	NaN	NaN	NaN	NaN	NaN
NaN	NaN	NaN	NaN	NaN	NaN	NaN	NaN	NaN	NaN	NaN	NaN	NaN	NaN	NaN	NaN	NaN	NaN	NaN	NaN	NaN	NaN	NaN	0.102988133750487	NaN	NaN	0.188390375289883	NaN	NaN	0.103941806483547	NaN	NaN	NaN	NaN	NaN	NaN	NaN	NaN	NaN	NaN	NaN	NaN	NaN	NaN	NaN	NaN	NaN	NaN	NaN	NaN
0.082977152590106	NaN	NaN	NaN	NaN	NaN	NaN	NaN	NaN	NaN	NaN	NaN	NaN	NaN	NaN	NaN	NaN	NaN	NaN	NaN	NaN	NaN	NaN	0.0993190692233257	NaN	NaN	NaN	NaN	NaN	0.0624239514387617	NaN	NaN	NaN	NaN	NaN	NaN	NaN	NaN	NaN	NaN	NaN	NaN	NaN	NaN	NaN	NaN	NaN	NaN	NaN	NaN
0.0879169704902694	NaN	NaN	NaN	NaN	0.0987173844584773	NaN	NaN	NaN	NaN	NaN	NaN	NaN	NaN	NaN	NaN	NaN	NaN	NaN	NaN	NaN	NaN	NaN	0.115656520204224	NaN	NaN	NaN	NaN	NaN	0.0612132480150619	NaN	NaN	NaN	NaN	NaN	NaN	NaN	NaN	NaN	NaN	NaN	NaN	NaN	NaN	NaN	NaN	NaN	NaN	NaN	NaN
0.0783243272942958	NaN	NaN	NaN	NaN	0.0251572902082183	NaN	NaN	NaN	NaN	NaN	NaN	NaN	NaN	NaN	NaN	NaN	NaN	NaN	NaN	NaN	NaN	NaN	NaN	NaN	NaN	NaN	NaN	NaN	0.042703845556167	NaN	NaN	NaN	NaN	NaN	NaN	NaN	NaN	NaN	NaN	NaN	NaN	NaN	NaN	NaN	NaN	NaN	NaN	NaN	NaN
0.118583231948577	NaN	NaN	NaN	NaN	0.360175215413181	NaN	NaN	NaN	NaN	NaN	NaN	NaN	NaN	NaN	NaN	NaN	NaN	NaN	NaN	NaN	NaN	NaN	NaN	NaN	NaN	NaN	NaN	NaN	0.0980567482870411	NaN	NaN	NaN	NaN	NaN	NaN	NaN	NaN	NaN	NaN	NaN	NaN	NaN	NaN	NaN	NaN	NaN	NaN	NaN	NaN
0.104070344511894	NaN	NaN	NaN	NaN	0.360327670826675	NaN	NaN	NaN	NaN	NaN	NaN	NaN	NaN	NaN	NaN	NaN	NaN	NaN	NaN	NaN	NaN	NaN	NaN	NaN	NaN	NaN	NaN	NaN	0.0717389784557967	NaN	NaN	NaN	NaN	NaN	NaN	NaN	NaN	NaN	NaN	NaN	NaN	NaN	NaN	NaN	NaN	NaN	NaN	NaN	NaN
NaN	NaN	NaN	NaN	NaN	0.121713019102088	NaN	NaN	NaN	NaN	NaN	NaN	NaN	NaN	NaN	NaN	NaN	NaN	NaN	NaN	NaN	NaN	NaN	NaN	NaN	NaN	NaN	NaN	NaN	0.0518460030183433	NaN	NaN	NaN	NaN	NaN	NaN	NaN	NaN	NaN	NaN	NaN	NaN	NaN	NaN	NaN	NaN	NaN	NaN	NaN	NaN
NaN	NaN	NaN	NaN	NaN	0.0578745082024769	NaN	NaN	NaN	NaN	NaN	NaN	NaN	NaN	NaN	NaN	NaN	NaN	NaN	NaN	NaN	NaN	NaN	NaN	NaN	NaN	NaN	NaN	NaN	0.29041266278002	NaN	NaN	NaN	NaN	NaN	NaN	NaN	NaN	NaN	NaN	NaN	NaN	NaN	NaN	NaN	NaN	NaN	NaN	NaN	NaN
NaN	NaN	NaN	NaN	NaN	NaN	NaN	NaN	NaN	NaN	NaN	NaN	NaN	NaN	NaN	NaN	NaN	NaN	NaN	NaN	NaN	NaN	NaN	NaN	NaN	NaN	NaN	NaN	NaN	NaN	NaN	NaN	NaN	NaN	NaN	NaN	NaN	NaN	NaN	NaN	NaN	NaN	NaN	NaN	NaN	NaN	NaN	NaN	NaN	NaN
NaN	NaN	NaN	NaN	NaN	NaN	NaN	NaN	NaN	NaN	NaN	NaN	NaN	NaN	NaN	NaN	NaN	NaN	NaN	NaN	NaN	NaN	NaN	NaN	NaN	NaN	NaN	NaN	NaN	NaN	NaN	NaN	NaN	NaN	NaN	NaN	NaN	NaN	NaN	NaN	NaN	NaN	NaN	NaN	NaN	NaN	NaN	NaN	NaN	NaN
NaN	NaN	NaN	NaN	NaN	NaN	NaN	NaN	NaN	NaN	NaN	NaN	NaN	NaN	NaN	NaN	NaN	NaN	NaN	NaN	NaN	NaN	NaN	NaN	NaN	NaN	NaN	NaN	NaN	NaN	NaN	NaN	NaN	NaN	NaN	NaN	NaN	NaN	NaN	NaN	NaN	NaN	NaN	NaN	NaN	NaN	NaN	NaN	NaN	NaN
NaN	NaN	NaN	NaN	NaN	NaN	NaN	NaN	NaN	NaN	NaN	NaN	NaN	NaN	NaN	NaN	NaN	NaN	NaN	NaN	NaN	NaN	NaN	NaN	NaN	NaN	NaN	NaN	NaN	NaN	NaN	NaN	NaN	NaN	NaN	NaN	NaN	NaN	NaN	NaN	NaN	NaN	NaN	NaN	NaN	NaN	NaN	NaN	NaN	NaN
NaN	NaN	NaN	NaN	NaN	NaN	NaN	NaN	NaN	NaN	NaN	NaN	NaN	NaN	NaN	NaN	NaN	NaN	NaN	NaN	NaN	NaN	NaN	NaN	NaN	NaN	NaN	NaN	NaN	NaN	NaN	NaN	NaN	NaN	NaN	NaN	NaN	NaN	NaN	NaN	NaN	NaN	NaN	NaN	NaN	NaN	NaN	NaN	NaN	NaN
NaN	NaN	NaN	NaN	NaN	NaN	NaN	NaN	NaN	NaN	NaN	NaN	NaN	NaN	NaN	NaN	NaN	NaN	NaN	NaN	NaN	NaN	NaN	NaN	NaN	NaN	NaN	NaN	NaN	NaN	NaN	NaN	NaN	NaN	NaN	NaN	NaN	NaN	NaN	NaN	NaN	NaN	NaN	NaN	NaN	NaN	NaN	NaN	NaN	NaN
NaN	NaN	NaN	NaN	NaN	NaN	NaN	NaN	NaN	NaN	NaN	NaN	NaN	NaN	NaN	NaN	NaN	NaN	NaN	NaN	NaN	NaN	NaN	NaN	NaN	NaN	NaN	NaN	NaN	NaN	NaN	NaN	NaN	NaN	NaN	NaN	NaN	NaN	NaN	NaN	NaN	NaN	NaN	NaN	NaN	NaN	NaN	NaN	NaN	NaN
NaN	NaN	NaN	NaN	NaN	NaN	NaN	NaN	NaN	NaN	NaN	NaN	NaN	NaN	NaN	NaN	NaN	NaN	NaN	NaN	NaN	NaN	NaN	NaN	NaN	NaN	NaN	NaN	NaN	NaN	NaN	NaN	NaN	NaN	NaN	NaN	NaN	NaN	NaN	NaN	NaN	NaN	NaN	NaN	NaN	NaN	NaN	NaN	NaN	NaN
NaN	NaN	NaN	NaN	NaN	NaN	NaN	NaN	NaN	NaN	NaN	NaN	NaN	NaN	NaN	NaN	NaN	NaN	NaN	NaN	NaN	NaN	NaN	NaN	NaN	NaN	NaN	NaN	NaN	NaN	NaN	NaN	NaN	NaN	NaN	NaN	NaN	NaN	NaN	NaN	NaN	NaN	NaN	NaN	NaN	NaN	NaN	NaN	NaN	NaN
NaN	NaN	NaN	NaN	NaN	NaN	NaN	NaN	NaN	NaN	NaN	NaN	NaN	NaN	NaN	NaN	NaN	NaN	NaN	NaN	NaN	NaN	NaN	NaN	NaN	NaN	NaN	NaN	NaN	NaN	NaN	NaN	NaN	NaN	NaN	NaN	NaN	NaN	NaN	NaN	NaN	NaN	NaN	NaN	NaN	NaN	NaN	NaN	NaN	NaN
NaN	NaN	NaN	NaN	NaN	NaN	NaN	NaN	NaN	NaN	NaN	NaN	NaN	NaN	NaN	NaN	NaN	NaN	NaN	NaN	NaN	NaN	NaN	NaN	NaN	NaN	NaN	NaN	NaN	NaN	NaN	NaN	NaN	NaN	NaN	NaN	NaN	NaN	NaN	NaN	NaN	NaN	NaN	NaN	NaN	NaN	NaN	NaN	NaN	NaN
NaN	NaN	NaN	NaN	NaN	NaN	NaN	NaN	NaN	NaN	NaN	NaN	NaN	NaN	NaN	NaN	NaN	NaN	NaN	NaN	NaN	NaN	NaN	NaN	NaN	NaN	NaN	NaN	NaN	NaN	NaN	NaN	NaN	NaN	NaN	NaN	NaN	NaN	NaN	NaN	NaN	NaN	NaN	NaN	NaN	NaN	NaN	NaN	NaN	NaN
NaN	NaN	NaN	NaN	NaN	NaN	NaN	NaN	NaN	NaN	NaN	NaN	NaN	NaN	NaN	NaN	NaN	NaN	NaN	NaN	NaN	NaN	NaN	NaN	NaN	NaN	NaN	NaN	NaN	NaN	NaN	NaN	NaN	NaN	NaN	NaN	NaN	NaN	NaN	NaN	NaN	NaN	NaN	NaN	NaN	NaN	NaN	NaN	NaN	NaN
NaN	NaN	NaN	NaN	NaN	NaN	NaN	NaN	NaN	NaN	NaN	NaN	NaN	NaN	NaN	NaN	NaN	NaN	NaN	NaN	NaN	NaN	NaN	NaN	NaN	NaN	NaN	NaN	NaN	NaN	NaN	NaN	NaN	NaN	NaN	NaN	NaN	NaN	NaN	NaN	NaN	NaN	NaN	NaN	NaN	NaN	NaN	NaN	NaN	NaN
NaN	NaN	NaN	NaN	NaN	NaN	NaN	NaN	NaN	NaN	NaN	NaN	NaN	NaN	NaN	NaN	NaN	NaN	NaN	NaN	NaN	NaN	NaN	NaN	NaN	NaN	NaN	NaN	NaN	NaN	NaN	NaN	NaN	NaN	NaN	NaN	NaN	NaN	NaN	NaN	NaN	NaN	NaN	NaN	NaN	NaN	NaN	NaN	NaN	NaN
NaN	NaN	NaN	NaN	NaN	NaN	NaN	NaN	NaN	NaN	NaN	NaN	NaN	NaN	NaN	NaN	NaN	NaN	NaN	NaN	NaN	NaN	NaN	NaN	NaN	NaN	NaN	NaN	NaN	NaN	NaN	NaN	NaN	NaN	NaN	NaN	NaN	NaN	NaN	NaN	NaN	NaN	NaN	NaN	NaN	NaN	NaN	NaN	NaN	NaN
NaN	NaN	NaN	NaN	NaN	NaN	NaN	NaN	NaN	NaN	NaN	NaN	NaN	NaN	NaN	NaN	NaN	NaN	NaN	NaN	NaN	NaN	NaN	NaN	NaN	NaN	NaN	NaN	NaN	NaN	NaN	NaN	NaN	NaN	NaN	NaN	NaN	NaN	NaN	NaN	NaN	NaN	NaN	NaN	NaN	NaN	NaN	NaN	NaN	NaN
NaN	NaN	NaN	NaN	NaN	NaN	NaN	NaN	NaN	NaN	NaN	NaN	NaN	NaN	NaN	NaN	NaN	NaN	NaN	NaN	NaN	NaN	NaN	NaN	NaN	NaN	NaN	NaN	NaN	NaN	NaN	NaN	NaN	NaN	NaN	NaN	NaN	NaN	NaN	NaN	NaN	NaN	NaN	NaN	NaN	NaN	NaN	NaN	NaN	NaN
NaN	NaN	NaN	NaN	NaN	NaN	NaN	NaN	NaN	NaN	NaN	NaN	NaN	NaN	NaN	NaN	NaN	NaN	NaN	NaN	NaN	NaN	NaN	NaN	NaN	NaN	NaN	NaN	NaN	NaN	NaN	NaN	NaN	NaN	NaN	NaN	NaN	NaN	NaN	NaN	NaN	NaN	NaN	NaN	NaN	NaN	NaN	NaN	NaN	NaN
NaN	NaN	NaN	NaN	NaN	NaN	NaN	NaN	NaN	NaN	NaN	NaN	NaN	NaN	NaN	NaN	NaN	NaN	NaN	NaN	NaN	NaN	NaN	NaN	NaN	NaN	NaN	NaN	NaN	NaN	NaN	NaN	NaN	NaN	NaN	NaN	NaN	NaN	NaN	NaN	NaN	NaN	NaN	NaN	NaN	NaN	NaN	NaN	NaN	NaN
NaN	NaN	NaN	NaN	NaN	NaN	NaN	NaN	NaN	NaN	NaN	NaN	NaN	NaN	NaN	NaN	NaN	NaN	NaN	NaN	NaN	NaN	NaN	NaN	NaN	NaN	NaN	NaN	NaN	NaN	NaN	NaN	NaN	NaN	NaN	NaN	NaN	NaN	NaN	NaN	NaN	NaN	NaN	NaN	NaN	NaN	NaN	NaN	NaN	NaN
NaN	NaN	NaN	NaN	NaN	NaN	NaN	NaN	NaN	NaN	NaN	NaN	NaN	NaN	NaN	NaN	NaN	NaN	NaN	NaN	NaN	NaN	NaN	NaN	NaN	NaN	NaN	NaN	NaN	NaN	NaN	NaN	NaN	NaN	NaN	NaN	NaN	NaN	NaN	NaN	NaN	NaN	NaN	NaN	NaN	NaN	NaN	NaN	NaN	NaN
NaN	NaN	NaN	NaN	NaN	NaN	NaN	NaN	NaN	NaN	NaN	NaN	NaN	NaN	NaN	NaN	NaN	NaN	NaN	NaN	NaN	NaN	NaN	NaN	NaN	NaN	NaN	NaN	NaN	NaN	NaN	NaN	NaN	NaN	NaN	NaN	NaN	NaN	NaN	NaN	NaN	NaN	NaN	NaN	NaN	NaN	NaN	NaN	NaN	0.262113322423287
NaN	NaN	NaN	0.0167721290631869	NaN	NaN	NaN	NaN	NaN	NaN	NaN	NaN	NaN	NaN	NaN	NaN	NaN	NaN	NaN	NaN	NaN	NaN	NaN	NaN	NaN	NaN	NaN	NaN	NaN	NaN	NaN	NaN	NaN	NaN	NaN	NaN	NaN	NaN	NaN	NaN	NaN	NaN	NaN	NaN	NaN	NaN	NaN	NaN	NaN	0.310540988425635
NaN	NaN	NaN	0.0508725950213357	NaN	NaN	NaN	NaN	NaN	NaN	NaN	NaN	NaN	NaN	NaN	NaN	NaN	NaN	NaN	NaN	NaN	NaN	NaN	NaN	NaN	NaN	NaN	NaN	NaN	NaN	NaN	NaN	NaN	NaN	NaN	NaN	NaN	NaN	NaN	NaN	NaN	NaN	NaN	NaN	NaN	NaN	NaN	NaN	NaN	0.191639205091078
NaN	NaN	NaN	0.0508407806191095	NaN	NaN	NaN	NaN	NaN	NaN	NaN	NaN	NaN	NaN	NaN	NaN	NaN	NaN	NaN	NaN	NaN	NaN	NaN	NaN	NaN	NaN	0.0156739078578769	NaN	NaN	NaN	NaN	NaN	NaN	NaN	NaN	NaN	NaN	NaN	NaN	NaN	NaN	NaN	NaN	NaN	NaN	NaN	NaN	NaN	NaN	0.339115961178897
NaN	NaN	NaN	0.0111271156284123	NaN	NaN	0.0177963714661404	NaN	NaN	NaN	NaN	NaN	NaN	NaN	NaN	NaN	NaN	NaN	NaN	NaN	NaN	NaN	NaN	NaN	NaN	NaN	0.0115616393515818	NaN	NaN	NaN	NaN	NaN	NaN	NaN	NaN	NaN	NaN	NaN	NaN	NaN	NaN	NaN	NaN	NaN	NaN	NaN	NaN	NaN	NaN	0.324129446530895
NaN	NaN	NaN	0.0116630076739028	NaN	NaN	0.022491718147943	NaN	NaN	NaN	NaN	NaN	NaN	NaN	NaN	NaN	NaN	NaN	NaN	NaN	NaN	NaN	NaN	NaN	NaN	NaN	0.0263743841388683	NaN	NaN	NaN	NaN	NaN	NaN	NaN	NaN	NaN	NaN	NaN	NaN	NaN	NaN	NaN	NaN	NaN	NaN	NaN	NaN	NaN	NaN	0.278349780229869
NaN	NaN	NaN	0.0495931095759778	NaN	NaN	0.0638398388794927	NaN	NaN	NaN	NaN	NaN	NaN	NaN	NaN	NaN	NaN	NaN	NaN	NaN	NaN	NaN	NaN	NaN	NaN	NaN	0.0185504642547575	NaN	NaN	NaN	NaN	NaN	NaN	NaN	NaN	NaN	NaN	NaN	NaN	NaN	NaN	NaN	NaN	NaN	NaN	NaN	NaN	NaN	NaN	NaN
NaN	NaN	NaN	0.0719202987528931	NaN	NaN	0.0794911530624188	NaN	NaN	NaN	NaN	NaN	NaN	NaN	NaN	NaN	NaN	NaN	NaN	NaN	NaN	NaN	NaN	NaN	NaN	NaN	0.0241375312773434	NaN	NaN	NaN	NaN	NaN	NaN	NaN	NaN	NaN	NaN	NaN	NaN	NaN	NaN	NaN	NaN	NaN	NaN	NaN	NaN	NaN	NaN	NaN
NaN	NaN	NaN	0.0590093944670961	NaN	NaN	0.033644306390039	NaN	NaN	NaN	NaN	NaN	NaN	NaN	NaN	NaN	NaN	NaN	NaN	NaN	NaN	NaN	NaN	NaN	NaN	NaN	0.0228792840157477	NaN	NaN	NaN	NaN	NaN	NaN	NaN	NaN	NaN	NaN	NaN	NaN	NaN	NaN	NaN	NaN	NaN	NaN	NaN	NaN	NaN	NaN	NaN
NaN	NaN	NaN	0.0569715623875929	NaN	0.104534154357761	0.0517275908982526	NaN	NaN	NaN	NaN	NaN	NaN	NaN	NaN	NaN	NaN	NaN	NaN	NaN	NaN	NaN	NaN	NaN	NaN	NaN	0.0262307736832404	NaN	NaN	NaN	NaN	NaN	NaN	NaN	NaN	NaN	NaN	NaN	NaN	NaN	NaN	NaN	NaN	NaN	NaN	NaN	NaN	NaN	NaN	NaN
NaN	NaN	NaN	0.300007864308532	NaN	0.103054415420817	0.0536816629865165	NaN	NaN	NaN	NaN	NaN	NaN	NaN	NaN	NaN	NaN	NaN	NaN	NaN	NaN	NaN	NaN	NaN	NaN	NaN	0.018162891388226	NaN	NaN	NaN	NaN	NaN	NaN	NaN	NaN	NaN	NaN	NaN	NaN	NaN	NaN	NaN	NaN	NaN	NaN	NaN	NaN	NaN	NaN	NaN
NaN	NaN	NaN	NaN	NaN	0.0277006284969733	0.0219008517021139	NaN	NaN	NaN	NaN	NaN	NaN	NaN	0.0359992315285524	NaN	NaN	NaN	NaN	NaN	NaN	NaN	NaN	NaN	NaN	NaN	0.014589517193384	NaN	NaN	NaN	NaN	NaN	NaN	NaN	NaN	NaN	NaN	NaN	NaN	NaN	NaN	NaN	NaN	NaN	NaN	NaN	NaN	NaN	NaN	NaN
NaN	NaN	NaN	NaN	NaN	0.0338202550942798	0.0167719712100852	NaN	NaN	NaN	NaN	NaN	NaN	NaN	0.0255958073045543	NaN	NaN	NaN	NaN	NaN	NaN	NaN	NaN	NaN	NaN	NaN	0.0318903167025684	NaN	NaN	NaN	NaN	NaN	NaN	NaN	NaN	NaN	NaN	NaN	NaN	NaN	NaN	NaN	NaN	NaN	NaN	NaN	NaN	NaN	NaN	NaN
NaN	NaN	NaN	NaN	NaN	0.126378903474376	NaN	NaN	NaN	NaN	NaN	NaN	NaN	NaN	0.111224119283567	NaN	NaN	NaN	NaN	NaN	NaN	NaN	NaN	NaN	NaN	NaN	NaN	NaN	NaN	NaN	NaN	NaN	NaN	NaN	NaN	NaN	NaN	NaN	NaN	NaN	NaN	NaN	NaN	NaN	NaN	NaN	NaN	NaN	NaN	NaN
NaN	NaN	NaN	NaN	NaN	0.0745554400536775	NaN	NaN	NaN	NaN	NaN	NaN	NaN	NaN	0.0678736592466635	NaN	NaN	NaN	NaN	NaN	NaN	NaN	NaN	NaN	NaN	NaN	NaN	NaN	NaN	NaN	NaN	NaN	NaN	NaN	NaN	NaN	NaN	NaN	NaN	NaN	NaN	NaN	NaN	NaN	NaN	NaN	NaN	NaN	NaN	NaN
NaN	NaN	NaN	NaN	NaN	0.0530046471415271	NaN	NaN	NaN	NaN	NaN	NaN	NaN	NaN	0.0324660885499127	NaN	NaN	NaN	NaN	NaN	NaN	NaN	NaN	NaN	NaN	NaN	NaN	NaN	NaN	NaN	NaN	NaN	NaN	NaN	NaN	NaN	NaN	NaN	NaN	NaN	NaN	NaN	NaN	NaN	NaN	NaN	NaN	NaN	NaN	NaN
NaN	NaN	NaN	NaN	NaN	0.0242294554014131	NaN	NaN	NaN	NaN	NaN	NaN	NaN	NaN	0.0786800136957456	NaN	NaN	NaN	NaN	NaN	NaN	NaN	NaN	NaN	NaN	NaN	NaN	NaN	NaN	NaN	NaN	NaN	NaN	NaN	NaN	NaN	NaN	0.0436727303659618	NaN	NaN	NaN	NaN	NaN	NaN	NaN	NaN	0.0615757619605894	NaN	NaN	NaN
0.0434988076640603	NaN	NaN	NaN	NaN	0.113390458418357	NaN	NaN	NaN	NaN	NaN	NaN	NaN	NaN	0.0614692516463912	NaN	NaN	NaN	NaN	NaN	NaN	NaN	NaN	NaN	NaN	NaN	NaN	NaN	NaN	NaN	NaN	NaN	NaN	NaN	NaN	NaN	NaN	0.0345542766760506	NaN	NaN	NaN	NaN	NaN	NaN	NaN	NaN	0.0200908192736817	NaN	NaN	NaN
0.0556926088753998	NaN	NaN	NaN	NaN	NaN	NaN	NaN	NaN	NaN	NaN	NaN	NaN	NaN	0.063357771822512	NaN	NaN	NaN	NaN	NaN	NaN	NaN	NaN	NaN	NaN	NaN	NaN	NaN	NaN	NaN	NaN	NaN	NaN	NaN	NaN	NaN	NaN	0.0471104862420456	NaN	NaN	NaN	NaN	NaN	NaN	NaN	NaN	0.0301791210007197	NaN	NaN	NaN
0.0739820961515173	NaN	NaN	NaN	NaN	NaN	NaN	NaN	NaN	NaN	NaN	NaN	NaN	NaN	0.0244563204669667	NaN	NaN	NaN	NaN	NaN	NaN	NaN	NaN	NaN	NaN	NaN	NaN	NaN	NaN	NaN	NaN	NaN	NaN	NaN	NaN	NaN	NaN	0.0632142127073878	NaN	NaN	NaN	NaN	NaN	NaN	NaN	NaN	0.05474813506655	NaN	NaN	NaN
0.0838716794471759	NaN	NaN	NaN	NaN	NaN	NaN	NaN	NaN	NaN	NaN	NaN	NaN	NaN	0.0285098884629179	NaN	NaN	NaN	NaN	NaN	NaN	NaN	NaN	NaN	NaN	NaN	NaN	NaN	NaN	NaN	NaN	NaN	NaN	NaN	NaN	NaN	NaN	0.0561922903327894	NaN	NaN	NaN	NaN	NaN	NaN	NaN	NaN	0.0372356338867186	NaN	NaN	NaN
0.150521337615043	NaN	NaN	NaN	NaN	NaN	NaN	NaN	NaN	NaN	NaN	NaN	NaN	NaN	0.00864897676243633	NaN	NaN	NaN	NaN	NaN	NaN	NaN	NaN	NaN	NaN	NaN	NaN	NaN	NaN	NaN	NaN	NaN	NaN	NaN	NaN	NaN	NaN	0.0399749708961704	NaN	NaN	NaN	NaN	NaN	NaN	NaN	NaN	0.006118280117654	NaN	NaN	NaN
0.0771749397897919	NaN	NaN	NaN	NaN	NaN	NaN	NaN	NaN	NaN	NaN	NaN	NaN	NaN	0.0166889133372103	NaN	NaN	NaN	NaN	NaN	NaN	NaN	NaN	NaN	NaN	NaN	NaN	NaN	NaN	NaN	NaN	NaN	NaN	NaN	NaN	NaN	NaN	0.0336646320854127	NaN	NaN	NaN	NaN	NaN	NaN	NaN	NaN	0.0358361520172553	NaN	NaN	NaN
NaN	NaN	NaN	NaN	NaN	NaN	NaN	NaN	NaN	NaN	NaN	NaN	NaN	NaN	0.0381818985641309	NaN	NaN	NaN	NaN	NaN	NaN	NaN	NaN	NaN	NaN	NaN	NaN	NaN	NaN	NaN	NaN	NaN	NaN	NaN	NaN	NaN	NaN	0.0645962399755836	NaN	NaN	NaN	NaN	NaN	NaN	NaN	NaN	0.0130026641428873	NaN	NaN	NaN
NaN	NaN	NaN	NaN	NaN	NaN	NaN	NaN	NaN	NaN	NaN	NaN	NaN	NaN	0.0515296445661938	NaN	NaN	NaN	NaN	NaN	NaN	NaN	NaN	NaN	NaN	NaN	NaN	NaN	NaN	NaN	NaN	NaN	NaN	NaN	NaN	NaN	NaN	0.0186193913433787	NaN	NaN	NaN	NaN	NaN	NaN	NaN	NaN	0.0741937654313066	NaN	NaN	NaN
NaN	NaN	NaN	NaN	NaN	NaN	NaN	NaN	NaN	NaN	NaN	NaN	NaN	NaN	0.261210355298315	NaN	NaN	NaN	NaN	NaN	NaN	NaN	NaN	NaN	NaN	NaN	NaN	NaN	NaN	NaN	NaN	NaN	NaN	NaN	NaN	NaN	NaN	0.0685037876366622	NaN	NaN	NaN	NaN	NaN	NaN	NaN	NaN	NaN	NaN	NaN	NaN
NaN	NaN	NaN	NaN	NaN	NaN	NaN	NaN	NaN	NaN	NaN	NaN	NaN	NaN	NaN	NaN	NaN	NaN	NaN	NaN	NaN	NaN	NaN	NaN	NaN	NaN	NaN	NaN	NaN	NaN	NaN	NaN	NaN	NaN	NaN	NaN	NaN	0.0719447597666814	NaN	NaN	NaN	NaN	NaN	NaN	NaN	NaN	NaN	NaN	NaN	NaN
NaN	NaN	NaN	NaN	NaN	NaN	NaN	NaN	NaN	NaN	NaN	NaN	NaN	NaN	NaN	NaN	NaN	NaN	NaN	NaN	NaN	NaN	NaN	NaN	NaN	NaN	NaN	NaN	NaN	NaN	NaN	NaN	NaN	NaN	NaN	NaN	NaN	0.264238519424591	NaN	NaN	NaN	NaN	NaN	NaN	NaN	NaN	NaN	NaN	NaN	NaN
NaN	NaN	NaN	NaN	NaN	NaN	NaN	NaN	NaN	NaN	NaN	NaN	NaN	NaN	NaN	NaN	NaN	NaN	NaN	NaN	NaN	NaN	NaN	NaN	NaN	NaN	NaN	NaN	NaN	NaN	NaN	NaN	NaN	NaN	NaN	NaN	NaN	NaN	NaN	NaN	NaN	NaN	NaN	NaN	NaN	NaN	NaN	NaN	NaN	NaN
NaN	NaN	NaN	NaN	NaN	NaN	NaN	NaN	NaN	NaN	NaN	NaN	NaN	NaN	NaN	NaN	NaN	NaN	NaN	NaN	NaN	NaN	NaN	NaN	NaN	NaN	NaN	NaN	NaN	NaN	NaN	NaN	NaN	NaN	NaN	NaN	NaN	NaN	NaN	NaN	NaN	NaN	NaN	NaN	NaN	NaN	NaN	NaN	NaN	NaN
NaN	NaN	NaN	NaN	NaN	NaN	NaN	NaN	NaN	NaN	NaN	NaN	NaN	NaN	NaN	NaN	NaN	NaN	NaN	NaN	NaN	NaN	NaN	NaN	NaN	NaN	NaN	NaN	NaN	NaN	NaN	NaN	NaN	NaN	NaN	NaN	NaN	NaN	NaN	NaN	NaN	NaN	NaN	NaN	NaN	NaN	NaN	NaN	NaN	NaN
NaN	NaN	NaN	NaN	NaN	NaN	NaN	NaN	NaN	NaN	NaN	NaN	NaN	NaN	NaN	NaN	NaN	NaN	NaN	NaN	NaN	NaN	NaN	NaN	NaN	NaN	NaN	NaN	NaN	NaN	NaN	NaN	NaN	NaN	NaN	NaN	NaN	NaN	NaN	NaN	NaN	NaN	NaN	NaN	NaN	NaN	NaN	NaN	NaN	NaN
NaN	NaN	NaN	NaN	NaN	NaN	NaN	NaN	NaN	NaN	NaN	NaN	NaN	NaN	NaN	NaN	NaN	NaN	NaN	NaN	NaN	NaN	NaN	NaN	NaN	NaN	NaN	NaN	NaN	NaN	NaN	NaN	NaN	NaN	NaN	NaN	NaN	NaN	NaN	NaN	NaN	NaN	NaN	NaN	NaN	NaN	NaN	NaN	NaN	NaN
NaN	NaN	NaN	NaN	NaN	NaN	NaN	NaN	NaN	NaN	NaN	NaN	NaN	NaN	NaN	NaN	NaN	NaN	NaN	NaN	NaN	NaN	NaN	NaN	NaN	NaN	NaN	NaN	NaN	NaN	NaN	NaN	NaN	NaN	NaN	NaN	NaN	NaN	NaN	NaN	NaN	NaN	NaN	NaN	NaN	NaN	NaN	NaN	NaN	NaN
NaN	NaN	NaN	NaN	NaN	NaN	NaN	NaN	NaN	NaN	NaN	NaN	NaN	NaN	NaN	NaN	NaN	NaN	NaN	NaN	NaN	NaN	NaN	NaN	NaN	NaN	NaN	NaN	NaN	NaN	NaN	NaN	NaN	NaN	0.204085653112248	NaN	NaN	NaN	NaN	NaN	NaN	NaN	NaN	NaN	NaN	NaN	NaN	NaN	NaN	NaN
NaN	NaN	NaN	NaN	NaN	NaN	NaN	NaN	NaN	NaN	NaN	NaN	NaN	NaN	NaN	NaN	NaN	NaN	NaN	NaN	NaN	NaN	NaN	NaN	NaN	NaN	NaN	NaN	NaN	NaN	NaN	NaN	NaN	NaN	0.0259607578604139	NaN	NaN	NaN	NaN	NaN	NaN	NaN	NaN	NaN	NaN	NaN	NaN	NaN	NaN	NaN
NaN	NaN	NaN	NaN	NaN	NaN	NaN	NaN	NaN	NaN	NaN	NaN	NaN	NaN	NaN	NaN	NaN	NaN	NaN	NaN	NaN	NaN	NaN	NaN	NaN	NaN	NaN	NaN	NaN	NaN	NaN	NaN	0.209303796060996	NaN	0.0236657778355547	NaN	NaN	NaN	NaN	NaN	NaN	NaN	NaN	NaN	NaN	NaN	NaN	NaN	NaN	NaN
NaN	NaN	NaN	NaN	NaN	NaN	NaN	NaN	NaN	NaN	NaN	NaN	NaN	NaN	NaN	NaN	NaN	NaN	NaN	NaN	NaN	NaN	NaN	NaN	NaN	NaN	NaN	NaN	NaN	NaN	NaN	NaN	0.0382870207786906	NaN	0.0302991609438055	NaN	NaN	NaN	NaN	NaN	NaN	NaN	NaN	NaN	NaN	NaN	NaN	NaN	NaN	NaN
NaN	NaN	NaN	NaN	NaN	NaN	NaN	NaN	NaN	NaN	NaN	NaN	NaN	NaN	NaN	NaN	NaN	NaN	NaN	NaN	NaN	NaN	NaN	NaN	NaN	NaN	NaN	NaN	NaN	NaN	NaN	NaN	0.027477394014932	NaN	0.0335586053379888	NaN	NaN	NaN	NaN	NaN	NaN	NaN	NaN	NaN	NaN	NaN	NaN	NaN	NaN	NaN
NaN	NaN	NaN	NaN	NaN	NaN	NaN	NaN	NaN	NaN	NaN	NaN	NaN	NaN	NaN	NaN	NaN	NaN	NaN	NaN	NaN	NaN	NaN	NaN	NaN	NaN	NaN	NaN	NaN	NaN	NaN	NaN	0.0295320550826659	NaN	0.0223417004813724	NaN	NaN	NaN	NaN	NaN	NaN	NaN	NaN	NaN	NaN	NaN	NaN	NaN	NaN	NaN
NaN	NaN	NaN	NaN	NaN	NaN	NaN	NaN	NaN	NaN	NaN	NaN	NaN	NaN	NaN	NaN	NaN	NaN	NaN	NaN	NaN	NaN	NaN	NaN	NaN	NaN	NaN	NaN	NaN	NaN	NaN	NaN	0.0360955333104262	NaN	0.0640446416295858	NaN	NaN	NaN	NaN	NaN	NaN	NaN	NaN	NaN	NaN	NaN	NaN	NaN	NaN	NaN
NaN	NaN	NaN	NaN	NaN	NaN	NaN	NaN	NaN	NaN	NaN	NaN	NaN	NaN	NaN	NaN	NaN	NaN	NaN	NaN	NaN	NaN	NaN	NaN	NaN	NaN	NaN	NaN	NaN	NaN	NaN	NaN	0.0717305258051808	NaN	0.0202330263144282	NaN	NaN	NaN	NaN	NaN	NaN	NaN	NaN	NaN	NaN	NaN	NaN	NaN	NaN	NaN
NaN	NaN	NaN	NaN	NaN	NaN	NaN	NaN	NaN	0.0586670118779373	NaN	NaN	NaN	NaN	NaN	NaN	NaN	NaN	NaN	NaN	NaN	NaN	NaN	NaN	NaN	NaN	NaN	NaN	NaN	NaN	NaN	NaN	0.0178437750074971	NaN	0.0782426436205723	NaN	NaN	NaN	NaN	NaN	NaN	NaN	NaN	NaN	NaN	NaN	NaN	NaN	NaN	NaN
NaN	NaN	NaN	NaN	NaN	NaN	NaN	NaN	NaN	0.0481988823123529	NaN	NaN	NaN	NaN	NaN	NaN	NaN	NaN	NaN	NaN	NaN	NaN	NaN	NaN	NaN	NaN	NaN	NaN	NaN	NaN	NaN	NaN	0.0257073257766393	NaN	NaN	NaN	NaN	NaN	NaN	NaN	NaN	NaN	NaN	NaN	NaN	NaN	NaN	NaN	NaN	NaN
NaN	NaN	NaN	NaN	NaN	NaN	NaN	NaN	NaN	0.00678734677679805	NaN	NaN	NaN	NaN	NaN	NaN	NaN	NaN	NaN	NaN	NaN	NaN	NaN	NaN	NaN	NaN	NaN	NaN	NaN	NaN	NaN	NaN	0.00883498015133779	NaN	NaN	NaN	NaN	NaN	NaN	NaN	NaN	NaN	NaN	NaN	NaN	NaN	NaN	NaN	NaN	NaN
NaN	NaN	NaN	NaN	NaN	NaN	NaN	NaN	NaN	0.0263435863341931	NaN	NaN	NaN	NaN	NaN	NaN	NaN	NaN	NaN	NaN	NaN	NaN	NaN	NaN	NaN	NaN	NaN	NaN	NaN	NaN	NaN	NaN	0.0631140345075149	NaN	NaN	NaN	NaN	0.259665812881067	NaN	NaN	NaN	NaN	NaN	NaN	NaN	NaN	NaN	NaN	NaN	NaN
NaN	NaN	NaN	NaN	NaN	NaN	NaN	NaN	NaN	0.0721345139507015	NaN	NaN	NaN	NaN	NaN	NaN	NaN	NaN	NaN	NaN	NaN	NaN	NaN	NaN	NaN	NaN	NaN	NaN	NaN	NaN	NaN	NaN	0.0743235397503214	NaN	NaN	NaN	NaN	0.0128600564148797	NaN	NaN	NaN	NaN	NaN	NaN	NaN	NaN	NaN	NaN	NaN	NaN
NaN	NaN	NaN	NaN	NaN	NaN	NaN	NaN	NaN	0.0778027599808032	NaN	NaN	NaN	NaN	NaN	NaN	NaN	NaN	NaN	NaN	NaN	NaN	NaN	NaN	NaN	NaN	NaN	NaN	NaN	NaN	NaN	NaN	NaN	NaN	NaN	NaN	NaN	0.0160408008390358	NaN	NaN	NaN	NaN	NaN	NaN	NaN	NaN	NaN	NaN	NaN	NaN
NaN	NaN	NaN	NaN	NaN	NaN	NaN	NaN	NaN	0.0703749048465187	NaN	NaN	NaN	NaN	NaN	NaN	NaN	NaN	NaN	NaN	NaN	NaN	NaN	NaN	NaN	NaN	NaN	NaN	NaN	NaN	NaN	NaN	NaN	NaN	NaN	NaN	NaN	0.0795292809194012	NaN	NaN	NaN	NaN	NaN	NaN	NaN	NaN	NaN	NaN	NaN	NaN
NaN	NaN	NaN	NaN	NaN	NaN	NaN	NaN	NaN	0.0263399969910647	NaN	NaN	NaN	NaN	NaN	NaN	NaN	NaN	NaN	NaN	NaN	NaN	NaN	NaN	NaN	NaN	NaN	NaN	NaN	NaN	NaN	NaN	NaN	NaN	NaN	NaN	NaN	0.0719998380755829	NaN	NaN	NaN	NaN	NaN	NaN	NaN	NaN	NaN	NaN	NaN	NaN
NaN	NaN	NaN	NaN	NaN	NaN	NaN	NaN	NaN	0.0588870996994797	NaN	NaN	NaN	NaN	NaN	NaN	NaN	NaN	NaN	NaN	NaN	NaN	NaN	NaN	NaN	NaN	NaN	NaN	NaN	NaN	NaN	NaN	NaN	NaN	NaN	NaN	NaN	0.073938575579322	NaN	NaN	NaN	NaN	NaN	NaN	NaN	NaN	NaN	NaN	NaN	NaN
NaN	NaN	NaN	NaN	NaN	NaN	NaN	NaN	NaN	NaN	NaN	NaN	NaN	NaN	NaN	NaN	NaN	NaN	NaN	NaN	NaN	NaN	NaN	NaN	NaN	NaN	NaN	NaN	NaN	NaN	NaN	NaN	NaN	NaN	NaN	NaN	NaN	0.013741559201143	NaN	NaN	NaN	NaN	NaN	NaN	NaN	NaN	NaN	NaN	NaN	NaN
NaN	NaN	NaN	NaN	NaN	NaN	NaN	NaN	NaN	NaN	NaN	NaN	NaN	NaN	NaN	NaN	NaN	NaN	NaN	NaN	NaN	NaN	NaN	NaN	NaN	NaN	NaN	NaN	NaN	NaN	NaN	NaN	NaN	NaN	NaN	NaN	NaN	0.0626604711874669	NaN	NaN	NaN	NaN	NaN	NaN	NaN	NaN	NaN	NaN	NaN	NaN
NaN	NaN	NaN	NaN	NaN	NaN	NaN	NaN	NaN	NaN	NaN	NaN	NaN	NaN	NaN	NaN	NaN	NaN	NaN	NaN	NaN	NaN	NaN	NaN	NaN	NaN	NaN	NaN	NaN	NaN	NaN	NaN	NaN	NaN	NaN	NaN	NaN	0.04990215068578	NaN	NaN	NaN	NaN	NaN	NaN	NaN	NaN	NaN	NaN	NaN	NaN
NaN	NaN	NaN	NaN	NaN	NaN	NaN	NaN	NaN	NaN	NaN	NaN	NaN	NaN	NaN	NaN	NaN	NaN	NaN	NaN	NaN	NaN	NaN	NaN	NaN	NaN	NaN	NaN	NaN	NaN	NaN	NaN	NaN	NaN	NaN	NaN	NaN	0.0718680141824852	NaN	NaN	NaN	NaN	NaN	NaN	NaN	NaN	NaN	NaN	NaN	NaN
NaN	NaN	NaN	NaN	NaN	NaN	NaN	NaN	NaN	NaN	NaN	NaN	NaN	NaN	NaN	NaN	NaN	NaN	NaN	NaN	NaN	NaN	NaN	NaN	NaN	NaN	NaN	NaN	NaN	NaN	NaN	NaN	NaN	NaN	NaN	NaN	NaN	0.0525869333171922	NaN	NaN	NaN	NaN	NaN	NaN	NaN	NaN	NaN	NaN	NaN	NaN
NaN	NaN	NaN	NaN	NaN	NaN	NaN	NaN	NaN	NaN	NaN	NaN	NaN	NaN	NaN	NaN	NaN	NaN	NaN	NaN	NaN	NaN	NaN	NaN	NaN	NaN	NaN	NaN	NaN	NaN	NaN	NaN	NaN	NaN	NaN	NaN	NaN	0.029251278044797	NaN	NaN	NaN	NaN	NaN	NaN	NaN	NaN	NaN	NaN	NaN	NaN
NaN	NaN	NaN	NaN	NaN	NaN	NaN	NaN	NaN	NaN	NaN	NaN	NaN	NaN	NaN	NaN	NaN	NaN	NaN	NaN	NaN	NaN	NaN	NaN	NaN	NaN	NaN	NaN	NaN	NaN	NaN	NaN	NaN	NaN	NaN	NaN	NaN	0.279027964257663	NaN	NaN	NaN	NaN	NaN	NaN	NaN	NaN	NaN	NaN	NaN	NaN
NaN	NaN	NaN	NaN	NaN	NaN	NaN	NaN	NaN	NaN	NaN	NaN	NaN	NaN	NaN	NaN	NaN	NaN	NaN	NaN	NaN	NaN	NaN	NaN	NaN	NaN	NaN	NaN	NaN	NaN	NaN	NaN	NaN	NaN	NaN	NaN	NaN	NaN	NaN	NaN	NaN	NaN	NaN	NaN	NaN	NaN	NaN	NaN	NaN	NaN
NaN	NaN	NaN	NaN	NaN	NaN	NaN	NaN	NaN	NaN	NaN	NaN	NaN	NaN	NaN	NaN	NaN	NaN	NaN	NaN	NaN	NaN	NaN	NaN	NaN	NaN	NaN	NaN	NaN	NaN	NaN	NaN	NaN	NaN	NaN	NaN	NaN	NaN	NaN	NaN	NaN	NaN	NaN	NaN	NaN	NaN	NaN	NaN	NaN	NaN
NaN	NaN	NaN	NaN	NaN	NaN	NaN	NaN	NaN	NaN	NaN	NaN	NaN	NaN	NaN	NaN	NaN	NaN	NaN	NaN	NaN	NaN	NaN	NaN	NaN	NaN	NaN	NaN	NaN	NaN	NaN	NaN	NaN	NaN	NaN	NaN	NaN	NaN	NaN	NaN	NaN	NaN	NaN	NaN	NaN	NaN	NaN	NaN	NaN	NaN
NaN	NaN	NaN	NaN	NaN	NaN	NaN	NaN	NaN	NaN	NaN	NaN	NaN	NaN	NaN	NaN	NaN	NaN	NaN	NaN	NaN	NaN	NaN	NaN	NaN	NaN	NaN	NaN	NaN	NaN	NaN	NaN	NaN	NaN	NaN	NaN	NaN	NaN	NaN	NaN	NaN	NaN	NaN	NaN	NaN	NaN	NaN	NaN	NaN	NaN
NaN	NaN	NaN	NaN	NaN	NaN	NaN	NaN	NaN	NaN	NaN	NaN	NaN	NaN	NaN	NaN	NaN	NaN	NaN	NaN	NaN	NaN	NaN	NaN	NaN	NaN	NaN	NaN	NaN	NaN	NaN	NaN	NaN	NaN	NaN	NaN	NaN	NaN	NaN	NaN	NaN	NaN	NaN	NaN	NaN	NaN	NaN	NaN	NaN	NaN
NaN	NaN	NaN	NaN	NaN	NaN	NaN	NaN	NaN	NaN	NaN	NaN	NaN	NaN	NaN	NaN	NaN	NaN	NaN	NaN	NaN	NaN	NaN	NaN	NaN	NaN	NaN	NaN	NaN	NaN	NaN	NaN	NaN	NaN	NaN	NaN	NaN	NaN	NaN	NaN	NaN	NaN	NaN	NaN	NaN	NaN	NaN	NaN	NaN	NaN
NaN	NaN	NaN	NaN	NaN	NaN	NaN	NaN	NaN	NaN	NaN	NaN	NaN	NaN	NaN	NaN	NaN	NaN	NaN	NaN	NaN	NaN	NaN	NaN	NaN	NaN	NaN	NaN	NaN	NaN	NaN	NaN	NaN	NaN	NaN	NaN	NaN	NaN	NaN	NaN	NaN	NaN	NaN	NaN	NaN	NaN	NaN	NaN	NaN	NaN
NaN	NaN	NaN	NaN	NaN	NaN	NaN	NaN	NaN	NaN	NaN	NaN	NaN	NaN	NaN	NaN	NaN	NaN	NaN	NaN	NaN	NaN	NaN	NaN	NaN	NaN	NaN	NaN	NaN	NaN	NaN	NaN	NaN	NaN	NaN	NaN	NaN	NaN	NaN	NaN	NaN	NaN	NaN	NaN	NaN	NaN	NaN	NaN	NaN	NaN
NaN	NaN	NaN	NaN	NaN	NaN	NaN	NaN	NaN	NaN	NaN	NaN	NaN	NaN	NaN	NaN	NaN	NaN	NaN	NaN	NaN	NaN	NaN	NaN	NaN	NaN	NaN	NaN	NaN	NaN	NaN	NaN	NaN	NaN	NaN	NaN	NaN	NaN	NaN	NaN	NaN	NaN	NaN	NaN	NaN	NaN	NaN	NaN	NaN	NaN
NaN	NaN	NaN	NaN	NaN	NaN	NaN	NaN	NaN	NaN	NaN	NaN	NaN	NaN	NaN	NaN	NaN	NaN	NaN	NaN	NaN	NaN	NaN	NaN	NaN	NaN	NaN	NaN	NaN	NaN	NaN	NaN	NaN	NaN	NaN	NaN	NaN	NaN	NaN	NaN	NaN	NaN	NaN	NaN	NaN	NaN	NaN	NaN	NaN	NaN
NaN	NaN	NaN	NaN	NaN	NaN	NaN	NaN	NaN	NaN	0.210976641050224	NaN	NaN	NaN	NaN	NaN	NaN	NaN	NaN	NaN	NaN	NaN	NaN	NaN	NaN	NaN	NaN	NaN	NaN	NaN	NaN	NaN	NaN	NaN	NaN	NaN	NaN	NaN	NaN	NaN	NaN	NaN	NaN	NaN	NaN	NaN	NaN	NaN	NaN	NaN
NaN	NaN	NaN	NaN	NaN	NaN	NaN	NaN	NaN	NaN	0.262278873890196	NaN	NaN	NaN	NaN	NaN	NaN	NaN	NaN	NaN	NaN	NaN	NaN	NaN	NaN	NaN	NaN	NaN	NaN	NaN	NaN	NaN	NaN	NaN	NaN	NaN	NaN	NaN	NaN	NaN	NaN	NaN	NaN	NaN	NaN	NaN	NaN	NaN	NaN	NaN
NaN	NaN	NaN	NaN	NaN	NaN	NaN	NaN	NaN	NaN	0.210084399433676	NaN	NaN	NaN	NaN	NaN	NaN	NaN	NaN	NaN	NaN	NaN	NaN	NaN	NaN	NaN	NaN	NaN	NaN	NaN	NaN	NaN	NaN	NaN	NaN	NaN	NaN	NaN	NaN	NaN	NaN	NaN	NaN	NaN	NaN	NaN	NaN	NaN	NaN	NaN
NaN	NaN	NaN	NaN	NaN	NaN	NaN	NaN	NaN	NaN	0.0371892142273064	NaN	NaN	NaN	NaN	NaN	NaN	NaN	NaN	NaN	NaN	NaN	NaN	NaN	NaN	NaN	NaN	NaN	NaN	NaN	NaN	NaN	NaN	NaN	NaN	NaN	NaN	NaN	NaN	NaN	NaN	NaN	NaN	NaN	NaN	NaN	NaN	NaN	NaN	NaN
NaN	NaN	NaN	NaN	NaN	NaN	NaN	NaN	NaN	NaN	0.0802793237410424	NaN	NaN	NaN	NaN	NaN	NaN	NaN	NaN	NaN	NaN	NaN	NaN	NaN	NaN	NaN	NaN	NaN	NaN	NaN	NaN	NaN	NaN	NaN	NaN	NaN	NaN	NaN	NaN	NaN	NaN	NaN	NaN	NaN	NaN	NaN	NaN	NaN	NaN	NaN
NaN	NaN	NaN	NaN	NaN	NaN	NaN	NaN	NaN	NaN	0.0735352466512788	NaN	NaN	NaN	NaN	NaN	NaN	NaN	NaN	NaN	NaN	NaN	NaN	NaN	NaN	NaN	NaN	NaN	NaN	NaN	NaN	NaN	NaN	NaN	NaN	NaN	NaN	NaN	NaN	NaN	NaN	NaN	NaN	NaN	NaN	NaN	NaN	NaN	NaN	NaN
NaN	NaN	NaN	NaN	NaN	NaN	NaN	NaN	NaN	NaN	NaN	NaN	NaN	NaN	NaN	NaN	NaN	NaN	NaN	NaN	NaN	NaN	NaN	NaN	NaN	NaN	NaN	NaN	NaN	NaN	NaN	NaN	NaN	NaN	NaN	NaN	NaN	NaN	NaN	NaN	NaN	NaN	NaN	NaN	NaN	NaN	NaN	NaN	NaN	NaN
NaN	NaN	NaN	NaN	NaN	NaN	NaN	NaN	NaN	NaN	NaN	NaN	NaN	NaN	NaN	NaN	NaN	NaN	NaN	NaN	NaN	NaN	NaN	NaN	NaN	NaN	NaN	NaN	NaN	NaN	NaN	NaN	NaN	NaN	NaN	NaN	NaN	NaN	NaN	NaN	NaN	NaN	NaN	NaN	NaN	NaN	NaN	NaN	NaN	NaN
NaN	NaN	NaN	NaN	NaN	NaN	NaN	NaN	NaN	NaN	NaN	NaN	NaN	NaN	NaN	NaN	NaN	NaN	NaN	NaN	NaN	NaN	NaN	NaN	NaN	NaN	NaN	NaN	NaN	NaN	NaN	NaN	NaN	NaN	NaN	NaN	NaN	NaN	NaN	NaN	NaN	NaN	NaN	NaN	NaN	NaN	NaN	NaN	NaN	NaN
NaN	NaN	NaN	NaN	NaN	NaN	NaN	NaN	NaN	NaN	NaN	NaN	NaN	NaN	NaN	NaN	NaN	NaN	NaN	NaN	NaN	NaN	NaN	NaN	NaN	NaN	NaN	NaN	NaN	NaN	NaN	NaN	NaN	NaN	NaN	NaN	NaN	NaN	NaN	NaN	NaN	NaN	NaN	NaN	NaN	NaN	NaN	NaN	NaN	NaN
NaN	NaN	NaN	NaN	NaN	NaN	NaN	NaN	NaN	NaN	NaN	NaN	NaN	NaN	NaN	NaN	NaN	NaN	NaN	NaN	NaN	NaN	NaN	NaN	NaN	NaN	NaN	NaN	NaN	NaN	NaN	NaN	NaN	NaN	NaN	NaN	NaN	NaN	NaN	NaN	NaN	NaN	NaN	NaN	NaN	NaN	NaN	NaN	NaN	NaN
NaN	NaN	NaN	NaN	NaN	NaN	NaN	NaN	NaN	NaN	NaN	NaN	NaN	NaN	NaN	NaN	NaN	NaN	NaN	NaN	NaN	NaN	NaN	NaN	NaN	NaN	NaN	NaN	NaN	NaN	NaN	NaN	NaN	NaN	NaN	NaN	NaN	NaN	NaN	NaN	NaN	NaN	NaN	NaN	NaN	NaN	NaN	NaN	NaN	NaN
NaN	NaN	NaN	NaN	NaN	NaN	NaN	NaN	NaN	NaN	NaN	NaN	NaN	NaN	NaN	NaN	NaN	NaN	NaN	NaN	NaN	NaN	NaN	NaN	NaN	NaN	NaN	NaN	NaN	NaN	NaN	NaN	NaN	NaN	NaN	NaN	NaN	NaN	NaN	NaN	NaN	NaN	NaN	NaN	NaN	NaN	NaN	NaN	NaN	NaN
NaN	NaN	NaN	NaN	NaN	NaN	NaN	NaN	NaN	NaN	NaN	NaN	NaN	NaN	NaN	NaN	NaN	NaN	NaN	NaN	NaN	NaN	NaN	NaN	NaN	NaN	NaN	NaN	NaN	NaN	NaN	NaN	NaN	NaN	NaN	NaN	NaN	NaN	NaN	NaN	NaN	NaN	NaN	NaN	NaN	NaN	NaN	NaN	NaN	NaN
NaN	NaN	NaN	NaN	NaN	NaN	NaN	NaN	NaN	NaN	NaN	NaN	NaN	NaN	NaN	NaN	NaN	NaN	NaN	NaN	NaN	NaN	NaN	NaN	NaN	NaN	NaN	NaN	NaN	NaN	NaN	NaN	NaN	NaN	NaN	NaN	NaN	NaN	NaN	NaN	NaN	0.0908845383604734	NaN	NaN	NaN	NaN	NaN	NaN	NaN	NaN
NaN	NaN	NaN	NaN	NaN	NaN	NaN	NaN	NaN	NaN	NaN	NaN	NaN	NaN	NaN	NaN	NaN	NaN	NaN	NaN	NaN	NaN	NaN	NaN	NaN	NaN	NaN	NaN	NaN	NaN	NaN	NaN	NaN	NaN	NaN	NaN	NaN	NaN	NaN	NaN	NaN	0.0222347177232904	NaN	NaN	NaN	NaN	NaN	NaN	NaN	NaN
NaN	NaN	NaN	NaN	NaN	NaN	NaN	NaN	NaN	NaN	NaN	NaN	NaN	NaN	NaN	NaN	NaN	NaN	NaN	NaN	NaN	NaN	NaN	NaN	NaN	NaN	NaN	NaN	NaN	NaN	NaN	NaN	NaN	NaN	NaN	NaN	NaN	NaN	NaN	NaN	NaN	0.0674845290794606	NaN	NaN	NaN	NaN	NaN	NaN	NaN	NaN
NaN	NaN	NaN	NaN	NaN	NaN	NaN	NaN	NaN	NaN	NaN	NaN	NaN	NaN	NaN	NaN	NaN	NaN	NaN	NaN	NaN	NaN	NaN	NaN	NaN	NaN	NaN	NaN	NaN	NaN	NaN	NaN	NaN	NaN	NaN	NaN	NaN	NaN	NaN	NaN	NaN	0.0305943325073034	NaN	NaN	NaN	NaN	NaN	NaN	NaN	NaN
NaN	NaN	NaN	NaN	NaN	NaN	NaN	NaN	NaN	NaN	NaN	NaN	NaN	NaN	NaN	NaN	NaN	NaN	NaN	NaN	NaN	NaN	NaN	NaN	NaN	NaN	NaN	NaN	NaN	NaN	NaN	NaN	NaN	NaN	NaN	NaN	NaN	NaN	NaN	NaN	NaN	0.0719395269108621	NaN	NaN	NaN	NaN	NaN	NaN	NaN	NaN
NaN	NaN	NaN	NaN	NaN	NaN	NaN	NaN	NaN	NaN	NaN	NaN	NaN	NaN	NaN	NaN	NaN	NaN	NaN	NaN	NaN	NaN	NaN	NaN	NaN	NaN	NaN	NaN	NaN	NaN	NaN	NaN	NaN	NaN	NaN	NaN	NaN	NaN	NaN	NaN	NaN	0.0544356296777718	NaN	NaN	NaN	NaN	NaN	NaN	NaN	NaN
NaN	NaN	NaN	NaN	NaN	NaN	NaN	NaN	NaN	NaN	NaN	NaN	NaN	NaN	NaN	NaN	NaN	NaN	NaN	NaN	NaN	NaN	NaN	NaN	NaN	NaN	NaN	NaN	NaN	NaN	NaN	NaN	NaN	NaN	NaN	NaN	NaN	NaN	NaN	NaN	NaN	NaN	NaN	NaN	NaN	NaN	NaN	NaN	NaN	NaN
NaN	NaN	NaN	NaN	NaN	NaN	NaN	NaN	NaN	NaN	NaN	NaN	NaN	NaN	NaN	NaN	NaN	NaN	NaN	NaN	NaN	NaN	NaN	NaN	NaN	NaN	NaN	NaN	NaN	NaN	NaN	NaN	NaN	NaN	NaN	NaN	NaN	NaN	NaN	NaN	NaN	NaN	NaN	NaN	NaN	NaN	NaN	NaN	NaN	NaN
NaN	NaN	NaN	NaN	NaN	NaN	NaN	NaN	NaN	NaN	NaN	NaN	NaN	NaN	NaN	NaN	NaN	NaN	NaN	NaN	NaN	NaN	NaN	NaN	NaN	NaN	NaN	NaN	NaN	NaN	NaN	NaN	NaN	NaN	NaN	NaN	NaN	NaN	NaN	NaN	NaN	NaN	NaN	NaN	NaN	NaN	NaN	NaN	NaN	NaN
NaN	NaN	NaN	NaN	NaN	NaN	NaN	NaN	NaN	NaN	NaN	NaN	NaN	NaN	NaN	NaN	NaN	NaN	NaN	NaN	NaN	NaN	NaN	NaN	NaN	NaN	NaN	NaN	NaN	NaN	NaN	NaN	NaN	NaN	NaN	NaN	NaN	NaN	NaN	NaN	NaN	NaN	NaN	NaN	NaN	NaN	NaN	NaN	NaN	NaN
NaN	NaN	NaN	NaN	NaN	NaN	NaN	NaN	NaN	NaN	NaN	NaN	NaN	NaN	NaN	NaN	NaN	NaN	NaN	NaN	NaN	NaN	NaN	NaN	NaN	NaN	NaN	NaN	NaN	NaN	NaN	NaN	NaN	NaN	NaN	NaN	NaN	NaN	NaN	NaN	NaN	NaN	NaN	NaN	NaN	NaN	NaN	NaN	NaN	NaN
NaN	NaN	NaN	NaN	NaN	NaN	NaN	NaN	NaN	NaN	NaN	NaN	NaN	NaN	NaN	NaN	NaN	NaN	NaN	NaN	NaN	NaN	NaN	NaN	NaN	NaN	NaN	NaN	NaN	NaN	NaN	NaN	NaN	NaN	NaN	NaN	NaN	NaN	NaN	NaN	NaN	NaN	NaN	NaN	NaN	NaN	NaN	NaN	NaN	NaN
NaN	NaN	NaN	NaN	NaN	NaN	NaN	NaN	NaN	NaN	NaN	NaN	NaN	NaN	NaN	NaN	NaN	NaN	NaN	NaN	NaN	NaN	NaN	NaN	NaN	NaN	NaN	NaN	NaN	NaN	NaN	NaN	NaN	NaN	NaN	NaN	NaN	NaN	NaN	NaN	NaN	NaN	NaN	NaN	NaN	NaN	NaN	NaN	NaN	NaN
NaN	NaN	NaN	NaN	NaN	NaN	NaN	NaN	NaN	NaN	NaN	NaN	NaN	NaN	NaN	NaN	NaN	NaN	NaN	NaN	NaN	NaN	NaN	NaN	NaN	NaN	NaN	NaN	NaN	NaN	NaN	NaN	NaN	NaN	NaN	NaN	NaN	NaN	NaN	NaN	NaN	NaN	NaN	NaN	NaN	NaN	NaN	NaN	NaN	NaN
NaN	NaN	NaN	NaN	NaN	NaN	NaN	NaN	NaN	NaN	NaN	NaN	NaN	NaN	NaN	NaN	NaN	NaN	NaN	NaN	NaN	NaN	NaN	NaN	NaN	NaN	NaN	NaN	NaN	NaN	NaN	NaN	NaN	NaN	NaN	NaN	NaN	NaN	NaN	NaN	NaN	NaN	NaN	NaN	NaN	NaN	NaN	NaN	NaN	NaN
NaN	NaN	NaN	NaN	NaN	NaN	NaN	NaN	NaN	NaN	NaN	NaN	NaN	NaN	NaN	NaN	NaN	NaN	NaN	NaN	NaN	NaN	NaN	NaN	NaN	NaN	NaN	NaN	NaN	NaN	NaN	NaN	NaN	NaN	NaN	NaN	NaN	NaN	NaN	NaN	NaN	NaN	NaN	NaN	NaN	NaN	NaN	NaN	NaN	NaN
NaN	NaN	NaN	NaN	NaN	NaN	NaN	NaN	NaN	NaN	NaN	NaN	NaN	NaN	NaN	NaN	NaN	NaN	NaN	NaN	NaN	NaN	NaN	NaN	NaN	NaN	NaN	NaN	NaN	NaN	NaN	NaN	NaN	NaN	NaN	NaN	NaN	NaN	NaN	NaN	NaN	NaN	NaN	NaN	NaN	NaN	NaN	NaN	NaN	NaN
NaN	NaN	NaN	NaN	NaN	NaN	NaN	NaN	NaN	NaN	NaN	NaN	NaN	0.024592588217743	NaN	NaN	NaN	NaN	NaN	NaN	NaN	NaN	NaN	NaN	NaN	NaN	NaN	NaN	NaN	NaN	NaN	NaN	NaN	NaN	NaN	NaN	NaN	NaN	NaN	NaN	NaN	NaN	NaN	NaN	NaN	NaN	NaN	NaN	NaN	NaN
NaN	NaN	NaN	NaN	NaN	NaN	NaN	NaN	NaN	NaN	NaN	NaN	NaN	0.0300246900152847	NaN	NaN	NaN	NaN	NaN	NaN	NaN	NaN	NaN	NaN	NaN	NaN	NaN	NaN	NaN	NaN	NaN	NaN	NaN	NaN	NaN	NaN	NaN	NaN	NaN	NaN	NaN	NaN	NaN	NaN	NaN	NaN	NaN	NaN	NaN	NaN
NaN	NaN	NaN	NaN	NaN	NaN	NaN	NaN	NaN	NaN	NaN	NaN	NaN	0.0870895490346815	NaN	NaN	NaN	NaN	NaN	NaN	NaN	NaN	NaN	NaN	NaN	NaN	NaN	NaN	NaN	NaN	NaN	NaN	NaN	NaN	NaN	NaN	NaN	NaN	NaN	NaN	NaN	NaN	NaN	NaN	NaN	NaN	NaN	NaN	NaN	NaN
NaN	NaN	NaN	NaN	NaN	NaN	NaN	NaN	NaN	NaN	NaN	NaN	NaN	0.0593021076981892	NaN	NaN	NaN	NaN	NaN	NaN	NaN	NaN	NaN	NaN	NaN	NaN	NaN	NaN	NaN	NaN	NaN	NaN	NaN	NaN	NaN	NaN	NaN	NaN	NaN	NaN	NaN	NaN	NaN	NaN	NaN	NaN	NaN	NaN	NaN	NaN
NaN	NaN	NaN	NaN	NaN	NaN	NaN	NaN	NaN	NaN	NaN	NaN	NaN	0.0554001279379702	NaN	NaN	NaN	NaN	NaN	NaN	NaN	NaN	NaN	NaN	NaN	NaN	NaN	NaN	NaN	NaN	NaN	NaN	NaN	NaN	NaN	NaN	NaN	NaN	NaN	NaN	NaN	NaN	NaN	NaN	NaN	NaN	NaN	NaN	NaN	NaN
NaN	NaN	NaN	NaN	NaN	NaN	NaN	NaN	NaN	NaN	NaN	NaN	NaN	0.0965415354765038	NaN	NaN	NaN	NaN	NaN	NaN	NaN	NaN	NaN	NaN	NaN	NaN	NaN	NaN	NaN	NaN	NaN	NaN	NaN	NaN	NaN	NaN	NaN	NaN	NaN	NaN	NaN	NaN	NaN	NaN	NaN	NaN	NaN	NaN	NaN	NaN
NaN	NaN	NaN	NaN	NaN	NaN	NaN	NaN	NaN	NaN	NaN	NaN	NaN	0.0495173513120143	NaN	NaN	NaN	NaN	NaN	NaN	NaN	NaN	NaN	NaN	NaN	NaN	NaN	NaN	NaN	NaN	NaN	NaN	NaN	NaN	NaN	NaN	NaN	NaN	NaN	NaN	NaN	NaN	NaN	NaN	NaN	NaN	NaN	NaN	NaN	NaN
NaN	NaN	NaN	NaN	NaN	NaN	NaN	NaN	NaN	NaN	NaN	NaN	NaN	NaN	NaN	NaN	NaN	NaN	NaN	NaN	NaN	NaN	NaN	NaN	NaN	NaN	NaN	NaN	NaN	NaN	NaN	NaN	NaN	NaN	NaN	NaN	NaN	NaN	NaN	NaN	NaN	NaN	NaN	NaN	NaN	NaN	NaN	NaN	NaN	NaN
NaN	NaN	NaN	NaN	NaN	NaN	NaN	NaN	NaN	NaN	NaN	NaN	NaN	NaN	NaN	NaN	NaN	NaN	NaN	NaN	NaN	NaN	NaN	NaN	NaN	NaN	NaN	NaN	NaN	NaN	NaN	NaN	NaN	NaN	NaN	NaN	NaN	NaN	NaN	NaN	NaN	NaN	NaN	NaN	NaN	NaN	NaN	NaN	NaN	NaN
NaN	NaN	NaN	NaN	NaN	NaN	NaN	NaN	NaN	NaN	NaN	NaN	NaN	NaN	NaN	NaN	NaN	NaN	NaN	NaN	NaN	NaN	NaN	NaN	NaN	NaN	0.441466205186747	NaN	NaN	NaN	NaN	NaN	NaN	NaN	NaN	NaN	NaN	NaN	NaN	NaN	NaN	NaN	NaN	NaN	NaN	NaN	NaN	NaN	NaN	NaN
NaN	NaN	NaN	NaN	NaN	NaN	NaN	NaN	NaN	NaN	NaN	NaN	NaN	NaN	NaN	NaN	NaN	NaN	NaN	NaN	NaN	NaN	NaN	NaN	NaN	NaN	0.0574694041715056	NaN	NaN	NaN	NaN	NaN	NaN	NaN	NaN	NaN	NaN	NaN	NaN	NaN	NaN	NaN	NaN	NaN	NaN	NaN	NaN	NaN	NaN	NaN
NaN	NaN	NaN	NaN	NaN	NaN	NaN	NaN	NaN	NaN	NaN	NaN	NaN	NaN	NaN	NaN	NaN	NaN	NaN	NaN	NaN	NaN	NaN	NaN	NaN	NaN	0.0699735332859923	NaN	NaN	NaN	NaN	NaN	NaN	NaN	NaN	NaN	NaN	NaN	NaN	NaN	NaN	NaN	NaN	NaN	NaN	NaN	NaN	NaN	NaN	NaN
NaN	NaN	NaN	NaN	NaN	NaN	NaN	NaN	NaN	NaN	NaN	NaN	NaN	NaN	NaN	NaN	NaN	NaN	NaN	NaN	NaN	NaN	NaN	NaN	NaN	NaN	0.0876787975183821	NaN	NaN	NaN	NaN	NaN	NaN	NaN	NaN	NaN	NaN	NaN	NaN	NaN	NaN	NaN	NaN	NaN	NaN	NaN	NaN	NaN	NaN	NaN
NaN	NaN	NaN	NaN	NaN	NaN	NaN	NaN	NaN	NaN	NaN	NaN	NaN	NaN	NaN	NaN	NaN	NaN	NaN	NaN	NaN	NaN	NaN	NaN	NaN	NaN	0.0877459514379736	NaN	NaN	NaN	NaN	NaN	NaN	NaN	NaN	NaN	0.585191284005533	NaN	NaN	NaN	NaN	NaN	NaN	NaN	NaN	NaN	NaN	NaN	NaN	NaN
NaN	NaN	NaN	NaN	NaN	NaN	NaN	NaN	NaN	NaN	NaN	NaN	NaN	NaN	NaN	NaN	NaN	NaN	NaN	NaN	NaN	NaN	NaN	NaN	NaN	NaN	0.0346913665099906	NaN	NaN	NaN	NaN	NaN	NaN	NaN	NaN	NaN	0.0826757073183675	NaN	NaN	NaN	NaN	NaN	NaN	NaN	NaN	NaN	NaN	NaN	NaN	NaN
NaN	NaN	NaN	NaN	NaN	NaN	NaN	NaN	NaN	NaN	NaN	NaN	NaN	NaN	NaN	NaN	NaN	NaN	NaN	NaN	NaN	NaN	NaN	NaN	NaN	NaN	0.0179225425710119	NaN	NaN	NaN	NaN	NaN	NaN	NaN	NaN	NaN	0.0529912096376245	NaN	NaN	NaN	NaN	NaN	NaN	NaN	NaN	NaN	NaN	NaN	NaN	NaN
NaN	NaN	NaN	NaN	NaN	NaN	NaN	NaN	NaN	NaN	NaN	NaN	NaN	NaN	NaN	NaN	NaN	NaN	NaN	NaN	NaN	NaN	NaN	NaN	NaN	NaN	0.0316041097607937	NaN	NaN	NaN	NaN	NaN	NaN	NaN	NaN	NaN	0.0333013945683234	NaN	NaN	NaN	NaN	NaN	NaN	NaN	NaN	NaN	NaN	NaN	NaN	NaN
NaN	NaN	NaN	NaN	NaN	NaN	NaN	NaN	NaN	NaN	NaN	NaN	NaN	NaN	NaN	NaN	NaN	NaN	NaN	NaN	NaN	NaN	NaN	0.0271665194350363	NaN	NaN	NaN	NaN	NaN	NaN	NaN	NaN	NaN	NaN	NaN	NaN	0.0346608325666044	NaN	NaN	NaN	NaN	NaN	NaN	NaN	NaN	NaN	NaN	NaN	NaN	NaN
NaN	NaN	NaN	NaN	NaN	NaN	NaN	NaN	NaN	NaN	NaN	NaN	NaN	NaN	NaN	NaN	NaN	NaN	NaN	NaN	NaN	NaN	NaN	0.108833724534499	NaN	NaN	NaN	NaN	NaN	NaN	NaN	NaN	NaN	NaN	NaN	NaN	0.0305817431680765	NaN	NaN	NaN	NaN	NaN	NaN	NaN	NaN	NaN	NaN	NaN	NaN	NaN
NaN	NaN	NaN	NaN	NaN	NaN	NaN	NaN	NaN	NaN	NaN	NaN	NaN	NaN	NaN	NaN	NaN	NaN	NaN	NaN	NaN	NaN	NaN	0.0834847962170375	NaN	NaN	NaN	NaN	NaN	NaN	NaN	NaN	NaN	NaN	0.221081364956802	NaN	0.075119507694973	NaN	NaN	NaN	NaN	NaN	NaN	NaN	NaN	NaN	NaN	NaN	NaN	NaN
NaN	NaN	NaN	NaN	NaN	NaN	NaN	NaN	NaN	NaN	NaN	NaN	NaN	NaN	NaN	NaN	NaN	NaN	NaN	NaN	NaN	NaN	NaN	0.029418168866927	NaN	NaN	NaN	NaN	NaN	NaN	NaN	NaN	NaN	NaN	0.0579851665011789	NaN	0.0684731855455088	NaN	NaN	NaN	NaN	NaN	NaN	NaN	NaN	NaN	NaN	NaN	NaN	NaN
NaN	NaN	NaN	NaN	NaN	NaN	NaN	NaN	NaN	NaN	NaN	NaN	NaN	NaN	NaN	NaN	NaN	NaN	NaN	NaN	NaN	NaN	NaN	0.0688518378643591	NaN	NaN	NaN	NaN	NaN	NaN	NaN	NaN	NaN	NaN	0.0310040209150977	NaN	0.146091758912551	NaN	NaN	NaN	NaN	NaN	NaN	NaN	NaN	NaN	NaN	NaN	NaN	NaN
NaN	NaN	NaN	NaN	NaN	NaN	NaN	NaN	NaN	NaN	NaN	NaN	NaN	NaN	NaN	NaN	NaN	NaN	NaN	NaN	NaN	NaN	NaN	0.0291843604892714	NaN	NaN	NaN	NaN	NaN	NaN	NaN	NaN	NaN	NaN	0.0273477616325466	NaN	0.372224368815837	NaN	NaN	NaN	NaN	0.0209150258458241	0.0700265029475935	NaN	NaN	NaN	NaN	NaN	NaN	NaN
NaN	NaN	NaN	NaN	NaN	NaN	NaN	NaN	NaN	NaN	NaN	NaN	NaN	NaN	NaN	NaN	NaN	NaN	NaN	NaN	NaN	NaN	NaN	0.0371068266440962	0.0689391277503001	NaN	0.0345049439079388	NaN	NaN	NaN	NaN	NaN	NaN	NaN	0.00594133120198773	NaN	NaN	NaN	NaN	NaN	NaN	0.0829448492724557	0.0357923326244234	NaN	NaN	NaN	NaN	NaN	NaN	NaN
NaN	NaN	NaN	NaN	NaN	NaN	NaN	NaN	NaN	NaN	NaN	NaN	NaN	NaN	NaN	NaN	NaN	NaN	NaN	NaN	NaN	NaN	NaN	0.0462351755250875	0.0470462692212641	NaN	0.0619888226666178	NaN	NaN	NaN	NaN	NaN	NaN	NaN	0.026916153483919	NaN	NaN	NaN	NaN	NaN	NaN	0.0605594094626967	0.0681550542763584	NaN	NaN	NaN	NaN	NaN	NaN	NaN
NaN	NaN	NaN	NaN	NaN	NaN	NaN	NaN	NaN	NaN	NaN	NaN	NaN	NaN	NaN	NaN	NaN	NaN	NaN	NaN	NaN	NaN	NaN	NaN	0.0566755227641816	0.363597531820529	0.0321867332977877	NaN	0.0127720139871912	NaN	NaN	NaN	NaN	NaN	0.0553382953287407	NaN	NaN	NaN	NaN	NaN	NaN	0.0591182135335228	0.0217818830670172	NaN	0.045415380521906	NaN	NaN	NaN	NaN	NaN
NaN	NaN	NaN	NaN	NaN	NaN	NaN	NaN	NaN	0.254958708453073	NaN	NaN	NaN	NaN	NaN	NaN	NaN	NaN	NaN	NaN	NaN	NaN	NaN	NaN	0.0305682519173744	0.366086961870929	0.00914346903382613	NaN	0.0797285246196946	NaN	NaN	NaN	NaN	NaN	0.0568635787035627	NaN	NaN	NaN	NaN	NaN	NaN	0.0634919792607543	0.0740051740484756	NaN	0.0431407535986767	NaN	NaN	NaN	NaN	NaN
NaN	NaN	NaN	NaN	NaN	NaN	NaN	NaN	NaN	0.0484963904031474	NaN	NaN	NaN	NaN	NaN	NaN	NaN	NaN	NaN	NaN	NaN	NaN	NaN	NaN	0.0215762217718174	0.0343110820596258	0.0837263289560998	NaN	0.0326549237889998	NaN	NaN	NaN	NaN	NaN	0.0393760993648178	NaN	NaN	NaN	NaN	NaN	NaN	0.0305955794820421	0.028025407605713	NaN	0.0303494528451656	NaN	NaN	NaN	NaN	NaN
NaN	NaN	NaN	NaN	NaN	NaN	NaN	NaN	NaN	0.0586681471280573	NaN	NaN	NaN	0.0709669411203874	NaN	NaN	NaN	NaN	NaN	NaN	NaN	NaN	NaN	NaN	0.0374509221463015	0.012942013853408	0.0357351353945759	NaN	0.0369378938554944	NaN	NaN	NaN	NaN	NaN	NaN	NaN	NaN	NaN	NaN	NaN	NaN	0.0657804390756085	0.0560002209088035	NaN	0.0781047255507251	NaN	NaN	NaN	NaN	NaN
NaN	NaN	NaN	NaN	NaN	NaN	0.142596338679582	NaN	NaN	0.0569392788421942	NaN	NaN	NaN	0.0929640487890719	NaN	NaN	NaN	NaN	NaN	NaN	NaN	NaN	NaN	NaN	0.0177722496471825	0.058319558746377	0.12838144254419	0.556894358125417	0.0557256861312795	NaN	NaN	NaN	NaN	NaN	NaN	NaN	NaN	NaN	NaN	NaN	NaN	0.0269083259997444	0.0748057618645132	NaN	0.0457964185239414	NaN	NaN	NaN	NaN	NaN
NaN	NaN	NaN	NaN	NaN	NaN	0.459469405055685	NaN	NaN	0.0330763466190802	NaN	NaN	NaN	0.0772727107970412	NaN	NaN	NaN	NaN	NaN	NaN	NaN	NaN	NaN	NaN	0.0227686317225618	0.0537394645332481	0.0851165506516278	0.0719294347988435	0.0758051610126913	NaN	NaN	NaN	NaN	NaN	NaN	NaN	NaN	NaN	NaN	NaN	NaN	0.0310159941045839	0.0305987860190667	NaN	0.0583682032737511	NaN	NaN	NaN	NaN	NaN
NaN	NaN	NaN	NaN	NaN	NaN	0.815024425932206	NaN	NaN	0.303908050162448	NaN	NaN	NaN	0.0794968346461077	NaN	NaN	NaN	NaN	NaN	NaN	NaN	NaN	NaN	NaN	0.0306094901243015	0.0854458217443562	0.0765154440878732	0.0188508188108375	0.0722473649300659	NaN	NaN	NaN	NaN	NaN	NaN	NaN	NaN	NaN	NaN	NaN	NaN	0.0306383939190907	0.0693649305859318	NaN	0.0347512939582072	NaN	NaN	NaN	NaN	NaN
NaN	NaN	NaN	NaN	NaN	NaN	0.0316376597834825	NaN	NaN	0.169246880411459	NaN	NaN	NaN	0.0512748671357634	NaN	NaN	NaN	NaN	NaN	NaN	NaN	NaN	NaN	NaN	0.06073053295414	0.0715381872544819	0.00963042186984642	0.0177233629433008	0.0226707079514652	NaN	NaN	NaN	NaN	NaN	NaN	NaN	NaN	NaN	NaN	NaN	NaN	NaN	NaN	NaN	0.046538467828824	NaN	NaN	NaN	NaN	NaN
NaN	NaN	NaN	NaN	NaN	NaN	0.0266339995499841	NaN	NaN	NaN	NaN	NaN	NaN	0.329960029194285	NaN	NaN	NaN	NaN	NaN	NaN	NaN	NaN	NaN	NaN	NaN	0.0347664090627116	0.0232277450078994	0.0614900260170782	0.271242195228615	NaN	NaN	NaN	NaN	NaN	NaN	NaN	NaN	NaN	NaN	NaN	NaN	NaN	NaN	NaN	0.0765783120478251	NaN	NaN	NaN	NaN	NaN
0.0833776491032323	NaN	NaN	NaN	NaN	NaN	0.100857212192818	NaN	NaN	NaN	NaN	NaN	NaN	0.323492801526928	NaN	NaN	NaN	NaN	NaN	NaN	NaN	NaN	NaN	NaN	NaN	0.0630645486427079	0.0523750154222394	0.069497646593244	0.245738060640217	NaN	NaN	NaN	NaN	NaN	NaN	NaN	NaN	NaN	NaN	NaN	NaN	NaN	NaN	NaN	0.138903238941493	NaN	NaN	NaN	NaN	NaN
0.0936817597677678	NaN	NaN	NaN	NaN	NaN	0.0291687129757464	NaN	NaN	NaN	NaN	NaN	NaN	NaN	NaN	NaN	NaN	NaN	NaN	NaN	NaN	NaN	NaN	NaN	NaN	0.0234960398877743	0.0476518726796761	0.025443661659858	0.2405623555266	NaN	NaN	NaN	NaN	0.0225181273861638	NaN	NaN	NaN	NaN	NaN	NaN	NaN	NaN	NaN	NaN	0.102409991856519	NaN	NaN	NaN	NaN	NaN
0.049668171617959	NaN	NaN	NaN	NaN	NaN	0.032395061433284	NaN	NaN	NaN	NaN	NaN	NaN	NaN	NaN	NaN	NaN	NaN	NaN	NaN	NaN	NaN	NaN	NaN	NaN	0.0382956454024949	0.0147508587824632	0.0674535519901995	0.23316269854831	NaN	NaN	NaN	NaN	0.0338519058076221	NaN	NaN	0.0171329586574322	NaN	NaN	NaN	NaN	NaN	NaN	NaN	0.0493788153518531	NaN	NaN	NaN	NaN	NaN
0.0534785368087117	NaN	NaN	NaN	NaN	NaN	0.0593536933618696	NaN	NaN	NaN	NaN	NaN	NaN	NaN	NaN	NaN	NaN	NaN	NaN	NaN	NaN	NaN	NaN	NaN	NaN	0.0172248831806157	0.0743279573834082	0.0447977726054737	0.0471144606961699	NaN	NaN	NaN	NaN	0.0180313487573056	NaN	NaN	0.053338608488754	NaN	NaN	NaN	NaN	NaN	NaN	NaN	0.0546603833960513	NaN	NaN	NaN	NaN	NaN
0.0763492118681499	NaN	NaN	NaN	NaN	NaN	0.0989043480681958	NaN	NaN	NaN	NaN	NaN	NaN	NaN	NaN	NaN	NaN	NaN	NaN	NaN	NaN	NaN	NaN	NaN	NaN	NaN	0.067021017148183	0.0656443428909348	0.0460242949219868	NaN	NaN	NaN	NaN	0.420077559083407	NaN	NaN	0.0488451945212331	NaN	NaN	NaN	NaN	NaN	NaN	NaN	0.0368929095727335	NaN	NaN	NaN	NaN	NaN
0.047631114805197	NaN	NaN	NaN	NaN	NaN	0.0631187838781139	NaN	NaN	NaN	NaN	NaN	NaN	NaN	NaN	NaN	NaN	NaN	NaN	NaN	NaN	NaN	NaN	NaN	NaN	NaN	0.033790595046737	0.0310251616609763	0.0384330963185751	NaN	NaN	NaN	NaN	0.47961170274809	NaN	NaN	0.00653330568214716	NaN	NaN	NaN	NaN	NaN	NaN	NaN	0.0295955339793187	NaN	NaN	NaN	NaN	NaN
0.0114814753746233	NaN	NaN	NaN	NaN	NaN	NaN	NaN	NaN	NaN	NaN	NaN	NaN	NaN	NaN	NaN	NaN	NaN	NaN	NaN	NaN	NaN	NaN	NaN	NaN	NaN	0.04993695879395	0.0753899539470716	0.0473290121720455	NaN	NaN	NaN	NaN	0.0746185633482207	NaN	NaN	0.048167383582936	NaN	NaN	NaN	NaN	NaN	NaN	0.0739071847800831	0.0754069635492636	NaN	NaN	NaN	NaN	NaN
0.0318445591203396	NaN	NaN	NaN	NaN	NaN	NaN	NaN	NaN	NaN	NaN	NaN	NaN	NaN	NaN	NaN	NaN	NaN	NaN	NaN	NaN	NaN	NaN	NaN	NaN	NaN	0.0599329040444366	0.0378244806806881	0.0151034635696764	NaN	NaN	NaN	0.0419916752601148	0.0649653129783536	NaN	NaN	0.655962567884268	NaN	NaN	NaN	NaN	NaN	NaN	0.0710325859204452	0.0291765345807953	NaN	NaN	NaN	NaN	NaN
0.0378068686239886	NaN	NaN	NaN	NaN	NaN	NaN	NaN	NaN	NaN	NaN	NaN	NaN	NaN	NaN	NaN	NaN	NaN	NaN	NaN	NaN	NaN	NaN	0.0465362207735936	NaN	NaN	0.0267064661260372	0.0246600973807745	0.0491420715143254	NaN	NaN	NaN	0.0274716061383228	0.543821071276864	NaN	NaN	0.67757935923991	NaN	NaN	NaN	NaN	NaN	NaN	0.0610902934335183	0.0362804301365844	NaN	NaN	NaN	NaN	NaN
0.0470704973801475	0.0506857258034238	NaN	NaN	NaN	NaN	NaN	NaN	0.712307848870172	NaN	NaN	NaN	NaN	NaN	NaN	NaN	NaN	NaN	NaN	NaN	NaN	NaN	NaN	0.0414343223084811	NaN	0.0322290555709828	0.0873788226102888	0.0186542935381971	0.0630840635408979	NaN	NaN	NaN	0.110499196826057	NaN	0.0808849319767778	NaN	0.0272640327694036	NaN	NaN	NaN	NaN	NaN	NaN	0.0631133280561944	0.021661045464641	NaN	NaN	NaN	NaN	NaN
0.0574681332568617	0.0339969310750878	NaN	NaN	NaN	NaN	NaN	NaN	0.0240758320362081	NaN	NaN	NaN	NaN	NaN	0.54761429116883	NaN	NaN	NaN	NaN	NaN	NaN	NaN	NaN	0.0311934286437635	NaN	0.0212244026010781	0.0286836305179251	0.0598581932306759	0.116085286121163	NaN	NaN	NaN	0.129990333483033	NaN	0.0696240544363036	NaN	0.0537483590889911	NaN	NaN	NaN	NaN	NaN	0.0343138852856415	0.0315376596978168	0.0539246329489512	NaN	NaN	NaN	NaN	NaN
0.0838141214254013	0.073400267051773	NaN	NaN	NaN	NaN	NaN	NaN	0.0675498786149903	NaN	0.429986886406798	NaN	NaN	NaN	0.0348036298081094	NaN	NaN	0.0618498286116621	NaN	NaN	NaN	NaN	NaN	0.0264175990350516	NaN	0.0373613140143074	0.0366350344744994	NaN	0.0695622379576493	NaN	NaN	NaN	0.0555651789873183	NaN	0.0837258520046513	NaN	0.0611429654894434	NaN	NaN	NaN	NaN	NaN	0.0304833149122684	0.0164398547246719	0.0716207306261504	NaN	NaN	NaN	NaN	NaN
0.050945554422958	0.0486605532845464	NaN	NaN	NaN	NaN	NaN	NaN	0.0998824816245736	NaN	0.205042858877697	NaN	NaN	NaN	0.0684597672962198	NaN	NaN	0.0568213043645615	NaN	NaN	NaN	NaN	NaN	0.0458464673479115	NaN	0.0190620464765894	0.0254044160918637	NaN	0.0284527501457546	NaN	NaN	NaN	0.0388395208968475	NaN	0.0146108846154878	NaN	0.00978974699972835	0.0728201427994861	NaN	NaN	NaN	NaN	0.0846965749958164	0.0621314348144389	0.031552007012398	NaN	NaN	NaN	NaN	NaN
0.0857623601357076	0.083988044661567	NaN	0.0164925067784051	NaN	NaN	NaN	NaN	0.0526617452329499	NaN	0.547019073929227	NaN	NaN	NaN	0.00961884339520433	NaN	NaN	0.0344374895863043	NaN	NaN	NaN	NaN	NaN	0.0676854678838132	NaN	0.0586530945118432	0.027733674117537	NaN	0.00997201410337995	NaN	NaN	NaN	0.097786195151598	NaN	0.0630957312167612	NaN	0.0274071721561304	0.0645604443522249	NaN	NaN	NaN	NaN	0.0388368986322407	0.0842511466736322	0.0308388394902672	NaN	NaN	NaN	NaN	NaN
0.0747588891390865	NaN	NaN	0.100001674174455	NaN	NaN	NaN	NaN	0.0615421523855389	NaN	0.591493009631708	0.0446408382783263	NaN	NaN	0.0744145494510285	NaN	NaN	0.0478530684566673	NaN	NaN	NaN	NaN	NaN	0.0350483601362155	NaN	0.036537924789405	0.0210890252643034	NaN	0.0873692447010965	NaN	NaN	NaN	0.0489524691197218	NaN	0.00845444842612947	NaN	0.065300122391069	0.0809236608057893	NaN	NaN	NaN	NaN	0.0477653291703993	0.00926342372903259	0.0254343813292432	NaN	NaN	NaN	NaN	NaN
0.0576444725596264	NaN	NaN	0.0781021733273094	NaN	NaN	NaN	NaN	0.0652725762678775	NaN	0.539046596135401	0.0368631833644482	NaN	NaN	0.0176608125962588	NaN	NaN	0.0720878966581838	NaN	NaN	NaN	NaN	NaN	0.0102248213548406	NaN	0.0177088277373663	0.0301021001660865	NaN	0.0684418487628224	NaN	NaN	NaN	0.0297910020014011	NaN	0.0343269724250605	NaN	0.0543687886261228	0.0862849480771371	NaN	NaN	NaN	NaN	0.0886402221272268	0.00892768438634437	0.0336643300596829	NaN	NaN	NaN	NaN	NaN
0.0495083884083427	NaN	NaN	0.0465810798668276	NaN	NaN	NaN	NaN	0.0425946436958176	NaN	0.0775625193908627	0.0718446878492408	NaN	NaN	0.0668702412111239	NaN	NaN	0.0747491624041269	NaN	NaN	NaN	NaN	NaN	0.0190000614133086	NaN	0.0154085726024816	0.0102717956749702	NaN	0.0388014803489978	NaN	NaN	NaN	0.0296182008464232	NaN	0.0519092688616716	NaN	0.0721003678611515	0.0688709325518997	NaN	NaN	NaN	NaN	0.0481866469995053	0.0418338409187071	0.0568106637532982	NaN	NaN	NaN	NaN	NaN
0.0334136124780674	NaN	NaN	0.00950247300112498	NaN	NaN	NaN	NaN	0.0356072184101048	NaN	0.077155203306249	0.0746155010109801	NaN	NaN	0.116342210505223	NaN	NaN	0.0748113927135664	NaN	NaN	NaN	NaN	NaN	0.0668058205354198	NaN	0.0384736721127145	0.0394626524230593	NaN	0.057203570810798	0.0553416226740463	NaN	NaN	0.0402468924923292	0.101222212472992	0.0733822807363836	NaN	0.0111105470366007	0.0547270931613206	NaN	NaN	NaN	NaN	0.0293127405954969	0.0153460624920327	NaN	NaN	NaN	NaN	NaN	NaN
0.0336902864381494	NaN	NaN	0.0702801409836028	NaN	NaN	NaN	NaN	0.0240945654904599	NaN	0.0635383546395932	0.0346260485965612	NaN	NaN	0.0886615198659574	NaN	NaN	0.039277687863499	NaN	NaN	NaN	NaN	NaN	0.0274962195035685	NaN	0.0393676061248442	0.0257363495714072	NaN	NaN	0.0820225824357299	NaN	NaN	0.0452917027821042	0.0245520951347302	0.112152735928632	NaN	0.0211830142814211	0.0385186395876803	NaN	NaN	NaN	NaN	0.0841015375408968	0.0780327570096018	NaN	NaN	NaN	NaN	NaN	NaN
0.0392000549590769	NaN	NaN	0.122873317435764	NaN	NaN	NaN	0.0985875148928191	0.165716792354162	NaN	0.0434255522952443	0.0231706581268156	NaN	NaN	0.037847695615199	NaN	NaN	NaN	NaN	NaN	NaN	NaN	NaN	0.0353520042184489	NaN	0.0567980177281463	0.0371909591276797	NaN	NaN	0.0539281458453665	NaN	NaN	0.0760965126995612	0.0624219424695715	0.0806062393401191	NaN	0.0743818777490344	0.0631478790518741	NaN	NaN	NaN	NaN	0.0764866459561925	0.0847888692874459	NaN	NaN	NaN	NaN	NaN	NaN
0.0423865495559193	NaN	NaN	0.0775294596417993	NaN	NaN	NaN	0.0162788939355435	0.0556640964206965	NaN	0.0223191215602606	0.0466544572672881	NaN	NaN	0.0535028441929298	NaN	NaN	NaN	NaN	NaN	NaN	NaN	NaN	0.0467824762717768	NaN	0.045538876628583	0.0838163089834922	NaN	NaN	0.0497241344002559	NaN	NaN	0.0635521248922373	0.0233344135188171	0.0638134242420072	NaN	0.0348966807606852	NaN	NaN	NaN	NaN	NaN	0.0771499164425216	0.0444886584076637	NaN	NaN	NaN	NaN	NaN	NaN
0.0524355726480998	NaN	NaN	0.0493313181409114	NaN	0.0506174579509503	NaN	0.0124899855253163	0.0766300825329824	NaN	0.0699033443389945	0.098192516297375	NaN	NaN	0.042666550529321	NaN	NaN	NaN	NaN	0.0598035620673542	NaN	NaN	NaN	0.0228847818045182	NaN	0.0466735942696799	0.0682622704389568	NaN	NaN	0.043168710949301	NaN	NaN	0.0822499661346342	0.0158189973817014	0.0236712273998569	NaN	0.110887714036793	NaN	NaN	NaN	NaN	NaN	0.00864344299182467	0.0933090952803127	NaN	NaN	NaN	0.629818304374914	NaN	NaN
0.0474464435801092	NaN	NaN	0.0146450497312518	NaN	0.02852885556707	NaN	0.0118049570484744	0.157517741058679	NaN	0.0743533889552688	0.0204421107534419	NaN	NaN	0.00745738581531744	NaN	NaN	NaN	NaN	0.0656148994162676	NaN	NaN	NaN	0.0748785159935532	NaN	0.0338208579183502	0.0295634211474454	NaN	NaN	0.0229323939329234	NaN	NaN	0.0614452265125857	0.0666885102828484	0.021529012371567	NaN	0.020803760629922	NaN	NaN	NaN	NaN	NaN	0.0561572699427263	0.119740399017372	NaN	NaN	NaN	0.0772963041735622	NaN	NaN
0.0675620821595885	NaN	NaN	0.0523805990112923	NaN	0.0530147505599441	NaN	0.0490386057139523	0.102371650678371	NaN	0.033750411048524	0.0202569258247776	NaN	NaN	0.0755497435070305	NaN	NaN	NaN	NaN	0.00778732776682214	NaN	NaN	NaN	0.0463633861891998	NaN	0.0597246416870399	0.0137873109767943	NaN	0.0806452373937729	NaN	NaN	NaN	0.00451737819959456	0.0378663930346788	0.0192974068444343	NaN	0.0231059120567106	NaN	NaN	NaN	NaN	NaN	0.0600702559846665	0.0677327516890745	NaN	NaN	NaN	0.0189711131277977	NaN	NaN
0.0463840382767221	0.0811245689055322	NaN	0.0889894315450441	NaN	0.0432936083252244	NaN	0.0401746386237545	0.0478986243081446	NaN	0.0831449787843027	0.0560130140623395	NaN	NaN	0.0282417350033677	NaN	NaN	NaN	0.030535631654195	0.0393520666244366	NaN	NaN	NaN	0.0298112051995401	NaN	0.0632318746912623	0.0519999319434476	NaN	0.0484212749307272	NaN	NaN	NaN	0.00936556165412261	0.0292359270131632	NaN	NaN	0.0349087805931052	NaN	NaN	NaN	NaN	NaN	0.0120762978088077	0.0418869683901325	0.0329575419710119	NaN	NaN	0.0548387494133024	NaN	NaN
0.0599393693457347	0.034107079078177	NaN	0.0432906846779153	NaN	0.0349881555382696	NaN	0.0772221100565658	0.0611496593962728	NaN	0.0298143372755841	0.0206909964125525	NaN	NaN	0.042197510846917	NaN	NaN	NaN	0.0149880347334928	0.0577706032848027	NaN	NaN	0.0173537550751661	0.0416196600766402	NaN	0.0895738406571806	0.100621683646685	NaN	0.0515417255605933	NaN	NaN	NaN	0.0475123375587571	0.0735017954486313	NaN	NaN	0.028623991158608	NaN	NaN	NaN	NaN	NaN	0.0144699733831133	0.0337304853434003	0.271882494279235	NaN	NaN	0.0483299282909468	NaN	NaN
0.0687586905031032	0.0633012846341034	NaN	0.0297463528057837	NaN	0.0441677287208536	NaN	0.119007940235767	0.0532381763795691	NaN	0.0577846918939822	0.0237293043485454	NaN	NaN	0.05286545925996	NaN	NaN	NaN	0.05408979829393	0.0816902131981405	NaN	NaN	0.0764562303559848	0.0720676278421178	NaN	0.0249960365634887	0.0640174967827246	NaN	0.0277676627414318	NaN	NaN	NaN	0.0576231860157722	0.0449026885048798	NaN	NaN	0.0236540997130431	NaN	NaN	NaN	NaN	NaN	0.0163584233781413	0.0905285649868284	0.305308759405827	NaN	NaN	0.120822420061199	NaN	NaN
0.123605095666041	0.0561899815626451	NaN	0.044628926076784	NaN	0.0200860352414863	NaN	0.0548059344855273	0.013434726433341	NaN	0.0730154326237346	0.0315402200305241	NaN	NaN	0.0529346209671172	NaN	NaN	NaN	0.0658868858160943	0.0474031743159916	NaN	NaN	0.0742536485638017	0.0766226186356012	NaN	0.0712968179668844	0.0506142025782424	NaN	0.0352668492355853	NaN	NaN	NaN	0.0750124252693602	0.0436818410885707	NaN	NaN	0.070185733053862	0.0253213265957999	NaN	NaN	NaN	NaN	0.0585761258513304	0.0441397847822898	0.0607848388020565	NaN	NaN	0.0979273238053612	NaN	NaN
0.0883210417222834	0.0524862938931391	NaN	0.0447066735733753	NaN	0.0231162092014382	NaN	0.0322838323593336	0.0652595405411903	NaN	NaN	0.0704528163175625	NaN	NaN	0.031228613171672	NaN	NaN	NaN	0.0584536136164089	0.0360993500855068	NaN	NaN	0.0717804259080123	0.0702844000346624	NaN	0.0262501503587513	0.0336871480046078	NaN	0.0287453793055587	NaN	NaN	NaN	0.0605627701458556	0.0449023663521394	NaN	NaN	0.0650681087766278	0.0283993334134493	NaN	NaN	0.227287449906589	NaN	0.0385521931234294	0.122349947748613	0.0291515057694141	NaN	NaN	0.0677770518267473	NaN	NaN
0.320471978392915	0.0956883916668806	NaN	0.0568546876387215	NaN	0.0831961332281739	NaN	NaN	0.0199022942681996	NaN	NaN	0.0495776144443116	NaN	NaN	0.0289453018492977	NaN	NaN	NaN	0.0367679989592621	0.0258769538481383	NaN	NaN	0.0428126833456623	0.0401486642974771	NaN	0.0372916500283998	0.0193018902449731	NaN	0.00220284640647557	NaN	NaN	0.0783550207848604	0.0557582695429338	0.0449345656453674	NaN	NaN	0.0900486335115471	0.0476788777776306	NaN	NaN	0.033341876988904	NaN	0.0416741754146091	0.026913605985097	0.131996312747867	NaN	NaN	0.0896567036655661	NaN	NaN
0.271774865031223	0.0848100360392268	NaN	0.0318390106411563	NaN	0.0256228779559016	NaN	NaN	0.097439327716315	NaN	NaN	0.048749947336405	NaN	NaN	0.0556082090367271	NaN	NaN	NaN	0.0131080648431041	0.0288654749087639	NaN	NaN	0.0886816035420837	0.0132320920714456	NaN	0.0586838865850258	0.019992593176	NaN	0.0271791008926333	NaN	NaN	0.0834430739695234	0.075805440604984	0.0203152820502674	NaN	NaN	0.0438055977356987	0.0469316831153914	NaN	NaN	0.0361938740378668	NaN	0.0136602719044624	0.0849555813661703	0.798241955844994	NaN	NaN	0.43307482115976	NaN	NaN
0.0781221443319723	0.0455741429468356	NaN	0.0840176496180175	NaN	0.0404765376245036	NaN	NaN	0.0276586487865329	NaN	NaN	0.0123837671410807	NaN	NaN	0.0712952009224187	NaN	NaN	NaN	0.0415540479828464	0.0477498253487888	NaN	NaN	0.0764940355509827	0.0251548463827463	NaN	0.0849618197959659	0.0241964413971277	NaN	0.0332062664778793	NaN	NaN	0.0695186802676625	0.0731228279659701	0.0193730825915834	NaN	NaN	0.0478464803315735	0.0264708491198049	NaN	NaN	0.0307198694220189	NaN	0.0395288514103104	0.0894214585509146	0.735209304072388	NaN	NaN	NaN	NaN	NaN
0.0625903201798407	0.0270623916828479	NaN	0.0232284650361501	NaN	0.0582185347934236	NaN	NaN	0.0994118395333539	NaN	NaN	0.022750382449662	NaN	NaN	0.0484493122632506	NaN	NaN	NaN	0.0538124453297643	0.0366986107529014	NaN	NaN	0.0527276250719342	0.0282025646117544	NaN	0.092728829510321	0.0269617080281441	NaN	0.0545690159440471	NaN	NaN	0.0293855876112249	0.0226217646688814	0.0170388577058422	NaN	NaN	0.0277088681206619	0.0708569835918727	NaN	NaN	0.0610190317709443	NaN	0.0231285038396105	0.059978670193136	0.0320386816951477	NaN	NaN	NaN	NaN	NaN
NaN	0.0388385775997472	NaN	0.0400877664786772	NaN	0.0582941074622697	NaN	NaN	0.101725378591414	NaN	NaN	0.0425492051007337	0.0281957671658081	NaN	0.0393615245658723	NaN	NaN	NaN	0.0626543213800716	0.030801078658866	NaN	NaN	0.0346847686274752	0.0149703490424834	NaN	NaN	0.023781223759293	NaN	0.0510976028356437	NaN	NaN	0.0467858985986735	0.0325946277543217	0.0422416629299021	NaN	NaN	0.589823043968102	0.0803432562039179	NaN	NaN	0.0750265591120596	NaN	0.0251314637138649	0.0293988016290186	0.0672167967053307	NaN	NaN	NaN	0.0255191477301252	NaN
NaN	0.0385128494369194	NaN	NaN	NaN	0.0632173771432902	NaN	NaN	0.0315234127145327	NaN	NaN	0.0695373584111536	0.0668361387205349	NaN	0.0318737781252885	NaN	NaN	NaN	0.0232226474132248	0.0374499539049487	NaN	NaN	0.0507954738396554	0.0177848581537904	NaN	NaN	0.0306228023479281	NaN	0.0486872693296032	0.0463150777624394	NaN	0.0832447222656664	0.084368726594067	0.0177312413914842	NaN	NaN	0.594486621684084	0.0485921930515187	NaN	NaN	0.0597127192607051	NaN	0.0248451483689627	0.0186877436821737	0.0285201042477419	NaN	NaN	NaN	0.049192808195544	NaN
NaN	0.0156456384856477	NaN	NaN	NaN	0.0399183367453344	NaN	NaN	0.0139045694190757	NaN	NaN	0.0888438953534024	0.108273334198296	NaN	0.063024504249306	NaN	NaN	0.0515013564551993	0.244033426098509	NaN	NaN	NaN	0.0434083262662926	0.0234724104698805	NaN	NaN	0.0421554719975253	NaN	NaN	0.0370186883270265	NaN	0.0796588106536936	0.0462885914801387	0.0498774868048427	NaN	NaN	0.0253503322593564	0.0407331439193232	NaN	NaN	0.0426399688118434	NaN	0.0249369895793049	0.0137413587368014	0.039790831926896	NaN	NaN	NaN	0.0502057576291234	NaN
NaN	0.0831688618173022	NaN	NaN	NaN	0.0699617984186778	NaN	NaN	0.0476189336399839	NaN	NaN	0.064307778331405	0.0386591642183946	NaN	0.0389381474036435	NaN	NaN	0.0645442696440135	NaN	NaN	NaN	NaN	0.0178827753787154	0.036252463398988	NaN	NaN	0.0119192729423005	NaN	NaN	0.0540275269188946	NaN	0.0330326428556277	0.0813080916182326	0.0623274057040931	NaN	NaN	0.0411401885741905	0.0428075790580744	NaN	NaN	0.0198064399966407	NaN	0.0675841742079505	0.0459743166897867	0.105173652972836	NaN	NaN	NaN	0.0381078928622509	NaN
0.0061063032602846	0.048206406757544	NaN	NaN	NaN	0.0908534194946558	NaN	NaN	0.0184927950763287	NaN	NaN	0.0361786160689113	0.0584101153631402	NaN	0.62009663475538	NaN	0.0652946353891121	0.0430737128890858	NaN	0.461878242935099	NaN	NaN	0.0870189075572137	0.0133693043188406	NaN	NaN	0.0515074672625787	NaN	NaN	0.065944552890594	NaN	0.0430591433171538	0.0280973755785681	0.0239626705468091	NaN	NaN	0.0365646986766504	0.101802966265697	NaN	NaN	0.0150780671472249	NaN	NaN	0.0671731523011398	0.0514912575356958	NaN	NaN	NaN	0.038111744879089	NaN
0.0471700951124821	0.0618011225456229	NaN	NaN	NaN	0.0470640683911344	NaN	NaN	0.0223252271063874	NaN	NaN	0.0588995451714823	0.063837359388324	NaN	NaN	NaN	0.0252253783485847	0.0481929520703007	NaN	0.442627592267165	NaN	NaN	0.0351394405328606	0.0397521628469805	NaN	NaN	0.0712647239424475	NaN	NaN	0.0139201754087822	NaN	0.0233320373587334	0.0446699591136866	0.0814729942776115	NaN	NaN	0.00631835112887293	0.0204768297064776	NaN	NaN	0.0350261305767529	NaN	NaN	0.0409284434042044	0.0807684540861638	NaN	NaN	NaN	0.0424884377169733	NaN
0.0507796676649376	0.0713016274631302	NaN	NaN	NaN	0.152199926046467	NaN	NaN	0.00780490811363678	NaN	NaN	0.062192254252849	0.0267422569172942	NaN	NaN	NaN	0.0701442752680618	0.0488693185580493	NaN	0.0846554446493641	NaN	NaN	0.0633242274765484	0.0422234684781556	NaN	NaN	0.0722397514975899	NaN	NaN	0.032811219699248	NaN	0.0194384056775952	0.0930764635795335	0.0544823651474284	0.101519774928046	NaN	0.0467430243698991	0.0309732164325818	NaN	NaN	0.0914133355063448	NaN	NaN	0.0125182278642839	0.0646480205224479	NaN	NaN	NaN	0.0252807146407602	NaN
0.055959079776219	0.0791016275611512	NaN	NaN	NaN	0.120604948262222	NaN	NaN	0.0589969593862953	NaN	NaN	0.069552344317285	0.0957378275261351	NaN	NaN	NaN	0.0446136187614495	0.0420944044503131	NaN	0.00821490648493751	NaN	NaN	0.0675847126448412	0.0457941148471842	NaN	NaN	0.0438717767845558	NaN	NaN	0.0288643446203903	NaN	NaN	0.101528931949173	0.0678212204588286	0.0146053928023106	NaN	0.0528782781684122	0.0478030476116965	0.564346465158895	NaN	0.0773204146975899	NaN	NaN	0.0297931970617859	0.0532683785119305	NaN	NaN	NaN	0.0352076607423388	NaN
0.573527770365653	0.0314379682439182	NaN	NaN	NaN	0.0681462501047889	NaN	NaN	0.0584287882484039	NaN	NaN	0.0445180151192027	0.0266994384711485	NaN	NaN	NaN	0.0350748521184895	0.304202856940548	NaN	0.0346677762577042	NaN	NaN	0.0752154673227139	0.0793804240977923	NaN	NaN	0.113691748422243	NaN	NaN	0.054524808612083	NaN	NaN	0.0303589759053857	0.0287002176057899	0.0609836810127389	NaN	0.583570506509271	0.0118291537055951	0.057921464899571	NaN	NaN	NaN	NaN	0.0501639372486441	0.0667504560298278	NaN	NaN	NaN	0.073495834601504	NaN
0.565461603680422	0.0525517292065828	NaN	NaN	NaN	0.0998901020847491	NaN	NaN	0.0860633864811062	NaN	NaN	0.0433438207954813	NaN	NaN	NaN	NaN	0.0423343689579824	NaN	NaN	0.044449616832052	NaN	NaN	0.0621428343277791	0.0812719888517416	NaN	NaN	0.0737038101882823	NaN	NaN	0.0883020627233935	NaN	NaN	0.0376898369913129	0.0206688204393612	0.0729514158131935	NaN	0.535072387189041	0.0452374008028004	0.0315664736928888	NaN	NaN	NaN	NaN	0.0264043214611728	0.0536538832998582	NaN	NaN	NaN	0.0682558538474239	NaN
0.0539740606689091	0.0463720220002593	NaN	NaN	NaN	0.461435479133439	NaN	NaN	0.0645284654389093	NaN	NaN	0.033037410314895	NaN	NaN	NaN	NaN	0.0500020743281493	NaN	NaN	0.224577007537138	0.0553977124405408	NaN	0.0234197360566277	0.046866203478237	NaN	NaN	0.0254616245739366	NaN	NaN	0.0270902481725005	NaN	NaN	NaN	0.0251118447290121	0.0435425290373849	NaN	0.0441055826169664	0.0184338861345987	0.0322565547098254	NaN	NaN	NaN	NaN	0.0260806092305263	0.0439484075103174	NaN	NaN	NaN	0.0449273152887524	NaN
0.289893870382415	NaN	NaN	NaN	NaN	0.571725466857992	NaN	NaN	0.0978594591926045	NaN	NaN	0.0251500262499997	NaN	NaN	NaN	NaN	0.0590319666084773	0.0270990889850764	NaN	NaN	0.034442858423644	NaN	0.0709860838868537	0.0517171671032741	NaN	NaN	0.04266434747172	NaN	NaN	0.0679701874894669	NaN	NaN	NaN	0.030076242512938	0.0966926698741111	NaN	0.116268142058438	0.0278978822496717	0.0178014784390681	NaN	NaN	NaN	NaN	0.0478838496968623	0.0282175954607365	NaN	NaN	NaN	0.0592930749007638	NaN
0.279261771898293	NaN	NaN	NaN	NaN	0.0754344529110539	NaN	NaN	0.0184099400142647	NaN	NaN	0.0589105788067411	NaN	NaN	NaN	NaN	0.0533208137020377	0.0114485315853234	NaN	NaN	0.618592655634427	NaN	0.0979231480760385	0.0781218678136082	NaN	NaN	0.0704398790322676	NaN	NaN	0.00585718877991768	NaN	NaN	0.0137309313557383	0.0127259382581007	0.0745404034110456	NaN	0.136345926299473	0.0195206775065763	0.0639117734186703	NaN	NaN	NaN	NaN	0.0558143912583966	0.0420284764795738	NaN	NaN	NaN	NaN	NaN
0.0431254301596483	NaN	NaN	NaN	NaN	0.0345083400822954	NaN	NaN	0.0767655521476489	NaN	NaN	0.0180445907640516	NaN	NaN	NaN	NaN	0.0684133746238311	0.0611574643503504	NaN	NaN	0.551541472941625	NaN	0.0745838271995878	0.0777086316227199	NaN	NaN	0.0270300603637541	NaN	NaN	0.0117306236851613	NaN	NaN	0.0324214363506201	0.0398433393865333	0.0928785500186438	NaN	0.0364331481362728	0.0676494291735595	0.0497377115840075	NaN	NaN	NaN	NaN	0.0390650644205265	0.0294835303871638	NaN	NaN	NaN	NaN	NaN
0.036759298334185	NaN	NaN	NaN	NaN	0.0245182256650021	NaN	NaN	0.0253831446024206	NaN	NaN	0.0542761793388981	NaN	NaN	NaN	NaN	0.0503673386075072	0.0332912514675005	NaN	NaN	0.0559517132631875	NaN	0.0493371292197067	0.0682786550075878	NaN	NaN	0.04989398903186	NaN	NaN	0.00605224428520112	NaN	NaN	0.0643134165451049	0.0467810015668568	0.0692897628987897	NaN	0.0920378343624926	0.0198631680816251	0.1231111827983	NaN	NaN	NaN	NaN	0.0597031490008837	0.0113740945469048	NaN	NaN	NaN	NaN	NaN
0.0804086845737122	NaN	NaN	NaN	NaN	0.0616020069196626	NaN	NaN	0.0306751718022967	NaN	NaN	0.0510612041624953	NaN	NaN	NaN	NaN	0.0499570482244127	0.0755006495862532	0.59388006340056	NaN	0.0178025351210091	NaN	0.0801183312403904	0.0375288588998059	NaN	NaN	0.0291533874001419	NaN	NaN	0.0796779341451077	NaN	NaN	0.0751519596361781	0.0759515108061555	0.0903950123805301	NaN	0.0853842411445014	0.0575517530756164	NaN	NaN	NaN	NaN	NaN	0.0251040329446993	0.0532730627879905	NaN	NaN	NaN	NaN	NaN
0.0558418426202298	NaN	NaN	NaN	NaN	0.0697799252476894	NaN	NaN	0.0485246190448876	NaN	NaN	0.0540194894264473	NaN	NaN	NaN	NaN	0.106450964010034	0.135404972476276	0.038901307177665	NaN	0.0239769727834207	NaN	0.0529908221129015	0.0598489548444624	NaN	NaN	0.0335509207741959	NaN	NaN	0.0221181097959056	NaN	NaN	0.0296998230835028	0.0461590048548885	0.108997944229556	NaN	0.0342328982969985	0.0976947148337919	NaN	NaN	NaN	NaN	NaN	0.0817205770581697	0.0273301158949063	NaN	NaN	NaN	NaN	NaN
0.0281342883460692	NaN	NaN	NaN	NaN	0.0625005535990596	NaN	NaN	0.0262585521356461	NaN	NaN	0.0467456739501764	NaN	NaN	NaN	NaN	0.0306351001564059	0.075347298455329	0.0155588918952984	NaN	0.0377885491076901	NaN	0.0990943604608916	0.0730888110195496	NaN	NaN	0.0571031771803961	NaN	NaN	0.046835080223304	0.0129100743347951	NaN	0.0361735861355907	0.0316090615156286	0.0376742932636775	NaN	0.0145967491037171	0.0232113475806198	NaN	NaN	NaN	NaN	NaN	0.0593844306771793	0.0438719865820616	NaN	NaN	NaN	NaN	NaN
0.0440714550420362	NaN	NaN	NaN	NaN	0.0267369617358697	NaN	NaN	0.0538055821252488	NaN	NaN	0.0407101546966683	NaN	NaN	NaN	NaN	0.0514143963089482	0.0498655679519964	0.0530270744093108	NaN	NaN	NaN	0.0286734076158224	0.0435840346481399	NaN	NaN	0.0456110847616635	NaN	NaN	0.0410242117997645	0.0251036004589844	NaN	0.030012696210533	0.0741832084568906	0.0575008201203251	NaN	0.0257597100563908	0.14889139591326	NaN	NaN	NaN	NaN	NaN	0.032862259495497	0.0503423073062436	NaN	NaN	NaN	NaN	NaN
0.0698680640005571	NaN	NaN	NaN	NaN	0.0769421455436714	NaN	NaN	0.0507706675694289	NaN	NaN	0.0603951724317388	NaN	NaN	NaN	NaN	0.0571093801612865	0.0459649351273102	0.031263888720107	NaN	NaN	NaN	0.0738200657050499	0.0540687789026242	NaN	NaN	0.0804376345839683	NaN	NaN	0.0873780141625801	0.0808702787920397	NaN	0.0927618170999601	0.0704809602081216	0.0100148992282804	NaN	0.0232792481132217	0.0993544660506106	NaN	NaN	NaN	NaN	NaN	0.031992883765812	0.0647834500083292	NaN	NaN	NaN	NaN	0.0514985464567132
0.0429909722358518	NaN	NaN	NaN	NaN	0.0230850910536593	NaN	NaN	0.0246161703479814	NaN	NaN	0.0337811336954381	NaN	NaN	NaN	NaN	0.0283043003360658	0.016148325835897	0.0384542254652001	NaN	NaN	NaN	0.090785439829603	0.0817645287430699	NaN	NaN	0.0903790478260876	NaN	NaN	0.0894182068847589	0.0375672871966836	NaN	0.0957686643399807	0.093390751436823	0.0351827190755389	NaN	0.0860166538956858	0.0407070438732693	NaN	NaN	NaN	NaN	NaN	0.0375716688537836	0.10212730213459	NaN	NaN	NaN	NaN	0.0538951460841343
0.0366302852450121	NaN	NaN	NaN	NaN	0.046843041245129	NaN	NaN	0.0315482857271121	NaN	NaN	0.0280648011230115	NaN	NaN	NaN	NaN	0.0656524196863577	0.0551399281140426	0.0750566963567632	NaN	NaN	NaN	0.0648326535541811	0.0588951014207755	NaN	NaN	0.13010711200051	NaN	NaN	0.0415672983603244	0.0974187816072968	NaN	0.119352577939206	0.0735906538774195	0.0678474702497921	NaN	0.0184008622467554	0.0448237282515072	NaN	NaN	NaN	NaN	NaN	0.0216958890799038	0.075339557213261	NaN	NaN	NaN	NaN	0.071167355604455
0.0677040429860746	NaN	NaN	NaN	NaN	0.0665392084964387	NaN	NaN	0.0728761053682399	NaN	NaN	0.0297403754610443	NaN	NaN	NaN	NaN	0.0548593682224029	0.059951123088037	0.105302361882897	NaN	NaN	NaN	0.00540279132316215	0.0459615723738658	NaN	NaN	0.0345916263394122	NaN	NaN	0.0759727900414038	0.0211808065722414	NaN	0.127453070091009	0.0510477902723987	0.0818579190371982	NaN	0.0585499149266709	0.0251058998503503	NaN	NaN	NaN	NaN	NaN	0.022398043015321	0.0247492836348837	NaN	NaN	NaN	NaN	0.0269112467698095
0.0778651957590607	NaN	NaN	NaN	NaN	0.0418149566946044	NaN	NaN	0.0833325021720182	NaN	NaN	0.0273160937497206	NaN	NaN	NaN	NaN	0.0868508260856665	0.0782250114644069	0.0647321361659311	NaN	NaN	NaN	0.0237502860347303	0.0563812981229507	NaN	NaN	0.065767975054757	NaN	NaN	0.118177063242994	0.0550708594795578	NaN	0.0266424550193408	0.0641343288089968	0.0624092466726506	NaN	0.0637195148396614	0.0519274324048233	NaN	NaN	NaN	NaN	NaN	0.0674283491191778	0.0309136806947413	NaN	NaN	NaN	NaN	0.0144740827050504
0.120949493797827	NaN	NaN	NaN	NaN	0.0586100224710975	NaN	NaN	0.0135588991439806	NaN	NaN	0.0416126257868434	NaN	NaN	NaN	NaN	0.0559186373269543	0.040266593796478	0.143290972685498	NaN	NaN	NaN	0.0326018681684075	0.0259114780462159	NaN	NaN	0.0497129427844193	NaN	NaN	0.0396501814426788	0.0367046187540798	NaN	0.051764454288583	0.0606322463866487	0.0218918479311544	NaN	0.0325875343787057	0.119449661954897	NaN	NaN	NaN	NaN	NaN	0.0536338144331584	0.0354163199310138	NaN	NaN	NaN	NaN	0.0491563460530721
0.0642593836111442	NaN	NaN	NaN	NaN	0.0825860240867716	NaN	NaN	0.0736740330114743	NaN	NaN	0.045056435264495	NaN	NaN	NaN	NaN	0.0399050508665901	0.0874218554336617	0.671182417386925	NaN	NaN	NaN	0.0138882044468824	0.0178546247183034	NaN	NaN	0.022033036810713	NaN	NaN	0.092956158623469	0.0262854956476121	NaN	0.0316419603932627	0.0100003743115825	0.0298450671485443	NaN	0.0673034634207177	0.121400779561796	NaN	NaN	NaN	NaN	0.368874882264551	0.0243442017537889	0.0764261221175713	NaN	NaN	NaN	NaN	0.0407468424610659
0.031122987726719	NaN	NaN	NaN	NaN	0.10209203501207	NaN	NaN	0.0407316205674691	NaN	NaN	0.0175388729909886	NaN	NaN	NaN	NaN	0.0257247146389605	0.0418673316758528	0.740721312472785	0.0302205283767137	0.0518130780400875	NaN	0.0310440854921886	0.0447818413386095	NaN	NaN	0.0294613171952474	NaN	NaN	0.0486538557378927	0.0570170797156103	NaN	0.06812791367738	0.0725939388555612	0.0823130341685789	NaN	0.055119162718096	0.0758601125117168	NaN	NaN	NaN	NaN	0.420098663231261	0.0232932201813747	0.0920222145984871	NaN	NaN	NaN	NaN	0.103824533001872
0.0185490319180685	NaN	NaN	NaN	NaN	0.0468711153646935	NaN	NaN	0.0415101136404614	NaN	NaN	0.012939064343676	NaN	NaN	NaN	NaN	0.0602369781117138	0.0416477523720511	0.0872300388554082	0.0343224344845337	0.0276222214470006	NaN	0.0324267900305656	0.0680987979762792	NaN	NaN	0.0415476727615597	NaN	NaN	0.0523838731867801	0.0298085026311144	NaN	0.0599068540289469	0.0155468636387639	0.0457772336954905	NaN	0.0596947768709948	0.0467929739027511	NaN	NaN	NaN	NaN	0.761122484622582	0.571384347233338	0.0176350254540638	NaN	NaN	NaN	NaN	0.0531678658733548
0.0504443284871956	NaN	NaN	NaN	NaN	0.094777312154437	NaN	NaN	0.0895215792712524	NaN	NaN	0.0410665328693239	NaN	NaN	NaN	NaN	0.0165875546024791	0.0187984399864335	0.0330106075704074	0.0406379281428001	0.0457571844281366	NaN	0.00970039193765875	0.0903686160831541	NaN	NaN	0.0420671396610661	NaN	NaN	0.0167368539650934	0.0259387273160818	NaN	0.0782219427474407	0.0253577248250968	0.0455960325545025	NaN	0.0360301916395138	0.0798833409146219	NaN	NaN	NaN	NaN	0.453276818258939	0.564108603709961	0.0285645577145233	NaN	NaN	NaN	NaN	0.0828691625733308
0.0663504966047727	NaN	NaN	NaN	NaN	0.0404456361575642	NaN	NaN	0.0224815552076182	NaN	NaN	0.0666337690305639	NaN	NaN	NaN	NaN	NaN	0.042284998589609	0.0385253304620637	0.0665664220685594	0.0618344177159066	NaN	0.0658803425901376	0.0662854622521196	NaN	NaN	0.0427628622132955	NaN	NaN	0.0272505244814976	0.0694630887770026	NaN	0.0390511960144435	0.0234103794500702	0.0459171279474993	NaN	0.0518017150806344	0.0896734931499964	NaN	NaN	NaN	NaN	0.0449640364395103	0.0289794405778845	0.0341100957669465	NaN	NaN	NaN	NaN	0.0479402382269742
0.0345087229522252	NaN	NaN	NaN	NaN	0.0817813924587227	NaN	NaN	0.0562861063559762	NaN	NaN	0.0731931333131944	NaN	NaN	NaN	NaN	NaN	0.0335153896238705	0.0394205812239414	0.0869841775495437	0.0442118398786665	0.0719950096935546	0.0260663617733494	0.029544803607671	NaN	NaN	0.0414871704971075	NaN	NaN	0.0597215559476946	0.0375139489276656	NaN	0.0721170974900994	0.0429320071812945	0.0150689201764905	NaN	0.0476052141080863	0.0475599547749358	NaN	NaN	NaN	NaN	0.0270837497765725	0.0694211638161445	0.0444770159839722	NaN	0.0303025236232835	NaN	NaN	0.0131658206433402
0.0444228928065316	NaN	NaN	NaN	NaN	0.0795862792874917	NaN	NaN	0.677004307217282	NaN	NaN	0.0432317756368785	NaN	NaN	NaN	NaN	NaN	0.100395964358321	0.115255534620491	0.0240640251177809	0.0514456087633079	0.0262971070923851	0.0173086463721068	0.0418291716165649	NaN	NaN	0.0348487967613086	NaN	NaN	0.0182853791449674	0.0192128282601054	NaN	0.048218244102024	0.021088822235863	0.0514471462247264	NaN	0.0501317169225342	0.0571394762175782	NaN	NaN	NaN	NaN	0.0523272072091363	0.0333089331119555	0.0261605602694443	NaN	0.0802561469516837	NaN	NaN	0.0382131120039898
0.0573072993192523	NaN	NaN	NaN	NaN	0.0433693217497872	NaN	NaN	0.676469260096173	NaN	NaN	0.0742395812598154	NaN	NaN	NaN	NaN	NaN	0.0282588574252825	0.0679723354677633	0.0688725113031913	0.0824034044966335	0.0512085378132539	0.110642698138615	0.0152236846835146	NaN	NaN	0.0624799722811654	NaN	NaN	0.0493529566896331	0.0646905584331603	NaN	0.0554409803575387	0.0412205712123536	0.0475814684425675	NaN	0.541033038764125	0.0374237455287288	NaN	NaN	NaN	NaN	0.147356936208968	0.064681284031911	0.0254071494594172	NaN	0.0795497359243956	NaN	NaN	0.0540931436140209
0.0664975361722173	NaN	NaN	NaN	NaN	0.0380907368299092	NaN	NaN	0.0522800806772636	NaN	NaN	0.162989384009936	NaN	NaN	NaN	NaN	NaN	0.0292375029773585	0.0564849288543027	0.0794712221355084	0.033529636090501	0.031851453234332	0.0881210178987714	0.0422033334923384	NaN	NaN	0.0285347820681855	NaN	NaN	0.0407895416360069	0.0827861316342689	NaN	0.0348318343786836	0.0194109485439397	0.0436099925278299	NaN	0.548423822711503	0.0468650480151399	NaN	NaN	NaN	NaN	0.0738531412042297	0.0101192625529438	0.0223378737138584	NaN	0.0595336885982701	NaN	NaN	0.059934154605327
0.0263688334434447	NaN	NaN	NaN	NaN	0.045415660725296	NaN	NaN	0.0813462683765716	NaN	NaN	0.152288376226133	NaN	NaN	NaN	NaN	NaN	0.0328993678538647	NaN	NaN	0.111132281348048	0.160737508749929	0.0662805790061737	0.0589324457312591	NaN	NaN	0.0126674100310474	NaN	NaN	0.0526852346393247	0.0185854270334675	NaN	0.0816070793174019	0.0364267574732381	0.0371891960664316	NaN	0.0695524746860552	0.0677059322667024	NaN	NaN	NaN	NaN	NaN	0.0260079627072427	0.0557960069786922	NaN	0.0709783860710037	0.0549754347031973	NaN	NaN
0.0634369294103902	NaN	NaN	NaN	NaN	0.0749369202261794	NaN	NaN	0.0584521193041991	NaN	NaN	0.0571835038241274	NaN	NaN	NaN	NaN	NaN	0.0820570376700431	NaN	NaN	0.0622320069394719	NaN	0.0601594159317796	0.068836637714893	NaN	NaN	0.0470786580962119	NaN	NaN	0.089350854002433	0.0721574566686108	NaN	0.0950971940501899	0.0369069964658685	0.0935065131256069	NaN	0.0437942026436192	0.0699352826646225	NaN	NaN	NaN	NaN	NaN	0.0237105070682776	0.0643821049741678	NaN	0.0114275925294669	0.0161481457311866	NaN	NaN
0.0879408160946243	NaN	NaN	NaN	NaN	0.0487997474418227	NaN	NaN	0.6819493710628	NaN	NaN	0.0617124957550133	NaN	NaN	NaN	0.243516182266109	NaN	0.131159491436792	NaN	NaN	0.0983502456933771	NaN	0.0356113096172127	0.0380530523528133	NaN	NaN	0.0903597964077404	NaN	NaN	0.0234326564623192	0.139994405989725	NaN	0.0364863726144332	0.0414909044528698	0.049602408695415	NaN	0.060735981049914	0.0315836081591604	NaN	NaN	NaN	NaN	NaN	0.0145304465563922	0.0410982619296434	NaN	0.0426827635383021	0.0180413208429489	NaN	NaN
0.0387301878212538	NaN	0.0418123651239183	NaN	NaN	0.0193283421802054	NaN	NaN	0.700306236643823	NaN	NaN	0.0343418582866337	NaN	NaN	NaN	0.0849342210186305	NaN	0.0351038810863017	NaN	NaN	0.113154355644341	NaN	0.0254863227213775	0.0350712394796394	NaN	NaN	0.0436433652884735	NaN	NaN	0.486169200878798	0.025627532009613	NaN	0.0612941002791755	0.0863238898847639	0.0315460421705409	NaN	0.0632635595463992	0.0671472281379425	NaN	NaN	NaN	NaN	NaN	0.0454186796569224	0.0465125988388142	NaN	0.0283979816313981	0.0651104156359687	NaN	0.332935024161121
0.0316343858566021	NaN	0.0921914631411243	NaN	NaN	0.0335128004965528	NaN	NaN	0.0601050407132462	NaN	NaN	0.0581921531826541	NaN	NaN	NaN	0.528531003075506	NaN	0.0729776965646812	0.0915053225183589	NaN	0.0508010334164341	NaN	0.067314837504641	0.0598194544343309	NaN	NaN	0.0549703711741757	NaN	NaN	0.522833758447206	0.0589476315893402	NaN	0.0613980782473391	0.0552300838969721	0.0381796939475369	0.121244656085569	0.0566842653184545	0.035376537879465	NaN	NaN	NaN	NaN	NaN	0.0395261400764541	0.0543992831749658	NaN	0.0534966815580769	0.0719294791809944	NaN	0.0852771869517826
0.0223009311139281	NaN	0.0963829192679147	NaN	NaN	0.0285903469321793	NaN	NaN	0.0497748712407399	NaN	NaN	0.0513388570665255	NaN	NaN	NaN	0.581518293123287	NaN	0.0948241100875614	0.0963996894323974	NaN	0.0841257738487547	NaN	0.068262250732235	0.0737771284181479	NaN	NaN	0.0546299250979179	NaN	NaN	0.110218501195754	0.0337736652735984	0.0776714243972376	0.0480365496673557	0.0363564029573038	0.0484752433034321	0.0504992365391668	0.0650735222576582	0.0552388045341281	NaN	NaN	NaN	NaN	NaN	0.0379726520954602	0.0278053030192939	NaN	0.108069131164475	0.0307286181836397	NaN	0.050215428973828
0.0574150651529303	NaN	0.0121988911763506	NaN	NaN	0.112047297729421	NaN	NaN	0.0805134821297643	NaN	NaN	0.0989329382083153	NaN	NaN	NaN	0.0320469696441651	NaN	0.0356446707746551	0.0433585952993335	NaN	0.0594919454996682	NaN	0.0504544355044491	0.050784174933326	NaN	NaN	0.0913912633934322	NaN	NaN	0.0581586465083465	0.0267047014807045	0.03370481624526	0.0677956831912547	0.0488619035517384	0.0767985888468671	0.0784725340351284	0.0175392292626495	0.025496455856968	NaN	0.064737884178049	NaN	NaN	NaN	0.067111161076197	0.0454087883960307	NaN	0.0486624921074154	0.0311899865492027	NaN	0.0655908524491687
0.0727740111847702	NaN	0.499409581428231	NaN	NaN	0.0632713862546523	NaN	NaN	0.0718384494487874	NaN	NaN	0.028702852647069	NaN	NaN	NaN	0.0720018349542888	NaN	0.0378542684807916	0.037119009189318	NaN	0.524115110435564	NaN	0.0795315991215314	0.0717860918653041	NaN	NaN	0.0561493594052012	NaN	NaN	0.0399200032441422	0.0274107785972787	0.0216980277688602	0.0224323252074172	0.0823966496605788	0.0484181301841571	0.0260025067757304	0.0304501351807901	0.0689724885363261	NaN	0.0649509527376965	NaN	NaN	NaN	0.0469196350218444	0.074391289024187	0.0315282716560489	NaN	0.0408036147160659	NaN	0.0599831374045689
0.00992311636362347	NaN	0.436873001304746	NaN	NaN	0.0389971583340428	NaN	NaN	0.0800254963880493	NaN	NaN	0.0632309066349491	NaN	NaN	NaN	0.0723527098378341	NaN	0.0427881962908339	0.0712595964211687	NaN	0.30145941438383	NaN	0.0873422785421699	0.0958309911749557	NaN	NaN	0.0317334049228717	NaN	NaN	0.0196607970500155	0.0468814315621128	0.0593790148902059	0.0877463632941501	0.1450191868596	0.0595284049505949	0.0432667893381027	0.0321057234318995	0.0337616558675612	NaN	0.035070832662484	NaN	NaN	NaN	0.0213328272049702	0.0558807142318011	0.0779891279860792	NaN	0.0504992794934026	NaN	0.0708415068218385
0.0550664687583326	NaN	0.110002463043817	NaN	NaN	0.0410075605672971	NaN	NaN	0.0168394387668103	NaN	NaN	0.0658435718420581	NaN	NaN	NaN	0.0369541012352943	NaN	0.0204771334968718	0.124417407736144	NaN	0.0891319703944339	NaN	0.0400296750047535	0.0210612989899701	NaN	NaN	0.0494170538530728	NaN	NaN	0.0270146580931518	0.0502446793799603	0.0507173232559934	0.0217011558989444	0.0805535916844103	0.045602066274099	0.0489784411010679	0.0726979162492912	0.0417978299130104	NaN	0.0461775267161832	NaN	NaN	NaN	0.0166793036395173	0.0555829800138119	0.0447640166888665	NaN	0.0316084981431339	NaN	0.0458357028827048
0.0210400412218925	NaN	0.0276775108362175	NaN	NaN	0.0722138478660531	NaN	NaN	0.0251360131232223	NaN	NaN	0.0477190204687458	NaN	NaN	NaN	0.0314932640524952	NaN	0.0259466300331114	0.0743183757086602	NaN	0.202032592042144	NaN	0.0514627188096265	0.0465149024303961	NaN	NaN	0.0371739951520608	NaN	NaN	0.0728768813347824	0.0630944732653163	0.0468196405146607	0.0281701470228044	0.033317059637519	0.0566361380103819	0.00416087094358992	0.0224060937120381	0.00565549003035353	NaN	0.0293821573121279	NaN	NaN	NaN	0.0368450959474116	0.0478163275026135	0.0713243070918537	NaN	0.112241650430089	NaN	0.0352233456686353
0.113202516497602	NaN	0.0259460452101339	NaN	NaN	0.0276465722203573	NaN	NaN	0.105716510305403	NaN	NaN	0.0311840076650869	NaN	NaN	NaN	0.0342804556867519	NaN	0.0324949420238473	0.0209748249084165	NaN	0.560637200840604	NaN	0.0716998105159556	0.0673793721820045	NaN	NaN	0.0475848514620706	NaN	NaN	0.060711675292599	0.0761203908807701	0.0500620866408969	0.0386000575812424	0.035279915999947	0.0459882258852383	0.0370683101876601	0.0219173186654208	0.0856550518086333	NaN	0.0968159053025807	NaN	NaN	NaN	0.040444068315121	0.0893855298473551	0.0261943666249223	NaN	0.0965519146726935	NaN	0.0504249494479217
0.0672874069691668	NaN	0.030472178943687	NaN	NaN	0.104852108351752	NaN	NaN	0.0537178340065791	NaN	NaN	0.0451878529645395	NaN	NaN	NaN	0.0506439577333033	NaN	0.10787924884236	0.0531771742309255	NaN	0.187512942522647	NaN	0.0878866391577773	0.0244689855270331	NaN	NaN	0.0577019424844182	NaN	NaN	0.0613048599007939	0.0441644011730599	0.053273868896717	0.108014412214853	0.0562959250861942	0.0799828991797866	0.107110226505236	0.0490801277345277	0.0207372467268543	NaN	0.0850598175757271	NaN	NaN	NaN	0.0410164093545903	0.0682608937586837	0.0410332014586117	NaN	0.0358883667488434	NaN	0.0193469397400818
0.066731614303054	NaN	0.0729167070084679	NaN	NaN	0.103340835300306	NaN	NaN	0.0145582243687971	NaN	NaN	0.0643944126170232	NaN	NaN	NaN	0.0408164274783226	NaN	0.0342266067985611	0.026971359027883	NaN	0.0876729968454186	NaN	0.030572940308299	0.0131910477200106	NaN	NaN	0.0676231652525669	NaN	NaN	0.0451153545338271	0.0171251369680082	0.0369506050149151	0.0324520748176867	0.0193962363972623	0.0958092092803845	0.0554213412370682	0.0324300512498057	0.0310289024442804	NaN	0.0986037692752612	NaN	NaN	NaN	0.0625443300068514	0.0443837849332082	0.0490564322068992	NaN	0.0177672505563788	NaN	0.0324450959785963
0.0287841427536132	NaN	0.072663070504945	NaN	NaN	0.0709948447754955	NaN	NaN	0.0512368429709967	NaN	NaN	0.0216398593260323	NaN	NaN	NaN	0.0369492893233304	NaN	0.0492401888174209	0.03953612912596	NaN	0.241888203322388	NaN	0.0273118661141942	0.0730775600764902	NaN	NaN	0.0356870178976453	NaN	NaN	0.102681095920361	0.0669178171088544	0.0433013588139168	0.0389687915383117	0.0694542260481831	0.0460712250438452	0.0728549279794953	0.0445524075364201	0.0744675912473258	0.0358252908226669	0.0648957921365742	NaN	NaN	NaN	0.0310920765851288	0.0147811316786928	0.0919949699534701	NaN	0.0179475188525807	NaN	0.0694080732035679
0.0444310420881835	NaN	0.0674155759221389	NaN	NaN	0.0899537804798632	NaN	NaN	0.0645705605552757	NaN	NaN	0.0392854505720085	NaN	NaN	NaN	0.0793133620857346	NaN	0.0600465614578293	0.0620816201661822	0.104923074999156	0.227767474293749	NaN	0.0593500390614155	0.0834616875370449	NaN	NaN	0.0432997339496244	NaN	NaN	0.0513233608262612	0.0726220826812875	0.0818472331525895	0.0786220253380548	0.108767529826141	0.0802727043854871	0.0381984300779585	0.0801510318847984	0.0498672111628833	0.0444956160853276	0.0560568945101988	NaN	NaN	NaN	0.0238350399625226	0.0420075217299889	0.0360287293609843	NaN	0.108073385380561	NaN	0.0952614150152598
0.0840522107818306	NaN	0.0227736677778721	NaN	NaN	0.0964760410057008	NaN	NaN	0.0517506629685816	NaN	NaN	0.0639150515575215	NaN	NaN	NaN	0.0631562524190777	NaN	0.0232499175831504	0.0491875891812827	0.00821896880341033	0.333560291912338	NaN	0.0559265947513051	0.0642185436590867	NaN	NaN	0.0223444749127971	NaN	NaN	0.0262280054959024	0.0140292395900536	0.0274862078524214	0.0997956640668687	0.0274371173152345	0.115632726806601	0.053860839034792	0.0288664382349993	0.0336793547438272	0.0371436715633309	0.0565674714566363	NaN	NaN	NaN	0.0752724647733383	0.0186637503127216	0.0633017867423707	NaN	0.0527059342545188	NaN	0.0392304297451994
0.111098160752557	NaN	0.0319376093289867	NaN	NaN	0.042357222505134	NaN	NaN	0.0416211562445024	NaN	NaN	0.0507364087201376	NaN	NaN	NaN	0.0388315261855124	NaN	0.0490157339504175	0.0945763209790061	0.0457848733448068	0.0207462818962765	0.28866288014652	0.0170655109333924	0.0198385515453848	NaN	NaN	0.0441822819066781	NaN	NaN	0.0392602551896916	0.0260072574713448	0.0262705193487251	0.0683222251182768	0.0428818816555953	0.0435090867005108	0.049873096458078	0.0374075163274995	0.0421540479008811	0.0668144492578427	0.023516339453331	NaN	NaN	NaN	0.0666264071887891	0.0499608998315046	0.0482814566463378	NaN	0.0590644572829901	NaN	0.0120599518427984
0.0703093441943825	NaN	0.0932631160455291	NaN	NaN	0.0461926245192439	NaN	NaN	0.0472261124638863	NaN	NaN	0.0314064746923059	NaN	NaN	NaN	0.0844633904280421	NaN	0.0148883249462752	0.058225809887847	0.00784803082288414	NaN	0.166143023495137	0.0097457317494378	0.0244457320807314	NaN	NaN	0.0420497865485745	NaN	NaN	0.0730563662821089	0.0369368925673903	0.0438831353230224	0.0805220809342643	0.0566266667207026	0.0381085300343145	0.0409457244389732	0.0589716845459137	0.0260092068743145	0.0675579933699272	0.0288000900179505	NaN	NaN	NaN	0.0570562668678641	0.0334442947150287	0.0326066564713854	NaN	0.0675602045921186	NaN	0.369361277526775
0.0441581245510656	NaN	0.0622217808860699	NaN	NaN	0.0513453703892319	NaN	NaN	0.0461721433087137	NaN	NaN	0.040405098208727	NaN	NaN	NaN	0.0554268678501336	NaN	0.0298277969181421	0.0312722429960849	0.0737316013211462	NaN	0.442689371711914	0.0367081187353746	0.0674508166135419	NaN	NaN	0.0313187237667181	NaN	NaN	0.0891845071006721	0.0465864146591135	0.0407823290036312	0.0374944255834724	0.0405348921357617	0.0235601925563192	0.0618050940255148	0.0509260410510037	0.0495647650967709	0.0537026119859525	0.0564576100388508	NaN	NaN	NaN	0.0391064629822662	0.0409603225034194	0.0419964169284261	NaN	0.0566602517790896	NaN	0.366794822065465
0.0440774621120781	NaN	0.052563609448377	NaN	NaN	0.031761005238403	NaN	NaN	0.0322610281345237	NaN	NaN	0.0783222913253979	NaN	NaN	NaN	0.0492141984347473	NaN	0.0437897769856824	0.0875258795044385	0.0457548574888001	0.290920383599363	0.481811375098407	0.107037175493247	0.0305905657694411	NaN	NaN	0.0503284323866616	NaN	NaN	0.0453546636792045	0.0582624244111257	0.0469505117966766	0.0328751469874069	0.0425709933935951	0.0363574798452568	0.0977712683509753	0.0311125241253353	0.0881463534637097	0.119398599934863	0.0882972918555889	NaN	NaN	NaN	0.062502766687225	0.0321840270372818	0.0376062876191987	NaN	0.0325236555745172	NaN	0.0191993218181312
0.0680849270647768	NaN	0.0467093892006032	NaN	NaN	0.0455663712053666	NaN	NaN	0.022495601943702	NaN	NaN	0.0319471179721601	NaN	NaN	NaN	0.0364399587852802	NaN	0.0589754304354615	0.0503435823463213	0.056054399362527	0.298252509326801	0.0287325382680498	0.0477492314910799	0.0375845080038733	NaN	NaN	0.042652391054568	NaN	NaN	0.0392919389595712	0.047437796948384	0.0673467241038145	0.08076786178707	0.0909818556920151	0.0634631841306317	0.0706763339793777	0.0546997334339647	0.0633737707136773	0.0832092672877794	0.0431966827796537	NaN	NaN	NaN	0.0338469014856168	0.0287469042700264	0.0523557465752857	NaN	0.0381574062158231	NaN	0.026014647310665
0.0373684938452671	NaN	0.0466778186734597	NaN	NaN	0.0160559892186864	NaN	NaN	0.0625319598171819	NaN	NaN	0.0267688303162155	NaN	NaN	NaN	0.30390917042789	NaN	NaN	0.0638210549048404	0.0417048741346718	0.363119813525073	0.057051222757298	0.0223308589557484	0.02007598955243	NaN	NaN	0.0414672180295246	NaN	NaN	0.0767667317570695	0.0344290606685871	0.0322529364344339	0.104881556905072	0.070646348124214	0.0588134699461442	0.031778859110007	0.0469639494077578	0.0180135276766419	0.0516118589147119	0.0510669583736103	NaN	NaN	NaN	0.0290971852126929	0.0432615038441331	0.0733236854931037	NaN	0.0806860187231227	NaN	0.0615814430491504
0.0894972283203298	NaN	0.089245845698743	NaN	0.0196055308654654	0.0650988144458548	NaN	NaN	0.0788264273740249	NaN	NaN	0.0329687637007327	NaN	NaN	NaN	0.294958775657429	NaN	NaN	0.0544836401750457	NaN	0.432338720043818	0.0798085166019189	0.0612193280574692	0.0183780781349053	NaN	NaN	0.0529726433601623	NaN	NaN	0.125024609461819	0.0189342876498851	0.0774243142090652	0.0613111157716836	0.0626142112260876	0.023454314144259	0.0105447316997126	0.0181165692420934	0.0822837436747378	0.0379492918309629	0.0375520224763864	NaN	NaN	NaN	0.0372635601002859	0.0647953463820486	0.0430157788231683	NaN	0.0869005130911513	NaN	0.0115456913392009
0.0558938722313123	NaN	0.0933712062055528	NaN	0.040621497811163	0.0724583450772568	NaN	NaN	0.0207265701648193	NaN	NaN	0.0723549015079828	NaN	NaN	NaN	0.450623953308205	NaN	NaN	0.0884004183368099	NaN	0.452824800759918	NaN	0.0099889234397595	0.0425056889796416	NaN	NaN	0.0957862212908529	NaN	NaN	0.0352501746471203	0.0307415404458734	0.0681633921274223	0.059456549785426	0.0156660143266122	0.0804070283239347	0.115320756243981	0.0496600088299452	0.0150922478527604	0.0146880237441933	0.0349067049970578	NaN	NaN	NaN	0.0250780802451211	0.0283836319364001	0.357109501374347	NaN	0.0223546385487011	NaN	0.313911312624815
0.0623055947095414	NaN	0.0833501113361898	NaN	0.291522801767716	0.02117079234527	NaN	NaN	0.0385401116304635	NaN	NaN	0.035578474615838	NaN	NaN	NaN	NaN	NaN	NaN	0.05928279082798	NaN	0.474761387861953	NaN	0.0449866971262192	0.0762169720779648	NaN	NaN	0.0361642365708883	NaN	NaN	0.044505355744318	0.0635244050456193	0.10314176924621	0.46726591855842	0.0673747726504572	0.0376339222354695	0.0324855663090479	0.0463397699711122	0.0377248786252661	NaN	0.0828143245322752	NaN	NaN	NaN	0.0109076982299307	0.0983623737418829	NaN	0.304800361137724	0.0747494104435261	NaN	0.307060491712105
0.0354187121776365	NaN	0.0363384331880203	NaN	0.115266662293158	0.0531055989878239	NaN	NaN	0.0345968345608725	NaN	NaN	NaN	NaN	NaN	NaN	NaN	NaN	NaN	0.0687635538814543	NaN	0.05791010113522	NaN	0.0224395519734198	0.0505917363819128	NaN	NaN	0.059972319987097	NaN	NaN	0.0474657367954454	0.0637349664044466	0.0345104114079101	0.418101754311326	0.0651517497533117	0.0412198439782991	0.0202935254358927	0.0687676753461988	0.0705474641436966	NaN	0.0399082612941077	NaN	NaN	NaN	0.042688343066781	0.0369858386575178	NaN	0.337132308720732	0.0885995618380213	NaN	0.0460842565868783
0.0396051437586149	NaN	0.0142535694844618	NaN	0.103697762196316	0.0676540611684165	NaN	NaN	0.0412360596370692	NaN	NaN	NaN	NaN	NaN	NaN	NaN	NaN	NaN	0.0494602810864288	NaN	0.0784987454054974	NaN	0.0368619339823681	0.0531980970632569	NaN	NaN	0.0750170227694989	NaN	NaN	0.0399535768746622	0.0891314025336361	0.0649824264743679	0.172259011427171	0.0956899735736595	0.0444070050717619	0.0718925851975998	0.105074484537245	0.0212660136088619	NaN	0.0545498631253387	NaN	NaN	NaN	0.0554497186839295	0.0235023313460279	NaN	0.165040226813862	0.0368698940350706	NaN	0.0852848930102932
0.0858398926661292	NaN	0.0545568756106837	NaN	0.347571083500524	0.0304510161752893	NaN	NaN	0.0904243748055769	NaN	NaN	0.0518019230727233	NaN	NaN	NaN	NaN	NaN	NaN	0.049979761930855	NaN	0.0375210806660221	NaN	0.0335136989339165	0.0779007050659015	NaN	NaN	0.105480751132319	NaN	NaN	0.0694695535834021	0.0356595702439298	0.0696416909950302	NaN	0.0720505274861846	0.059179666002611	0.0349186139545576	0.116491150989499	0.0927100329790499	NaN	0.06554257176596	NaN	NaN	NaN	0.0530260731279424	0.0796608507264859	NaN	0.372535149671044	0.0466035834986472	NaN	0.0420931641238756
0.0703945054161658	NaN	0.118871165123008	NaN	NaN	0.0335823220738918	NaN	NaN	0.0619895960164859	NaN	NaN	0.0513935620526272	NaN	NaN	NaN	NaN	NaN	NaN	0.0383185922338065	NaN	0.0819871649623398	NaN	0.0721071825278192	NaN	NaN	NaN	0.047448886903234	NaN	NaN	0.0629892953198431	0.0511538121337062	0.0401993917716762	NaN	0.0172534285156558	0.033300193497345	0.0522228558235088	0.0602889144105923	0.109244492965464	NaN	0.0567280021234827	NaN	NaN	NaN	0.0444611272517248	0.109753136756901	NaN	0.141614728328246	0.0154683336228785	NaN	0.00915615313113846
0.126794579717886	NaN	0.752748298448974	NaN	NaN	0.0761094011025212	NaN	NaN	0.0603142681815196	NaN	NaN	0.122637361728486	NaN	NaN	NaN	NaN	NaN	NaN	0.0428267459971313	NaN	0.0323828745449144	NaN	0.091271949192051	NaN	NaN	NaN	0.0338144233662677	NaN	NaN	0.0718272720806811	0.039190990583961	0.0614426140160097	NaN	0.0363562249999167	0.0220234374553423	0.0627604625548153	0.164879358152951	0.0205130097018696	NaN	0.0721764676608551	NaN	NaN	NaN	0.0373810946815568	0.0254540245504268	NaN	0.0896488074387081	0.0267708943690874	NaN	0.0796016716885042
0.049245618534711	NaN	NaN	NaN	NaN	0.0827929224782127	NaN	NaN	0.0912091243212933	NaN	NaN	0.0226942164308767	NaN	NaN	NaN	NaN	NaN	NaN	0.0685985175096612	NaN	0.0191774664900409	NaN	0.0976456318770969	NaN	NaN	NaN	0.0370892596996382	NaN	NaN	0.0312932054333524	0.0457725329108714	0.249146341359121	NaN	0.0452667985817144	0.247523891499099	0.0569162158674129	NaN	0.0772164582986157	NaN	0.063796116649941	NaN	NaN	NaN	0.0684003994294278	0.0486632944384581	NaN	0.126014050689848	0.0976253162532462	NaN	0.0178266360691559
0.0857230355446561	NaN	NaN	NaN	NaN	0.0364356811531941	NaN	NaN	NaN	NaN	NaN	0.0776476715791965	NaN	NaN	NaN	NaN	NaN	0.0511226564771667	0.0556090254405921	NaN	0.123312235133298	NaN	0.0496986219483503	NaN	NaN	NaN	0.347125121648382	NaN	NaN	0.0510820991337539	0.0433467685546815	0.266421112282137	NaN	0.073384895288293	0.117409312710072	0.0560762190916003	NaN	0.0136583720562167	NaN	NaN	0.0432196845086289	NaN	NaN	0.0652352708756697	0.0545225342993838	NaN	0.0241302899661533	0.0549472120409832	NaN	0.0634864652724062
0.0795743665554162	NaN	NaN	NaN	NaN	0.0511415394998807	NaN	NaN	NaN	NaN	NaN	0.0311367933687278	NaN	NaN	NaN	NaN	NaN	0.0537397695955621	0.0411100296766592	NaN	0.0696122580057832	NaN	0.0138623097349653	NaN	NaN	NaN	NaN	NaN	NaN	0.0600476740543004	0.0565202249615943	0.0456228287356463	NaN	NaN	0.114607577869872	0.0563842610045429	NaN	0.0529449110272369	NaN	NaN	0.0747960113524755	NaN	NaN	0.0462984397333593	0.0470737407700637	NaN	0.0305876527141351	0.0774572194532544	NaN	0.057790268338999
0.152615581510604	NaN	NaN	NaN	NaN	0.0848384471825524	NaN	NaN	NaN	NaN	NaN	0.0656730054871871	NaN	NaN	NaN	NaN	NaN	0.0575057006563858	0.0361709557521505	NaN	0.0478990771675881	NaN	0.023337967661652	NaN	NaN	NaN	NaN	NaN	NaN	0.0546662574415017	0.0438757766750807	0.062304693785196	NaN	NaN	0.127623382822034	0.017714345010744	NaN	0.0338862157643045	NaN	NaN	0.0507996465441565	NaN	NaN	0.0205333127107515	0.0600486895917991	NaN	0.0857823080200406	0.0588821101256365	NaN	0.0102518565417477
0.0517298996030735	NaN	NaN	NaN	NaN	0.060511785569161	NaN	NaN	NaN	NaN	NaN	0.0603869714052402	NaN	NaN	NaN	NaN	NaN	0.032569036879146	0.0630513407762549	0.0126721934438174	0.0597167275089849	NaN	0.0207867371306661	NaN	NaN	NaN	NaN	NaN	NaN	0.0860487849909501	0.0461440540675546	0.00237525982881606	NaN	NaN	NaN	0.111068138837526	NaN	0.0784825698534695	NaN	NaN	0.0311649711945353	NaN	NaN	0.0205487113962178	0.022455767574525	NaN	0.0798519861199573	0.0971308301285206	NaN	0.0515112170614091
0.0718058788562969	NaN	NaN	NaN	NaN	0.0679222689497154	NaN	NaN	NaN	NaN	NaN	0.0104156404655367	NaN	NaN	NaN	NaN	NaN	0.0462101757359061	0.0512515338719525	0.0513449427128092	0.0362974596939975	NaN	0.0378205425720959	NaN	NaN	NaN	NaN	NaN	NaN	0.0132147120596805	0.0420742404845166	0.0139855102123444	NaN	NaN	NaN	0.0868323662070957	NaN	0.0900154208632527	NaN	0.0280471600737087	0.055821856307681	NaN	NaN	0.0447230322691416	0.0371557925792569	NaN	0.0985734598271667	0.0855848170154119	NaN	0.0477558771958368
0.192096708785461	NaN	NaN	NaN	NaN	0.474581980766281	NaN	NaN	NaN	NaN	NaN	0.0661327642407135	NaN	NaN	NaN	NaN	NaN	0.0166561123845414	0.0415180259294441	0.0315430884330703	0.0819791725476002	NaN	0.0322269716351814	NaN	NaN	NaN	NaN	NaN	NaN	0.0741695113475054	0.0353568579395307	0.0708660886277721	NaN	NaN	NaN	0.0514673178232246	NaN	0.0859646352521214	NaN	0.0287993791679462	0.0391805859085494	NaN	NaN	0.0958602983016758	0.0485917917140808	NaN	0.0465334926519045	0.0475646435773206	NaN	0.404232113979286
0.546943837437911	NaN	NaN	NaN	NaN	0.467364912436231	NaN	NaN	NaN	NaN	NaN	0.0943117914769945	NaN	NaN	NaN	NaN	NaN	0.0282958914195658	0.0785006679447727	0.0316571940449365	0.113753623246507	NaN	0.0822479532206644	NaN	NaN	NaN	NaN	NaN	NaN	0.0386430619235423	0.106390159164004	0.144317141550199	NaN	NaN	NaN	0.0701200625493208	NaN	0.0853068139745323	NaN	0.0752399741456921	0.0862301872086609	NaN	NaN	0.044259496102502	0.041878733212468	NaN	0.0534260521375127	0.0356429404413799	NaN	NaN
0.649107990442113	NaN	0.322492396109661	NaN	NaN	0.0528466018799117	NaN	NaN	NaN	NaN	NaN	0.536856460334735	NaN	NaN	NaN	NaN	NaN	0.0303483708710971	0.0268095495125949	0.0776596419837767	0.0987992935448705	NaN	0.0990988994110645	NaN	NaN	NaN	NaN	NaN	NaN	0.0107124535283946	0.083639689856746	0.0345230084702865	NaN	NaN	NaN	0.0476881988960561	NaN	0.0247247381662251	NaN	0.0368869678369061	0.0607780453603797	NaN	NaN	0.0673478796422848	0.0335360766987859	NaN	0.0838730779367861	0.0255017289698558	NaN	NaN
0.761312110519568	NaN	0.336037934307376	NaN	NaN	0.0455560244186011	NaN	NaN	NaN	NaN	NaN	0.207185707191006	NaN	NaN	NaN	NaN	NaN	0.0658460959197181	0.0468529466159723	0.0612081673414982	0.0646676830880368	NaN	0.0271416743116068	NaN	NaN	NaN	NaN	NaN	NaN	NaN	0.0274159611328102	0.0521172916706226	NaN	NaN	NaN	0.0515802150043371	NaN	0.0385227613303396	NaN	0.043787310257988	0.0306396516535995	NaN	NaN	0.0621394902063586	0.0694645536137428	NaN	0.119122641261221	0.0593987395602549	NaN	NaN
0.756348833577725	NaN	0.305431871567368	NaN	NaN	0.0845273520441327	NaN	NaN	NaN	NaN	NaN	0.360734690068728	NaN	NaN	NaN	NaN	NaN	0.0545995769068646	0.0594888941972362	0.0500176751779028	0.0258087704616102	NaN	0.0772295717475377	NaN	NaN	NaN	0.0299203640046814	NaN	NaN	NaN	0.0206870541910245	0.201151262975491	NaN	NaN	NaN	0.0637712052578608	NaN	0.060342172497362	NaN	0.0659387424237609	0.0266451314152782	NaN	NaN	0.0745514608003708	0.0644151774312265	NaN	0.0850340595150041	0.0624095850478464	NaN	NaN
0.689733142771847	NaN	0.838285579931065	NaN	NaN	0.02419984697285	NaN	NaN	NaN	NaN	NaN	0.187208740892092	NaN	NaN	NaN	NaN	NaN	0.066114725114301	0.0315052254905024	0.0375550332365916	0.0915622213929161	NaN	0.0614817807842314	NaN	NaN	NaN	0.0471687433611439	NaN	NaN	0.0592715970668422	0.0423116149488581	0.0973287556373696	NaN	NaN	NaN	0.0873568952547783	NaN	0.0485479773304809	NaN	0.0245201457080243	0.0103600391074835	NaN	NaN	0.0177587364917674	0.0752486146068444	NaN	0.0415997858210146	0.0269626574149631	NaN	NaN
0.419267079549343	NaN	0.213848989214596	NaN	NaN	0.0465009121856474	NaN	NaN	NaN	NaN	NaN	0.529756030444299	NaN	NaN	NaN	NaN	NaN	0.16322611590936	0.0415095972124989	0.0390904533345266	0.0769122782235625	NaN	0.0396784619382824	NaN	NaN	NaN	0.0613583251211889	NaN	NaN	0.0489145978072497	0.0357460674400605	0.134257285605529	NaN	NaN	NaN	0.0288096758276647	NaN	0.0637944632328938	NaN	0.27553533422634	0.089053395029291	NaN	NaN	0.127135419759446	0.0291778062556944	NaN	0.0374468199939658	0.0587106740380641	NaN	NaN
0.556083952700069	NaN	0.293127377145453	NaN	NaN	0.0301595469069417	NaN	NaN	NaN	NaN	NaN	0.355408684713676	NaN	NaN	NaN	NaN	NaN	0.0441324741946712	0.0669918517036491	0.0447460221100174	NaN	NaN	0.0340653596551199	NaN	NaN	NaN	0.046080715094107	NaN	NaN	0.0381901608261277	0.0110700510214659	0.0641981181048206	NaN	NaN	NaN	0.0907314455022554	NaN	0.0583944593880803	NaN	NaN	0.0589942951008397	NaN	NaN	0.0495430340212438	0.0341301321843793	NaN	0.0544729583408864	0.0643946871440272	NaN	NaN
0.0941887426888726	NaN	0.277656050725167	NaN	NaN	0.0223229654707623	NaN	NaN	NaN	NaN	NaN	0.198799378520995	NaN	NaN	NaN	NaN	NaN	0.0536082072355115	0.0373386867825613	NaN	NaN	NaN	0.0462852613289633	NaN	NaN	NaN	0.0286719076477855	NaN	NaN	0.0868532413329004	0.0537491198474612	0.0304396392913914	NaN	NaN	NaN	0.0944725306068071	NaN	0.0756400021711291	0.0309715581315907	NaN	0.137307880663178	NaN	NaN	0.0891319602730235	0.0501179005914231	NaN	0.0851819205404056	0.0412717655518215	NaN	NaN
0.696274214399923	NaN	NaN	NaN	NaN	0.529160734742628	NaN	NaN	NaN	NaN	NaN	0.406860932891889	NaN	NaN	NaN	NaN	NaN	0.0408527604307959	0.0511126796526682	NaN	NaN	NaN	0.107889472043439	NaN	NaN	NaN	0.0371117521986866	NaN	NaN	0.0236968428983365	0.0419253337984915	NaN	NaN	NaN	NaN	0.061057970631571	NaN	0.0280498582174411	0.0456068682375104	0.011869371593103	0.291849674661406	NaN	NaN	0.0415293752310638	0.064329946901077	NaN	0.0401289239346649	0.0752510218488758	NaN	NaN
0.876832791930841	NaN	NaN	NaN	NaN	0.43277122247179	NaN	NaN	NaN	NaN	NaN	0.178293271221955	NaN	NaN	NaN	NaN	NaN	0.0928430960261181	0.0565359566192244	NaN	0.344370631249999	NaN	0.0698739270719271	NaN	NaN	NaN	NaN	NaN	NaN	0.0506334758058934	0.0279099889156128	NaN	NaN	NaN	NaN	0.0323093306523325	NaN	0.0449822861301253	0.0504598739079758	0.0247093001630572	NaN	NaN	NaN	0.0531035784792574	0.0624962785419461	NaN	0.0467077096296049	0.0771331246424777	NaN	NaN
0.237920086180849	NaN	NaN	NaN	NaN	0.706566906648677	NaN	NaN	NaN	NaN	NaN	0.134725200430326	NaN	NaN	NaN	NaN	NaN	0.0419276610134645	0.0471918336510374	NaN	0.366407070270354	NaN	0.0272796606006794	NaN	NaN	NaN	NaN	NaN	NaN	0.050337540300296	0.0196037398545777	NaN	NaN	NaN	NaN	0.0204832965515606	NaN	0.0566342648874871	0.0476054110047837	0.125825106472648	NaN	NaN	NaN	0.105332039672614	0.0770673267264361	NaN	0.307312169698177	0.0801243931149501	NaN	NaN
0.206299989549279	NaN	NaN	NaN	NaN	0.810020488977568	NaN	NaN	NaN	NaN	NaN	0.207085185022195	NaN	NaN	NaN	NaN	NaN	0.277990569919917	0.0742265000092415	NaN	0.385035817283526	NaN	NaN	NaN	NaN	NaN	NaN	NaN	NaN	NaN	NaN	NaN	NaN	NaN	NaN	NaN	NaN	NaN	NaN	NaN	NaN	NaN	NaN	NaN	NaN	NaN	NaN	NaN	NaN	NaN
NaN	NaN	NaN	NaN	NaN	0.750269469327162	NaN	NaN	NaN	NaN	NaN	0.461754042029584	NaN	NaN	NaN	NaN	NaN	0.368812602390961	0.0256692132718542	NaN	0.130127615511619	NaN	NaN	NaN	NaN	NaN	NaN	NaN	NaN	NaN	NaN	NaN	NaN	NaN	NaN	NaN	NaN	NaN	NaN	NaN	NaN	NaN	NaN	NaN	NaN	NaN	NaN	NaN	NaN	NaN
NaN	NaN	NaN	NaN	NaN	0.373772178654691	NaN	NaN	NaN	NaN	NaN	0.244579130019931	NaN	NaN	NaN	NaN	NaN	0.153744681298745	0.0457672380713861	NaN	0.3818718510796	NaN	NaN	NaN	NaN	NaN	NaN	NaN	NaN	NaN	NaN	NaN	NaN	NaN	NaN	NaN	NaN	NaN	NaN	NaN	NaN	NaN	NaN	NaN	NaN	NaN	NaN	NaN	NaN	NaN
NaN	NaN	NaN	NaN	NaN	0.220232368602934	NaN	NaN	NaN	NaN	NaN	0.311850652855722	NaN	NaN	NaN	NaN	NaN	0.192772010826335	0.0124561918555919	NaN	0.65914104117103	NaN	NaN	NaN	NaN	NaN	NaN	NaN	NaN	NaN	NaN	NaN	NaN	NaN	NaN	NaN	NaN	NaN	NaN	NaN	NaN	NaN	NaN	NaN	NaN	NaN	NaN	NaN	NaN	NaN
NaN	NaN	NaN	NaN	NaN	0.212880806551895	NaN	NaN	NaN	NaN	NaN	0.206398388304778	NaN	NaN	NaN	NaN	NaN	0.334508266812985	0.0254262527695906	NaN	0.561022057029012	NaN	NaN	NaN	NaN	NaN	NaN	NaN	NaN	NaN	NaN	NaN	NaN	NaN	NaN	NaN	NaN	NaN	NaN	NaN	NaN	NaN	NaN	NaN	NaN	NaN	NaN	NaN	NaN	NaN
NaN	NaN	NaN	NaN	NaN	0.249011317493738	NaN	NaN	NaN	NaN	NaN	0.32254408634252	NaN	NaN	NaN	NaN	NaN	0.0332340223377573	0.0380220248264031	NaN	0.100333508762447	NaN	NaN	NaN	NaN	NaN	NaN	NaN	NaN	NaN	NaN	NaN	NaN	NaN	NaN	NaN	NaN	NaN	NaN	NaN	NaN	NaN	NaN	NaN	NaN	NaN	NaN	NaN	NaN	NaN
NaN	NaN	NaN	NaN	NaN	0.233663632130277	NaN	NaN	NaN	NaN	NaN	0.2281991349486	NaN	NaN	NaN	NaN	NaN	0.210029616753952	0.00993309518548804	NaN	0.34769768498642	NaN	NaN	NaN	NaN	NaN	NaN	NaN	NaN	NaN	NaN	NaN	NaN	NaN	NaN	NaN	NaN	NaN	NaN	NaN	NaN	NaN	NaN	NaN	NaN	NaN	NaN	NaN	NaN	NaN
NaN	NaN	NaN	NaN	NaN	0.369612035085548	NaN	NaN	NaN	NaN	NaN	0.157045449580084	NaN	NaN	NaN	NaN	NaN	0.252955429274433	0.0442905118088677	NaN	0.17107611576411	NaN	NaN	NaN	NaN	NaN	NaN	NaN	NaN	NaN	NaN	NaN	NaN	NaN	NaN	NaN	NaN	NaN	NaN	NaN	NaN	NaN	NaN	NaN	NaN	NaN	NaN	NaN	NaN	NaN
NaN	NaN	NaN	NaN	NaN	0.36808962052368	NaN	NaN	NaN	NaN	NaN	0.263805462848554	NaN	NaN	NaN	NaN	NaN	0.103637775363294	0.0548413543728904	NaN	0.130865610231358	NaN	NaN	NaN	NaN	NaN	NaN	NaN	NaN	NaN	NaN	NaN	NaN	NaN	NaN	NaN	NaN	NaN	NaN	NaN	NaN	NaN	NaN	NaN	NaN	NaN	NaN	NaN	NaN	NaN
NaN	NaN	NaN	NaN	NaN	0.287607811765137	NaN	NaN	NaN	NaN	NaN	0.327736581146594	NaN	NaN	NaN	NaN	NaN	0.0533718665084806	0.0289515067670307	NaN	0.266072035301793	NaN	NaN	NaN	NaN	NaN	NaN	NaN	NaN	NaN	NaN	NaN	NaN	NaN	NaN	NaN	NaN	NaN	NaN	NaN	NaN	NaN	NaN	NaN	NaN	NaN	NaN	NaN	NaN	NaN
NaN	NaN	NaN	NaN	NaN	NaN	NaN	NaN	NaN	NaN	NaN	0.275214276046821	NaN	NaN	NaN	NaN	NaN	0.514156039935691	0.0332681792956851	NaN	0.163465683112935	NaN	NaN	NaN	NaN	NaN	NaN	NaN	NaN	NaN	NaN	NaN	NaN	NaN	NaN	NaN	NaN	NaN	NaN	NaN	NaN	NaN	NaN	NaN	NaN	NaN	NaN	NaN	NaN	NaN
0.155761692012186	NaN	NaN	NaN	NaN	NaN	NaN	NaN	NaN	NaN	NaN	0.169809545741401	NaN	NaN	NaN	NaN	NaN	0.15020626081949	0.0634878190449076	NaN	0.118362198878589	NaN	NaN	NaN	NaN	NaN	NaN	NaN	NaN	NaN	NaN	NaN	NaN	NaN	NaN	NaN	NaN	NaN	NaN	NaN	NaN	NaN	NaN	NaN	NaN	NaN	NaN	NaN	NaN	NaN
0.142277340742732	NaN	NaN	NaN	NaN	NaN	NaN	NaN	NaN	NaN	NaN	0.142734462813878	NaN	NaN	NaN	NaN	NaN	0.278452818890671	0.0187378056936505	NaN	NaN	NaN	NaN	NaN	NaN	NaN	NaN	NaN	NaN	NaN	NaN	NaN	NaN	NaN	NaN	NaN	NaN	NaN	NaN	NaN	NaN	NaN	NaN	NaN	NaN	NaN	NaN	NaN	NaN	NaN
0.241648013158399	NaN	NaN	NaN	NaN	0.185753677953256	NaN	NaN	NaN	NaN	NaN	0.470319475122322	NaN	NaN	NaN	NaN	NaN	0.152650606413464	0.0453497474728091	NaN	NaN	NaN	NaN	NaN	NaN	NaN	NaN	NaN	NaN	NaN	NaN	NaN	NaN	NaN	NaN	NaN	NaN	NaN	NaN	NaN	NaN	NaN	NaN	NaN	NaN	NaN	NaN	NaN	NaN	NaN
0.215678039156377	NaN	NaN	NaN	NaN	0.343595206691161	NaN	NaN	NaN	NaN	NaN	0.385248962720299	NaN	NaN	NaN	0.355433141792104	NaN	0.456555627277801	0.0350607026045675	NaN	NaN	NaN	NaN	NaN	NaN	NaN	NaN	NaN	NaN	NaN	NaN	NaN	NaN	NaN	NaN	NaN	NaN	NaN	NaN	NaN	NaN	NaN	NaN	NaN	NaN	NaN	NaN	NaN	NaN	NaN
0.156688906541229	NaN	NaN	NaN	NaN	0.37486834160086	NaN	NaN	NaN	NaN	NaN	NaN	NaN	NaN	NaN	0.27111638175557	NaN	0.3034196018756	0.0429997195768779	NaN	NaN	NaN	NaN	NaN	NaN	NaN	NaN	NaN	NaN	NaN	NaN	NaN	NaN	NaN	NaN	NaN	NaN	NaN	NaN	NaN	NaN	NaN	NaN	NaN	NaN	NaN	NaN	NaN	NaN	NaN
0.274785781422215	NaN	NaN	NaN	NaN	0.156487808857577	NaN	NaN	NaN	NaN	NaN	NaN	NaN	NaN	NaN	0.146835832811199	NaN	0.355908684331142	0.0324557922833424	NaN	NaN	NaN	NaN	NaN	NaN	NaN	NaN	NaN	NaN	NaN	NaN	NaN	NaN	NaN	NaN	NaN	NaN	NaN	NaN	NaN	NaN	NaN	NaN	NaN	NaN	NaN	NaN	NaN	NaN	NaN
0.423049686212579	NaN	NaN	NaN	NaN	0.447544304038097	NaN	NaN	NaN	NaN	NaN	NaN	NaN	NaN	NaN	0.516549024274412	NaN	0.219961946653454	0.0235737000069702	NaN	NaN	NaN	NaN	NaN	NaN	NaN	NaN	NaN	NaN	NaN	NaN	NaN	NaN	NaN	NaN	NaN	NaN	NaN	NaN	NaN	NaN	NaN	NaN	NaN	NaN	NaN	NaN	NaN	NaN	NaN
0.376485199745584	NaN	NaN	NaN	NaN	0.311194346095069	NaN	NaN	NaN	NaN	NaN	NaN	NaN	NaN	NaN	0.411039230949837	NaN	0.264181176081752	0.0696487735911307	NaN	NaN	NaN	NaN	NaN	NaN	NaN	NaN	NaN	NaN	NaN	NaN	NaN	NaN	NaN	NaN	NaN	NaN	NaN	NaN	NaN	NaN	NaN	NaN	NaN	NaN	NaN	NaN	NaN	NaN	NaN
0.093174658753554	NaN	NaN	NaN	NaN	NaN	NaN	NaN	NaN	NaN	NaN	NaN	NaN	NaN	NaN	0.213629125810508	NaN	0.21715785063411	0.0803956814683595	NaN	NaN	NaN	NaN	NaN	NaN	NaN	NaN	NaN	NaN	NaN	NaN	NaN	NaN	NaN	NaN	NaN	NaN	NaN	NaN	NaN	NaN	NaN	NaN	NaN	NaN	NaN	NaN	NaN	NaN	NaN
0.244279324888552	NaN	NaN	NaN	NaN	NaN	NaN	NaN	NaN	NaN	NaN	NaN	NaN	NaN	NaN	0.200578310342399	NaN	0.272922228847344	0.0710907624114797	NaN	NaN	NaN	NaN	NaN	NaN	NaN	NaN	NaN	NaN	NaN	NaN	NaN	NaN	NaN	NaN	NaN	NaN	NaN	NaN	NaN	NaN	NaN	NaN	NaN	NaN	NaN	NaN	NaN	NaN	NaN
0.26518648603017	NaN	NaN	NaN	NaN	NaN	NaN	NaN	NaN	NaN	NaN	NaN	NaN	NaN	NaN	0.297648175084518	NaN	0.157119179931957	0.0402141840662388	NaN	NaN	NaN	NaN	NaN	NaN	NaN	NaN	NaN	NaN	NaN	NaN	NaN	NaN	NaN	NaN	NaN	NaN	NaN	NaN	NaN	NaN	NaN	NaN	NaN	NaN	NaN	NaN	NaN	NaN	NaN
0.335174672449097	NaN	NaN	NaN	NaN	NaN	NaN	NaN	NaN	NaN	NaN	NaN	NaN	NaN	NaN	0.247574576020019	NaN	0.190652839486422	0.0641527044288377	NaN	NaN	NaN	NaN	NaN	NaN	NaN	NaN	NaN	NaN	NaN	NaN	NaN	NaN	NaN	NaN	NaN	NaN	NaN	NaN	NaN	NaN	NaN	NaN	NaN	NaN	NaN	NaN	NaN	NaN	NaN
0.335529398223047	NaN	NaN	NaN	NaN	NaN	NaN	NaN	NaN	NaN	NaN	NaN	NaN	NaN	NaN	NaN	NaN	0.485058957478058	0.0679123707860563	NaN	NaN	NaN	NaN	NaN	NaN	NaN	NaN	NaN	NaN	NaN	NaN	NaN	NaN	NaN	NaN	NaN	NaN	NaN	NaN	NaN	NaN	NaN	NaN	NaN	NaN	NaN	NaN	NaN	NaN	NaN
0.266597406284426	NaN	NaN	NaN	NaN	NaN	NaN	NaN	NaN	NaN	NaN	NaN	NaN	NaN	NaN	NaN	NaN	0.233049554114796	0.0588910155185223	NaN	NaN	NaN	NaN	NaN	NaN	NaN	NaN	NaN	NaN	NaN	NaN	NaN	NaN	NaN	NaN	NaN	NaN	NaN	NaN	NaN	NaN	NaN	NaN	NaN	NaN	NaN	NaN	NaN	NaN	NaN
0.300901133136502	NaN	NaN	NaN	NaN	NaN	NaN	NaN	NaN	NaN	NaN	NaN	NaN	NaN	NaN	NaN	NaN	0.265609761616744	0.042868391676355	NaN	NaN	NaN	NaN	NaN	NaN	NaN	NaN	NaN	NaN	NaN	NaN	NaN	NaN	NaN	NaN	NaN	NaN	NaN	NaN	NaN	NaN	NaN	NaN	NaN	NaN	NaN	NaN	NaN	NaN	NaN
0.213979431356604	NaN	NaN	NaN	NaN	NaN	NaN	NaN	NaN	NaN	NaN	NaN	NaN	NaN	NaN	NaN	NaN	0.539949206295968	0.0725604224248341	NaN	NaN	NaN	NaN	NaN	NaN	NaN	NaN	NaN	NaN	NaN	NaN	NaN	NaN	NaN	NaN	NaN	NaN	NaN	NaN	NaN	NaN	NaN	NaN	NaN	NaN	NaN	NaN	NaN	NaN	NaN
0.311199090258713	NaN	NaN	NaN	NaN	NaN	NaN	NaN	NaN	NaN	NaN	NaN	NaN	NaN	NaN	NaN	NaN	0.434833628256802	0.0285100752644684	NaN	NaN	NaN	NaN	NaN	NaN	NaN	NaN	NaN	NaN	NaN	NaN	NaN	NaN	NaN	NaN	NaN	NaN	NaN	NaN	NaN	NaN	NaN	NaN	NaN	NaN	NaN	NaN	NaN	NaN	NaN
0.600095253072482	NaN	NaN	NaN	NaN	NaN	NaN	NaN	NaN	NaN	NaN	NaN	NaN	NaN	NaN	NaN	NaN	0.195424136365906	0.0470576992344829	NaN	NaN	NaN	NaN	NaN	NaN	NaN	NaN	NaN	NaN	NaN	NaN	NaN	NaN	NaN	NaN	NaN	NaN	NaN	NaN	NaN	NaN	NaN	NaN	NaN	NaN	NaN	NaN	NaN	NaN	NaN
NaN	NaN	NaN	NaN	NaN	NaN	NaN	NaN	NaN	NaN	NaN	NaN	NaN	NaN	NaN	NaN	NaN	0.372814624002097	0.047154395789425	NaN	NaN	NaN	NaN	NaN	NaN	NaN	NaN	NaN	NaN	NaN	NaN	NaN	NaN	NaN	NaN	NaN	NaN	NaN	NaN	NaN	NaN	NaN	NaN	NaN	NaN	NaN	NaN	NaN	NaN	NaN
NaN	NaN	NaN	NaN	NaN	NaN	NaN	NaN	NaN	NaN	NaN	NaN	NaN	NaN	NaN	NaN	NaN	0.235921261369738	0.152560416976913	NaN	NaN	NaN	NaN	NaN	NaN	NaN	NaN	NaN	NaN	NaN	NaN	NaN	NaN	NaN	NaN	NaN	NaN	NaN	NaN	NaN	NaN	NaN	NaN	NaN	NaN	NaN	NaN	NaN	NaN	NaN
NaN	NaN	NaN	NaN	NaN	NaN	NaN	NaN	NaN	NaN	NaN	NaN	NaN	NaN	NaN	NaN	NaN	0.297008112571237	0.0875248762252374	NaN	NaN	NaN	NaN	NaN	NaN	NaN	NaN	NaN	NaN	NaN	NaN	NaN	NaN	NaN	NaN	NaN	NaN	NaN	NaN	NaN	NaN	NaN	NaN	NaN	NaN	NaN	NaN	NaN	NaN	NaN
NaN	NaN	NaN	NaN	NaN	NaN	NaN	NaN	NaN	NaN	NaN	NaN	NaN	NaN	NaN	NaN	NaN	0.329229828903831	0.212135767850324	NaN	NaN	NaN	NaN	NaN	NaN	NaN	NaN	NaN	NaN	NaN	NaN	NaN	NaN	NaN	NaN	NaN	NaN	NaN	NaN	NaN	NaN	NaN	NaN	NaN	NaN	NaN	NaN	NaN	NaN	NaN
NaN	NaN	NaN	NaN	NaN	NaN	NaN	NaN	NaN	NaN	NaN	NaN	NaN	NaN	NaN	NaN	NaN	0.423705815931304	0.212856976075033	NaN	NaN	NaN	NaN	NaN	NaN	NaN	NaN	NaN	NaN	NaN	NaN	NaN	NaN	NaN	NaN	NaN	NaN	NaN	NaN	NaN	NaN	NaN	NaN	NaN	NaN	NaN	NaN	NaN	NaN	NaN
NaN	NaN	NaN	NaN	NaN	NaN	NaN	NaN	NaN	NaN	NaN	NaN	NaN	NaN	NaN	NaN	NaN	0.445826807019006	0.173290938110143	NaN	NaN	NaN	NaN	NaN	NaN	NaN	NaN	NaN	NaN	NaN	NaN	NaN	NaN	NaN	NaN	NaN	NaN	NaN	NaN	NaN	NaN	NaN	NaN	NaN	NaN	NaN	NaN	NaN	NaN	NaN
NaN	NaN	NaN	NaN	NaN	NaN	NaN	NaN	NaN	NaN	NaN	NaN	NaN	NaN	NaN	NaN	NaN	0.328617850430915	0.308493512981473	NaN	NaN	NaN	NaN	NaN	NaN	NaN	NaN	NaN	NaN	NaN	NaN	NaN	NaN	NaN	NaN	NaN	NaN	NaN	NaN	NaN	NaN	NaN	NaN	NaN	NaN	NaN	NaN	NaN	NaN	NaN
NaN	NaN	NaN	NaN	NaN	NaN	NaN	NaN	NaN	NaN	NaN	NaN	NaN	NaN	NaN	NaN	NaN	0.316121298074152	0.463421091496213	NaN	NaN	NaN	NaN	NaN	NaN	NaN	NaN	NaN	NaN	NaN	NaN	NaN	NaN	NaN	NaN	NaN	NaN	NaN	NaN	NaN	NaN	NaN	NaN	NaN	NaN	NaN	NaN	NaN	NaN	NaN
NaN	NaN	NaN	NaN	NaN	NaN	NaN	NaN	NaN	NaN	NaN	NaN	NaN	NaN	NaN	NaN	NaN	NaN	0.282812463882317	NaN	NaN	NaN	NaN	NaN	NaN	NaN	NaN	NaN	NaN	NaN	NaN	NaN	NaN	NaN	NaN	NaN	NaN	NaN	NaN	NaN	NaN	NaN	NaN	NaN	NaN	NaN	NaN	NaN	NaN	NaN
NaN	NaN	NaN	NaN	NaN	NaN	NaN	NaN	NaN	NaN	NaN	NaN	NaN	NaN	NaN	NaN	NaN	NaN	0.286519608529695	NaN	NaN	NaN	NaN	NaN	NaN	NaN	NaN	NaN	NaN	NaN	NaN	NaN	NaN	NaN	NaN	NaN	NaN	NaN	NaN	NaN	NaN	NaN	NaN	NaN	NaN	NaN	NaN	NaN	NaN	NaN
NaN	NaN	NaN	NaN	NaN	NaN	NaN	NaN	NaN	NaN	NaN	NaN	NaN	NaN	NaN	NaN	NaN	NaN	0.1394260825945	NaN	NaN	NaN	NaN	NaN	NaN	NaN	NaN	NaN	NaN	NaN	NaN	NaN	NaN	NaN	NaN	NaN	NaN	NaN	NaN	NaN	NaN	NaN	NaN	NaN	NaN	NaN	NaN	NaN	NaN	NaN
NaN	NaN	NaN	NaN	NaN	NaN	NaN	NaN	NaN	NaN	NaN	NaN	NaN	NaN	NaN	NaN	NaN	NaN	0.194604921485616	NaN	NaN	NaN	NaN	NaN	NaN	NaN	NaN	NaN	NaN	NaN	NaN	NaN	NaN	NaN	NaN	NaN	NaN	NaN	NaN	NaN	NaN	NaN	NaN	NaN	NaN	NaN	NaN	NaN	NaN	NaN
NaN	NaN	NaN	NaN	NaN	NaN	NaN	NaN	NaN	NaN	NaN	NaN	NaN	NaN	NaN	NaN	NaN	NaN	NaN	NaN	NaN	NaN	NaN	NaN	NaN	NaN	NaN	NaN	NaN	NaN	NaN	NaN	NaN	NaN	NaN	NaN	NaN	NaN	NaN	NaN	NaN	NaN	NaN	NaN	NaN	NaN	NaN	NaN	NaN	NaN
NaN	NaN	NaN	NaN	NaN	NaN	NaN	NaN	NaN	NaN	NaN	NaN	NaN	NaN	NaN	NaN	NaN	NaN	NaN	NaN	NaN	NaN	NaN	NaN	NaN	NaN	NaN	NaN	NaN	NaN	NaN	NaN	NaN	NaN	NaN	NaN	NaN	NaN	NaN	NaN	NaN	NaN	NaN	NaN	NaN	NaN	NaN	NaN	NaN	NaN
NaN	NaN	NaN	NaN	NaN	NaN	NaN	NaN	NaN	NaN	NaN	NaN	NaN	NaN	NaN	NaN	NaN	NaN	NaN	NaN	NaN	NaN	NaN	NaN	NaN	NaN	NaN	NaN	NaN	NaN	NaN	NaN	NaN	NaN	NaN	NaN	NaN	NaN	NaN	NaN	NaN	NaN	NaN	NaN	NaN	NaN	NaN	NaN	NaN	NaN
NaN	NaN	NaN	NaN	NaN	NaN	NaN	NaN	NaN	NaN	NaN	NaN	NaN	NaN	NaN	NaN	NaN	NaN	NaN	NaN	NaN	NaN	NaN	NaN	NaN	NaN	NaN	NaN	NaN	NaN	NaN	NaN	NaN	NaN	NaN	NaN	NaN	NaN	NaN	NaN	NaN	NaN	NaN	NaN	NaN	NaN	NaN	NaN	NaN	NaN
NaN	NaN	NaN	NaN	NaN	NaN	NaN	NaN	NaN	NaN	NaN	NaN	NaN	NaN	NaN	NaN	NaN	NaN	0.185013548649147	NaN	NaN	NaN	NaN	NaN	NaN	NaN	NaN	NaN	NaN	NaN	NaN	NaN	NaN	NaN	NaN	NaN	NaN	NaN	NaN	NaN	NaN	NaN	NaN	NaN	NaN	NaN	NaN	NaN	NaN	NaN
NaN	NaN	NaN	NaN	NaN	NaN	NaN	NaN	NaN	NaN	NaN	NaN	NaN	NaN	NaN	NaN	NaN	NaN	0.210141039689684	NaN	NaN	NaN	NaN	NaN	NaN	NaN	NaN	NaN	NaN	NaN	NaN	NaN	NaN	NaN	NaN	NaN	NaN	NaN	NaN	NaN	NaN	NaN	NaN	NaN	NaN	NaN	NaN	NaN	NaN	NaN
NaN	NaN	NaN	NaN	NaN	NaN	NaN	NaN	NaN	NaN	NaN	NaN	NaN	NaN	NaN	NaN	NaN	NaN	0.0904769062042628	NaN	NaN	NaN	NaN	NaN	NaN	NaN	NaN	NaN	NaN	NaN	NaN	NaN	NaN	NaN	NaN	NaN	NaN	NaN	NaN	NaN	NaN	NaN	NaN	NaN	NaN	NaN	NaN	NaN	NaN	NaN
NaN	NaN	NaN	NaN	NaN	NaN	NaN	NaN	NaN	NaN	NaN	NaN	NaN	NaN	NaN	NaN	NaN	NaN	0.245040945183314	NaN	NaN	NaN	NaN	NaN	NaN	NaN	NaN	NaN	NaN	NaN	NaN	NaN	NaN	NaN	NaN	NaN	NaN	NaN	NaN	NaN	NaN	NaN	NaN	NaN	NaN	NaN	NaN	NaN	NaN	NaN
NaN	NaN	NaN	NaN	NaN	NaN	NaN	NaN	NaN	NaN	NaN	NaN	NaN	NaN	NaN	NaN	NaN	NaN	0.165321375461949	NaN	NaN	NaN	NaN	NaN	NaN	NaN	NaN	NaN	NaN	NaN	NaN	NaN	NaN	NaN	NaN	NaN	NaN	NaN	NaN	NaN	NaN	NaN	NaN	NaN	NaN	NaN	NaN	NaN	NaN	NaN
NaN	NaN	NaN	NaN	NaN	NaN	NaN	NaN	NaN	NaN	NaN	NaN	NaN	NaN	NaN	NaN	NaN	NaN	NaN	NaN	NaN	NaN	NaN	NaN	NaN	NaN	NaN	NaN	NaN	NaN	NaN	NaN	NaN	NaN	NaN	NaN	NaN	NaN	NaN	NaN	NaN	NaN	NaN	NaN	NaN	NaN	NaN	NaN	NaN	NaN
NaN	NaN	NaN	NaN	NaN	NaN	NaN	NaN	NaN	NaN	NaN	NaN	NaN	NaN	NaN	NaN	NaN	NaN	NaN	NaN	NaN	NaN	NaN	NaN	NaN	NaN	NaN	NaN	NaN	NaN	NaN	NaN	NaN	NaN	NaN	NaN	NaN	NaN	NaN	NaN	NaN	NaN	NaN	NaN	NaN	NaN	NaN	NaN	NaN	NaN
NaN	NaN	NaN	NaN	NaN	NaN	NaN	NaN	NaN	NaN	NaN	NaN	NaN	NaN	NaN	NaN	NaN	NaN	NaN	NaN	NaN	NaN	NaN	NaN	NaN	NaN	NaN	NaN	NaN	NaN	NaN	NaN	NaN	NaN	NaN	NaN	NaN	NaN	NaN	NaN	NaN	NaN	NaN	NaN	NaN	NaN	NaN	NaN	NaN	NaN
NaN	NaN	NaN	NaN	NaN	NaN	NaN	NaN	NaN	NaN	NaN	NaN	NaN	NaN	NaN	NaN	NaN	NaN	NaN	NaN	NaN	NaN	NaN	NaN	NaN	NaN	NaN	NaN	NaN	NaN	NaN	NaN	NaN	NaN	NaN	NaN	NaN	NaN	NaN	NaN	NaN	NaN	NaN	NaN	NaN	NaN	NaN	NaN	NaN	NaN
NaN	NaN	NaN	NaN	NaN	NaN	NaN	NaN	NaN	NaN	NaN	NaN	NaN	NaN	NaN	NaN	NaN	NaN	NaN	NaN	NaN	NaN	NaN	NaN	NaN	NaN	NaN	NaN	NaN	NaN	NaN	NaN	NaN	NaN	NaN	NaN	NaN	NaN	NaN	NaN	NaN	NaN	NaN	NaN	NaN	NaN	NaN	NaN	NaN	NaN
NaN	NaN	NaN	NaN	NaN	NaN	NaN	NaN	NaN	NaN	NaN	NaN	NaN	NaN	NaN	NaN	NaN	NaN	NaN	NaN	NaN	NaN	NaN	NaN	NaN	NaN	NaN	NaN	NaN	NaN	NaN	NaN	NaN	NaN	NaN	NaN	NaN	NaN	NaN	NaN	NaN	NaN	NaN	NaN	NaN	NaN	NaN	NaN	NaN	NaN
NaN	NaN	NaN	NaN	NaN	NaN	NaN	NaN	NaN	NaN	NaN	NaN	NaN	NaN	NaN	NaN	NaN	NaN	NaN	NaN	NaN	NaN	NaN	NaN	NaN	NaN	NaN	NaN	NaN	NaN	NaN	NaN	NaN	NaN	NaN	NaN	NaN	NaN	NaN	NaN	NaN	NaN	NaN	NaN	NaN	NaN	NaN	NaN	NaN	NaN
[truncated: 104 more columns]
