# Supplementary material for: Notch-dependent and -independent transcription are modulated by tissue movements at gastrulation
Source: eLife. 2022 May 18;11:e73656. doi: 10.7554/eLife.73656 (PMC9183233; doi:10.7554/eLife.73656)
Supplement: Source data 1. [file elife-73656-data1.zip › numerical data/6S3B_m5m8peve klarRi_MSE_sorted-Gast_SpotMov_normF-Y.txt]

NaN	NaN	NaN	NaN	NaN	NaN	NaN	NaN	NaN	NaN	NaN	NaN	NaN	NaN	NaN	NaN	NaN	NaN	NaN	NaN	NaN	NaN	NaN	NaN	NaN	NaN	NaN	NaN	NaN	NaN	NaN	NaN	NaN	NaN	NaN	NaN	NaN	NaN	NaN	NaN	NaN	NaN	NaN	NaN	NaN	NaN	NaN	NaN	NaN	NaN
NaN	NaN	NaN	NaN	NaN	NaN	NaN	NaN	NaN	NaN	NaN	NaN	NaN	NaN	NaN	NaN	NaN	NaN	NaN	NaN	NaN	NaN	NaN	NaN	NaN	NaN	NaN	NaN	NaN	NaN	NaN	NaN	NaN	NaN	NaN	NaN	NaN	NaN	NaN	NaN	NaN	NaN	NaN	NaN	NaN	NaN	NaN	NaN	NaN	NaN
NaN	NaN	NaN	NaN	NaN	NaN	NaN	NaN	NaN	NaN	NaN	NaN	NaN	NaN	NaN	NaN	NaN	NaN	NaN	NaN	NaN	NaN	NaN	NaN	NaN	NaN	NaN	NaN	NaN	NaN	NaN	NaN	NaN	NaN	NaN	NaN	NaN	NaN	NaN	NaN	NaN	NaN	NaN	NaN	NaN	NaN	NaN	NaN	NaN	NaN
NaN	NaN	NaN	NaN	NaN	NaN	NaN	NaN	NaN	NaN	NaN	NaN	NaN	NaN	NaN	NaN	NaN	NaN	NaN	NaN	NaN	NaN	NaN	NaN	NaN	NaN	NaN	NaN	NaN	NaN	NaN	NaN	NaN	NaN	NaN	NaN	NaN	NaN	NaN	NaN	NaN	NaN	NaN	NaN	NaN	NaN	NaN	NaN	NaN	NaN
NaN	NaN	NaN	NaN	NaN	NaN	NaN	NaN	NaN	NaN	NaN	NaN	NaN	NaN	NaN	NaN	NaN	NaN	NaN	NaN	NaN	NaN	NaN	NaN	NaN	NaN	NaN	NaN	NaN	NaN	NaN	NaN	NaN	NaN	NaN	NaN	NaN	NaN	NaN	NaN	NaN	NaN	NaN	NaN	NaN	NaN	NaN	NaN	NaN	NaN
NaN	NaN	NaN	NaN	NaN	NaN	NaN	NaN	NaN	NaN	NaN	NaN	NaN	NaN	NaN	NaN	NaN	NaN	NaN	NaN	NaN	NaN	NaN	NaN	NaN	NaN	NaN	NaN	NaN	NaN	NaN	NaN	NaN	NaN	NaN	NaN	NaN	NaN	NaN	NaN	NaN	NaN	NaN	NaN	NaN	NaN	NaN	NaN	NaN	NaN
NaN	NaN	NaN	NaN	NaN	NaN	NaN	NaN	NaN	NaN	NaN	NaN	NaN	NaN	NaN	NaN	NaN	NaN	NaN	NaN	NaN	NaN	NaN	NaN	NaN	NaN	NaN	NaN	NaN	NaN	NaN	NaN	NaN	NaN	NaN	NaN	NaN	NaN	NaN	NaN	NaN	NaN	NaN	NaN	NaN	NaN	NaN	NaN	NaN	NaN
NaN	NaN	NaN	NaN	NaN	NaN	NaN	NaN	NaN	NaN	NaN	NaN	NaN	NaN	NaN	NaN	NaN	NaN	NaN	NaN	NaN	NaN	NaN	NaN	NaN	NaN	NaN	NaN	NaN	NaN	NaN	NaN	NaN	NaN	NaN	NaN	NaN	NaN	NaN	NaN	NaN	NaN	NaN	NaN	NaN	NaN	NaN	NaN	NaN	NaN
NaN	NaN	NaN	NaN	NaN	NaN	NaN	NaN	NaN	NaN	NaN	NaN	NaN	NaN	NaN	NaN	NaN	NaN	NaN	NaN	NaN	NaN	NaN	NaN	NaN	NaN	NaN	NaN	NaN	NaN	NaN	NaN	NaN	NaN	NaN	NaN	NaN	NaN	NaN	NaN	NaN	NaN	NaN	NaN	NaN	NaN	NaN	NaN	NaN	NaN
NaN	NaN	NaN	NaN	NaN	NaN	NaN	NaN	NaN	NaN	NaN	NaN	NaN	NaN	NaN	NaN	NaN	NaN	NaN	NaN	NaN	NaN	NaN	NaN	NaN	NaN	NaN	NaN	NaN	NaN	NaN	NaN	NaN	NaN	NaN	NaN	NaN	NaN	NaN	NaN	NaN	NaN	NaN	NaN	NaN	NaN	NaN	NaN	NaN	NaN
NaN	NaN	NaN	NaN	NaN	NaN	NaN	NaN	NaN	NaN	NaN	NaN	NaN	NaN	NaN	NaN	NaN	NaN	NaN	NaN	NaN	NaN	NaN	NaN	NaN	NaN	NaN	NaN	NaN	NaN	NaN	NaN	NaN	NaN	NaN	NaN	NaN	NaN	NaN	NaN	NaN	NaN	NaN	NaN	NaN	NaN	NaN	NaN	NaN	NaN
NaN	NaN	NaN	NaN	NaN	NaN	NaN	NaN	NaN	NaN	NaN	NaN	NaN	NaN	NaN	NaN	NaN	NaN	NaN	NaN	NaN	NaN	NaN	NaN	NaN	NaN	NaN	NaN	NaN	NaN	NaN	NaN	NaN	NaN	NaN	NaN	NaN	NaN	NaN	NaN	NaN	NaN	NaN	NaN	NaN	NaN	NaN	NaN	NaN	NaN
NaN	NaN	NaN	NaN	NaN	NaN	NaN	NaN	NaN	NaN	NaN	NaN	NaN	NaN	NaN	NaN	NaN	NaN	NaN	NaN	NaN	NaN	NaN	NaN	NaN	NaN	NaN	NaN	NaN	NaN	NaN	NaN	NaN	NaN	NaN	NaN	NaN	NaN	NaN	NaN	NaN	NaN	NaN	NaN	NaN	NaN	NaN	NaN	NaN	NaN
NaN	NaN	NaN	NaN	NaN	NaN	NaN	NaN	NaN	NaN	NaN	NaN	NaN	NaN	NaN	NaN	NaN	NaN	NaN	NaN	NaN	NaN	NaN	NaN	NaN	NaN	NaN	NaN	NaN	NaN	NaN	NaN	NaN	NaN	NaN	NaN	NaN	NaN	NaN	NaN	NaN	NaN	NaN	NaN	NaN	NaN	NaN	NaN	NaN	NaN
NaN	NaN	NaN	NaN	NaN	NaN	NaN	NaN	NaN	NaN	NaN	NaN	NaN	NaN	NaN	NaN	NaN	NaN	NaN	NaN	NaN	NaN	NaN	NaN	NaN	NaN	NaN	NaN	NaN	NaN	NaN	NaN	NaN	NaN	NaN	NaN	NaN	NaN	NaN	NaN	NaN	NaN	NaN	NaN	NaN	NaN	NaN	NaN	NaN	NaN
NaN	NaN	NaN	NaN	NaN	NaN	NaN	NaN	NaN	NaN	NaN	NaN	NaN	NaN	NaN	NaN	NaN	NaN	NaN	NaN	NaN	NaN	NaN	NaN	NaN	NaN	NaN	NaN	NaN	NaN	NaN	NaN	NaN	NaN	NaN	NaN	NaN	NaN	NaN	NaN	NaN	NaN	NaN	NaN	NaN	NaN	NaN	NaN	NaN	NaN
NaN	NaN	NaN	NaN	NaN	NaN	NaN	NaN	NaN	NaN	NaN	NaN	NaN	NaN	NaN	NaN	NaN	NaN	NaN	NaN	NaN	NaN	NaN	NaN	NaN	NaN	NaN	NaN	NaN	NaN	NaN	NaN	NaN	NaN	NaN	NaN	NaN	NaN	NaN	NaN	NaN	NaN	NaN	NaN	NaN	NaN	NaN	NaN	NaN	NaN
NaN	NaN	NaN	NaN	NaN	NaN	NaN	NaN	NaN	NaN	NaN	NaN	NaN	NaN	NaN	NaN	NaN	NaN	NaN	NaN	NaN	NaN	NaN	NaN	NaN	NaN	NaN	NaN	NaN	NaN	NaN	NaN	NaN	NaN	NaN	NaN	NaN	NaN	NaN	NaN	NaN	NaN	NaN	NaN	NaN	NaN	NaN	NaN	NaN	NaN
NaN	NaN	NaN	NaN	NaN	NaN	NaN	NaN	NaN	NaN	NaN	NaN	NaN	NaN	NaN	NaN	NaN	NaN	NaN	NaN	NaN	NaN	NaN	NaN	NaN	NaN	NaN	NaN	NaN	NaN	NaN	NaN	NaN	NaN	NaN	NaN	NaN	NaN	NaN	NaN	NaN	NaN	NaN	NaN	NaN	NaN	NaN	NaN	NaN	NaN
NaN	NaN	NaN	NaN	NaN	NaN	NaN	NaN	NaN	NaN	NaN	NaN	NaN	NaN	NaN	NaN	NaN	NaN	NaN	NaN	NaN	NaN	NaN	NaN	NaN	NaN	NaN	NaN	NaN	NaN	NaN	NaN	NaN	NaN	NaN	NaN	NaN	NaN	NaN	NaN	NaN	NaN	NaN	NaN	NaN	NaN	NaN	NaN	NaN	NaN
NaN	NaN	NaN	NaN	NaN	NaN	NaN	NaN	NaN	NaN	NaN	NaN	NaN	NaN	NaN	NaN	NaN	NaN	NaN	NaN	NaN	NaN	NaN	NaN	NaN	NaN	NaN	NaN	NaN	NaN	NaN	NaN	NaN	NaN	NaN	NaN	NaN	NaN	NaN	NaN	NaN	NaN	NaN	NaN	NaN	NaN	NaN	NaN	NaN	NaN
NaN	NaN	NaN	NaN	NaN	NaN	NaN	NaN	NaN	NaN	NaN	NaN	NaN	NaN	NaN	NaN	NaN	NaN	NaN	NaN	NaN	NaN	NaN	NaN	NaN	NaN	NaN	NaN	NaN	NaN	NaN	NaN	NaN	NaN	NaN	NaN	NaN	NaN	NaN	NaN	NaN	NaN	NaN	NaN	NaN	NaN	NaN	NaN	NaN	NaN
NaN	NaN	NaN	NaN	NaN	NaN	NaN	NaN	NaN	NaN	NaN	NaN	NaN	NaN	NaN	NaN	NaN	NaN	NaN	NaN	NaN	NaN	NaN	NaN	NaN	NaN	NaN	NaN	NaN	NaN	NaN	NaN	NaN	NaN	NaN	NaN	NaN	NaN	NaN	NaN	NaN	NaN	NaN	NaN	NaN	NaN	NaN	NaN	NaN	NaN
NaN	NaN	NaN	NaN	NaN	NaN	NaN	NaN	NaN	NaN	NaN	NaN	NaN	NaN	NaN	NaN	NaN	NaN	NaN	NaN	NaN	NaN	NaN	NaN	NaN	NaN	NaN	NaN	NaN	NaN	NaN	NaN	NaN	NaN	NaN	NaN	NaN	NaN	NaN	NaN	NaN	NaN	NaN	NaN	NaN	NaN	NaN	NaN	NaN	NaN
NaN	NaN	NaN	NaN	NaN	NaN	NaN	NaN	NaN	NaN	NaN	NaN	NaN	NaN	NaN	NaN	NaN	NaN	NaN	NaN	NaN	NaN	NaN	NaN	NaN	NaN	NaN	NaN	NaN	NaN	NaN	NaN	NaN	NaN	NaN	NaN	NaN	NaN	NaN	NaN	NaN	NaN	NaN	NaN	NaN	NaN	NaN	NaN	NaN	NaN
NaN	NaN	NaN	NaN	NaN	NaN	NaN	NaN	NaN	NaN	NaN	NaN	NaN	NaN	NaN	NaN	NaN	NaN	NaN	NaN	NaN	NaN	NaN	NaN	NaN	NaN	NaN	NaN	NaN	NaN	NaN	NaN	NaN	NaN	NaN	NaN	NaN	NaN	NaN	NaN	NaN	NaN	NaN	NaN	NaN	NaN	NaN	NaN	NaN	NaN
NaN	NaN	NaN	NaN	NaN	NaN	NaN	NaN	NaN	NaN	NaN	NaN	NaN	NaN	NaN	NaN	NaN	NaN	NaN	NaN	NaN	NaN	NaN	NaN	NaN	NaN	NaN	NaN	NaN	NaN	NaN	NaN	NaN	NaN	NaN	NaN	NaN	NaN	NaN	NaN	NaN	NaN	NaN	NaN	NaN	NaN	NaN	NaN	NaN	NaN
NaN	NaN	NaN	NaN	NaN	NaN	NaN	NaN	NaN	NaN	NaN	NaN	NaN	NaN	NaN	NaN	NaN	NaN	NaN	NaN	NaN	NaN	NaN	NaN	NaN	NaN	NaN	NaN	NaN	NaN	NaN	NaN	NaN	NaN	NaN	NaN	NaN	NaN	NaN	NaN	NaN	NaN	NaN	NaN	NaN	NaN	NaN	NaN	NaN	NaN
NaN	NaN	NaN	NaN	NaN	NaN	NaN	NaN	NaN	NaN	NaN	NaN	NaN	NaN	NaN	NaN	NaN	NaN	NaN	NaN	NaN	NaN	NaN	NaN	NaN	NaN	NaN	NaN	NaN	NaN	NaN	NaN	NaN	NaN	NaN	NaN	NaN	NaN	NaN	NaN	NaN	NaN	NaN	NaN	NaN	NaN	NaN	NaN	NaN	NaN
NaN	NaN	NaN	NaN	NaN	NaN	NaN	NaN	NaN	NaN	NaN	NaN	NaN	NaN	NaN	NaN	NaN	NaN	NaN	NaN	NaN	NaN	NaN	NaN	NaN	NaN	NaN	NaN	NaN	NaN	NaN	NaN	NaN	NaN	NaN	NaN	NaN	NaN	NaN	NaN	NaN	NaN	NaN	NaN	NaN	NaN	NaN	NaN	NaN	NaN
NaN	NaN	NaN	NaN	NaN	NaN	NaN	NaN	NaN	NaN	NaN	NaN	NaN	NaN	NaN	NaN	NaN	NaN	NaN	NaN	NaN	NaN	NaN	NaN	NaN	NaN	NaN	NaN	NaN	NaN	NaN	NaN	NaN	NaN	NaN	NaN	NaN	NaN	NaN	NaN	NaN	NaN	NaN	NaN	NaN	NaN	NaN	NaN	NaN	NaN
NaN	NaN	NaN	NaN	NaN	NaN	NaN	NaN	NaN	NaN	NaN	NaN	NaN	NaN	NaN	NaN	NaN	NaN	NaN	NaN	NaN	NaN	NaN	NaN	NaN	NaN	NaN	NaN	NaN	NaN	NaN	NaN	NaN	NaN	NaN	NaN	NaN	NaN	NaN	NaN	NaN	NaN	NaN	NaN	NaN	NaN	NaN	NaN	NaN	NaN
NaN	NaN	NaN	NaN	NaN	NaN	NaN	NaN	NaN	NaN	NaN	NaN	NaN	NaN	NaN	NaN	NaN	NaN	NaN	NaN	NaN	NaN	NaN	NaN	NaN	NaN	NaN	NaN	NaN	NaN	NaN	NaN	NaN	NaN	NaN	NaN	NaN	NaN	NaN	NaN	NaN	NaN	NaN	NaN	NaN	NaN	NaN	NaN	NaN	NaN
NaN	NaN	NaN	NaN	NaN	NaN	NaN	NaN	NaN	NaN	NaN	NaN	NaN	NaN	NaN	NaN	NaN	NaN	NaN	NaN	NaN	NaN	NaN	NaN	NaN	NaN	NaN	NaN	NaN	NaN	NaN	NaN	NaN	NaN	NaN	NaN	NaN	NaN	NaN	NaN	NaN	NaN	NaN	NaN	NaN	NaN	NaN	NaN	NaN	NaN
NaN	NaN	NaN	NaN	NaN	NaN	NaN	NaN	NaN	NaN	NaN	NaN	NaN	NaN	NaN	NaN	NaN	NaN	NaN	NaN	NaN	NaN	NaN	NaN	NaN	NaN	NaN	NaN	NaN	NaN	NaN	NaN	NaN	NaN	NaN	NaN	NaN	NaN	NaN	NaN	NaN	NaN	NaN	NaN	NaN	NaN	NaN	NaN	NaN	NaN
NaN	NaN	NaN	NaN	NaN	NaN	NaN	NaN	NaN	NaN	NaN	NaN	NaN	NaN	NaN	NaN	NaN	NaN	NaN	NaN	NaN	NaN	NaN	NaN	NaN	NaN	NaN	NaN	NaN	NaN	NaN	NaN	NaN	NaN	NaN	NaN	NaN	NaN	NaN	NaN	NaN	NaN	NaN	NaN	NaN	NaN	NaN	NaN	NaN	NaN
NaN	NaN	NaN	NaN	NaN	NaN	NaN	NaN	NaN	NaN	NaN	NaN	NaN	NaN	NaN	NaN	NaN	NaN	NaN	NaN	NaN	NaN	NaN	NaN	NaN	NaN	NaN	NaN	NaN	NaN	NaN	NaN	NaN	NaN	NaN	NaN	NaN	NaN	NaN	NaN	NaN	NaN	NaN	NaN	NaN	NaN	NaN	NaN	NaN	NaN
NaN	NaN	NaN	NaN	NaN	NaN	NaN	NaN	NaN	NaN	NaN	NaN	NaN	NaN	NaN	NaN	NaN	NaN	NaN	NaN	NaN	NaN	NaN	NaN	NaN	NaN	NaN	NaN	NaN	NaN	NaN	NaN	NaN	NaN	NaN	NaN	NaN	NaN	NaN	NaN	NaN	NaN	NaN	NaN	NaN	NaN	NaN	NaN	NaN	NaN
NaN	NaN	NaN	NaN	NaN	NaN	NaN	NaN	NaN	NaN	NaN	NaN	NaN	NaN	NaN	NaN	NaN	NaN	NaN	NaN	NaN	NaN	NaN	NaN	NaN	NaN	NaN	NaN	NaN	NaN	NaN	NaN	NaN	NaN	NaN	NaN	NaN	NaN	NaN	NaN	NaN	NaN	NaN	NaN	NaN	NaN	NaN	NaN	NaN	NaN
NaN	NaN	NaN	NaN	NaN	NaN	NaN	NaN	NaN	NaN	NaN	NaN	NaN	NaN	NaN	NaN	NaN	NaN	NaN	NaN	NaN	NaN	NaN	NaN	NaN	NaN	NaN	NaN	NaN	NaN	NaN	NaN	NaN	NaN	NaN	NaN	NaN	NaN	NaN	NaN	NaN	NaN	NaN	NaN	NaN	NaN	NaN	NaN	NaN	NaN
NaN	NaN	NaN	NaN	NaN	NaN	NaN	NaN	NaN	NaN	NaN	NaN	NaN	NaN	NaN	NaN	NaN	NaN	NaN	NaN	NaN	NaN	NaN	NaN	NaN	NaN	NaN	NaN	NaN	NaN	NaN	NaN	NaN	NaN	NaN	NaN	NaN	NaN	NaN	NaN	NaN	NaN	NaN	NaN	NaN	NaN	NaN	NaN	NaN	NaN
NaN	NaN	NaN	NaN	NaN	NaN	NaN	NaN	NaN	NaN	NaN	NaN	NaN	NaN	NaN	NaN	NaN	NaN	NaN	NaN	NaN	NaN	NaN	NaN	NaN	NaN	NaN	NaN	NaN	NaN	NaN	NaN	NaN	NaN	NaN	NaN	NaN	NaN	NaN	NaN	NaN	NaN	NaN	NaN	NaN	NaN	NaN	NaN	NaN	NaN
NaN	NaN	NaN	NaN	NaN	NaN	NaN	NaN	NaN	NaN	NaN	NaN	NaN	NaN	NaN	NaN	NaN	NaN	NaN	NaN	NaN	NaN	NaN	NaN	NaN	NaN	NaN	NaN	NaN	NaN	NaN	NaN	NaN	NaN	NaN	NaN	NaN	NaN	NaN	NaN	NaN	NaN	NaN	NaN	NaN	NaN	NaN	NaN	NaN	NaN
NaN	NaN	NaN	NaN	NaN	NaN	NaN	NaN	NaN	NaN	NaN	NaN	NaN	NaN	NaN	NaN	NaN	NaN	NaN	NaN	NaN	NaN	NaN	NaN	NaN	NaN	NaN	NaN	NaN	NaN	NaN	NaN	NaN	NaN	NaN	NaN	NaN	NaN	NaN	NaN	NaN	NaN	NaN	NaN	NaN	NaN	NaN	NaN	NaN	NaN
NaN	NaN	NaN	NaN	NaN	NaN	NaN	NaN	NaN	NaN	NaN	NaN	NaN	NaN	NaN	NaN	NaN	NaN	NaN	NaN	NaN	NaN	NaN	NaN	NaN	NaN	NaN	NaN	NaN	NaN	NaN	NaN	NaN	NaN	NaN	NaN	NaN	NaN	NaN	NaN	NaN	NaN	NaN	NaN	NaN	NaN	NaN	NaN	NaN	NaN
NaN	NaN	NaN	NaN	NaN	NaN	NaN	NaN	NaN	NaN	NaN	NaN	NaN	NaN	NaN	NaN	NaN	NaN	NaN	NaN	NaN	NaN	NaN	NaN	NaN	NaN	NaN	NaN	NaN	NaN	NaN	NaN	NaN	NaN	NaN	NaN	NaN	NaN	NaN	NaN	NaN	NaN	NaN	NaN	NaN	NaN	NaN	NaN	NaN	NaN
NaN	NaN	NaN	NaN	NaN	NaN	NaN	NaN	NaN	NaN	NaN	NaN	NaN	NaN	NaN	NaN	NaN	NaN	NaN	NaN	NaN	NaN	NaN	NaN	NaN	NaN	NaN	NaN	NaN	NaN	NaN	NaN	NaN	NaN	NaN	NaN	NaN	NaN	NaN	NaN	NaN	NaN	NaN	NaN	NaN	NaN	NaN	NaN	NaN	NaN
NaN	NaN	NaN	NaN	NaN	NaN	NaN	NaN	NaN	NaN	NaN	NaN	NaN	NaN	NaN	NaN	NaN	NaN	NaN	NaN	NaN	NaN	NaN	NaN	NaN	NaN	NaN	NaN	NaN	NaN	NaN	NaN	NaN	NaN	NaN	NaN	NaN	NaN	NaN	NaN	NaN	NaN	NaN	NaN	NaN	NaN	NaN	NaN	NaN	NaN
NaN	NaN	NaN	NaN	NaN	NaN	NaN	NaN	NaN	NaN	NaN	NaN	NaN	NaN	NaN	NaN	NaN	NaN	NaN	NaN	NaN	NaN	NaN	NaN	NaN	NaN	NaN	NaN	NaN	NaN	NaN	NaN	NaN	NaN	NaN	NaN	NaN	NaN	NaN	NaN	NaN	NaN	NaN	NaN	NaN	NaN	NaN	NaN	NaN	NaN
NaN	NaN	NaN	NaN	NaN	NaN	NaN	NaN	NaN	NaN	NaN	NaN	NaN	NaN	NaN	NaN	NaN	NaN	NaN	NaN	NaN	NaN	NaN	NaN	NaN	NaN	NaN	NaN	NaN	NaN	NaN	NaN	NaN	NaN	NaN	NaN	NaN	NaN	NaN	NaN	NaN	NaN	NaN	NaN	NaN	NaN	NaN	NaN	NaN	NaN
NaN	NaN	NaN	NaN	NaN	NaN	NaN	NaN	NaN	NaN	NaN	NaN	NaN	NaN	NaN	NaN	NaN	NaN	NaN	NaN	NaN	NaN	NaN	NaN	NaN	NaN	NaN	NaN	NaN	NaN	NaN	NaN	NaN	NaN	NaN	NaN	NaN	NaN	NaN	NaN	NaN	NaN	NaN	NaN	NaN	NaN	NaN	NaN	NaN	NaN
NaN	NaN	NaN	NaN	NaN	NaN	NaN	NaN	NaN	NaN	NaN	NaN	NaN	NaN	NaN	NaN	NaN	NaN	NaN	NaN	NaN	NaN	NaN	NaN	NaN	NaN	NaN	NaN	NaN	NaN	NaN	NaN	NaN	NaN	NaN	NaN	NaN	NaN	NaN	NaN	NaN	NaN	NaN	NaN	NaN	NaN	NaN	NaN	NaN	NaN
NaN	NaN	NaN	NaN	NaN	NaN	NaN	NaN	NaN	NaN	NaN	NaN	NaN	NaN	NaN	NaN	NaN	NaN	NaN	NaN	NaN	NaN	NaN	NaN	NaN	NaN	NaN	NaN	NaN	NaN	NaN	NaN	NaN	NaN	NaN	NaN	NaN	NaN	NaN	NaN	NaN	NaN	NaN	NaN	NaN	NaN	NaN	NaN	NaN	NaN
NaN	NaN	NaN	NaN	NaN	NaN	NaN	NaN	NaN	NaN	NaN	NaN	NaN	NaN	NaN	NaN	NaN	NaN	NaN	NaN	NaN	NaN	NaN	NaN	NaN	NaN	NaN	NaN	NaN	NaN	NaN	NaN	NaN	NaN	NaN	NaN	NaN	NaN	NaN	NaN	NaN	NaN	NaN	NaN	NaN	NaN	NaN	NaN	NaN	NaN
NaN	NaN	NaN	NaN	NaN	NaN	NaN	NaN	NaN	NaN	NaN	NaN	NaN	NaN	NaN	NaN	NaN	NaN	NaN	NaN	NaN	NaN	NaN	NaN	NaN	NaN	NaN	NaN	NaN	NaN	NaN	NaN	NaN	NaN	NaN	NaN	NaN	NaN	NaN	NaN	NaN	NaN	NaN	NaN	NaN	NaN	NaN	NaN	NaN	NaN
NaN	NaN	NaN	NaN	NaN	NaN	NaN	NaN	NaN	NaN	NaN	NaN	NaN	NaN	NaN	NaN	NaN	NaN	NaN	NaN	NaN	NaN	NaN	NaN	NaN	NaN	NaN	NaN	NaN	NaN	NaN	NaN	NaN	NaN	NaN	NaN	NaN	NaN	NaN	NaN	NaN	NaN	NaN	NaN	NaN	NaN	NaN	NaN	NaN	NaN
NaN	NaN	NaN	NaN	NaN	NaN	NaN	NaN	NaN	NaN	NaN	NaN	NaN	NaN	NaN	NaN	NaN	NaN	NaN	NaN	NaN	NaN	NaN	NaN	NaN	NaN	NaN	NaN	NaN	NaN	NaN	NaN	NaN	NaN	NaN	NaN	NaN	NaN	NaN	NaN	NaN	NaN	NaN	NaN	NaN	NaN	0.0189448649479815	NaN	NaN	NaN
NaN	NaN	NaN	NaN	NaN	NaN	NaN	NaN	NaN	NaN	NaN	NaN	NaN	NaN	NaN	NaN	NaN	NaN	NaN	NaN	NaN	NaN	NaN	NaN	NaN	NaN	NaN	NaN	NaN	NaN	NaN	NaN	NaN	NaN	NaN	NaN	NaN	NaN	NaN	NaN	NaN	NaN	NaN	NaN	NaN	NaN	0.135390809135365	NaN	NaN	NaN
NaN	NaN	NaN	NaN	NaN	NaN	NaN	NaN	NaN	NaN	NaN	NaN	NaN	NaN	NaN	NaN	NaN	NaN	NaN	NaN	NaN	NaN	NaN	NaN	NaN	NaN	NaN	NaN	NaN	NaN	NaN	NaN	NaN	NaN	NaN	NaN	NaN	NaN	NaN	NaN	NaN	NaN	NaN	NaN	NaN	NaN	0.0580480654854919	NaN	NaN	NaN
NaN	NaN	NaN	NaN	NaN	NaN	NaN	NaN	NaN	NaN	NaN	NaN	NaN	NaN	NaN	NaN	NaN	NaN	NaN	NaN	NaN	NaN	NaN	NaN	NaN	NaN	NaN	NaN	NaN	NaN	NaN	NaN	NaN	NaN	NaN	NaN	NaN	NaN	NaN	NaN	NaN	NaN	NaN	NaN	NaN	NaN	0.0556898442809446	NaN	NaN	NaN
NaN	NaN	NaN	NaN	NaN	NaN	NaN	NaN	NaN	NaN	NaN	NaN	NaN	NaN	NaN	NaN	NaN	NaN	NaN	NaN	NaN	NaN	NaN	NaN	NaN	NaN	NaN	NaN	NaN	NaN	NaN	NaN	NaN	NaN	NaN	NaN	NaN	NaN	NaN	NaN	NaN	NaN	NaN	NaN	NaN	NaN	0.0488490452557318	NaN	NaN	NaN
NaN	NaN	NaN	NaN	NaN	NaN	NaN	NaN	NaN	NaN	NaN	NaN	NaN	NaN	NaN	NaN	NaN	NaN	NaN	NaN	NaN	NaN	NaN	NaN	NaN	NaN	NaN	NaN	NaN	NaN	NaN	NaN	NaN	NaN	NaN	NaN	NaN	NaN	NaN	NaN	NaN	NaN	NaN	NaN	NaN	NaN	0.0863675906885532	NaN	NaN	NaN
NaN	NaN	NaN	NaN	NaN	NaN	NaN	NaN	NaN	NaN	NaN	NaN	NaN	NaN	NaN	NaN	NaN	NaN	NaN	NaN	NaN	NaN	NaN	NaN	NaN	NaN	NaN	NaN	NaN	NaN	NaN	NaN	NaN	NaN	NaN	NaN	NaN	NaN	NaN	NaN	NaN	NaN	NaN	NaN	NaN	NaN	NaN	NaN	NaN	NaN
NaN	NaN	NaN	NaN	NaN	NaN	NaN	NaN	NaN	NaN	NaN	NaN	NaN	NaN	NaN	NaN	NaN	NaN	NaN	NaN	NaN	NaN	NaN	NaN	NaN	NaN	NaN	NaN	NaN	NaN	NaN	NaN	NaN	NaN	NaN	NaN	NaN	NaN	NaN	NaN	NaN	NaN	NaN	NaN	NaN	NaN	NaN	NaN	NaN	NaN
NaN	NaN	NaN	NaN	NaN	NaN	NaN	NaN	NaN	NaN	NaN	NaN	NaN	NaN	NaN	NaN	NaN	NaN	NaN	NaN	NaN	NaN	NaN	NaN	NaN	NaN	NaN	NaN	NaN	NaN	NaN	NaN	NaN	NaN	NaN	NaN	NaN	NaN	NaN	NaN	NaN	NaN	NaN	NaN	NaN	NaN	NaN	NaN	NaN	NaN
NaN	NaN	NaN	NaN	NaN	NaN	NaN	NaN	NaN	NaN	NaN	NaN	NaN	NaN	NaN	NaN	NaN	NaN	NaN	NaN	NaN	NaN	NaN	NaN	NaN	NaN	NaN	NaN	NaN	NaN	NaN	NaN	NaN	NaN	NaN	NaN	NaN	NaN	NaN	NaN	NaN	NaN	NaN	NaN	NaN	NaN	NaN	NaN	NaN	NaN
NaN	NaN	NaN	NaN	NaN	NaN	NaN	NaN	NaN	NaN	NaN	NaN	NaN	NaN	NaN	NaN	NaN	NaN	NaN	NaN	NaN	NaN	NaN	NaN	NaN	NaN	NaN	NaN	NaN	NaN	NaN	NaN	NaN	NaN	NaN	NaN	NaN	NaN	NaN	NaN	NaN	NaN	NaN	NaN	NaN	NaN	NaN	NaN	NaN	NaN
NaN	NaN	NaN	NaN	NaN	NaN	NaN	NaN	NaN	NaN	NaN	NaN	NaN	NaN	NaN	NaN	NaN	NaN	NaN	NaN	NaN	NaN	NaN	NaN	NaN	NaN	NaN	NaN	NaN	NaN	NaN	NaN	NaN	NaN	NaN	NaN	NaN	NaN	NaN	NaN	NaN	NaN	NaN	NaN	NaN	NaN	NaN	NaN	NaN	NaN
NaN	NaN	NaN	NaN	NaN	NaN	NaN	NaN	NaN	NaN	NaN	NaN	NaN	NaN	NaN	NaN	NaN	NaN	NaN	NaN	NaN	NaN	NaN	NaN	NaN	NaN	NaN	NaN	NaN	NaN	NaN	NaN	NaN	NaN	NaN	NaN	NaN	NaN	NaN	NaN	NaN	NaN	NaN	NaN	NaN	NaN	NaN	NaN	NaN	NaN
NaN	NaN	NaN	NaN	NaN	NaN	NaN	NaN	NaN	NaN	NaN	NaN	NaN	NaN	NaN	NaN	NaN	NaN	NaN	NaN	NaN	NaN	NaN	NaN	NaN	NaN	NaN	NaN	NaN	NaN	NaN	NaN	NaN	NaN	NaN	NaN	NaN	NaN	NaN	NaN	NaN	NaN	NaN	NaN	NaN	NaN	NaN	NaN	NaN	NaN
NaN	NaN	NaN	NaN	NaN	NaN	NaN	NaN	NaN	NaN	NaN	NaN	NaN	NaN	NaN	NaN	NaN	NaN	NaN	NaN	NaN	NaN	NaN	NaN	NaN	NaN	NaN	NaN	NaN	NaN	NaN	NaN	NaN	NaN	NaN	NaN	NaN	NaN	NaN	NaN	NaN	NaN	NaN	NaN	NaN	NaN	NaN	NaN	NaN	NaN
NaN	NaN	NaN	NaN	NaN	NaN	NaN	NaN	NaN	NaN	NaN	NaN	NaN	NaN	NaN	NaN	NaN	NaN	NaN	NaN	NaN	NaN	NaN	NaN	NaN	NaN	NaN	NaN	NaN	NaN	NaN	NaN	NaN	NaN	NaN	NaN	NaN	NaN	NaN	NaN	NaN	NaN	NaN	NaN	NaN	NaN	NaN	NaN	NaN	NaN
NaN	NaN	NaN	NaN	NaN	NaN	NaN	NaN	NaN	NaN	NaN	NaN	NaN	NaN	NaN	NaN	NaN	NaN	NaN	NaN	NaN	NaN	NaN	NaN	NaN	NaN	NaN	NaN	NaN	NaN	NaN	NaN	NaN	NaN	NaN	NaN	NaN	NaN	NaN	NaN	NaN	NaN	NaN	NaN	NaN	NaN	NaN	NaN	NaN	NaN
NaN	NaN	NaN	NaN	NaN	NaN	NaN	NaN	NaN	NaN	NaN	NaN	NaN	NaN	NaN	NaN	NaN	NaN	NaN	NaN	NaN	NaN	NaN	NaN	NaN	NaN	NaN	NaN	NaN	NaN	NaN	NaN	NaN	NaN	NaN	NaN	NaN	NaN	NaN	NaN	NaN	NaN	NaN	NaN	NaN	NaN	NaN	NaN	NaN	NaN
NaN	NaN	NaN	NaN	NaN	NaN	NaN	NaN	NaN	NaN	NaN	NaN	NaN	NaN	NaN	NaN	NaN	NaN	NaN	NaN	NaN	NaN	NaN	NaN	NaN	NaN	NaN	NaN	NaN	NaN	NaN	NaN	NaN	NaN	NaN	NaN	NaN	NaN	NaN	NaN	NaN	NaN	NaN	NaN	NaN	NaN	NaN	NaN	NaN	NaN
NaN	NaN	NaN	NaN	NaN	NaN	NaN	NaN	NaN	NaN	NaN	NaN	NaN	NaN	NaN	NaN	NaN	NaN	NaN	NaN	NaN	NaN	NaN	NaN	NaN	NaN	NaN	NaN	NaN	NaN	NaN	NaN	NaN	NaN	NaN	NaN	NaN	NaN	NaN	NaN	NaN	NaN	NaN	NaN	NaN	NaN	NaN	NaN	NaN	NaN
NaN	NaN	NaN	NaN	NaN	NaN	NaN	NaN	NaN	NaN	NaN	NaN	NaN	NaN	NaN	NaN	NaN	NaN	NaN	NaN	NaN	NaN	NaN	NaN	NaN	NaN	NaN	NaN	NaN	NaN	NaN	NaN	NaN	NaN	NaN	NaN	NaN	NaN	NaN	NaN	NaN	NaN	NaN	NaN	NaN	NaN	NaN	NaN	NaN	NaN
NaN	NaN	NaN	NaN	NaN	NaN	NaN	NaN	NaN	NaN	NaN	NaN	NaN	NaN	NaN	NaN	NaN	NaN	NaN	NaN	NaN	NaN	NaN	NaN	NaN	NaN	NaN	NaN	NaN	NaN	NaN	NaN	NaN	NaN	NaN	NaN	NaN	NaN	NaN	NaN	NaN	NaN	NaN	NaN	NaN	NaN	NaN	NaN	NaN	NaN
NaN	NaN	NaN	NaN	NaN	NaN	NaN	NaN	NaN	NaN	NaN	NaN	NaN	NaN	NaN	NaN	NaN	NaN	NaN	NaN	NaN	NaN	NaN	NaN	NaN	NaN	NaN	NaN	NaN	NaN	NaN	NaN	NaN	NaN	NaN	NaN	NaN	NaN	NaN	NaN	NaN	NaN	NaN	NaN	NaN	NaN	NaN	NaN	NaN	NaN
NaN	NaN	NaN	NaN	NaN	NaN	NaN	NaN	NaN	NaN	NaN	NaN	NaN	NaN	NaN	NaN	NaN	NaN	NaN	NaN	NaN	NaN	NaN	NaN	NaN	NaN	NaN	NaN	0.0412020787827948	NaN	NaN	NaN	NaN	NaN	NaN	NaN	NaN	NaN	NaN	NaN	NaN	NaN	NaN	NaN	NaN	NaN	0.0541590125454652	NaN	NaN	NaN
NaN	NaN	NaN	NaN	NaN	NaN	NaN	NaN	NaN	NaN	NaN	NaN	NaN	NaN	NaN	NaN	NaN	NaN	NaN	NaN	NaN	NaN	NaN	NaN	NaN	NaN	NaN	NaN	0.107613634277811	NaN	NaN	NaN	NaN	NaN	NaN	NaN	NaN	NaN	NaN	NaN	NaN	NaN	NaN	NaN	NaN	NaN	0.101689673714497	NaN	NaN	NaN
NaN	NaN	NaN	NaN	NaN	NaN	NaN	NaN	NaN	NaN	NaN	NaN	NaN	NaN	NaN	NaN	NaN	NaN	NaN	NaN	NaN	NaN	NaN	NaN	NaN	NaN	NaN	NaN	0.0142171136141634	NaN	NaN	NaN	NaN	NaN	NaN	NaN	NaN	NaN	NaN	NaN	NaN	NaN	NaN	NaN	NaN	NaN	0.0319918936885307	NaN	NaN	NaN
0.0313156693171816	NaN	NaN	NaN	NaN	NaN	NaN	NaN	NaN	NaN	NaN	NaN	NaN	NaN	NaN	NaN	NaN	NaN	NaN	NaN	NaN	NaN	NaN	NaN	NaN	0.046099376842124	NaN	NaN	0.0316490788518848	NaN	NaN	NaN	NaN	NaN	NaN	NaN	NaN	NaN	NaN	NaN	NaN	NaN	NaN	NaN	NaN	NaN	0.0359391172592414	NaN	NaN	NaN
0.062485497782782	NaN	NaN	NaN	0.0715979182619054	NaN	NaN	NaN	NaN	NaN	NaN	NaN	NaN	NaN	NaN	NaN	NaN	NaN	NaN	NaN	NaN	NaN	NaN	NaN	NaN	0.0679714686127727	0.0570989623938102	NaN	0.0871460738476404	NaN	NaN	NaN	NaN	NaN	NaN	NaN	NaN	NaN	NaN	NaN	NaN	NaN	NaN	NaN	NaN	NaN	0.0740765932958886	NaN	NaN	NaN
0.0937905631386437	NaN	NaN	NaN	0.0764661131918973	NaN	NaN	NaN	NaN	NaN	NaN	NaN	NaN	NaN	NaN	NaN	NaN	NaN	NaN	NaN	NaN	NaN	NaN	NaN	0.027243989134017	0.0369384976037604	0.0555903399899724	NaN	0.0931929639350786	NaN	NaN	NaN	NaN	NaN	NaN	NaN	NaN	NaN	NaN	NaN	NaN	NaN	NaN	NaN	NaN	NaN	0.0477065468327408	NaN	0.0759940676375731	NaN
0.0397518595153993	0.0892166052247037	NaN	NaN	0.037996573975929	NaN	NaN	NaN	NaN	NaN	NaN	NaN	NaN	NaN	NaN	NaN	NaN	NaN	NaN	NaN	NaN	NaN	NaN	NaN	0.0214558404837498	0.0358775422117567	0.043443257151411	NaN	0.164712593402536	NaN	NaN	NaN	NaN	NaN	NaN	NaN	NaN	NaN	NaN	NaN	NaN	NaN	NaN	NaN	NaN	NaN	0.0528698843271787	NaN	0.0436267407324843	0.0512303292015282
0.0681441682964564	0.0658015388197641	NaN	NaN	0.0329295201725658	NaN	NaN	NaN	NaN	NaN	NaN	NaN	NaN	NaN	NaN	NaN	NaN	NaN	NaN	NaN	NaN	NaN	NaN	NaN	0.0423515752587263	0.0515337309314498	0.0922685976222317	NaN	0.143159140449854	NaN	NaN	NaN	NaN	NaN	NaN	NaN	NaN	NaN	NaN	NaN	NaN	NaN	NaN	NaN	NaN	NaN	NaN	NaN	0.0839214152926424	0.0227982347697306
0.0782347247719457	0.0822586835150195	NaN	NaN	0.0494266778498663	NaN	NaN	NaN	NaN	NaN	NaN	NaN	NaN	NaN	NaN	NaN	NaN	NaN	NaN	NaN	NaN	NaN	NaN	NaN	0.0574696232834978	0.13807495317018	0.0196500980395991	NaN	0.026254238950404	NaN	NaN	NaN	NaN	NaN	NaN	NaN	NaN	NaN	NaN	NaN	NaN	NaN	NaN	NaN	NaN	NaN	NaN	NaN	0.108345907360644	0.0712413944179382
0.0540431939249876	0.107032188954275	NaN	NaN	0.167894684391983	NaN	NaN	NaN	NaN	NaN	NaN	NaN	NaN	NaN	NaN	NaN	NaN	NaN	NaN	NaN	NaN	NaN	NaN	NaN	0.10420076468758	0.11859307348473	0.0341519389856208	NaN	0.190221560798466	NaN	NaN	NaN	NaN	NaN	NaN	NaN	NaN	NaN	NaN	NaN	NaN	NaN	NaN	NaN	NaN	NaN	NaN	NaN	0.0390268457356496	0.0698463051715355
0.0428917865425718	0.0965795682461622	NaN	NaN	0.207483932498538	NaN	NaN	NaN	NaN	NaN	NaN	NaN	NaN	NaN	NaN	NaN	NaN	NaN	NaN	NaN	NaN	NaN	NaN	NaN	0.0371342210305302	0.0852432398671088	0.017619435491708	NaN	0.237325584357302	NaN	NaN	NaN	NaN	NaN	NaN	NaN	NaN	NaN	NaN	NaN	NaN	NaN	NaN	NaN	NaN	NaN	NaN	NaN	0.0540872354754433	0.0841232595843563
NaN	0.021726851515804	NaN	NaN	0.0995635214229142	NaN	NaN	NaN	NaN	NaN	NaN	NaN	NaN	NaN	NaN	NaN	NaN	NaN	NaN	NaN	NaN	NaN	NaN	NaN	0.0220500670818666	0.0467663750264403	0.0479706334667977	NaN	NaN	NaN	NaN	NaN	NaN	NaN	NaN	NaN	NaN	NaN	NaN	NaN	NaN	NaN	NaN	NaN	NaN	NaN	NaN	NaN	0.049444599042469	0.0399112690232259
NaN	0.0472985958108467	NaN	NaN	0.0589796571609372	NaN	NaN	NaN	NaN	NaN	NaN	NaN	NaN	NaN	NaN	NaN	NaN	NaN	NaN	NaN	NaN	NaN	NaN	NaN	0.0178908786391234	NaN	0.0862463780561595	NaN	NaN	NaN	NaN	NaN	NaN	NaN	NaN	NaN	NaN	NaN	NaN	NaN	NaN	NaN	NaN	NaN	NaN	NaN	NaN	NaN	0.086997108684001	0.0381081967101479
NaN	0.0814017834628093	NaN	0.0639832048105731	0.0393827598375716	NaN	NaN	NaN	NaN	NaN	NaN	NaN	NaN	NaN	NaN	NaN	NaN	NaN	NaN	NaN	NaN	NaN	NaN	NaN	0.0400369845407546	NaN	0.0188023275542195	NaN	NaN	NaN	NaN	NaN	NaN	NaN	NaN	NaN	NaN	NaN	NaN	NaN	NaN	NaN	NaN	NaN	NaN	NaN	NaN	NaN	0.0747491527669551	0.0687168688796156
NaN	0.0645788567774251	NaN	0.183444319417396	0.0489972765475553	NaN	NaN	NaN	NaN	NaN	NaN	NaN	NaN	NaN	NaN	NaN	NaN	NaN	NaN	NaN	NaN	NaN	NaN	NaN	0.111743804586495	NaN	0.037804598897733	NaN	NaN	NaN	NaN	NaN	NaN	NaN	NaN	NaN	NaN	NaN	NaN	NaN	NaN	NaN	NaN	NaN	NaN	NaN	NaN	NaN	0.083679509742711	0.0654026629786133
NaN	0.12408264099362	NaN	0.0603575056685956	NaN	NaN	NaN	NaN	NaN	NaN	NaN	NaN	NaN	NaN	NaN	NaN	NaN	NaN	NaN	NaN	NaN	NaN	NaN	NaN	NaN	NaN	NaN	NaN	NaN	NaN	NaN	NaN	NaN	NaN	NaN	NaN	NaN	NaN	NaN	NaN	NaN	NaN	NaN	NaN	NaN	NaN	NaN	NaN	NaN	0.0445580973954427
NaN	0.0745752010858152	NaN	0.164348072902746	NaN	NaN	NaN	NaN	NaN	NaN	NaN	NaN	NaN	NaN	NaN	NaN	NaN	NaN	NaN	NaN	NaN	NaN	NaN	NaN	NaN	NaN	NaN	NaN	NaN	NaN	NaN	NaN	NaN	NaN	NaN	NaN	NaN	NaN	NaN	NaN	NaN	NaN	NaN	NaN	NaN	NaN	NaN	NaN	NaN	0.0591649197911488
NaN	0.295557311909666	NaN	0.0477702787637775	NaN	NaN	NaN	NaN	NaN	NaN	NaN	NaN	NaN	NaN	NaN	NaN	NaN	NaN	NaN	NaN	NaN	NaN	NaN	NaN	NaN	NaN	NaN	NaN	NaN	NaN	NaN	NaN	NaN	NaN	NaN	NaN	NaN	NaN	NaN	NaN	NaN	NaN	NaN	NaN	NaN	NaN	NaN	NaN	NaN	0.0736451392121269
NaN	NaN	NaN	0.0697927756817853	NaN	NaN	NaN	NaN	NaN	NaN	NaN	NaN	NaN	NaN	NaN	NaN	NaN	NaN	NaN	NaN	NaN	NaN	NaN	NaN	NaN	0.00490043089966608	NaN	NaN	NaN	NaN	NaN	NaN	NaN	NaN	NaN	NaN	NaN	NaN	NaN	NaN	NaN	NaN	NaN	NaN	NaN	NaN	NaN	NaN	0.0581748848089933	0.0389121316769211
NaN	NaN	0.0898506282680138	0.0474328705024718	NaN	NaN	NaN	NaN	NaN	NaN	NaN	NaN	NaN	NaN	NaN	NaN	NaN	NaN	NaN	NaN	NaN	NaN	NaN	NaN	NaN	0.0831866565218394	NaN	NaN	NaN	NaN	NaN	NaN	NaN	NaN	NaN	NaN	NaN	NaN	NaN	NaN	NaN	NaN	NaN	NaN	NaN	NaN	NaN	NaN	0.140238458699162	0.0322654584176695
NaN	NaN	0.094870836166396	0.0335294095630272	NaN	NaN	NaN	NaN	NaN	NaN	NaN	NaN	NaN	NaN	NaN	NaN	NaN	NaN	NaN	NaN	NaN	NaN	NaN	NaN	NaN	0.0746298281141976	NaN	NaN	NaN	NaN	NaN	NaN	NaN	NaN	NaN	NaN	NaN	NaN	NaN	NaN	NaN	NaN	NaN	NaN	NaN	NaN	NaN	NaN	0.0546181116030912	0.0436176551121249
NaN	NaN	0.10852815801389	0.0916245952605979	NaN	NaN	NaN	NaN	NaN	NaN	NaN	NaN	NaN	NaN	NaN	NaN	NaN	NaN	NaN	NaN	NaN	NaN	NaN	NaN	NaN	0.0604376591057691	NaN	NaN	NaN	NaN	NaN	NaN	NaN	NaN	NaN	NaN	NaN	NaN	NaN	NaN	NaN	NaN	NaN	NaN	NaN	NaN	NaN	NaN	0.0699222637946635	NaN
NaN	NaN	0.0967411602047279	0.052380586913282	NaN	NaN	NaN	NaN	NaN	NaN	NaN	NaN	NaN	NaN	NaN	NaN	NaN	NaN	NaN	NaN	NaN	NaN	NaN	NaN	NaN	0.0187074159596051	NaN	NaN	NaN	NaN	NaN	NaN	NaN	NaN	NaN	NaN	NaN	NaN	NaN	NaN	NaN	NaN	NaN	NaN	NaN	NaN	NaN	NaN	0.141595124566468	NaN
NaN	0.0862396129188159	0.0546344348516501	0.0535532836089609	NaN	NaN	NaN	NaN	NaN	NaN	NaN	NaN	NaN	NaN	NaN	NaN	NaN	NaN	NaN	NaN	NaN	NaN	NaN	NaN	NaN	0.0881853289306922	NaN	NaN	NaN	NaN	NaN	NaN	NaN	NaN	NaN	NaN	NaN	NaN	NaN	NaN	NaN	NaN	NaN	NaN	NaN	NaN	NaN	NaN	0.160374398564983	NaN
NaN	0.0815610873559052	0.12561028413237	0.0499752694134148	NaN	NaN	NaN	NaN	NaN	NaN	NaN	NaN	NaN	NaN	NaN	NaN	NaN	NaN	NaN	NaN	NaN	NaN	NaN	NaN	NaN	0.0661949592680909	NaN	NaN	0.0431273740291387	NaN	NaN	NaN	NaN	NaN	NaN	NaN	NaN	NaN	NaN	NaN	NaN	NaN	NaN	NaN	NaN	NaN	NaN	NaN	0.0439828342368758	NaN
NaN	0.128670484181965	0.0490486207740045	0.0845784488830973	NaN	NaN	NaN	NaN	NaN	NaN	NaN	NaN	NaN	NaN	NaN	NaN	NaN	NaN	NaN	NaN	NaN	NaN	NaN	NaN	NaN	0.0283772180989834	NaN	NaN	0.0322217836897347	NaN	NaN	NaN	NaN	NaN	NaN	NaN	NaN	NaN	NaN	NaN	NaN	NaN	NaN	NaN	NaN	NaN	NaN	NaN	0.228703822278258	NaN
0.0750249960085358	0.131113603399333	0.11159866422286	0.109851113074247	NaN	NaN	NaN	NaN	NaN	NaN	NaN	NaN	NaN	NaN	NaN	NaN	NaN	NaN	NaN	NaN	NaN	NaN	NaN	NaN	NaN	NaN	NaN	NaN	0.096363266144213	NaN	NaN	NaN	NaN	NaN	NaN	NaN	NaN	NaN	NaN	NaN	NaN	NaN	NaN	NaN	NaN	NaN	NaN	NaN	NaN	NaN
0.082436389134693	0.0234498300481855	0.118966214569541	0.119596760022902	NaN	NaN	NaN	NaN	NaN	NaN	NaN	NaN	NaN	NaN	NaN	NaN	NaN	NaN	NaN	NaN	NaN	NaN	NaN	NaN	NaN	NaN	NaN	NaN	0.361296714661922	NaN	NaN	NaN	NaN	NaN	NaN	NaN	NaN	NaN	NaN	NaN	NaN	NaN	NaN	NaN	NaN	NaN	NaN	NaN	NaN	NaN
0.229452353686079	0.0971758022684152	0.0533362274361844	0.190156182190634	NaN	NaN	NaN	NaN	NaN	NaN	NaN	NaN	NaN	NaN	NaN	NaN	NaN	NaN	NaN	NaN	NaN	NaN	NaN	NaN	NaN	NaN	NaN	NaN	0.254547700733279	NaN	NaN	NaN	NaN	NaN	NaN	NaN	NaN	NaN	NaN	NaN	NaN	NaN	NaN	NaN	NaN	NaN	NaN	NaN	NaN	NaN
0.230639545783539	0.10920178758342	0.0163198408572348	0.0673456696303569	NaN	NaN	NaN	NaN	NaN	NaN	NaN	NaN	NaN	NaN	NaN	NaN	NaN	NaN	NaN	NaN	NaN	NaN	NaN	NaN	NaN	NaN	NaN	NaN	0.0310685794351366	NaN	NaN	NaN	NaN	NaN	NaN	NaN	NaN	NaN	NaN	NaN	NaN	NaN	NaN	NaN	NaN	NaN	NaN	NaN	NaN	NaN
0.108174522764131	0.0466479082537079	0.0936375697907475	0.0565674103769768	NaN	NaN	NaN	NaN	NaN	NaN	NaN	NaN	NaN	NaN	NaN	NaN	NaN	NaN	NaN	NaN	NaN	NaN	NaN	NaN	NaN	NaN	NaN	NaN	0.09548185965068	NaN	NaN	NaN	NaN	NaN	NaN	NaN	NaN	NaN	NaN	NaN	NaN	NaN	NaN	NaN	NaN	NaN	NaN	NaN	NaN	NaN
0.0273445942804201	0.117103345535234	0.0880047113177198	0.0494053907013777	NaN	NaN	NaN	NaN	NaN	NaN	NaN	NaN	NaN	NaN	NaN	NaN	NaN	NaN	NaN	NaN	NaN	NaN	NaN	NaN	NaN	NaN	NaN	NaN	NaN	NaN	NaN	NaN	NaN	NaN	NaN	NaN	NaN	NaN	NaN	NaN	NaN	NaN	NaN	NaN	NaN	NaN	NaN	NaN	NaN	0.0725095803439988
0.340047206942337	0.158969274109402	0.0721488186706386	0.175513402328893	NaN	NaN	NaN	NaN	NaN	NaN	NaN	NaN	NaN	NaN	NaN	NaN	NaN	NaN	NaN	NaN	NaN	NaN	NaN	NaN	NaN	NaN	NaN	NaN	NaN	NaN	NaN	NaN	NaN	NaN	NaN	NaN	NaN	NaN	NaN	NaN	NaN	NaN	NaN	NaN	NaN	NaN	NaN	NaN	NaN	0.0286817783665251
NaN	0.0847538290359119	0.0428831819916236	0.0325111377907702	NaN	NaN	NaN	NaN	NaN	NaN	NaN	NaN	NaN	NaN	NaN	NaN	NaN	NaN	NaN	NaN	NaN	NaN	NaN	NaN	NaN	NaN	NaN	NaN	NaN	NaN	NaN	NaN	NaN	NaN	NaN	NaN	NaN	NaN	NaN	NaN	NaN	NaN	NaN	NaN	NaN	NaN	NaN	NaN	NaN	0.0897558424905924
NaN	0.0808094770693949	0.0610467649882128	0.0278822577257558	NaN	NaN	NaN	NaN	NaN	NaN	NaN	NaN	NaN	NaN	NaN	NaN	NaN	NaN	NaN	NaN	NaN	NaN	NaN	NaN	NaN	NaN	NaN	NaN	NaN	NaN	NaN	NaN	NaN	NaN	NaN	NaN	NaN	NaN	NaN	NaN	NaN	NaN	NaN	NaN	NaN	NaN	NaN	NaN	NaN	0.0667906352532434
NaN	0.0722772436734173	0.0324113554473859	0.0431613523730603	NaN	NaN	NaN	NaN	NaN	NaN	NaN	NaN	NaN	NaN	NaN	NaN	NaN	NaN	NaN	NaN	NaN	NaN	NaN	NaN	NaN	NaN	NaN	NaN	NaN	NaN	NaN	NaN	NaN	NaN	NaN	NaN	NaN	NaN	NaN	NaN	NaN	NaN	NaN	NaN	NaN	NaN	NaN	NaN	NaN	0.0471874045263609
NaN	0.0678391147061583	0.0676358736709064	NaN	NaN	NaN	NaN	NaN	NaN	NaN	NaN	NaN	NaN	NaN	NaN	NaN	NaN	NaN	NaN	NaN	NaN	NaN	NaN	NaN	NaN	0.09689767794753	NaN	NaN	NaN	NaN	NaN	NaN	NaN	NaN	NaN	NaN	NaN	NaN	NaN	NaN	NaN	NaN	NaN	NaN	NaN	NaN	NaN	NaN	NaN	0.0810275651585051
NaN	NaN	0.0386762231121899	NaN	NaN	NaN	NaN	NaN	NaN	NaN	NaN	NaN	NaN	NaN	NaN	NaN	NaN	NaN	NaN	NaN	NaN	NaN	NaN	NaN	NaN	0.230162966496178	NaN	NaN	NaN	NaN	NaN	NaN	NaN	NaN	NaN	NaN	NaN	NaN	NaN	NaN	NaN	NaN	NaN	NaN	NaN	NaN	NaN	NaN	NaN	0.100788872192361
NaN	NaN	0.107107707530636	NaN	NaN	NaN	NaN	NaN	NaN	NaN	NaN	NaN	NaN	NaN	NaN	NaN	NaN	NaN	NaN	NaN	NaN	NaN	NaN	NaN	NaN	0.251678358703237	NaN	NaN	NaN	NaN	NaN	NaN	NaN	NaN	NaN	NaN	NaN	NaN	NaN	NaN	NaN	NaN	NaN	NaN	NaN	NaN	NaN	NaN	NaN	0.0468888999267645
NaN	NaN	0.0432773761136514	NaN	NaN	NaN	NaN	NaN	NaN	NaN	NaN	NaN	NaN	NaN	NaN	NaN	NaN	NaN	NaN	NaN	NaN	NaN	NaN	NaN	NaN	0.0744824663138984	NaN	NaN	NaN	NaN	NaN	NaN	NaN	NaN	NaN	NaN	NaN	NaN	NaN	NaN	NaN	NaN	NaN	NaN	NaN	NaN	NaN	NaN	NaN	0.0827615631327375
NaN	NaN	NaN	NaN	NaN	NaN	NaN	NaN	NaN	NaN	NaN	NaN	NaN	NaN	NaN	NaN	NaN	NaN	NaN	NaN	NaN	NaN	NaN	NaN	NaN	0.0509887037676937	NaN	NaN	NaN	NaN	NaN	NaN	NaN	NaN	NaN	NaN	NaN	NaN	NaN	NaN	NaN	NaN	NaN	NaN	NaN	NaN	NaN	NaN	NaN	0.086840266567531
NaN	NaN	NaN	NaN	NaN	NaN	NaN	NaN	NaN	NaN	NaN	NaN	NaN	NaN	NaN	NaN	NaN	NaN	NaN	NaN	NaN	NaN	NaN	NaN	NaN	0.079735030048414	NaN	NaN	NaN	NaN	NaN	NaN	NaN	NaN	NaN	NaN	NaN	NaN	NaN	NaN	NaN	NaN	NaN	NaN	NaN	NaN	NaN	NaN	NaN	0.463910338991665
NaN	NaN	NaN	NaN	NaN	NaN	NaN	NaN	NaN	NaN	NaN	NaN	NaN	NaN	NaN	NaN	NaN	NaN	NaN	NaN	NaN	NaN	NaN	NaN	NaN	0.131237918873013	NaN	NaN	NaN	NaN	NaN	NaN	NaN	NaN	NaN	NaN	NaN	NaN	NaN	NaN	NaN	NaN	NaN	NaN	NaN	NaN	NaN	NaN	NaN	0.401298296066035
NaN	NaN	NaN	NaN	NaN	NaN	NaN	NaN	NaN	NaN	NaN	NaN	NaN	NaN	NaN	NaN	NaN	NaN	NaN	NaN	NaN	NaN	NaN	NaN	NaN	0.112200041647206	NaN	NaN	NaN	NaN	NaN	NaN	NaN	NaN	NaN	NaN	NaN	NaN	NaN	NaN	NaN	NaN	NaN	NaN	NaN	NaN	NaN	NaN	NaN	0.166645197869156
NaN	NaN	NaN	NaN	NaN	NaN	NaN	NaN	NaN	NaN	NaN	NaN	NaN	NaN	NaN	NaN	NaN	NaN	NaN	NaN	NaN	NaN	NaN	NaN	NaN	0.00884303048096071	NaN	NaN	NaN	NaN	NaN	NaN	NaN	NaN	NaN	NaN	NaN	NaN	NaN	NaN	NaN	NaN	NaN	NaN	NaN	NaN	NaN	NaN	NaN	0.146893456223723
NaN	NaN	NaN	NaN	NaN	NaN	NaN	NaN	NaN	NaN	NaN	NaN	NaN	NaN	NaN	NaN	NaN	NaN	NaN	NaN	NaN	NaN	NaN	NaN	NaN	0.0144078221947538	NaN	NaN	NaN	NaN	NaN	NaN	NaN	NaN	NaN	NaN	NaN	NaN	NaN	NaN	NaN	NaN	NaN	NaN	NaN	NaN	NaN	NaN	NaN	0.162354538889026
NaN	NaN	NaN	NaN	NaN	NaN	NaN	NaN	NaN	NaN	NaN	NaN	NaN	NaN	NaN	NaN	NaN	NaN	NaN	NaN	NaN	NaN	NaN	NaN	NaN	NaN	NaN	NaN	NaN	NaN	NaN	NaN	NaN	NaN	NaN	NaN	NaN	NaN	NaN	NaN	NaN	NaN	NaN	NaN	NaN	NaN	NaN	NaN	NaN	0.0540290098050267
NaN	NaN	NaN	NaN	NaN	NaN	NaN	NaN	NaN	NaN	NaN	NaN	NaN	NaN	NaN	NaN	NaN	NaN	NaN	NaN	NaN	NaN	NaN	NaN	NaN	NaN	NaN	NaN	NaN	NaN	NaN	NaN	NaN	NaN	NaN	NaN	NaN	NaN	NaN	NaN	NaN	NaN	NaN	NaN	NaN	NaN	NaN	NaN	NaN	NaN
NaN	NaN	NaN	NaN	NaN	NaN	NaN	NaN	NaN	NaN	NaN	NaN	NaN	NaN	NaN	NaN	NaN	NaN	NaN	NaN	NaN	NaN	NaN	NaN	NaN	NaN	NaN	NaN	NaN	NaN	NaN	NaN	NaN	NaN	NaN	NaN	NaN	NaN	NaN	NaN	NaN	NaN	NaN	NaN	NaN	NaN	NaN	NaN	NaN	NaN
NaN	NaN	NaN	NaN	NaN	NaN	NaN	0.00992154261256556	NaN	NaN	NaN	NaN	NaN	NaN	NaN	NaN	NaN	NaN	NaN	NaN	NaN	NaN	NaN	NaN	NaN	NaN	NaN	NaN	NaN	NaN	NaN	NaN	NaN	NaN	NaN	NaN	NaN	NaN	NaN	NaN	NaN	NaN	NaN	NaN	NaN	NaN	NaN	NaN	NaN	NaN
NaN	NaN	NaN	NaN	NaN	NaN	NaN	0.0503162424305599	NaN	NaN	NaN	NaN	NaN	NaN	NaN	NaN	NaN	NaN	NaN	NaN	NaN	NaN	NaN	NaN	NaN	NaN	NaN	NaN	NaN	NaN	NaN	NaN	NaN	NaN	NaN	NaN	NaN	NaN	NaN	NaN	NaN	NaN	NaN	NaN	NaN	NaN	NaN	NaN	NaN	NaN
NaN	NaN	NaN	NaN	NaN	NaN	NaN	0.0337978315790047	NaN	NaN	NaN	NaN	NaN	NaN	NaN	NaN	NaN	NaN	NaN	NaN	NaN	NaN	NaN	NaN	NaN	NaN	NaN	NaN	NaN	NaN	NaN	NaN	NaN	NaN	NaN	NaN	NaN	NaN	NaN	NaN	NaN	NaN	NaN	NaN	NaN	NaN	NaN	NaN	NaN	NaN
NaN	NaN	NaN	NaN	NaN	NaN	NaN	0.0626361471206111	NaN	NaN	NaN	NaN	NaN	NaN	NaN	NaN	NaN	NaN	NaN	NaN	NaN	NaN	NaN	NaN	NaN	NaN	NaN	NaN	NaN	NaN	NaN	NaN	NaN	NaN	NaN	NaN	NaN	NaN	NaN	NaN	NaN	NaN	NaN	NaN	NaN	NaN	NaN	NaN	NaN	NaN
NaN	NaN	NaN	NaN	NaN	NaN	NaN	0.0290274614720197	NaN	NaN	NaN	NaN	NaN	NaN	NaN	NaN	NaN	NaN	NaN	NaN	NaN	NaN	NaN	NaN	NaN	NaN	NaN	NaN	NaN	NaN	NaN	NaN	NaN	NaN	NaN	NaN	NaN	NaN	NaN	NaN	NaN	NaN	NaN	NaN	NaN	NaN	NaN	NaN	NaN	NaN
NaN	NaN	NaN	NaN	NaN	NaN	NaN	0.0188287032827249	NaN	NaN	NaN	NaN	NaN	NaN	NaN	NaN	NaN	NaN	NaN	NaN	NaN	NaN	NaN	NaN	NaN	NaN	NaN	NaN	NaN	NaN	NaN	NaN	NaN	NaN	NaN	NaN	NaN	NaN	NaN	NaN	NaN	NaN	NaN	NaN	NaN	NaN	NaN	NaN	NaN	NaN
NaN	NaN	NaN	NaN	NaN	NaN	NaN	NaN	NaN	NaN	NaN	NaN	NaN	NaN	NaN	NaN	NaN	NaN	NaN	NaN	NaN	NaN	NaN	NaN	NaN	NaN	NaN	NaN	NaN	NaN	NaN	NaN	NaN	NaN	NaN	NaN	NaN	NaN	NaN	NaN	NaN	NaN	NaN	NaN	NaN	NaN	NaN	NaN	NaN	0.0556797265804929
NaN	NaN	NaN	NaN	NaN	NaN	NaN	NaN	NaN	NaN	NaN	NaN	NaN	NaN	NaN	NaN	NaN	NaN	NaN	NaN	NaN	NaN	NaN	NaN	NaN	NaN	NaN	NaN	NaN	NaN	NaN	NaN	NaN	NaN	NaN	NaN	NaN	NaN	NaN	NaN	NaN	NaN	NaN	NaN	NaN	NaN	NaN	NaN	NaN	0.109825650134767
NaN	NaN	NaN	NaN	NaN	NaN	NaN	NaN	NaN	NaN	NaN	NaN	NaN	NaN	NaN	NaN	NaN	NaN	NaN	NaN	NaN	NaN	NaN	NaN	NaN	NaN	NaN	NaN	NaN	NaN	NaN	NaN	NaN	NaN	NaN	NaN	NaN	NaN	NaN	NaN	NaN	NaN	NaN	NaN	NaN	NaN	NaN	NaN	NaN	0.236861931280769
NaN	NaN	NaN	NaN	NaN	NaN	NaN	NaN	NaN	NaN	NaN	NaN	NaN	NaN	NaN	NaN	NaN	NaN	NaN	NaN	NaN	NaN	NaN	NaN	NaN	NaN	NaN	NaN	NaN	NaN	NaN	NaN	NaN	NaN	NaN	NaN	NaN	NaN	NaN	NaN	NaN	NaN	NaN	NaN	NaN	NaN	NaN	NaN	NaN	0.0630022027228567
NaN	NaN	NaN	NaN	NaN	NaN	NaN	NaN	NaN	NaN	NaN	NaN	NaN	NaN	NaN	NaN	NaN	NaN	NaN	NaN	NaN	NaN	NaN	NaN	NaN	NaN	NaN	NaN	NaN	NaN	NaN	NaN	NaN	NaN	NaN	NaN	NaN	NaN	NaN	NaN	NaN	NaN	NaN	NaN	NaN	NaN	NaN	NaN	NaN	0.0150639659553693
NaN	NaN	NaN	NaN	NaN	NaN	NaN	NaN	NaN	NaN	NaN	NaN	NaN	NaN	NaN	NaN	NaN	NaN	NaN	NaN	NaN	NaN	NaN	NaN	NaN	NaN	NaN	NaN	NaN	NaN	NaN	NaN	NaN	NaN	NaN	NaN	NaN	NaN	NaN	NaN	NaN	NaN	NaN	NaN	NaN	NaN	NaN	NaN	NaN	0.289990975158847
NaN	NaN	NaN	NaN	NaN	NaN	NaN	NaN	NaN	NaN	NaN	NaN	NaN	NaN	NaN	NaN	NaN	NaN	NaN	NaN	NaN	NaN	NaN	NaN	NaN	NaN	NaN	NaN	NaN	NaN	NaN	NaN	NaN	NaN	NaN	NaN	NaN	NaN	NaN	NaN	NaN	NaN	NaN	NaN	NaN	NaN	NaN	NaN	NaN	0.104459907275607
NaN	NaN	NaN	NaN	NaN	NaN	NaN	NaN	NaN	NaN	NaN	NaN	NaN	NaN	NaN	NaN	NaN	0.0644485938785625	NaN	NaN	NaN	NaN	NaN	NaN	NaN	NaN	NaN	NaN	NaN	NaN	NaN	NaN	NaN	NaN	NaN	NaN	NaN	NaN	NaN	NaN	NaN	NaN	NaN	NaN	NaN	NaN	NaN	NaN	NaN	0.310439925040356
NaN	NaN	NaN	NaN	NaN	NaN	NaN	NaN	NaN	NaN	NaN	NaN	NaN	NaN	NaN	NaN	NaN	0.0422582656162489	NaN	NaN	NaN	NaN	NaN	NaN	NaN	NaN	NaN	NaN	NaN	NaN	NaN	NaN	NaN	NaN	NaN	NaN	NaN	NaN	NaN	NaN	NaN	NaN	NaN	NaN	NaN	NaN	NaN	NaN	NaN	0.0230969531708789
NaN	NaN	NaN	NaN	NaN	NaN	NaN	NaN	NaN	NaN	NaN	NaN	NaN	NaN	NaN	NaN	NaN	0.0602306719504608	NaN	NaN	0.081003083399522	NaN	NaN	NaN	NaN	NaN	NaN	NaN	NaN	NaN	NaN	NaN	NaN	NaN	NaN	NaN	NaN	NaN	NaN	NaN	NaN	NaN	NaN	NaN	NaN	NaN	NaN	NaN	NaN	0.0605606745536952
NaN	NaN	NaN	NaN	NaN	NaN	NaN	NaN	NaN	NaN	NaN	NaN	NaN	NaN	NaN	NaN	NaN	0.0273113873021161	NaN	NaN	0.0728626073245879	NaN	NaN	NaN	NaN	NaN	NaN	NaN	NaN	NaN	NaN	NaN	NaN	NaN	NaN	NaN	NaN	NaN	NaN	NaN	NaN	NaN	NaN	NaN	NaN	NaN	NaN	NaN	NaN	0.283419166584157
NaN	NaN	NaN	NaN	NaN	NaN	NaN	NaN	NaN	NaN	NaN	NaN	NaN	NaN	NaN	NaN	NaN	0.0297443024142173	NaN	NaN	0.0315434943319985	NaN	NaN	NaN	NaN	NaN	NaN	NaN	NaN	NaN	NaN	NaN	NaN	NaN	NaN	NaN	NaN	NaN	NaN	NaN	NaN	NaN	NaN	NaN	NaN	NaN	NaN	NaN	NaN	NaN
NaN	NaN	NaN	NaN	NaN	NaN	NaN	NaN	NaN	NaN	NaN	NaN	NaN	NaN	NaN	NaN	NaN	0.0361005362826457	NaN	NaN	0.027682492101618	NaN	NaN	NaN	NaN	NaN	NaN	NaN	NaN	NaN	NaN	NaN	NaN	NaN	NaN	NaN	NaN	NaN	NaN	NaN	NaN	NaN	NaN	NaN	NaN	NaN	NaN	NaN	NaN	NaN
NaN	NaN	NaN	NaN	NaN	NaN	NaN	NaN	NaN	NaN	NaN	NaN	NaN	NaN	NaN	NaN	NaN	0.0710931653335649	NaN	NaN	0.0425714861769702	NaN	NaN	NaN	NaN	NaN	NaN	NaN	NaN	NaN	NaN	NaN	NaN	NaN	NaN	NaN	NaN	NaN	NaN	NaN	NaN	NaN	NaN	NaN	NaN	NaN	NaN	NaN	NaN	NaN
NaN	NaN	NaN	NaN	NaN	NaN	NaN	NaN	NaN	NaN	NaN	NaN	NaN	NaN	NaN	NaN	NaN	NaN	NaN	NaN	0.087249533148863	NaN	NaN	NaN	NaN	NaN	NaN	NaN	NaN	NaN	NaN	NaN	NaN	NaN	NaN	NaN	NaN	NaN	NaN	NaN	NaN	NaN	NaN	0.0864671965151814	NaN	NaN	NaN	NaN	NaN	NaN
NaN	NaN	NaN	NaN	NaN	NaN	NaN	NaN	NaN	NaN	NaN	NaN	NaN	NaN	NaN	NaN	NaN	NaN	NaN	NaN	0.0402445218934243	NaN	NaN	NaN	NaN	NaN	NaN	NaN	NaN	NaN	NaN	NaN	NaN	NaN	NaN	NaN	NaN	NaN	NaN	NaN	NaN	NaN	NaN	0.0283770904075668	NaN	NaN	NaN	NaN	NaN	NaN
NaN	NaN	NaN	NaN	NaN	NaN	NaN	NaN	NaN	NaN	NaN	NaN	NaN	NaN	NaN	NaN	NaN	NaN	NaN	NaN	0.0351980255448433	NaN	NaN	NaN	NaN	NaN	NaN	NaN	NaN	NaN	NaN	NaN	NaN	NaN	NaN	NaN	0.0365608985211857	NaN	NaN	NaN	NaN	NaN	NaN	0.137906775451018	NaN	NaN	NaN	NaN	NaN	NaN
NaN	NaN	NaN	NaN	NaN	NaN	NaN	NaN	NaN	NaN	NaN	NaN	NaN	NaN	NaN	NaN	NaN	NaN	NaN	NaN	0.0207082806884596	NaN	NaN	NaN	NaN	NaN	NaN	NaN	NaN	NaN	NaN	NaN	NaN	NaN	NaN	NaN	0.0135300834514354	NaN	NaN	NaN	NaN	NaN	NaN	0.100051527291234	NaN	NaN	NaN	NaN	NaN	NaN
NaN	NaN	NaN	NaN	NaN	NaN	NaN	NaN	NaN	NaN	NaN	NaN	NaN	NaN	NaN	NaN	NaN	NaN	NaN	NaN	0.0484915439681106	NaN	NaN	NaN	NaN	NaN	NaN	NaN	NaN	NaN	NaN	NaN	NaN	NaN	NaN	NaN	0.0819924868194374	NaN	NaN	NaN	NaN	NaN	NaN	0.035163756708126	NaN	NaN	NaN	NaN	NaN	NaN
NaN	NaN	NaN	NaN	NaN	NaN	NaN	NaN	NaN	NaN	NaN	NaN	NaN	NaN	NaN	NaN	NaN	NaN	NaN	NaN	0.0300470858759802	NaN	NaN	NaN	NaN	NaN	NaN	NaN	NaN	NaN	NaN	NaN	NaN	NaN	NaN	NaN	0.0844055716680179	NaN	0.072020388891279	NaN	NaN	NaN	NaN	0.0930696693860644	NaN	NaN	NaN	NaN	NaN	NaN
NaN	NaN	NaN	NaN	NaN	NaN	NaN	NaN	NaN	NaN	NaN	NaN	NaN	NaN	NaN	NaN	NaN	NaN	NaN	NaN	0.0226212162986795	NaN	NaN	NaN	NaN	NaN	NaN	NaN	NaN	NaN	NaN	NaN	NaN	NaN	NaN	NaN	0.0219843237074935	NaN	0.151675378379369	NaN	NaN	NaN	NaN	0.0773552996324682	NaN	NaN	NaN	NaN	NaN	NaN
NaN	NaN	NaN	NaN	NaN	NaN	NaN	NaN	NaN	0.0711665119432977	NaN	NaN	NaN	NaN	NaN	NaN	NaN	NaN	NaN	NaN	NaN	NaN	NaN	NaN	NaN	NaN	NaN	NaN	NaN	NaN	NaN	NaN	NaN	NaN	NaN	NaN	0.0253941267625874	NaN	0.0867174726030523	NaN	NaN	NaN	NaN	0.022868707466924	NaN	NaN	NaN	NaN	NaN	NaN
NaN	NaN	NaN	NaN	NaN	NaN	NaN	NaN	NaN	0.0322664111697823	NaN	NaN	NaN	NaN	NaN	NaN	NaN	NaN	NaN	NaN	NaN	NaN	NaN	NaN	NaN	NaN	NaN	NaN	NaN	NaN	NaN	NaN	0.0622774197804653	NaN	NaN	NaN	0.0382037597867072	NaN	0.0733451392453564	NaN	NaN	NaN	NaN	0.00971402780206584	NaN	NaN	NaN	NaN	NaN	NaN
NaN	NaN	NaN	NaN	NaN	NaN	NaN	NaN	NaN	0.015287815656214	NaN	NaN	NaN	NaN	NaN	NaN	NaN	NaN	0.0845066315067474	NaN	NaN	NaN	NaN	NaN	NaN	NaN	NaN	NaN	NaN	NaN	NaN	NaN	0.058765555700121	NaN	NaN	NaN	0.0216332287880935	NaN	0.0165843083716419	NaN	NaN	NaN	NaN	0.0231079704458517	NaN	NaN	NaN	NaN	NaN	NaN
NaN	NaN	NaN	NaN	NaN	NaN	NaN	NaN	NaN	0.0799187085758753	NaN	NaN	NaN	NaN	NaN	NaN	NaN	NaN	0.0200963972734226	NaN	NaN	NaN	NaN	NaN	NaN	NaN	NaN	NaN	NaN	NaN	NaN	NaN	0.0724532455062017	NaN	NaN	NaN	0.0638863864257868	NaN	0.0201082475013633	NaN	NaN	NaN	NaN	0.0208363915355517	NaN	NaN	NaN	NaN	NaN	NaN
NaN	NaN	NaN	NaN	NaN	NaN	NaN	NaN	NaN	0.031797975271161	NaN	NaN	NaN	NaN	NaN	NaN	NaN	NaN	0.0677383605586051	NaN	NaN	NaN	NaN	NaN	NaN	NaN	NaN	NaN	NaN	NaN	NaN	NaN	0.0471330847065438	NaN	NaN	NaN	NaN	NaN	0.0308952557682471	NaN	NaN	NaN	NaN	NaN	NaN	NaN	NaN	NaN	NaN	NaN
NaN	NaN	NaN	NaN	NaN	NaN	NaN	NaN	NaN	0.022359480371688	NaN	NaN	NaN	NaN	NaN	NaN	NaN	NaN	0.01927161586837	NaN	NaN	NaN	NaN	NaN	NaN	NaN	NaN	NaN	NaN	NaN	NaN	NaN	0.0276729053970492	NaN	NaN	NaN	NaN	NaN	0.0333828000529886	NaN	NaN	NaN	NaN	NaN	NaN	NaN	NaN	NaN	NaN	NaN
NaN	NaN	NaN	NaN	NaN	NaN	NaN	NaN	NaN	0.0362173997960857	NaN	NaN	NaN	NaN	NaN	NaN	NaN	NaN	0.0695736077128295	NaN	NaN	NaN	NaN	NaN	NaN	NaN	NaN	NaN	NaN	NaN	NaN	NaN	0.0799090557208197	NaN	NaN	NaN	NaN	NaN	NaN	NaN	NaN	NaN	NaN	NaN	NaN	NaN	NaN	NaN	NaN	NaN
NaN	NaN	NaN	NaN	NaN	NaN	NaN	NaN	NaN	0.00762801962143895	NaN	NaN	NaN	NaN	NaN	NaN	NaN	NaN	NaN	NaN	NaN	NaN	NaN	NaN	NaN	NaN	NaN	NaN	NaN	NaN	NaN	NaN	0.0836422654816114	NaN	NaN	NaN	NaN	NaN	NaN	NaN	NaN	NaN	NaN	NaN	NaN	NaN	NaN	NaN	NaN	NaN
NaN	NaN	NaN	NaN	NaN	NaN	NaN	NaN	NaN	0.0857687442144073	NaN	NaN	NaN	NaN	NaN	NaN	NaN	NaN	NaN	NaN	NaN	NaN	NaN	NaN	NaN	NaN	NaN	NaN	NaN	NaN	NaN	NaN	0.0340841966971381	NaN	NaN	NaN	NaN	NaN	NaN	NaN	NaN	NaN	NaN	NaN	NaN	NaN	NaN	NaN	NaN	NaN
NaN	NaN	NaN	NaN	NaN	NaN	NaN	NaN	NaN	NaN	NaN	NaN	NaN	NaN	NaN	NaN	NaN	NaN	NaN	NaN	NaN	NaN	NaN	NaN	NaN	NaN	NaN	NaN	NaN	NaN	NaN	NaN	0.0502616148810528	NaN	NaN	NaN	NaN	NaN	NaN	NaN	NaN	NaN	NaN	NaN	NaN	NaN	NaN	NaN	NaN	NaN
NaN	NaN	NaN	NaN	NaN	NaN	NaN	NaN	NaN	NaN	NaN	NaN	NaN	NaN	NaN	NaN	NaN	NaN	NaN	NaN	NaN	NaN	NaN	NaN	NaN	NaN	NaN	NaN	NaN	NaN	NaN	NaN	NaN	NaN	NaN	NaN	NaN	NaN	NaN	NaN	NaN	NaN	NaN	NaN	NaN	NaN	NaN	NaN	NaN	NaN
NaN	NaN	NaN	NaN	NaN	NaN	NaN	NaN	NaN	NaN	NaN	NaN	NaN	NaN	NaN	NaN	NaN	NaN	NaN	NaN	NaN	NaN	NaN	NaN	NaN	NaN	NaN	NaN	NaN	NaN	NaN	NaN	NaN	NaN	NaN	NaN	NaN	NaN	NaN	NaN	NaN	NaN	NaN	NaN	NaN	NaN	NaN	NaN	NaN	NaN
NaN	NaN	NaN	NaN	NaN	NaN	NaN	NaN	NaN	NaN	NaN	NaN	NaN	NaN	NaN	NaN	NaN	NaN	NaN	NaN	NaN	NaN	NaN	NaN	NaN	NaN	NaN	NaN	NaN	NaN	NaN	NaN	NaN	NaN	NaN	NaN	NaN	NaN	NaN	NaN	NaN	NaN	NaN	NaN	NaN	NaN	NaN	NaN	NaN	NaN
NaN	NaN	NaN	NaN	NaN	NaN	NaN	NaN	NaN	NaN	NaN	NaN	NaN	NaN	NaN	NaN	NaN	NaN	NaN	NaN	NaN	NaN	NaN	NaN	NaN	NaN	NaN	NaN	NaN	NaN	NaN	NaN	NaN	NaN	NaN	NaN	NaN	NaN	NaN	NaN	NaN	NaN	NaN	NaN	NaN	NaN	NaN	NaN	NaN	NaN
0.0180195556996194	NaN	NaN	NaN	NaN	NaN	NaN	NaN	NaN	NaN	NaN	NaN	NaN	NaN	NaN	NaN	NaN	NaN	NaN	NaN	NaN	NaN	NaN	NaN	NaN	NaN	NaN	NaN	NaN	NaN	NaN	NaN	NaN	NaN	NaN	NaN	NaN	NaN	NaN	NaN	NaN	NaN	NaN	NaN	NaN	NaN	NaN	NaN	NaN	NaN
0.0159043289021522	NaN	NaN	NaN	NaN	NaN	NaN	NaN	NaN	NaN	NaN	NaN	NaN	NaN	NaN	NaN	NaN	NaN	NaN	NaN	NaN	NaN	NaN	NaN	NaN	NaN	NaN	NaN	NaN	NaN	NaN	NaN	NaN	NaN	NaN	NaN	NaN	NaN	NaN	NaN	NaN	NaN	NaN	NaN	NaN	NaN	NaN	NaN	NaN	NaN
0.0493473802363174	NaN	NaN	NaN	NaN	NaN	NaN	NaN	NaN	NaN	NaN	NaN	NaN	NaN	NaN	NaN	NaN	NaN	NaN	NaN	NaN	NaN	NaN	NaN	NaN	NaN	NaN	NaN	NaN	NaN	NaN	NaN	NaN	NaN	NaN	NaN	NaN	NaN	NaN	NaN	NaN	NaN	NaN	NaN	NaN	NaN	NaN	NaN	NaN	NaN
0.0819409040734082	NaN	NaN	NaN	NaN	NaN	NaN	NaN	NaN	NaN	NaN	NaN	NaN	NaN	NaN	NaN	NaN	NaN	0.0784076943833549	NaN	NaN	NaN	NaN	NaN	NaN	NaN	NaN	NaN	NaN	NaN	NaN	NaN	NaN	NaN	NaN	NaN	NaN	NaN	NaN	NaN	NaN	NaN	NaN	NaN	NaN	NaN	NaN	NaN	NaN	NaN
0.0475259082555904	NaN	NaN	NaN	NaN	NaN	NaN	NaN	NaN	NaN	NaN	NaN	NaN	NaN	NaN	NaN	NaN	NaN	0.0291443049845307	NaN	NaN	NaN	NaN	NaN	NaN	NaN	NaN	NaN	NaN	NaN	NaN	NaN	NaN	NaN	NaN	NaN	NaN	NaN	NaN	NaN	NaN	NaN	NaN	NaN	NaN	NaN	NaN	NaN	NaN	NaN
0.0705418824429862	NaN	NaN	NaN	NaN	NaN	NaN	NaN	NaN	NaN	NaN	NaN	NaN	NaN	NaN	NaN	NaN	NaN	0.0438813786286989	NaN	NaN	NaN	NaN	NaN	NaN	NaN	NaN	NaN	NaN	NaN	NaN	NaN	NaN	NaN	NaN	NaN	NaN	NaN	NaN	NaN	NaN	NaN	NaN	NaN	NaN	NaN	NaN	NaN	NaN	NaN
0.0487440958452514	NaN	NaN	NaN	NaN	NaN	NaN	NaN	NaN	NaN	NaN	NaN	NaN	NaN	NaN	NaN	NaN	NaN	0.0158114580301302	NaN	NaN	NaN	NaN	NaN	NaN	NaN	NaN	NaN	NaN	NaN	NaN	NaN	NaN	NaN	NaN	NaN	NaN	NaN	NaN	NaN	NaN	NaN	NaN	NaN	NaN	NaN	NaN	NaN	NaN	NaN
NaN	NaN	NaN	NaN	NaN	NaN	NaN	NaN	NaN	NaN	NaN	NaN	NaN	NaN	NaN	NaN	NaN	NaN	0.0362083973258558	NaN	NaN	NaN	NaN	NaN	NaN	NaN	NaN	NaN	NaN	NaN	NaN	NaN	NaN	NaN	NaN	NaN	NaN	NaN	NaN	NaN	NaN	NaN	NaN	NaN	NaN	NaN	NaN	NaN	NaN	NaN
NaN	NaN	NaN	NaN	NaN	NaN	NaN	NaN	NaN	NaN	NaN	NaN	NaN	NaN	NaN	NaN	NaN	NaN	NaN	NaN	NaN	NaN	NaN	NaN	NaN	NaN	NaN	NaN	NaN	NaN	NaN	NaN	NaN	NaN	NaN	NaN	NaN	NaN	NaN	NaN	NaN	NaN	NaN	NaN	NaN	NaN	NaN	NaN	NaN	NaN
NaN	NaN	NaN	NaN	NaN	NaN	NaN	NaN	NaN	NaN	NaN	NaN	NaN	NaN	NaN	NaN	NaN	NaN	NaN	NaN	NaN	NaN	NaN	NaN	NaN	NaN	NaN	NaN	NaN	NaN	NaN	NaN	NaN	NaN	NaN	NaN	NaN	NaN	NaN	NaN	NaN	NaN	NaN	NaN	NaN	NaN	NaN	NaN	NaN	NaN
NaN	NaN	NaN	NaN	NaN	NaN	NaN	NaN	NaN	NaN	NaN	NaN	NaN	NaN	NaN	NaN	NaN	NaN	NaN	NaN	NaN	NaN	NaN	NaN	NaN	NaN	NaN	NaN	NaN	NaN	NaN	NaN	NaN	NaN	NaN	NaN	NaN	NaN	NaN	NaN	NaN	NaN	NaN	NaN	NaN	NaN	NaN	NaN	NaN	NaN
NaN	NaN	NaN	NaN	NaN	NaN	NaN	NaN	NaN	NaN	NaN	NaN	NaN	NaN	NaN	NaN	NaN	NaN	NaN	NaN	NaN	NaN	NaN	NaN	NaN	NaN	NaN	NaN	NaN	NaN	NaN	NaN	NaN	NaN	NaN	NaN	NaN	NaN	NaN	NaN	NaN	NaN	NaN	NaN	NaN	NaN	NaN	NaN	NaN	NaN
NaN	NaN	NaN	NaN	NaN	NaN	NaN	NaN	NaN	NaN	NaN	NaN	NaN	NaN	NaN	NaN	NaN	NaN	NaN	NaN	NaN	NaN	NaN	NaN	NaN	NaN	NaN	NaN	NaN	NaN	NaN	NaN	NaN	NaN	NaN	NaN	NaN	NaN	NaN	NaN	NaN	NaN	NaN	NaN	NaN	NaN	NaN	NaN	NaN	NaN
NaN	NaN	NaN	NaN	NaN	NaN	NaN	NaN	NaN	NaN	NaN	NaN	NaN	NaN	NaN	NaN	NaN	NaN	NaN	NaN	NaN	NaN	NaN	NaN	NaN	NaN	NaN	NaN	NaN	NaN	NaN	NaN	NaN	NaN	NaN	NaN	NaN	NaN	NaN	NaN	NaN	NaN	NaN	NaN	NaN	NaN	NaN	NaN	NaN	NaN
NaN	NaN	NaN	NaN	NaN	NaN	NaN	NaN	NaN	NaN	NaN	NaN	NaN	NaN	NaN	NaN	NaN	NaN	NaN	NaN	NaN	NaN	NaN	NaN	NaN	NaN	NaN	NaN	NaN	NaN	NaN	NaN	NaN	NaN	NaN	NaN	NaN	NaN	NaN	NaN	NaN	NaN	NaN	NaN	NaN	NaN	NaN	NaN	NaN	NaN
NaN	NaN	NaN	NaN	NaN	NaN	NaN	NaN	NaN	NaN	NaN	NaN	NaN	NaN	NaN	NaN	NaN	NaN	NaN	NaN	NaN	NaN	NaN	NaN	NaN	NaN	0.0377052149322182	NaN	NaN	NaN	0.00288096723144209	NaN	NaN	NaN	NaN	NaN	0.0219413093896913	NaN	NaN	NaN	NaN	NaN	NaN	NaN	NaN	NaN	NaN	NaN	NaN	NaN
NaN	NaN	NaN	NaN	NaN	NaN	NaN	NaN	NaN	NaN	NaN	NaN	NaN	NaN	NaN	NaN	NaN	NaN	NaN	NaN	NaN	NaN	NaN	NaN	NaN	NaN	0.108087446117833	NaN	NaN	NaN	0.0403418213965605	NaN	NaN	NaN	NaN	NaN	0.0533322565494851	NaN	NaN	NaN	NaN	NaN	NaN	NaN	NaN	NaN	NaN	NaN	NaN	NaN
NaN	NaN	NaN	NaN	NaN	NaN	NaN	NaN	NaN	NaN	NaN	NaN	NaN	NaN	NaN	NaN	NaN	NaN	NaN	NaN	NaN	NaN	NaN	NaN	NaN	NaN	0.0626546405979627	NaN	NaN	NaN	0.0335594052019775	NaN	NaN	NaN	NaN	NaN	0.0103989416497633	NaN	NaN	NaN	NaN	NaN	NaN	NaN	NaN	NaN	NaN	NaN	NaN	NaN
NaN	NaN	NaN	NaN	NaN	NaN	NaN	NaN	NaN	NaN	NaN	NaN	NaN	NaN	NaN	NaN	NaN	NaN	NaN	NaN	NaN	NaN	NaN	NaN	NaN	NaN	0.0638354496430494	NaN	NaN	NaN	0.0419268756030112	NaN	NaN	NaN	NaN	NaN	0.0263265793030974	NaN	NaN	NaN	NaN	NaN	NaN	NaN	NaN	NaN	NaN	NaN	NaN	NaN
NaN	NaN	NaN	NaN	NaN	NaN	NaN	NaN	NaN	NaN	NaN	NaN	NaN	NaN	NaN	NaN	NaN	NaN	NaN	NaN	NaN	NaN	NaN	NaN	NaN	NaN	0.00486793732355497	NaN	NaN	NaN	0.0358655892090817	NaN	NaN	NaN	NaN	NaN	0.0224680057255693	NaN	NaN	NaN	NaN	NaN	NaN	NaN	NaN	NaN	NaN	NaN	NaN	NaN
NaN	NaN	NaN	NaN	NaN	NaN	NaN	NaN	NaN	NaN	NaN	NaN	NaN	NaN	NaN	NaN	NaN	NaN	NaN	NaN	NaN	NaN	NaN	NaN	NaN	NaN	0.0432702671208501	NaN	NaN	NaN	0.069352249676168	NaN	NaN	NaN	NaN	NaN	0.0130834335687765	NaN	NaN	NaN	NaN	NaN	NaN	NaN	NaN	NaN	NaN	NaN	NaN	NaN
NaN	NaN	NaN	NaN	NaN	NaN	NaN	NaN	NaN	NaN	NaN	NaN	NaN	NaN	NaN	NaN	NaN	NaN	NaN	NaN	NaN	NaN	NaN	NaN	NaN	NaN	0.0764249256584992	NaN	NaN	NaN	0.0558174008664564	NaN	NaN	NaN	NaN	NaN	0.0240335846471364	NaN	NaN	NaN	NaN	NaN	NaN	NaN	NaN	NaN	NaN	NaN	NaN	NaN
NaN	NaN	NaN	NaN	NaN	NaN	NaN	NaN	NaN	NaN	NaN	NaN	NaN	NaN	NaN	NaN	NaN	NaN	NaN	NaN	NaN	NaN	NaN	NaN	NaN	NaN	0.0398256415346052	NaN	0.0111144885732982	NaN	NaN	NaN	NaN	NaN	NaN	NaN	0.0224507137810699	NaN	NaN	NaN	NaN	NaN	NaN	NaN	NaN	NaN	NaN	NaN	NaN	NaN
NaN	NaN	NaN	NaN	NaN	NaN	NaN	NaN	NaN	NaN	NaN	NaN	NaN	NaN	NaN	NaN	NaN	NaN	NaN	NaN	NaN	NaN	NaN	NaN	NaN	NaN	0.106103830819896	NaN	0.0178026902558374	NaN	NaN	NaN	NaN	NaN	NaN	NaN	NaN	NaN	NaN	NaN	NaN	NaN	NaN	NaN	NaN	NaN	NaN	NaN	NaN	NaN
NaN	NaN	NaN	NaN	NaN	NaN	NaN	NaN	NaN	NaN	NaN	NaN	NaN	NaN	NaN	NaN	NaN	NaN	NaN	NaN	NaN	NaN	NaN	NaN	NaN	NaN	0.0509229019017118	NaN	0.143309132652878	NaN	NaN	NaN	NaN	NaN	NaN	NaN	NaN	NaN	NaN	NaN	NaN	NaN	NaN	NaN	NaN	NaN	NaN	NaN	NaN	NaN
NaN	NaN	NaN	NaN	NaN	NaN	NaN	NaN	NaN	0.0473366138574077	NaN	NaN	NaN	NaN	NaN	NaN	NaN	NaN	NaN	NaN	NaN	NaN	NaN	NaN	NaN	NaN	NaN	NaN	0.0475483250982906	NaN	NaN	NaN	NaN	NaN	NaN	NaN	NaN	NaN	NaN	NaN	NaN	NaN	NaN	NaN	NaN	NaN	NaN	NaN	NaN	NaN
NaN	NaN	NaN	NaN	NaN	NaN	NaN	NaN	NaN	0.34187230805729	NaN	NaN	NaN	NaN	NaN	NaN	NaN	NaN	NaN	NaN	NaN	NaN	NaN	NaN	NaN	NaN	NaN	NaN	0.0530077983224539	NaN	NaN	NaN	NaN	NaN	NaN	NaN	NaN	NaN	NaN	NaN	NaN	NaN	NaN	NaN	NaN	NaN	NaN	NaN	NaN	NaN
NaN	NaN	NaN	NaN	NaN	NaN	NaN	NaN	NaN	0.379522404101228	NaN	NaN	NaN	NaN	NaN	NaN	NaN	NaN	NaN	NaN	NaN	NaN	NaN	NaN	NaN	NaN	NaN	NaN	0.022690601178788	NaN	NaN	NaN	NaN	NaN	NaN	NaN	NaN	NaN	NaN	NaN	NaN	NaN	NaN	NaN	NaN	NaN	NaN	NaN	NaN	NaN
NaN	NaN	NaN	NaN	NaN	NaN	NaN	NaN	NaN	0.0210036754332285	NaN	NaN	NaN	NaN	NaN	NaN	NaN	NaN	NaN	NaN	NaN	NaN	NaN	NaN	NaN	NaN	NaN	NaN	NaN	NaN	NaN	NaN	NaN	NaN	NaN	NaN	NaN	NaN	NaN	NaN	NaN	NaN	NaN	NaN	NaN	NaN	NaN	NaN	NaN	NaN
NaN	NaN	NaN	NaN	NaN	NaN	NaN	NaN	NaN	0.0221076419924924	NaN	NaN	NaN	NaN	NaN	NaN	NaN	NaN	NaN	NaN	NaN	NaN	NaN	NaN	NaN	NaN	NaN	NaN	NaN	NaN	NaN	NaN	NaN	NaN	NaN	NaN	NaN	NaN	NaN	NaN	NaN	NaN	NaN	NaN	NaN	NaN	NaN	NaN	NaN	NaN
NaN	NaN	NaN	NaN	NaN	NaN	NaN	NaN	NaN	0.0300345770348047	NaN	NaN	NaN	NaN	NaN	NaN	NaN	NaN	NaN	NaN	NaN	NaN	NaN	NaN	NaN	NaN	NaN	NaN	NaN	NaN	NaN	NaN	NaN	NaN	NaN	NaN	NaN	NaN	NaN	NaN	NaN	NaN	NaN	NaN	NaN	NaN	NaN	NaN	NaN	NaN
NaN	NaN	NaN	NaN	NaN	NaN	NaN	NaN	NaN	0.0117194680217276	NaN	NaN	NaN	NaN	NaN	NaN	NaN	NaN	NaN	NaN	NaN	NaN	NaN	NaN	NaN	NaN	NaN	NaN	NaN	NaN	NaN	NaN	NaN	NaN	NaN	NaN	NaN	NaN	NaN	NaN	NaN	NaN	NaN	NaN	NaN	NaN	NaN	NaN	NaN	NaN
NaN	NaN	NaN	NaN	NaN	NaN	NaN	NaN	NaN	0.0341696066976572	NaN	NaN	NaN	NaN	NaN	NaN	NaN	NaN	NaN	NaN	NaN	NaN	NaN	NaN	NaN	NaN	NaN	NaN	NaN	NaN	NaN	NaN	NaN	NaN	NaN	NaN	NaN	NaN	NaN	NaN	NaN	NaN	NaN	NaN	NaN	NaN	NaN	NaN	NaN	NaN
NaN	NaN	NaN	NaN	NaN	NaN	NaN	NaN	NaN	NaN	NaN	NaN	NaN	NaN	NaN	NaN	NaN	NaN	NaN	NaN	NaN	NaN	NaN	NaN	NaN	NaN	NaN	NaN	NaN	NaN	NaN	NaN	NaN	NaN	NaN	NaN	NaN	NaN	NaN	NaN	NaN	NaN	NaN	NaN	NaN	NaN	NaN	NaN	NaN	NaN
NaN	NaN	NaN	NaN	NaN	NaN	NaN	NaN	NaN	NaN	NaN	NaN	NaN	NaN	NaN	NaN	NaN	NaN	NaN	NaN	NaN	NaN	NaN	NaN	NaN	NaN	NaN	NaN	NaN	NaN	NaN	NaN	NaN	NaN	NaN	NaN	NaN	NaN	NaN	NaN	NaN	NaN	NaN	NaN	NaN	NaN	NaN	NaN	NaN	NaN
NaN	NaN	NaN	NaN	NaN	NaN	NaN	NaN	NaN	NaN	NaN	NaN	NaN	NaN	NaN	NaN	NaN	NaN	NaN	NaN	NaN	NaN	NaN	NaN	NaN	NaN	NaN	NaN	NaN	NaN	NaN	NaN	NaN	NaN	NaN	NaN	NaN	NaN	NaN	NaN	NaN	NaN	NaN	NaN	NaN	0.0245904747796292	NaN	NaN	NaN	NaN
NaN	NaN	NaN	NaN	NaN	NaN	NaN	NaN	NaN	NaN	NaN	NaN	NaN	NaN	NaN	NaN	NaN	NaN	NaN	NaN	NaN	NaN	NaN	NaN	NaN	NaN	NaN	NaN	NaN	NaN	NaN	NaN	NaN	0.00832797250451233	NaN	0.226081782333469	NaN	NaN	NaN	NaN	NaN	NaN	NaN	NaN	NaN	0.0189630308678238	NaN	NaN	NaN	NaN
NaN	NaN	NaN	NaN	NaN	NaN	NaN	NaN	NaN	NaN	NaN	NaN	NaN	NaN	NaN	NaN	NaN	NaN	NaN	NaN	NaN	NaN	NaN	NaN	NaN	NaN	NaN	NaN	NaN	NaN	NaN	NaN	NaN	0.0703058049981186	NaN	0.090701395891599	NaN	NaN	NaN	NaN	NaN	NaN	NaN	NaN	NaN	0.0237803610132555	NaN	NaN	NaN	NaN
NaN	NaN	NaN	NaN	NaN	NaN	NaN	NaN	NaN	NaN	NaN	NaN	NaN	NaN	NaN	NaN	NaN	NaN	NaN	NaN	NaN	NaN	NaN	NaN	NaN	NaN	NaN	NaN	NaN	NaN	NaN	NaN	NaN	0.0721442528844397	NaN	0.0935231770610316	NaN	NaN	NaN	NaN	NaN	NaN	NaN	NaN	NaN	0.00640603192497773	NaN	NaN	NaN	NaN
NaN	NaN	NaN	NaN	NaN	NaN	NaN	NaN	NaN	NaN	NaN	NaN	NaN	NaN	NaN	NaN	NaN	NaN	NaN	NaN	NaN	NaN	NaN	NaN	NaN	NaN	NaN	NaN	NaN	NaN	NaN	NaN	NaN	0.0353248442374941	NaN	0.00351497333163388	NaN	NaN	NaN	NaN	NaN	NaN	NaN	NaN	NaN	0.0179679722758883	NaN	NaN	NaN	NaN
NaN	NaN	NaN	NaN	NaN	NaN	NaN	NaN	NaN	NaN	NaN	NaN	NaN	NaN	NaN	NaN	NaN	NaN	NaN	NaN	NaN	NaN	NaN	NaN	NaN	NaN	NaN	NaN	NaN	NaN	NaN	NaN	NaN	0.0499239579363204	NaN	0.0070027060273343	NaN	NaN	NaN	NaN	NaN	NaN	NaN	NaN	NaN	0.00758484768021199	NaN	NaN	NaN	NaN
NaN	NaN	NaN	NaN	NaN	NaN	NaN	NaN	NaN	NaN	NaN	NaN	NaN	NaN	NaN	NaN	NaN	NaN	NaN	NaN	NaN	NaN	NaN	NaN	NaN	NaN	NaN	NaN	NaN	NaN	NaN	NaN	NaN	0.0847393155744876	NaN	0.0524966574419253	NaN	NaN	NaN	NaN	NaN	NaN	NaN	NaN	NaN	0.0677622002999068	NaN	NaN	NaN	NaN
NaN	NaN	NaN	NaN	NaN	NaN	NaN	NaN	NaN	NaN	NaN	NaN	NaN	NaN	NaN	NaN	NaN	NaN	NaN	NaN	NaN	NaN	NaN	NaN	NaN	NaN	NaN	NaN	NaN	NaN	NaN	NaN	NaN	NaN	NaN	0.0655279644660261	NaN	NaN	0.0719013036062379	NaN	NaN	NaN	NaN	NaN	NaN	NaN	NaN	NaN	NaN	NaN
NaN	NaN	NaN	NaN	NaN	NaN	NaN	NaN	NaN	0.0674576983659713	NaN	NaN	NaN	NaN	NaN	NaN	NaN	NaN	NaN	NaN	NaN	NaN	NaN	NaN	NaN	NaN	NaN	NaN	NaN	NaN	NaN	NaN	NaN	NaN	NaN	NaN	NaN	NaN	0.0937426768145141	NaN	NaN	NaN	NaN	NaN	NaN	NaN	NaN	NaN	NaN	NaN
NaN	NaN	NaN	NaN	NaN	NaN	NaN	NaN	NaN	0.0689467481257639	NaN	NaN	NaN	NaN	NaN	NaN	NaN	NaN	NaN	NaN	NaN	NaN	NaN	NaN	NaN	NaN	NaN	NaN	NaN	NaN	NaN	NaN	NaN	NaN	NaN	NaN	NaN	NaN	0.0515427840970449	NaN	NaN	NaN	NaN	NaN	NaN	NaN	NaN	NaN	NaN	NaN
NaN	NaN	NaN	NaN	NaN	NaN	NaN	NaN	NaN	0.0193953491766935	NaN	NaN	NaN	NaN	NaN	NaN	NaN	NaN	NaN	NaN	NaN	NaN	NaN	NaN	NaN	NaN	NaN	NaN	NaN	NaN	NaN	NaN	NaN	NaN	NaN	NaN	NaN	NaN	0.0596861744536804	NaN	NaN	NaN	NaN	NaN	NaN	NaN	NaN	NaN	NaN	NaN
NaN	NaN	NaN	NaN	NaN	NaN	NaN	NaN	NaN	0.0784631372754885	0.458914400489185	NaN	NaN	NaN	NaN	NaN	NaN	NaN	NaN	NaN	NaN	NaN	NaN	NaN	NaN	NaN	0.0693853490857308	NaN	NaN	NaN	NaN	NaN	NaN	NaN	NaN	NaN	NaN	NaN	0.0226483117642496	NaN	NaN	NaN	NaN	NaN	NaN	NaN	NaN	NaN	NaN	NaN
NaN	NaN	NaN	NaN	NaN	NaN	NaN	NaN	NaN	0.0794794175094731	0.0419764866844944	NaN	NaN	NaN	NaN	NaN	NaN	NaN	0.154695589066433	NaN	NaN	NaN	NaN	NaN	NaN	NaN	0.0595165354522823	NaN	NaN	NaN	NaN	NaN	NaN	NaN	NaN	NaN	NaN	NaN	0.0589390394438678	NaN	NaN	NaN	NaN	NaN	NaN	NaN	NaN	NaN	NaN	NaN
NaN	NaN	NaN	NaN	NaN	NaN	NaN	NaN	NaN	0.0345714362193503	0.0765637624144809	NaN	NaN	NaN	NaN	NaN	NaN	NaN	0.0404574112743871	NaN	NaN	NaN	NaN	NaN	NaN	NaN	0.0240364614883617	NaN	NaN	NaN	NaN	NaN	NaN	NaN	NaN	NaN	NaN	NaN	0.0649845520623654	NaN	NaN	NaN	NaN	NaN	NaN	NaN	NaN	NaN	NaN	NaN
NaN	NaN	NaN	NaN	NaN	NaN	NaN	NaN	NaN	0.0691505729424476	0.0451921270989167	NaN	NaN	NaN	NaN	NaN	NaN	NaN	0.025087397963733	NaN	NaN	NaN	NaN	NaN	NaN	NaN	0.0858588329571058	NaN	NaN	NaN	NaN	NaN	NaN	NaN	NaN	NaN	NaN	NaN	0.0154037491433761	NaN	NaN	NaN	NaN	NaN	NaN	NaN	NaN	NaN	NaN	NaN
NaN	NaN	NaN	NaN	NaN	NaN	0.0754844258232971	NaN	NaN	0.0642466947078904	0.0872641959396841	NaN	NaN	NaN	NaN	NaN	NaN	NaN	0.0597327918096572	NaN	NaN	NaN	NaN	NaN	NaN	NaN	0.0389954568160028	NaN	NaN	NaN	NaN	NaN	NaN	NaN	NaN	NaN	NaN	NaN	0.0194137232977234	NaN	NaN	NaN	NaN	NaN	NaN	NaN	NaN	NaN	NaN	NaN
NaN	NaN	NaN	NaN	NaN	NaN	0.0315086024097551	NaN	NaN	NaN	0.0213256434266661	NaN	NaN	NaN	NaN	NaN	NaN	NaN	0.0502493235749448	NaN	NaN	NaN	NaN	NaN	NaN	NaN	0.0206484407750651	NaN	NaN	NaN	NaN	NaN	NaN	NaN	NaN	NaN	NaN	NaN	0.0834948736561646	NaN	NaN	NaN	NaN	NaN	NaN	NaN	NaN	NaN	NaN	NaN
NaN	NaN	NaN	NaN	NaN	NaN	0.0603619335731097	NaN	NaN	NaN	0.0353612807457833	NaN	NaN	NaN	NaN	NaN	NaN	NaN	NaN	NaN	NaN	NaN	NaN	NaN	NaN	NaN	0.0171996813213768	NaN	NaN	NaN	NaN	NaN	NaN	NaN	NaN	NaN	NaN	NaN	0.0321709116138825	NaN	NaN	0.0574733862239935	NaN	NaN	NaN	NaN	NaN	NaN	NaN	NaN
NaN	NaN	NaN	NaN	NaN	0.0736960839871477	0.0865490063710634	NaN	NaN	NaN	0.0435884660100758	NaN	NaN	NaN	NaN	NaN	NaN	NaN	NaN	NaN	NaN	NaN	NaN	NaN	NaN	NaN	NaN	NaN	NaN	NaN	NaN	NaN	NaN	NaN	NaN	NaN	NaN	NaN	0.0412367641706993	NaN	NaN	0.0598415924616246	NaN	NaN	NaN	NaN	NaN	NaN	NaN	NaN
NaN	NaN	NaN	NaN	NaN	0.0785461283968021	0.0506743314698838	NaN	NaN	NaN	0.0435511075586333	NaN	NaN	NaN	NaN	NaN	NaN	NaN	NaN	NaN	NaN	NaN	NaN	NaN	NaN	NaN	NaN	NaN	NaN	NaN	NaN	NaN	NaN	NaN	NaN	NaN	NaN	NaN	NaN	NaN	0.03100317171154	0.110192458872544	NaN	NaN	NaN	NaN	NaN	NaN	NaN	NaN
NaN	NaN	NaN	NaN	NaN	0.0840378702170248	0.0799858050490621	NaN	NaN	NaN	0.0446034019157391	NaN	NaN	NaN	NaN	NaN	NaN	NaN	NaN	NaN	NaN	NaN	NaN	NaN	NaN	NaN	NaN	NaN	NaN	NaN	NaN	NaN	NaN	NaN	NaN	NaN	NaN	NaN	NaN	NaN	0.0401377466230636	0.071497422185744	NaN	NaN	NaN	NaN	NaN	NaN	NaN	NaN
NaN	NaN	NaN	NaN	NaN	0.0804283819521821	0.448828620334652	NaN	NaN	NaN	0.0760146819233693	NaN	NaN	NaN	NaN	NaN	NaN	NaN	NaN	NaN	NaN	NaN	NaN	NaN	NaN	NaN	NaN	NaN	NaN	NaN	NaN	NaN	NaN	NaN	NaN	NaN	0.0886709898934584	NaN	NaN	NaN	0.0390978129796303	0.285227329846899	NaN	NaN	NaN	NaN	NaN	NaN	NaN	NaN
NaN	NaN	NaN	NaN	NaN	0.151385735489151	0.289382907182998	NaN	NaN	NaN	NaN	NaN	NaN	NaN	NaN	NaN	NaN	NaN	NaN	NaN	NaN	NaN	NaN	0.0674490663067688	NaN	NaN	NaN	NaN	NaN	NaN	NaN	NaN	NaN	NaN	NaN	NaN	0.0696272540157434	NaN	NaN	NaN	0.0704504898130786	NaN	NaN	NaN	NaN	NaN	NaN	NaN	NaN	NaN
NaN	NaN	NaN	NaN	NaN	0.0295371966534569	NaN	NaN	NaN	NaN	NaN	NaN	NaN	NaN	NaN	NaN	NaN	NaN	NaN	NaN	NaN	NaN	NaN	0.0710969338566419	NaN	NaN	NaN	NaN	NaN	NaN	NaN	NaN	NaN	NaN	NaN	NaN	0.0784113679872186	NaN	NaN	NaN	0.0716390410565701	NaN	NaN	NaN	NaN	NaN	NaN	NaN	NaN	NaN
NaN	NaN	NaN	NaN	NaN	0.0373181271538289	NaN	NaN	NaN	NaN	NaN	NaN	NaN	NaN	NaN	NaN	NaN	NaN	NaN	NaN	NaN	NaN	NaN	0.0670972206226808	NaN	NaN	NaN	NaN	NaN	NaN	NaN	NaN	NaN	NaN	NaN	NaN	0.0759853645028948	NaN	NaN	NaN	0.058895454701218	NaN	NaN	NaN	NaN	NaN	NaN	NaN	NaN	NaN
NaN	NaN	NaN	NaN	NaN	0.0142280620878009	NaN	NaN	NaN	NaN	NaN	NaN	NaN	NaN	NaN	NaN	NaN	NaN	NaN	NaN	NaN	NaN	NaN	0.0494691963827394	NaN	NaN	NaN	NaN	NaN	NaN	NaN	NaN	NaN	NaN	NaN	NaN	0.0124351891556967	NaN	NaN	NaN	0.0709954066527419	NaN	NaN	NaN	NaN	0.0251772965583302	NaN	NaN	NaN	NaN
NaN	NaN	NaN	NaN	NaN	NaN	NaN	NaN	NaN	NaN	NaN	NaN	NaN	NaN	NaN	NaN	NaN	NaN	NaN	NaN	NaN	NaN	NaN	0.0569273236917101	NaN	NaN	NaN	NaN	NaN	NaN	NaN	NaN	NaN	NaN	NaN	NaN	0.0212554835321371	NaN	NaN	NaN	0.235829198639657	NaN	0.0365741848769878	NaN	NaN	0.0615976317117288	NaN	NaN	NaN	NaN
NaN	NaN	NaN	NaN	NaN	NaN	NaN	NaN	NaN	NaN	NaN	0.125041517174147	NaN	NaN	NaN	NaN	NaN	NaN	NaN	NaN	NaN	NaN	NaN	NaN	NaN	NaN	NaN	NaN	NaN	NaN	NaN	NaN	NaN	NaN	NaN	NaN	0.0374293886493007	NaN	NaN	NaN	0.188943240637465	NaN	0.0320902857675615	NaN	NaN	0.0569503241080908	NaN	NaN	NaN	NaN
NaN	NaN	NaN	NaN	NaN	NaN	NaN	NaN	NaN	NaN	NaN	0.0537362144529776	NaN	NaN	NaN	0.147679022060656	NaN	NaN	NaN	NaN	0.135109655095021	NaN	NaN	NaN	NaN	NaN	NaN	NaN	NaN	NaN	NaN	NaN	NaN	NaN	NaN	NaN	0.0670741169599014	NaN	NaN	NaN	NaN	NaN	0.033685032464799	NaN	NaN	0.0202859763495643	NaN	NaN	NaN	NaN
NaN	NaN	NaN	NaN	NaN	NaN	NaN	NaN	NaN	NaN	NaN	0.0106398422255796	NaN	NaN	NaN	0.109791364328057	NaN	NaN	NaN	NaN	0.0908105932069351	NaN	NaN	NaN	NaN	NaN	NaN	NaN	NaN	NaN	NaN	NaN	NaN	NaN	NaN	NaN	NaN	NaN	NaN	NaN	NaN	NaN	0.0673259198820783	NaN	NaN	0.0311758996911067	NaN	NaN	NaN	NaN
NaN	NaN	NaN	NaN	NaN	NaN	NaN	NaN	NaN	NaN	NaN	0.0627933264210266	NaN	NaN	NaN	0.0432978382759233	NaN	NaN	NaN	NaN	0.0275282648687981	NaN	NaN	NaN	0.0657646783836848	NaN	NaN	NaN	NaN	NaN	NaN	NaN	NaN	NaN	NaN	NaN	NaN	NaN	NaN	NaN	NaN	NaN	0.064981720967594	NaN	NaN	NaN	NaN	NaN	NaN	NaN
NaN	NaN	NaN	NaN	NaN	NaN	NaN	NaN	NaN	NaN	NaN	0.0720050812215313	NaN	NaN	NaN	0.0218940131922551	0.0774644731582959	NaN	NaN	NaN	0.0867444589643272	NaN	NaN	NaN	0.056721079343597	NaN	NaN	NaN	NaN	NaN	NaN	NaN	NaN	NaN	NaN	NaN	NaN	NaN	NaN	NaN	NaN	NaN	0.0807004387454813	NaN	NaN	NaN	NaN	NaN	NaN	NaN
NaN	NaN	NaN	NaN	NaN	NaN	NaN	NaN	NaN	NaN	NaN	0.0127601471595162	NaN	NaN	NaN	0.376068091203558	0.0238975130395324	NaN	NaN	NaN	0.112659834001098	NaN	NaN	NaN	0.030581191105164	NaN	NaN	NaN	NaN	NaN	0.346250285517207	NaN	NaN	NaN	NaN	NaN	NaN	NaN	NaN	NaN	NaN	NaN	NaN	NaN	NaN	NaN	NaN	NaN	NaN	NaN
NaN	NaN	NaN	NaN	NaN	NaN	NaN	NaN	NaN	NaN	NaN	NaN	NaN	NaN	NaN	NaN	0.048346448488279	NaN	NaN	NaN	0.0721365300288487	NaN	NaN	NaN	0.0496207237498497	NaN	NaN	NaN	NaN	NaN	0.0384068929306026	NaN	NaN	NaN	NaN	NaN	NaN	NaN	NaN	NaN	NaN	NaN	NaN	NaN	NaN	NaN	NaN	NaN	NaN	NaN
NaN	NaN	NaN	NaN	NaN	NaN	NaN	NaN	NaN	NaN	NaN	NaN	NaN	NaN	NaN	NaN	0.0732076930898079	NaN	NaN	NaN	0.0701893798172357	NaN	NaN	NaN	0.0268133560707783	NaN	NaN	NaN	NaN	NaN	0.0139405173662178	NaN	NaN	NaN	NaN	NaN	NaN	NaN	NaN	NaN	NaN	NaN	NaN	NaN	NaN	NaN	NaN	NaN	NaN	NaN
NaN	NaN	NaN	NaN	NaN	NaN	NaN	NaN	NaN	NaN	NaN	NaN	NaN	NaN	NaN	NaN	0.0419781447840498	NaN	NaN	NaN	NaN	NaN	NaN	NaN	0.0331614035451249	NaN	NaN	NaN	NaN	NaN	0.0544291871889221	NaN	NaN	NaN	NaN	NaN	NaN	NaN	NaN	NaN	NaN	NaN	NaN	NaN	NaN	NaN	NaN	NaN	NaN	NaN
NaN	NaN	NaN	NaN	NaN	NaN	NaN	NaN	NaN	NaN	NaN	NaN	NaN	NaN	0.438581139720082	NaN	0.0130307238742349	NaN	NaN	NaN	NaN	NaN	NaN	NaN	0.0775634814346786	NaN	NaN	NaN	NaN	NaN	0.059934512695457	NaN	NaN	NaN	NaN	NaN	NaN	NaN	0.0359689648902987	NaN	NaN	NaN	0.684847434011413	NaN	NaN	NaN	NaN	NaN	NaN	NaN
NaN	NaN	NaN	NaN	NaN	NaN	NaN	NaN	NaN	NaN	NaN	NaN	NaN	NaN	0.0521985514520606	NaN	0.0677913831902529	NaN	NaN	NaN	NaN	NaN	NaN	NaN	NaN	NaN	NaN	NaN	NaN	NaN	0.107061318690656	NaN	NaN	NaN	NaN	NaN	NaN	NaN	0.0553941122284876	NaN	NaN	NaN	0.634147453125221	NaN	NaN	NaN	NaN	NaN	NaN	NaN
NaN	NaN	NaN	NaN	NaN	NaN	NaN	NaN	NaN	NaN	NaN	NaN	NaN	NaN	0.0643414094253026	NaN	NaN	NaN	NaN	NaN	NaN	NaN	NaN	NaN	NaN	NaN	NaN	NaN	NaN	NaN	NaN	NaN	NaN	0.0994902640525674	NaN	NaN	NaN	NaN	0.029902421427339	NaN	NaN	NaN	0.0415839368570889	NaN	NaN	NaN	NaN	NaN	NaN	NaN
NaN	NaN	NaN	NaN	NaN	NaN	NaN	NaN	0.586848112517979	NaN	NaN	NaN	NaN	NaN	0.0735302167821832	NaN	NaN	NaN	NaN	NaN	NaN	NaN	NaN	NaN	NaN	NaN	NaN	NaN	NaN	NaN	NaN	NaN	NaN	0.0296378765142148	NaN	NaN	NaN	NaN	0.0815523477727083	NaN	NaN	NaN	0.0689036147096272	NaN	NaN	NaN	NaN	NaN	NaN	NaN
NaN	NaN	NaN	NaN	NaN	NaN	NaN	0.0883112423940541	0.0288411331574875	NaN	NaN	NaN	NaN	NaN	0.0320337815675783	NaN	NaN	NaN	NaN	NaN	NaN	NaN	NaN	NaN	NaN	NaN	NaN	NaN	NaN	NaN	NaN	NaN	NaN	0.0703032381097965	NaN	NaN	NaN	NaN	0.0698270506572209	NaN	NaN	NaN	0.0120235935260076	NaN	NaN	NaN	NaN	NaN	NaN	NaN
NaN	NaN	NaN	NaN	NaN	NaN	NaN	0.0717738603684473	0.0478944458442356	NaN	NaN	NaN	NaN	NaN	0.0326714122067997	NaN	NaN	NaN	NaN	NaN	NaN	NaN	NaN	NaN	NaN	NaN	NaN	NaN	NaN	NaN	NaN	NaN	NaN	0.0344573554820374	NaN	NaN	NaN	0.020741844639414	0.210562888008163	NaN	NaN	NaN	0.0315293875190609	NaN	NaN	0.0224888356535099	NaN	NaN	NaN	NaN
NaN	NaN	NaN	NaN	NaN	NaN	NaN	0.0439319600102952	0.0617132873529748	NaN	NaN	NaN	NaN	NaN	0.0189439510738605	NaN	NaN	NaN	NaN	NaN	NaN	NaN	NaN	NaN	NaN	NaN	NaN	NaN	NaN	NaN	NaN	NaN	NaN	0.0788136155975356	NaN	NaN	NaN	0.0444279010520311	0.380682132060112	NaN	NaN	NaN	0.0382537416765918	NaN	NaN	0.012112413753955	NaN	NaN	NaN	NaN
NaN	NaN	NaN	NaN	NaN	NaN	NaN	0.043445386516242	0.0660392956363482	NaN	NaN	NaN	NaN	NaN	0.0655181263587572	NaN	NaN	NaN	NaN	NaN	NaN	NaN	NaN	NaN	NaN	NaN	NaN	NaN	NaN	NaN	NaN	NaN	NaN	0.0589758322528451	NaN	NaN	NaN	0.0558399819293852	NaN	NaN	NaN	NaN	0.0118799214673238	NaN	NaN	0.0213404260620777	NaN	NaN	NaN	NaN
NaN	0.0534227747580494	NaN	NaN	NaN	NaN	NaN	0.054519769082197	0.0364715293277744	NaN	NaN	NaN	NaN	NaN	0.0113170336234076	NaN	0.415904691080072	NaN	NaN	NaN	NaN	NaN	NaN	NaN	NaN	NaN	0.0810790274444179	NaN	NaN	NaN	NaN	NaN	NaN	0.0548094420769925	NaN	NaN	NaN	0.0577938012094208	NaN	NaN	NaN	NaN	NaN	NaN	NaN	0.022642735469519	NaN	NaN	NaN	NaN
NaN	0.0563304372578124	NaN	NaN	NaN	NaN	NaN	0.0299293263267454	0.0759587728045142	NaN	NaN	NaN	NaN	NaN	0.0362653842192497	NaN	0.242597302434056	NaN	NaN	NaN	NaN	NaN	NaN	NaN	NaN	NaN	0.0360501479628229	NaN	NaN	NaN	NaN	NaN	NaN	0.032499922127133	NaN	NaN	NaN	0.0325635007202903	NaN	NaN	NaN	NaN	NaN	NaN	NaN	0.0311062323488094	NaN	NaN	NaN	NaN
NaN	0.0238538259660942	NaN	NaN	NaN	NaN	NaN	0.0665043905579952	NaN	NaN	NaN	NaN	NaN	NaN	0.0445365740478034	NaN	0.297789723324356	NaN	NaN	NaN	NaN	NaN	NaN	NaN	NaN	NaN	0.0526750394671519	NaN	NaN	NaN	NaN	NaN	NaN	0.0930255577085718	NaN	NaN	NaN	0.0693337591200442	NaN	NaN	NaN	NaN	NaN	NaN	NaN	0.0535595108130936	NaN	NaN	NaN	NaN
NaN	0.0625262187070053	NaN	NaN	NaN	NaN	NaN	NaN	NaN	NaN	NaN	NaN	NaN	NaN	0.0800512332866559	NaN	0.073262051599263	NaN	NaN	NaN	NaN	NaN	NaN	NaN	NaN	NaN	0.0252672449845667	NaN	NaN	NaN	NaN	NaN	NaN	NaN	NaN	NaN	NaN	0.0822678557019111	NaN	NaN	NaN	NaN	NaN	NaN	NaN	0.0492100977802867	NaN	NaN	NaN	NaN
NaN	0.0622974165814164	NaN	NaN	NaN	NaN	NaN	NaN	NaN	NaN	NaN	NaN	NaN	0.0874722635018643	0.0226773333628462	NaN	0.0151626962312572	NaN	NaN	NaN	NaN	NaN	NaN	NaN	NaN	NaN	0.0816361206406354	0.0447333222126696	0.13369458996838	NaN	NaN	NaN	NaN	NaN	NaN	NaN	NaN	0.071082246865931	NaN	NaN	NaN	NaN	NaN	NaN	NaN	0.0400737864205529	NaN	NaN	NaN	NaN
NaN	0.035453778236549	NaN	NaN	NaN	NaN	NaN	NaN	NaN	NaN	NaN	NaN	NaN	0.0553855779923892	0.0623767792075009	NaN	0.0569136877766353	NaN	NaN	NaN	NaN	NaN	NaN	NaN	NaN	NaN	0.0831767062900605	0.0971240839272173	0.0469438767265579	NaN	NaN	NaN	NaN	NaN	NaN	NaN	NaN	NaN	NaN	NaN	NaN	NaN	NaN	NaN	NaN	NaN	NaN	NaN	NaN	NaN
NaN	0.0144028967892176	NaN	NaN	NaN	NaN	NaN	NaN	NaN	NaN	NaN	NaN	NaN	0.0409874435512018	0.0672233169794036	NaN	0.0780491430481891	NaN	NaN	NaN	NaN	NaN	NaN	NaN	NaN	NaN	0.0605067890332229	0.0434458166547381	0.0151249096699609	NaN	NaN	NaN	NaN	NaN	NaN	NaN	NaN	NaN	NaN	NaN	NaN	NaN	NaN	NaN	NaN	NaN	NaN	NaN	NaN	NaN
NaN	0.0143385222401946	NaN	NaN	NaN	NaN	NaN	NaN	NaN	NaN	NaN	NaN	NaN	0.0247076049921533	0.0576338857789542	NaN	0.0388793719173047	NaN	NaN	NaN	NaN	NaN	NaN	NaN	NaN	NaN	0.0480524590027593	0.0326408118941028	0.0318004308435083	NaN	NaN	NaN	NaN	NaN	NaN	NaN	NaN	NaN	NaN	NaN	NaN	NaN	NaN	NaN	NaN	NaN	NaN	NaN	NaN	NaN
NaN	0.101680052350151	NaN	NaN	NaN	NaN	NaN	NaN	NaN	NaN	NaN	NaN	NaN	0.0220172105128039	0.0676530026752218	NaN	0.0381371688902091	NaN	0.153702941612806	NaN	NaN	NaN	NaN	NaN	NaN	NaN	0.0182482931708436	0.074137717905453	0.010610592916223	NaN	NaN	NaN	NaN	NaN	NaN	NaN	NaN	0.0231960987663745	NaN	NaN	NaN	NaN	NaN	NaN	0.0324530742101561	NaN	NaN	NaN	NaN	NaN
NaN	0.109253908163472	NaN	NaN	NaN	NaN	NaN	NaN	NaN	NaN	NaN	NaN	NaN	0.0441445623280479	0.0223100845152401	NaN	NaN	NaN	0.538011617289884	NaN	NaN	NaN	NaN	0.30683457909895	NaN	NaN	0.0398448232400767	0.062105401634779	0.0412668838560654	NaN	NaN	NaN	NaN	NaN	NaN	NaN	NaN	0.0580452670750856	NaN	NaN	NaN	NaN	NaN	NaN	0.0796332275690484	NaN	NaN	NaN	NaN	NaN
NaN	NaN	NaN	NaN	NaN	NaN	NaN	0.180102423320193	NaN	NaN	NaN	NaN	NaN	0.0326369785262748	0.0700651816631784	NaN	NaN	NaN	0.45645124465675	NaN	NaN	NaN	NaN	0.241901697370922	NaN	NaN	0.0311005538101786	0.042535513680756	NaN	NaN	NaN	NaN	NaN	NaN	NaN	NaN	NaN	0.0607493132911847	NaN	NaN	NaN	NaN	NaN	NaN	0.0346592452474437	NaN	NaN	NaN	NaN	NaN
NaN	NaN	NaN	NaN	NaN	NaN	NaN	0.0680691741445459	NaN	NaN	NaN	NaN	NaN	0.0603612826409794	0.0383082457250559	NaN	NaN	NaN	0.109901889855376	NaN	NaN	NaN	NaN	0.0428715860071474	NaN	NaN	0.054188375015386	0.0340297896099749	NaN	NaN	NaN	NaN	NaN	NaN	NaN	NaN	0.0705565177138804	0.0775041035895563	NaN	NaN	NaN	NaN	NaN	NaN	0.0305022156602342	NaN	NaN	NaN	NaN	NaN
NaN	NaN	NaN	NaN	NaN	NaN	NaN	0.0665257270486214	NaN	NaN	NaN	NaN	NaN	0.0819071627304374	0.0331822023509107	NaN	NaN	NaN	0.0892693351715081	NaN	NaN	NaN	NaN	0.0787641495071737	NaN	NaN	NaN	NaN	NaN	NaN	NaN	NaN	NaN	NaN	NaN	0.449113792971917	0.0490627527262956	0.0780230194408759	NaN	NaN	NaN	NaN	NaN	NaN	0.0754886266129158	0.487981792750109	NaN	NaN	NaN	NaN
NaN	NaN	NaN	NaN	NaN	NaN	NaN	0.0624082912281795	NaN	NaN	NaN	NaN	NaN	0.0418173674945082	0.0195926514881707	NaN	NaN	NaN	0.0825353752124312	NaN	NaN	NaN	NaN	0.0781379591931018	NaN	NaN	NaN	NaN	NaN	NaN	NaN	NaN	NaN	NaN	NaN	0.0381571209738051	0.0190331775986853	0.0116240343611192	NaN	NaN	NaN	NaN	NaN	NaN	0.0288039737614782	0.0873086107668666	NaN	NaN	NaN	NaN
NaN	0.15441827210127	NaN	NaN	NaN	NaN	NaN	0.0350177609873095	NaN	NaN	NaN	NaN	NaN	0.75351327130806	NaN	NaN	NaN	NaN	0.0726010438008284	NaN	NaN	NaN	NaN	0.0570750673405897	NaN	NaN	NaN	NaN	NaN	NaN	NaN	NaN	NaN	NaN	NaN	0.0210363111799787	0.0601294330467424	0.0732912333186214	NaN	NaN	NaN	NaN	NaN	NaN	0.0659996627076736	0.0190451484457329	NaN	NaN	NaN	NaN
NaN	0.748191356892366	NaN	NaN	NaN	NaN	NaN	0.0728330710155447	NaN	NaN	NaN	NaN	NaN	NaN	NaN	NaN	NaN	NaN	0.0777244563961116	NaN	NaN	NaN	NaN	0.0740730857777752	NaN	NaN	NaN	NaN	NaN	NaN	NaN	NaN	NaN	NaN	0.0360225484084121	0.081278053269825	0.0958374550535126	0.0375879429268738	NaN	NaN	NaN	NaN	NaN	NaN	NaN	0.0631057011109204	NaN	0.0778083830335654	NaN	NaN
NaN	0.0756356404407727	NaN	NaN	NaN	NaN	NaN	0.0395123415551167	NaN	0.884307333358808	NaN	NaN	NaN	NaN	NaN	NaN	NaN	NaN	0.0440484318709143	NaN	NaN	NaN	NaN	0.0153849423018946	NaN	NaN	NaN	NaN	NaN	NaN	NaN	NaN	NaN	NaN	0.0445037759365162	0.038990100670546	0.0306447922457188	0.0139475721457304	NaN	NaN	NaN	NaN	NaN	NaN	NaN	0.00421962030370029	NaN	0.245331204180678	NaN	NaN
NaN	0.0083200319126546	NaN	NaN	NaN	NaN	NaN	0.0565894637528783	NaN	0.0357145790593987	NaN	NaN	NaN	NaN	NaN	NaN	NaN	NaN	0.0730528918622677	NaN	NaN	NaN	NaN	0.0779968348353887	NaN	NaN	NaN	NaN	NaN	NaN	NaN	NaN	NaN	NaN	0.0500198724810368	0.0263839739909737	0.066141691689484	0.0808306187956385	NaN	NaN	NaN	NaN	0.0201802711031617	0.0738187980106123	NaN	0.0600363531738317	NaN	0.274574169704062	NaN	NaN
NaN	0.0366376043487524	NaN	NaN	NaN	NaN	NaN	0.0817129233237646	NaN	0.0326780695375652	NaN	NaN	NaN	NaN	NaN	NaN	0.0829315685380883	NaN	0.0704045867239518	NaN	NaN	NaN	NaN	NaN	NaN	NaN	NaN	NaN	NaN	NaN	NaN	NaN	NaN	NaN	0.0624185494552413	0.0503502066723202	0.0839981348064433	0.0538233949191307	NaN	NaN	NaN	NaN	0.0208341382545863	0.0488178853435504	NaN	0.0496356105242787	NaN	0.0484696269238097	NaN	NaN
NaN	0.0380041862386295	NaN	NaN	NaN	NaN	NaN	0.0580278842568712	NaN	0.0661471502037735	NaN	NaN	NaN	NaN	NaN	NaN	0.0793181464445808	NaN	0.0653078031681253	NaN	NaN	NaN	NaN	NaN	NaN	NaN	NaN	NaN	NaN	NaN	NaN	NaN	NaN	0.122349897404515	0.0269586398769682	0.0363058929186732	0.0221175662817288	0.0737490928917415	NaN	NaN	NaN	NaN	0.0254368423222559	0.0535338969743103	NaN	0.0244401129926337	NaN	0.0647634032739282	NaN	NaN
NaN	0.0149620468270208	NaN	NaN	NaN	NaN	NaN	0.117796532434342	NaN	0.0907011979623596	NaN	NaN	NaN	NaN	NaN	NaN	0.0750429819659277	NaN	0.0914778249210389	NaN	NaN	NaN	NaN	NaN	NaN	NaN	NaN	NaN	NaN	NaN	NaN	NaN	NaN	0.0411428696840341	0.0284791508093691	0.0260425599704516	0.0460779081450888	0.0480647822434016	NaN	NaN	NaN	NaN	0.0253140042912854	0.0250529191607559	NaN	0.0773688875312485	NaN	0.0213911672984502	NaN	NaN
NaN	0.0621300490214364	NaN	NaN	NaN	NaN	NaN	0.0583346134391445	NaN	0.0359639887648737	NaN	NaN	NaN	NaN	NaN	NaN	0.0273289219928419	NaN	0.0790913668650932	NaN	NaN	0.0226205185922618	NaN	NaN	NaN	NaN	NaN	NaN	NaN	NaN	NaN	NaN	NaN	0.0402210543785161	0.111484510053102	0.0354717187934188	0.033834934314015	0.0408870441849362	0.0145818447403572	NaN	0.0757104873491686	NaN	0.0283735672754562	0.0752258428780216	NaN	0.0139508070100786	NaN	0.0566912831266222	NaN	NaN
NaN	0.0677316268163048	NaN	NaN	NaN	NaN	NaN	0.0846937957027516	NaN	0.0344927073669149	NaN	NaN	NaN	NaN	NaN	0.0458421920570852	0.0779253763479822	NaN	0.0427857563932974	0.0683485116551067	NaN	0.0703725885171049	NaN	NaN	NaN	NaN	NaN	NaN	NaN	NaN	NaN	NaN	NaN	0.0711516989595895	0.125498737796701	NaN	0.0869413083670903	0.0165838259461873	0.0737731240601411	NaN	0.0301668371370936	NaN	0.0240131301841169	0.0302723580475027	NaN	0.0841192258595541	NaN	0.0111467651662703	NaN	NaN
NaN	0.0714354443554023	NaN	NaN	0.0666931322629235	NaN	NaN	NaN	NaN	0.0671188084560618	NaN	NaN	NaN	NaN	NaN	0.023441886675298	0.0752342833373169	NaN	0.0233253919044025	0.0250866100321504	NaN	0.0861877410750966	NaN	NaN	NaN	NaN	NaN	NaN	NaN	NaN	NaN	NaN	NaN	0.0299623619263967	0.0550508340725733	NaN	0.0202550729195515	0.0300995439381802	0.111807608737525	NaN	0.0790860610419842	NaN	0.871460157087605	0.0246924523601	NaN	0.0293042262202585	NaN	0.0638188231095747	NaN	NaN
0.0222323447432974	0.0621599103280426	NaN	NaN	0.0336379160089657	NaN	NaN	NaN	NaN	0.078263493412921	NaN	NaN	NaN	NaN	NaN	0.0165745629872457	0.084242818773072	NaN	0.025091341722102	0.0651536935172229	NaN	0.0328151272123397	NaN	NaN	NaN	0.0341340803817407	NaN	NaN	NaN	NaN	NaN	NaN	NaN	0.0640627910573615	0.0345252308295947	NaN	0.0363839195184177	0.0227854567581844	0.0543967824304497	NaN	0.0720297755768684	NaN	NaN	0.0228108402906428	NaN	0.0326343138896935	NaN	0.0542597118221548	NaN	NaN
0.0486908903528857	0.0447647622440269	NaN	NaN	0.0453120688497552	0.0379714394422368	NaN	NaN	NaN	NaN	NaN	NaN	NaN	NaN	NaN	0.0343582701663053	0.0456294497694122	NaN	0.0286768353267247	0.0302437952060779	NaN	0.015822689439178	0.170468893041447	NaN	NaN	0.0569142833218691	NaN	NaN	NaN	NaN	NaN	NaN	NaN	0.0941272375769231	0.0425636101540314	NaN	0.00700204439823474	0.0382550563203624	0.0214264610683886	NaN	0.0662097225686917	NaN	NaN	0.0141651651303292	NaN	0.066116736558727	NaN	0.0767447874830189	NaN	NaN
0.0433381321171413	0.062608601573169	NaN	NaN	0.0596709720286174	0.0790106548495099	NaN	NaN	NaN	NaN	NaN	NaN	NaN	NaN	NaN	0.0365826188559688	0.074380572433403	NaN	0.029874255100328	0.0638234955845576	NaN	0.0488702230188441	0.0427104354732263	NaN	NaN	0.0320928807273564	NaN	NaN	NaN	NaN	NaN	NaN	NaN	NaN	0.0574511733494835	NaN	0.0392787588928205	0.0469129062797098	0.0203316353179394	NaN	0.0204939395312245	NaN	NaN	0.0296286760649646	NaN	0.0301473878082347	NaN	0.072351265449125	NaN	NaN
0.0660632907119266	0.0518962232842197	NaN	NaN	0.405589414626986	0.0525677650038013	NaN	NaN	NaN	NaN	NaN	NaN	NaN	NaN	NaN	0.0613683186025138	0.040666727227062	NaN	0.0496371130122222	0.0659487228949825	0.0614759992430517	0.0186547181919019	0.0508437239871342	0.0848760914995182	NaN	0.0274216664622072	NaN	NaN	NaN	0.0257851009410275	NaN	NaN	NaN	NaN	0.0692063272671035	NaN	0.0455580342260441	0.0587007771463263	0.0630536664655658	NaN	NaN	NaN	NaN	0.089389069926578	NaN	0.0149363123029184	NaN	0.0211566951218993	NaN	NaN
0.0718850512277291	0.0456781145802039	NaN	NaN	0.673276441737409	0.0449318537309404	NaN	NaN	NaN	NaN	NaN	NaN	NaN	NaN	NaN	0.00938698083048046	0.021693713571417	0.308212205096443	0.0617692598215107	0.0670228176892464	0.109140203561792	0.0703769200859382	0.0479754125597363	0.0916409593123758	NaN	0.0511496381027894	0.0224640341743248	0.0306637485426979	0.0618641706378613	0.0338030722328447	NaN	NaN	NaN	NaN	0.072602273449168	NaN	0.0683524558501088	0.0824174088720359	0.0342055451148536	NaN	NaN	NaN	NaN	0.0375112027523524	0.0382248309392517	0.0671870799191145	NaN	0.0391536051822445	0.00944744804970308	NaN
0.0777805848498011	0.0350095067579357	NaN	NaN	NaN	0.0217226879104302	NaN	NaN	NaN	NaN	NaN	NaN	NaN	NaN	0.0697109674955159	0.0765929055175691	0.0696889203810793	0.0753592329592247	0.0105552837196331	0.0126232397900104	0.0251942909524222	0.0968711516206859	0.079250996082086	0.0314461847327071	NaN	0.0248016327496991	0.0573614272699973	0.0609033456055898	0.0367094962717421	0.0303606712429809	NaN	NaN	NaN	NaN	NaN	NaN	0.0515634038132846	0.0233069358863202	0.0534576889637312	NaN	NaN	0.0284536729551467	NaN	0.0441117340105022	0.0274493978551053	0.0376168909984294	NaN	0.0465435052690976	0.126270692163721	NaN
0.0679302756976997	0.0104249715235939	NaN	NaN	NaN	0.0489538882405954	NaN	0.0411806584331631	NaN	NaN	NaN	0.295563577684868	NaN	NaN	0.0700945130103858	0.0610957801480929	0.0833519702256932	0.0269039225124346	0.0974863443935101	0.051362145749322	0.0271848570499063	0.0254617563561745	0.0655433369718974	0.059256170558275	NaN	0.0566185433343509	0.0893579795502033	0.032247245594553	0.0594268220791359	0.0171552883099461	NaN	NaN	NaN	NaN	NaN	NaN	0.062564785223234	0.0421349142726162	0.0614508294132089	NaN	NaN	0.0559979117538928	NaN	0.0473771262724506	0.021613748839171	0.0591125050771386	NaN	0.036124164823198	0.0640545431454081	NaN
0.0824488137539209	0.0265906298213892	0.03516974406425	NaN	NaN	0.0191437189655041	NaN	0.0272586250057756	NaN	NaN	NaN	0.303241168742268	NaN	NaN	0.014263621432679	0.0388039926233785	0.0821405138970135	0.039946718488877	0.0652034677973767	0.0700118134582951	0.0365243761882679	0.0495200230306276	0.0311242834032376	0.0103517048020608	NaN	0.0574230737787486	0.0455845347202118	0.0806262871905088	0.020934280201147	0.0466396395967836	NaN	NaN	NaN	NaN	NaN	NaN	0.0406699774153916	0.0396774479859355	0.0561023162261515	NaN	NaN	0.0464148141166739	NaN	0.0866913094210371	0.0562879570752041	0.0439169676204489	NaN	0.135288606380953	0.0915875614423329	NaN
0.0151278820397296	0.0645369475291437	0.0118153803382205	NaN	0.0190169970738179	0.0517926705508628	NaN	0.031069195441525	NaN	NaN	NaN	0.0653351345740315	NaN	NaN	0.0232506879680612	0.0188973302463614	0.0784900192310632	0.0193306391460172	0.0188176943170883	0.0774283666702445	0.0642550466552325	0.0282446334182315	0.0798420263315638	0.0195649239070984	NaN	0.0516768591222345	0.0110194921819123	0.0261607632517407	0.0194181669458569	0.0288862003387049	NaN	NaN	0.189761870188357	NaN	NaN	0.0518542646693312	0.0375770587857223	0.0329610504826488	0.0215110190932237	NaN	NaN	0.0442996711548603	NaN	0.083522444382863	0.120300691936927	0.084257975568064	NaN	0.0977707240510209	0.0460375980895232	NaN
0.0763811255198598	0.0181031191395329	0.0776734844621063	NaN	0.0924016659236376	0.0593527399263709	NaN	0.0581514192535241	NaN	NaN	NaN	0.0750975030067105	NaN	NaN	0.0377990171273807	0.0433849306899563	0.060915593709115	0.0694897435120765	0.0381594595390557	0.281988308355674	0.0231224444763035	0.0295197186880473	0.0454981193212178	0.0595104011660146	NaN	0.0680432508116929	0.0361189855734554	0.0671975513328455	0.0693170599638517	0.0547551163334985	NaN	NaN	0.052175442867751	NaN	NaN	0.0425342636808851	0.0322291106134767	0.017626499106551	0.0868426273603496	NaN	NaN	0.0370237197148082	NaN	0.0668808316138849	0.0391691763190478	0.0426568188368898	NaN	0.0380780119604883	0.0468305698025067	NaN
0.0991271634926716	0.0143643469362679	0.0527351427073286	NaN	0.0347646234827593	0.0360188489606909	NaN	0.0737689048507291	NaN	NaN	NaN	0.0413106853508185	NaN	NaN	0.0143826479862179	0.0314335359812712	0.0889881608537587	0.043875680679767	0.0697277652951727	0.29482737778248	0.0693906417523054	0.0312737643375126	0.0230287708770658	0.0602924448585128	NaN	0.0230488386071736	0.0939434195024439	0.0496567815883152	0.0560427202650552	0.0656996112356502	NaN	NaN	0.0160384518615494	NaN	NaN	0.046960764706383	0.0394018116863074	0.0159302508401815	0.0319072346456697	NaN	NaN	0.0221860913304115	NaN	0.0468544028571818	0.0665614675328227	0.0752110635041746	NaN	0.358960023336346	0.0848351454835359	NaN
0.0966328491980661	0.0464954235909957	0.0226282562987412	NaN	0.0682403072649808	0.0523627827615274	0.647052116248807	0.0501711550484069	NaN	0.0153136339696923	NaN	0.0344009965715134	NaN	NaN	0.0214293520788449	0.0642301124061705	0.0438467073376808	0.0582984865062722	0.0713384338833652	0.0652381041190901	0.0500706264954174	0.0549829182442386	0.0340595358368406	0.0665732037582902	0.0985968911825127	0.0953813746491294	0.0265060863809325	0.0222478786630096	0.0377404427407622	0.0584034400725815	NaN	NaN	0.0357359106586598	NaN	NaN	0.0420462212093719	0.052918044130022	0.0793825781576242	0.040553222880528	NaN	NaN	0.0552646943569192	NaN	0.0427034262858142	0.086987867793637	0.0329065889244233	NaN	0.31820439964166	0.0417619516284755	NaN
0.0654577205997624	0.057463468799552	0.0205468111408899	NaN	0.0718797508141133	0.0816380061124944	0.0345122595936464	0.0315875419980019	NaN	0.0157953233451869	NaN	0.0619863805078306	NaN	NaN	0.0662835344195957	0.0424160031667172	0.0227437120911285	0.137212954226791	0.0592405843070307	NaN	0.0106175444885305	0.0285651284773408	0.0967592302142581	0.028364770526959	0.079808623170769	0.079333846680913	0.0172942537329417	0.0255898914773765	0.0278208306139238	0.0393844730715154	NaN	NaN	0.0178622930857645	0.0672710963923446	NaN	0.0413886875918958	0.0402818199751276	0.0699657114815776	0.0803230218133948	NaN	NaN	0.00629219271563705	NaN	0.0403223507398834	0.0746116844636033	0.0243933968876838	NaN	0.059194746449037	0.0373620715077171	NaN
0.0232956493483668	0.0233661871718641	0.0188997942758166	NaN	0.0209598623154176	0.0242260248383519	0.0702345661308618	0.0500801723633645	NaN	0.0209585324587441	NaN	0.0209769067309874	NaN	NaN	0.0417011402859865	0.039219295679291	0.0692075708854611	0.054814055566408	0.127001977288889	NaN	0.0230136108155932	0.0386805354566753	0.0132142368460671	0.126591752942577	0.0502053622485972	0.06499107467042	0.0614453944257078	0.0186567827912081	0.106037466267714	0.0209540963537581	NaN	NaN	0.0421548725277464	0.120868614058269	NaN	0.0436895858848212	0.040037499790919	NaN	0.153287007082278	NaN	NaN	0.0775557891072468	NaN	0.038530885154224	0.0552713743992061	0.0599801521548915	0.0969352628229672	0.109959185268809	0.0363400512403339	NaN
0.0944359168536552	0.0122005373950408	0.0338764782602237	0.0289037623451743	0.0504590108380517	0.0717151234559946	0.077262268543981	0.0629678612206063	NaN	0.0313620976423527	NaN	0.0264288906172317	NaN	NaN	0.0467995429737494	0.0280606654294699	0.0567699432538093	0.135505966271019	0.0809761288555321	NaN	0.0696723246782219	0.052481279385038	0.0617463826346469	0.061814520791839	0.0182413142786406	0.0270639339358468	0.0376318484440874	0.0514804778042072	0.0876361565866255	0.0439044714604341	NaN	NaN	0.0243026110969224	0.129336326154296	NaN	0.122296268849	0.0325392842690014	NaN	0.0972620329435276	NaN	NaN	0.0701334885501591	NaN	0.0345453283265522	0.0295927287609845	0.0343165229439441	0.0439847443440857	0.0741192862043951	0.0196401511623419	NaN
0.0306025512011917	0.0557158328373231	0.0482449352703735	0.055037866710577	0.0170108237227195	0.0582806439636281	0.0746356481681408	0.0375544642654054	NaN	0.066033182416192	NaN	0.055326839928781	NaN	NaN	0.0905512634299832	0.0067998865555838	0.0425534522253636	0.0289481452548289	0.146724928920026	NaN	0.0390971770407245	0.072207970638334	0.0382921865447966	0.0378819279126061	0.0576444121724175	0.0450726095780029	0.0562932318905146	0.0306661713858498	0.0499526027074006	0.0238988110190959	NaN	NaN	0.031308133321248	0.0918084893386609	NaN	0.0143544863081585	0.0196864916284129	0.635829677997643	0.043223688598091	NaN	0.0567605095730649	0.036889631958072	NaN	0.0317786871450662	0.0177097953258041	0.0416367932858898	0.0206466299775307	0.03909784671872	0.0587438543929498	NaN
0.0474655855478526	0.0685670829286785	0.0538423220984367	0.0248940485259876	0.0638018618887299	0.072726599401445	0.0360507289335287	0.0549580641951673	NaN	0.0262230409718384	NaN	0.0843614868076443	NaN	NaN	0.130504459003595	0.0360778541220876	0.0470682619843304	0.0271530574290083	0.10979789814457	NaN	0.0766879462383159	0.0389553944729521	0.0479177692209471	0.0655685312332911	0.0840502802659892	0.0358698422980522	0.0743466426071648	0.0350161289126614	0.0307777273556603	0.0626019792279259	NaN	NaN	0.0266728374768054	0.0147263925721292	NaN	0.0346964502670273	0.0439112982644279	0.608172900425843	0.0379176592089886	NaN	0.0811271988888911	0.0562416998584068	NaN	0.0325131782303567	0.0261436207955851	0.0512604597419829	0.0502538289336429	0.0444391145941379	0.0775450084946709	NaN
0.0160528742457659	0.0580437892733232	0.041756024962569	0.0342940841781951	0.0719520501276154	0.0692946908809869	0.0497752991700145	0.0730789697065767	NaN	0.0379656178759752	NaN	0.0451131622975311	NaN	NaN	0.118012992055446	0.0617330019728804	0.039698439996383	0.0170298501002669	0.031809699301897	NaN	0.0941033974929979	0.0216047436184904	0.0549788333604228	0.0917561977864912	0.105304849937507	0.0236015327011112	0.0771002400584194	0.0718751497188081	0.0323900159867766	0.0857730827622919	NaN	NaN	0.0871294134842858	0.0437793441053604	NaN	0.0120063077746685	0.0455813719132986	0.563363278692882	0.0353500637857923	NaN	0.0479592966562989	0.110405661095863	0.0629103979958137	0.0309657456025253	0.0332619281126286	0.0739709629952279	0.0539175280844221	0.034471540130862	0.0277474645636971	NaN
0.081010077622294	0.0326642725070008	0.0621870851287605	0.0383517082464491	0.0361204882758895	0.036480421368909	0.0764769740040276	0.0687346403488933	NaN	0.0856414178099679	NaN	0.0748686199927576	NaN	NaN	0.0137651299826468	0.0316572945195341	0.00984058225423131	0.107259104172217	0.0751344872061438	NaN	0.0843249944146965	0.0297947516772739	0.0600719278577719	0.0107997340317623	0.0702072952741957	0.0114253394712657	0.0797821606530995	0.0730199083759397	0.0439088687034245	0.120615013291432	NaN	NaN	0.0463969655461532	0.0512766215845771	NaN	0.0833866404903824	0.0410015632247604	0.0238568727722441	NaN	NaN	0.0415932237483638	0.0287514109069984	0.034332258188177	0.0272296965818244	0.027256766038638	0.0496539897867231	0.0486598196612409	0.0585219975307545	0.0721645575206462	NaN
0.0162133323316141	0.0413121263595846	0.0569905410174682	0.075227829801306	0.0498768429340021	0.0418590845914954	0.101940366861188	0.0598035187090689	NaN	0.0365805638201032	NaN	0.042804315987861	NaN	NaN	0.0782990873594463	0.0299042285932532	0.059754686062076	0.073258612360085	0.066300147377548	NaN	0.0667134473531908	0.0460045684657055	0.0137834084570921	0.0150858244441458	0.0334584403075553	0.068887843600129	0.0228264038754261	0.0882243168332068	0.0499398836927881	0.122537897379796	NaN	NaN	0.0573901916929671	0.0955246922283716	NaN	0.0957808497338561	0.0635316997003467	0.094118454008921	NaN	NaN	0.0244197169211606	0.0163466544357777	0.0213166592885354	0.0681168162848493	0.0202738482678108	0.0892083962759488	0.0313624948793003	0.0427712207102353	0.0242278973198311	NaN
0.0847404447341285	0.0462405221921468	0.055172771465329	0.06927196133768	0.06193968790859	0.071019450517195	0.0435563113236805	0.0218319465334717	NaN	0.0785906313660105	NaN	0.0412005972928924	NaN	NaN	0.0444722524112455	0.00951572481320572	0.0269875541208018	0.0110470533218874	0.0487559676813834	NaN	0.0761526347605908	0.0132883577329999	0.0641350999311577	0.0414707310631503	0.0198383360461637	0.0609252493902148	0.0297555896658718	0.0383821229130217	0.0681157222453879	NaN	NaN	NaN	0.0633358298260546	0.095080527693674	NaN	0.0805395730476609	0.0672904955504034	0.0729352229354792	NaN	NaN	0.0249920215918759	0.0370521135875492	0.0297231292984734	0.0199602389164692	0.00891711241645554	0.0797868484820752	0.0524064572782562	0.0516090937733088	0.0530316331358901	NaN
0.078409164610505	0.0240787536707974	0.0550009474289151	0.0420837561939748	0.0490217337354114	0.0556716626565338	0.034528259572249	0.0780839104552143	NaN	0.0354276333609653	NaN	0.0287413946012257	NaN	NaN	0.0369952816564251	0.0188759779405365	0.109566139217287	0.0618490314918505	0.013830072549768	NaN	0.0146610211257499	0.107709656900765	0.0859353801250777	0.00763126950255075	0.0557893120843128	0.0534350216122447	0.0722978164557048	0.0521413239569189	0.094291993718852	NaN	NaN	NaN	0.081108689775783	0.0541395401291689	NaN	0.492694175881511	0.0906431572502376	NaN	0.0593465267486904	NaN	0.0879993534871842	0.0249169994959816	0.0488882418947698	0.0313484919700888	0.0249095446623055	0.105096123702225	0.0213010810495726	0.0503163728578014	0.050562192519931	0.0895792413152268
0.0348691886824003	0.0255778062109942	0.0561025177293948	0.0543742906952537	0.0915796554285579	0.0830921459599397	0.0644677249674225	0.0356059369865591	NaN	0.0721391253711491	NaN	0.0605510904205805	NaN	NaN	0.0369662000493704	0.027206265628159	0.0267200880400352	0.0249230805679815	0.158704682895239	NaN	0.0751395880450138	0.0664412792394093	0.0490522899315675	0.0738892331841041	0.0494937222278759	0.0445763135973647	0.0790913253084039	0.0344057289272323	0.0728472414075281	0.0525276770723596	NaN	NaN	0.0734774112734617	0.0743227961190928	NaN	NaN	0.0568273540872833	NaN	0.0722084212138251	NaN	0.0887077334999563	0.0750191362278081	0.086640442732661	0.0625877722152173	0.0282655567450387	0.122881460907412	0.0481768159687953	0.0444114083458669	0.0245438210788825	0.0911857456571801
0.0441743768381395	0.0928152598945864	0.0381228297634802	0.350849542002398	0.0602913257502951	0.0748602224782873	0.0727504015589507	0.0744375683251248	NaN	0.0545066331393459	NaN	0.0280657989464783	NaN	NaN	0.0276552155073867	0.0660107145583299	0.0745585004508489	0.0260587672530916	0.0421969126163949	NaN	0.101460986633369	0.102586599768524	0.066108486243917	0.0395161987103546	0.0764016685621545	0.0633272710041964	0.0616136322667691	0.0320292319601481	0.0768300123930966	0.0264401916354695	NaN	NaN	0.0839382147109984	0.0259940180456693	NaN	NaN	0.0613966917016441	NaN	0.0440343081985412	NaN	0.068960881312202	0.0178788328314045	NaN	0.0429009801921808	0.129548646171924	0.00957426301797794	0.0745411388573483	0.0224677721189662	0.457799894798755	0.0768381731516616
0.0344800871084948	0.079353312361444	0.090221676049225	0.473574997390752	0.0960072156102524	0.0458735478106875	0.012235830202927	0.0447786112109441	NaN	0.0492680505552482	NaN	0.0242160523078447	NaN	NaN	0.04379717449841	0.0663024922282611	0.055787875749832	0.0573163166024935	0.0781873164683037	NaN	0.0418133119577766	0.0936166449865781	0.0458606608894282	0.0257008134308525	0.077847376589399	0.0352281536528259	0.045884840434706	0.0487615207376113	0.0175503366774225	0.041509746459093	NaN	0.0203247219217377	0.0693360149180419	0.0188252257278089	NaN	NaN	0.0511434383379373	NaN	0.158137506711555	0.0608415207944555	0.0554980793370207	0.0331818519778426	NaN	0.0366244714777491	0.0204469387363896	0.0110514532450589	0.0454140767746858	0.0135616700562155	0.437869198519948	0.0971593214242844
0.0350433817330652	0.0538604107582081	0.0679780325640832	0.0976212370601446	0.0420325939203769	0.0500610974383524	0.0453501688883189	0.0864930911040866	NaN	0.0362909983925111	NaN	0.0729720171904593	NaN	NaN	0.0404968816087695	0.0404114985038659	0.0333282043502303	0.0395024970664798	0.0179842544119556	NaN	0.0509093157917396	0.0459697491477803	0.0795007024746292	0.0741474044939909	0.0304628889692676	0.0367704022317154	0.0650166011379692	0.0608523008350517	0.0209896051832033	0.0486816584030704	NaN	0.0565981673287554	0.160746740101323	0.0359689742158005	NaN	NaN	0.034900939220227	NaN	0.0621099661561662	0.0638819627167267	0.0936965958630281	0.0562494663659342	NaN	0.0254684150977915	0.060717500264746	0.0354545485026131	0.0397714931065664	NaN	0.0661290479873212	0.069122455558962
0.0790441412475491	0.0415211269701337	0.0282048582862163	0.0366071028392686	0.0580358661139295	0.0638356455288891	0.0871728107165141	0.0687435641776719	NaN	0.0386484693494679	NaN	0.0421634152112203	NaN	NaN	0.0516472330180515	0.0635125939694442	0.0405695820541673	0.0150269455050262	0.0612206111472067	NaN	0.0639113833108283	0.0321053033805766	0.0568452490799921	0.0390059763846224	0.0677370150722908	0.0869789138945347	0.0262944230486303	0.0463176373481178	0.0299852086918488	0.0673196420633569	NaN	0.0490301410548804	0.0583685384867137	0.0349461254432508	NaN	NaN	0.0794190660024412	NaN	0.0477812548282758	0.0516530122203054	0.0734564258635456	0.0388088760884425	NaN	0.025624846164404	0.0462151433902558	0.0266183228030826	0.086832085982832	NaN	0.115533178693273	0.0330911821612459
0.0546134342579799	0.088592818069614	0.079001531810605	0.10260485563598	0.0587231050485929	0.0423493760897314	0.100769354640265	0.404152601632504	NaN	0.0383306880176205	NaN	0.0179450855378294	NaN	NaN	0.0402579114400222	0.108255127268557	0.0215264364097505	0.038023915929426	0.03736625102049	NaN	0.0587596662503977	0.0341408199482786	0.0655462586421565	0.0427466091611458	0.0282454177851547	0.0806167235610239	0.0425648004518585	0.0534000142896236	0.0754123228754384	0.083425394592192	NaN	0.0559229582292098	0.0759946198401472	0.0245558160198145	NaN	NaN	0.082369955106798	NaN	0.0369218216485797	0.116114251907542	0.0647808491373284	0.0483157914612094	NaN	NaN	0.0255461548894606	0.0217086103826625	0.019811880746326	NaN	0.0350941787431811	0.0446934637369936
0.047675552478089	0.0237131286220344	0.0697395348468239	0.0716325638180712	0.091678401332243	0.0419161337874135	0.0433155590813461	0.299843244815082	NaN	0.028585698017447	NaN	0.0479455255523647	NaN	NaN	0.0674727617437731	0.0358138400603054	0.0393194481159308	0.0364574317548326	0.0211254591881737	NaN	0.0568173908375424	0.0330756928133917	0.0227104564736789	0.0335035083885938	0.0366632792713928	0.044377782020736	0.0490486924441796	0.0602545722355487	0.0749758460494563	0.0314384626650768	NaN	0.0513874760740944	0.127979698904548	0.0663323699391529	NaN	NaN	0.104037944318298	NaN	0.0261782035556282	0.0813247900407184	0.0124657492974383	0.0163430089711509	NaN	NaN	0.0392745902246941	0.0551665092880149	0.0138441588802167	NaN	0.0768161415856671	0.0448242732506755
0.0395031098293509	0.0169692439755878	0.0752704949516508	0.0546918627931578	0.0837158364284619	0.0419346261809294	0.0528644539179305	0.0467660547827147	NaN	0.0442584246398024	NaN	0.0647671778887488	NaN	NaN	0.0875598040367872	0.0406533356930847	0.0630518107795109	0.0799825386675513	0.0407088337807941	NaN	0.061175676724487	0.040804677224341	0.03909325792975	0.0655875569102226	0.0317048469693821	0.0966313311128109	0.023707458439472	0.0775907393807342	0.101599696011609	0.102698238106863	NaN	0.0636860959153043	0.0228207227378755	0.0164696686971177	NaN	NaN	0.0444779224421512	0.179636121830809	0.0536766541188442	0.0520963125167222	0.0304131611589062	0.0601561205034393	NaN	0.0139873159697207	0.0683111736605089	0.0792918490939172	0.0812457126964431	NaN	0.0699562924113511	0.102077829302868
0.0828507479828101	0.0420280375567685	0.0786480567887624	0.0465233742169203	0.0406488131743514	0.0670106513918294	0.064621380025296	0.0209698285930326	NaN	0.0531964009816314	NaN	0.0767013516971928	NaN	NaN	0.0755296011344861	0.0412570484071151	0.0479593197857395	0.0308811476036885	0.0261935981752215	NaN	0.0475063311537616	0.040576340799752	0.0674503111315347	0.0335770219855534	0.0584375633683757	0.0707915887563458	0.0724310976563958	0.0314049338702543	0.0286712203782734	0.0546238924966421	NaN	0.0333813009582366	0.370988802431836	0.0379314717196006	NaN	NaN	0.0308722319264827	0.337969935219432	0.0489213013926629	0.0721697235596956	0.032001876598163	0.0197262463999012	NaN	0.115067355569657	0.0482225515367956	0.0710620370070586	0.0381161575910526	NaN	0.0436614479600353	0.132079872218788
0.00690916841612297	0.0282659562404395	0.071247764507556	0.0259536900305426	0.0255477005523274	0.0589770281705541	0.0424281439722186	0.0264251865597187	NaN	0.0465570292800578	NaN	0.027165362218881	NaN	NaN	0.0442687601411673	0.0144506059637024	0.0817804396832393	0.0539896612810047	0.0284742279647764	NaN	0.0333525224356581	0.0611570015570102	0.0449102819201717	0.0226736154164736	0.0947023191151752	0.0188883003858993	0.0490802553148189	0.0261369252720308	0.0112804277544397	0.0289945699826785	NaN	0.0315180513559156	0.40944475116376	0.0708348679443066	NaN	NaN	0.0268870844057348	0.248274140608074	0.0458266687466744	0.0183367141995257	0.0237306091649446	0.0321524270680141	NaN	0.0537399535518778	0.0146980740459783	0.0580934954844735	0.0651772851307034	NaN	0.106627090423224	0.079493103728976
0.072634036021614	0.0362442581542934	0.0471312689931329	0.0620251098005862	0.0200305133613724	0.0346909930001563	0.0281072389210842	0.0667486409948553	0.0693702351268123	0.0247564384914373	NaN	0.070832428956842	NaN	0.503232946114799	0.0324697113491163	0.0399856397763705	0.0503193940243642	0.0409220400049356	0.0190895273527827	NaN	0.0369558480989013	0.0129522660964205	0.0333483591420726	0.0336606880255256	0.0414908828793505	0.0303037874580598	0.0784993731439807	0.0672534153415423	0.0190857348360518	0.0210514297737966	NaN	0.0804441839268872	0.0797604001572247	0.0417268268696262	NaN	NaN	0.047686856969347	0.317716887622835	0.0271241560412913	0.0170090052137157	0.054611576683893	0.040176130053593	NaN	0.0451949681694798	0.0714345639433632	0.0406730350835901	0.0380436767977654	NaN	0.0807730967572479	0.0605481551207612
0.0678288727854864	0.0535664788037688	0.0475538516541374	0.0396049507703813	0.0513627909864272	0.0240868127466966	0.0481106151862712	0.0399267588625199	0.0375615932610271	0.0508308791992815	NaN	0.120306177679173	NaN	0.0469426747310839	0.0279112221832203	0.0438205835568822	0.0463350004599126	0.0650923724677555	0.0475317714440075	NaN	0.0516398772481599	0.0293205152180464	0.0557709691658086	0.0507686930400315	0.0514324804650339	0.0388186567657011	0.0547008925478075	0.0637856413552135	0.0674136282741544	0.0203635273757601	NaN	0.0428165149654123	0.0367652312307718	0.0457348757746115	NaN	NaN	0.0344569850767488	0.182369609511268	0.0100291453384206	0.0625800107790111	0.0235269091668445	0.0316793146504548	NaN	0.0354877733176145	0.0535326841034907	0.0629264510353644	0.0288473977497282	NaN	0.054757488125703	0.0380202187568164
0.0682786217389556	0.0343935862924489	0.108310818149428	0.0594405415245565	0.0670662424986985	0.0191934502951131	0.0628875886402954	0.0120679923659849	0.0367766527072956	0.0687129068589691	NaN	0.0236980762164576	NaN	0.0663111033180657	0.0713377204168994	0.0464650941948707	0.0679832891615171	0.0998779905255751	0.0717511597199518	NaN	0.0416712081700616	0.0331720464937224	0.0514155611609361	0.00745010546163542	0.0523067808029159	0.035197811759255	0.0280754890758353	0.0299974783446607	0.0305385107607544	0.0429607651737487	NaN	0.0595363820317671	0.0781149923166743	0.0706101115897708	NaN	NaN	0.0583787390701489	NaN	0.033825732548403	0.0302494108900543	0.036715538104284	0.0800732713802367	NaN	0.0403621037676336	0.118753404514123	0.0813635398252878	0.0385001865493347	NaN	0.0522494567313681	0.0336474357848496
0.0123646987158904	0.0572704674264893	0.0781402515848747	0.0247726480211572	0.0110909184403383	0.0315722708715767	0.0373856961664619	0.0386274669366685	0.102017275432356	0.0700232218914159	NaN	0.0176814233002913	NaN	0.059904307872046	0.0360309717994766	0.0235603312879059	0.0740599084377453	0.0635018476970766	0.0507112864688679	NaN	0.0739118218052364	0.0497618281133068	0.0339431551447831	0.0783765082188281	0.0165198564299334	0.0313907962276313	0.0200585997439964	0.0464705700815957	0.0677188436743348	0.0337201032985585	NaN	0.0459816471797365	0.0233913715662612	0.0162684998748264	NaN	NaN	0.0227390585772314	NaN	0.0581321385034549	0.0360942638619341	0.0795822560021327	0.0463200600286343	NaN	0.0502840501213048	0.0785868672987324	0.0515378156039624	0.0722338047873975	NaN	0.0268105229862765	0.00628370911874777
0.0559732143742314	0.0545582349591982	0.0922694503145918	0.054152114937276	0.0608928802526869	0.0390538458330779	0.0457187356388895	0.076889844996854	0.114655784764968	0.0339695543704423	NaN	0.0214241783409333	NaN	0.0344401550089421	0.0164082749210591	0.0279923152690292	0.0552789388963966	0.0772989586242064	0.0170463519526505	NaN	0.00802490066234415	0.083679560779441	0.0810117318953194	0.0520828190931659	0.0467812655315986	0.0450198920320077	0.0412244635881035	0.0436017240212109	0.0191149333905429	0.07393562482797	NaN	0.0537657419007137	0.0749200290237373	0.0206436410705603	NaN	NaN	0.0629829001325875	NaN	0.0513198507657493	0.0421992369659794	0.0476532948705179	0.0907836537169986	NaN	0.0684011412892797	0.0698171267078325	NaN	0.0399540998460347	NaN	0.0853820828399026	0.0310959421723697
0.0585321773977632	0.0581037738381139	0.0600290967064824	0.0251000550732364	0.0512456684970149	0.0485365702491623	0.0596859530602537	0.0424815157880447	0.051314442331888	0.0420879599423271	NaN	0.0335306374417937	NaN	0.0318414926666562	0.0500710578717174	0.0828619338697406	0.0036133842813253	0.0442978430073826	0.0505935023968904	NaN	0.0699451516931375	0.132359871461899	0.0271713920718101	0.109395377546921	0.098760290471075	0.0264598969597146	0.0256471827106747	0.047064061772729	0.0528861245972036	0.103161583352434	NaN	0.0482118458188825	0.0817586913299078	0.0796157057771407	0.064280333936211	NaN	0.0715473651307423	NaN	0.0694923093389986	0.0119680191033672	0.117256527293608	0.0347903521196832	NaN	0.0481481190451377	0.0492693978306728	NaN	0.0537841654269507	NaN	0.0659920449196962	0.0200603066098722
0.0295857496179307	0.0546237720600465	0.0326688717145407	0.0873207730639686	0.0719326852087405	0.0555443131736545	0.0540489930833197	0.0691210127397241	0.102987444035974	0.432451303869801	NaN	0.0221253085752463	NaN	0.0757924548679102	0.0337101577538661	0.0428869717841792	0.0606777204054706	0.0545689702210898	0.0280556501405685	NaN	0.0769601442674483	0.0406487937250165	0.056429128783644	0.0759397161957691	0.0587649929349028	0.0343633006144135	0.0417683915410418	0.0103738034160553	0.0266443772585658	0.0218663590512897	NaN	0.0283442413360184	0.0784495176188745	0.0673118952866495	0.0294969250009284	NaN	0.0487202905648483	NaN	0.0832726924414905	0.0431774234674365	0.0584072302210305	0.45575515475314	NaN	0.0119315367901208	0.0699096711909878	NaN	0.0657368874352482	NaN	0.0560353506022021	0.0285099002400013
0.0728177083876627	0.0395840164139409	0.0687140622879591	0.0105671582691073	0.0724940047469445	0.0787473911132608	0.0564467249402223	0.0138914838305766	0.0515065663514019	0.28653790327555	NaN	0.0146940392174966	NaN	0.0389222860899904	0.0189602216906457	0.0525760319015427	0.0293974572840186	0.0281691097728332	0.0748096006023397	NaN	0.0121303422150403	0.110183617759446	NaN	0.0729556978763754	0.0542038437258902	NaN	0.0284833552007623	0.0255762994591462	0.0383050454681792	0.0371622274241884	NaN	0.0162829925602645	0.0344413038861342	0.0268452540056027	0.0660346950842494	NaN	0.0734585486867752	NaN	0.066651070917239	0.0126712515533351	0.0281539019616347	NaN	NaN	0.0860547233117516	0.102250450721547	NaN	0.0398496951909276	NaN	0.0509982966355156	0.0475274066455768
0.0332748217694019	0.0402668803221582	0.0378332108714803	0.0406044169286081	0.0724720094279062	0.0769450523815468	0.041957665905634	0.0416215045235707	0.0293053754876055	0.238896561116333	NaN	0.0117128034343377	NaN	0.105715131354567	0.0103374289111113	0.0509813016075574	0.0391079742042071	0.0195035125758561	0.122526423098362	NaN	0.0708217715433435	0.0313789533521149	NaN	NaN	0.0327034872789996	NaN	0.0924470079664756	0.0373691100516609	0.0440334422860052	0.0629394899928304	NaN	0.0540495557511517	0.0511695179664323	0.0101150652402951	0.0289917688972523	NaN	0.0558544755839567	NaN	0.0570243065668733	0.0381236915799958	0.0249996580727329	NaN	NaN	0.0703408624472586	0.0187412076203929	NaN	0.0576886059552227	NaN	0.0861528983190448	0.0330785586747063
0.0132773832751913	0.027140083393119	0.0790665966162101	0.037214390969748	0.056525995000934	0.0286460442210522	0.0195739731893206	0.0663409291485308	0.0318562123791962	0.512776501598792	NaN	0.0293842475304868	NaN	0.0333364833204768	0.0410157660981505	0.0489990278858273	0.0631895388924799	0.029783102193802	0.0751808635881964	NaN	0.0215060426612626	0.084770918054831	0.0304301806228657	NaN	0.0318806557442322	NaN	0.0675559369420782	0.0528415651660363	0.0235389135727494	0.0445405110293855	NaN	0.0404588112810357	0.0891006535783611	0.0524982083861683	0.0894179660176281	NaN	0.0207973573104796	NaN	0.0351619361439925	0.0603596252701844	0.0694624394252348	NaN	NaN	0.0264986069341981	0.048118944547251	NaN	0.0318433314993174	NaN	0.0400261994645425	0.0316613480753603
0.050208547809415	0.0651235397074498	0.0246813517210844	0.0619857453994965	0.0449142838288883	0.032528605397468	0.0617704477906979	0.100960951416329	0.102323700665549	NaN	NaN	0.0288974076434385	NaN	0.0422755397927922	0.0801193209163211	0.0504195149478354	0.0316880277572102	0.10138398788416	0.0570245846281597	NaN	0.0647455501574516	0.0530508944965338	0.0656140645789397	NaN	0.0493977499097028	0.265387133588682	0.0704486592382565	0.0702594730020995	0.033867814001148	0.0661252589557032	NaN	0.0614476309369459	0.138398365039575	0.0664803817760089	0.0929881392431626	NaN	0.0329793468966499	NaN	0.0435716792860105	0.0441964496656729	0.0822301256662143	NaN	NaN	0.104497384174217	0.0671972810738134	NaN	0.0755712527423375	NaN	0.0733493611630469	0.0480835548029272
0.00996144983223256	0.0655755240974554	0.0748696113100905	0.0517690290873433	0.0274218018745756	0.0601230044902198	0.0329010985729455	0.0266496122308994	0.0734604097534308	NaN	NaN	0.0343461288675531	NaN	0.0575700827906274	0.011663350633469	0.0683863032294096	0.0820734395192373	0.0567629367731005	0.0627412869774974	0.3869366320092	0.0865664414211241	0.0478179233314953	0.0895342649891771	NaN	0.135044837869289	0.261646019464174	0.105611584605049	0.0123608414075198	0.0360653375450139	0.0221694696156673	NaN	0.0451329087952768	0.0675930463733157	0.0320900438905122	0.0580202013210405	NaN	0.0776120639188076	NaN	0.0828942228410868	0.0335122908818761	0.032684874890354	NaN	NaN	0.0322621249843719	0.0645409517128258	NaN	0.0574984344230588	NaN	0.0506651572636792	0.0524005215692376
0.0357817861593373	0.0495993972160414	0.104221426620916	0.0408864220683532	0.0250325112579883	0.0814629452931781	0.055067267313521	0.0311942589959917	NaN	NaN	NaN	0.0720758981797488	NaN	0.0660319074022901	0.0567477887208801	0.0823954720754459	0.0535402251056888	0.0662135152510673	0.113294978908748	0.0549457263952007	0.0582276353453508	0.0372188593957343	0.0734334690261186	NaN	0.0156512095689347	0.659219325604287	0.0161562109387349	0.071308586484295	0.0325765947319039	0.0245703265650263	NaN	0.0510524947993212	0.0354472092567916	0.0542506556692166	0.0637683165273148	NaN	0.0168045666645915	NaN	0.0906882923627954	0.0536096084440602	0.0480303288675375	0.44068537003674	NaN	0.0899288848177191	0.0273667502136956	NaN	0.0838958147205932	NaN	0.0386062884623575	0.774163948176359
0.0522624733074656	0.0773428150021043	0.0368184462463561	0.0176720456210753	0.0719623922566004	0.0418038874296703	0.0390400516345105	0.0821898723133646	NaN	NaN	NaN	0.064701424444247	NaN	0.0596864508874689	0.039188782731457	0.0236150425730116	0.0385394092745312	0.0658830522946259	0.0281935371031489	0.0726476595952266	0.0595528065748678	0.0239688297391821	0.0369793559259364	NaN	0.0785468166434067	0.323066823953481	0.0349515182832441	0.0404877320947116	0.044085813170811	0.0715988674618988	NaN	0.0524017665836001	0.0139458500032455	0.0967888402842531	0.0883801953775564	NaN	0.0348320929627753	NaN	0.0860705970462476	0.0998584653634731	0.0779121788689329	0.0722453251478052	NaN	0.0132505056050991	0.0523167513984963	NaN	0.0390657806776055	NaN	0.0684460988920753	0.0798540325024903
0.0403543005507026	0.0396679361152731	0.0330199805605158	0.03211067298916	0.048175560686921	0.0710534562290051	0.0184705684233812	0.0418979715097663	NaN	NaN	NaN	0.0064591928804419	NaN	0.0767593996698504	0.0237350693249452	0.021116982507937	0.0208735609465075	0.0280396917237925	0.0874914437094543	0.0583205675972019	0.0419779105675323	0.0349000978423921	0.0552835869602574	NaN	0.0998734435407649	0.233931469406934	0.0833212716828372	0.100304206093077	0.100183496860035	0.0383815707860619	0.0865494277039551	0.0597214942781715	NaN	0.00957942305414917	0.0423798963894447	NaN	0.0310501200236896	NaN	0.0303038144077741	0.0676133885890888	0.0249584348893542	0.0691929814780953	NaN	0.0374305857241002	0.0440977219785815	NaN	0.0644258604670655	NaN	0.0341963349934878	0.615822988774507
0.0722120663166485	0.073835062012484	0.0611346373756961	0.108427485128394	0.0464497514181472	0.0543282075093694	0.0464492925804161	0.0356387821605801	NaN	NaN	NaN	0.0232626138131475	NaN	0.0805928990667298	0.0710242082988153	0.0702463036133578	0.0388736444872489	0.0147053963182509	0.0892376223008489	0.0191083064983209	0.0265091496778877	0.0264814905618525	0.0573720472955165	NaN	0.0465106245845932	0.204498709446612	0.0618934175203974	0.124834006236786	0.0345701600845388	0.0292747208350775	0.0206221903250886	0.0184066890304621	NaN	0.0425181394529951	0.0336740510925591	NaN	0.112886345244158	NaN	0.0335775572749106	0.0221850611993085	0.0691606447993491	0.0268258484834383	NaN	0.0316857648002977	NaN	NaN	0.0167294885164555	NaN	0.0523449718525338	0.0402204667836804
0.12228163368422	0.0847102329588928	0.0328589755264969	0.11553403931142	0.0512398236969966	0.0674351427661057	0.0691805473287651	0.098124012088826	NaN	NaN	NaN	0.0393413350853871	NaN	0.0183418574365965	0.0452640233674558	0.0512256084502821	0.0606183936247645	0.0831598529862713	0.029012223772862	0.0430253097328043	0.0423035803583618	0.0172686731619456	0.0613893579664189	NaN	0.024589637613953	0.158124559377194	0.0297865284870592	0.0774931631379819	0.0843925167987414	0.093448588056281	0.0986802895804317	0.0291505896355358	NaN	0.0677817887751047	0.0927561855328932	NaN	0.0761222429786218	NaN	0.0242811899583302	0.0970309644419356	0.0173014254724927	0.0881969349038459	NaN	0.489190760681854	NaN	NaN	0.0314725957683938	NaN	0.0657126919156688	0.088823413230785
0.0247351065029512	0.14196945700138	0.0572558981427705	0.0478906399869892	0.0467266663568325	0.0767124356495926	0.00837605407628298	0.0247889438147111	NaN	NaN	NaN	0.0253409778525751	NaN	0.087944148425172	0.0404675130121392	0.062263500879243	0.045511917623285	0.077265373870151	0.0377838341893899	0.0192305064311096	0.0659444095862467	0.033567478063659	0.0263447026003424	NaN	0.0710165525518132	0.377848316215435	0.016328550205321	0.0446149583295557	0.0592024937723132	0.0355518750939695	0.0600881443155725	0.0472577811288847	NaN	0.0434314930963774	0.132055378665724	NaN	0.035558727117098	NaN	0.0335571105818125	0.0930188948436765	0.0239869241232895	0.0590203754936986	NaN	0.478030673455571	0.0152803586867513	NaN	0.0320746606737978	NaN	0.0269427606333702	0.01757504737231
0.0684439199740995	0.0749757665943896	0.0954847395672028	0.0400456511916492	0.0404903743367018	0.0464830227886278	0.0459134898093523	0.0530814657249301	NaN	NaN	NaN	0.0252810660343454	NaN	0.0218016638153636	0.0258126738684401	0.0647810728424442	0.0558592412165822	0.0876067636991284	0.0313915978958913	0.0209340600299176	0.017692748924571	0.0387831055025146	0.0546186832071135	NaN	0.0594556097794148	0.0662477405728296	0.0374772089725246	0.0695011297828534	0.0577516829062404	0.0947882074408665	0.0662104014680829	0.0406879502376254	NaN	0.064820426494103	0.0223395802682157	NaN	0.0838231273587307	NaN	0.0530291077178313	0.0824158864114917	0.0614589177674805	0.0306494706596238	NaN	0.0509430853192773	0.0279513059951173	NaN	0.0654047519240128	NaN	0.0785050889988902	0.0438119875611881
0.0225641536899629	0.0432008382618133	0.0298656065974208	0.0400586148038435	0.0175980888446697	0.0648876807825522	0.0444841600791555	0.0900571664166608	NaN	NaN	NaN	0.0793863449649265	NaN	0.0712489697329711	0.0474935376486032	0.072220481093586	0.0242695969108548	0.0780929867669915	0.0226611604401113	0.0381496068473484	0.0328934502322417	0.0142901391856448	0.0120300220791451	NaN	0.109539843506888	NaN	0.0146257096050941	0.0578380118307192	0.0448373303446446	0.0506693521726261	0.0801550586260446	0.0488404768986846	0.0370881953595698	0.046134108910098	0.0396196268780982	NaN	0.0245891053188008	NaN	0.0439063937118521	0.037721648508135	0.0183437177631918	0.0435350917446028	NaN	0.137834094160787	0.00996264819432443	NaN	0.0507227334687584	NaN	0.0855572203358915	0.069009818468443
0.0357517906006218	0.0293430433558175	0.0328283639086495	0.036850534964727	0.032969641621266	0.0444333110299778	0.0166286120491889	0.0731237057506991	NaN	NaN	NaN	0.0177021186390026	NaN	0.0386236273734265	0.0470681557532545	0.0435059840649034	0.0608801708788877	0.0586643595186553	0.0287406452095583	0.0471671411592922	0.0319389196117702	0.0447526235413051	0.0901134611551369	NaN	0.0963619666565813	NaN	0.0594972753542991	0.0376221478475223	0.0671691157178006	0.0491639464984504	0.0195915229806633	0.0370459308929381	0.063832904663429	0.0597799497661397	0.0887054254994613	NaN	0.0296843877096817	NaN	0.0707764663668743	0.0746096618640283	0.0390430285604475	0.134351576255244	NaN	0.0764514537817365	0.0220881074676798	NaN	0.038536050632287	NaN	0.0484920544557544	0.0210282995113295
0.0448606637538703	0.0786435723139105	0.0538206955487875	0.0202107208742453	0.0531168543501805	0.0196653423288036	0.0629454523862328	0.0332682801271628	NaN	NaN	NaN	0.0285769842230827	NaN	0.0417250020491971	0.0532339995199418	0.103330314882576	0.0880899217485834	0.0184230743224636	0.0325212199607645	0.0461789892172482	0.0906372918664733	0.0703223899656533	0.0695841548416317	NaN	0.0264319005530386	NaN	0.04951219971712	0.054958819473103	0.0303873685998618	0.0187494838425567	0.0352780310258665	0.0344379938642248	0.520698621260042	0.0407535544188997	0.00909219970075673	NaN	0.0573211206656623	NaN	0.0925601913047864	0.027540822037575	0.0810205995196253	0.193061560845276	NaN	0.0659856982741337	0.0953264801337822	NaN	0.088547519044591	NaN	0.0212273029804445	0.103965198233651
0.0803188123233093	0.0564992713063476	0.0547827414689332	0.0278387483817751	0.0440082248201751	0.0265828263821963	0.0408002848019801	0.0395199047017506	NaN	NaN	NaN	0.0172172100972398	NaN	0.0358272815574623	0.0325170957895457	0.0689029249205389	0.0190250453972929	0.0817192430438975	0.0601267787122631	0.0865335697515356	0.0668968324436807	0.028147310937818	0.0328042771158501	NaN	0.0262925505228263	NaN	0.0784255506019895	0.0557940993815906	0.0483970760259052	0.0253564815133331	0.00601037327717537	0.0332918163057622	0.653096115748134	0.0580627334787966	0.0300402256148557	NaN	0.0561016049793199	NaN	0.0216917467309806	0.0281799806041278	0.0814351320605201	0.0697408546014846	NaN	0.0731957486106578	0.0573575328031594	NaN	0.049303788832126	NaN	0.0379117806124896	0.0946245000260668
0.0271686663731538	0.0575666996709115	0.0820381158862488	0.0614226992536738	0.0494929786775375	0.0752553192480677	0.0708369916843577	0.0258378539056611	NaN	NaN	NaN	0.0599450522695991	NaN	0.103054252125097	0.0630515110450074	0.0673642962957615	0.0704409799601228	0.0825045892913436	0.0631010810949857	0.0328245550100296	0.0523336784815961	0.0766085298643513	0.0437796297962463	NaN	0.019593440565837	NaN	0.0714528785641655	NaN	0.0294838113141989	0.038911408909093	0.0249158907734232	0.00546408108644957	0.0817997064705775	0.0459025762388513	0.0336077147840238	NaN	0.0389615484598269	NaN	0.0923397975244566	0.017545311644675	0.0757134780844342	0.0861947850514284	NaN	0.030260418254519	0.0318823098600604	NaN	0.0759486386509985	NaN	0.0341890129524807	0.0336331494883814
0.0785402689025882	0.0556266540098392	0.0807581300183019	0.0369213159902788	0.0216642249632764	0.0541288592257264	0.101888915510692	0.0387134100871651	NaN	NaN	NaN	0.050151689422485	NaN	0.0690733026558053	0.0556647256027776	0.0791268273382106	0.0511851229000298	0.323348043321132	0.0589541849280003	0.0293603778480881	0.0499199513836032	0.0828302694970852	0.0587978966546016	NaN	0.0131272781073481	NaN	0.0105471734528925	NaN	0.0597917986984871	0.0422784768036267	0.019901516237221	0.0636550912422708	NaN	0.0435873913811601	0.0299637363268569	NaN	0.0501569120887245	NaN	0.070765618126277	0.0797169195666509	0.0374724840178963	0.0733721987101076	NaN	0.0670993396649116	0.0443944433091035	NaN	0.082984745887072	NaN	0.049711269170416	0.0651164603057792
0.0382487953463605	0.127059978278254	0.065906477801085	0.0571553189499407	0.0647927202979212	0.0181643487224232	0.0777754675816315	0.0158180637406694	NaN	NaN	NaN	0.0232987555355817	NaN	0.0316028827087459	0.0404782180076238	0.0434305482913093	0.0548696575942235	0.411404582697199	0.0479480409252255	0.0265301474117423	0.0442345224427809	0.0422984852851893	0.0619087380196024	NaN	0.0280556462285211	NaN	0.0500519731057219	NaN	0.0612546038937126	0.0217938326515877	0.0472272287027349	0.0128941273549383	NaN	0.013730273820622	0.0719456663530024	NaN	0.0406181758334777	NaN	0.0716694121753248	0.145945289888212	0.0241045166778437	0.0567272417513966	NaN	0.0714178244808222	0.0312239948869775	NaN	0.0722488483243657	NaN	0.0803437850555901	0.0849071189525043
0.0570845181369093	0.100498647171702	0.0677480088515369	0.0652129392736494	0.0241775203233353	0.0396739721956382	0.0718088567373338	0.0355486887842556	NaN	NaN	NaN	0.0235003740529131	NaN	0.0612441981852455	0.072712038416444	0.0873275676316938	0.03449158863945	0.190155907246045	0.0400432435968358	0.0459521872647186	0.0176119201364994	0.0669447789536687	0.0263454300058205	NaN	0.00813764078646082	NaN	0.0974200919524506	0.0264157284965469	0.0792840118806132	0.0349181194508458	0.063797582392981	0.084922081102991	NaN	0.0256212941408269	0.0924633987762925	NaN	0.0348582001053314	NaN	0.0285952475503446	0.0541207928796079	0.0622009532215081	0.0600888710755212	NaN	0.0504340810578865	0.0842408170317304	NaN	0.0640125682367845	NaN	0.0511017384575161	0.0341211831062991
0.0461988801638586	0.102034820648751	0.0458835641062393	0.0737452673865529	0.0221047194099941	0.0276087847304605	0.0413145524183368	0.127566267967575	NaN	NaN	NaN	0.0419221159914938	NaN	0.0322511506113731	0.0467888488315171	0.0618710259073411	0.022390570804771	0.255303435368552	0.0670825008817399	0.0432575467530892	0.0358522277990832	0.0545252692665124	0.0748981260010698	NaN	0.0198114134979195	NaN	0.0848904463118011	0.0422159528135851	0.0299907337637372	0.104770826413888	0.0785128467359382	0.0298053879974667	NaN	0.0538213116485187	0.0410519142618986	NaN	0.111149296438637	NaN	0.0219702350142978	0.074103535595104	0.0529902220187406	0.0387378103244101	NaN	0.0544891022606895	0.0878908454209474	NaN	0.0388262408037299	NaN	0.0238583756353561	0.0313341629831638
0.0434110369617751	0.105902033985596	0.0287839741134434	0.0128256432832994	0.0381162592901935	0.00883680040374288	0.0269104323366604	0.0438687512152956	NaN	NaN	NaN	0.0296863091425644	NaN	0.0707132260863982	0.106454459453959	0.0662132074187513	0.0847496812586399	NaN	0.0674627134218446	0.0518964247631176	0.0620718494876044	0.0159825910583901	0.0298229420963646	NaN	0.026397666072019	NaN	0.0507887381496275	0.0515174242859006	0.0620682760750371	0.055541685144387	0.0845261815296673	0.0733059002900616	NaN	0.0293487601559257	0.0316046802859208	NaN	0.125538143886153	NaN	0.0618868634969576	0.045146120241439	0.0377494851057716	0.0380007768800737	NaN	0.0885434466358671	0.054285748238898	NaN	0.0925073603818161	NaN	0.0254130920010422	0.0679295210699688
0.0374057012092975	0.0434315747345628	0.0337247358191801	0.0186889802454293	0.0307774243058133	0.0266308687773212	0.062197457292268	0.0230399202406124	NaN	NaN	NaN	0.0497145668225309	NaN	0.0712299919601906	0.0414292395175329	0.10610479176398	0.0867884777129509	NaN	0.048675717029017	0.0883570120447981	0.0325903982007046	0.0583029650429497	0.0508814844890259	NaN	0.0880693242045695	NaN	0.147458591091905	0.0448395451418419	0.00480513555470706	0.0529118417099875	0.132291390955959	0.105065496547507	NaN	0.0182327204345555	0.0649704274992657	NaN	0.0748766493938016	NaN	0.0849204362096322	0.0313428770512447	0.076616092965848	0.159999285795082	NaN	0.0214548008352266	0.0687712689382786	NaN	0.0229237187789305	NaN	0.0433101264163967	0.0596082439766308
0.0302029258706495	0.283593517706179	0.050619220383242	0.0233657181715269	0.0802914701006848	0.0321901347982788	0.0946343394707715	0.0333527543244527	NaN	NaN	NaN	0.0220685962651159	NaN	0.048163676724812	0.0273240228842668	0.0709289120678894	0.387670974119852	NaN	0.0631942500337423	0.084358673691838	0.0303117474365385	0.0699198331608754	0.0554860070643466	NaN	0.0984814083293145	NaN	0.167005962243311	0.0687763162787227	0.0272835256014232	0.0639070156061517	NaN	0.0543066377006429	NaN	0.0543876897910442	0.0301642128595679	NaN	0.0426149649597766	NaN	0.0169121090979337	0.0293504511319841	0.0502875209256071	0.311505268928902	NaN	0.0483516294135446	0.00578674354421039	NaN	0.0959848633309859	NaN	0.0579536361450107	0.0439134289447576
0.0547251106822738	NaN	0.0460860750162368	0.0417701605774141	0.0230050304669419	0.019076469607656	0.0339577677833641	0.0538038534409614	NaN	NaN	NaN	0.00311660239234242	NaN	0.0603484010741951	0.0420656276384487	0.0549436894934545	0.475744748032246	0.234666584352224	0.126529479194232	0.0758631489307629	0.0445834881137106	0.0931819691848459	0.019158258198815	NaN	0.0118916459682855	NaN	0.064361228397451	0.0856216335777336	0.00890698372221522	0.0438685497730511	NaN	0.0284799649305484	NaN	0.0474142377999942	0.0754654674987734	NaN	0.0471513582182581	NaN	0.023069169645318	0.0288509740087553	0.0342146361395213	0.370723670817468	NaN	0.012701597542201	0.0377194912415125	NaN	0.0821222281511429	NaN	0.0418896592359376	0.0371537939582052
0.0707842693164966	NaN	0.0545726183423533	0.0617671704634361	0.0647576147288898	0.0425151169646591	0.0755371277185559	0.025489582507483	NaN	0.289578059314585	NaN	0.0683563708450086	NaN	0.0733237074631998	0.035953983907432	0.0357467729542853	0.0334542468844601	0.303010229008339	0.0550426667498688	0.035024239003664	0.058811641159736	0.0251860476352084	0.0521098660545492	NaN	0.00547342631958633	NaN	0.175564384833377	0.0646477591009679	0.0106465743130402	0.0464194205386075	NaN	0.0220875264834059	NaN	0.0263671695879813	0.0303128262799921	NaN	0.0227077393441439	NaN	0.06922372622253	0.0469817340982354	0.0341548055132566	0.0640197551572362	NaN	0.0742320633023231	0.0313841662821316	NaN	0.0290208659273948	NaN	0.0698151483947525	0.0224146897909598
0.02477660029505	0.0135600398417147	0.0430381353284416	0.0381889354561556	0.0359015906616552	0.0666815676681193	0.04014952834491	0.0450395119425268	NaN	0.312643420377828	NaN	0.0443368381554757	NaN	0.0139662254451071	0.0365966860393415	0.0491433948686798	0.0325483846512846	0.380680776921842	0.135572254006213	0.0153580550016854	0.0213899812897179	0.0508604426305967	0.0754230609841858	NaN	0.0292767889876454	NaN	0.0658859716027549	0.0884825874427884	0.0636093557324184	NaN	NaN	0.0510964637225768	NaN	0.0233040955650042	0.0606378499599532	NaN	0.0586163541978062	NaN	0.0846574289539964	0.0734657212680446	0.0756713375911433	0.0879862763563968	NaN	0.0849489542655851	0.0397065565661399	NaN	0.0415534653606285	NaN	0.0731599910132379	0.0382866539651656
0.0175528722031934	0.069738946456292	0.100153117930327	0.0580461415892679	0.0315620983959625	0.108942308759541	0.0400220026979102	0.0574752474138191	NaN	0.30896528955766	NaN	0.0328088590573791	NaN	0.0202405099596974	0.0169923485089812	0.0506993136446454	0.0517427787701209	0.586216686281752	0.0961378878763323	0.0471649066912927	0.124954025295003	0.0280274142645074	0.0770132858775456	NaN	0.0378071226668264	NaN	0.0478642589749005	0.0942500215333338	0.0340094625740655	NaN	NaN	0.0600970744508541	NaN	0.0351453204929181	0.0499527638160163	NaN	0.10950044331652	NaN	0.0984422003092093	0.0446868346295537	0.0424533661821584	0.119007306962797	NaN	0.0410828174632951	0.0612729529463147	NaN	0.0250772814709775	NaN	0.0394930535952513	0.0929745326002025
0.0327759815130487	0.0457443640111373	0.0741844761695291	0.618054507858556	0.0540703747895175	0.0525376885142693	0.0557439379557959	0.0257561389915532	NaN	0.185184357738443	NaN	0.0272132967645433	NaN	0.0367624394788507	0.0430205389685629	0.0677508610996028	0.0445030304137392	0.256389205766606	0.064480228743123	0.536520107301089	0.169784910867116	0.0427509680492919	0.0707630078783089	NaN	0.0357805502619416	NaN	0.105950302742015	0.0528846978951288	0.0246158712134054	NaN	NaN	0.0623961997012662	NaN	0.058277191405051	0.144584332735101	NaN	0.024537690068604	NaN	0.0288401865555969	0.102706625115626	0.0296612197202224	0.131720675215559	NaN	0.0476237205119459	0.0955818178374782	NaN	0.0252920708209594	NaN	0.0491496538468198	0.0925787959860639
0.039998912704931	0.0480955961338736	0.0286918372349531	0.520582060225551	0.0485496835991998	0.0302837534831803	0.0706844263109897	0.0618567871258933	NaN	0.271688933400758	NaN	0.0475674104649173	NaN	0.0743089021633268	0.0593117172358588	0.09669360856524	0.0673096294097849	0.371386986781048	0.0675724602134601	0.500041146255562	0.0591914699046578	0.0849572474644558	0.0499042117769426	NaN	0.0924075988608601	NaN	0.0410796604858699	0.0291017443744746	0.0175028612303271	NaN	NaN	0.0144773601581784	NaN	0.0318929818399764	0.109432432003327	NaN	0.0636970801439546	NaN	0.0746755967636747	0.0745006317322295	0.0395993330149399	0.0978332254060959	NaN	0.0448167044990724	0.0326921306417341	NaN	0.0418118307641923	NaN	0.0156505523847815	0.100624868137233
0.0361849777766513	0.0816264566738972	0.0282343966898353	0.553571975240559	0.0551130247755815	0.0757777435419592	0.0832410669225575	0.0744327454884935	NaN	NaN	NaN	0.0209621445106174	NaN	0.0676135018621766	0.0467343722137261	0.0281537285265211	0.0160436363773922	0.290415386883398	0.0667077523618596	0.263911791469441	0.0761990933432395	0.0609070498220002	0.0470829436188904	NaN	0.0629875532500745	NaN	0.0837797445115406	0.0305733078637047	0.0617109056878096	NaN	NaN	0.0608306525180117	NaN	0.067484702960566	0.0511261723385631	NaN	0.0431561125885211	NaN	0.051684743651645	0.0824906811477108	0.0532762784987904	0.0587460454046111	NaN	0.0549518079446016	0.0323126916344721	NaN	0.044027056292742	NaN	0.00490994650858425	0.0335866692797959
0.0612061426581203	0.0732037002820754	0.0460842420672369	0.239233581382455	0.0368231335436653	0.0310745654392272	0.0370813360777707	0.0278766421006485	NaN	NaN	NaN	0.0215244957474045	NaN	0.0359024217339849	NaN	0.039756614322928	0.0249233103257846	NaN	0.0487883321849002	NaN	0.055381904743705	0.0360930453573041	0.0433236024433203	NaN	0.0304026936094656	NaN	0.0545110198430499	0.0292287405898703	0.0745318621048881	NaN	NaN	0.0782768060321016	NaN	0.046890589501926	0.0262346907751464	NaN	0.0455136768109341	NaN	0.0591697636784824	0.0667673848015192	0.0654617985168739	0.039106902648454	NaN	0.0422814000270629	0.0234059987456699	NaN	0.0175020439753851	NaN	0.0397045815710891	0.0331809904712984
NaN	0.0336282233052379	0.0324703322531708	0.602492649817392	0.0443038199671408	0.0557843398003977	0.0310887732059782	0.0543230882712707	NaN	NaN	NaN	0.0243462580858804	NaN	0.0865685093003976	NaN	0.136573059120505	0.0404811667255913	NaN	0.0310060784944021	NaN	0.0374086999160103	0.0676816955385021	0.0700557085173545	NaN	0.0439963729559886	NaN	0.0205270655011285	0.0365519946323514	0.0535588750735751	NaN	NaN	0.089088515462132	NaN	0.0795774637452011	0.0495019769007602	NaN	0.0756760453651896	NaN	0.0310932439441994	0.0892512200657719	0.0669371928007159	0.0205969398499313	NaN	0.0586122606677962	0.0302275952566936	NaN	0.0746468723651409	NaN	0.0502828679275093	0.0352911439175329
NaN	0.046661263009743	0.0197858894287366	NaN	0.0542982240685589	0.061330527328262	0.0561161437455255	0.0552230297634879	NaN	NaN	NaN	0.042347668936553	NaN	0.0692095570710266	NaN	0.0614946956239459	0.135175754810243	NaN	0.0575328899825081	NaN	0.0828893120076648	0.0543949635000951	0.066641374419701	NaN	0.049174827789508	NaN	0.166501601724126	0.0274725149304163	0.0339065437729299	NaN	NaN	0.0441031166690839	NaN	0.10648807280089	0.0869337568862528	NaN	0.0389021037497065	NaN	0.0495567454208054	0.141898824941332	0.0740250243785718	0.0823295298480513	NaN	0.244763599724626	0.110810346801544	NaN	0.0454085534257088	NaN	0.0411676374715163	0.0208169870517613
0.0441624168419182	NaN	0.0480437581768631	NaN	0.0780669458925088	0.051220201419485	0.043614669900179	0.0430406505594034	NaN	NaN	NaN	0.0433269181991174	NaN	0.0558657412421709	NaN	0.0712108744986327	0.0397364215435599	NaN	0.064423199585121	NaN	0.0380139186521514	0.0597146534374038	0.0321294168562835	NaN	0.0870561645417242	NaN	NaN	0.0891466983453676	0.0353737712868379	NaN	NaN	0.00681096553695517	NaN	0.0720511382892838	0.0810534860274243	NaN	0.0550446020266852	NaN	0.0184459554660547	0.0678315292069647	0.0454674141862658	0.0312029277541313	NaN	0.0182249886270326	0.147952078661473	NaN	0.105076438624134	NaN	0.0169710541284793	0.07694712035627
0.0747898694080922	NaN	0.0887134707074453	NaN	0.0512771695141777	0.0305066920196564	0.0607109326417785	0.0318648083824938	NaN	NaN	NaN	0.0367454879967366	NaN	0.015023959679711	NaN	0.135625167011753	0.0674536134333284	NaN	0.0704325346874242	NaN	0.0950922551411	0.0560485887768863	0.0418849457300638	NaN	0.114345608318365	NaN	NaN	0.0790758851261283	0.0327200920834443	NaN	NaN	0.0402130803945835	NaN	0.0610812744491748	0.0465377534116022	NaN	0.0251884323318794	NaN	0.0808276120768172	0.0730443874485372	0.056989538182437	0.0563795849030452	NaN	0.0320727761186308	0.0428683124696888	NaN	0.0601024206142956	NaN	0.0448995380844223	0.09116122500561
0.0225669946082618	NaN	0.0116985897538172	NaN	0.0492265568419788	0.037413711118955	0.0799983721995476	0.0201638925879309	NaN	NaN	NaN	0.0548367277824859	NaN	0.0442671587873237	NaN	0.111287799794652	0.0471885118947542	NaN	0.08053492927607	NaN	0.0485531761054207	0.0478782316224507	0.0694650275363168	NaN	0.0372414926073248	NaN	NaN	0.0422157664446603	0.0474686159354099	NaN	NaN	0.0540622303745305	NaN	0.130251047933751	0.0600496947081633	NaN	0.0809616534730459	NaN	0.102746962247323	0.0428300669276818	0.0438384024323851	0.0568166714377342	NaN	0.0540167424740448	0.056640638778634	NaN	0.049263875350268	NaN	0.0357361872093898	0.0227729245708673
0.0406849397102636	NaN	0.0633567304337937	NaN	0.0967398341646017	0.0299529050536236	0.0600690119370097	0.0570715464276843	NaN	NaN	NaN	0.0341355655061373	NaN	0.0500702342967942	NaN	0.0752905032533078	0.033407817988829	NaN	0.054245426101423	NaN	NaN	0.0451419876203937	0.0992596984836844	NaN	0.0253114325038771	NaN	NaN	0.0510180237670321	0.0276294591379854	NaN	NaN	0.0774453449092139	NaN	0.119908554535283	0.135862976631371	NaN	0.0394452657910525	NaN	0.0584666089304179	0.0352515676534207	0.0484909795875845	0.0438714018397606	NaN	NaN	0.052375055363929	NaN	0.0468632618533755	NaN	0.0249103761153268	0.0839289411663388
0.0320395354499818	NaN	0.0610254306203693	NaN	0.0789809721407292	0.0961884662183528	0.00271619274287932	0.0400246841322533	NaN	NaN	NaN	0.066632698177973	NaN	0.0289705759692044	NaN	0.0184962104812699	0.0268432938389888	NaN	0.0918509774376453	NaN	NaN	0.0273517404296785	0.0319545821374389	NaN	0.016990410286006	NaN	NaN	0.0549205647847722	0.0653032469826324	NaN	NaN	0.0381443586707524	NaN	0.0765641725007545	0.0869498294230507	NaN	0.0631539919709094	NaN	0.0833157980590483	0.056800444287137	0.0423246185270059	0.0724141842915933	NaN	NaN	0.794259676894956	NaN	0.066688822081469	NaN	0.0477459280496916	0.0358047750747604
0.0345217453222409	NaN	0.019432390230909	NaN	0.0570835317489502	0.0549183572872245	0.0478501388618104	0.0243203195375805	NaN	NaN	NaN	0.0209625047983322	NaN	0.0243129529803547	NaN	0.111130936276838	0.0505847568694187	NaN	0.0148521066944299	NaN	0.0580736266523512	0.0583386030593741	NaN	NaN	0.0456704099505611	NaN	NaN	0.060311270635465	0.0708711206079711	NaN	NaN	0.0866622249883341	NaN	0.084220222947359	0.00939294006265705	NaN	0.0315162202891519	NaN	0.103622825604525	0.0285831001688284	0.0686686051920651	0.154155440143499	NaN	NaN	0.819676295486525	NaN	0.027803312460354	NaN	0.0190062397799355	0.0650914742217051
0.0348181160106086	NaN	0.0645029983214137	NaN	0.0566369588827542	0.0589793167270056	0.0480524169669927	0.0380769067578833	NaN	NaN	NaN	0.107678819968448	NaN	0.0176725630969883	NaN	0.154160076154435	0.0366015134342114	NaN	0.0640404997332008	NaN	0.100577894675188	0.0277683463718116	NaN	NaN	0.0503878819794535	NaN	NaN	0.0529832225279633	0.0752799907502367	NaN	NaN	0.0778902206833105	NaN	0.142681847086898	0.047443233727418	NaN	0.0481237137335138	NaN	0.0754386722367546	0.0502852591332407	0.0276151342803723	0.0426267368697892	NaN	NaN	0.0301802291558643	NaN	0.0955349498871967	NaN	0.0332628361765699	0.057661065442534
0.053133723131557	NaN	0.0504973186409925	0.186046178441018	0.0600420503826085	0.108211399702453	0.0536845024339478	0.0527324047222398	NaN	NaN	NaN	0.0350685095823642	NaN	0.0853515777642969	NaN	0.0536425886174403	0.0767262429758683	NaN	0.0907167474434167	NaN	0.0554727029301007	0.0246083286723835	NaN	NaN	0.0427131165227548	NaN	NaN	0.0358914670913116	0.0749469011310137	NaN	NaN	0.094287353536589	NaN	0.111817554029384	0.0729457828860623	NaN	0.12276548787531	NaN	0.105731340439393	0.0457566961169554	0.0580923486694409	0.0426903542738797	NaN	NaN	0.0309623680873057	NaN	0.0233936831706621	NaN	0.0426459733155779	0.0272861960226707
0.0410801589355796	NaN	0.0424806250633206	0.259836440045915	0.0759455210137171	0.0796028358453787	0.0358725207776474	0.0360346487284548	NaN	NaN	NaN	NaN	NaN	0.0772439779606318	NaN	0.0264193497016564	0.0445573038138141	NaN	0.0595722240587846	NaN	0.0385694494112283	0.0581789051247809	NaN	NaN	0.0718347417418546	NaN	NaN	0.050458780386932	0.0324871429137417	NaN	NaN	0.0639232685085227	NaN	0.0397592357355407	0.0608978161260079	NaN	0.0761690499296532	NaN	0.59209116618901	0.0366809412303274	0.14964848956823	0.064654515873037	NaN	NaN	0.0495359201732271	NaN	0.0877339865674161	0.0389945765197436	0.0691322248584953	0.0184662297770897
0.0493293892134061	NaN	0.041169334060033	0.379754682403862	0.0488797408616217	0.0426564995995348	0.00955942325485896	0.0658995663037556	NaN	NaN	NaN	NaN	0.071269903845503	0.0314128624431248	NaN	0.0429017857414513	0.0538501236901755	NaN	0.0701349468246156	0.0508429669304627	0.0986993860473471	0.0273048372161936	NaN	NaN	0.0346886075754497	NaN	NaN	0.035683715168319	0.0420992349325521	NaN	NaN	0.0380990149847461	NaN	0.031021474168417	0.114865386366603	NaN	0.0108548238776274	NaN	0.684447726263803	0.0619080620779964	0.0480592553939755	0.100116417949769	NaN	NaN	0.0707122651998648	NaN	0.0608177537116551	0.0263789512944863	0.0642159004578158	0.136814893903654
0.128158563639437	NaN	0.0317005699138517	0.295610566098973	0.0883729519269797	0.0617578789376204	0.0591884328173451	0.0413449578219904	NaN	NaN	NaN	NaN	0.0391360636636076	0.0906589581333506	NaN	0.0466835665939904	0.0296526874174343	NaN	0.0557263428819631	0.0341468235915634	0.0522682487887932	NaN	NaN	0.0109226703259426	0.0981841709214903	NaN	NaN	0.0569845301244441	0.0864691449414165	NaN	NaN	0.077833009152018	NaN	0.071898310497615	0.0320084969800755	NaN	0.0288281592828345	NaN	0.0665250789820678	0.0201805607867293	0.0953963975717285	0.0968797764827764	NaN	NaN	0.0388594413327739	NaN	0.0148625352007979	0.0789589726878749	0.0464599009733936	0.0841961978681442
0.0552187442544903	NaN	0.0537956755786459	0.0605891419518092	0.0594969460903609	0.0796463211470457	0.0535516857625645	0.0596256309426147	NaN	0.415766943550618	NaN	NaN	0.0255930250798024	0.0608306508339766	NaN	0.0430691164502065	0.0509996423697825	NaN	0.0667336697536962	0.0651093749868092	0.0624769579846039	NaN	NaN	0.147759364839673	0.0643177309452578	NaN	NaN	0.0363618917320486	0.133898714549752	NaN	NaN	0.0841891935697283	NaN	0.0889197389646116	0.0992714727014758	NaN	0.0748999235240013	NaN	0.0660728231911725	0.0432196782606642	0.0563875408297688	0.0120270461770851	NaN	NaN	0.0489814034856496	NaN	0.0744894431534334	0.0404418738575304	0.0485997436650338	0.00644567160365611
0.0660171436091962	NaN	0.0263828417011711	0.0658170952838844	0.0721723745935597	0.0710903186901217	0.0821327298288286	0.0333878875404061	NaN	0.238014715813822	NaN	NaN	0.0445620357319774	0.0472523333807009	NaN	0.0354056996959325	0.0688272971139399	NaN	0.0616516728258586	0.0542000578009598	0.126491042467246	NaN	NaN	0.0186251543230724	0.075670047039235	NaN	NaN	NaN	0.0431133278074153	NaN	NaN	0.0397163989134301	NaN	0.130038200847626	0.0376543111388805	NaN	NaN	NaN	0.0241684493535416	0.0528288977922771	0.0511984880507336	0.0773849551489916	NaN	NaN	0.0168170059917886	NaN	0.100561665406063	0.396418430208737	0.0337284506377395	0.0253425354044306
0.0310880930769279	NaN	NaN	0.648700838428903	0.0136623682737751	0.0581748853272883	0.0578955433710141	0.0495193384262917	NaN	0.277380838479495	NaN	NaN	0.0617585548511986	0.0668654616921066	NaN	0.0350895525467173	0.0160890849221561	NaN	0.0342785296711865	0.0514117655277241	0.0542251697362128	NaN	NaN	0.0753267924862119	0.0890583173376641	NaN	NaN	NaN	0.0660402933942393	NaN	NaN	0.0683008475944107	NaN	0.0594859697686667	0.0669164478532755	NaN	NaN	NaN	0.0489279801010359	0.0132749658781428	0.0348001189878939	0.0343581569676761	NaN	NaN	0.0222252713947407	NaN	0.0689077437947711	NaN	0.0657275557724169	0.0383736606199762
0.0476577670031385	NaN	NaN	0.225781586643793	0.00469334062636406	0.0258716063162015	0.0586643167783728	0.0904598342037972	NaN	0.480948056761418	NaN	NaN	0.0588506189741895	0.0601849211327456	NaN	0.0340811259498859	0.0676295001941208	NaN	0.068038516699745	0.0613346338115532	0.0563511135561204	NaN	NaN	0.0432644530956497	0.0504097701024198	NaN	NaN	NaN	0.0437708478988537	NaN	NaN	0.0394563498315525	NaN	0.0612720730095809	0.0645391575307147	NaN	NaN	NaN	0.00745624861320123	0.0275204786673902	0.053773023609586	0.049642131025956	NaN	NaN	0.0154178634728565	NaN	0.026557210691308	NaN	0.0398340557912901	0.0460984056298506
0.0660061615537513	NaN	0.0410138483367211	0.269495818121697	0.0774797362263573	0.0253164770681318	0.0786287769755624	0.0717945416811683	NaN	0.113691019950542	NaN	NaN	0.0332258645011802	0.0392984752336938	NaN	0.115064435292868	0.0509821577394821	NaN	0.0519352064893405	0.0891097262003919	0.0534665149498252	NaN	NaN	0.0257871452610252	0.0293775323719474	NaN	NaN	NaN	0.0435977014644494	NaN	NaN	0.0427972770081481	NaN	0.00514265276395165	0.0605708690629007	NaN	NaN	NaN	0.0484853531686515	0.0379096735638962	0.0283291238261311	NaN	NaN	NaN	0.0846751850810635	NaN	0.0290286134484646	NaN	0.0707719514077242	0.0893491799015973
0.0542581078638017	NaN	0.0680709050395256	0.117647862977541	0.0980230970210932	0.0695109792943801	0.021735833581363	0.019415016745948	0.107844883398384	NaN	NaN	NaN	0.0334351236677925	0.0293861193736099	NaN	0.0746055869372717	0.0331418132731558	NaN	0.0473783580070928	0.0760479054722912	0.144869451635404	NaN	NaN	0.155496518009199	0.0789347662471808	NaN	NaN	NaN	0.10287172736364	NaN	NaN	0.0697358333167055	NaN	0.0206626235198252	0.0633888822306988	NaN	NaN	NaN	0.0911833263170586	0.085860642631067	0.0777184706048883	NaN	NaN	NaN	0.0619983487536034	NaN	0.0613271710803846	NaN	0.086784588137533	0.120745175537585
0.0335482430874483	NaN	0.0671549864408517	0.313739161400767	0.0194785313559422	0.0830969721400032	0.0263304579853346	0.0526113878879791	0.0225139533473715	NaN	0.105604100529381	NaN	0.0273060738222058	0.524568352538747	NaN	0.0612046920804614	0.368727696361646	NaN	0.0576545758624497	0.0317467614080137	0.0458185998552146	NaN	NaN	0.239155718667571	0.16994000829729	NaN	NaN	NaN	0.0877470518534652	NaN	NaN	0.0910151054330113	NaN	0.0327401694786507	0.168470998178137	NaN	NaN	NaN	0.0817534439440093	0.114976936239635	0.0602675525908045	NaN	NaN	NaN	0.0296618856433597	NaN	0.037401527711771	NaN	0.0621456737419899	0.0485880017772165
0.0543932611980436	NaN	0.0241836097963043	0.655517636356571	0.0321283507040858	0.0907674514045302	0.054565533218448	0.0901166560304387	0.0317601224420639	NaN	0.125555866844856	NaN	0.262079279741007	0.554113247765845	NaN	0.0665355445459486	0.163407059077548	NaN	0.0249709551915643	0.0795861523917678	0.156958995629562	NaN	NaN	0.210896557206302	0.0773191594130267	NaN	NaN	NaN	0.0620088985280342	NaN	NaN	0.100360250341085	NaN	0.100348457759871	0.0356285363343304	NaN	NaN	NaN	0.0478262577460685	0.0363004688863748	0.066383147064222	NaN	NaN	NaN	0.0565754959812343	NaN	0.049874467016502	NaN	0.0345325735480687	0.0269673484860106
0.0638235382212625	NaN	0.00503438356115337	0.678533899985545	0.0384611280139422	0.0180569986130045	0.0119395883904129	0.044820798351605	0.0593779173883692	NaN	0.0233999772352688	NaN	NaN	0.0375505619331407	NaN	0.0366012370023324	NaN	NaN	0.0652329014634855	0.0642916246892887	0.392062294915366	NaN	NaN	0.242309990083447	0.157514284289241	NaN	NaN	NaN	0.0735523700824178	NaN	NaN	0.0250508904101588	NaN	0.0443746585010729	0.121725191513786	NaN	NaN	NaN	0.0638220671108883	0.0479072868770402	0.0609855477542547	NaN	NaN	NaN	0.0758804296357844	NaN	0.0413369234507163	NaN	0.0455249105832915	0.0367614598602726
0.0116929293410215	NaN	0.0617136139807828	0.202488524337058	0.0286215890050431	0.0583732131690505	0.0337772622386311	0.0498869959441054	0.0741355433892023	NaN	0.0686286939071602	NaN	NaN	0.0497829318370298	NaN	NaN	NaN	NaN	0.0657419402270365	0.0705718237367317	0.438376731475497	NaN	NaN	0.0898613035773211	0.0584960410472	NaN	NaN	NaN	0.0821711482152309	NaN	NaN	0.0520053533740735	NaN	0.0389566197224043	0.0812451813008808	NaN	NaN	0.0729124365135562	0.107151938495239	0.0620504471554215	0.0471142242343467	NaN	NaN	NaN	0.0254144705851252	NaN	0.130355857489665	NaN	0.112160294909497	0.0395912319968343
0.0421711579777484	NaN	0.0490904556172784	0.214141679192505	0.0968846906011026	0.141974315384282	0.0841711013198247	0.0356401545708633	0.0684302957912789	NaN	0.0737331206627177	NaN	NaN	0.0829630916820717	NaN	NaN	NaN	NaN	0.0465849057432951	0.0417833374871599	NaN	NaN	NaN	0.0411361740658615	0.0577964472506139	NaN	NaN	NaN	NaN	NaN	NaN	0.0375804258319537	NaN	0.00973895230371899	0.0527825377742022	NaN	NaN	0.0856462731336168	0.0307957019439576	0.0394365186387425	0.0304289712892051	NaN	NaN	NaN	NaN	NaN	0.0954077188265873	NaN	0.0428841927647649	0.0545192878895677
0.0506544855273063	NaN	0.0583058188364232	0.44606413528497	0.0314770397272746	0.0235030761608641	0.40524210644329	0.0647908521856537	NaN	NaN	0.0771499072647272	NaN	NaN	0.0252559239820711	NaN	NaN	NaN	NaN	0.0399756376084365	0.0446558354767372	NaN	NaN	NaN	0.0733096893968164	0.0954030412484885	NaN	NaN	NaN	NaN	NaN	NaN	0.0366791854754225	NaN	0.113634507801159	0.00434368499823294	NaN	NaN	0.0387268508439674	0.0891191695151132	0.0688702243350558	0.112259949426645	NaN	NaN	NaN	NaN	NaN	0.026467142027931	NaN	0.0313194237676407	0.0491870239888496
0.0590587475187894	NaN	NaN	0.465947354481274	0.0418744679442592	0.0302874494809348	0.420782482758818	0.0910408228680085	NaN	NaN	0.0748154498680295	NaN	NaN	0.0655435438869658	NaN	NaN	NaN	NaN	NaN	0.0671424761983063	NaN	NaN	NaN	0.0698467876177558	0.064543508849461	NaN	NaN	NaN	NaN	NaN	NaN	0.0193834747635291	NaN	0.161968646953199	0.0655375004681256	NaN	NaN	0.0646506176905562	0.0788908362382082	0.0661234287825716	0.0699251438696817	NaN	NaN	NaN	NaN	NaN	0.0299491899357476	NaN	0.0262527507650176	0.0647898027364171
0.0610055789623411	NaN	NaN	0.313364657600271	0.0351908848068545	0.0755499867751058	0.187244501657035	0.0987076785981261	NaN	NaN	0.072792999511527	NaN	NaN	0.0548557288042819	NaN	NaN	NaN	NaN	NaN	0.0627303625512327	NaN	NaN	NaN	0.0186029444588478	0.0757505270948163	NaN	NaN	NaN	NaN	NaN	NaN	0.0616716255669515	NaN	0.125895628408375	0.085824703692115	NaN	NaN	0.0460495622072769	0.0395330107599495	0.0855187450083622	0.0606889857665792	NaN	NaN	NaN	NaN	NaN	0.0612345560093504	NaN	0.0892644305684265	0.0200667693051079
0.0349887427579975	NaN	NaN	0.252731918108481	0.0617519906664966	0.0986331888468566	0.398076425167813	0.0230434002188226	NaN	NaN	0.0937642381308547	NaN	NaN	0.0938313596396872	NaN	NaN	NaN	NaN	NaN	0.0538512947998003	NaN	NaN	NaN	0.0348040381648023	0.0704209891165141	NaN	NaN	NaN	NaN	NaN	NaN	0.0399553658616778	NaN	0.116447044409873	0.18499279354809	NaN	NaN	0.020565393821609	0.135789236184456	0.0486498710286878	0.0242431692500972	NaN	NaN	NaN	NaN	NaN	0.0299240145474491	NaN	0.103877549542258	0.0465672094322602
NaN	NaN	NaN	0.222986713215842	0.0725478379905758	0.0135130071708965	NaN	0.029103593674628	NaN	NaN	0.0289020037505591	NaN	NaN	0.0456875897794159	NaN	NaN	NaN	NaN	NaN	0.0953363239798426	NaN	NaN	NaN	0.0894407509792786	0.101983046711264	NaN	NaN	NaN	NaN	NaN	NaN	0.077094307361746	NaN	0.103112071697371	0.0575420832468875	NaN	NaN	0.0215742230507043	0.0644744794238026	0.0674513564070571	0.0255867671248173	NaN	NaN	NaN	NaN	NaN	0.0363019018480141	NaN	0.0122391543430386	0.0330537198583631
NaN	NaN	NaN	0.435146334839462	0.0699286589957255	0.028141964457143	NaN	0.054203061165245	NaN	NaN	0.113785869673316	NaN	NaN	0.157414670836728	NaN	NaN	NaN	NaN	NaN	0.0598972834325234	NaN	NaN	NaN	0.0195043857208144	0.104306063143154	NaN	NaN	NaN	NaN	NaN	NaN	0.078766047748176	NaN	0.0861991692959574	0.0549444111570157	NaN	NaN	0.0825964810964944	0.0492760073669994	0.0599969444248464	0.00283344313406006	NaN	NaN	NaN	NaN	NaN	0.0110748423460766	NaN	0.0317523786286	0.0378149710226575
NaN	NaN	NaN	NaN	NaN	0.0561909890664373	NaN	0.0480323818278842	NaN	0.345958597249619	0.0412910549315859	NaN	NaN	0.0722536995726636	NaN	NaN	NaN	NaN	NaN	0.0789841991817471	NaN	NaN	NaN	0.0571665380489478	0.0757313783289937	NaN	NaN	NaN	NaN	NaN	NaN	0.0128868630807362	NaN	0.0340862518955151	0.0314118622226195	NaN	NaN	0.105507485062457	0.0118446017295724	0.0276125723653923	0.0289194691392058	NaN	NaN	NaN	NaN	NaN	0.0774045331228577	NaN	0.0680501112512572	0.0482662580735464
NaN	NaN	NaN	NaN	NaN	NaN	NaN	0.0267060072254121	NaN	0.214244795351118	0.0717656366737419	NaN	NaN	0.361760227155362	NaN	NaN	NaN	NaN	NaN	0.100390950725742	NaN	NaN	NaN	0.0590165741208556	0.083708280714109	NaN	NaN	NaN	NaN	NaN	NaN	0.0527208548864288	NaN	0.0174836393825099	0.130827525963093	NaN	NaN	0.512055141712885	0.0209649070621814	0.0371831034786287	NaN	NaN	NaN	NaN	NaN	NaN	0.0496517838807196	NaN	0.0885180410827946	0.0447661738140385
NaN	NaN	NaN	NaN	0.0971555703254312	NaN	NaN	0.0254651041023854	NaN	0.467024215401408	0.0713990697774078	NaN	NaN	0.396480753203983	NaN	NaN	NaN	NaN	NaN	0.0742395126977356	NaN	NaN	NaN	0.0333197503859464	0.0312567623064544	NaN	NaN	NaN	NaN	NaN	NaN	0.0475908632144606	NaN	0.0563466563270675	0.0308396304455751	NaN	NaN	NaN	0.0671196032682308	0.0138454799357227	NaN	NaN	NaN	NaN	NaN	NaN	0.0388068920826149	NaN	0.0627065695095668	0.0568250641055111
NaN	NaN	NaN	NaN	0.0468217006136106	NaN	NaN	0.0654534643257418	NaN	0.167786887899429	0.0293700989780065	NaN	NaN	0.0209580067605563	NaN	NaN	NaN	NaN	NaN	0.0720425409699595	NaN	NaN	NaN	NaN	0.0957611723271862	NaN	NaN	NaN	NaN	NaN	NaN	0.132963273447597	NaN	0.0424131059072976	0.0696729518985076	NaN	NaN	NaN	0.0514715352532401	0.0300415160572249	NaN	NaN	NaN	NaN	NaN	NaN	0.0356025350456054	NaN	0.0598010696574781	0.107191171859987
NaN	NaN	NaN	0.450358853694198	0.0283679194852094	NaN	NaN	0.0295652125211756	NaN	0.399068124947803	NaN	NaN	NaN	0.0408110679225982	NaN	NaN	NaN	NaN	NaN	0.0221118091312858	NaN	NaN	NaN	NaN	0.0914198255906916	NaN	NaN	NaN	NaN	NaN	NaN	0.0531357300024654	NaN	0.100344682733406	NaN	NaN	NaN	0.0738338734740636	0.0477993632686136	0.0422010019603623	NaN	NaN	NaN	NaN	NaN	NaN	0.0405574394741623	NaN	0.0124771994151403	0.133331094868581
NaN	NaN	NaN	0.340273128979607	0.100578237945817	NaN	NaN	0.0341535261129693	NaN	0.0817228917061117	NaN	NaN	NaN	0.080618758055887	NaN	NaN	NaN	NaN	NaN	0.0591352178305209	NaN	NaN	NaN	NaN	0.0207736155019928	NaN	NaN	NaN	NaN	NaN	NaN	0.0475002245304536	NaN	0.0556269259236941	NaN	NaN	NaN	NaN	0.0735216400965782	0.0452661200888889	NaN	NaN	NaN	NaN	NaN	NaN	0.0421488667505935	NaN	0.0338926965322473	NaN
NaN	NaN	NaN	0.271248384386929	0.0344351073807337	NaN	NaN	0.0262877013067251	NaN	NaN	NaN	NaN	NaN	0.0675867378284749	NaN	NaN	NaN	NaN	NaN	0.0152740084775754	NaN	NaN	NaN	NaN	0.059495055051615	NaN	NaN	NaN	NaN	NaN	NaN	0.0776457826071178	NaN	0.116951283491728	NaN	NaN	NaN	NaN	0.03234666585256	0.080046429981555	NaN	NaN	NaN	NaN	NaN	NaN	0.113707428107695	NaN	0.0683214301662908	NaN
NaN	NaN	NaN	0.219415250409954	0.0655286011239837	NaN	NaN	0.103559934667585	NaN	NaN	NaN	NaN	NaN	0.0632120158518834	NaN	NaN	NaN	NaN	NaN	0.0540801448896512	NaN	NaN	NaN	NaN	0.0320679100933586	NaN	NaN	NaN	NaN	NaN	NaN	0.0557882176819381	NaN	0.105868875401824	NaN	NaN	NaN	0.0732401989391251	0.0600397475896312	0.0881049750266696	NaN	NaN	NaN	NaN	NaN	NaN	0.0549721485128909	NaN	0.0701308563714715	NaN
NaN	NaN	NaN	0.345653525774339	0.0510982259898556	NaN	NaN	0.0584479635943117	NaN	NaN	NaN	NaN	NaN	0.0347633034835228	NaN	NaN	NaN	NaN	NaN	0.0807046534982275	NaN	NaN	NaN	NaN	0.0266191173257115	NaN	NaN	NaN	NaN	NaN	NaN	0.0947132492301125	NaN	NaN	NaN	NaN	NaN	0.0438542512762201	0.0465824151876533	0.0666599626536546	NaN	NaN	NaN	NaN	NaN	NaN	0.0383081069955774	NaN	0.189300096153377	NaN
NaN	NaN	NaN	NaN	0.0395252745247548	NaN	NaN	0.0482916769879388	NaN	NaN	NaN	NaN	NaN	0.0214893844800827	NaN	NaN	NaN	NaN	NaN	0.0312433287048606	NaN	NaN	NaN	NaN	0.0316776504286074	NaN	NaN	NaN	NaN	NaN	NaN	0.0753327248301119	NaN	NaN	NaN	NaN	NaN	0.0530666317633966	0.0528498493374283	0.0751475521977495	NaN	NaN	NaN	NaN	NaN	NaN	0.0629006365626927	NaN	0.0941536131651248	NaN
NaN	NaN	NaN	NaN	0.0485419085553303	NaN	NaN	0.0500288444104653	NaN	NaN	NaN	NaN	NaN	0.0358286871252174	NaN	NaN	NaN	NaN	NaN	NaN	NaN	NaN	NaN	NaN	0.0619477822278656	NaN	NaN	NaN	NaN	NaN	NaN	0.559579418175741	NaN	NaN	NaN	NaN	NaN	0.0839592079829776	0.0288946466666079	0.0226811385354824	NaN	NaN	NaN	NaN	NaN	NaN	0.0363294126966161	NaN	0.0431302034692098	NaN
NaN	NaN	NaN	NaN	0.0983510119879898	NaN	NaN	0.0536641262556924	NaN	NaN	NaN	NaN	NaN	0.0249250713312937	NaN	NaN	NaN	NaN	NaN	NaN	NaN	NaN	NaN	NaN	0.129924749639448	NaN	NaN	NaN	NaN	NaN	NaN	0.572563154187115	NaN	NaN	NaN	NaN	NaN	0.044089506962591	0.0920693654348536	0.09479311444979	NaN	NaN	NaN	NaN	NaN	NaN	0.0459491011420224	NaN	0.0387477047013328	NaN
NaN	NaN	NaN	NaN	0.0480006747573032	NaN	NaN	0.0433136942562784	NaN	NaN	NaN	NaN	NaN	0.0602415983831733	NaN	NaN	NaN	NaN	NaN	NaN	NaN	NaN	NaN	NaN	0.00476782269937383	NaN	NaN	NaN	NaN	NaN	NaN	0.0208235845048991	NaN	NaN	NaN	NaN	NaN	0.0356316280331574	0.349192530289436	0.0493557874526938	NaN	NaN	NaN	NaN	NaN	NaN	0.0289249868752732	NaN	0.0617379146462452	NaN
NaN	NaN	NaN	NaN	0.0362708874239104	NaN	NaN	0.0782888316677252	NaN	NaN	NaN	NaN	NaN	0.0391885214222115	NaN	NaN	NaN	NaN	NaN	NaN	NaN	NaN	NaN	NaN	NaN	NaN	NaN	NaN	NaN	NaN	NaN	0.0463579349116206	NaN	NaN	NaN	NaN	NaN	NaN	0.154602662895726	0.0419419212988909	NaN	NaN	NaN	NaN	NaN	NaN	0.0423031869618846	NaN	0.0298209666128382	NaN
NaN	NaN	NaN	0.659686561815528	0.0985292199172753	NaN	NaN	0.0547259644440294	NaN	NaN	NaN	NaN	NaN	0.0441830715954069	NaN	NaN	NaN	NaN	NaN	NaN	NaN	NaN	NaN	NaN	NaN	NaN	NaN	NaN	NaN	NaN	NaN	0.0641505110505434	NaN	NaN	NaN	NaN	NaN	NaN	0.270554262910758	0.0621475340420819	NaN	NaN	NaN	NaN	NaN	NaN	0.0770862541008088	NaN	0.0741304821156741	NaN
NaN	NaN	NaN	0.399113618803835	0.0530499595638481	NaN	NaN	0.0264829983488108	NaN	NaN	NaN	NaN	NaN	0.0976928416708712	NaN	NaN	NaN	NaN	NaN	NaN	NaN	NaN	NaN	NaN	NaN	NaN	NaN	NaN	NaN	NaN	NaN	0.0530671567109756	NaN	NaN	NaN	NaN	NaN	NaN	0.221597200888513	0.0494377229031947	NaN	NaN	NaN	NaN	NaN	NaN	0.0605379311849117	NaN	0.0540080695083001	NaN
NaN	NaN	NaN	0.298870784790088	0.0317301235211727	NaN	NaN	0.0809890112255504	NaN	NaN	NaN	NaN	NaN	0.064442220559192	NaN	NaN	NaN	NaN	NaN	NaN	NaN	NaN	NaN	NaN	NaN	NaN	NaN	NaN	NaN	NaN	NaN	0.0450538088449551	NaN	NaN	NaN	NaN	NaN	NaN	0.459698773498289	0.0348491347229989	NaN	NaN	NaN	NaN	NaN	NaN	0.0598307930103779	NaN	0.0742347675043329	NaN
NaN	NaN	NaN	0.419242814599582	0.0306954576793256	NaN	NaN	0.053100797330094	NaN	NaN	NaN	NaN	NaN	0.0748349175988193	NaN	NaN	NaN	NaN	NaN	NaN	NaN	NaN	NaN	NaN	NaN	NaN	NaN	NaN	NaN	NaN	NaN	0.0497946737137331	NaN	NaN	NaN	NaN	NaN	NaN	0.185749452730954	0.10760921085492	NaN	NaN	NaN	NaN	NaN	NaN	0.0242732578126719	NaN	0.0251259310330658	NaN
NaN	NaN	NaN	0.438762137191191	NaN	NaN	NaN	0.0497798713388594	NaN	NaN	NaN	NaN	NaN	0.0481095423660063	NaN	NaN	NaN	NaN	NaN	NaN	NaN	NaN	NaN	NaN	NaN	NaN	NaN	NaN	NaN	NaN	NaN	0.0558271431357328	NaN	NaN	NaN	NaN	NaN	NaN	0.255549808454052	0.137591010218688	NaN	NaN	NaN	NaN	NaN	NaN	0.0321935329002862	NaN	0.0158604983050248	NaN
NaN	NaN	NaN	NaN	NaN	NaN	NaN	0.029474580100175	NaN	NaN	NaN	NaN	NaN	0.00430718156714731	NaN	NaN	NaN	NaN	NaN	NaN	NaN	NaN	NaN	NaN	NaN	NaN	NaN	NaN	NaN	NaN	NaN	0.067948274031634	NaN	NaN	NaN	NaN	NaN	NaN	0.516548176272112	0.0898461810652983	NaN	NaN	NaN	NaN	NaN	NaN	0.0339335014051701	NaN	0.0653342733416543	NaN
NaN	NaN	NaN	NaN	NaN	NaN	NaN	0.0475216989131849	NaN	NaN	NaN	NaN	NaN	0.0358698566492378	NaN	NaN	NaN	NaN	NaN	NaN	NaN	NaN	NaN	NaN	NaN	NaN	NaN	NaN	NaN	NaN	NaN	0.0425382981637302	NaN	NaN	NaN	NaN	NaN	NaN	0.121570885070436	0.174947595452382	NaN	NaN	NaN	NaN	NaN	NaN	0.044812197803801	NaN	0.102088501242952	NaN
NaN	NaN	NaN	0.465973692459002	NaN	NaN	NaN	0.0455072642548618	NaN	NaN	NaN	NaN	NaN	NaN	NaN	NaN	NaN	NaN	NaN	NaN	NaN	NaN	NaN	NaN	NaN	NaN	NaN	NaN	NaN	NaN	NaN	0.0184507608862302	NaN	NaN	NaN	NaN	NaN	NaN	0.366875505148125	NaN	NaN	NaN	NaN	NaN	NaN	NaN	0.0514580089590518	NaN	0.022944564160486	NaN
NaN	NaN	NaN	0.388442866871761	NaN	NaN	NaN	0.0591426129268639	NaN	NaN	NaN	NaN	NaN	NaN	NaN	NaN	NaN	NaN	NaN	NaN	NaN	NaN	NaN	NaN	NaN	NaN	NaN	NaN	NaN	NaN	NaN	0.0530022214906479	NaN	NaN	NaN	NaN	NaN	NaN	0.337662870173939	NaN	NaN	NaN	NaN	NaN	NaN	NaN	NaN	NaN	NaN	NaN
NaN	NaN	NaN	0.224682490811721	NaN	NaN	NaN	0.0742567971274157	NaN	NaN	NaN	NaN	NaN	NaN	NaN	NaN	NaN	NaN	NaN	NaN	NaN	NaN	NaN	NaN	NaN	NaN	NaN	NaN	NaN	NaN	NaN	0.0617859584414467	NaN	NaN	NaN	NaN	NaN	NaN	0.321407247532623	NaN	NaN	NaN	NaN	NaN	NaN	NaN	NaN	NaN	NaN	NaN
NaN	NaN	NaN	0.0339245290700764	NaN	NaN	NaN	0.0484744959399041	NaN	NaN	NaN	NaN	NaN	NaN	NaN	NaN	NaN	NaN	NaN	NaN	NaN	NaN	NaN	NaN	NaN	NaN	NaN	NaN	NaN	NaN	NaN	0.0478024142991446	NaN	NaN	NaN	NaN	NaN	NaN	NaN	NaN	NaN	NaN	NaN	NaN	NaN	NaN	NaN	NaN	NaN	NaN
NaN	NaN	NaN	0.0691038058795426	NaN	NaN	NaN	0.0493285435311417	NaN	NaN	NaN	NaN	NaN	NaN	NaN	NaN	NaN	NaN	NaN	NaN	NaN	NaN	NaN	NaN	NaN	NaN	NaN	NaN	NaN	NaN	NaN	0.0429820374890464	NaN	NaN	NaN	NaN	NaN	NaN	NaN	NaN	NaN	NaN	NaN	NaN	NaN	NaN	NaN	NaN	NaN	NaN
NaN	NaN	NaN	0.0429092846650358	NaN	NaN	NaN	0.0349109195646695	NaN	NaN	NaN	NaN	NaN	NaN	NaN	NaN	NaN	NaN	NaN	NaN	NaN	NaN	NaN	NaN	NaN	NaN	NaN	NaN	NaN	NaN	NaN	0.0224199494540947	NaN	NaN	NaN	NaN	NaN	NaN	NaN	NaN	NaN	NaN	NaN	NaN	NaN	NaN	0.0868706095912693	NaN	NaN	NaN
NaN	NaN	NaN	0.133774588575146	NaN	NaN	NaN	0.0641110794504926	NaN	NaN	NaN	NaN	NaN	NaN	NaN	NaN	NaN	NaN	NaN	NaN	NaN	NaN	NaN	NaN	NaN	NaN	NaN	NaN	NaN	NaN	NaN	NaN	NaN	NaN	NaN	NaN	NaN	NaN	NaN	NaN	NaN	NaN	NaN	NaN	NaN	NaN	0.0709581179663315	NaN	NaN	NaN
NaN	NaN	NaN	0.0412890653444851	NaN	NaN	NaN	0.0576182520765196	NaN	NaN	NaN	NaN	NaN	NaN	NaN	NaN	NaN	NaN	NaN	NaN	NaN	NaN	NaN	NaN	NaN	NaN	NaN	NaN	NaN	NaN	NaN	NaN	NaN	NaN	NaN	NaN	NaN	NaN	NaN	NaN	NaN	NaN	NaN	NaN	NaN	NaN	0.0488078321913867	NaN	NaN	NaN
NaN	NaN	NaN	0.0353513766319955	NaN	NaN	NaN	0.0132944660196729	NaN	NaN	NaN	NaN	NaN	NaN	NaN	NaN	NaN	NaN	NaN	NaN	NaN	NaN	NaN	NaN	NaN	NaN	NaN	NaN	NaN	NaN	NaN	NaN	NaN	NaN	NaN	NaN	NaN	NaN	NaN	NaN	NaN	NaN	NaN	NaN	NaN	NaN	0.101692780639276	NaN	NaN	NaN
NaN	NaN	NaN	0.0333451695834628	NaN	NaN	NaN	0.0672434986933816	NaN	NaN	NaN	NaN	NaN	NaN	NaN	NaN	NaN	NaN	NaN	NaN	NaN	NaN	NaN	NaN	NaN	NaN	NaN	NaN	NaN	NaN	NaN	NaN	NaN	NaN	NaN	NaN	NaN	NaN	NaN	NaN	NaN	NaN	NaN	NaN	NaN	NaN	0.0594303508378473	NaN	NaN	NaN
NaN	NaN	NaN	0.025918746643942	NaN	NaN	NaN	NaN	NaN	NaN	NaN	NaN	NaN	NaN	NaN	NaN	NaN	NaN	NaN	NaN	NaN	NaN	NaN	NaN	NaN	NaN	NaN	NaN	NaN	NaN	NaN	NaN	NaN	NaN	NaN	NaN	NaN	NaN	NaN	NaN	NaN	NaN	NaN	NaN	NaN	NaN	0.0857932927451109	NaN	NaN	NaN
NaN	NaN	NaN	0.0263279552090202	NaN	NaN	NaN	NaN	NaN	NaN	NaN	NaN	NaN	NaN	NaN	NaN	NaN	NaN	NaN	NaN	NaN	NaN	NaN	NaN	NaN	NaN	NaN	NaN	NaN	NaN	NaN	NaN	NaN	NaN	NaN	NaN	NaN	NaN	NaN	NaN	NaN	NaN	NaN	NaN	NaN	NaN	0.0584845638394697	NaN	NaN	NaN
NaN	NaN	NaN	0.327052885186106	NaN	NaN	NaN	NaN	NaN	NaN	NaN	NaN	NaN	NaN	NaN	NaN	NaN	NaN	NaN	NaN	NaN	NaN	NaN	NaN	NaN	NaN	NaN	NaN	NaN	NaN	NaN	NaN	0.00585586562517589	NaN	NaN	NaN	NaN	NaN	NaN	NaN	NaN	NaN	NaN	NaN	NaN	NaN	0.0359352345954612	NaN	NaN	NaN
NaN	NaN	NaN	0.0689477146525846	NaN	NaN	NaN	NaN	NaN	NaN	NaN	NaN	NaN	NaN	NaN	NaN	NaN	NaN	NaN	NaN	NaN	NaN	NaN	NaN	NaN	NaN	NaN	NaN	NaN	NaN	NaN	NaN	0.0392488770387122	NaN	NaN	NaN	NaN	NaN	NaN	NaN	NaN	NaN	NaN	NaN	NaN	NaN	0.0323505463949958	NaN	NaN	NaN
NaN	NaN	NaN	0.287628182203385	NaN	NaN	NaN	NaN	NaN	NaN	NaN	NaN	NaN	NaN	NaN	NaN	NaN	NaN	NaN	NaN	NaN	NaN	NaN	NaN	NaN	NaN	NaN	NaN	NaN	NaN	NaN	NaN	0.0329814372834049	NaN	NaN	NaN	NaN	NaN	NaN	NaN	NaN	NaN	NaN	NaN	NaN	NaN	0.0336957647545423	NaN	NaN	NaN
NaN	NaN	NaN	0.0608010999672253	NaN	NaN	NaN	NaN	NaN	NaN	NaN	NaN	NaN	NaN	NaN	NaN	NaN	NaN	NaN	NaN	NaN	NaN	NaN	NaN	NaN	NaN	NaN	NaN	NaN	NaN	NaN	NaN	0.0420640732911446	NaN	NaN	NaN	NaN	NaN	NaN	NaN	NaN	NaN	NaN	NaN	NaN	NaN	0.0595582849890866	NaN	NaN	NaN
NaN	NaN	NaN	0.0848000643418122	NaN	NaN	NaN	NaN	NaN	NaN	NaN	NaN	NaN	NaN	NaN	NaN	NaN	NaN	NaN	NaN	NaN	NaN	NaN	NaN	NaN	NaN	NaN	NaN	NaN	NaN	NaN	NaN	0.0504861472510354	NaN	NaN	NaN	NaN	NaN	NaN	NaN	NaN	NaN	NaN	NaN	NaN	NaN	0.0196897655232517	NaN	NaN	NaN
NaN	NaN	NaN	0.0379949901581954	NaN	NaN	NaN	NaN	NaN	NaN	NaN	NaN	NaN	NaN	NaN	NaN	NaN	NaN	NaN	NaN	NaN	NaN	NaN	NaN	NaN	NaN	NaN	NaN	NaN	NaN	NaN	NaN	0.776057600189256	NaN	NaN	NaN	NaN	NaN	NaN	NaN	NaN	NaN	NaN	NaN	NaN	NaN	0.0557278349053053	NaN	NaN	NaN
NaN	NaN	NaN	0.0589678995089586	NaN	NaN	NaN	NaN	NaN	NaN	NaN	NaN	NaN	NaN	NaN	NaN	NaN	NaN	NaN	NaN	NaN	NaN	NaN	NaN	NaN	NaN	NaN	NaN	NaN	NaN	NaN	NaN	0.247315453458714	NaN	NaN	NaN	NaN	NaN	NaN	NaN	NaN	NaN	NaN	NaN	NaN	NaN	0.0508295163119577	NaN	NaN	NaN
NaN	NaN	NaN	0.0763659655020162	NaN	NaN	NaN	NaN	NaN	NaN	NaN	NaN	NaN	NaN	NaN	NaN	NaN	NaN	NaN	NaN	NaN	NaN	NaN	NaN	NaN	NaN	NaN	NaN	NaN	NaN	NaN	NaN	0.298945439279041	NaN	NaN	NaN	NaN	NaN	NaN	NaN	NaN	NaN	NaN	NaN	NaN	NaN	0.0485341691624097	NaN	NaN	NaN
NaN	NaN	NaN	0.100837511310837	NaN	NaN	NaN	NaN	NaN	NaN	NaN	NaN	NaN	NaN	NaN	NaN	NaN	NaN	NaN	NaN	NaN	NaN	NaN	NaN	NaN	NaN	NaN	NaN	NaN	NaN	NaN	NaN	0.211145719798885	NaN	NaN	NaN	NaN	NaN	NaN	NaN	NaN	NaN	NaN	NaN	NaN	NaN	0.0871445083061335	NaN	NaN	NaN
NaN	NaN	NaN	0.0441026072499233	NaN	NaN	NaN	NaN	NaN	NaN	NaN	NaN	NaN	NaN	NaN	NaN	NaN	NaN	NaN	NaN	NaN	NaN	NaN	NaN	NaN	NaN	NaN	NaN	NaN	NaN	NaN	NaN	0.350419153766405	NaN	NaN	NaN	NaN	NaN	NaN	NaN	NaN	NaN	NaN	NaN	NaN	NaN	0.0175081301154181	NaN	NaN	NaN
NaN	NaN	NaN	0.103083892505878	NaN	NaN	NaN	NaN	NaN	NaN	NaN	NaN	NaN	NaN	NaN	NaN	NaN	NaN	NaN	NaN	NaN	NaN	NaN	NaN	NaN	NaN	NaN	NaN	NaN	NaN	NaN	NaN	NaN	NaN	NaN	NaN	NaN	NaN	NaN	NaN	NaN	NaN	NaN	NaN	NaN	NaN	0.0686170257016871	NaN	NaN	NaN
NaN	NaN	NaN	NaN	NaN	NaN	NaN	NaN	NaN	NaN	NaN	NaN	NaN	NaN	NaN	NaN	NaN	NaN	NaN	NaN	NaN	NaN	NaN	NaN	NaN	NaN	NaN	NaN	NaN	NaN	NaN	NaN	NaN	NaN	NaN	NaN	NaN	NaN	NaN	NaN	NaN	NaN	NaN	NaN	NaN	NaN	NaN	NaN	NaN	NaN
NaN	NaN	NaN	NaN	NaN	NaN	NaN	NaN	NaN	NaN	NaN	NaN	NaN	NaN	NaN	NaN	NaN	NaN	NaN	NaN	NaN	NaN	NaN	NaN	NaN	NaN	NaN	NaN	NaN	NaN	NaN	NaN	NaN	NaN	NaN	NaN	NaN	NaN	NaN	NaN	NaN	NaN	NaN	NaN	NaN	NaN	NaN	NaN	NaN	NaN
NaN	NaN	NaN	NaN	NaN	NaN	NaN	NaN	NaN	NaN	NaN	NaN	NaN	NaN	NaN	NaN	NaN	NaN	NaN	NaN	NaN	NaN	NaN	NaN	NaN	NaN	NaN	NaN	NaN	NaN	NaN	NaN	NaN	NaN	NaN	NaN	NaN	NaN	NaN	NaN	NaN	NaN	NaN	NaN	NaN	NaN	NaN	NaN	NaN	NaN
NaN	NaN	NaN	NaN	NaN	NaN	NaN	NaN	NaN	NaN	NaN	NaN	NaN	NaN	NaN	NaN	NaN	NaN	NaN	NaN	NaN	NaN	NaN	NaN	NaN	NaN	NaN	NaN	NaN	NaN	NaN	NaN	0.314273800354512	NaN	NaN	NaN	NaN	NaN	NaN	NaN	NaN	NaN	NaN	NaN	NaN	NaN	NaN	NaN	NaN	NaN
NaN	NaN	NaN	NaN	NaN	NaN	NaN	NaN	NaN	NaN	NaN	NaN	NaN	NaN	NaN	NaN	NaN	NaN	NaN	NaN	NaN	NaN	NaN	NaN	NaN	NaN	NaN	NaN	NaN	NaN	NaN	NaN	0.394217365813903	NaN	NaN	NaN	NaN	NaN	NaN	NaN	NaN	NaN	NaN	NaN	NaN	NaN	NaN	NaN	NaN	NaN
NaN	NaN	NaN	NaN	NaN	NaN	NaN	NaN	NaN	NaN	NaN	NaN	NaN	NaN	NaN	NaN	NaN	NaN	NaN	NaN	NaN	NaN	NaN	NaN	NaN	NaN	NaN	NaN	NaN	NaN	NaN	NaN	0.759387895774044	NaN	NaN	NaN	NaN	NaN	NaN	NaN	NaN	NaN	NaN	NaN	NaN	NaN	NaN	NaN	NaN	NaN
NaN	NaN	NaN	NaN	NaN	NaN	NaN	NaN	NaN	NaN	NaN	NaN	NaN	NaN	NaN	NaN	NaN	NaN	NaN	NaN	NaN	NaN	NaN	NaN	NaN	NaN	NaN	NaN	NaN	NaN	NaN	NaN	0.179105463395981	NaN	NaN	NaN	NaN	NaN	NaN	NaN	NaN	NaN	NaN	NaN	NaN	NaN	NaN	NaN	NaN	NaN
NaN	NaN	NaN	NaN	NaN	NaN	NaN	NaN	NaN	NaN	NaN	NaN	NaN	NaN	NaN	NaN	NaN	NaN	NaN	NaN	NaN	NaN	NaN	NaN	NaN	NaN	NaN	NaN	NaN	NaN	NaN	NaN	0.311979244641669	NaN	NaN	NaN	NaN	NaN	NaN	NaN	NaN	NaN	NaN	NaN	NaN	NaN	NaN	NaN	NaN	NaN
NaN	NaN	NaN	NaN	NaN	NaN	NaN	NaN	NaN	NaN	NaN	NaN	NaN	NaN	NaN	NaN	NaN	NaN	NaN	NaN	NaN	NaN	NaN	NaN	NaN	NaN	NaN	NaN	NaN	NaN	NaN	NaN	NaN	NaN	NaN	NaN	NaN	NaN	NaN	NaN	NaN	NaN	NaN	NaN	NaN	NaN	NaN	NaN	NaN	NaN
NaN	NaN	NaN	NaN	NaN	NaN	NaN	NaN	NaN	NaN	NaN	NaN	NaN	NaN	NaN	NaN	NaN	NaN	NaN	NaN	NaN	NaN	NaN	NaN	NaN	NaN	NaN	NaN	NaN	NaN	NaN	NaN	NaN	NaN	NaN	NaN	NaN	NaN	NaN	NaN	NaN	NaN	NaN	NaN	NaN	NaN	NaN	NaN	NaN	NaN
NaN	NaN	NaN	NaN	NaN	NaN	NaN	NaN	NaN	NaN	NaN	NaN	NaN	NaN	NaN	NaN	NaN	NaN	NaN	NaN	NaN	NaN	NaN	NaN	NaN	NaN	NaN	NaN	NaN	NaN	NaN	NaN	NaN	NaN	NaN	NaN	NaN	NaN	NaN	NaN	NaN	NaN	NaN	NaN	NaN	NaN	NaN	NaN	NaN	NaN
NaN	NaN	NaN	NaN	NaN	NaN	NaN	NaN	NaN	NaN	NaN	NaN	NaN	NaN	NaN	NaN	NaN	NaN	NaN	NaN	NaN	NaN	NaN	NaN	NaN	NaN	NaN	NaN	NaN	NaN	NaN	NaN	NaN	NaN	NaN	NaN	NaN	NaN	NaN	NaN	NaN	NaN	NaN	NaN	NaN	NaN	NaN	NaN	NaN	NaN
NaN	NaN	NaN	NaN	NaN	NaN	NaN	NaN	NaN	NaN	NaN	NaN	NaN	NaN	NaN	NaN	NaN	NaN	NaN	NaN	NaN	NaN	NaN	NaN	NaN	NaN	NaN	NaN	NaN	NaN	NaN	NaN	NaN	NaN	NaN	NaN	NaN	NaN	NaN	NaN	NaN	NaN	NaN	NaN	NaN	NaN	NaN	NaN	NaN	NaN
NaN	NaN	NaN	NaN	NaN	NaN	NaN	NaN	NaN	NaN	NaN	NaN	NaN	NaN	NaN	NaN	NaN	NaN	NaN	NaN	NaN	NaN	NaN	NaN	NaN	NaN	NaN	NaN	NaN	NaN	NaN	NaN	NaN	NaN	NaN	NaN	NaN	NaN	NaN	NaN	NaN	NaN	NaN	NaN	NaN	NaN	NaN	NaN	NaN	NaN
NaN	NaN	NaN	NaN	NaN	NaN	NaN	NaN	NaN	NaN	NaN	NaN	NaN	NaN	NaN	NaN	NaN	NaN	NaN	NaN	NaN	NaN	NaN	NaN	NaN	NaN	NaN	NaN	NaN	NaN	NaN	NaN	NaN	NaN	NaN	NaN	NaN	NaN	NaN	NaN	NaN	NaN	NaN	NaN	NaN	NaN	NaN	NaN	NaN	NaN
NaN	NaN	NaN	NaN	NaN	NaN	NaN	NaN	NaN	NaN	NaN	NaN	NaN	NaN	NaN	NaN	NaN	NaN	NaN	NaN	NaN	NaN	NaN	NaN	NaN	NaN	NaN	NaN	NaN	NaN	NaN	NaN	NaN	NaN	NaN	NaN	NaN	NaN	NaN	NaN	NaN	NaN	NaN	NaN	NaN	NaN	NaN	NaN	NaN	NaN
NaN	NaN	NaN	NaN	NaN	NaN	NaN	NaN	NaN	NaN	NaN	NaN	NaN	NaN	NaN	NaN	NaN	NaN	NaN	NaN	NaN	NaN	NaN	NaN	NaN	NaN	NaN	NaN	NaN	NaN	NaN	NaN	NaN	NaN	NaN	NaN	NaN	NaN	NaN	NaN	NaN	NaN	NaN	NaN	NaN	NaN	NaN	NaN	NaN	NaN
NaN	NaN	NaN	NaN	NaN	NaN	NaN	NaN	NaN	NaN	NaN	NaN	NaN	NaN	NaN	NaN	NaN	NaN	NaN	NaN	NaN	NaN	NaN	NaN	NaN	NaN	NaN	NaN	NaN	NaN	NaN	NaN	NaN	NaN	NaN	NaN	NaN	NaN	NaN	NaN	NaN	NaN	NaN	NaN	NaN	NaN	NaN	NaN	NaN	NaN
NaN	NaN	NaN	NaN	NaN	NaN	NaN	NaN	NaN	NaN	NaN	NaN	NaN	NaN	NaN	NaN	NaN	NaN	NaN	NaN	NaN	NaN	NaN	NaN	NaN	NaN	NaN	NaN	NaN	NaN	NaN	NaN	NaN	NaN	NaN	NaN	NaN	NaN	NaN	NaN	NaN	NaN	NaN	NaN	NaN	NaN	NaN	NaN	NaN	NaN
NaN	NaN	NaN	NaN	NaN	NaN	NaN	NaN	NaN	NaN	NaN	NaN	NaN	NaN	NaN	NaN	NaN	NaN	NaN	NaN	NaN	NaN	NaN	NaN	NaN	NaN	NaN	NaN	NaN	NaN	NaN	NaN	NaN	NaN	NaN	NaN	NaN	NaN	NaN	NaN	NaN	NaN	NaN	NaN	NaN	NaN	NaN	NaN	NaN	NaN
NaN	NaN	NaN	NaN	NaN	NaN	NaN	NaN	NaN	NaN	NaN	NaN	NaN	NaN	NaN	NaN	NaN	NaN	NaN	NaN	NaN	NaN	NaN	NaN	NaN	NaN	NaN	NaN	NaN	NaN	NaN	NaN	NaN	NaN	NaN	NaN	NaN	NaN	NaN	NaN	NaN	NaN	NaN	NaN	NaN	NaN	NaN	NaN	NaN	NaN
NaN	NaN	NaN	NaN	NaN	NaN	NaN	NaN	NaN	NaN	NaN	NaN	NaN	NaN	NaN	NaN	NaN	NaN	NaN	NaN	NaN	NaN	NaN	NaN	NaN	NaN	NaN	NaN	NaN	NaN	NaN	NaN	NaN	NaN	NaN	NaN	NaN	NaN	NaN	NaN	NaN	NaN	NaN	NaN	NaN	NaN	NaN	NaN	NaN	NaN
NaN	NaN	NaN	NaN	NaN	NaN	NaN	NaN	NaN	NaN	NaN	NaN	NaN	NaN	NaN	NaN	NaN	NaN	NaN	NaN	NaN	NaN	NaN	NaN	NaN	NaN	NaN	NaN	NaN	NaN	NaN	NaN	NaN	NaN	NaN	NaN	NaN	NaN	NaN	NaN	NaN	NaN	NaN	NaN	NaN	NaN	NaN	NaN	NaN	NaN
NaN	NaN	NaN	NaN	NaN	NaN	NaN	NaN	NaN	NaN	NaN	NaN	NaN	NaN	NaN	NaN	NaN	NaN	NaN	NaN	NaN	NaN	NaN	NaN	NaN	NaN	NaN	NaN	NaN	NaN	NaN	NaN	NaN	NaN	NaN	NaN	NaN	NaN	NaN	NaN	NaN	NaN	NaN	NaN	NaN	NaN	NaN	NaN	NaN	NaN
NaN	NaN	NaN	NaN	NaN	NaN	NaN	NaN	NaN	NaN	NaN	NaN	NaN	NaN	NaN	NaN	NaN	NaN	NaN	NaN	NaN	NaN	NaN	NaN	NaN	NaN	NaN	NaN	NaN	NaN	NaN	NaN	NaN	NaN	NaN	NaN	NaN	NaN	NaN	NaN	NaN	NaN	NaN	NaN	NaN	NaN	NaN	NaN	NaN	NaN
NaN	NaN	NaN	NaN	NaN	NaN	NaN	NaN	NaN	NaN	NaN	NaN	NaN	NaN	NaN	NaN	NaN	NaN	NaN	NaN	NaN	NaN	NaN	NaN	NaN	NaN	NaN	NaN	NaN	NaN	NaN	NaN	NaN	NaN	NaN	NaN	NaN	NaN	NaN	NaN	NaN	NaN	NaN	NaN	NaN	NaN	NaN	NaN	NaN	NaN
NaN	NaN	NaN	NaN	NaN	NaN	NaN	NaN	NaN	NaN	NaN	NaN	NaN	NaN	NaN	NaN	NaN	NaN	NaN	NaN	NaN	NaN	NaN	NaN	NaN	NaN	NaN	NaN	NaN	NaN	NaN	NaN	NaN	NaN	NaN	NaN	NaN	NaN	NaN	NaN	NaN	NaN	NaN	NaN	NaN	NaN	NaN	NaN	NaN	NaN
NaN	NaN	NaN	NaN	NaN	NaN	NaN	NaN	NaN	NaN	NaN	NaN	NaN	NaN	NaN	NaN	NaN	NaN	NaN	NaN	NaN	NaN	NaN	NaN	NaN	NaN	NaN	NaN	NaN	NaN	NaN	NaN	NaN	NaN	NaN	NaN	NaN	NaN	NaN	NaN	NaN	NaN	NaN	NaN	NaN	NaN	NaN	NaN	NaN	NaN
NaN	NaN	NaN	NaN	NaN	NaN	NaN	NaN	NaN	NaN	NaN	NaN	NaN	NaN	NaN	NaN	NaN	NaN	NaN	NaN	NaN	NaN	NaN	NaN	NaN	NaN	NaN	NaN	NaN	NaN	NaN	NaN	NaN	NaN	NaN	NaN	NaN	NaN	NaN	NaN	NaN	NaN	NaN	NaN	NaN	NaN	NaN	NaN	NaN	NaN
NaN	NaN	NaN	NaN	NaN	NaN	NaN	NaN	NaN	NaN	NaN	NaN	NaN	NaN	NaN	NaN	NaN	NaN	NaN	NaN	NaN	NaN	NaN	NaN	NaN	NaN	NaN	NaN	NaN	NaN	NaN	NaN	NaN	NaN	NaN	NaN	NaN	NaN	NaN	NaN	NaN	NaN	NaN	NaN	NaN	NaN	NaN	NaN	NaN	NaN
NaN	NaN	NaN	NaN	NaN	NaN	NaN	NaN	NaN	NaN	NaN	NaN	NaN	NaN	NaN	NaN	NaN	NaN	NaN	NaN	NaN	NaN	NaN	NaN	NaN	NaN	NaN	NaN	NaN	NaN	NaN	NaN	NaN	NaN	NaN	NaN	NaN	NaN	NaN	NaN	NaN	NaN	NaN	NaN	NaN	NaN	NaN	NaN	NaN	NaN
NaN	NaN	NaN	NaN	NaN	NaN	NaN	NaN	NaN	NaN	NaN	NaN	NaN	NaN	NaN	NaN	NaN	NaN	NaN	NaN	NaN	NaN	NaN	NaN	NaN	NaN	NaN	NaN	NaN	NaN	NaN	NaN	NaN	NaN	NaN	NaN	NaN	NaN	NaN	NaN	NaN	NaN	NaN	NaN	NaN	NaN	NaN	NaN	NaN	NaN
NaN	NaN	NaN	NaN	NaN	NaN	NaN	NaN	NaN	NaN	NaN	NaN	NaN	NaN	NaN	NaN	NaN	NaN	NaN	NaN	NaN	NaN	NaN	NaN	NaN	NaN	NaN	NaN	NaN	NaN	NaN	NaN	NaN	NaN	NaN	NaN	NaN	NaN	NaN	NaN	NaN	NaN	NaN	NaN	NaN	NaN	NaN	NaN	NaN	NaN
NaN	NaN	NaN	NaN	NaN	NaN	NaN	NaN	NaN	NaN	NaN	NaN	NaN	NaN	NaN	NaN	NaN	NaN	NaN	NaN	NaN	NaN	NaN	NaN	NaN	NaN	NaN	NaN	NaN	NaN	NaN	NaN	NaN	NaN	NaN	NaN	NaN	NaN	NaN	NaN	NaN	NaN	NaN	NaN	NaN	NaN	NaN	NaN	NaN	NaN
NaN	NaN	NaN	NaN	NaN	NaN	NaN	NaN	NaN	NaN	NaN	NaN	NaN	NaN	NaN	NaN	NaN	NaN	NaN	NaN	NaN	NaN	NaN	NaN	NaN	NaN	NaN	NaN	NaN	NaN	NaN	NaN	NaN	NaN	NaN	NaN	NaN	NaN	NaN	NaN	NaN	NaN	NaN	NaN	NaN	NaN	NaN	NaN	NaN	NaN
NaN	NaN	NaN	NaN	NaN	NaN	NaN	NaN	NaN	NaN	NaN	NaN	NaN	NaN	NaN	NaN	NaN	NaN	NaN	NaN	NaN	NaN	NaN	NaN	NaN	NaN	NaN	NaN	NaN	NaN	NaN	NaN	NaN	NaN	NaN	NaN	NaN	NaN	NaN	NaN	NaN	NaN	NaN	NaN	NaN	NaN	NaN	NaN	NaN	NaN
NaN	NaN	NaN	NaN	NaN	NaN	NaN	NaN	NaN	NaN	NaN	NaN	NaN	NaN	NaN	NaN	NaN	NaN	NaN	NaN	NaN	NaN	NaN	NaN	NaN	NaN	NaN	NaN	NaN	NaN	NaN	NaN	NaN	NaN	NaN	NaN	NaN	NaN	NaN	NaN	NaN	NaN	NaN	NaN	NaN	NaN	NaN	NaN	NaN	NaN
[truncated: 84 more columns]
