# Supplementary material for: Notch-dependent and -independent transcription are modulated by tissue movements at gastrulation
Source: eLife. 2022 May 18;11:e73656. doi: 10.7554/eLife.73656 (PMC9183233; doi:10.7554/eLife.73656)
Supplement: Source data 1. [file elife-73656-data1.zip › numerical data/6S3A_m5m8peve klarRi_MSE_sorted-Gast_HisC_normF-Y.txt]

NaN	NaN	NaN	NaN	NaN	NaN	NaN	NaN	NaN	NaN	NaN	NaN	NaN	NaN	NaN	NaN	NaN	NaN	NaN	NaN	NaN	NaN	NaN	NaN	NaN	NaN	NaN	NaN	NaN	NaN	NaN	NaN	NaN	NaN	NaN	NaN	NaN	NaN	NaN	NaN	NaN	NaN	NaN	NaN	NaN	NaN	NaN	NaN	NaN	NaN
NaN	NaN	NaN	NaN	NaN	NaN	NaN	NaN	NaN	NaN	NaN	NaN	NaN	NaN	NaN	NaN	NaN	NaN	NaN	NaN	NaN	NaN	NaN	NaN	NaN	NaN	NaN	NaN	NaN	NaN	NaN	NaN	NaN	NaN	NaN	NaN	NaN	NaN	NaN	NaN	NaN	NaN	NaN	NaN	NaN	NaN	NaN	NaN	NaN	NaN
NaN	NaN	NaN	NaN	NaN	NaN	NaN	NaN	NaN	NaN	NaN	NaN	NaN	NaN	NaN	NaN	NaN	NaN	NaN	NaN	NaN	NaN	NaN	NaN	NaN	NaN	NaN	NaN	NaN	NaN	NaN	NaN	NaN	NaN	NaN	NaN	NaN	NaN	NaN	NaN	NaN	NaN	NaN	NaN	NaN	NaN	NaN	NaN	NaN	NaN
NaN	NaN	NaN	NaN	NaN	NaN	NaN	NaN	NaN	NaN	NaN	NaN	NaN	NaN	NaN	NaN	NaN	NaN	NaN	NaN	NaN	NaN	NaN	NaN	NaN	NaN	NaN	NaN	NaN	NaN	NaN	NaN	NaN	NaN	NaN	NaN	NaN	NaN	NaN	NaN	NaN	NaN	NaN	NaN	NaN	NaN	NaN	NaN	NaN	NaN
NaN	NaN	NaN	NaN	NaN	NaN	NaN	NaN	NaN	NaN	NaN	NaN	NaN	NaN	NaN	NaN	NaN	NaN	NaN	NaN	NaN	NaN	NaN	NaN	NaN	NaN	NaN	NaN	NaN	NaN	NaN	NaN	NaN	NaN	NaN	NaN	NaN	NaN	NaN	NaN	NaN	NaN	NaN	NaN	NaN	NaN	NaN	NaN	NaN	NaN
NaN	NaN	NaN	NaN	NaN	NaN	NaN	NaN	NaN	NaN	NaN	NaN	NaN	NaN	NaN	NaN	NaN	NaN	NaN	NaN	NaN	NaN	NaN	NaN	NaN	NaN	NaN	NaN	NaN	NaN	NaN	NaN	NaN	NaN	NaN	NaN	NaN	NaN	NaN	NaN	NaN	NaN	NaN	NaN	NaN	NaN	NaN	NaN	NaN	NaN
NaN	NaN	NaN	NaN	NaN	NaN	NaN	NaN	NaN	NaN	NaN	NaN	NaN	NaN	NaN	NaN	NaN	NaN	NaN	NaN	NaN	NaN	NaN	NaN	NaN	NaN	NaN	NaN	NaN	NaN	NaN	NaN	NaN	NaN	NaN	NaN	NaN	NaN	NaN	NaN	NaN	NaN	NaN	NaN	NaN	NaN	NaN	NaN	NaN	NaN
NaN	NaN	NaN	NaN	NaN	NaN	NaN	NaN	NaN	NaN	NaN	NaN	NaN	NaN	NaN	NaN	NaN	NaN	NaN	NaN	NaN	NaN	NaN	NaN	NaN	NaN	NaN	NaN	NaN	NaN	NaN	NaN	NaN	NaN	NaN	NaN	NaN	NaN	NaN	NaN	NaN	NaN	NaN	NaN	NaN	NaN	NaN	NaN	NaN	NaN
NaN	NaN	NaN	NaN	NaN	NaN	NaN	NaN	NaN	NaN	NaN	NaN	NaN	NaN	NaN	NaN	NaN	NaN	NaN	NaN	NaN	NaN	NaN	NaN	NaN	NaN	NaN	NaN	NaN	NaN	NaN	NaN	NaN	NaN	NaN	NaN	NaN	NaN	NaN	NaN	NaN	NaN	NaN	NaN	NaN	NaN	NaN	NaN	NaN	NaN
NaN	NaN	NaN	NaN	NaN	NaN	NaN	NaN	NaN	NaN	NaN	NaN	NaN	NaN	NaN	NaN	NaN	NaN	NaN	NaN	NaN	NaN	NaN	NaN	NaN	NaN	NaN	NaN	NaN	NaN	NaN	NaN	NaN	NaN	NaN	NaN	NaN	NaN	NaN	NaN	NaN	NaN	NaN	NaN	NaN	NaN	NaN	NaN	NaN	NaN
NaN	NaN	NaN	NaN	NaN	NaN	NaN	NaN	NaN	NaN	NaN	NaN	NaN	NaN	NaN	NaN	NaN	NaN	NaN	NaN	NaN	NaN	NaN	NaN	NaN	NaN	NaN	NaN	NaN	NaN	NaN	NaN	NaN	NaN	NaN	NaN	NaN	NaN	NaN	NaN	NaN	NaN	NaN	NaN	NaN	NaN	NaN	NaN	NaN	NaN
NaN	NaN	NaN	NaN	NaN	NaN	NaN	NaN	NaN	NaN	NaN	NaN	NaN	NaN	NaN	NaN	NaN	NaN	NaN	NaN	NaN	NaN	NaN	NaN	NaN	NaN	NaN	NaN	NaN	NaN	NaN	NaN	NaN	NaN	NaN	NaN	NaN	NaN	NaN	NaN	NaN	NaN	NaN	NaN	NaN	NaN	NaN	NaN	NaN	NaN
NaN	NaN	NaN	NaN	NaN	NaN	NaN	NaN	NaN	NaN	NaN	NaN	NaN	NaN	NaN	NaN	NaN	NaN	NaN	NaN	NaN	NaN	NaN	NaN	NaN	NaN	NaN	NaN	NaN	NaN	NaN	NaN	NaN	NaN	NaN	NaN	NaN	NaN	NaN	NaN	NaN	NaN	NaN	NaN	NaN	NaN	NaN	NaN	NaN	NaN
NaN	NaN	NaN	NaN	NaN	NaN	NaN	NaN	NaN	NaN	NaN	NaN	NaN	NaN	NaN	NaN	NaN	NaN	NaN	NaN	NaN	NaN	NaN	NaN	NaN	NaN	NaN	NaN	NaN	NaN	NaN	NaN	NaN	NaN	NaN	NaN	NaN	NaN	NaN	NaN	NaN	NaN	NaN	NaN	NaN	NaN	NaN	NaN	NaN	NaN
NaN	NaN	NaN	NaN	NaN	NaN	NaN	NaN	NaN	NaN	NaN	NaN	NaN	NaN	NaN	NaN	NaN	NaN	NaN	NaN	NaN	NaN	NaN	NaN	NaN	NaN	NaN	NaN	NaN	NaN	NaN	NaN	NaN	NaN	NaN	NaN	NaN	NaN	NaN	NaN	NaN	NaN	NaN	NaN	NaN	NaN	NaN	NaN	NaN	NaN
NaN	NaN	NaN	NaN	NaN	NaN	NaN	NaN	NaN	NaN	NaN	NaN	NaN	NaN	NaN	NaN	NaN	NaN	NaN	NaN	NaN	NaN	NaN	NaN	NaN	NaN	NaN	NaN	NaN	NaN	NaN	NaN	NaN	NaN	NaN	NaN	NaN	NaN	NaN	NaN	NaN	NaN	NaN	NaN	NaN	NaN	NaN	NaN	NaN	NaN
NaN	NaN	NaN	NaN	NaN	NaN	NaN	NaN	NaN	NaN	NaN	NaN	NaN	NaN	NaN	NaN	NaN	NaN	NaN	NaN	NaN	NaN	NaN	NaN	NaN	NaN	NaN	NaN	NaN	NaN	NaN	NaN	NaN	NaN	NaN	NaN	NaN	NaN	NaN	NaN	NaN	NaN	NaN	NaN	NaN	NaN	NaN	NaN	NaN	NaN
NaN	NaN	NaN	NaN	NaN	NaN	NaN	NaN	NaN	NaN	NaN	NaN	NaN	NaN	NaN	NaN	NaN	NaN	NaN	NaN	NaN	NaN	NaN	NaN	NaN	NaN	NaN	NaN	NaN	NaN	NaN	NaN	NaN	NaN	NaN	NaN	NaN	NaN	NaN	NaN	NaN	NaN	NaN	NaN	NaN	NaN	NaN	NaN	NaN	NaN
NaN	NaN	NaN	NaN	NaN	NaN	NaN	NaN	NaN	NaN	NaN	NaN	NaN	NaN	NaN	NaN	NaN	NaN	NaN	NaN	NaN	NaN	NaN	NaN	NaN	NaN	NaN	NaN	NaN	NaN	NaN	NaN	NaN	NaN	NaN	NaN	NaN	NaN	NaN	NaN	NaN	NaN	NaN	NaN	NaN	NaN	NaN	NaN	NaN	NaN
NaN	NaN	NaN	NaN	NaN	NaN	NaN	NaN	NaN	NaN	NaN	NaN	NaN	NaN	NaN	NaN	NaN	NaN	NaN	NaN	NaN	NaN	NaN	NaN	NaN	NaN	NaN	NaN	NaN	NaN	NaN	NaN	NaN	NaN	NaN	NaN	NaN	NaN	NaN	NaN	NaN	NaN	NaN	NaN	NaN	NaN	NaN	NaN	NaN	NaN
NaN	NaN	NaN	NaN	NaN	NaN	NaN	NaN	NaN	NaN	NaN	NaN	NaN	NaN	NaN	NaN	NaN	NaN	NaN	NaN	NaN	NaN	NaN	NaN	NaN	NaN	NaN	NaN	NaN	NaN	NaN	NaN	NaN	NaN	NaN	NaN	NaN	NaN	NaN	NaN	NaN	NaN	NaN	NaN	NaN	NaN	NaN	NaN	NaN	NaN
NaN	NaN	NaN	NaN	NaN	NaN	NaN	NaN	NaN	NaN	NaN	NaN	NaN	NaN	NaN	NaN	NaN	NaN	NaN	NaN	NaN	NaN	NaN	NaN	NaN	NaN	NaN	NaN	NaN	NaN	NaN	NaN	NaN	NaN	NaN	NaN	NaN	NaN	NaN	NaN	NaN	NaN	NaN	NaN	NaN	NaN	NaN	NaN	NaN	NaN
NaN	NaN	NaN	NaN	NaN	NaN	NaN	NaN	NaN	NaN	NaN	NaN	NaN	NaN	NaN	NaN	NaN	NaN	NaN	NaN	NaN	NaN	NaN	NaN	NaN	NaN	NaN	NaN	NaN	NaN	NaN	NaN	NaN	NaN	NaN	NaN	NaN	NaN	NaN	NaN	NaN	NaN	NaN	NaN	NaN	NaN	NaN	NaN	NaN	NaN
NaN	NaN	NaN	NaN	NaN	NaN	NaN	NaN	NaN	NaN	NaN	NaN	NaN	NaN	NaN	NaN	NaN	NaN	NaN	NaN	NaN	NaN	NaN	NaN	NaN	NaN	NaN	NaN	NaN	NaN	NaN	NaN	NaN	NaN	NaN	NaN	NaN	NaN	NaN	NaN	NaN	NaN	NaN	NaN	NaN	NaN	NaN	NaN	NaN	NaN
NaN	NaN	NaN	NaN	NaN	NaN	NaN	NaN	NaN	NaN	NaN	NaN	NaN	NaN	NaN	NaN	NaN	NaN	NaN	NaN	NaN	NaN	NaN	NaN	NaN	NaN	NaN	NaN	NaN	NaN	NaN	NaN	NaN	NaN	NaN	NaN	NaN	NaN	NaN	NaN	NaN	NaN	NaN	NaN	NaN	NaN	NaN	NaN	NaN	NaN
NaN	NaN	NaN	NaN	NaN	NaN	NaN	NaN	NaN	NaN	NaN	NaN	NaN	NaN	NaN	NaN	NaN	NaN	NaN	NaN	NaN	NaN	NaN	NaN	NaN	NaN	NaN	NaN	NaN	NaN	NaN	NaN	NaN	NaN	NaN	NaN	NaN	NaN	NaN	NaN	NaN	NaN	NaN	NaN	NaN	NaN	NaN	NaN	NaN	NaN
NaN	NaN	NaN	NaN	NaN	NaN	NaN	NaN	NaN	NaN	NaN	NaN	NaN	NaN	NaN	NaN	NaN	NaN	NaN	NaN	NaN	NaN	NaN	NaN	NaN	NaN	NaN	NaN	NaN	NaN	NaN	NaN	NaN	NaN	NaN	NaN	NaN	NaN	NaN	NaN	NaN	NaN	NaN	NaN	NaN	NaN	NaN	NaN	NaN	NaN
NaN	NaN	NaN	NaN	NaN	NaN	NaN	NaN	NaN	NaN	NaN	NaN	NaN	NaN	NaN	NaN	NaN	NaN	NaN	NaN	NaN	NaN	NaN	NaN	NaN	NaN	NaN	NaN	NaN	NaN	NaN	NaN	NaN	NaN	NaN	NaN	NaN	NaN	NaN	NaN	NaN	NaN	NaN	NaN	NaN	NaN	NaN	NaN	NaN	NaN
NaN	NaN	NaN	NaN	NaN	NaN	NaN	NaN	NaN	NaN	NaN	NaN	NaN	NaN	NaN	NaN	NaN	NaN	NaN	NaN	NaN	NaN	NaN	NaN	NaN	NaN	NaN	NaN	NaN	NaN	NaN	NaN	NaN	NaN	NaN	NaN	NaN	NaN	NaN	NaN	NaN	NaN	NaN	NaN	NaN	NaN	NaN	NaN	NaN	NaN
NaN	NaN	NaN	NaN	NaN	NaN	NaN	NaN	NaN	NaN	NaN	NaN	NaN	NaN	NaN	NaN	NaN	NaN	NaN	NaN	NaN	NaN	NaN	NaN	NaN	NaN	NaN	NaN	NaN	NaN	NaN	NaN	NaN	NaN	NaN	NaN	NaN	NaN	NaN	NaN	NaN	NaN	NaN	NaN	NaN	NaN	NaN	NaN	NaN	NaN
NaN	NaN	NaN	NaN	NaN	NaN	NaN	NaN	NaN	NaN	NaN	NaN	NaN	NaN	NaN	NaN	NaN	NaN	NaN	NaN	NaN	NaN	NaN	NaN	NaN	NaN	NaN	NaN	NaN	NaN	NaN	NaN	NaN	NaN	NaN	NaN	NaN	NaN	NaN	NaN	NaN	NaN	NaN	NaN	NaN	NaN	NaN	NaN	NaN	NaN
NaN	NaN	NaN	NaN	NaN	NaN	NaN	NaN	NaN	NaN	NaN	NaN	NaN	NaN	NaN	NaN	NaN	NaN	NaN	NaN	NaN	NaN	NaN	NaN	NaN	NaN	NaN	NaN	NaN	NaN	NaN	NaN	NaN	NaN	NaN	NaN	NaN	NaN	NaN	NaN	NaN	NaN	NaN	NaN	NaN	NaN	NaN	NaN	NaN	NaN
NaN	NaN	NaN	NaN	NaN	NaN	NaN	NaN	NaN	NaN	NaN	NaN	NaN	NaN	NaN	NaN	NaN	NaN	NaN	NaN	NaN	NaN	NaN	NaN	NaN	NaN	NaN	NaN	NaN	NaN	NaN	NaN	NaN	NaN	NaN	NaN	NaN	NaN	NaN	NaN	NaN	NaN	NaN	NaN	NaN	NaN	NaN	NaN	NaN	NaN
NaN	NaN	NaN	NaN	NaN	NaN	NaN	NaN	NaN	NaN	NaN	NaN	NaN	NaN	NaN	NaN	NaN	NaN	NaN	NaN	NaN	NaN	NaN	NaN	NaN	NaN	NaN	NaN	NaN	NaN	NaN	NaN	NaN	NaN	NaN	NaN	NaN	NaN	NaN	NaN	NaN	NaN	NaN	NaN	NaN	NaN	NaN	NaN	NaN	NaN
NaN	NaN	NaN	NaN	NaN	NaN	NaN	NaN	NaN	NaN	NaN	NaN	NaN	NaN	NaN	NaN	NaN	NaN	NaN	NaN	NaN	NaN	NaN	NaN	NaN	NaN	NaN	NaN	NaN	NaN	NaN	NaN	NaN	NaN	NaN	NaN	NaN	NaN	NaN	NaN	NaN	NaN	NaN	NaN	NaN	NaN	NaN	NaN	NaN	NaN
NaN	NaN	NaN	NaN	NaN	NaN	NaN	NaN	NaN	NaN	NaN	NaN	NaN	NaN	NaN	NaN	NaN	NaN	NaN	NaN	NaN	NaN	NaN	NaN	NaN	NaN	NaN	NaN	NaN	NaN	NaN	NaN	NaN	NaN	NaN	NaN	NaN	NaN	NaN	NaN	NaN	NaN	NaN	NaN	NaN	NaN	NaN	NaN	NaN	NaN
NaN	NaN	NaN	NaN	NaN	NaN	NaN	NaN	NaN	NaN	NaN	NaN	NaN	NaN	NaN	NaN	NaN	NaN	NaN	NaN	NaN	NaN	NaN	NaN	NaN	NaN	NaN	NaN	NaN	NaN	NaN	NaN	NaN	NaN	NaN	NaN	NaN	NaN	NaN	NaN	NaN	NaN	NaN	NaN	NaN	NaN	NaN	NaN	NaN	NaN
NaN	NaN	NaN	NaN	NaN	NaN	NaN	NaN	NaN	NaN	NaN	NaN	NaN	NaN	NaN	NaN	NaN	NaN	NaN	NaN	NaN	NaN	NaN	NaN	NaN	NaN	NaN	NaN	NaN	NaN	NaN	NaN	NaN	NaN	NaN	NaN	NaN	NaN	NaN	NaN	NaN	NaN	NaN	NaN	NaN	NaN	NaN	NaN	NaN	NaN
NaN	NaN	NaN	NaN	NaN	NaN	NaN	NaN	NaN	NaN	NaN	NaN	NaN	NaN	NaN	NaN	NaN	NaN	NaN	NaN	NaN	NaN	NaN	NaN	NaN	NaN	NaN	NaN	NaN	NaN	NaN	NaN	NaN	NaN	NaN	NaN	NaN	NaN	NaN	NaN	NaN	NaN	NaN	NaN	NaN	NaN	NaN	NaN	NaN	NaN
NaN	NaN	NaN	NaN	NaN	NaN	NaN	NaN	NaN	NaN	NaN	NaN	NaN	NaN	NaN	NaN	NaN	NaN	NaN	NaN	NaN	NaN	NaN	NaN	NaN	NaN	NaN	NaN	NaN	NaN	NaN	NaN	NaN	NaN	NaN	NaN	NaN	NaN	NaN	NaN	NaN	NaN	NaN	NaN	NaN	NaN	NaN	NaN	NaN	NaN
NaN	NaN	NaN	NaN	NaN	NaN	NaN	NaN	NaN	NaN	NaN	NaN	NaN	NaN	NaN	NaN	NaN	NaN	NaN	NaN	NaN	NaN	NaN	NaN	NaN	NaN	NaN	NaN	NaN	NaN	NaN	NaN	NaN	NaN	NaN	NaN	NaN	NaN	NaN	NaN	NaN	NaN	NaN	NaN	NaN	NaN	NaN	NaN	NaN	NaN
NaN	NaN	NaN	NaN	NaN	NaN	NaN	NaN	NaN	NaN	NaN	NaN	NaN	NaN	NaN	NaN	NaN	NaN	NaN	NaN	NaN	NaN	NaN	NaN	NaN	NaN	NaN	NaN	NaN	NaN	NaN	NaN	NaN	NaN	NaN	NaN	NaN	NaN	NaN	NaN	NaN	NaN	NaN	NaN	NaN	NaN	NaN	NaN	NaN	NaN
NaN	NaN	NaN	NaN	NaN	NaN	NaN	NaN	NaN	NaN	NaN	NaN	NaN	NaN	NaN	NaN	NaN	NaN	NaN	NaN	NaN	NaN	NaN	NaN	NaN	NaN	NaN	NaN	NaN	NaN	NaN	NaN	NaN	NaN	NaN	NaN	NaN	NaN	NaN	NaN	NaN	NaN	NaN	NaN	NaN	NaN	NaN	NaN	NaN	NaN
NaN	NaN	NaN	NaN	NaN	NaN	NaN	NaN	NaN	NaN	NaN	NaN	NaN	NaN	NaN	NaN	NaN	NaN	NaN	NaN	NaN	NaN	NaN	NaN	NaN	NaN	NaN	NaN	NaN	NaN	NaN	NaN	NaN	NaN	NaN	NaN	NaN	NaN	NaN	NaN	NaN	NaN	NaN	NaN	NaN	NaN	NaN	NaN	NaN	NaN
NaN	NaN	NaN	NaN	NaN	NaN	NaN	NaN	NaN	NaN	NaN	NaN	NaN	NaN	NaN	NaN	NaN	NaN	NaN	NaN	NaN	NaN	NaN	NaN	NaN	NaN	NaN	NaN	NaN	NaN	NaN	NaN	NaN	NaN	NaN	NaN	NaN	NaN	NaN	NaN	NaN	NaN	NaN	NaN	NaN	NaN	NaN	NaN	NaN	NaN
NaN	NaN	NaN	NaN	NaN	NaN	NaN	NaN	NaN	NaN	NaN	NaN	NaN	NaN	NaN	NaN	NaN	NaN	NaN	NaN	NaN	NaN	NaN	NaN	NaN	NaN	NaN	NaN	NaN	NaN	NaN	NaN	NaN	NaN	NaN	NaN	NaN	NaN	NaN	NaN	NaN	NaN	NaN	NaN	NaN	NaN	NaN	NaN	NaN	NaN
NaN	NaN	NaN	NaN	NaN	NaN	NaN	NaN	NaN	NaN	NaN	NaN	NaN	NaN	NaN	NaN	NaN	NaN	NaN	NaN	NaN	NaN	NaN	NaN	NaN	NaN	NaN	NaN	NaN	NaN	NaN	NaN	NaN	NaN	NaN	NaN	NaN	NaN	NaN	NaN	NaN	NaN	NaN	NaN	NaN	NaN	NaN	NaN	NaN	NaN
NaN	NaN	NaN	NaN	NaN	NaN	NaN	NaN	NaN	NaN	NaN	NaN	NaN	NaN	NaN	NaN	NaN	NaN	NaN	NaN	NaN	NaN	NaN	NaN	NaN	NaN	NaN	NaN	NaN	NaN	NaN	NaN	NaN	NaN	NaN	NaN	NaN	NaN	NaN	NaN	NaN	NaN	NaN	NaN	NaN	NaN	NaN	NaN	NaN	NaN
NaN	NaN	NaN	NaN	NaN	NaN	NaN	NaN	NaN	NaN	NaN	NaN	NaN	NaN	NaN	NaN	NaN	NaN	NaN	NaN	NaN	NaN	NaN	NaN	NaN	NaN	NaN	NaN	NaN	NaN	NaN	NaN	NaN	NaN	NaN	NaN	NaN	NaN	NaN	NaN	NaN	NaN	NaN	NaN	NaN	NaN	NaN	NaN	NaN	NaN
NaN	NaN	NaN	NaN	NaN	NaN	NaN	NaN	NaN	NaN	NaN	NaN	NaN	NaN	NaN	NaN	NaN	NaN	NaN	NaN	NaN	NaN	NaN	NaN	NaN	NaN	NaN	NaN	NaN	NaN	NaN	NaN	NaN	NaN	NaN	NaN	NaN	NaN	NaN	NaN	NaN	NaN	NaN	NaN	NaN	NaN	NaN	NaN	NaN	NaN
NaN	NaN	NaN	NaN	NaN	NaN	NaN	NaN	NaN	NaN	NaN	NaN	NaN	NaN	NaN	NaN	NaN	NaN	NaN	NaN	NaN	NaN	NaN	NaN	NaN	NaN	NaN	NaN	NaN	NaN	NaN	NaN	NaN	NaN	NaN	NaN	NaN	NaN	NaN	NaN	NaN	NaN	NaN	NaN	NaN	NaN	NaN	NaN	NaN	NaN
NaN	NaN	NaN	NaN	NaN	NaN	NaN	NaN	NaN	NaN	NaN	NaN	NaN	NaN	NaN	NaN	NaN	NaN	NaN	NaN	NaN	NaN	NaN	NaN	NaN	NaN	NaN	NaN	NaN	NaN	NaN	NaN	NaN	NaN	NaN	NaN	NaN	NaN	NaN	NaN	NaN	NaN	NaN	NaN	NaN	NaN	NaN	NaN	NaN	NaN
NaN	NaN	NaN	NaN	NaN	NaN	NaN	NaN	NaN	NaN	NaN	NaN	NaN	NaN	NaN	NaN	NaN	NaN	NaN	NaN	NaN	NaN	NaN	NaN	NaN	NaN	NaN	NaN	NaN	NaN	NaN	NaN	NaN	NaN	NaN	NaN	NaN	NaN	NaN	NaN	NaN	NaN	NaN	NaN	NaN	NaN	NaN	NaN	NaN	NaN
NaN	NaN	NaN	NaN	NaN	NaN	NaN	NaN	NaN	NaN	NaN	NaN	NaN	NaN	NaN	NaN	NaN	NaN	NaN	NaN	NaN	NaN	NaN	NaN	NaN	NaN	NaN	NaN	NaN	NaN	NaN	NaN	NaN	NaN	NaN	NaN	NaN	NaN	NaN	NaN	NaN	NaN	NaN	NaN	NaN	NaN	NaN	NaN	NaN	NaN
NaN	NaN	NaN	NaN	NaN	NaN	NaN	NaN	NaN	NaN	NaN	NaN	NaN	NaN	NaN	NaN	NaN	NaN	NaN	NaN	NaN	NaN	NaN	NaN	NaN	NaN	NaN	NaN	NaN	NaN	NaN	NaN	NaN	NaN	NaN	NaN	NaN	NaN	NaN	NaN	NaN	NaN	NaN	NaN	NaN	NaN	NaN	NaN	NaN	NaN
NaN	NaN	NaN	NaN	NaN	NaN	NaN	NaN	NaN	NaN	NaN	NaN	NaN	NaN	NaN	NaN	NaN	NaN	NaN	NaN	NaN	NaN	NaN	NaN	NaN	NaN	NaN	NaN	NaN	NaN	NaN	NaN	NaN	NaN	NaN	NaN	NaN	NaN	NaN	NaN	NaN	NaN	NaN	NaN	NaN	NaN	NaN	NaN	NaN	NaN
NaN	NaN	NaN	NaN	NaN	NaN	NaN	NaN	NaN	NaN	NaN	NaN	NaN	NaN	NaN	NaN	NaN	NaN	NaN	NaN	NaN	NaN	NaN	NaN	NaN	NaN	NaN	NaN	NaN	NaN	NaN	NaN	NaN	NaN	NaN	NaN	NaN	NaN	NaN	NaN	NaN	NaN	NaN	NaN	NaN	NaN	1627.96	NaN	NaN	NaN
NaN	NaN	NaN	NaN	NaN	NaN	NaN	NaN	NaN	NaN	NaN	NaN	NaN	NaN	NaN	NaN	NaN	NaN	NaN	NaN	NaN	NaN	NaN	NaN	NaN	NaN	NaN	NaN	NaN	NaN	NaN	NaN	NaN	NaN	NaN	NaN	NaN	NaN	NaN	NaN	NaN	NaN	NaN	NaN	NaN	NaN	1745.92	NaN	NaN	NaN
NaN	NaN	NaN	NaN	NaN	NaN	NaN	NaN	NaN	NaN	NaN	NaN	NaN	NaN	NaN	NaN	NaN	NaN	NaN	NaN	NaN	NaN	NaN	NaN	NaN	NaN	NaN	NaN	NaN	NaN	NaN	NaN	NaN	NaN	NaN	NaN	NaN	NaN	NaN	NaN	NaN	NaN	NaN	NaN	NaN	NaN	NaN	NaN	NaN	NaN
NaN	NaN	NaN	NaN	NaN	NaN	NaN	NaN	NaN	NaN	NaN	NaN	NaN	NaN	NaN	NaN	NaN	NaN	NaN	NaN	NaN	NaN	NaN	NaN	NaN	NaN	NaN	NaN	NaN	NaN	NaN	NaN	NaN	NaN	NaN	NaN	NaN	NaN	NaN	NaN	NaN	NaN	NaN	NaN	NaN	NaN	1938.72	NaN	NaN	NaN
NaN	NaN	NaN	NaN	NaN	NaN	NaN	NaN	NaN	NaN	NaN	NaN	NaN	NaN	NaN	NaN	NaN	NaN	NaN	NaN	NaN	NaN	NaN	NaN	NaN	NaN	NaN	NaN	NaN	NaN	NaN	NaN	NaN	NaN	NaN	NaN	NaN	NaN	NaN	NaN	NaN	NaN	NaN	NaN	NaN	NaN	1937.64	NaN	NaN	NaN
NaN	NaN	NaN	NaN	NaN	NaN	NaN	NaN	NaN	NaN	NaN	NaN	NaN	NaN	NaN	NaN	NaN	NaN	NaN	NaN	NaN	NaN	NaN	NaN	NaN	NaN	NaN	NaN	NaN	NaN	NaN	NaN	NaN	NaN	NaN	NaN	NaN	NaN	NaN	NaN	NaN	NaN	NaN	NaN	NaN	NaN	NaN	NaN	NaN	NaN
NaN	NaN	NaN	NaN	NaN	NaN	NaN	NaN	NaN	NaN	NaN	NaN	NaN	NaN	NaN	NaN	NaN	NaN	NaN	NaN	NaN	NaN	NaN	NaN	NaN	NaN	NaN	NaN	NaN	NaN	NaN	NaN	NaN	NaN	NaN	NaN	NaN	NaN	NaN	NaN	NaN	NaN	NaN	NaN	NaN	NaN	NaN	NaN	NaN	NaN
NaN	NaN	NaN	NaN	NaN	NaN	NaN	NaN	NaN	NaN	NaN	NaN	NaN	NaN	NaN	NaN	NaN	NaN	NaN	NaN	NaN	NaN	NaN	NaN	NaN	NaN	NaN	NaN	NaN	NaN	NaN	NaN	NaN	NaN	NaN	NaN	NaN	NaN	NaN	NaN	NaN	NaN	NaN	NaN	NaN	NaN	NaN	NaN	NaN	NaN
NaN	NaN	NaN	NaN	NaN	NaN	NaN	NaN	NaN	NaN	NaN	NaN	NaN	NaN	NaN	NaN	NaN	NaN	NaN	NaN	NaN	NaN	NaN	NaN	NaN	NaN	NaN	NaN	NaN	NaN	NaN	NaN	NaN	NaN	NaN	NaN	NaN	NaN	NaN	NaN	NaN	NaN	NaN	NaN	NaN	NaN	NaN	NaN	NaN	NaN
NaN	NaN	NaN	NaN	NaN	NaN	NaN	NaN	NaN	NaN	NaN	NaN	NaN	NaN	NaN	NaN	NaN	NaN	NaN	NaN	NaN	NaN	NaN	NaN	NaN	NaN	NaN	NaN	NaN	NaN	NaN	NaN	NaN	NaN	NaN	NaN	NaN	NaN	NaN	NaN	NaN	NaN	NaN	NaN	NaN	NaN	NaN	NaN	NaN	NaN
NaN	NaN	NaN	NaN	NaN	NaN	NaN	NaN	NaN	NaN	NaN	NaN	NaN	NaN	NaN	NaN	NaN	NaN	NaN	NaN	NaN	NaN	NaN	NaN	NaN	NaN	NaN	NaN	NaN	NaN	NaN	NaN	NaN	NaN	NaN	NaN	NaN	NaN	NaN	NaN	NaN	NaN	NaN	NaN	NaN	NaN	1108.84	NaN	NaN	NaN
NaN	NaN	NaN	NaN	NaN	NaN	NaN	NaN	NaN	NaN	NaN	NaN	NaN	NaN	NaN	NaN	NaN	NaN	NaN	NaN	NaN	NaN	NaN	NaN	NaN	NaN	NaN	NaN	NaN	NaN	NaN	NaN	NaN	NaN	NaN	NaN	NaN	NaN	NaN	NaN	NaN	NaN	NaN	NaN	NaN	NaN	NaN	NaN	NaN	NaN
NaN	NaN	NaN	NaN	NaN	NaN	NaN	NaN	NaN	NaN	NaN	NaN	NaN	NaN	NaN	NaN	NaN	NaN	NaN	NaN	NaN	NaN	NaN	NaN	NaN	NaN	510.6	NaN	NaN	NaN	NaN	NaN	NaN	NaN	NaN	NaN	NaN	NaN	NaN	NaN	NaN	NaN	NaN	NaN	NaN	NaN	872.48	NaN	NaN	NaN
NaN	NaN	NaN	NaN	NaN	NaN	NaN	NaN	NaN	NaN	NaN	NaN	NaN	NaN	NaN	NaN	NaN	NaN	NaN	NaN	NaN	NaN	NaN	NaN	NaN	NaN	NaN	NaN	NaN	NaN	NaN	NaN	NaN	NaN	NaN	NaN	NaN	NaN	NaN	NaN	NaN	NaN	NaN	NaN	NaN	NaN	NaN	NaN	NaN	NaN
NaN	NaN	NaN	NaN	NaN	NaN	NaN	NaN	NaN	NaN	NaN	NaN	NaN	NaN	NaN	NaN	NaN	NaN	NaN	NaN	NaN	NaN	NaN	NaN	NaN	NaN	NaN	NaN	NaN	NaN	NaN	NaN	NaN	NaN	NaN	NaN	NaN	NaN	NaN	NaN	NaN	NaN	NaN	NaN	NaN	NaN	561.52	NaN	NaN	NaN
NaN	NaN	NaN	NaN	NaN	NaN	NaN	NaN	NaN	NaN	NaN	NaN	NaN	NaN	NaN	NaN	NaN	NaN	NaN	NaN	NaN	NaN	NaN	NaN	NaN	NaN	NaN	NaN	NaN	NaN	NaN	NaN	NaN	NaN	NaN	NaN	NaN	NaN	NaN	NaN	NaN	NaN	NaN	NaN	NaN	NaN	NaN	NaN	NaN	NaN
NaN	NaN	NaN	NaN	NaN	NaN	NaN	NaN	NaN	NaN	NaN	NaN	NaN	NaN	NaN	NaN	NaN	NaN	NaN	NaN	NaN	NaN	NaN	NaN	NaN	NaN	NaN	NaN	NaN	NaN	NaN	NaN	NaN	NaN	NaN	NaN	NaN	NaN	NaN	NaN	NaN	NaN	NaN	NaN	NaN	NaN	NaN	NaN	NaN	NaN
NaN	NaN	NaN	NaN	NaN	NaN	NaN	NaN	NaN	NaN	NaN	NaN	NaN	NaN	NaN	NaN	NaN	NaN	NaN	NaN	NaN	NaN	NaN	NaN	NaN	NaN	NaN	NaN	NaN	NaN	NaN	NaN	NaN	NaN	NaN	NaN	NaN	NaN	NaN	NaN	NaN	NaN	NaN	NaN	NaN	NaN	NaN	NaN	NaN	NaN
NaN	NaN	NaN	NaN	NaN	NaN	NaN	NaN	NaN	NaN	NaN	NaN	NaN	NaN	NaN	NaN	NaN	NaN	NaN	NaN	NaN	NaN	NaN	NaN	NaN	NaN	NaN	NaN	NaN	NaN	NaN	NaN	NaN	NaN	NaN	NaN	NaN	NaN	NaN	NaN	NaN	NaN	NaN	NaN	NaN	NaN	NaN	NaN	NaN	NaN
NaN	NaN	NaN	NaN	NaN	NaN	NaN	NaN	NaN	NaN	NaN	NaN	NaN	NaN	NaN	NaN	NaN	NaN	NaN	NaN	NaN	NaN	NaN	NaN	NaN	NaN	NaN	NaN	NaN	NaN	NaN	NaN	NaN	NaN	NaN	NaN	NaN	NaN	NaN	NaN	NaN	NaN	NaN	NaN	NaN	NaN	NaN	NaN	NaN	NaN
NaN	NaN	NaN	NaN	NaN	NaN	NaN	NaN	NaN	NaN	NaN	NaN	NaN	NaN	NaN	NaN	NaN	NaN	NaN	NaN	NaN	NaN	NaN	NaN	NaN	NaN	NaN	NaN	NaN	NaN	NaN	NaN	NaN	NaN	NaN	NaN	NaN	NaN	NaN	NaN	NaN	NaN	NaN	NaN	NaN	NaN	NaN	NaN	NaN	NaN
NaN	NaN	NaN	NaN	NaN	NaN	NaN	NaN	NaN	NaN	NaN	NaN	NaN	NaN	NaN	NaN	NaN	NaN	NaN	NaN	NaN	NaN	NaN	NaN	NaN	NaN	NaN	NaN	NaN	NaN	NaN	NaN	NaN	NaN	NaN	NaN	NaN	NaN	NaN	NaN	NaN	NaN	NaN	NaN	NaN	NaN	NaN	NaN	NaN	NaN
NaN	NaN	NaN	NaN	NaN	NaN	NaN	NaN	NaN	NaN	NaN	NaN	NaN	NaN	NaN	NaN	NaN	NaN	NaN	NaN	NaN	NaN	NaN	NaN	NaN	NaN	NaN	NaN	NaN	NaN	NaN	NaN	NaN	NaN	NaN	NaN	NaN	NaN	NaN	NaN	NaN	NaN	NaN	NaN	NaN	NaN	NaN	NaN	NaN	NaN
NaN	NaN	NaN	NaN	NaN	NaN	NaN	NaN	NaN	NaN	NaN	NaN	NaN	NaN	NaN	NaN	NaN	NaN	NaN	NaN	NaN	NaN	NaN	NaN	NaN	NaN	NaN	NaN	NaN	NaN	NaN	NaN	NaN	NaN	NaN	NaN	NaN	NaN	NaN	NaN	NaN	NaN	NaN	NaN	NaN	NaN	793.04	NaN	NaN	NaN
NaN	NaN	NaN	NaN	NaN	NaN	NaN	NaN	NaN	NaN	NaN	NaN	NaN	NaN	NaN	NaN	NaN	NaN	NaN	NaN	NaN	NaN	NaN	NaN	NaN	NaN	NaN	NaN	NaN	NaN	NaN	NaN	NaN	NaN	NaN	NaN	NaN	NaN	NaN	NaN	NaN	NaN	NaN	NaN	NaN	NaN	642	NaN	NaN	NaN
NaN	NaN	NaN	NaN	NaN	NaN	NaN	NaN	NaN	NaN	NaN	NaN	NaN	NaN	NaN	NaN	NaN	NaN	NaN	NaN	NaN	NaN	NaN	NaN	NaN	NaN	NaN	NaN	NaN	NaN	NaN	NaN	NaN	NaN	NaN	NaN	NaN	NaN	NaN	NaN	NaN	NaN	NaN	NaN	NaN	NaN	798.24	NaN	NaN	NaN
1136.84	NaN	NaN	NaN	NaN	NaN	NaN	NaN	NaN	NaN	NaN	NaN	NaN	NaN	NaN	NaN	NaN	NaN	NaN	NaN	NaN	NaN	NaN	NaN	NaN	1203.32	NaN	NaN	874.08	NaN	NaN	NaN	NaN	NaN	NaN	NaN	NaN	NaN	NaN	NaN	NaN	NaN	NaN	NaN	NaN	NaN	NaN	NaN	NaN	NaN
1114.52	NaN	NaN	NaN	1140.68	NaN	NaN	NaN	NaN	NaN	NaN	NaN	NaN	NaN	NaN	NaN	NaN	NaN	NaN	NaN	NaN	NaN	NaN	NaN	NaN	1111.08	1132.36	NaN	871.64	NaN	NaN	NaN	NaN	NaN	NaN	NaN	NaN	NaN	NaN	NaN	NaN	NaN	NaN	NaN	NaN	NaN	804.88	NaN	NaN	NaN
1193	NaN	NaN	NaN	1302.04	NaN	NaN	NaN	NaN	NaN	NaN	NaN	NaN	NaN	NaN	NaN	NaN	NaN	NaN	NaN	NaN	NaN	NaN	NaN	NaN	957.92	1072.8	NaN	1114.92	NaN	NaN	NaN	NaN	NaN	NaN	NaN	NaN	NaN	NaN	NaN	NaN	NaN	NaN	NaN	NaN	NaN	706.72	NaN	986.52	NaN
1305.52	NaN	NaN	NaN	1044.16	NaN	NaN	NaN	NaN	NaN	NaN	NaN	NaN	NaN	NaN	NaN	NaN	NaN	NaN	NaN	NaN	NaN	NaN	NaN	1277.16	1149.64	1086.24	NaN	1083.76	NaN	NaN	NaN	NaN	NaN	NaN	NaN	NaN	NaN	NaN	NaN	NaN	NaN	NaN	NaN	NaN	NaN	818.88	NaN	1187.32	NaN
1279.36	NaN	NaN	NaN	1117.92	NaN	NaN	NaN	NaN	NaN	NaN	NaN	NaN	NaN	NaN	NaN	NaN	NaN	NaN	NaN	NaN	NaN	NaN	NaN	1194.2	1075.12	1101.36	NaN	983.36	NaN	NaN	NaN	NaN	NaN	NaN	NaN	NaN	NaN	NaN	NaN	NaN	NaN	NaN	NaN	NaN	NaN	NaN	NaN	909.8	581.16
1295.76	NaN	NaN	NaN	1232.76	NaN	NaN	NaN	NaN	NaN	NaN	NaN	NaN	NaN	NaN	NaN	NaN	NaN	NaN	NaN	NaN	NaN	NaN	NaN	1231.92	898.84	972.68	NaN	NaN	NaN	NaN	NaN	NaN	NaN	NaN	NaN	NaN	NaN	NaN	NaN	NaN	NaN	NaN	NaN	NaN	NaN	NaN	NaN	1148.68	670.8
1172.24	1026.2	NaN	NaN	1116.32	NaN	NaN	NaN	NaN	NaN	NaN	NaN	NaN	NaN	NaN	NaN	NaN	NaN	NaN	NaN	NaN	NaN	NaN	NaN	1360.8	964.4	977.32	NaN	1244	NaN	NaN	NaN	NaN	NaN	NaN	NaN	NaN	NaN	NaN	NaN	NaN	NaN	NaN	NaN	NaN	NaN	NaN	NaN	1125.24	579.56
NaN	1062.04	NaN	NaN	NaN	NaN	NaN	NaN	NaN	NaN	NaN	NaN	NaN	NaN	NaN	NaN	NaN	NaN	NaN	NaN	NaN	NaN	NaN	NaN	1097.48	1009.12	882.36	NaN	912.68	NaN	NaN	NaN	NaN	NaN	NaN	NaN	NaN	NaN	NaN	NaN	NaN	NaN	NaN	NaN	NaN	NaN	NaN	NaN	1119.4	805.64
NaN	NaN	NaN	NaN	NaN	NaN	NaN	NaN	NaN	NaN	NaN	NaN	NaN	NaN	NaN	NaN	NaN	NaN	NaN	NaN	NaN	NaN	NaN	NaN	1228	924.44	NaN	NaN	NaN	NaN	NaN	NaN	NaN	NaN	NaN	NaN	NaN	NaN	NaN	NaN	NaN	NaN	NaN	NaN	NaN	NaN	NaN	NaN	990.88	NaN
NaN	NaN	NaN	NaN	NaN	NaN	NaN	NaN	NaN	NaN	NaN	NaN	NaN	NaN	NaN	NaN	NaN	NaN	NaN	NaN	NaN	NaN	NaN	NaN	NaN	NaN	695.24	NaN	NaN	NaN	NaN	NaN	NaN	NaN	NaN	NaN	NaN	NaN	NaN	NaN	NaN	NaN	NaN	NaN	NaN	NaN	NaN	NaN	1044.36	760.68
NaN	1111.64	NaN	NaN	1200.92	NaN	NaN	NaN	NaN	NaN	NaN	NaN	NaN	NaN	NaN	NaN	NaN	NaN	NaN	NaN	NaN	NaN	NaN	NaN	NaN	NaN	973.16	NaN	NaN	NaN	NaN	NaN	NaN	NaN	NaN	NaN	NaN	NaN	NaN	NaN	NaN	NaN	NaN	NaN	NaN	NaN	NaN	NaN	1029.76	733.52
NaN	NaN	NaN	NaN	NaN	NaN	NaN	NaN	NaN	NaN	NaN	NaN	NaN	NaN	NaN	NaN	NaN	NaN	NaN	NaN	NaN	NaN	NaN	NaN	1317.88	NaN	1015.52	NaN	NaN	NaN	NaN	NaN	NaN	NaN	NaN	NaN	NaN	NaN	NaN	NaN	NaN	NaN	NaN	NaN	NaN	NaN	NaN	NaN	950.84	773.24
NaN	NaN	NaN	NaN	NaN	NaN	NaN	NaN	NaN	NaN	NaN	NaN	NaN	NaN	NaN	NaN	NaN	NaN	NaN	NaN	NaN	NaN	NaN	NaN	NaN	NaN	NaN	NaN	NaN	NaN	NaN	NaN	NaN	NaN	NaN	NaN	NaN	NaN	NaN	NaN	NaN	NaN	NaN	NaN	NaN	NaN	NaN	NaN	NaN	668.48
NaN	1158.44	NaN	NaN	NaN	NaN	NaN	NaN	NaN	NaN	NaN	NaN	NaN	NaN	NaN	NaN	NaN	NaN	NaN	NaN	NaN	NaN	NaN	NaN	NaN	NaN	NaN	NaN	NaN	NaN	NaN	NaN	NaN	NaN	NaN	NaN	NaN	NaN	NaN	NaN	NaN	NaN	NaN	NaN	NaN	NaN	NaN	NaN	NaN	693.16
NaN	NaN	NaN	1044.48	NaN	NaN	NaN	NaN	NaN	NaN	NaN	NaN	NaN	NaN	NaN	NaN	NaN	NaN	NaN	NaN	NaN	NaN	NaN	NaN	NaN	1025.32	NaN	NaN	NaN	NaN	NaN	NaN	NaN	NaN	NaN	NaN	NaN	NaN	NaN	NaN	NaN	NaN	NaN	NaN	NaN	NaN	NaN	NaN	NaN	599.4
NaN	NaN	NaN	1131.4	NaN	NaN	NaN	NaN	NaN	NaN	NaN	NaN	NaN	NaN	NaN	NaN	NaN	NaN	NaN	NaN	NaN	NaN	NaN	NaN	NaN	NaN	NaN	NaN	NaN	NaN	NaN	NaN	NaN	NaN	NaN	NaN	NaN	NaN	NaN	NaN	NaN	NaN	NaN	NaN	NaN	NaN	NaN	NaN	NaN	NaN
NaN	NaN	NaN	946.32	NaN	NaN	NaN	NaN	NaN	NaN	NaN	NaN	NaN	NaN	NaN	NaN	NaN	NaN	NaN	NaN	NaN	NaN	NaN	NaN	NaN	894.28	NaN	NaN	NaN	NaN	NaN	NaN	NaN	NaN	NaN	NaN	NaN	NaN	NaN	NaN	NaN	NaN	NaN	NaN	NaN	NaN	NaN	NaN	1085.92	824.32
NaN	NaN	NaN	935.4	NaN	NaN	NaN	NaN	NaN	NaN	NaN	NaN	NaN	NaN	NaN	NaN	NaN	NaN	NaN	NaN	NaN	NaN	NaN	NaN	NaN	1029.72	NaN	NaN	NaN	NaN	NaN	NaN	NaN	NaN	NaN	NaN	NaN	NaN	NaN	NaN	NaN	NaN	NaN	NaN	NaN	NaN	NaN	NaN	835.88	NaN
NaN	NaN	NaN	806.12	NaN	NaN	NaN	NaN	NaN	NaN	NaN	NaN	NaN	NaN	NaN	NaN	NaN	NaN	NaN	NaN	NaN	NaN	NaN	NaN	NaN	956.76	NaN	NaN	NaN	NaN	NaN	NaN	NaN	NaN	NaN	NaN	NaN	NaN	NaN	NaN	NaN	NaN	NaN	NaN	NaN	NaN	NaN	NaN	922.24	NaN
NaN	NaN	NaN	951	NaN	NaN	NaN	NaN	NaN	NaN	NaN	NaN	NaN	NaN	NaN	NaN	NaN	NaN	NaN	NaN	NaN	NaN	NaN	NaN	NaN	1121.56	NaN	NaN	NaN	NaN	NaN	NaN	NaN	NaN	NaN	NaN	NaN	NaN	NaN	NaN	NaN	NaN	NaN	NaN	NaN	NaN	NaN	NaN	NaN	NaN
NaN	NaN	NaN	1081.12	NaN	NaN	NaN	NaN	NaN	NaN	NaN	NaN	NaN	NaN	NaN	NaN	NaN	NaN	NaN	NaN	NaN	NaN	NaN	NaN	NaN	1134.52	NaN	NaN	NaN	NaN	NaN	NaN	NaN	NaN	NaN	NaN	NaN	NaN	NaN	NaN	NaN	NaN	NaN	NaN	NaN	NaN	NaN	NaN	864.72	NaN
NaN	892.12	1064.12	1006.88	NaN	NaN	NaN	NaN	NaN	NaN	NaN	NaN	NaN	NaN	NaN	NaN	NaN	NaN	NaN	NaN	NaN	NaN	NaN	NaN	NaN	963.16	NaN	NaN	NaN	NaN	NaN	NaN	NaN	NaN	NaN	NaN	NaN	NaN	NaN	NaN	NaN	NaN	NaN	NaN	NaN	NaN	NaN	NaN	NaN	NaN
NaN	1121.64	1200.08	1069.68	NaN	NaN	NaN	NaN	NaN	NaN	NaN	NaN	NaN	NaN	NaN	NaN	NaN	NaN	NaN	NaN	NaN	NaN	NaN	NaN	NaN	1157.36	NaN	NaN	NaN	NaN	NaN	NaN	NaN	NaN	NaN	NaN	NaN	NaN	NaN	NaN	NaN	NaN	NaN	NaN	NaN	NaN	NaN	NaN	NaN	NaN
NaN	1009.56	1077.4	1192.2	NaN	NaN	NaN	NaN	NaN	NaN	NaN	NaN	NaN	NaN	NaN	NaN	NaN	NaN	NaN	NaN	NaN	NaN	NaN	NaN	NaN	NaN	NaN	NaN	773.64	NaN	NaN	NaN	NaN	NaN	NaN	NaN	NaN	NaN	NaN	NaN	NaN	NaN	NaN	NaN	NaN	NaN	NaN	NaN	NaN	NaN
NaN	913.88	752	1315.72	NaN	NaN	NaN	NaN	NaN	NaN	NaN	NaN	NaN	NaN	NaN	NaN	NaN	NaN	NaN	NaN	NaN	NaN	NaN	NaN	NaN	NaN	NaN	NaN	915.4	NaN	NaN	NaN	NaN	NaN	NaN	NaN	NaN	NaN	NaN	NaN	NaN	NaN	NaN	NaN	NaN	NaN	NaN	NaN	NaN	NaN
NaN	977.88	954.88	1126.52	NaN	NaN	NaN	NaN	NaN	NaN	NaN	NaN	NaN	NaN	NaN	NaN	NaN	NaN	NaN	NaN	NaN	NaN	NaN	NaN	NaN	NaN	NaN	NaN	NaN	NaN	NaN	NaN	NaN	NaN	NaN	NaN	NaN	NaN	NaN	NaN	NaN	NaN	NaN	NaN	NaN	NaN	NaN	NaN	NaN	NaN
NaN	1068.48	857.96	1204.64	NaN	NaN	NaN	NaN	NaN	NaN	NaN	NaN	NaN	NaN	NaN	NaN	NaN	NaN	NaN	NaN	NaN	NaN	NaN	NaN	NaN	NaN	NaN	NaN	NaN	NaN	NaN	NaN	NaN	NaN	NaN	NaN	NaN	NaN	NaN	NaN	NaN	NaN	NaN	NaN	NaN	NaN	NaN	NaN	NaN	NaN
NaN	1546	994.8	1644.8	NaN	NaN	NaN	NaN	NaN	NaN	NaN	NaN	NaN	NaN	NaN	NaN	NaN	NaN	NaN	NaN	NaN	NaN	NaN	NaN	NaN	NaN	NaN	NaN	NaN	NaN	NaN	NaN	NaN	NaN	NaN	NaN	NaN	NaN	NaN	NaN	NaN	NaN	NaN	NaN	NaN	NaN	NaN	NaN	NaN	NaN
NaN	1934.68	1115.32	1302.08	NaN	NaN	NaN	NaN	NaN	NaN	NaN	NaN	NaN	NaN	NaN	NaN	NaN	NaN	NaN	NaN	NaN	NaN	NaN	NaN	NaN	NaN	NaN	NaN	NaN	NaN	NaN	NaN	NaN	NaN	NaN	NaN	NaN	NaN	NaN	NaN	NaN	NaN	NaN	NaN	NaN	NaN	NaN	NaN	NaN	NaN
NaN	1289.6	1809.44	1727.04	NaN	NaN	NaN	NaN	NaN	NaN	NaN	NaN	NaN	NaN	NaN	NaN	NaN	NaN	NaN	NaN	NaN	NaN	NaN	NaN	NaN	NaN	NaN	NaN	NaN	NaN	NaN	NaN	NaN	NaN	NaN	NaN	NaN	NaN	NaN	NaN	NaN	NaN	NaN	NaN	NaN	NaN	NaN	NaN	NaN	NaN
NaN	1544.28	NaN	1988.72	NaN	NaN	NaN	NaN	NaN	NaN	NaN	NaN	NaN	NaN	NaN	NaN	NaN	NaN	NaN	NaN	NaN	NaN	NaN	NaN	NaN	NaN	NaN	NaN	NaN	NaN	NaN	NaN	NaN	NaN	NaN	NaN	NaN	NaN	NaN	NaN	NaN	NaN	NaN	NaN	NaN	NaN	NaN	NaN	NaN	1196.64
NaN	NaN	NaN	1644.92	NaN	NaN	NaN	NaN	NaN	NaN	NaN	NaN	NaN	NaN	NaN	NaN	NaN	NaN	NaN	NaN	NaN	NaN	NaN	NaN	NaN	NaN	NaN	NaN	NaN	NaN	NaN	NaN	NaN	NaN	NaN	NaN	NaN	NaN	NaN	NaN	NaN	NaN	NaN	NaN	NaN	NaN	NaN	NaN	NaN	994.36
NaN	1844.76	NaN	NaN	NaN	NaN	NaN	NaN	NaN	NaN	NaN	NaN	NaN	NaN	NaN	NaN	NaN	NaN	NaN	NaN	NaN	NaN	NaN	NaN	NaN	NaN	NaN	NaN	NaN	NaN	NaN	NaN	NaN	NaN	NaN	NaN	NaN	NaN	NaN	NaN	NaN	NaN	NaN	NaN	NaN	NaN	NaN	NaN	NaN	NaN
NaN	1556.28	NaN	NaN	NaN	NaN	NaN	NaN	NaN	NaN	NaN	NaN	NaN	NaN	NaN	NaN	NaN	NaN	NaN	NaN	NaN	NaN	NaN	NaN	NaN	1245.84	NaN	NaN	NaN	NaN	NaN	NaN	NaN	NaN	NaN	NaN	NaN	NaN	NaN	NaN	NaN	NaN	NaN	NaN	NaN	NaN	NaN	NaN	NaN	803
NaN	NaN	NaN	NaN	NaN	NaN	NaN	NaN	NaN	NaN	NaN	NaN	NaN	NaN	NaN	NaN	NaN	NaN	NaN	NaN	NaN	NaN	NaN	NaN	NaN	NaN	NaN	NaN	NaN	NaN	NaN	NaN	NaN	NaN	NaN	NaN	NaN	NaN	NaN	NaN	NaN	NaN	NaN	NaN	NaN	NaN	NaN	NaN	NaN	660.76
NaN	NaN	NaN	NaN	NaN	NaN	NaN	NaN	NaN	NaN	NaN	NaN	NaN	NaN	NaN	NaN	NaN	NaN	NaN	NaN	NaN	NaN	NaN	NaN	NaN	NaN	NaN	NaN	NaN	NaN	NaN	NaN	NaN	NaN	NaN	NaN	NaN	NaN	NaN	NaN	NaN	NaN	NaN	NaN	NaN	NaN	NaN	NaN	NaN	640.6
NaN	NaN	2324.84	NaN	NaN	NaN	NaN	NaN	NaN	NaN	NaN	NaN	NaN	NaN	NaN	NaN	NaN	NaN	NaN	NaN	NaN	NaN	NaN	NaN	NaN	NaN	NaN	NaN	NaN	NaN	NaN	NaN	NaN	NaN	NaN	NaN	NaN	NaN	NaN	NaN	NaN	NaN	NaN	NaN	NaN	NaN	NaN	NaN	NaN	650.92
NaN	NaN	NaN	NaN	NaN	NaN	NaN	NaN	NaN	NaN	NaN	NaN	NaN	NaN	NaN	NaN	NaN	NaN	NaN	NaN	NaN	NaN	NaN	NaN	NaN	NaN	NaN	NaN	NaN	NaN	NaN	NaN	NaN	NaN	NaN	NaN	NaN	NaN	NaN	NaN	NaN	NaN	NaN	NaN	NaN	NaN	NaN	NaN	NaN	NaN
NaN	NaN	1560.52	NaN	NaN	NaN	NaN	NaN	NaN	NaN	NaN	NaN	NaN	NaN	NaN	NaN	NaN	NaN	NaN	NaN	NaN	NaN	NaN	NaN	NaN	2136.28	NaN	NaN	NaN	NaN	NaN	NaN	NaN	NaN	NaN	NaN	NaN	NaN	NaN	NaN	NaN	NaN	NaN	NaN	NaN	NaN	NaN	NaN	NaN	NaN
NaN	787.88	NaN	NaN	NaN	NaN	NaN	NaN	NaN	NaN	NaN	NaN	NaN	NaN	NaN	NaN	NaN	NaN	NaN	NaN	NaN	NaN	NaN	NaN	NaN	NaN	NaN	NaN	NaN	NaN	NaN	NaN	NaN	NaN	NaN	NaN	NaN	NaN	NaN	NaN	NaN	NaN	NaN	NaN	NaN	NaN	NaN	NaN	NaN	NaN
NaN	NaN	NaN	NaN	NaN	NaN	NaN	NaN	NaN	NaN	NaN	NaN	NaN	NaN	NaN	NaN	NaN	NaN	NaN	NaN	NaN	NaN	NaN	NaN	NaN	NaN	NaN	NaN	NaN	NaN	NaN	NaN	NaN	NaN	NaN	NaN	NaN	NaN	NaN	NaN	NaN	NaN	NaN	NaN	NaN	NaN	NaN	NaN	NaN	799.44
NaN	NaN	NaN	NaN	NaN	NaN	NaN	NaN	NaN	NaN	NaN	NaN	NaN	NaN	NaN	NaN	NaN	NaN	NaN	NaN	NaN	NaN	NaN	NaN	NaN	NaN	NaN	NaN	NaN	NaN	NaN	NaN	NaN	NaN	NaN	NaN	NaN	NaN	NaN	NaN	NaN	NaN	NaN	NaN	NaN	NaN	NaN	NaN	NaN	1235.92
NaN	NaN	NaN	NaN	NaN	NaN	NaN	NaN	NaN	NaN	NaN	NaN	NaN	NaN	NaN	NaN	NaN	NaN	NaN	NaN	NaN	NaN	NaN	NaN	NaN	1531.44	NaN	NaN	NaN	NaN	NaN	NaN	NaN	NaN	NaN	NaN	NaN	NaN	NaN	NaN	NaN	NaN	NaN	NaN	NaN	NaN	NaN	NaN	NaN	NaN
NaN	NaN	NaN	NaN	NaN	NaN	NaN	NaN	NaN	NaN	NaN	NaN	NaN	NaN	NaN	NaN	NaN	NaN	NaN	NaN	NaN	NaN	NaN	NaN	NaN	1143.04	NaN	NaN	NaN	NaN	NaN	NaN	NaN	NaN	NaN	NaN	NaN	NaN	NaN	NaN	NaN	NaN	NaN	NaN	NaN	NaN	NaN	NaN	NaN	NaN
NaN	NaN	NaN	1043.44	NaN	NaN	NaN	NaN	NaN	NaN	NaN	NaN	NaN	NaN	NaN	NaN	NaN	NaN	NaN	NaN	NaN	NaN	NaN	NaN	NaN	NaN	NaN	NaN	NaN	NaN	NaN	NaN	NaN	NaN	NaN	NaN	NaN	NaN	NaN	NaN	NaN	NaN	NaN	NaN	NaN	NaN	NaN	NaN	NaN	NaN
NaN	NaN	NaN	NaN	NaN	NaN	NaN	NaN	NaN	NaN	NaN	NaN	NaN	NaN	NaN	NaN	NaN	NaN	NaN	NaN	NaN	NaN	NaN	NaN	NaN	NaN	NaN	NaN	NaN	NaN	NaN	NaN	NaN	NaN	NaN	NaN	NaN	NaN	NaN	NaN	NaN	NaN	NaN	NaN	NaN	NaN	NaN	NaN	NaN	NaN
NaN	NaN	NaN	NaN	NaN	NaN	NaN	NaN	NaN	NaN	NaN	NaN	NaN	NaN	NaN	NaN	NaN	NaN	NaN	NaN	NaN	NaN	NaN	NaN	NaN	NaN	NaN	NaN	NaN	NaN	NaN	NaN	NaN	NaN	NaN	NaN	NaN	NaN	NaN	NaN	NaN	NaN	NaN	NaN	NaN	NaN	NaN	NaN	NaN	NaN
NaN	NaN	NaN	NaN	NaN	NaN	NaN	NaN	NaN	NaN	NaN	NaN	NaN	NaN	NaN	NaN	NaN	NaN	NaN	NaN	NaN	NaN	NaN	NaN	NaN	NaN	NaN	NaN	NaN	NaN	NaN	NaN	NaN	NaN	NaN	NaN	NaN	NaN	NaN	NaN	NaN	NaN	NaN	NaN	NaN	NaN	NaN	NaN	NaN	NaN
NaN	NaN	NaN	NaN	NaN	NaN	NaN	NaN	NaN	NaN	NaN	NaN	NaN	NaN	NaN	NaN	NaN	NaN	NaN	NaN	NaN	NaN	NaN	NaN	NaN	NaN	NaN	NaN	NaN	NaN	NaN	NaN	NaN	NaN	NaN	NaN	NaN	NaN	NaN	NaN	NaN	NaN	NaN	NaN	NaN	NaN	NaN	NaN	NaN	NaN
NaN	NaN	NaN	NaN	NaN	NaN	NaN	NaN	NaN	NaN	NaN	NaN	NaN	NaN	NaN	NaN	NaN	NaN	NaN	NaN	NaN	NaN	NaN	NaN	NaN	NaN	NaN	NaN	NaN	NaN	NaN	NaN	NaN	NaN	NaN	NaN	NaN	NaN	NaN	NaN	NaN	NaN	NaN	NaN	NaN	NaN	NaN	NaN	NaN	NaN
NaN	NaN	NaN	NaN	NaN	NaN	NaN	NaN	NaN	NaN	NaN	NaN	NaN	NaN	NaN	NaN	NaN	NaN	NaN	NaN	NaN	NaN	NaN	NaN	NaN	NaN	NaN	NaN	NaN	NaN	NaN	NaN	NaN	NaN	NaN	NaN	NaN	NaN	NaN	NaN	NaN	NaN	NaN	NaN	NaN	NaN	NaN	NaN	NaN	NaN
NaN	NaN	NaN	NaN	NaN	NaN	NaN	NaN	NaN	NaN	NaN	NaN	NaN	NaN	NaN	NaN	NaN	NaN	NaN	NaN	NaN	NaN	NaN	NaN	NaN	NaN	NaN	NaN	NaN	NaN	NaN	NaN	NaN	NaN	NaN	NaN	NaN	NaN	NaN	NaN	NaN	NaN	NaN	NaN	NaN	NaN	NaN	NaN	NaN	NaN
NaN	NaN	NaN	NaN	NaN	NaN	NaN	NaN	NaN	NaN	NaN	NaN	NaN	NaN	NaN	NaN	NaN	NaN	NaN	NaN	NaN	NaN	NaN	NaN	NaN	NaN	NaN	NaN	NaN	NaN	NaN	NaN	NaN	NaN	NaN	NaN	NaN	NaN	NaN	NaN	NaN	NaN	NaN	NaN	NaN	NaN	NaN	NaN	NaN	NaN
NaN	NaN	NaN	NaN	NaN	NaN	NaN	NaN	NaN	NaN	NaN	NaN	NaN	NaN	NaN	NaN	NaN	NaN	NaN	NaN	NaN	NaN	NaN	NaN	NaN	NaN	NaN	NaN	NaN	NaN	NaN	NaN	NaN	NaN	NaN	NaN	NaN	NaN	NaN	NaN	NaN	NaN	NaN	NaN	NaN	NaN	NaN	NaN	NaN	956
NaN	NaN	NaN	NaN	NaN	NaN	NaN	NaN	NaN	NaN	NaN	NaN	NaN	NaN	NaN	NaN	NaN	NaN	NaN	NaN	NaN	NaN	NaN	NaN	NaN	NaN	NaN	NaN	NaN	NaN	NaN	NaN	NaN	NaN	NaN	NaN	NaN	NaN	NaN	NaN	NaN	NaN	NaN	NaN	NaN	NaN	NaN	NaN	NaN	NaN
NaN	NaN	NaN	NaN	NaN	NaN	NaN	NaN	NaN	NaN	NaN	NaN	NaN	NaN	NaN	NaN	NaN	NaN	NaN	NaN	NaN	NaN	NaN	NaN	NaN	NaN	NaN	NaN	NaN	NaN	NaN	NaN	NaN	NaN	NaN	NaN	NaN	NaN	NaN	NaN	NaN	NaN	NaN	NaN	NaN	NaN	NaN	680.92	NaN	NaN
NaN	NaN	NaN	NaN	NaN	NaN	NaN	NaN	NaN	NaN	NaN	NaN	NaN	NaN	NaN	NaN	NaN	NaN	NaN	NaN	NaN	NaN	NaN	NaN	NaN	NaN	NaN	NaN	NaN	NaN	NaN	NaN	NaN	NaN	NaN	NaN	NaN	NaN	NaN	NaN	NaN	NaN	NaN	NaN	NaN	NaN	NaN	NaN	NaN	NaN
NaN	NaN	NaN	NaN	NaN	NaN	NaN	NaN	NaN	NaN	NaN	NaN	NaN	NaN	NaN	NaN	NaN	NaN	NaN	NaN	NaN	NaN	NaN	NaN	NaN	NaN	NaN	NaN	NaN	NaN	NaN	NaN	NaN	NaN	NaN	NaN	NaN	NaN	NaN	NaN	NaN	NaN	NaN	NaN	NaN	NaN	NaN	NaN	NaN	NaN
NaN	NaN	NaN	NaN	NaN	NaN	NaN	NaN	NaN	NaN	NaN	NaN	NaN	NaN	NaN	NaN	NaN	NaN	NaN	NaN	NaN	NaN	NaN	NaN	NaN	NaN	NaN	NaN	NaN	NaN	NaN	NaN	NaN	NaN	NaN	NaN	NaN	NaN	NaN	NaN	NaN	NaN	NaN	NaN	NaN	NaN	NaN	NaN	NaN	NaN
NaN	NaN	NaN	NaN	NaN	NaN	NaN	NaN	NaN	NaN	NaN	NaN	NaN	NaN	NaN	NaN	NaN	1286.8	NaN	NaN	NaN	NaN	NaN	NaN	NaN	NaN	NaN	NaN	NaN	NaN	NaN	NaN	NaN	NaN	NaN	NaN	NaN	NaN	NaN	NaN	NaN	NaN	NaN	NaN	NaN	NaN	NaN	NaN	NaN	NaN
NaN	NaN	NaN	NaN	NaN	NaN	NaN	NaN	NaN	NaN	NaN	NaN	NaN	NaN	NaN	NaN	NaN	NaN	NaN	NaN	NaN	NaN	NaN	NaN	NaN	NaN	NaN	NaN	NaN	NaN	NaN	NaN	NaN	NaN	NaN	NaN	NaN	NaN	NaN	NaN	NaN	NaN	NaN	NaN	NaN	NaN	NaN	NaN	NaN	NaN
NaN	NaN	NaN	NaN	NaN	NaN	NaN	NaN	NaN	NaN	NaN	NaN	NaN	NaN	NaN	NaN	NaN	1138.92	NaN	NaN	NaN	NaN	NaN	NaN	NaN	NaN	NaN	NaN	NaN	NaN	NaN	NaN	NaN	NaN	NaN	NaN	NaN	NaN	NaN	NaN	NaN	NaN	NaN	NaN	NaN	NaN	NaN	NaN	NaN	NaN
NaN	NaN	NaN	NaN	NaN	NaN	NaN	NaN	NaN	NaN	NaN	NaN	NaN	NaN	NaN	NaN	NaN	1357.64	NaN	NaN	1292.52	NaN	NaN	NaN	NaN	NaN	NaN	NaN	NaN	NaN	NaN	NaN	NaN	NaN	NaN	NaN	NaN	NaN	NaN	NaN	NaN	NaN	NaN	NaN	NaN	NaN	NaN	NaN	NaN	NaN
NaN	NaN	NaN	NaN	NaN	NaN	NaN	NaN	NaN	NaN	NaN	NaN	NaN	NaN	NaN	NaN	NaN	1535.84	NaN	NaN	1450.44	NaN	NaN	NaN	NaN	NaN	NaN	NaN	NaN	NaN	NaN	NaN	NaN	NaN	NaN	NaN	NaN	NaN	NaN	NaN	NaN	NaN	NaN	NaN	NaN	NaN	NaN	NaN	NaN	NaN
NaN	NaN	NaN	NaN	NaN	NaN	NaN	NaN	NaN	NaN	NaN	NaN	NaN	NaN	NaN	NaN	NaN	1441.72	NaN	NaN	1421.72	NaN	NaN	NaN	NaN	NaN	NaN	NaN	NaN	NaN	NaN	NaN	NaN	NaN	NaN	NaN	NaN	NaN	NaN	NaN	NaN	NaN	NaN	NaN	NaN	NaN	NaN	NaN	NaN	NaN
NaN	NaN	NaN	NaN	NaN	NaN	NaN	NaN	NaN	NaN	NaN	NaN	NaN	NaN	NaN	NaN	NaN	1456.68	NaN	NaN	1480.36	NaN	NaN	NaN	NaN	NaN	NaN	NaN	NaN	NaN	NaN	NaN	NaN	NaN	NaN	NaN	NaN	NaN	NaN	NaN	NaN	NaN	NaN	NaN	NaN	NaN	NaN	NaN	NaN	NaN
NaN	NaN	NaN	NaN	NaN	NaN	NaN	NaN	NaN	NaN	NaN	NaN	NaN	NaN	NaN	NaN	NaN	NaN	NaN	NaN	1378.52	NaN	NaN	NaN	NaN	NaN	NaN	NaN	NaN	NaN	NaN	NaN	NaN	NaN	NaN	NaN	NaN	NaN	NaN	NaN	NaN	NaN	NaN	NaN	NaN	NaN	NaN	NaN	NaN	NaN
NaN	NaN	NaN	NaN	NaN	NaN	NaN	NaN	NaN	NaN	NaN	NaN	NaN	NaN	NaN	NaN	NaN	NaN	NaN	NaN	1366.04	NaN	NaN	NaN	NaN	NaN	NaN	NaN	NaN	NaN	NaN	NaN	NaN	NaN	NaN	NaN	NaN	NaN	NaN	NaN	NaN	NaN	NaN	1043.04	NaN	NaN	NaN	NaN	NaN	NaN
NaN	NaN	NaN	NaN	NaN	NaN	NaN	NaN	NaN	NaN	NaN	NaN	NaN	NaN	NaN	NaN	NaN	NaN	NaN	NaN	1468.76	NaN	NaN	NaN	NaN	NaN	NaN	NaN	NaN	NaN	NaN	NaN	NaN	NaN	NaN	NaN	NaN	NaN	NaN	NaN	NaN	NaN	NaN	NaN	NaN	NaN	NaN	NaN	NaN	NaN
NaN	NaN	NaN	NaN	NaN	NaN	NaN	NaN	NaN	NaN	NaN	NaN	NaN	NaN	NaN	NaN	NaN	NaN	NaN	NaN	1344	NaN	NaN	NaN	NaN	NaN	NaN	NaN	NaN	NaN	NaN	NaN	NaN	NaN	NaN	NaN	NaN	NaN	NaN	NaN	NaN	NaN	NaN	1404.04	NaN	NaN	NaN	NaN	NaN	NaN
NaN	NaN	NaN	NaN	NaN	NaN	NaN	NaN	NaN	NaN	NaN	NaN	NaN	NaN	NaN	NaN	NaN	NaN	NaN	NaN	NaN	NaN	NaN	NaN	NaN	NaN	NaN	NaN	NaN	NaN	NaN	NaN	NaN	NaN	NaN	NaN	NaN	NaN	NaN	NaN	NaN	NaN	NaN	1288.52	NaN	NaN	NaN	NaN	NaN	NaN
NaN	NaN	NaN	NaN	NaN	NaN	NaN	NaN	NaN	NaN	NaN	NaN	NaN	NaN	NaN	NaN	NaN	NaN	NaN	NaN	NaN	NaN	NaN	NaN	NaN	NaN	NaN	NaN	NaN	NaN	NaN	NaN	NaN	NaN	NaN	NaN	989.44	NaN	NaN	NaN	NaN	NaN	NaN	969.32	NaN	NaN	NaN	NaN	NaN	NaN
NaN	NaN	NaN	NaN	NaN	NaN	NaN	NaN	NaN	NaN	NaN	NaN	NaN	NaN	NaN	1129.2	NaN	NaN	NaN	NaN	1216.88	NaN	NaN	NaN	NaN	NaN	NaN	NaN	NaN	NaN	NaN	NaN	NaN	NaN	NaN	NaN	1113.2	NaN	1019.2	NaN	NaN	NaN	NaN	1018.56	NaN	NaN	NaN	NaN	NaN	NaN
NaN	NaN	NaN	NaN	NaN	NaN	NaN	NaN	NaN	NaN	NaN	NaN	NaN	NaN	NaN	NaN	NaN	NaN	NaN	NaN	NaN	NaN	NaN	NaN	NaN	NaN	NaN	NaN	NaN	NaN	NaN	NaN	NaN	NaN	NaN	NaN	1175.24	NaN	820.84	NaN	NaN	NaN	NaN	933.72	NaN	NaN	NaN	NaN	NaN	NaN
NaN	NaN	NaN	NaN	NaN	NaN	NaN	NaN	NaN	NaN	NaN	NaN	NaN	NaN	NaN	NaN	NaN	NaN	NaN	NaN	NaN	NaN	NaN	NaN	NaN	NaN	NaN	NaN	NaN	NaN	NaN	NaN	NaN	NaN	NaN	NaN	1170	NaN	880.28	NaN	NaN	NaN	NaN	981.12	NaN	NaN	NaN	NaN	NaN	NaN
NaN	NaN	NaN	NaN	NaN	NaN	NaN	NaN	NaN	1122.52	NaN	NaN	NaN	NaN	NaN	NaN	NaN	NaN	NaN	NaN	NaN	NaN	NaN	NaN	NaN	NaN	NaN	NaN	NaN	NaN	NaN	NaN	NaN	NaN	NaN	NaN	874.64	NaN	1119.96	NaN	NaN	NaN	NaN	1139.32	NaN	NaN	NaN	NaN	NaN	NaN
NaN	NaN	NaN	NaN	NaN	NaN	NaN	NaN	NaN	NaN	NaN	NaN	NaN	NaN	NaN	NaN	NaN	NaN	1030.04	NaN	NaN	NaN	NaN	NaN	NaN	NaN	NaN	NaN	NaN	NaN	NaN	NaN	1007.96	NaN	NaN	NaN	1164.12	NaN	1045.88	NaN	NaN	NaN	NaN	1143.88	NaN	NaN	NaN	NaN	NaN	NaN
NaN	NaN	NaN	NaN	NaN	NaN	NaN	NaN	NaN	NaN	NaN	NaN	NaN	NaN	NaN	NaN	NaN	NaN	1031.2	NaN	NaN	NaN	NaN	NaN	NaN	NaN	NaN	NaN	NaN	NaN	NaN	NaN	1058.6	NaN	NaN	NaN	NaN	NaN	1268.6	NaN	NaN	NaN	NaN	NaN	NaN	NaN	NaN	NaN	NaN	NaN
NaN	NaN	NaN	NaN	NaN	NaN	NaN	NaN	NaN	1103.44	NaN	NaN	NaN	NaN	NaN	NaN	NaN	NaN	1115	NaN	NaN	NaN	NaN	NaN	NaN	NaN	NaN	NaN	NaN	NaN	NaN	NaN	957.8	NaN	NaN	NaN	NaN	NaN	1072.08	NaN	NaN	NaN	NaN	NaN	NaN	NaN	NaN	NaN	NaN	NaN
NaN	NaN	NaN	NaN	NaN	NaN	NaN	NaN	NaN	NaN	NaN	NaN	NaN	NaN	NaN	NaN	NaN	NaN	NaN	NaN	NaN	NaN	NaN	NaN	NaN	NaN	NaN	NaN	NaN	NaN	NaN	NaN	1015	NaN	NaN	NaN	NaN	NaN	866.88	NaN	NaN	NaN	NaN	NaN	NaN	NaN	NaN	NaN	NaN	NaN
NaN	NaN	NaN	NaN	NaN	NaN	NaN	NaN	NaN	NaN	NaN	NaN	NaN	NaN	NaN	NaN	NaN	NaN	1316.2	NaN	NaN	NaN	NaN	NaN	NaN	NaN	NaN	NaN	NaN	NaN	NaN	NaN	1023.44	NaN	NaN	NaN	NaN	NaN	NaN	NaN	NaN	NaN	NaN	NaN	NaN	NaN	NaN	NaN	NaN	NaN
NaN	NaN	NaN	NaN	NaN	NaN	NaN	NaN	NaN	NaN	NaN	NaN	NaN	NaN	NaN	NaN	NaN	NaN	NaN	NaN	NaN	NaN	NaN	NaN	NaN	NaN	NaN	NaN	NaN	NaN	NaN	NaN	748.68	NaN	NaN	NaN	NaN	NaN	NaN	NaN	NaN	NaN	NaN	NaN	NaN	NaN	NaN	NaN	NaN	NaN
NaN	NaN	NaN	NaN	NaN	NaN	NaN	NaN	NaN	NaN	NaN	NaN	NaN	NaN	NaN	NaN	NaN	NaN	NaN	NaN	NaN	NaN	NaN	NaN	NaN	NaN	NaN	NaN	NaN	NaN	NaN	NaN	1150.68	NaN	NaN	NaN	NaN	NaN	NaN	NaN	NaN	NaN	NaN	NaN	NaN	NaN	NaN	NaN	NaN	NaN
NaN	NaN	NaN	NaN	NaN	NaN	NaN	NaN	NaN	NaN	NaN	NaN	NaN	NaN	NaN	NaN	NaN	NaN	NaN	NaN	NaN	NaN	NaN	NaN	NaN	NaN	NaN	NaN	NaN	NaN	NaN	NaN	NaN	NaN	NaN	NaN	NaN	NaN	NaN	NaN	NaN	NaN	NaN	NaN	NaN	NaN	NaN	NaN	NaN	NaN
NaN	NaN	NaN	NaN	NaN	NaN	NaN	NaN	NaN	NaN	NaN	NaN	NaN	NaN	NaN	NaN	NaN	NaN	NaN	NaN	NaN	NaN	NaN	NaN	NaN	NaN	NaN	NaN	NaN	NaN	687.48	NaN	NaN	NaN	NaN	NaN	NaN	NaN	NaN	NaN	NaN	NaN	NaN	NaN	NaN	NaN	NaN	NaN	NaN	NaN
NaN	NaN	NaN	NaN	NaN	NaN	NaN	NaN	NaN	NaN	NaN	NaN	NaN	NaN	NaN	NaN	NaN	NaN	NaN	NaN	NaN	NaN	NaN	NaN	NaN	NaN	NaN	NaN	NaN	NaN	NaN	NaN	NaN	NaN	NaN	NaN	NaN	NaN	NaN	NaN	NaN	NaN	NaN	NaN	NaN	NaN	NaN	NaN	NaN	NaN
NaN	NaN	NaN	NaN	NaN	NaN	NaN	NaN	NaN	NaN	NaN	NaN	NaN	NaN	NaN	NaN	NaN	NaN	NaN	NaN	NaN	NaN	NaN	NaN	NaN	NaN	NaN	NaN	NaN	NaN	NaN	NaN	NaN	NaN	NaN	NaN	NaN	NaN	NaN	NaN	NaN	NaN	NaN	NaN	NaN	NaN	NaN	NaN	NaN	NaN
NaN	NaN	NaN	NaN	NaN	NaN	NaN	NaN	NaN	NaN	NaN	NaN	NaN	NaN	NaN	NaN	NaN	NaN	NaN	NaN	NaN	NaN	NaN	NaN	NaN	NaN	NaN	NaN	NaN	NaN	NaN	NaN	NaN	NaN	NaN	NaN	NaN	NaN	NaN	NaN	NaN	NaN	NaN	NaN	NaN	NaN	NaN	NaN	NaN	NaN
1030.08	NaN	NaN	NaN	NaN	NaN	NaN	NaN	NaN	NaN	NaN	NaN	NaN	NaN	NaN	NaN	NaN	NaN	NaN	NaN	NaN	NaN	NaN	NaN	NaN	NaN	NaN	NaN	NaN	NaN	NaN	NaN	NaN	NaN	NaN	NaN	NaN	NaN	NaN	NaN	NaN	NaN	NaN	NaN	NaN	NaN	NaN	NaN	NaN	NaN
1032.84	NaN	NaN	NaN	NaN	NaN	NaN	NaN	NaN	NaN	NaN	NaN	NaN	NaN	NaN	NaN	NaN	NaN	NaN	NaN	NaN	NaN	NaN	NaN	NaN	NaN	NaN	NaN	NaN	NaN	NaN	NaN	NaN	NaN	NaN	NaN	NaN	NaN	NaN	NaN	NaN	NaN	NaN	NaN	NaN	NaN	NaN	NaN	NaN	NaN
967.28	NaN	NaN	NaN	NaN	NaN	NaN	NaN	NaN	NaN	NaN	NaN	NaN	NaN	NaN	NaN	NaN	NaN	NaN	NaN	NaN	NaN	NaN	NaN	NaN	NaN	NaN	NaN	NaN	NaN	NaN	NaN	NaN	NaN	1244.96	NaN	NaN	NaN	NaN	NaN	NaN	NaN	NaN	NaN	NaN	NaN	NaN	NaN	NaN	NaN
765.4	NaN	NaN	NaN	NaN	NaN	NaN	NaN	NaN	NaN	NaN	NaN	NaN	NaN	NaN	NaN	NaN	NaN	NaN	NaN	NaN	NaN	NaN	NaN	NaN	NaN	NaN	NaN	NaN	NaN	NaN	NaN	NaN	NaN	1278.4	NaN	NaN	NaN	NaN	NaN	NaN	NaN	NaN	NaN	NaN	NaN	NaN	NaN	NaN	NaN
NaN	NaN	NaN	NaN	NaN	NaN	NaN	NaN	NaN	NaN	NaN	NaN	NaN	NaN	NaN	NaN	NaN	NaN	NaN	NaN	NaN	NaN	NaN	NaN	NaN	NaN	NaN	NaN	NaN	NaN	NaN	NaN	NaN	NaN	NaN	NaN	NaN	NaN	NaN	NaN	NaN	NaN	NaN	NaN	NaN	NaN	NaN	NaN	NaN	NaN
987.48	NaN	NaN	NaN	NaN	NaN	NaN	NaN	NaN	NaN	NaN	NaN	NaN	NaN	NaN	NaN	NaN	NaN	NaN	NaN	NaN	NaN	NaN	NaN	NaN	NaN	NaN	NaN	NaN	NaN	NaN	NaN	NaN	NaN	NaN	NaN	NaN	NaN	NaN	NaN	NaN	NaN	NaN	NaN	NaN	NaN	NaN	NaN	NaN	NaN
NaN	NaN	NaN	NaN	NaN	NaN	NaN	NaN	NaN	NaN	NaN	NaN	NaN	NaN	NaN	NaN	NaN	NaN	NaN	NaN	NaN	NaN	NaN	NaN	NaN	NaN	NaN	NaN	NaN	NaN	NaN	NaN	NaN	NaN	NaN	NaN	NaN	NaN	NaN	NaN	NaN	NaN	NaN	NaN	NaN	NaN	NaN	NaN	NaN	NaN
NaN	NaN	NaN	NaN	NaN	NaN	NaN	NaN	NaN	NaN	NaN	NaN	NaN	NaN	NaN	NaN	NaN	NaN	NaN	NaN	NaN	NaN	NaN	NaN	NaN	NaN	NaN	NaN	NaN	NaN	NaN	NaN	NaN	NaN	NaN	NaN	NaN	NaN	NaN	NaN	NaN	NaN	NaN	NaN	NaN	NaN	NaN	NaN	NaN	NaN
NaN	NaN	NaN	NaN	NaN	NaN	NaN	NaN	NaN	NaN	NaN	NaN	NaN	NaN	NaN	NaN	NaN	NaN	NaN	NaN	NaN	NaN	NaN	NaN	NaN	NaN	NaN	NaN	NaN	NaN	NaN	NaN	NaN	NaN	NaN	NaN	NaN	NaN	NaN	NaN	NaN	NaN	NaN	NaN	NaN	NaN	NaN	NaN	NaN	NaN
NaN	NaN	NaN	NaN	NaN	NaN	NaN	NaN	NaN	NaN	NaN	NaN	NaN	NaN	NaN	NaN	NaN	NaN	NaN	NaN	NaN	NaN	NaN	NaN	NaN	NaN	NaN	NaN	NaN	NaN	NaN	NaN	NaN	NaN	NaN	NaN	NaN	NaN	NaN	NaN	NaN	NaN	NaN	NaN	NaN	NaN	NaN	NaN	NaN	NaN
NaN	NaN	NaN	NaN	NaN	NaN	NaN	NaN	NaN	NaN	NaN	NaN	NaN	NaN	NaN	NaN	NaN	NaN	NaN	NaN	NaN	NaN	NaN	NaN	NaN	NaN	NaN	NaN	NaN	NaN	NaN	NaN	NaN	NaN	NaN	NaN	NaN	NaN	NaN	NaN	NaN	NaN	NaN	NaN	NaN	NaN	NaN	NaN	NaN	NaN
NaN	NaN	NaN	NaN	NaN	NaN	NaN	NaN	NaN	NaN	NaN	NaN	NaN	NaN	NaN	NaN	NaN	NaN	NaN	NaN	NaN	NaN	NaN	NaN	NaN	NaN	NaN	NaN	NaN	NaN	NaN	NaN	NaN	NaN	NaN	NaN	NaN	NaN	NaN	NaN	NaN	NaN	NaN	NaN	NaN	NaN	NaN	NaN	NaN	NaN
NaN	NaN	NaN	NaN	NaN	NaN	NaN	NaN	NaN	NaN	NaN	NaN	NaN	NaN	NaN	NaN	NaN	NaN	NaN	NaN	NaN	NaN	NaN	NaN	NaN	NaN	NaN	NaN	NaN	NaN	NaN	NaN	NaN	NaN	NaN	NaN	NaN	NaN	NaN	NaN	NaN	NaN	NaN	NaN	NaN	NaN	NaN	NaN	NaN	NaN
NaN	NaN	NaN	NaN	NaN	NaN	NaN	NaN	NaN	NaN	NaN	NaN	NaN	NaN	NaN	NaN	NaN	NaN	NaN	NaN	NaN	NaN	NaN	NaN	NaN	NaN	NaN	NaN	NaN	NaN	NaN	NaN	NaN	NaN	NaN	NaN	NaN	NaN	NaN	NaN	NaN	NaN	NaN	NaN	NaN	NaN	NaN	NaN	NaN	NaN
NaN	NaN	NaN	NaN	NaN	NaN	NaN	NaN	NaN	NaN	NaN	NaN	NaN	NaN	NaN	NaN	NaN	NaN	NaN	NaN	NaN	NaN	NaN	NaN	NaN	NaN	NaN	NaN	NaN	NaN	NaN	NaN	NaN	NaN	NaN	NaN	NaN	NaN	NaN	NaN	NaN	NaN	NaN	NaN	NaN	NaN	NaN	NaN	NaN	NaN
NaN	NaN	NaN	NaN	NaN	NaN	NaN	NaN	NaN	NaN	NaN	NaN	NaN	NaN	NaN	NaN	NaN	NaN	NaN	NaN	NaN	NaN	NaN	NaN	NaN	NaN	NaN	NaN	NaN	NaN	800	NaN	NaN	NaN	NaN	NaN	895.16	NaN	NaN	NaN	NaN	NaN	NaN	NaN	NaN	NaN	NaN	NaN	NaN	NaN
NaN	NaN	NaN	NaN	NaN	NaN	NaN	NaN	NaN	NaN	NaN	NaN	NaN	NaN	NaN	NaN	NaN	NaN	NaN	NaN	NaN	NaN	NaN	NaN	NaN	NaN	1191.56	NaN	NaN	NaN	1144.64	NaN	NaN	NaN	NaN	NaN	945.44	NaN	NaN	NaN	NaN	NaN	NaN	NaN	NaN	NaN	NaN	NaN	NaN	NaN
NaN	NaN	NaN	NaN	NaN	NaN	NaN	NaN	NaN	NaN	NaN	NaN	NaN	NaN	NaN	NaN	NaN	NaN	NaN	NaN	NaN	NaN	NaN	NaN	NaN	NaN	979.72	NaN	NaN	NaN	779	NaN	NaN	NaN	NaN	NaN	1012.44	NaN	NaN	NaN	NaN	NaN	NaN	NaN	NaN	NaN	NaN	NaN	NaN	NaN
NaN	NaN	NaN	NaN	NaN	NaN	NaN	NaN	NaN	NaN	NaN	NaN	NaN	NaN	NaN	NaN	NaN	NaN	NaN	NaN	NaN	NaN	NaN	NaN	NaN	NaN	1209.92	NaN	NaN	NaN	862.04	NaN	NaN	NaN	NaN	NaN	NaN	NaN	NaN	NaN	NaN	NaN	NaN	NaN	NaN	NaN	NaN	NaN	NaN	NaN
NaN	NaN	NaN	NaN	NaN	NaN	NaN	NaN	NaN	NaN	NaN	NaN	NaN	NaN	NaN	NaN	NaN	NaN	NaN	NaN	NaN	NaN	NaN	NaN	NaN	NaN	1171.52	NaN	NaN	NaN	615.64	NaN	NaN	NaN	NaN	NaN	1113.6	NaN	NaN	NaN	NaN	NaN	NaN	NaN	NaN	NaN	NaN	NaN	NaN	NaN
NaN	NaN	NaN	NaN	NaN	NaN	NaN	NaN	NaN	NaN	NaN	NaN	NaN	NaN	NaN	NaN	NaN	NaN	NaN	NaN	NaN	NaN	NaN	NaN	NaN	NaN	1116.04	NaN	NaN	NaN	725	NaN	NaN	NaN	NaN	NaN	1086.04	NaN	NaN	NaN	NaN	NaN	NaN	NaN	NaN	NaN	NaN	NaN	NaN	NaN
NaN	NaN	NaN	NaN	NaN	NaN	NaN	NaN	NaN	NaN	NaN	NaN	NaN	NaN	NaN	NaN	NaN	NaN	NaN	NaN	NaN	NaN	NaN	NaN	NaN	NaN	1123.48	NaN	NaN	NaN	NaN	NaN	NaN	NaN	NaN	NaN	1198.4	NaN	NaN	NaN	NaN	NaN	NaN	NaN	NaN	NaN	NaN	NaN	NaN	NaN
NaN	NaN	NaN	NaN	NaN	NaN	NaN	NaN	NaN	NaN	NaN	NaN	NaN	NaN	NaN	NaN	NaN	NaN	NaN	NaN	NaN	NaN	NaN	NaN	NaN	NaN	NaN	NaN	NaN	NaN	NaN	NaN	NaN	NaN	NaN	NaN	1121.48	NaN	NaN	NaN	NaN	NaN	NaN	NaN	NaN	NaN	NaN	NaN	NaN	NaN
NaN	NaN	NaN	NaN	NaN	NaN	NaN	NaN	NaN	NaN	NaN	NaN	NaN	NaN	NaN	NaN	NaN	NaN	NaN	NaN	NaN	NaN	NaN	NaN	NaN	NaN	NaN	NaN	921.92	NaN	NaN	NaN	NaN	NaN	NaN	NaN	NaN	NaN	NaN	NaN	NaN	NaN	NaN	NaN	NaN	NaN	NaN	NaN	NaN	NaN
NaN	NaN	NaN	NaN	NaN	NaN	NaN	NaN	NaN	NaN	NaN	NaN	NaN	NaN	NaN	NaN	NaN	NaN	NaN	NaN	NaN	NaN	NaN	NaN	NaN	NaN	NaN	NaN	NaN	NaN	NaN	NaN	NaN	NaN	NaN	NaN	NaN	NaN	NaN	NaN	NaN	NaN	NaN	NaN	NaN	NaN	NaN	NaN	NaN	NaN
NaN	NaN	NaN	NaN	NaN	NaN	NaN	NaN	NaN	982.96	NaN	NaN	NaN	NaN	NaN	NaN	NaN	NaN	NaN	NaN	NaN	NaN	NaN	NaN	NaN	NaN	NaN	NaN	1035.72	NaN	NaN	NaN	NaN	NaN	NaN	NaN	NaN	NaN	NaN	NaN	NaN	NaN	NaN	NaN	NaN	NaN	NaN	NaN	NaN	NaN
NaN	NaN	NaN	NaN	NaN	NaN	NaN	NaN	NaN	975.56	NaN	NaN	NaN	NaN	NaN	NaN	NaN	NaN	NaN	NaN	NaN	NaN	NaN	NaN	NaN	NaN	NaN	NaN	NaN	NaN	NaN	NaN	NaN	NaN	NaN	NaN	NaN	NaN	NaN	NaN	NaN	NaN	NaN	NaN	NaN	NaN	NaN	NaN	NaN	NaN
NaN	NaN	NaN	NaN	NaN	NaN	NaN	NaN	NaN	933	NaN	NaN	NaN	NaN	NaN	NaN	NaN	NaN	NaN	NaN	NaN	NaN	NaN	NaN	NaN	NaN	NaN	NaN	NaN	NaN	NaN	NaN	NaN	NaN	NaN	NaN	NaN	NaN	NaN	NaN	NaN	NaN	NaN	NaN	NaN	NaN	NaN	NaN	NaN	NaN
NaN	NaN	NaN	NaN	NaN	NaN	NaN	NaN	NaN	NaN	NaN	NaN	NaN	NaN	NaN	NaN	NaN	NaN	NaN	NaN	NaN	NaN	NaN	NaN	NaN	NaN	NaN	NaN	NaN	NaN	NaN	NaN	NaN	NaN	NaN	NaN	NaN	NaN	NaN	NaN	NaN	NaN	NaN	NaN	NaN	NaN	NaN	NaN	NaN	NaN
NaN	NaN	NaN	NaN	NaN	NaN	NaN	NaN	NaN	NaN	NaN	NaN	NaN	NaN	NaN	NaN	NaN	NaN	NaN	NaN	NaN	NaN	NaN	NaN	NaN	NaN	NaN	NaN	NaN	NaN	NaN	NaN	NaN	NaN	NaN	NaN	NaN	NaN	NaN	NaN	NaN	NaN	NaN	NaN	NaN	NaN	NaN	NaN	NaN	NaN
NaN	NaN	NaN	NaN	NaN	NaN	NaN	NaN	NaN	NaN	NaN	NaN	NaN	NaN	NaN	NaN	NaN	NaN	NaN	NaN	NaN	NaN	NaN	NaN	NaN	NaN	NaN	NaN	NaN	NaN	NaN	NaN	NaN	NaN	NaN	NaN	NaN	NaN	NaN	NaN	NaN	NaN	NaN	NaN	NaN	NaN	NaN	NaN	NaN	NaN
NaN	NaN	NaN	NaN	NaN	NaN	NaN	NaN	NaN	NaN	NaN	NaN	NaN	NaN	NaN	NaN	NaN	NaN	NaN	NaN	NaN	NaN	NaN	NaN	NaN	NaN	NaN	NaN	NaN	NaN	NaN	NaN	NaN	NaN	NaN	NaN	NaN	NaN	NaN	NaN	NaN	NaN	NaN	NaN	NaN	NaN	NaN	NaN	NaN	NaN
NaN	NaN	NaN	NaN	NaN	NaN	NaN	NaN	NaN	NaN	NaN	NaN	NaN	NaN	NaN	NaN	NaN	NaN	NaN	NaN	NaN	NaN	NaN	NaN	NaN	NaN	NaN	NaN	NaN	NaN	NaN	NaN	NaN	NaN	NaN	NaN	NaN	NaN	NaN	NaN	NaN	NaN	NaN	NaN	NaN	NaN	NaN	NaN	NaN	NaN
NaN	NaN	NaN	NaN	NaN	NaN	NaN	NaN	NaN	NaN	NaN	NaN	NaN	NaN	NaN	NaN	NaN	NaN	NaN	NaN	NaN	NaN	NaN	NaN	NaN	NaN	NaN	NaN	NaN	NaN	NaN	NaN	NaN	NaN	NaN	NaN	NaN	NaN	NaN	NaN	NaN	NaN	NaN	NaN	NaN	NaN	NaN	NaN	NaN	NaN
NaN	NaN	NaN	NaN	NaN	NaN	NaN	NaN	NaN	NaN	NaN	NaN	NaN	NaN	NaN	NaN	NaN	NaN	NaN	NaN	NaN	NaN	NaN	NaN	NaN	NaN	NaN	NaN	NaN	NaN	NaN	NaN	NaN	NaN	NaN	NaN	NaN	NaN	NaN	NaN	NaN	NaN	NaN	NaN	NaN	NaN	NaN	NaN	NaN	NaN
NaN	NaN	NaN	NaN	NaN	NaN	NaN	NaN	NaN	NaN	NaN	NaN	NaN	NaN	NaN	NaN	NaN	NaN	NaN	NaN	NaN	NaN	NaN	NaN	NaN	NaN	NaN	NaN	NaN	NaN	NaN	NaN	NaN	1292.4	NaN	NaN	NaN	NaN	NaN	NaN	NaN	NaN	NaN	NaN	NaN	NaN	NaN	NaN	NaN	NaN
NaN	NaN	NaN	NaN	NaN	NaN	NaN	NaN	NaN	NaN	NaN	NaN	NaN	NaN	NaN	NaN	NaN	NaN	NaN	NaN	NaN	NaN	NaN	NaN	NaN	NaN	NaN	NaN	NaN	NaN	NaN	NaN	NaN	1354.6	NaN	NaN	NaN	NaN	NaN	NaN	NaN	NaN	NaN	NaN	NaN	856.48	NaN	NaN	NaN	NaN
NaN	NaN	NaN	NaN	NaN	NaN	NaN	NaN	NaN	NaN	NaN	NaN	NaN	NaN	NaN	NaN	NaN	NaN	NaN	NaN	NaN	NaN	NaN	NaN	NaN	NaN	NaN	NaN	NaN	NaN	NaN	NaN	NaN	NaN	NaN	NaN	NaN	NaN	NaN	NaN	NaN	NaN	NaN	NaN	NaN	802.24	NaN	NaN	NaN	NaN
NaN	NaN	NaN	NaN	NaN	NaN	NaN	NaN	NaN	NaN	NaN	NaN	NaN	NaN	NaN	NaN	NaN	NaN	NaN	NaN	NaN	NaN	NaN	NaN	NaN	NaN	NaN	NaN	NaN	NaN	NaN	NaN	NaN	NaN	NaN	538.04	NaN	NaN	NaN	NaN	NaN	NaN	NaN	NaN	NaN	710.28	NaN	NaN	NaN	NaN
NaN	NaN	NaN	NaN	NaN	NaN	NaN	NaN	NaN	NaN	NaN	NaN	NaN	NaN	NaN	NaN	NaN	NaN	NaN	NaN	NaN	NaN	NaN	NaN	NaN	NaN	NaN	NaN	NaN	NaN	NaN	NaN	NaN	1286.76	NaN	NaN	NaN	NaN	NaN	NaN	NaN	NaN	NaN	NaN	NaN	NaN	NaN	NaN	NaN	NaN
NaN	NaN	NaN	NaN	NaN	NaN	NaN	NaN	NaN	NaN	NaN	NaN	NaN	NaN	NaN	NaN	NaN	NaN	NaN	NaN	NaN	NaN	NaN	NaN	NaN	NaN	NaN	NaN	NaN	NaN	NaN	NaN	NaN	1264	NaN	581.2	NaN	NaN	NaN	NaN	NaN	NaN	NaN	NaN	NaN	888.76	NaN	NaN	NaN	NaN
NaN	NaN	NaN	NaN	NaN	NaN	NaN	NaN	NaN	NaN	NaN	NaN	NaN	NaN	NaN	NaN	NaN	NaN	NaN	NaN	NaN	NaN	NaN	NaN	NaN	NaN	NaN	NaN	NaN	NaN	NaN	NaN	NaN	1228.52	NaN	1108.28	NaN	NaN	NaN	NaN	NaN	NaN	NaN	NaN	NaN	NaN	NaN	NaN	NaN	NaN
NaN	NaN	NaN	NaN	NaN	NaN	NaN	NaN	NaN	NaN	NaN	NaN	NaN	NaN	NaN	NaN	NaN	NaN	NaN	NaN	NaN	NaN	NaN	NaN	NaN	NaN	NaN	NaN	NaN	NaN	NaN	NaN	NaN	NaN	NaN	NaN	NaN	NaN	674.92	NaN	NaN	NaN	NaN	NaN	NaN	NaN	NaN	NaN	NaN	NaN
NaN	NaN	NaN	NaN	NaN	NaN	NaN	NaN	NaN	NaN	NaN	NaN	NaN	NaN	NaN	NaN	NaN	NaN	NaN	NaN	NaN	NaN	NaN	NaN	NaN	NaN	NaN	NaN	NaN	NaN	NaN	NaN	NaN	NaN	NaN	NaN	NaN	NaN	944.52	NaN	NaN	NaN	NaN	NaN	NaN	NaN	NaN	NaN	NaN	NaN
NaN	NaN	NaN	NaN	NaN	NaN	NaN	NaN	NaN	NaN	NaN	NaN	NaN	NaN	NaN	NaN	NaN	NaN	NaN	NaN	NaN	NaN	NaN	NaN	NaN	NaN	NaN	NaN	NaN	NaN	NaN	NaN	NaN	NaN	NaN	NaN	NaN	NaN	788.2	NaN	NaN	NaN	NaN	NaN	NaN	NaN	NaN	NaN	NaN	NaN
NaN	NaN	NaN	NaN	NaN	NaN	NaN	NaN	NaN	1005.76	NaN	NaN	NaN	NaN	NaN	NaN	NaN	NaN	NaN	NaN	NaN	NaN	NaN	NaN	NaN	NaN	NaN	NaN	NaN	NaN	NaN	NaN	NaN	NaN	NaN	NaN	NaN	945.48	929.68	NaN	NaN	NaN	NaN	NaN	NaN	NaN	NaN	NaN	NaN	NaN
NaN	NaN	NaN	NaN	NaN	NaN	NaN	NaN	NaN	1052.4	NaN	NaN	NaN	NaN	NaN	NaN	NaN	NaN	NaN	NaN	NaN	NaN	NaN	NaN	NaN	NaN	1025.76	NaN	NaN	NaN	NaN	NaN	NaN	NaN	NaN	NaN	NaN	936.44	822.84	NaN	NaN	NaN	NaN	NaN	NaN	NaN	NaN	NaN	NaN	NaN
NaN	NaN	NaN	NaN	NaN	NaN	NaN	NaN	NaN	891.8	NaN	NaN	NaN	NaN	NaN	NaN	NaN	NaN	NaN	NaN	NaN	NaN	NaN	NaN	NaN	NaN	834.24	NaN	NaN	NaN	NaN	NaN	NaN	NaN	NaN	NaN	NaN	NaN	839.4	NaN	NaN	NaN	NaN	NaN	NaN	NaN	NaN	NaN	NaN	NaN
NaN	NaN	NaN	NaN	NaN	NaN	NaN	NaN	NaN	959.28	NaN	NaN	NaN	NaN	NaN	NaN	NaN	NaN	NaN	NaN	NaN	NaN	NaN	NaN	NaN	NaN	872.28	NaN	NaN	NaN	NaN	NaN	NaN	NaN	NaN	NaN	NaN	NaN	903	NaN	NaN	NaN	NaN	NaN	NaN	NaN	NaN	NaN	NaN	NaN
NaN	NaN	NaN	NaN	NaN	NaN	1113.64	NaN	NaN	NaN	1014.24	NaN	NaN	NaN	NaN	NaN	NaN	NaN	NaN	NaN	NaN	NaN	NaN	NaN	NaN	NaN	766	NaN	NaN	NaN	NaN	NaN	NaN	NaN	NaN	NaN	NaN	NaN	908.2	NaN	NaN	NaN	NaN	NaN	NaN	NaN	NaN	NaN	NaN	NaN
NaN	NaN	NaN	NaN	NaN	NaN	1037.12	NaN	NaN	NaN	849.24	NaN	NaN	NaN	NaN	NaN	NaN	NaN	NaN	NaN	NaN	NaN	NaN	NaN	NaN	NaN	1013.44	NaN	NaN	NaN	NaN	NaN	NaN	NaN	NaN	NaN	NaN	NaN	916	NaN	NaN	NaN	NaN	NaN	NaN	NaN	NaN	NaN	NaN	NaN
NaN	NaN	NaN	NaN	NaN	NaN	827.44	NaN	NaN	NaN	NaN	NaN	NaN	NaN	NaN	NaN	NaN	NaN	NaN	NaN	NaN	NaN	NaN	NaN	NaN	NaN	930.96	NaN	NaN	NaN	NaN	NaN	NaN	NaN	NaN	NaN	NaN	NaN	NaN	NaN	NaN	NaN	NaN	NaN	NaN	NaN	NaN	NaN	NaN	NaN
NaN	NaN	NaN	NaN	NaN	NaN	1071.92	NaN	NaN	NaN	799.44	NaN	NaN	NaN	NaN	NaN	NaN	NaN	NaN	NaN	921.4	NaN	NaN	NaN	NaN	NaN	NaN	NaN	NaN	NaN	NaN	NaN	NaN	NaN	NaN	NaN	NaN	NaN	NaN	NaN	NaN	NaN	NaN	NaN	NaN	NaN	NaN	NaN	NaN	NaN
NaN	NaN	NaN	NaN	NaN	NaN	1194.56	NaN	NaN	NaN	707.6	NaN	NaN	NaN	NaN	NaN	NaN	NaN	NaN	NaN	NaN	NaN	NaN	NaN	NaN	NaN	NaN	NaN	NaN	NaN	NaN	NaN	NaN	NaN	NaN	NaN	NaN	NaN	NaN	NaN	NaN	913.36	NaN	NaN	NaN	NaN	NaN	NaN	NaN	NaN
NaN	NaN	NaN	NaN	NaN	1081.4	855.6	NaN	NaN	NaN	741.52	NaN	NaN	NaN	NaN	NaN	NaN	NaN	NaN	NaN	NaN	NaN	NaN	NaN	NaN	NaN	NaN	NaN	NaN	NaN	NaN	NaN	NaN	NaN	NaN	NaN	NaN	NaN	NaN	NaN	NaN	NaN	NaN	NaN	NaN	NaN	NaN	NaN	NaN	NaN
NaN	NaN	NaN	NaN	NaN	NaN	NaN	NaN	NaN	NaN	801.2	NaN	NaN	NaN	NaN	NaN	NaN	NaN	NaN	NaN	692.96	NaN	NaN	NaN	NaN	NaN	NaN	NaN	NaN	NaN	NaN	NaN	NaN	NaN	NaN	NaN	NaN	NaN	NaN	NaN	1101.4	1109.16	NaN	NaN	NaN	NaN	NaN	NaN	NaN	NaN
NaN	NaN	NaN	NaN	NaN	981.16	NaN	NaN	NaN	NaN	807	NaN	NaN	NaN	NaN	NaN	NaN	NaN	NaN	NaN	NaN	NaN	NaN	NaN	NaN	NaN	NaN	NaN	NaN	NaN	NaN	NaN	NaN	NaN	NaN	NaN	NaN	NaN	NaN	NaN	1174.56	NaN	NaN	NaN	NaN	NaN	NaN	NaN	NaN	NaN
NaN	NaN	NaN	NaN	NaN	813.48	NaN	NaN	NaN	NaN	NaN	NaN	NaN	NaN	NaN	NaN	NaN	NaN	NaN	NaN	NaN	NaN	NaN	NaN	NaN	NaN	NaN	NaN	NaN	NaN	NaN	NaN	NaN	NaN	NaN	NaN	657.12	NaN	NaN	NaN	752.12	NaN	NaN	NaN	NaN	NaN	NaN	NaN	NaN	NaN
NaN	NaN	NaN	NaN	NaN	1179.64	NaN	NaN	NaN	NaN	NaN	NaN	NaN	NaN	NaN	NaN	NaN	NaN	NaN	NaN	574.28	NaN	NaN	720.6	NaN	NaN	NaN	NaN	NaN	NaN	NaN	NaN	NaN	NaN	NaN	NaN	NaN	NaN	NaN	NaN	1080.28	NaN	NaN	NaN	NaN	NaN	NaN	NaN	NaN	NaN
NaN	NaN	NaN	NaN	NaN	1106.44	NaN	NaN	NaN	NaN	NaN	NaN	NaN	NaN	NaN	NaN	NaN	NaN	NaN	NaN	NaN	NaN	NaN	846.28	NaN	NaN	NaN	NaN	NaN	NaN	NaN	NaN	NaN	NaN	NaN	NaN	885.36	NaN	NaN	NaN	995.2	NaN	NaN	NaN	NaN	NaN	NaN	NaN	NaN	NaN
NaN	NaN	NaN	NaN	NaN	NaN	NaN	NaN	NaN	NaN	NaN	NaN	NaN	NaN	NaN	NaN	NaN	NaN	NaN	NaN	NaN	NaN	NaN	848.04	NaN	NaN	NaN	NaN	NaN	NaN	NaN	NaN	NaN	NaN	NaN	NaN	NaN	NaN	NaN	NaN	NaN	NaN	NaN	NaN	NaN	NaN	NaN	NaN	NaN	NaN
NaN	NaN	NaN	NaN	NaN	NaN	NaN	NaN	NaN	NaN	NaN	NaN	NaN	NaN	NaN	NaN	NaN	NaN	NaN	NaN	NaN	NaN	NaN	1101.84	NaN	NaN	NaN	NaN	NaN	NaN	NaN	NaN	NaN	NaN	NaN	NaN	NaN	NaN	NaN	NaN	NaN	NaN	NaN	NaN	NaN	NaN	NaN	NaN	NaN	NaN
NaN	NaN	NaN	NaN	NaN	NaN	NaN	NaN	NaN	NaN	NaN	NaN	NaN	NaN	NaN	NaN	NaN	NaN	NaN	NaN	NaN	NaN	NaN	NaN	NaN	NaN	NaN	NaN	NaN	NaN	NaN	NaN	NaN	NaN	NaN	NaN	886.92	NaN	NaN	NaN	NaN	NaN	774.44	NaN	NaN	NaN	NaN	NaN	NaN	NaN
NaN	NaN	NaN	NaN	NaN	NaN	NaN	NaN	NaN	NaN	NaN	NaN	NaN	NaN	NaN	NaN	NaN	NaN	NaN	NaN	NaN	NaN	NaN	NaN	NaN	NaN	NaN	NaN	NaN	NaN	NaN	NaN	NaN	NaN	NaN	NaN	745.48	NaN	NaN	NaN	NaN	NaN	NaN	NaN	NaN	NaN	NaN	NaN	NaN	NaN
NaN	NaN	NaN	NaN	NaN	NaN	NaN	NaN	NaN	NaN	NaN	NaN	NaN	NaN	NaN	648.68	NaN	NaN	NaN	NaN	965	NaN	NaN	NaN	553.28	NaN	NaN	NaN	NaN	NaN	NaN	NaN	NaN	NaN	NaN	NaN	NaN	NaN	NaN	NaN	NaN	NaN	586.2	NaN	NaN	NaN	NaN	NaN	NaN	NaN
NaN	NaN	NaN	NaN	NaN	NaN	NaN	NaN	NaN	NaN	NaN	NaN	NaN	NaN	NaN	433.2	NaN	NaN	NaN	NaN	818.16	NaN	NaN	NaN	605.88	NaN	NaN	NaN	NaN	NaN	NaN	NaN	NaN	NaN	NaN	NaN	NaN	NaN	NaN	NaN	NaN	NaN	689.96	NaN	NaN	NaN	NaN	NaN	NaN	NaN
NaN	NaN	NaN	NaN	NaN	NaN	NaN	NaN	NaN	NaN	NaN	NaN	NaN	NaN	NaN	529.24	NaN	NaN	NaN	NaN	752.16	NaN	NaN	NaN	740.68	NaN	NaN	NaN	NaN	NaN	NaN	NaN	NaN	NaN	NaN	NaN	NaN	NaN	NaN	NaN	NaN	NaN	NaN	NaN	NaN	NaN	NaN	NaN	NaN	NaN
NaN	NaN	NaN	NaN	NaN	NaN	NaN	NaN	NaN	NaN	NaN	NaN	NaN	NaN	NaN	NaN	NaN	NaN	NaN	NaN	824.92	NaN	NaN	NaN	614.52	NaN	NaN	NaN	NaN	NaN	NaN	NaN	NaN	NaN	NaN	NaN	NaN	NaN	NaN	NaN	NaN	NaN	NaN	NaN	NaN	NaN	NaN	NaN	NaN	NaN
NaN	NaN	NaN	NaN	NaN	NaN	NaN	NaN	NaN	NaN	NaN	NaN	NaN	NaN	NaN	NaN	NaN	NaN	NaN	NaN	NaN	NaN	NaN	NaN	604.16	NaN	NaN	NaN	NaN	NaN	NaN	NaN	NaN	NaN	NaN	NaN	NaN	NaN	NaN	NaN	NaN	NaN	NaN	NaN	NaN	NaN	NaN	NaN	NaN	NaN
NaN	NaN	NaN	NaN	NaN	NaN	NaN	NaN	NaN	NaN	NaN	NaN	NaN	NaN	NaN	NaN	NaN	NaN	NaN	NaN	771.88	NaN	NaN	NaN	628.68	NaN	NaN	NaN	NaN	NaN	NaN	NaN	NaN	NaN	NaN	NaN	NaN	NaN	NaN	NaN	NaN	NaN	NaN	NaN	NaN	NaN	NaN	NaN	NaN	NaN
NaN	NaN	NaN	NaN	NaN	NaN	NaN	NaN	NaN	NaN	NaN	NaN	NaN	NaN	NaN	NaN	803.12	NaN	NaN	NaN	NaN	NaN	NaN	NaN	720.44	NaN	NaN	NaN	NaN	NaN	NaN	NaN	NaN	NaN	NaN	NaN	NaN	NaN	NaN	NaN	NaN	NaN	NaN	NaN	NaN	NaN	NaN	NaN	NaN	NaN
NaN	NaN	NaN	NaN	NaN	NaN	NaN	NaN	NaN	NaN	NaN	NaN	NaN	NaN	NaN	NaN	850	NaN	NaN	NaN	NaN	NaN	NaN	NaN	609	NaN	NaN	NaN	NaN	NaN	NaN	NaN	NaN	NaN	NaN	NaN	NaN	NaN	NaN	NaN	NaN	NaN	NaN	NaN	NaN	NaN	NaN	NaN	NaN	NaN
NaN	NaN	NaN	NaN	NaN	NaN	NaN	NaN	NaN	NaN	NaN	NaN	NaN	NaN	NaN	NaN	NaN	NaN	NaN	NaN	NaN	NaN	NaN	NaN	NaN	NaN	NaN	NaN	NaN	NaN	NaN	NaN	NaN	NaN	NaN	NaN	NaN	NaN	NaN	NaN	NaN	NaN	NaN	NaN	NaN	NaN	NaN	NaN	NaN	NaN
NaN	NaN	NaN	NaN	NaN	NaN	NaN	NaN	NaN	NaN	NaN	NaN	NaN	NaN	1021.24	NaN	NaN	NaN	NaN	NaN	NaN	NaN	NaN	NaN	NaN	NaN	NaN	NaN	NaN	NaN	NaN	NaN	NaN	NaN	NaN	NaN	NaN	NaN	NaN	NaN	NaN	NaN	NaN	NaN	NaN	NaN	NaN	NaN	NaN	NaN
NaN	NaN	NaN	NaN	NaN	NaN	NaN	NaN	NaN	NaN	NaN	NaN	NaN	NaN	755.84	NaN	NaN	NaN	NaN	NaN	NaN	NaN	NaN	NaN	NaN	NaN	NaN	NaN	NaN	NaN	NaN	NaN	NaN	NaN	NaN	NaN	NaN	NaN	NaN	NaN	NaN	NaN	NaN	NaN	NaN	NaN	NaN	NaN	NaN	NaN
NaN	NaN	NaN	NaN	NaN	NaN	NaN	NaN	717.12	NaN	NaN	NaN	NaN	NaN	661.64	NaN	NaN	NaN	NaN	NaN	NaN	NaN	NaN	NaN	NaN	NaN	NaN	NaN	NaN	NaN	NaN	NaN	NaN	1077.52	NaN	NaN	NaN	NaN	NaN	NaN	NaN	NaN	NaN	NaN	NaN	NaN	NaN	NaN	NaN	NaN
NaN	NaN	NaN	NaN	NaN	NaN	NaN	NaN	840.48	NaN	NaN	NaN	NaN	NaN	916.24	NaN	NaN	NaN	NaN	NaN	NaN	NaN	NaN	NaN	NaN	NaN	NaN	NaN	NaN	NaN	NaN	NaN	NaN	1127.96	NaN	NaN	NaN	924.2	NaN	NaN	NaN	NaN	NaN	NaN	NaN	661.28	NaN	NaN	NaN	NaN
NaN	NaN	NaN	NaN	NaN	NaN	NaN	NaN	833.92	NaN	NaN	NaN	NaN	NaN	918.84	NaN	NaN	NaN	NaN	NaN	NaN	NaN	NaN	NaN	NaN	NaN	NaN	NaN	NaN	NaN	NaN	NaN	NaN	NaN	NaN	NaN	NaN	943.12	NaN	NaN	NaN	NaN	NaN	NaN	NaN	604	NaN	NaN	NaN	NaN
NaN	NaN	NaN	NaN	NaN	NaN	NaN	NaN	NaN	NaN	NaN	NaN	NaN	NaN	817.08	NaN	NaN	NaN	NaN	NaN	NaN	NaN	NaN	NaN	NaN	NaN	953.96	NaN	NaN	NaN	NaN	NaN	NaN	NaN	NaN	NaN	NaN	1019.16	NaN	NaN	NaN	NaN	NaN	NaN	NaN	805.4	NaN	NaN	NaN	NaN
NaN	798.68	NaN	NaN	NaN	NaN	NaN	NaN	830.08	NaN	NaN	NaN	NaN	NaN	867.56	NaN	NaN	NaN	NaN	NaN	NaN	NaN	NaN	NaN	NaN	NaN	863.56	NaN	NaN	NaN	NaN	NaN	NaN	1089.84	NaN	NaN	NaN	961.92	NaN	NaN	NaN	NaN	NaN	NaN	NaN	736.72	NaN	NaN	NaN	NaN
NaN	NaN	NaN	NaN	NaN	NaN	NaN	NaN	NaN	NaN	NaN	NaN	NaN	NaN	848.36	NaN	NaN	NaN	NaN	NaN	NaN	NaN	NaN	NaN	NaN	NaN	934.04	NaN	NaN	NaN	NaN	NaN	NaN	NaN	NaN	NaN	NaN	1148.12	NaN	NaN	NaN	NaN	NaN	NaN	NaN	744.48	NaN	NaN	NaN	NaN
NaN	827.36	NaN	NaN	NaN	NaN	NaN	NaN	NaN	NaN	NaN	NaN	NaN	NaN	1001.44	NaN	NaN	NaN	NaN	NaN	NaN	NaN	NaN	NaN	NaN	NaN	762.24	NaN	NaN	NaN	NaN	NaN	NaN	NaN	NaN	NaN	NaN	NaN	NaN	NaN	NaN	NaN	NaN	NaN	NaN	919.12	NaN	NaN	NaN	NaN
NaN	NaN	NaN	NaN	NaN	NaN	NaN	NaN	NaN	NaN	NaN	NaN	NaN	NaN	788.08	NaN	783.68	NaN	NaN	NaN	NaN	NaN	NaN	NaN	NaN	NaN	NaN	NaN	924.44	NaN	NaN	NaN	NaN	NaN	NaN	NaN	NaN	1096.24	NaN	NaN	NaN	NaN	NaN	NaN	NaN	836.76	NaN	NaN	NaN	NaN
NaN	NaN	625.72	NaN	NaN	NaN	NaN	NaN	NaN	NaN	NaN	NaN	NaN	NaN	860.88	NaN	NaN	NaN	NaN	NaN	NaN	NaN	NaN	NaN	NaN	NaN	813.08	932.92	590.6	NaN	NaN	NaN	NaN	NaN	NaN	NaN	NaN	NaN	NaN	NaN	NaN	NaN	NaN	NaN	NaN	895.68	NaN	NaN	NaN	NaN
NaN	942.44	733.92	NaN	NaN	NaN	NaN	NaN	NaN	NaN	NaN	NaN	NaN	NaN	773.72	NaN	852.84	NaN	NaN	NaN	NaN	NaN	NaN	NaN	NaN	NaN	775.84	880.8	737.16	NaN	NaN	NaN	NaN	NaN	NaN	NaN	NaN	NaN	NaN	NaN	NaN	NaN	NaN	NaN	NaN	NaN	NaN	NaN	NaN	NaN
NaN	NaN	NaN	NaN	NaN	NaN	NaN	NaN	NaN	NaN	NaN	NaN	NaN	NaN	836.84	NaN	1143.08	NaN	NaN	NaN	NaN	NaN	NaN	NaN	NaN	NaN	741.56	1010.6	666.88	NaN	NaN	NaN	NaN	NaN	NaN	NaN	NaN	NaN	NaN	NaN	NaN	NaN	NaN	NaN	NaN	NaN	NaN	NaN	NaN	NaN
NaN	NaN	NaN	NaN	NaN	NaN	NaN	NaN	NaN	NaN	NaN	NaN	NaN	NaN	803.44	NaN	955.68	NaN	NaN	NaN	NaN	NaN	NaN	NaN	NaN	NaN	835.56	888.12	595.12	NaN	NaN	NaN	NaN	NaN	NaN	NaN	NaN	1094.24	NaN	NaN	NaN	NaN	NaN	NaN	NaN	NaN	NaN	NaN	NaN	NaN
NaN	895.84	NaN	NaN	NaN	NaN	NaN	NaN	NaN	NaN	NaN	NaN	NaN	NaN	746.28	NaN	NaN	NaN	NaN	NaN	NaN	NaN	NaN	NaN	NaN	NaN	754.2	NaN	NaN	NaN	NaN	NaN	NaN	NaN	NaN	NaN	NaN	NaN	NaN	NaN	NaN	NaN	NaN	NaN	676.24	NaN	NaN	NaN	NaN	NaN
NaN	NaN	NaN	NaN	NaN	NaN	NaN	NaN	NaN	NaN	NaN	NaN	NaN	NaN	NaN	NaN	NaN	NaN	NaN	NaN	NaN	NaN	NaN	NaN	NaN	NaN	765.12	870.36	744.28	NaN	NaN	NaN	NaN	NaN	NaN	NaN	NaN	954.24	NaN	NaN	NaN	NaN	NaN	NaN	599.92	NaN	NaN	NaN	NaN	NaN
NaN	NaN	NaN	NaN	NaN	NaN	NaN	NaN	NaN	NaN	NaN	NaN	NaN	664.16	NaN	NaN	NaN	NaN	NaN	NaN	NaN	NaN	NaN	688.52	NaN	NaN	NaN	944.12	NaN	NaN	NaN	NaN	NaN	NaN	NaN	NaN	808.2	849.48	NaN	NaN	NaN	NaN	NaN	NaN	NaN	NaN	NaN	NaN	NaN	NaN
NaN	NaN	NaN	NaN	NaN	NaN	NaN	NaN	NaN	NaN	NaN	NaN	NaN	739.48	NaN	NaN	NaN	NaN	NaN	NaN	NaN	NaN	NaN	NaN	NaN	NaN	790.68	NaN	NaN	NaN	NaN	NaN	NaN	NaN	NaN	NaN	665.24	1099.76	NaN	NaN	NaN	NaN	NaN	NaN	717.04	NaN	NaN	NaN	NaN	NaN
NaN	NaN	NaN	NaN	NaN	NaN	NaN	NaN	NaN	NaN	NaN	NaN	NaN	787.08	NaN	NaN	NaN	NaN	NaN	NaN	NaN	NaN	NaN	558.16	NaN	NaN	NaN	NaN	NaN	NaN	NaN	NaN	NaN	NaN	NaN	NaN	747.32	906.96	NaN	NaN	NaN	NaN	NaN	NaN	NaN	NaN	NaN	NaN	NaN	NaN
NaN	NaN	NaN	NaN	NaN	NaN	NaN	NaN	NaN	NaN	NaN	NaN	NaN	NaN	NaN	NaN	NaN	NaN	NaN	NaN	NaN	NaN	NaN	648.48	NaN	NaN	NaN	NaN	NaN	NaN	NaN	NaN	NaN	NaN	NaN	570	715.04	952.48	NaN	NaN	NaN	NaN	NaN	NaN	NaN	697.72	NaN	NaN	NaN	NaN
NaN	NaN	NaN	NaN	NaN	NaN	NaN	NaN	NaN	NaN	NaN	NaN	NaN	NaN	NaN	NaN	NaN	NaN	NaN	NaN	NaN	NaN	NaN	688.64	NaN	NaN	NaN	NaN	NaN	NaN	NaN	NaN	NaN	NaN	NaN	856.36	584.64	988.04	NaN	NaN	NaN	NaN	NaN	NaN	NaN	889.72	NaN	NaN	NaN	NaN
NaN	NaN	NaN	NaN	NaN	NaN	NaN	NaN	NaN	NaN	NaN	NaN	NaN	NaN	NaN	NaN	NaN	NaN	NaN	NaN	NaN	NaN	NaN	NaN	NaN	NaN	NaN	NaN	NaN	NaN	NaN	NaN	NaN	NaN	614.2	632.72	707.12	883.04	NaN	NaN	NaN	NaN	NaN	NaN	NaN	684.96	NaN	NaN	NaN	NaN
NaN	NaN	NaN	NaN	NaN	NaN	NaN	827.16	NaN	NaN	NaN	NaN	NaN	NaN	NaN	NaN	NaN	NaN	NaN	NaN	NaN	NaN	NaN	NaN	NaN	NaN	NaN	NaN	NaN	NaN	NaN	NaN	NaN	NaN	551.88	624.4	708.36	871.84	NaN	NaN	NaN	NaN	650.12	NaN	NaN	742.2	NaN	NaN	NaN	NaN
NaN	NaN	NaN	NaN	NaN	NaN	NaN	1026.12	NaN	NaN	NaN	NaN	NaN	NaN	NaN	NaN	NaN	NaN	NaN	NaN	NaN	NaN	NaN	NaN	NaN	NaN	NaN	NaN	NaN	NaN	NaN	NaN	NaN	NaN	769.88	679.8	620.36	903.68	NaN	NaN	NaN	NaN	647.56	952.28	NaN	755.76	NaN	699.2	NaN	NaN
NaN	817.68	NaN	NaN	NaN	NaN	NaN	999.08	NaN	664.6	NaN	NaN	NaN	NaN	NaN	NaN	NaN	NaN	NaN	NaN	NaN	NaN	NaN	NaN	NaN	NaN	NaN	NaN	NaN	NaN	NaN	NaN	NaN	NaN	592.44	781.16	621.6	1011.16	NaN	NaN	NaN	NaN	NaN	757.28	NaN	754.72	NaN	729.84	NaN	NaN
NaN	717.24	NaN	NaN	NaN	NaN	NaN	992.56	NaN	623.16	NaN	NaN	NaN	NaN	NaN	NaN	NaN	NaN	NaN	NaN	NaN	NaN	NaN	NaN	NaN	NaN	NaN	NaN	NaN	NaN	NaN	NaN	NaN	921.68	739.92	742.48	709.12	974.32	NaN	NaN	NaN	NaN	588.68	NaN	NaN	779.68	NaN	631.84	NaN	NaN
NaN	785.44	NaN	NaN	NaN	NaN	NaN	831.6	NaN	714.68	NaN	NaN	NaN	NaN	NaN	NaN	844.8	NaN	NaN	NaN	NaN	NaN	NaN	NaN	NaN	NaN	NaN	NaN	NaN	NaN	NaN	749.64	NaN	NaN	NaN	677.12	749.04	989.28	NaN	NaN	NaN	NaN	586.76	997.12	819.04	855.36	NaN	757.64	NaN	NaN
NaN	535.64	NaN	NaN	NaN	NaN	NaN	743.44	NaN	697.04	NaN	NaN	NaN	NaN	NaN	NaN	904.12	NaN	872.8	NaN	NaN	1102.8	NaN	NaN	NaN	NaN	NaN	NaN	NaN	NaN	NaN	NaN	NaN	1024.64	NaN	710.96	609.6	1023.16	NaN	NaN	884.2	NaN	722	1051.84	NaN	1032	NaN	809.68	NaN	NaN
NaN	602.56	NaN	NaN	NaN	NaN	NaN	739.96	NaN	579.2	NaN	NaN	NaN	NaN	NaN	NaN	945.56	NaN	986.12	NaN	NaN	1078.16	NaN	NaN	NaN	NaN	NaN	NaN	NaN	NaN	NaN	NaN	NaN	952.04	NaN	NaN	596.96	1119.56	793.08	NaN	NaN	NaN	NaN	966.4	646.8	982.16	NaN	552.44	NaN	NaN
NaN	594.8	NaN	NaN	NaN	NaN	NaN	NaN	NaN	515.28	NaN	NaN	NaN	NaN	NaN	824.08	1006.4	NaN	957.72	922.6	NaN	735.6	NaN	NaN	NaN	NaN	NaN	NaN	NaN	NaN	NaN	NaN	NaN	1015.92	617	NaN	682.4	1055.8	767.8	NaN	NaN	NaN	NaN	1009.2	701.12	982.24	NaN	701.08	NaN	NaN
766.48	571.68	NaN	NaN	1019.04	NaN	NaN	NaN	NaN	NaN	NaN	NaN	NaN	NaN	NaN	781.96	NaN	NaN	860.24	894.36	NaN	739.12	NaN	NaN	NaN	658.24	NaN	NaN	NaN	NaN	NaN	NaN	NaN	996.48	668.6	NaN	643.12	1066.76	891.8	NaN	893.2	NaN	NaN	1013.44	657	890.48	NaN	564.2	NaN	NaN
644.52	571.84	NaN	NaN	963.12	591.68	NaN	NaN	NaN	NaN	NaN	NaN	NaN	NaN	NaN	799.84	916.6	NaN	991.28	855.16	NaN	807	NaN	NaN	NaN	593.24	NaN	NaN	NaN	NaN	NaN	NaN	NaN	NaN	NaN	NaN	741.2	1057.36	811.04	NaN	NaN	NaN	NaN	931.44	NaN	840.48	NaN	725.48	NaN	NaN
802.76	480	NaN	NaN	NaN	753.48	NaN	NaN	NaN	NaN	NaN	NaN	NaN	NaN	NaN	720.68	NaN	NaN	842.6	906.8	NaN	791.72	NaN	847.44	NaN	793.6	NaN	NaN	NaN	NaN	NaN	NaN	NaN	NaN	800.52	NaN	641.48	1014.08	882.88	NaN	NaN	NaN	NaN	888.96	798.32	919.28	NaN	732.84	NaN	NaN
835.32	650.4	NaN	NaN	NaN	582.6	NaN	NaN	NaN	NaN	NaN	NaN	NaN	NaN	NaN	768.88	835.76	NaN	797.4	922.6	NaN	738.84	NaN	924.12	NaN	NaN	NaN	685.24	NaN	NaN	NaN	NaN	NaN	NaN	NaN	NaN	622.6	948.2	919.56	NaN	NaN	746.48	NaN	856.04	707.28	1023.92	NaN	671.2	NaN	NaN
966.4	684.16	NaN	NaN	NaN	650.28	NaN	NaN	NaN	NaN	NaN	NaN	NaN	NaN	699	803.96	NaN	NaN	1014.96	734.8	NaN	1004.92	NaN	893.6	NaN	696.28	854.32	709.28	646.32	NaN	NaN	NaN	NaN	NaN	NaN	NaN	569.2	1066.08	785.96	NaN	NaN	NaN	NaN	911.36	872.16	NaN	NaN	650.88	NaN	NaN
845.92	667.72	NaN	NaN	NaN	678.92	NaN	NaN	NaN	NaN	NaN	NaN	NaN	NaN	743.76	765.6	961.92	1158	842.24	808.64	NaN	1004.44	874.72	947.24	NaN	832.4	840.72	926.28	605.52	996	NaN	NaN	NaN	NaN	NaN	NaN	669.4	987.84	719.68	NaN	NaN	898.8	NaN	823.24	636.8	975.16	NaN	539.8	NaN	NaN
866.44	619.48	NaN	NaN	NaN	783.04	NaN	NaN	NaN	NaN	NaN	NaN	NaN	NaN	719.28	831.4	NaN	1106.72	999.28	760.6	740.68	923.6	832.2	NaN	NaN	671.76	880.8	869.68	552.84	1026.88	NaN	NaN	NaN	NaN	NaN	NaN	698.76	1166.72	655.16	NaN	NaN	904.12	NaN	852.6	680.12	662.6	NaN	671.96	NaN	NaN
967.6	617.68	NaN	NaN	NaN	526.2	NaN	NaN	NaN	NaN	NaN	862.52	NaN	NaN	748.6	1004.84	903.28	1018.76	1029.08	796.6	610.6	915.96	938.72	925.08	NaN	698.16	802.48	837.8	699.56	1000	NaN	NaN	NaN	NaN	NaN	NaN	838.08	1076.6	863.28	NaN	NaN	1087.2	NaN	755	657.24	817.16	NaN	548.4	888.68	NaN
823.56	720.28	NaN	NaN	NaN	587.96	NaN	831.36	NaN	NaN	NaN	979.16	NaN	NaN	851.52	909.08	NaN	1091.36	934.08	NaN	652	894.36	951.24	810.32	NaN	784.56	823.04	935.44	803.6	1035.28	NaN	NaN	NaN	NaN	NaN	NaN	833.72	1069.24	831.32	NaN	NaN	1024.4	NaN	810.88	656.96	793.32	NaN	640.96	824.56	NaN
856.96	583.84	830.08	NaN	NaN	876.12	NaN	907.24	NaN	NaN	NaN	812.8	NaN	NaN	805.16	957.68	832.08	999.44	986.04	NaN	728.52	1050.36	1024.68	825.56	NaN	692.56	763.12	629.24	494.12	787.2	NaN	NaN	701.2	NaN	NaN	432.96	808.4	1009.88	722.56	NaN	NaN	945.12	NaN	796.16	724.12	527.56	NaN	621.92	796.16	NaN
933.28	614.6	585	NaN	NaN	753.08	NaN	793.44	NaN	NaN	NaN	1065.56	NaN	NaN	791.36	972.08	996.52	1081.88	905.88	731.84	651.44	1012.96	1138.92	787.36	707.32	NaN	501.4	715.16	439.36	757.4	NaN	NaN	535.68	NaN	NaN	573.16	657.76	1036.92	571.92	NaN	NaN	1031.04	NaN	920.56	833.04	782.48	NaN	NaN	808.6	NaN
918.84	689.28	705.68	NaN	901.48	720	NaN	745.32	NaN	603.52	NaN	847.56	NaN	NaN	891.2	833.4	910.52	973.88	NaN	NaN	693.84	731.12	1053.36	NaN	NaN	708.04	713.36	524	748.76	990.2	NaN	NaN	681.24	NaN	NaN	657.64	711.96	NaN	814.16	NaN	NaN	962.48	NaN	806.4	861.48	684.96	NaN	772.4	834.6	NaN
958	657.08	840.2	NaN	NaN	735.88	NaN	741.48	NaN	616.48	NaN	860.44	NaN	NaN	800.68	963.12	899.56	1021.8	NaN	NaN	740.84	948.76	1183.64	571	949.68	785.76	654.68	NaN	602	924.56	NaN	NaN	585.04	NaN	NaN	611.04	680.2	NaN	609.52	NaN	NaN	966.44	NaN	848.56	611.96	610.6	NaN	NaN	712.44	NaN
952.96	751.16	814.52	NaN	914.2	780.76	NaN	675.28	NaN	614.56	NaN	908.84	NaN	NaN	747.56	1024.52	907.56	1152.04	1027.32	NaN	699.12	955.8	1122.72	673.6	843.64	741.88	765.8	NaN	686.52	931.16	NaN	NaN	755.8	NaN	NaN	504.08	722.72	NaN	680.76	NaN	NaN	825.8	NaN	761.88	882.72	765.68	938.68	747.24	852.24	NaN
872.28	643.4	744.72	NaN	NaN	746.88	NaN	754.52	NaN	478.44	NaN	974.36	NaN	NaN	792.56	911.68	960.2	605.72	955.32	NaN	923.8	881.56	1161.44	NaN	813.76	715.28	819.92	681.28	515.32	766.44	NaN	NaN	744.44	NaN	NaN	667.32	651.88	NaN	635.2	NaN	949.52	892.88	NaN	682.88	889.04	808.56	1017.68	680.48	859.04	NaN
806.92	653.24	747.16	638.44	951.24	683.4	NaN	812.48	NaN	679.12	NaN	863.24	NaN	NaN	867.88	942.12	1069.08	885.44	733.24	NaN	870.36	814.2	1044.4	807.2	894.96	707.44	924.12	783.2	795.92	771.48	NaN	NaN	884.76	792.76	NaN	562.72	586.28	NaN	550.84	NaN	967.6	755.92	NaN	775.56	770.44	969.56	856.08	772.64	781.92	NaN
979.32	581.92	496.6	555.4	900.44	560.08	NaN	933.16	NaN	735.44	NaN	721.2	NaN	NaN	815.12	903.72	799.48	992.84	899.28	NaN	802.04	924.12	1041.6	NaN	812.92	777.16	630.28	922.24	604.44	892.96	NaN	NaN	705.2	824.56	NaN	751.32	792.76	NaN	550.48	NaN	1038.56	835.32	NaN	802.52	787.64	1042.52	1086.08	786.28	799.84	NaN
818.8	750.04	607.52	802.12	897.24	576.08	874.16	972.28	NaN	545.08	NaN	927.32	NaN	NaN	826.48	878.08	923.92	1020.88	745.4	NaN	1000.56	783.28	1075.92	NaN	1010.72	NaN	868.48	825.2	751.8	908.24	NaN	NaN	718.84	800.28	NaN	601.52	726	1007.8	NaN	NaN	846.04	832.28	NaN	807.48	832.84	988.96	936.56	740.88	737.48	NaN
640.04	697.36	507.36	746.6	801.84	563.6	596.12	871.64	NaN	518.36	NaN	873.04	NaN	NaN	821.8	899.52	882.8	719.76	974.44	NaN	885.72	789.12	1213.56	NaN	952.2	831.56	836.24	828.84	776.88	NaN	NaN	NaN	769	826.92	NaN	614.28	748.92	NaN	571.84	NaN	762.68	874.68	576.52	736.12	803.36	770.84	1004.76	758.12	881.32	NaN
814.92	731.84	586.72	658.88	828.08	NaN	1009.4	809.72	NaN	NaN	NaN	828.8	NaN	NaN	595.88	932.12	1009.32	972.44	872.6	NaN	822.16	1100.68	1403.36	606.92	879.48	908.76	909.04	812.88	728.08	NaN	NaN	NaN	636.4	853.52	NaN	647.28	810.32	1020.68	NaN	NaN	1010.76	851.44	797.48	828.56	809.32	913.6	983.36	792.36	907.52	NaN
800.44	732.64	766	707.48	651.16	665.68	800.8	752.52	NaN	671.68	NaN	765.28	NaN	NaN	707.6	1079.2	958.92	847.48	873.6	NaN	886.16	949.32	NaN	538.36	861.6	776.2	885.92	905.4	684.32	NaN	NaN	NaN	936.4	607.84	NaN	693.12	776.24	NaN	529.84	NaN	883.68	822.44	652.44	832.52	847.24	713.96	1010.56	852.72	817.36	NaN
571.08	762.44	609.48	NaN	689.56	560.32	773.92	574.88	NaN	796.84	NaN	799.4	NaN	NaN	755.56	1014.68	955.8	705.04	874.44	NaN	800.64	917.64	1163.64	543.92	861.76	841.36	834.12	754.68	707.44	NaN	NaN	NaN	864.12	774.16	NaN	NaN	867.8	NaN	599.64	NaN	765.12	835.4	813.24	842.48	870.84	768.44	999.56	859.84	822.84	NaN
923.76	828.52	653.68	NaN	644.88	757.68	1028.2	608.04	NaN	632.72	NaN	897.52	NaN	NaN	631.76	1008.28	897.88	618.24	936.36	NaN	978.84	896.92	1132.12	526.68	869.2	865.28	912.4	871.28	679.24	723.68	NaN	NaN	729.56	848.6	NaN	NaN	859.08	NaN	606.92	NaN	936.8	926.92	NaN	854.92	877.6	627.4	1089.6	814.64	851.12	929.96
994.32	835.64	704.24	NaN	879.04	664.44	942.76	530.6	NaN	639.8	NaN	828.44	NaN	NaN	636	NaN	917.8	NaN	1018.72	NaN	643.76	718.8	976.44	662.44	934.08	829.64	872.44	849.36	721.52	799.32	NaN	505.6	633.96	821.64	NaN	NaN	950.32	NaN	NaN	NaN	723.96	885.84	NaN	796.64	814.88	771.08	936.08	886.28	NaN	492.6
1068.2	777.64	706.48	NaN	673.12	600.12	955.4	592.24	NaN	619.56	NaN	759.52	NaN	NaN	683.28	951.96	903.4	821.12	964.76	NaN	645.28	759.8	NaN	655.2	885.16	848.96	765.08	982.12	794	658.76	NaN	673.84	585.2	NaN	NaN	NaN	901.6	NaN	587.88	948.88	847.76	905.28	NaN	812.92	829.2	752.52	963.12	NaN	NaN	578.88
994.48	775.6	764.56	NaN	528.96	605.52	1021.08	NaN	NaN	566.36	NaN	1006.28	NaN	NaN	809.24	987.04	871.04	736.32	975.48	NaN	867.2	812.2	1003.2	633.44	844.24	802.4	859.96	848.2	768.84	775.4	NaN	812.4	NaN	NaN	NaN	NaN	878.92	NaN	537.8	1002.4	890	926.6	NaN	803.56	762.88	675.6	866.12	NaN	NaN	719.88
871.8	893.2	778.8	NaN	694.24	836.12	931.04	NaN	NaN	609.96	NaN	854.56	NaN	NaN	646.12	800.36	860.44	884.8	965.4	NaN	662.44	719.84	945.24	713.12	706.44	957.44	796.32	937.52	807.92	768.12	NaN	538.12	638.52	888.72	NaN	NaN	850.28	NaN	757.92	993.08	891.16	914.2	NaN	805.36	810.72	752	983.04	NaN	NaN	776.56
895.6	769.72	547.4	NaN	519.76	799.76	921.6	NaN	NaN	618.84	NaN	899.48	NaN	NaN	826.4	1013.36	982.72	835.08	1026.04	NaN	700.64	872.64	829.64	616.96	765.64	797.36	799.04	992.8	767.48	606.88	NaN	712.16	560.24	735.8	NaN	NaN	715.6	NaN	651.04	1058.2	897.2	916.72	NaN	NaN	858.2	835.52	953.72	NaN	NaN	689.32
649.32	896.44	757.76	594.16	598.08	806.04	871.64	NaN	NaN	697.36	NaN	946.88	NaN	NaN	805.24	997.4	924.88	1038.84	967.52	NaN	790.04	710.56	NaN	573.52	702.68	626.16	821.64	1011.16	747.8	783.36	NaN	630.4	679.12	903.04	NaN	NaN	835.56	NaN	586.12	900.24	854.8	734.88	NaN	927.04	829.24	807.84	1039.48	NaN	882.2	845.56
621.64	741.68	683.04	713.16	655.24	557	900	NaN	NaN	609.32	NaN	815.72	NaN	NaN	861.36	1093.08	867.88	955.16	981.64	NaN	856.8	593.36	NaN	745.88	NaN	790.28	734.72	934.08	901.28	881.36	NaN	703.72	643.84	772.76	NaN	NaN	673.48	NaN	NaN	1018.64	772.16	995.16	NaN	869	904.88	880.04	989.44	NaN	901.08	596.24
863.16	744.96	598.84	827.08	542.04	805.52	858.16	1032.64	NaN	633.8	NaN	921.64	NaN	NaN	914.68	873.48	940.24	865.92	976.4	NaN	787.52	NaN	NaN	586.88	706.92	851.72	737.04	1015.28	668.96	962.96	NaN	721.44	NaN	799.2	NaN	NaN	754.52	NaN	708	989.32	869.8	893.2	NaN	749.6	841.84	803.36	991.96	NaN	808.44	841.52
834.72	571.4	687.8	817.16	597.4	767.6	924.44	810.36	NaN	655.36	NaN	925.48	NaN	NaN	862.84	975.6	1021.44	1228.44	998.52	NaN	956.08	690	NaN	557.24	602.12	959	733.92	1023.04	707.84	908.48	NaN	798	627.12	832.08	NaN	NaN	916.56	NaN	677.4	936.8	736	718.96	NaN	670.2	877.6	901.08	1010.44	NaN	748.6	NaN
857.88	638.04	756.96	667.72	709.64	759.76	965	978.72	NaN	562.04	NaN	988.08	NaN	NaN	963.32	1021.4	925.76	1161.68	973.68	NaN	786.28	718.48	NaN	613.2	734.72	749.28	744.8	996.08	830.32	972.64	NaN	706.12	631.64	614.68	NaN	NaN	749.56	NaN	662.56	947.12	764.68	799.28	NaN	800.92	839.96	712.08	1048.56	NaN	710.8	NaN
NaN	757.24	741.08	768.64	736.44	880.08	1042.4	997.76	NaN	NaN	NaN	980.6	NaN	NaN	950.12	1043.64	838.56	1048.24	955.84	NaN	777.56	654.72	1023.36	697.76	804.36	796.96	760.44	956.12	728.12	874.96	NaN	804	708.6	695.72	NaN	NaN	736.08	NaN	686	883.28	802.12	850	NaN	692.36	NaN	NaN	931.32	NaN	823.56	NaN
526.72	556.6	877.08	649.6	738.4	805.28	1010.44	830.4	NaN	544	NaN	918.56	NaN	NaN	934.68	1118.68	807.04	1179.32	933.72	NaN	674.92	746.48	897.08	579.52	740.08	696.48	818	981.88	766.12	778.92	NaN	643.28	782.32	862.44	NaN	NaN	616.12	NaN	712.08	962.4	837.8	940.52	NaN	748.76	790.12	NaN	956.24	NaN	870.04	NaN
694.08	678.08	794.6	728.08	794.84	826.96	975.2	907	NaN	NaN	NaN	923.48	NaN	597.52	793.56	964.52	926.36	1022.4	980.08	NaN	760.2	807.08	930.32	753.92	879.44	695.92	737.52	888.48	782.28	853.16	NaN	796.64	734.2	723.2	NaN	NaN	722.4	NaN	678.72	971.32	822.96	885.64	NaN	712.4	780.28	NaN	930.52	NaN	973.6	563.32
787.16	608.76	836.8	NaN	961.76	822.28	1050.04	1012.92	566.16	NaN	NaN	864.6	NaN	509.4	750.64	1075.28	921.64	1130.96	1014.24	NaN	593.28	512.64	874.76	524.68	720	892.2	727.96	941	1075.36	616.36	NaN	732.04	656.36	717	716.68	NaN	717.96	NaN	806.6	1018.32	NaN	766.4	NaN	723.2	752.56	NaN	934.84	NaN	721.68	NaN
948.28	755.64	772.64	NaN	856.72	907.4	927.16	952.64	NaN	NaN	NaN	882.28	NaN	NaN	952.64	858.48	966.04	973.68	1016.04	NaN	653.64	686.56	865.04	488.44	797.04	832.76	721.96	847.4	1016	703.8	NaN	619.68	832.2	676.48	540.92	NaN	624.48	NaN	807.36	1047.68	799	NaN	NaN	649.76	796.36	NaN	958.52	NaN	850.52	579.72
886.56	748.8	841.24	NaN	846.16	785.68	1000.44	1091.12	NaN	NaN	NaN	1011.52	NaN	479.68	894.48	984.44	995.4	800.28	1000.84	NaN	680.52	670.08	854.68	654.56	849.4	NaN	740.36	850.28	998.72	791.68	NaN	671.64	732.48	593.52	605.64	NaN	654.88	NaN	986.08	1018.08	753.72	NaN	NaN	729.72	741.96	NaN	996.36	NaN	945.52	487.28
883.96	556.44	712	517	915.08	847.44	1058.24	1047.24	557.48	NaN	NaN	936.24	NaN	625.88	753.88	1110.04	881	880.28	972.76	NaN	607.4	736.04	NaN	479.72	740.68	NaN	594.12	999.8	901.84	692.96	NaN	729.72	639.64	604.84	NaN	NaN	651.12	NaN	826.08	957.28	858.56	NaN	NaN	588.68	744.6	NaN	862.44	NaN	848.92	497.04
698.08	697.76	812.56	NaN	834.4	760.72	1097.44	904.08	582.32	NaN	NaN	879.16	NaN	665.88	741.04	1018.16	942.04	735.68	1014.48	NaN	830.44	685.56	833.4	NaN	649.6	NaN	734.56	799.08	704.6	773.52	NaN	705.72	808.72	673.48	568.6	NaN	782.64	NaN	763	955	952.48	NaN	NaN	627.68	747.92	NaN	860.64	NaN	1035.76	524.28
784.08	835	808.16	NaN	887.48	813.52	1037.6	846.32	529.72	NaN	NaN	992	NaN	660.08	763.88	1068.84	969.88	751.28	874.24	NaN	798.76	NaN	854.16	NaN	657.28	NaN	692.28	876.24	749.32	679.2	NaN	743.8	797.16	658.24	NaN	NaN	NaN	NaN	675	899.8	819.28	NaN	NaN	637.12	713.76	NaN	845.72	NaN	979.64	440.72
648.24	721.28	742.04	635.68	746.76	662.96	973.28	873.88	NaN	NaN	NaN	995.04	NaN	669.88	658.12	1077.92	860	927.28	852.96	NaN	715.68	528.88	749.6	NaN	585.56	NaN	693.96	924.88	820.4	787.24	NaN	841.44	833.32	711.36	650.28	NaN	640.8	NaN	758.92	929.64	767.92	NaN	NaN	554.48	729.68	NaN	1014.32	NaN	939.84	491.4
656.12	635.8	675.96	511.2	841.08	850.92	1073.24	937.68	NaN	NaN	NaN	836.84	NaN	691.92	545.28	985.04	869.68	689.8	978.8	NaN	897.24	690.76	832.88	NaN	589.6	NaN	816.6	913.04	710.44	634.28	NaN	982.32	NaN	871.88	768.16	NaN	595.04	NaN	601.4	826.6	912.36	NaN	NaN	572.12	702.32	NaN	928.52	NaN	903.24	NaN
535.2	593.28	752.2	NaN	856.84	729.72	991.96	824.6	NaN	NaN	NaN	NaN	NaN	737.52	533.12	890.76	807.64	697.4	861.08	NaN	813.72	773.24	778.48	NaN	735.68	NaN	721.44	859.64	922.24	722.48	NaN	914.4	754.28	797.68	NaN	NaN	505.12	NaN	596.84	902.44	791.24	822.88	NaN	694.48	726	NaN	1017.96	NaN	1031.6	NaN
503.88	605.84	670.8	623.84	732.4	647.04	936.56	749.6	NaN	NaN	NaN	889.56	NaN	634.32	557.28	1138.8	716.64	717.72	976.08	NaN	769.72	816.08	802.2	NaN	633.08	NaN	751	NaN	810.4	770.6	NaN	792.96	797.96	673.2	665.92	NaN	507.64	NaN	596.32	894.36	831.64	598.12	NaN	519.64	711.52	NaN	1022.84	NaN	1002.6	NaN
745.48	576.56	851.04	620.12	710.44	NaN	959.08	902.68	NaN	NaN	NaN	915.16	NaN	700.6	472.48	877.6	783.24	714.04	925.48	NaN	780.24	NaN	864.76	NaN	728.48	NaN	664.72	766.64	882.32	574.76	NaN	806.72	NaN	695.44	695.84	NaN	649.52	NaN	620.12	948.48	717.8	614.4	NaN	483.88	761.84	NaN	935.72	NaN	999.72	NaN
632.68	672.44	691	NaN	685.8	NaN	883.88	862.48	NaN	NaN	NaN	NaN	NaN	625.04	516.6	882.24	838.2	647.88	826.8	NaN	805.36	763.52	747.56	NaN	564.76	NaN	689.68	897.04	665.68	770.56	NaN	860.68	NaN	694.8	676.44	NaN	633.24	NaN	562.16	862.88	678.36	826.64	NaN	558.88	NaN	NaN	879.56	NaN	882.44	619.68
650.88	688.48	762.52	NaN	701.84	NaN	952.56	850.2	NaN	NaN	NaN	864.32	NaN	688.28	524.52	965.8	812	NaN	792.52	NaN	896.64	756.4	720.76	NaN	531.96	NaN	712.6	778.8	621.28	562.48	NaN	836.16	NaN	742.28	753.12	NaN	647.88	NaN	646.04	817.24	772.16	818.84	NaN	NaN	711.68	NaN	856.72	NaN	959.64	547.88
569.72	837.88	707.56	NaN	834.88	NaN	1053.36	840.4	NaN	NaN	NaN	842.68	NaN	672.8	528.6	661	760.76	857.88	723.64	778.64	849.2	695	752.16	NaN	667.92	NaN	708.52	749.84	886.6	725.68	522.28	781.72	NaN	600.8	614.08	NaN	720.92	NaN	510.36	820	752.64	767.68	NaN	632.68	721.32	NaN	646.12	NaN	910.16	483.68
752.24	692.36	786.08	435.92	865.84	NaN	883.4	948.68	NaN	NaN	NaN	943.68	NaN	723.32	659.44	837.48	713.8	NaN	864.04	716.08	687.72	712.16	NaN	NaN	584.92	NaN	746.16	817.36	868.08	755.68	582.56	828.72	NaN	657.04	621.56	NaN	563	NaN	599.92	783.28	672.84	731.52	NaN	552.28	756.04	NaN	835.52	NaN	953.88	516.36
797.84	808.04	691.24	631.64	796.48	655.04	958.6	828.08	NaN	NaN	NaN	948.28	NaN	704.32	686.84	761.72	668.12	676.64	784.12	710.32	755.68	760.76	672.08	NaN	670.4	NaN	707.24	753.72	878.96	719.84	671.36	772.12	NaN	677.84	677.52	NaN	555.4	NaN	590.32	719.56	571.24	796.16	NaN	633.32	701.28	NaN	765.12	NaN	856	530.44
678.84	721.16	714.08	539.84	766.52	591.36	907.04	881.88	NaN	NaN	NaN	894.56	NaN	749.84	542.68	970.84	663.24	614.68	809.16	672.24	894.2	733.28	893.08	NaN	698.72	NaN	667.72	NaN	856.28	692.44	652.12	767.56	666.84	704.44	624.64	NaN	552.84	NaN	582.64	853.32	553.36	530.24	NaN	495.52	699.48	NaN	733.2	NaN	898.56	478.76
606.96	624.04	677.6	482.68	845.08	608.24	906.8	843.36	NaN	NaN	NaN	989.96	NaN	823.36	556.08	1061.28	653.12	742.4	896.44	686.88	739.48	633.6	706.32	NaN	607.92	NaN	730.48	NaN	813.32	691.8	637.6	674.2	NaN	781.88	666.8	NaN	495.24	NaN	540.2	711.24	NaN	NaN	NaN	525.92	467.84	NaN	734.32	NaN	904.32	NaN
755.4	617.68	613.28	633.28	757.04	587.72	930.76	881.64	NaN	NaN	NaN	896.96	NaN	699.28	541.4	830.2	708.52	492.84	873.52	759.52	780.84	862.08	818.72	NaN	686.24	NaN	643.2	NaN	825.84	638.28	598	574.6	NaN	713.84	655.12	NaN	662.28	NaN	621.4	794.12	539.96	513	NaN	NaN	544.84	NaN	785.44	NaN	893.44	611.04
604.76	593.96	760.96	550.92	786.6	NaN	912.84	863.64	NaN	NaN	NaN	989.48	NaN	660.12	599.76	613.12	NaN	NaN	837.32	765.48	641.64	692.56	727.24	NaN	482.56	NaN	677.08	NaN	812.64	639.44	513.88	535.12	NaN	607.6	766.08	NaN	688.76	NaN	594.12	753.6	594.64	583.6	NaN	524.68	546.2	NaN	604.36	NaN	920.72	485.88
541.28	629.48	716.32	568	859.88	506.84	1014.76	938.08	NaN	NaN	NaN	1089.88	NaN	696.24	682.6	568.68	NaN	NaN	852.04	764.76	925.88	543.76	764.24	NaN	580.8	NaN	788	NaN	832.16	694.36	591	584.96	NaN	725.12	782.8	NaN	553.72	NaN	492.44	689.32	625.8	582.44	NaN	551.48	512.04	NaN	791.28	NaN	913.76	549.64
667.8	476.12	602.28	692.04	716.08	NaN	917.2	920.08	NaN	NaN	NaN	916.84	NaN	739.4	721.92	662.12	NaN	NaN	862.24	838.08	738.84	622.04	674.92	NaN	567.6	NaN	727.76	NaN	834.6	700.64	524.88	759.32	NaN	732.32	699.8	NaN	553.08	NaN	451.12	737.28	646.56	742.24	NaN	610.56	577.68	NaN	899.24	NaN	787.32	568.96
536.76	607.04	660.48	539.52	914.08	NaN	988.8	859.16	NaN	NaN	NaN	950	NaN	566.16	752.24	710.2	NaN	NaN	989.64	751.76	765.92	756.04	777.08	NaN	599.6	NaN	627.04	NaN	758.4	731.92	557.32	635.84	NaN	709.96	643.12	NaN	NaN	NaN	NaN	725.6	431.6	NaN	NaN	695.84	628.68	NaN	842.4	NaN	796.24	523.88
548.48	438.36	587.2	536.64	748.2	537.8	1046.48	944.68	NaN	NaN	NaN	990	NaN	542.72	658.24	883.96	NaN	NaN	846.64	687.88	784	693.88	803.76	NaN	571.48	NaN	689.08	736.64	787	661.24	540.92	665.48	NaN	754.84	658	NaN	451.04	NaN	546.52	824.72	489.36	649.24	NaN	708.76	641.88	NaN	745.8	NaN	803.88	650.8
673.96	533.8	581.84	500.4	823.76	542.92	979.44	861.28	NaN	NaN	NaN	899.08	NaN	613.52	568.96	943.96	NaN	NaN	728.28	749.4	944.24	700.4	552.28	NaN	698.8	NaN	729.4	757.24	824.92	783.04	739.92	671.8	NaN	737.52	584.84	NaN	494.52	NaN	521.52	822.68	591.96	592.88	NaN	697.32	541.96	NaN	547.44	NaN	895.44	675.2
678	684.16	614.04	546.48	865.08	517.56	1003.44	1020.32	NaN	NaN	NaN	1051.88	NaN	694.64	714.48	952.8	NaN	NaN	810.68	681.12	852.56	691.08	475.64	NaN	546.16	NaN	658.84	655.84	783.2	716.48	658.32	497.8	NaN	749.04	633.24	NaN	465.52	NaN	528.52	799.68	544.04	NaN	NaN	753.76	669.36	NaN	655.28	NaN	818.64	654.08
681.2	681.04	578.12	447.96	962.96	649.28	985.88	895.36	NaN	NaN	NaN	1009.24	NaN	641.56	585.44	801.04	NaN	NaN	779.6	751.96	917.48	796.12	786.76	NaN	632.32	NaN	668.56	693.92	824.16	753.12	NaN	585.56	NaN	631.76	672.44	NaN	656.6	NaN	479.68	724.64	538.36	NaN	NaN	599.56	544	NaN	733.12	NaN	873.72	645.84
576.4	NaN	678.52	529.08	921.32	572.88	1025.52	913.32	NaN	NaN	NaN	964.12	NaN	756.76	761.12	781.56	614.04	NaN	863.72	675.28	938.68	707.16	554.4	NaN	528.68	NaN	677.96	764.6	669.24	780.92	NaN	498.32	NaN	689.68	655.44	NaN	525.04	NaN	409.12	721.64	615.6	NaN	NaN	814.8	615.64	NaN	664.64	NaN	1028.52	584.28
857.16	722.08	669.6	NaN	868.28	734.32	919.36	893.04	NaN	NaN	NaN	1044.2	NaN	574.36	703.24	964.68	583.76	NaN	846.32	771.96	1008.92	623.28	784.2	NaN	598.16	NaN	684.84	741.92	743.6	NaN	NaN	570.52	NaN	792.6	595.4	NaN	642.96	NaN	NaN	773.36	602.12	463.28	NaN	680.48	550.24	NaN	800	NaN	831.72	603.2
688.76	711.16	747.76	482.84	870.04	723.48	982.76	834.68	NaN	NaN	NaN	891.44	NaN	504.24	490.48	885.88	445.8	NaN	852.64	765.6	777.12	709.04	739.72	NaN	680.28	NaN	754.92	679.36	799.04	NaN	NaN	665.92	NaN	583.12	663.32	NaN	518.24	NaN	NaN	744.44	467.16	559.52	NaN	730.88	586.12	NaN	703.8	NaN	855.92	672.56
564.2	808.72	753.36	NaN	890.64	566.64	993.64	976.72	NaN	NaN	NaN	886.28	NaN	551.04	621.76	833.64	504.76	NaN	853.92	NaN	844.28	751.92	779.16	NaN	589.6	NaN	723.32	761.44	758.76	NaN	NaN	662.52	NaN	619	NaN	NaN	622.84	NaN	412.64	735.56	497.36	NaN	NaN	626.56	556.96	NaN	693.72	NaN	824.96	710.84
561.44	697.44	719.36	NaN	816.72	655	889.96	747.24	NaN	NaN	NaN	930.24	NaN	640.92	683.6	756.08	561.52	NaN	845.8	691.6	713.84	575.12	754.56	NaN	624.88	NaN	675.4	831.84	716.12	NaN	NaN	590.16	NaN	543.92	808.4	NaN	709.68	NaN	432.64	799.2	602.68	615.08	NaN	854.32	619.36	NaN	582.08	NaN	797.04	630.84
670.8	743	684.48	NaN	950.88	725.52	904.76	747.32	NaN	NaN	NaN	906.36	NaN	638.36	708.36	795.32	502.4	NaN	820.28	NaN	860.56	763.96	821.36	NaN	654.28	NaN	691.28	777.88	699.96	NaN	NaN	641.68	NaN	671.4	820.8	NaN	476.2	NaN	491.52	789.84	552.24	NaN	NaN	853.52	580.12	NaN	686.32	NaN	765.72	615.4
820.88	699.56	634.92	NaN	944.88	620.24	1028.68	875.08	NaN	NaN	NaN	1015.48	NaN	606.8	717.28	815.28	NaN	NaN	893.48	NaN	909.84	790.28	769.72	NaN	578.24	NaN	747.88	690.48	757.2	NaN	NaN	621.2	NaN	619.16	605.48	NaN	572.16	NaN	448.32	747.6	619.16	478.08	NaN	794.32	635.2	NaN	458.52	NaN	743.16	587.64
477.84	587.56	749.32	NaN	969.92	554.44	962.52	937.8	NaN	NaN	NaN	1027.28	NaN	623.24	610	857.16	NaN	NaN	919.28	NaN	768.28	528.4	804.24	NaN	625.16	NaN	759.16	722.76	725.96	NaN	NaN	633.92	NaN	605.88	690.68	NaN	582.72	NaN	NaN	876.44	654.44	591.64	NaN	877.76	502.24	NaN	755.68	NaN	832.2	597.88
NaN	719.76	725.92	NaN	924.4	536.12	1029.24	917.08	NaN	NaN	NaN	982.04	NaN	753.08	NaN	916.12	NaN	NaN	903.68	NaN	808.48	666.68	734	NaN	531.24	NaN	749.16	785.8	868.44	NaN	NaN	629.4	NaN	624.12	660.8	NaN	670.04	NaN	574.56	696.52	706.84	773.44	NaN	875	566.48	NaN	805.68	NaN	688.56	695.08
623.48	720.08	726.12	NaN	1022.56	689.04	1016.96	880.32	NaN	NaN	NaN	1047.32	NaN	781.76	NaN	882.56	NaN	NaN	910.68	NaN	769.36	685.96	772.2	NaN	564.2	NaN	730.84	784.48	774.56	NaN	NaN	771.12	NaN	633.44	586.16	NaN	644.32	NaN	508.72	742.32	NaN	979.52	NaN	1001.24	564.92	NaN	825.36	NaN	755.2	711.36
781.08	708.76	705.96	NaN	935.96	606.6	1004.12	839.88	NaN	NaN	NaN	1006.24	NaN	713.32	NaN	808.76	668.28	NaN	934.24	NaN	603.48	763.56	827.52	NaN	686.36	NaN	618.84	869.96	797.48	NaN	NaN	766.96	NaN	656.88	743.6	NaN	591.4	NaN	542.28	812.68	812.56	810.08	NaN	832.36	587.12	NaN	740.08	NaN	756.72	586.56
533.36	NaN	785.44	NaN	890	571.64	917.28	985	NaN	NaN	NaN	938.64	NaN	683.56	NaN	739.04	671.64	NaN	782.48	NaN	644.84	800.6	816.44	NaN	613.44	NaN	NaN	798.12	804.24	NaN	NaN	704.68	NaN	634.24	587.12	NaN	544.52	NaN	464.8	880.84	810.44	884.52	NaN	813.28	584.04	NaN	581	NaN	764.2	605.24
592.4	NaN	866.24	NaN	817.52	745.8	891.4	799.64	NaN	NaN	NaN	940.84	NaN	574.28	NaN	852.76	573.04	NaN	843.32	NaN	599.44	601.36	810.88	607.72	639.48	NaN	656.92	818.48	819.8	NaN	NaN	751.4	NaN	773.92	803.08	NaN	626.44	NaN	426.84	786.96	820.64	986.92	NaN	800.16	486.36	NaN	467.88	NaN	818.04	609.2
560.44	NaN	692.64	NaN	723.28	586.52	994.24	925.68	NaN	NaN	NaN	991.08	NaN	822.92	NaN	528.6	NaN	NaN	870.12	NaN	NaN	751	856.36	555.6	754.84	NaN	669.84	875.84	847.28	NaN	NaN	745.76	NaN	784.76	691.12	NaN	748.84	NaN	609.28	878.36	769.44	861.76	NaN	886.36	663.36	NaN	590	NaN	782.2	740.96
747	NaN	561.8	NaN	862.64	835.6	673.6	1071.68	NaN	NaN	NaN	724.88	NaN	611.84	NaN	509.64	553.24	NaN	876	NaN	780.64	667.32	1017.64	483.76	581.28	NaN	NaN	711.96	NaN	NaN	NaN	792.8	NaN	680.32	672.96	NaN	572.84	NaN	477.36	928.96	656.88	1032.2	NaN	NaN	NaN	NaN	642.28	NaN	707.88	686.04
578.44	NaN	620.2	NaN	858.6	880.36	1004.64	899.92	NaN	NaN	NaN	840.92	NaN	617.12	NaN	711.24	649.4	NaN	842.2	NaN	757.04	823.12	859.92	506.12	568.52	NaN	784.48	746.52	880.8	NaN	NaN	733.8	NaN	884.48	692.12	NaN	579.28	NaN	497.52	877.88	754.84	948	NaN	NaN	NaN	NaN	648.4	NaN	758.92	NaN
601.04	NaN	718.72	NaN	902.8	970.68	1099.72	883.2	NaN	NaN	NaN	990.24	NaN	712.84	NaN	875.04	683.92	NaN	752.28	NaN	839.6	1034.52	NaN	525.76	521.48	NaN	NaN	759.56	789.64	NaN	NaN	795.6	NaN	800.28	737.48	NaN	632.48	NaN	NaN	852.72	702.16	976.8	NaN	NaN	609.2	NaN	563.04	NaN	751.8	564.56
778.72	NaN	667.04	NaN	868.08	796.48	897.68	996.6	NaN	NaN	NaN	1072.12	NaN	711.28	NaN	808.32	NaN	NaN	856.84	NaN	796.84	931.84	NaN	NaN	630.6	NaN	784.68	862	NaN	NaN	NaN	843.84	NaN	775.04	636.96	NaN	748.92	NaN	NaN	935.64	734.4	1032.48	NaN	NaN	639.04	NaN	454.96	NaN	607.48	515.24
699.8	NaN	498.16	NaN	741.36	748.28	907.96	1009.6	NaN	NaN	NaN	876.32	NaN	626.6	NaN	739.8	NaN	NaN	906.44	NaN	779.92	880.52	NaN	583.84	657.68	NaN	734.96	866.36	826.92	NaN	NaN	741.6	NaN	889.6	732.4	NaN	663.6	NaN	NaN	947.84	594	923.44	NaN	NaN	597.96	NaN	499.12	NaN	712.84	543.96
812.64	NaN	576.4	NaN	866.04	914.52	857.08	964.6	NaN	NaN	NaN	NaN	NaN	724.8	NaN	492.2	628.88	NaN	905.76	725.84	743.6	817.32	NaN	637.04	726.12	NaN	NaN	875.72	853.16	NaN	NaN	626.08	NaN	749.48	709.2	NaN	633	NaN	NaN	939.88	670.48	1130.68	NaN	NaN	632.48	NaN	404.04	NaN	599.08	545.28
648.88	NaN	623.28	351.32	737.2	908.68	1089.64	1004.04	NaN	NaN	NaN	NaN	NaN	644.56	NaN	577.32	572.2	NaN	871.4	697.12	516.64	796.8	NaN	568	702.84	NaN	612.56	939.48	NaN	NaN	NaN	898.72	NaN	734.52	776.6	NaN	582.52	NaN	472.52	959.64	713.04	941.88	NaN	NaN	646.04	NaN	428.52	NaN	618.08	570.44
867.44	NaN	592.64	NaN	891.96	825.56	1021.52	974.2	NaN	NaN	NaN	NaN	NaN	544.56	NaN	761.24	NaN	NaN	775.84	864.56	652.36	NaN	NaN	602.12	571.44	NaN	739.12	785.92	892.84	NaN	NaN	819.12	NaN	713.24	645.84	NaN	547.64	NaN	615.92	981.28	612.4	1061.96	NaN	NaN	684.16	NaN	580.28	NaN	649.12	603.24
775.64	NaN	595.24	419.6	742.72	913.28	869.28	995.76	NaN	NaN	NaN	NaN	830.96	777.76	NaN	715.12	680	NaN	825.2	794.8	855.88	NaN	NaN	563.12	728.52	NaN	704.48	961.32	859.2	NaN	NaN	773.68	NaN	710.6	NaN	NaN	606.56	NaN	512.72	879.6	487.84	846.2	NaN	NaN	770.56	NaN	623.36	NaN	774.68	572.88
631.44	NaN	NaN	NaN	785.2	880.32	891.68	1036.08	NaN	NaN	NaN	NaN	874.64	789.96	NaN	737.88	632.8	NaN	893.08	771.08	822.52	NaN	NaN	579.28	NaN	NaN	NaN	NaN	991.68	NaN	NaN	754.48	NaN	793.72	683.76	NaN	NaN	NaN	645.68	887.68	597.08	858.2	NaN	NaN	676.36	NaN	611.52	NaN	688.8	595.8
604.52	NaN	438.16	NaN	839.36	842.44	956.84	1008.64	NaN	NaN	NaN	NaN	NaN	808.44	NaN	828.04	642.32	NaN	864.8	828.84	751.64	NaN	NaN	743.24	713.08	NaN	737.4	937.76	834.2	NaN	NaN	768.4	NaN	718.72	804.4	NaN	NaN	NaN	557.24	886.44	845.16	790.24	NaN	NaN	661.92	NaN	777.28	NaN	708.88	727.64
717.36	NaN	557.88	NaN	831.04	1054.44	815.08	1043.04	NaN	NaN	NaN	NaN	NaN	756.8	NaN	612.12	546.52	NaN	733.68	779.52	840.96	NaN	NaN	711.32	593.12	NaN	NaN	968.88	871.8	NaN	NaN	711.8	NaN	778.64	927.68	NaN	NaN	NaN	646.36	787.8	583.76	779.36	NaN	NaN	715.76	NaN	666.72	NaN	773.92	808.6
501.64	NaN	571.4	NaN	887.76	805.12	908.88	1019.84	NaN	NaN	NaN	NaN	NaN	797.48	NaN	716.44	605.8	NaN	714	854.08	726.04	NaN	NaN	744.2	738.04	NaN	NaN	972.72	845.72	NaN	NaN	813.44	NaN	777.04	767.72	NaN	NaN	NaN	560.32	837.68	759.92	NaN	NaN	NaN	632.36	NaN	525.56	NaN	766.52	598.08
638.36	NaN	607.48	NaN	838.88	937.64	795.36	1020.68	NaN	NaN	700.24	NaN	NaN	841.36	NaN	538.4	NaN	NaN	987.24	840.68	780.28	NaN	NaN	785.4	NaN	NaN	NaN	935.28	867.88	NaN	NaN	NaN	NaN	846.72	793.12	NaN	NaN	NaN	600.16	951.12	626.4	NaN	NaN	NaN	725.48	NaN	656.08	NaN	742	528.08
717.24	NaN	551.88	NaN	995.52	872.84	761.6	910.28	NaN	NaN	653.96	NaN	NaN	689.72	NaN	595.04	658.72	NaN	765.64	865.44	790.04	NaN	NaN	629.44	759.76	NaN	NaN	918.36	908.4	NaN	NaN	829.04	NaN	896.44	769.04	NaN	NaN	NaN	530.68	864.04	660.6	NaN	NaN	NaN	736.36	NaN	556.32	NaN	850.84	712.36
NaN	NaN	562.64	NaN	654.56	930.28	792.36	1137.24	618.36	NaN	557.72	NaN	NaN	670.96	NaN	809.28	573.28	NaN	885.4	719.68	863.32	NaN	NaN	592.96	680.2	NaN	NaN	NaN	799.56	NaN	NaN	864.16	NaN	774.92	766.4	NaN	NaN	854.12	601.96	959.6	499.24	NaN	NaN	NaN	757.44	NaN	611.32	NaN	822.2	644.76
670.6	NaN	834.28	NaN	721.92	816.56	654.48	1017.56	NaN	NaN	784.72	NaN	NaN	727.2	NaN	764.36	NaN	NaN	868.2	NaN	817.56	NaN	NaN	624.4	748.44	NaN	NaN	NaN	831.12	NaN	NaN	884.8	NaN	943.92	618.36	NaN	NaN	NaN	520.88	863.68	482.16	NaN	NaN	NaN	632.04	NaN	597.96	NaN	802.04	648.48
747.72	NaN	732.48	NaN	821.04	986.92	1002.52	1105.48	NaN	NaN	835.84	NaN	NaN	522.72	NaN	NaN	NaN	NaN	824.12	851.16	793.88	NaN	NaN	619.96	768.24	NaN	NaN	NaN	680.52	NaN	NaN	767.88	NaN	948.84	732.72	NaN	NaN	984.48	628.92	966.4	558.64	NaN	NaN	NaN	588.56	NaN	599.44	NaN	840.24	743.2
779.84	NaN	947.36	NaN	861.72	936.28	NaN	961.68	NaN	NaN	793.28	NaN	NaN	585.32	NaN	NaN	NaN	NaN	888.28	887.76	NaN	NaN	NaN	731.92	742.72	NaN	NaN	NaN	NaN	NaN	NaN	842.44	NaN	921.6	871.52	NaN	NaN	NaN	642.92	892.76	756.32	NaN	NaN	NaN	NaN	NaN	574.72	NaN	803.04	750.56
985.36	NaN	824.12	NaN	875.6	898.2	NaN	928.2	NaN	NaN	748.6	NaN	NaN	615	NaN	NaN	NaN	NaN	755.84	916.08	712.12	NaN	NaN	604.96	654.52	NaN	NaN	NaN	938	NaN	NaN	754.32	NaN	900.4	839.68	NaN	NaN	978.64	598.52	934.44	528.96	NaN	NaN	NaN	800.36	NaN	592	NaN	647.48	705.28
887.04	NaN	NaN	NaN	924.84	915.4	NaN	1005.88	NaN	NaN	NaN	NaN	NaN	595.72	NaN	NaN	NaN	NaN	NaN	830.36	708.88	NaN	NaN	590.28	796.32	NaN	NaN	NaN	920.88	NaN	NaN	749.76	NaN	772.8	874.24	NaN	NaN	946.56	689.84	765.24	585.48	NaN	NaN	NaN	668.92	NaN	739.08	NaN	769.08	793.48
905.44	NaN	924.72	NaN	918.2	926.92	NaN	1109.8	NaN	NaN	925.08	NaN	NaN	598.28	NaN	NaN	NaN	NaN	712.24	914.48	775.84	NaN	NaN	640.28	670.48	NaN	NaN	NaN	874.4	NaN	NaN	755.84	NaN	723.52	955.84	NaN	NaN	1058.96	573.84	855.84	508.32	NaN	NaN	NaN	894	NaN	625.88	NaN	916.36	582
876.04	NaN	912.72	NaN	963.36	927.96	NaN	1020.48	NaN	NaN	778.28	NaN	NaN	665.68	NaN	NaN	NaN	NaN	758.76	962.88	736.44	NaN	NaN	588.04	652.4	NaN	NaN	NaN	NaN	NaN	NaN	740.16	NaN	730.2	932.08	NaN	NaN	954.76	679.4	857.36	693.64	NaN	NaN	NaN	727.8	NaN	537.96	NaN	944.12	745.16
NaN	NaN	978.52	NaN	876.96	943.2	NaN	1086.24	NaN	NaN	904.48	NaN	NaN	666.64	NaN	NaN	NaN	NaN	736.2	862.16	NaN	NaN	NaN	507.24	612.24	NaN	NaN	NaN	NaN	NaN	NaN	811.48	NaN	904.36	785.48	NaN	NaN	947.64	623.36	713.68	643.48	NaN	NaN	NaN	717.68	NaN	482.8	NaN	856.88	683.88
573.28	NaN	887.8	NaN	NaN	820.52	NaN	1034.4	NaN	NaN	957	NaN	NaN	654.04	NaN	NaN	NaN	NaN	NaN	NaN	831.08	NaN	NaN	689.28	688.28	NaN	NaN	NaN	NaN	NaN	NaN	714.32	NaN	779.64	576.08	NaN	NaN	NaN	NaN	682.36	642.92	NaN	NaN	NaN	NaN	NaN	528.08	NaN	837.6	690.04
NaN	NaN	838.4	NaN	901.76	957.36	NaN	952.12	NaN	NaN	881.08	NaN	NaN	NaN	NaN	NaN	NaN	NaN	NaN	NaN	747.56	NaN	NaN	566.12	614.96	NaN	NaN	NaN	NaN	NaN	NaN	NaN	NaN	915.72	672.16	NaN	NaN	NaN	598.12	762.36	909.8	NaN	NaN	NaN	753.56	NaN	518	NaN	905.8	617.12
NaN	NaN	NaN	NaN	781	NaN	NaN	936.48	NaN	NaN	885.36	NaN	NaN	668.28	NaN	NaN	NaN	NaN	NaN	837.28	NaN	NaN	NaN	553.64	593.24	NaN	NaN	NaN	NaN	NaN	NaN	745.36	NaN	839.2	671.68	NaN	NaN	NaN	677.56	525.28	NaN	NaN	NaN	NaN	NaN	NaN	460	NaN	893.04	550.84
NaN	NaN	906.52	NaN	835.32	NaN	NaN	724.64	NaN	NaN	990.76	NaN	NaN	507	NaN	NaN	NaN	NaN	NaN	NaN	NaN	NaN	NaN	575.92	NaN	NaN	NaN	NaN	NaN	NaN	NaN	747.36	NaN	936.84	626.04	NaN	NaN	1063.32	715.96	779.44	NaN	NaN	NaN	NaN	NaN	NaN	539.08	NaN	708.68	746.48
NaN	NaN	NaN	NaN	901.28	NaN	NaN	959.8	NaN	NaN	835.56	NaN	NaN	599.64	NaN	NaN	NaN	NaN	NaN	NaN	622.4	NaN	NaN	NaN	836.4	NaN	NaN	NaN	NaN	NaN	NaN	792.68	NaN	1019.8	712.6	NaN	NaN	1004.8	797.52	597.6	NaN	NaN	NaN	NaN	NaN	NaN	594.72	NaN	890.6	667
NaN	NaN	NaN	NaN	943.48	NaN	NaN	893.52	NaN	NaN	NaN	NaN	NaN	555.96	NaN	NaN	NaN	NaN	NaN	NaN	NaN	NaN	NaN	NaN	584.36	NaN	NaN	NaN	NaN	NaN	NaN	829.56	NaN	929	NaN	NaN	NaN	NaN	637.68	641.52	NaN	NaN	NaN	NaN	NaN	NaN	595.68	NaN	824.8	570.68
NaN	NaN	NaN	NaN	864.72	NaN	NaN	841.28	NaN	NaN	NaN	NaN	NaN	585.4	NaN	NaN	NaN	NaN	NaN	NaN	NaN	NaN	NaN	NaN	717.52	NaN	NaN	NaN	NaN	NaN	NaN	854.56	NaN	974.6	NaN	NaN	NaN	823.36	606.24	837.84	NaN	NaN	NaN	NaN	NaN	NaN	783.88	NaN	893.92	NaN
NaN	NaN	NaN	NaN	866.04	NaN	NaN	1074.44	640.56	NaN	NaN	NaN	NaN	534.88	NaN	NaN	NaN	NaN	NaN	NaN	859.08	NaN	NaN	NaN	654.2	NaN	NaN	NaN	NaN	NaN	NaN	654.24	NaN	1107.36	NaN	NaN	NaN	911.88	NaN	798.72	NaN	NaN	NaN	NaN	NaN	NaN	783.72	NaN	799.08	NaN
NaN	NaN	NaN	NaN	819.08	NaN	NaN	1104.84	634.88	NaN	NaN	NaN	NaN	682.08	NaN	NaN	NaN	NaN	NaN	767.36	695.68	NaN	NaN	NaN	672.8	NaN	NaN	NaN	NaN	NaN	NaN	691.68	NaN	1093.24	NaN	NaN	NaN	829.44	676.68	916.16	NaN	NaN	NaN	NaN	NaN	NaN	771.68	NaN	878.24	NaN
NaN	NaN	NaN	NaN	829.76	NaN	NaN	1119.8	787.88	NaN	NaN	NaN	NaN	593.16	NaN	NaN	NaN	NaN	NaN	875.64	859.08	NaN	NaN	NaN	735.04	NaN	NaN	NaN	NaN	NaN	NaN	695.48	NaN	NaN	NaN	NaN	NaN	1032.6	699.76	834.32	NaN	NaN	NaN	NaN	NaN	NaN	818.68	NaN	809.44	NaN
NaN	NaN	NaN	NaN	887.52	NaN	NaN	1007.72	NaN	NaN	NaN	NaN	NaN	581.84	NaN	NaN	NaN	NaN	NaN	NaN	716.48	NaN	NaN	NaN	756.28	NaN	NaN	NaN	NaN	NaN	NaN	NaN	NaN	NaN	NaN	NaN	NaN	925.56	635.44	763.92	NaN	NaN	NaN	NaN	NaN	NaN	789.68	NaN	604.92	NaN
NaN	NaN	NaN	NaN	1103.2	NaN	NaN	1161.68	NaN	NaN	NaN	NaN	NaN	582.24	NaN	NaN	NaN	NaN	NaN	NaN	694.56	NaN	NaN	NaN	840.96	NaN	NaN	NaN	NaN	NaN	NaN	703.32	NaN	NaN	NaN	NaN	NaN	973.12	600.72	737.4	NaN	NaN	NaN	NaN	NaN	NaN	742.28	NaN	792.76	NaN
NaN	NaN	NaN	NaN	1025.04	NaN	NaN	1153.04	NaN	NaN	NaN	NaN	NaN	666.08	NaN	NaN	NaN	NaN	NaN	NaN	678.8	NaN	NaN	NaN	780.96	NaN	NaN	NaN	NaN	NaN	NaN	735.36	NaN	NaN	NaN	NaN	NaN	936.24	NaN	831.24	NaN	NaN	NaN	NaN	NaN	NaN	642.04	NaN	786.72	NaN
NaN	NaN	NaN	NaN	995.92	NaN	NaN	1027.96	NaN	NaN	NaN	NaN	NaN	600.28	NaN	NaN	NaN	NaN	NaN	NaN	NaN	NaN	NaN	NaN	561.2	NaN	NaN	NaN	NaN	NaN	NaN	734.52	NaN	NaN	NaN	NaN	NaN	977.16	NaN	887.2	NaN	NaN	NaN	NaN	NaN	NaN	893.12	NaN	805.16	NaN
NaN	NaN	NaN	NaN	826.64	NaN	NaN	1118.72	NaN	NaN	NaN	NaN	NaN	688.24	NaN	NaN	NaN	NaN	NaN	NaN	747.96	NaN	NaN	NaN	NaN	NaN	NaN	NaN	NaN	NaN	NaN	832.2	NaN	NaN	NaN	NaN	NaN	NaN	NaN	683.76	NaN	NaN	NaN	NaN	NaN	NaN	801.36	NaN	748.84	NaN
NaN	NaN	NaN	NaN	1007.56	NaN	NaN	1114.08	NaN	NaN	NaN	NaN	NaN	408.64	NaN	NaN	NaN	NaN	NaN	NaN	625	NaN	NaN	NaN	NaN	NaN	NaN	NaN	NaN	NaN	NaN	895.84	NaN	NaN	NaN	NaN	NaN	NaN	NaN	792.72	NaN	NaN	NaN	NaN	NaN	NaN	896.08	NaN	878.88	NaN
NaN	NaN	NaN	NaN	957.92	NaN	NaN	829.8	NaN	NaN	NaN	NaN	NaN	626.68	NaN	NaN	NaN	NaN	NaN	NaN	NaN	NaN	NaN	NaN	NaN	NaN	NaN	NaN	NaN	NaN	NaN	893.96	NaN	NaN	NaN	NaN	NaN	NaN	NaN	904.32	NaN	NaN	NaN	NaN	NaN	NaN	760.56	NaN	590.68	NaN
NaN	NaN	NaN	NaN	882.12	NaN	NaN	909.64	NaN	NaN	NaN	NaN	NaN	601.96	NaN	NaN	NaN	NaN	NaN	NaN	NaN	NaN	NaN	NaN	NaN	NaN	NaN	NaN	NaN	NaN	NaN	1043.24	NaN	NaN	NaN	NaN	NaN	NaN	NaN	812.6	NaN	NaN	NaN	NaN	NaN	NaN	897.64	NaN	703.88	NaN
NaN	NaN	NaN	NaN	818.92	NaN	NaN	755.72	NaN	NaN	NaN	NaN	NaN	496.92	NaN	NaN	NaN	NaN	NaN	NaN	808.56	NaN	NaN	NaN	NaN	NaN	NaN	NaN	NaN	NaN	NaN	888.36	NaN	NaN	NaN	NaN	NaN	NaN	NaN	758.68	NaN	NaN	NaN	NaN	NaN	NaN	950.16	NaN	993.48	NaN
NaN	NaN	NaN	NaN	NaN	NaN	NaN	780.16	NaN	NaN	NaN	NaN	NaN	650.16	NaN	NaN	NaN	NaN	NaN	NaN	862.76	NaN	NaN	NaN	NaN	NaN	NaN	NaN	NaN	NaN	NaN	853.68	NaN	NaN	NaN	NaN	NaN	NaN	NaN	841.04	NaN	NaN	NaN	NaN	NaN	NaN	1007.68	NaN	623.56	NaN
NaN	NaN	NaN	NaN	NaN	NaN	NaN	912	NaN	NaN	NaN	NaN	NaN	554.84	NaN	NaN	NaN	NaN	NaN	NaN	NaN	NaN	NaN	NaN	NaN	NaN	NaN	NaN	NaN	NaN	NaN	825.44	NaN	NaN	NaN	NaN	NaN	NaN	NaN	938.64	NaN	NaN	NaN	NaN	NaN	NaN	977.28	NaN	814.8	NaN
NaN	NaN	NaN	NaN	NaN	NaN	NaN	1002.52	NaN	NaN	NaN	NaN	NaN	522.24	NaN	NaN	NaN	NaN	NaN	NaN	NaN	NaN	NaN	NaN	NaN	NaN	NaN	NaN	NaN	NaN	NaN	847.44	NaN	NaN	NaN	NaN	NaN	NaN	NaN	809.96	NaN	NaN	NaN	NaN	NaN	NaN	837.56	NaN	985	NaN
NaN	NaN	NaN	NaN	NaN	NaN	NaN	1039.84	NaN	NaN	NaN	NaN	NaN	NaN	NaN	NaN	NaN	NaN	NaN	NaN	NaN	NaN	NaN	NaN	NaN	NaN	NaN	NaN	NaN	NaN	NaN	859.28	NaN	NaN	NaN	NaN	NaN	NaN	NaN	NaN	NaN	NaN	NaN	NaN	NaN	NaN	NaN	NaN	863.08	NaN
NaN	NaN	NaN	NaN	NaN	NaN	NaN	1133.16	NaN	NaN	NaN	NaN	NaN	NaN	NaN	NaN	NaN	NaN	NaN	NaN	NaN	NaN	NaN	NaN	NaN	NaN	NaN	NaN	NaN	NaN	NaN	963.72	NaN	NaN	NaN	NaN	NaN	NaN	NaN	NaN	NaN	NaN	NaN	NaN	NaN	NaN	888.32	NaN	NaN	NaN
NaN	NaN	NaN	NaN	NaN	NaN	NaN	961.72	NaN	NaN	NaN	NaN	NaN	NaN	NaN	NaN	NaN	NaN	NaN	NaN	NaN	NaN	NaN	NaN	NaN	NaN	NaN	NaN	NaN	NaN	NaN	990.4	NaN	NaN	NaN	NaN	NaN	NaN	NaN	NaN	NaN	NaN	NaN	NaN	NaN	NaN	NaN	NaN	NaN	NaN
NaN	NaN	NaN	NaN	NaN	NaN	NaN	1020.8	NaN	NaN	NaN	NaN	NaN	NaN	NaN	NaN	NaN	NaN	NaN	NaN	NaN	NaN	NaN	NaN	NaN	NaN	NaN	NaN	NaN	NaN	NaN	738.44	NaN	NaN	NaN	NaN	NaN	NaN	NaN	NaN	NaN	NaN	NaN	NaN	NaN	NaN	961	NaN	NaN	NaN
NaN	NaN	NaN	833.8	NaN	NaN	NaN	966.12	NaN	NaN	NaN	NaN	NaN	NaN	NaN	NaN	NaN	NaN	NaN	NaN	NaN	NaN	NaN	NaN	NaN	NaN	NaN	NaN	NaN	NaN	NaN	907.64	NaN	NaN	NaN	NaN	NaN	NaN	NaN	NaN	NaN	NaN	NaN	NaN	NaN	NaN	969.04	NaN	NaN	NaN
NaN	NaN	NaN	836	NaN	NaN	NaN	1017.2	NaN	NaN	NaN	NaN	NaN	NaN	NaN	NaN	NaN	NaN	NaN	NaN	NaN	NaN	NaN	NaN	NaN	NaN	NaN	NaN	NaN	NaN	NaN	822.44	NaN	NaN	NaN	NaN	NaN	NaN	NaN	NaN	NaN	NaN	NaN	NaN	NaN	NaN	740.32	NaN	NaN	NaN
NaN	NaN	NaN	766.88	NaN	NaN	NaN	NaN	NaN	NaN	NaN	NaN	NaN	NaN	NaN	NaN	NaN	NaN	NaN	NaN	NaN	NaN	NaN	NaN	NaN	NaN	NaN	NaN	NaN	NaN	NaN	NaN	NaN	NaN	NaN	NaN	NaN	NaN	NaN	NaN	NaN	NaN	NaN	NaN	NaN	NaN	773.96	NaN	NaN	NaN
NaN	NaN	NaN	744.12	NaN	NaN	NaN	1136.76	NaN	NaN	NaN	NaN	NaN	NaN	NaN	NaN	NaN	NaN	NaN	NaN	NaN	NaN	NaN	NaN	NaN	NaN	NaN	NaN	NaN	NaN	NaN	NaN	NaN	NaN	NaN	NaN	NaN	NaN	NaN	NaN	NaN	NaN	NaN	NaN	NaN	NaN	596.08	NaN	NaN	NaN
NaN	NaN	NaN	741.4	NaN	NaN	NaN	979.28	NaN	NaN	NaN	NaN	NaN	NaN	NaN	NaN	NaN	NaN	NaN	NaN	NaN	NaN	NaN	NaN	NaN	NaN	NaN	NaN	NaN	NaN	NaN	NaN	NaN	NaN	NaN	NaN	NaN	NaN	NaN	NaN	NaN	NaN	NaN	NaN	NaN	NaN	812.64	NaN	NaN	NaN
NaN	NaN	NaN	642.92	NaN	NaN	NaN	1183.32	NaN	NaN	NaN	NaN	NaN	NaN	NaN	NaN	NaN	NaN	NaN	NaN	NaN	NaN	NaN	NaN	NaN	NaN	NaN	NaN	NaN	NaN	NaN	NaN	NaN	NaN	NaN	NaN	NaN	NaN	NaN	NaN	NaN	NaN	NaN	NaN	NaN	NaN	664.2	NaN	NaN	NaN
NaN	NaN	NaN	791.32	NaN	NaN	NaN	NaN	NaN	NaN	NaN	NaN	NaN	NaN	NaN	NaN	NaN	NaN	NaN	NaN	NaN	NaN	NaN	NaN	NaN	NaN	NaN	NaN	NaN	NaN	NaN	NaN	NaN	NaN	NaN	NaN	NaN	NaN	NaN	NaN	NaN	NaN	NaN	NaN	NaN	NaN	769.36	NaN	NaN	NaN
NaN	NaN	NaN	605.08	NaN	NaN	NaN	NaN	NaN	NaN	NaN	NaN	NaN	NaN	NaN	NaN	NaN	NaN	NaN	NaN	NaN	NaN	NaN	NaN	NaN	NaN	NaN	NaN	NaN	NaN	NaN	NaN	NaN	NaN	NaN	NaN	NaN	NaN	NaN	NaN	NaN	NaN	NaN	NaN	NaN	NaN	741.76	NaN	NaN	NaN
NaN	NaN	NaN	799.08	NaN	NaN	NaN	NaN	NaN	NaN	NaN	NaN	NaN	NaN	NaN	NaN	NaN	NaN	NaN	NaN	NaN	NaN	NaN	NaN	NaN	NaN	NaN	NaN	NaN	NaN	NaN	NaN	NaN	NaN	NaN	NaN	NaN	NaN	NaN	NaN	NaN	NaN	NaN	NaN	NaN	NaN	848.64	NaN	NaN	NaN
NaN	NaN	NaN	596.88	NaN	NaN	NaN	1038.08	NaN	NaN	NaN	NaN	NaN	NaN	NaN	NaN	NaN	NaN	NaN	NaN	NaN	NaN	NaN	NaN	NaN	NaN	NaN	NaN	NaN	NaN	NaN	NaN	521.36	NaN	NaN	NaN	NaN	NaN	NaN	NaN	NaN	NaN	NaN	NaN	NaN	NaN	895.2	NaN	NaN	NaN
NaN	NaN	NaN	677.32	NaN	NaN	NaN	NaN	NaN	NaN	NaN	NaN	NaN	NaN	NaN	NaN	NaN	NaN	NaN	NaN	NaN	NaN	NaN	NaN	NaN	NaN	NaN	NaN	NaN	NaN	NaN	NaN	NaN	NaN	NaN	NaN	NaN	NaN	NaN	NaN	NaN	NaN	NaN	NaN	NaN	NaN	933.84	NaN	NaN	NaN
NaN	NaN	NaN	NaN	NaN	NaN	NaN	NaN	NaN	NaN	NaN	NaN	NaN	NaN	NaN	NaN	NaN	NaN	NaN	NaN	NaN	NaN	NaN	NaN	NaN	NaN	NaN	NaN	NaN	NaN	NaN	NaN	NaN	NaN	NaN	NaN	NaN	NaN	NaN	NaN	NaN	NaN	NaN	NaN	NaN	NaN	845.96	NaN	NaN	NaN
NaN	NaN	NaN	900.84	NaN	NaN	NaN	NaN	NaN	NaN	NaN	NaN	NaN	NaN	NaN	NaN	NaN	NaN	NaN	NaN	NaN	NaN	NaN	NaN	NaN	NaN	NaN	NaN	NaN	NaN	NaN	NaN	NaN	NaN	NaN	NaN	NaN	NaN	NaN	NaN	NaN	NaN	NaN	NaN	NaN	NaN	895.2	NaN	NaN	NaN
NaN	NaN	NaN	918.52	NaN	NaN	NaN	NaN	NaN	NaN	NaN	NaN	NaN	NaN	NaN	NaN	NaN	NaN	NaN	NaN	NaN	NaN	NaN	NaN	NaN	NaN	NaN	NaN	NaN	NaN	NaN	NaN	NaN	NaN	NaN	NaN	NaN	NaN	NaN	NaN	NaN	NaN	NaN	NaN	NaN	NaN	820.84	NaN	NaN	NaN
NaN	NaN	NaN	NaN	NaN	NaN	NaN	NaN	NaN	NaN	NaN	NaN	NaN	NaN	NaN	NaN	NaN	NaN	NaN	NaN	NaN	NaN	NaN	NaN	NaN	NaN	NaN	NaN	NaN	NaN	NaN	NaN	NaN	NaN	NaN	NaN	NaN	NaN	NaN	NaN	NaN	NaN	NaN	NaN	NaN	NaN	874.16	NaN	NaN	NaN
NaN	NaN	NaN	681.12	NaN	NaN	NaN	NaN	NaN	NaN	NaN	NaN	NaN	NaN	NaN	NaN	NaN	NaN	NaN	NaN	NaN	NaN	NaN	NaN	NaN	NaN	NaN	NaN	NaN	NaN	NaN	NaN	NaN	NaN	NaN	NaN	NaN	NaN	NaN	NaN	NaN	NaN	NaN	NaN	NaN	NaN	747.88	NaN	NaN	NaN
NaN	NaN	NaN	654.04	NaN	NaN	NaN	NaN	NaN	NaN	NaN	NaN	NaN	NaN	NaN	NaN	NaN	NaN	NaN	NaN	NaN	NaN	NaN	NaN	NaN	NaN	NaN	NaN	NaN	NaN	NaN	NaN	NaN	NaN	NaN	NaN	NaN	NaN	NaN	NaN	NaN	NaN	NaN	NaN	NaN	NaN	757.52	NaN	NaN	NaN
NaN	NaN	NaN	734.08	NaN	NaN	NaN	NaN	NaN	NaN	NaN	NaN	NaN	NaN	NaN	NaN	NaN	NaN	NaN	NaN	NaN	NaN	NaN	NaN	NaN	NaN	NaN	NaN	NaN	NaN	NaN	NaN	NaN	NaN	NaN	NaN	NaN	NaN	NaN	NaN	NaN	NaN	NaN	NaN	NaN	NaN	826.24	NaN	NaN	NaN
NaN	NaN	NaN	671.52	NaN	NaN	NaN	NaN	NaN	NaN	NaN	NaN	NaN	NaN	NaN	NaN	NaN	NaN	NaN	NaN	NaN	NaN	NaN	NaN	NaN	NaN	NaN	NaN	NaN	NaN	NaN	NaN	NaN	NaN	NaN	NaN	NaN	NaN	NaN	NaN	NaN	NaN	NaN	NaN	NaN	NaN	NaN	NaN	NaN	NaN
NaN	NaN	NaN	NaN	NaN	NaN	NaN	NaN	NaN	NaN	NaN	NaN	NaN	NaN	NaN	NaN	NaN	NaN	NaN	NaN	NaN	NaN	NaN	NaN	NaN	NaN	NaN	NaN	NaN	NaN	NaN	NaN	NaN	NaN	NaN	NaN	NaN	NaN	NaN	NaN	NaN	NaN	NaN	NaN	NaN	NaN	NaN	NaN	NaN	NaN
NaN	NaN	NaN	NaN	NaN	NaN	NaN	NaN	NaN	NaN	NaN	NaN	NaN	NaN	NaN	NaN	NaN	NaN	NaN	NaN	NaN	NaN	NaN	NaN	NaN	NaN	NaN	NaN	NaN	NaN	NaN	NaN	NaN	NaN	NaN	NaN	NaN	NaN	NaN	NaN	NaN	NaN	NaN	NaN	NaN	NaN	NaN	NaN	NaN	NaN
NaN	NaN	NaN	NaN	NaN	NaN	NaN	NaN	NaN	NaN	NaN	NaN	NaN	NaN	NaN	NaN	NaN	NaN	NaN	NaN	NaN	NaN	NaN	NaN	NaN	NaN	NaN	NaN	NaN	NaN	NaN	NaN	NaN	NaN	NaN	NaN	NaN	NaN	NaN	NaN	NaN	NaN	NaN	NaN	NaN	NaN	NaN	NaN	NaN	NaN
NaN	NaN	NaN	NaN	NaN	NaN	NaN	NaN	NaN	NaN	NaN	NaN	NaN	NaN	NaN	NaN	NaN	NaN	NaN	NaN	NaN	NaN	NaN	NaN	NaN	NaN	NaN	NaN	NaN	NaN	NaN	NaN	NaN	NaN	NaN	NaN	NaN	NaN	NaN	NaN	NaN	NaN	NaN	NaN	NaN	NaN	NaN	NaN	NaN	NaN
NaN	NaN	NaN	NaN	NaN	NaN	NaN	NaN	NaN	NaN	NaN	NaN	NaN	NaN	NaN	NaN	NaN	NaN	NaN	NaN	NaN	NaN	NaN	NaN	NaN	NaN	NaN	NaN	NaN	NaN	NaN	NaN	NaN	NaN	NaN	NaN	NaN	NaN	NaN	NaN	NaN	NaN	NaN	NaN	NaN	NaN	NaN	NaN	NaN	NaN
NaN	NaN	NaN	NaN	NaN	NaN	NaN	NaN	NaN	NaN	NaN	NaN	NaN	NaN	NaN	NaN	NaN	NaN	NaN	NaN	NaN	NaN	NaN	NaN	NaN	NaN	NaN	NaN	NaN	NaN	NaN	NaN	NaN	NaN	NaN	NaN	NaN	NaN	NaN	NaN	NaN	NaN	NaN	NaN	NaN	NaN	NaN	NaN	NaN	NaN
NaN	NaN	NaN	NaN	NaN	NaN	NaN	NaN	NaN	NaN	NaN	NaN	NaN	NaN	NaN	NaN	NaN	NaN	NaN	NaN	NaN	NaN	NaN	NaN	NaN	NaN	NaN	NaN	NaN	NaN	NaN	NaN	NaN	NaN	NaN	NaN	NaN	NaN	NaN	NaN	NaN	NaN	NaN	NaN	NaN	NaN	NaN	NaN	NaN	NaN
NaN	NaN	NaN	NaN	NaN	NaN	NaN	NaN	NaN	NaN	NaN	NaN	NaN	NaN	NaN	NaN	NaN	NaN	NaN	NaN	NaN	NaN	NaN	NaN	NaN	NaN	NaN	NaN	NaN	NaN	NaN	NaN	NaN	NaN	NaN	NaN	NaN	NaN	NaN	NaN	NaN	NaN	NaN	NaN	NaN	NaN	NaN	NaN	NaN	NaN
NaN	NaN	NaN	NaN	NaN	NaN	NaN	NaN	NaN	NaN	NaN	NaN	NaN	NaN	NaN	NaN	NaN	NaN	NaN	NaN	NaN	NaN	NaN	NaN	NaN	NaN	NaN	NaN	NaN	NaN	NaN	NaN	NaN	NaN	NaN	NaN	NaN	NaN	NaN	NaN	NaN	NaN	NaN	NaN	NaN	NaN	NaN	NaN	NaN	NaN
NaN	NaN	NaN	NaN	NaN	NaN	NaN	NaN	NaN	NaN	NaN	NaN	NaN	NaN	NaN	NaN	NaN	NaN	NaN	NaN	NaN	NaN	NaN	NaN	NaN	NaN	NaN	NaN	NaN	NaN	NaN	NaN	NaN	NaN	NaN	NaN	NaN	NaN	NaN	NaN	NaN	NaN	NaN	NaN	NaN	NaN	NaN	NaN	NaN	NaN
NaN	NaN	NaN	NaN	NaN	NaN	NaN	NaN	NaN	NaN	NaN	NaN	NaN	NaN	NaN	NaN	NaN	NaN	NaN	NaN	NaN	NaN	NaN	NaN	NaN	NaN	NaN	NaN	NaN	NaN	NaN	NaN	NaN	NaN	NaN	NaN	NaN	NaN	NaN	NaN	NaN	NaN	NaN	NaN	NaN	NaN	NaN	NaN	NaN	NaN
NaN	NaN	NaN	NaN	NaN	NaN	NaN	NaN	NaN	NaN	NaN	NaN	NaN	NaN	NaN	NaN	NaN	NaN	NaN	NaN	NaN	NaN	NaN	NaN	NaN	NaN	NaN	NaN	NaN	NaN	NaN	NaN	NaN	NaN	NaN	NaN	NaN	NaN	NaN	NaN	NaN	NaN	NaN	NaN	NaN	NaN	NaN	NaN	NaN	NaN
NaN	NaN	NaN	NaN	NaN	NaN	NaN	NaN	NaN	NaN	NaN	NaN	NaN	NaN	NaN	NaN	NaN	NaN	NaN	NaN	NaN	NaN	NaN	NaN	NaN	NaN	NaN	NaN	NaN	NaN	NaN	NaN	NaN	NaN	NaN	NaN	NaN	NaN	NaN	NaN	NaN	NaN	NaN	NaN	NaN	NaN	NaN	NaN	NaN	NaN
NaN	NaN	NaN	NaN	NaN	NaN	NaN	NaN	NaN	NaN	NaN	NaN	NaN	NaN	NaN	NaN	NaN	NaN	NaN	NaN	NaN	NaN	NaN	NaN	NaN	NaN	NaN	NaN	NaN	NaN	NaN	NaN	NaN	NaN	NaN	NaN	NaN	NaN	NaN	NaN	NaN	NaN	NaN	NaN	NaN	NaN	NaN	NaN	NaN	NaN
NaN	NaN	NaN	NaN	NaN	NaN	NaN	NaN	NaN	NaN	NaN	NaN	NaN	NaN	NaN	NaN	NaN	NaN	NaN	NaN	NaN	NaN	NaN	NaN	NaN	NaN	NaN	NaN	NaN	NaN	NaN	NaN	NaN	NaN	NaN	NaN	NaN	NaN	NaN	NaN	NaN	NaN	NaN	NaN	NaN	NaN	NaN	NaN	NaN	NaN
NaN	NaN	NaN	NaN	NaN	NaN	NaN	NaN	NaN	NaN	NaN	NaN	NaN	NaN	NaN	NaN	NaN	NaN	NaN	NaN	NaN	NaN	NaN	NaN	NaN	NaN	NaN	NaN	NaN	NaN	NaN	NaN	NaN	NaN	NaN	NaN	NaN	NaN	NaN	NaN	NaN	NaN	NaN	NaN	NaN	NaN	NaN	NaN	NaN	NaN
NaN	NaN	NaN	NaN	NaN	NaN	NaN	NaN	NaN	NaN	NaN	NaN	NaN	NaN	NaN	NaN	NaN	NaN	NaN	NaN	NaN	NaN	NaN	NaN	NaN	NaN	NaN	NaN	NaN	NaN	NaN	NaN	NaN	NaN	NaN	NaN	NaN	NaN	NaN	NaN	NaN	NaN	NaN	NaN	NaN	NaN	NaN	NaN	NaN	NaN
NaN	NaN	NaN	NaN	NaN	NaN	NaN	NaN	NaN	NaN	NaN	NaN	NaN	NaN	NaN	NaN	NaN	NaN	NaN	NaN	NaN	NaN	NaN	NaN	NaN	NaN	NaN	NaN	NaN	NaN	NaN	NaN	NaN	NaN	NaN	NaN	NaN	NaN	NaN	NaN	NaN	NaN	NaN	NaN	NaN	NaN	NaN	NaN	NaN	NaN
NaN	NaN	NaN	NaN	NaN	NaN	NaN	NaN	NaN	NaN	NaN	NaN	NaN	NaN	NaN	NaN	NaN	NaN	NaN	NaN	NaN	NaN	NaN	NaN	NaN	NaN	NaN	NaN	NaN	NaN	NaN	NaN	NaN	NaN	NaN	NaN	NaN	NaN	NaN	NaN	NaN	NaN	NaN	NaN	NaN	NaN	NaN	NaN	NaN	NaN
NaN	NaN	NaN	NaN	NaN	NaN	NaN	NaN	NaN	NaN	NaN	NaN	NaN	NaN	NaN	NaN	NaN	NaN	NaN	NaN	NaN	NaN	NaN	NaN	NaN	NaN	NaN	NaN	NaN	NaN	NaN	NaN	NaN	NaN	NaN	NaN	NaN	NaN	NaN	NaN	NaN	NaN	NaN	NaN	NaN	NaN	NaN	NaN	NaN	NaN
NaN	NaN	NaN	NaN	NaN	NaN	NaN	NaN	NaN	NaN	NaN	NaN	NaN	NaN	NaN	NaN	NaN	NaN	NaN	NaN	NaN	NaN	NaN	NaN	NaN	NaN	NaN	NaN	NaN	NaN	NaN	NaN	NaN	NaN	NaN	NaN	NaN	NaN	NaN	NaN	NaN	NaN	NaN	NaN	NaN	NaN	NaN	NaN	NaN	NaN
NaN	NaN	NaN	NaN	NaN	NaN	NaN	NaN	NaN	NaN	NaN	NaN	NaN	NaN	NaN	NaN	NaN	NaN	NaN	NaN	NaN	NaN	NaN	NaN	NaN	NaN	NaN	NaN	NaN	NaN	NaN	NaN	NaN	NaN	NaN	NaN	NaN	NaN	NaN	NaN	NaN	NaN	NaN	NaN	NaN	NaN	NaN	NaN	NaN	NaN
NaN	NaN	NaN	NaN	NaN	NaN	NaN	NaN	NaN	NaN	NaN	NaN	NaN	NaN	NaN	NaN	NaN	NaN	NaN	NaN	NaN	NaN	NaN	NaN	NaN	NaN	NaN	NaN	NaN	NaN	NaN	NaN	NaN	NaN	NaN	NaN	NaN	NaN	NaN	NaN	NaN	NaN	NaN	NaN	NaN	NaN	NaN	NaN	NaN	NaN
NaN	NaN	NaN	NaN	NaN	NaN	NaN	NaN	NaN	NaN	NaN	NaN	NaN	NaN	NaN	NaN	NaN	NaN	NaN	NaN	NaN	NaN	NaN	NaN	NaN	NaN	NaN	NaN	NaN	NaN	NaN	NaN	NaN	NaN	NaN	NaN	NaN	NaN	NaN	NaN	NaN	NaN	NaN	NaN	NaN	NaN	NaN	NaN	NaN	NaN
NaN	NaN	NaN	NaN	NaN	NaN	NaN	NaN	NaN	NaN	NaN	NaN	NaN	NaN	NaN	NaN	NaN	NaN	NaN	NaN	NaN	NaN	NaN	NaN	NaN	NaN	NaN	NaN	NaN	NaN	NaN	NaN	NaN	NaN	NaN	NaN	NaN	NaN	NaN	NaN	NaN	NaN	NaN	NaN	NaN	NaN	NaN	NaN	NaN	NaN
NaN	NaN	NaN	NaN	NaN	NaN	NaN	NaN	NaN	NaN	NaN	NaN	NaN	NaN	NaN	NaN	NaN	NaN	NaN	NaN	NaN	NaN	NaN	NaN	NaN	NaN	NaN	NaN	NaN	NaN	NaN	NaN	NaN	NaN	NaN	NaN	NaN	NaN	NaN	NaN	NaN	NaN	NaN	NaN	NaN	NaN	NaN	NaN	NaN	NaN
NaN	NaN	NaN	NaN	NaN	NaN	NaN	NaN	NaN	NaN	NaN	NaN	NaN	NaN	NaN	NaN	NaN	NaN	NaN	NaN	NaN	NaN	NaN	NaN	NaN	NaN	NaN	NaN	NaN	NaN	NaN	NaN	NaN	NaN	NaN	NaN	NaN	NaN	NaN	NaN	NaN	NaN	NaN	NaN	NaN	NaN	NaN	NaN	NaN	NaN
NaN	NaN	NaN	NaN	NaN	NaN	NaN	NaN	NaN	NaN	NaN	NaN	NaN	NaN	NaN	NaN	NaN	NaN	NaN	NaN	NaN	NaN	NaN	NaN	NaN	NaN	NaN	NaN	NaN	NaN	NaN	NaN	NaN	NaN	NaN	NaN	NaN	NaN	NaN	NaN	NaN	NaN	NaN	NaN	NaN	NaN	NaN	NaN	NaN	NaN
NaN	NaN	NaN	NaN	NaN	NaN	NaN	NaN	NaN	NaN	NaN	NaN	NaN	NaN	NaN	NaN	NaN	NaN	NaN	NaN	NaN	NaN	NaN	NaN	NaN	NaN	NaN	NaN	NaN	NaN	NaN	NaN	NaN	NaN	NaN	NaN	NaN	NaN	NaN	NaN	NaN	NaN	NaN	NaN	NaN	NaN	NaN	NaN	NaN	NaN
NaN	NaN	NaN	NaN	NaN	NaN	NaN	NaN	NaN	NaN	NaN	NaN	NaN	NaN	NaN	NaN	NaN	NaN	NaN	NaN	NaN	NaN	NaN	NaN	NaN	NaN	NaN	NaN	NaN	NaN	NaN	NaN	NaN	NaN	NaN	NaN	NaN	NaN	NaN	NaN	NaN	NaN	NaN	NaN	NaN	NaN	NaN	NaN	NaN	NaN
NaN	NaN	NaN	NaN	NaN	NaN	NaN	NaN	NaN	NaN	NaN	NaN	NaN	NaN	NaN	NaN	NaN	NaN	NaN	NaN	NaN	NaN	NaN	NaN	NaN	NaN	NaN	NaN	NaN	NaN	NaN	NaN	NaN	NaN	NaN	NaN	NaN	NaN	NaN	NaN	NaN	NaN	NaN	NaN	NaN	NaN	NaN	NaN	NaN	NaN
NaN	NaN	NaN	NaN	NaN	NaN	NaN	NaN	NaN	NaN	NaN	NaN	NaN	NaN	NaN	NaN	NaN	NaN	NaN	NaN	NaN	NaN	NaN	NaN	NaN	NaN	NaN	NaN	NaN	NaN	NaN	NaN	NaN	NaN	NaN	NaN	NaN	NaN	NaN	NaN	NaN	NaN	NaN	NaN	NaN	NaN	NaN	NaN	NaN	NaN
NaN	NaN	NaN	NaN	NaN	NaN	NaN	NaN	NaN	NaN	NaN	NaN	NaN	NaN	NaN	NaN	NaN	NaN	NaN	NaN	NaN	NaN	NaN	NaN	NaN	NaN	NaN	NaN	NaN	NaN	NaN	NaN	NaN	NaN	NaN	NaN	NaN	NaN	NaN	NaN	NaN	NaN	NaN	NaN	NaN	NaN	NaN	NaN	NaN	NaN
NaN	NaN	NaN	NaN	NaN	NaN	NaN	NaN	NaN	NaN	NaN	NaN	NaN	NaN	NaN	NaN	NaN	NaN	NaN	NaN	NaN	NaN	NaN	NaN	NaN	NaN	NaN	NaN	NaN	NaN	NaN	NaN	NaN	NaN	NaN	NaN	NaN	NaN	NaN	NaN	NaN	NaN	NaN	NaN	NaN	NaN	NaN	NaN	NaN	NaN
NaN	NaN	NaN	NaN	NaN	NaN	NaN	NaN	NaN	NaN	NaN	NaN	NaN	NaN	NaN	NaN	NaN	NaN	NaN	NaN	NaN	NaN	NaN	NaN	NaN	NaN	NaN	NaN	NaN	NaN	NaN	NaN	NaN	NaN	NaN	NaN	NaN	NaN	NaN	NaN	NaN	NaN	NaN	NaN	NaN	NaN	NaN	NaN	NaN	NaN
[truncated: 84 more columns]
