# Supplementary material for: Notch-dependent and -independent transcription are modulated by tissue movements at gastrulation
Source: eLife. 2022 May 18;11:e73656. doi: 10.7554/eLife.73656 (PMC9183233; doi:10.7554/eLife.73656)
Supplement: Source data 1. [file elife-73656-data1.zip › numerical data/2S1C_m5m8peve_MSE_sorted-Gast_YMov_normF-Y.txt]

-35.9302721294454	-33.8128319213331	-30.6300010953302	-31.6837663971249	-34.4157640872861	-30.8427222685571	-29.5934593655297	-32.813337731785	-35.7151229460713	-22.1345637244588	NaN	NaN	NaN	NaN	NaN	NaN	NaN	NaN	NaN	NaN	NaN	NaN	NaN	NaN	NaN	NaN	NaN	NaN	NaN	NaN	NaN	NaN	NaN	NaN	NaN	NaN	NaN	NaN	NaN	NaN	NaN	NaN	NaN	NaN	NaN	NaN	NaN	NaN	NaN	NaN
-35.8805744259513	-33.9706674772595	-30.365416267669	-31.8180206876736	-34.5180132407347	-30.7186900476135	-29.1246419194866	-32.8564153180897	-35.1858030695932	-21.9825217634856	NaN	NaN	NaN	NaN	NaN	NaN	NaN	NaN	NaN	NaN	NaN	NaN	NaN	NaN	NaN	NaN	NaN	NaN	NaN	NaN	NaN	NaN	NaN	NaN	NaN	NaN	NaN	NaN	NaN	NaN	NaN	NaN	NaN	NaN	NaN	NaN	NaN	NaN	NaN	NaN
-36.0634000324702	-33.8810789152559	-30.5308992884682	-31.6691284282292	-34.3105568559285	-30.8715198047725	-28.7657954004992	-32.893149225801	-34.6626942848007	-22.113560421648	NaN	NaN	NaN	NaN	NaN	NaN	NaN	NaN	NaN	NaN	NaN	NaN	NaN	NaN	NaN	NaN	NaN	NaN	NaN	NaN	NaN	NaN	NaN	NaN	NaN	NaN	NaN	NaN	NaN	NaN	NaN	NaN	NaN	NaN	NaN	NaN	NaN	NaN	NaN	NaN
-35.7817621241668	-33.4045833833441	-30.4437692549214	-31.3867810899909	-34.4056089179916	-30.9430128366628	-28.4385648899663	-33.0847094282842	-34.1863548213049	-22.3307138427762	NaN	NaN	NaN	NaN	NaN	NaN	NaN	NaN	NaN	NaN	NaN	NaN	NaN	NaN	NaN	NaN	NaN	NaN	NaN	NaN	NaN	NaN	NaN	NaN	NaN	NaN	NaN	NaN	NaN	NaN	NaN	NaN	NaN	NaN	NaN	NaN	NaN	NaN	NaN	NaN
-35.3132074581753	-33.4018280557438	-30.1110831170368	-31.2816695305125	-34.2773798096497	-30.9707312589162	-28.5200111911723	-33.0378319955346	-33.9150347239557	-22.5504056909166	NaN	NaN	NaN	NaN	NaN	NaN	NaN	NaN	NaN	NaN	NaN	NaN	NaN	NaN	NaN	NaN	NaN	NaN	NaN	NaN	NaN	NaN	NaN	NaN	NaN	NaN	NaN	NaN	NaN	NaN	NaN	NaN	NaN	NaN	NaN	NaN	NaN	NaN	NaN	NaN
-34.6235883226861	-33.3750422725885	-30.0405672445872	-30.9386425876011	-34.1200738511788	-30.7414546174265	-28.6685381960823	-33.2778307332013	-33.8348278834269	-22.7787398240209	NaN	NaN	NaN	NaN	NaN	NaN	NaN	NaN	NaN	NaN	NaN	NaN	NaN	NaN	NaN	NaN	NaN	NaN	NaN	NaN	NaN	NaN	NaN	NaN	NaN	NaN	NaN	NaN	NaN	NaN	NaN	NaN	NaN	NaN	NaN	NaN	NaN	NaN	NaN	NaN
-34.4256584742481	-33.4059595369121	NaN	-30.8814997304582	-34.1653880379668	-30.960366484806	-28.8380101982709	-33.2013451677217	-33.4363691746359	-23.2639868248391	NaN	NaN	NaN	NaN	NaN	NaN	NaN	NaN	NaN	NaN	NaN	NaN	NaN	NaN	NaN	NaN	NaN	NaN	NaN	NaN	NaN	NaN	NaN	NaN	NaN	NaN	NaN	NaN	NaN	NaN	NaN	NaN	NaN	NaN	NaN	NaN	NaN	NaN	NaN	NaN
-34.5061590220463	-33.3277917172223	-29.5533202920512	-30.7748359941945	-34.1088270909863	-30.8795349592222	-28.7804728359599	-33.1554389927108	-33.3173381723749	-23.3595242190284	NaN	NaN	NaN	NaN	NaN	NaN	NaN	NaN	NaN	NaN	NaN	NaN	NaN	NaN	NaN	NaN	NaN	NaN	NaN	NaN	NaN	NaN	NaN	NaN	NaN	NaN	NaN	NaN	NaN	NaN	NaN	NaN	NaN	NaN	NaN	NaN	NaN	NaN	NaN	NaN
-34.8441990755607	-33.5113995780709	-29.6633727364839	-30.9302805142762	-34.386313424589	-31.0390073429269	-29.0468359543391	-33.1341207390555	-33.0780899733724	-23.3351530356247	NaN	NaN	NaN	NaN	NaN	NaN	NaN	NaN	NaN	NaN	NaN	NaN	NaN	NaN	NaN	NaN	NaN	NaN	NaN	NaN	NaN	NaN	NaN	NaN	NaN	NaN	NaN	NaN	NaN	NaN	NaN	NaN	NaN	NaN	NaN	NaN	NaN	NaN	NaN	NaN
-34.7840349794985	-33.5482397169776	-30.0603720050441	-31.0430722302584	-34.4030807324091	-31.4998939857288	-29.1626641892053	-33.371176896917	-32.925978253732	-23.6018356555637	NaN	NaN	NaN	NaN	NaN	NaN	NaN	NaN	NaN	NaN	NaN	NaN	NaN	NaN	NaN	NaN	NaN	NaN	NaN	NaN	NaN	NaN	NaN	NaN	NaN	NaN	NaN	NaN	NaN	NaN	NaN	NaN	NaN	NaN	NaN	NaN	NaN	NaN	NaN	NaN
-34.773873689176	-33.4699708192212	-30.1353788985197	-30.8092827929048	-34.5724315002832	-31.6550945116986	-29.1989807682074	-33.4539755080281	-32.8718772498179	-23.5557938673064	NaN	NaN	NaN	NaN	NaN	NaN	NaN	NaN	NaN	NaN	NaN	NaN	NaN	NaN	NaN	NaN	NaN	NaN	NaN	NaN	NaN	NaN	NaN	NaN	NaN	NaN	NaN	NaN	NaN	NaN	NaN	NaN	NaN	NaN	NaN	NaN	NaN	NaN	NaN	NaN
-34.9124772705257	-33.7090890700985	-30.3083779346153	-30.8587256321247	-34.6855731107959	-31.7475972482528	-29.2672674968538	-33.6045934267473	-32.7166679738135	-23.6287310623152	NaN	NaN	NaN	NaN	NaN	NaN	NaN	NaN	NaN	NaN	NaN	NaN	NaN	NaN	NaN	NaN	NaN	NaN	NaN	NaN	NaN	NaN	NaN	NaN	NaN	NaN	NaN	NaN	NaN	NaN	NaN	NaN	NaN	NaN	NaN	NaN	NaN	NaN	NaN	NaN
-35.0897211735519	-33.7058089611968	-30.3470549984599	-31.2054050927177	-35.0141643028905	-31.9191375828789	-29.265181041624	-33.7822880080281	-32.7281820848151	-23.5749129820128	NaN	NaN	NaN	NaN	NaN	NaN	NaN	NaN	NaN	NaN	NaN	NaN	NaN	NaN	NaN	NaN	NaN	NaN	NaN	NaN	NaN	NaN	NaN	NaN	NaN	NaN	NaN	NaN	NaN	NaN	NaN	NaN	NaN	NaN	NaN	NaN	NaN	NaN	NaN	NaN
-35.3222736650277	-33.6656354333427	-30.4290796813429	-31.1208693260849	-35.0020576664753	-31.9884833290734	-29.3768263657407	-33.78706676909	-32.6229954575626	-23.461786480994	NaN	NaN	NaN	NaN	NaN	NaN	NaN	NaN	NaN	NaN	NaN	NaN	NaN	NaN	NaN	NaN	NaN	NaN	NaN	NaN	NaN	NaN	NaN	NaN	NaN	NaN	NaN	NaN	NaN	NaN	NaN	NaN	NaN	NaN	NaN	NaN	NaN	NaN	NaN	NaN
-35.5083850510066	-33.8700745867819	-30.40808346371	-31.166352477711	-35.0218502526193	-32.0516692209183	-29.3782509785846	-33.8087807011387	-32.504666345048	-23.7308758317179	NaN	NaN	NaN	NaN	NaN	NaN	NaN	NaN	NaN	NaN	NaN	NaN	NaN	NaN	NaN	NaN	NaN	NaN	NaN	NaN	NaN	NaN	NaN	NaN	NaN	NaN	NaN	NaN	NaN	NaN	NaN	NaN	NaN	NaN	NaN	NaN	NaN	NaN	NaN	NaN
-35.3274121515097	-33.9013528307463	-30.6033127573823	-31.0999103692769	-34.9866538345115	-32.0325983302117	-29.4844366275158	-33.9196358341151	-32.3757537996298	-23.9535517514941	NaN	NaN	NaN	NaN	NaN	NaN	NaN	NaN	NaN	NaN	NaN	NaN	NaN	NaN	NaN	NaN	NaN	NaN	NaN	NaN	NaN	NaN	NaN	NaN	NaN	NaN	NaN	NaN	NaN	NaN	NaN	NaN	NaN	NaN	NaN	NaN	NaN	NaN	NaN	NaN
-35.6228081057307	-33.9655559449436	-30.8937885884607	-31.2553084519156	-35.0039432338713	-32.0108211708272	-29.6593304243097	-34.0920865234046	-32.5695377149328	-24.0571808037554	NaN	NaN	NaN	NaN	NaN	NaN	NaN	NaN	NaN	NaN	NaN	NaN	NaN	NaN	NaN	NaN	NaN	NaN	NaN	NaN	NaN	NaN	NaN	NaN	NaN	NaN	NaN	NaN	NaN	NaN	NaN	NaN	NaN	NaN	NaN	NaN	NaN	NaN	NaN	NaN
-35.8678254022595	-34.0198778338646	-31.0367974027511	-31.3039563936607	-35.178788759957	-31.8299758570739	-29.8483760026784	-34.1509854870197	-32.6287380082139	-24.3910931033183	NaN	NaN	NaN	NaN	NaN	NaN	NaN	NaN	NaN	NaN	NaN	NaN	NaN	NaN	NaN	NaN	NaN	NaN	NaN	NaN	NaN	NaN	NaN	NaN	NaN	NaN	NaN	NaN	NaN	NaN	NaN	NaN	NaN	NaN	NaN	NaN	NaN	NaN	NaN	NaN
-35.7725370112589	-34.1904875103438	-31.1652334705928	-31.3603401485767	-35.4214380451647	-31.8953423984273	-29.737485028826	-34.2335703299278	-32.5715200378517	-24.6758235098147	NaN	NaN	NaN	NaN	NaN	NaN	NaN	NaN	NaN	NaN	NaN	NaN	NaN	NaN	NaN	NaN	NaN	NaN	NaN	NaN	NaN	NaN	NaN	NaN	NaN	NaN	NaN	NaN	NaN	NaN	NaN	NaN	NaN	NaN	NaN	NaN	NaN	NaN	NaN	NaN
-36.0147681516674	-34.4632523342015	-31.3459314456036	-31.3079677637702	-35.3037494272566	-32.0125804082088	-29.8308544589188	-34.4361357237641	-32.7363044726746	-24.9152182487036	NaN	NaN	NaN	NaN	NaN	NaN	NaN	NaN	NaN	NaN	NaN	NaN	NaN	NaN	NaN	NaN	NaN	NaN	NaN	NaN	NaN	NaN	NaN	NaN	NaN	NaN	NaN	NaN	NaN	NaN	NaN	NaN	NaN	NaN	NaN	NaN	NaN	NaN	NaN	NaN
-35.9654463117264	-34.5979531718292	-31.2342971406394	-31.6697753607103	-35.4111888032484	-32.2009356445175	-30.0706903392597	-34.5182597010058	-32.8092958805574	-24.9939525753656	NaN	NaN	NaN	NaN	NaN	NaN	NaN	NaN	NaN	NaN	NaN	NaN	NaN	NaN	NaN	NaN	NaN	NaN	NaN	NaN	NaN	NaN	NaN	NaN	NaN	NaN	NaN	NaN	NaN	NaN	NaN	NaN	NaN	NaN	NaN	NaN	NaN	NaN	NaN	NaN
-36.0906382671922	-34.7517786447187	-31.2065523560867	-31.7241515232869	-35.574984667242	-32.3811886717192	-30.1843058505772	-34.3286854232139	-32.8914383916014	-24.9460276103979	NaN	NaN	NaN	NaN	NaN	NaN	NaN	NaN	NaN	NaN	NaN	NaN	NaN	NaN	NaN	NaN	NaN	NaN	NaN	NaN	NaN	NaN	NaN	NaN	NaN	NaN	NaN	NaN	NaN	NaN	NaN	NaN	NaN	NaN	NaN	NaN	NaN	NaN	NaN	NaN
-36.2377262830088	-35.0269333292453	-31.3475792924935	-31.6916242237708	-35.7410828197887	-32.482385829373	-30.2108942881926	-34.0933479158622	-32.9726946655732	-24.8939032935195	NaN	NaN	NaN	NaN	NaN	NaN	NaN	NaN	NaN	NaN	NaN	NaN	NaN	NaN	NaN	NaN	NaN	NaN	NaN	NaN	NaN	NaN	NaN	NaN	NaN	NaN	NaN	NaN	NaN	NaN	NaN	NaN	NaN	NaN	NaN	NaN	NaN	NaN	NaN	NaN
-36.1141889023276	-35.0860413786234	-31.4259883211196	-31.7710186812161	-35.6288382354867	-32.4590667661648	-30.2350714218562	-34.3942513854442	-33.0544247590552	-24.9388202709483	NaN	NaN	NaN	NaN	NaN	NaN	NaN	NaN	NaN	NaN	NaN	NaN	NaN	NaN	NaN	NaN	NaN	NaN	NaN	NaN	NaN	NaN	NaN	NaN	NaN	NaN	NaN	NaN	NaN	NaN	NaN	NaN	NaN	NaN	NaN	NaN	NaN	NaN	NaN	NaN
-36.3647059487359	-35.3971081588155	-31.771570890904	-31.6517283018868	-35.7089271010679	-32.7235855186215	-30.3738246117943	-34.5525566344853	-33.2722343499919	-25.0331494744881	NaN	NaN	NaN	NaN	NaN	NaN	NaN	NaN	NaN	NaN	NaN	NaN	NaN	NaN	NaN	NaN	NaN	NaN	NaN	NaN	NaN	NaN	NaN	NaN	NaN	NaN	NaN	NaN	NaN	NaN	NaN	NaN	NaN	NaN	NaN	NaN	NaN	NaN	NaN	NaN
-36.3666732283465	-35.4454449571523	-32.0347871955319	-31.5496897749746	-35.6423497226453	-32.6056075794315	-30.5290645247953	-34.5523090606597	-33.244715389238	-24.8167659601584	NaN	NaN	NaN	NaN	NaN	NaN	NaN	NaN	NaN	NaN	NaN	NaN	NaN	NaN	NaN	NaN	NaN	NaN	NaN	NaN	NaN	NaN	NaN	NaN	NaN	NaN	NaN	NaN	NaN	NaN	NaN	NaN	NaN	NaN	NaN	NaN	NaN	NaN	NaN	NaN
-36.5727774686291	-35.4714975887312	-31.8287950819672	-31.4531991482818	-35.5960989151986	-32.7394495412844	-30.3917473342331	-34.3210670777955	-33.2280399933508	-24.7372202709483	NaN	NaN	NaN	NaN	NaN	NaN	NaN	NaN	NaN	NaN	NaN	NaN	NaN	NaN	NaN	NaN	NaN	NaN	NaN	NaN	NaN	NaN	NaN	NaN	NaN	NaN	NaN	NaN	NaN	NaN	NaN	NaN	NaN	NaN	NaN	NaN	NaN	NaN	NaN	NaN
-36.7173180247265	-35.4342662499279	-31.8066146085944	-31.2642690426275	-35.5071814744972	-32.5228376316335	-30.351784605911	-34.3126587260009	-33.1844531392467	-24.6172738663034	NaN	NaN	NaN	NaN	NaN	NaN	NaN	NaN	NaN	NaN	NaN	NaN	NaN	NaN	NaN	NaN	NaN	NaN	NaN	NaN	NaN	NaN	NaN	NaN	NaN	NaN	NaN	NaN	NaN	NaN	NaN	NaN	NaN	NaN	NaN	NaN	NaN	NaN	NaN	NaN
-36.7207305251143	-35.5949890301006	-31.917778952935	-31.343499030998	-35.5801422048659	-32.280878868971	-30.3943527403821	-34.3427562354528	-33.1333854598431	-24.7396111627889	NaN	NaN	NaN	NaN	NaN	NaN	NaN	NaN	NaN	NaN	NaN	NaN	NaN	NaN	NaN	NaN	NaN	NaN	NaN	NaN	NaN	NaN	NaN	NaN	NaN	NaN	NaN	NaN	NaN	NaN	NaN	NaN	NaN	NaN	NaN	NaN	NaN	NaN	NaN	NaN
-36.5960563452296	-35.2700956455765	-31.8661397034812	-31.2931879877507	-35.5024566655953	-32.3686949297696	-30.5283372948217	-34.3395239409007	-33.2864034825756	-24.7993067371137	NaN	NaN	NaN	NaN	NaN	NaN	NaN	NaN	NaN	NaN	NaN	NaN	NaN	NaN	NaN	NaN	NaN	NaN	NaN	NaN	NaN	NaN	NaN	NaN	NaN	NaN	NaN	NaN	NaN	NaN	NaN	NaN	NaN	NaN	NaN	NaN	NaN	NaN	NaN	NaN
-36.4824270244419	-35.3428949044652	-31.9969174384627	-31.308873129473	-35.475967069117	-32.4153915702699	-30.6090878323282	-34.5324732811872	-33.3563155973826	-24.6045798997186	NaN	NaN	NaN	NaN	NaN	NaN	NaN	NaN	NaN	NaN	NaN	NaN	NaN	NaN	NaN	NaN	NaN	NaN	NaN	NaN	NaN	NaN	NaN	NaN	NaN	NaN	NaN	NaN	NaN	NaN	NaN	NaN	NaN	NaN	NaN	NaN	NaN	NaN	NaN	NaN
-36.5100911273776	-35.5177017664908	-32.0974715525554	-31.6392000245303	-35.6847122565904	-32.6188402975869	-30.5866861502558	-34.6170693631458	-33.323740787148	-24.8426027072089	NaN	NaN	NaN	NaN	NaN	NaN	NaN	NaN	NaN	NaN	NaN	NaN	NaN	NaN	NaN	NaN	NaN	NaN	NaN	NaN	NaN	NaN	NaN	NaN	NaN	NaN	NaN	NaN	NaN	NaN	NaN	NaN	NaN	NaN	NaN	NaN	NaN	NaN	NaN	NaN
-36.7791732283465	-35.7249870906155	-32.1520421636793	-31.525965163789	-35.752316244984	-32.5975049459558	-30.4914238481319	-34.6794166221856	-33.2726666437755	-24.90396248058	NaN	NaN	NaN	NaN	NaN	NaN	NaN	NaN	NaN	NaN	NaN	NaN	NaN	NaN	NaN	NaN	NaN	NaN	NaN	NaN	NaN	NaN	NaN	NaN	NaN	NaN	NaN	NaN	NaN	NaN	NaN	NaN	NaN	NaN	NaN	NaN	NaN	NaN	NaN	NaN
-36.9101696696276	-35.8318735285808	-32.2334523519969	-31.6873261455526	-35.7996419857515	-32.6202469550775	-30.3509659687308	-34.7075449250241	-33.4971920611696	-24.8552419384	NaN	NaN	NaN	NaN	NaN	NaN	NaN	NaN	NaN	NaN	NaN	NaN	NaN	NaN	NaN	NaN	NaN	NaN	NaN	NaN	NaN	NaN	NaN	NaN	NaN	NaN	NaN	NaN	NaN	NaN	NaN	NaN	NaN	NaN	NaN	NaN	NaN	NaN	NaN	NaN
-36.9008782974709	-35.8825379804081	-32.3502596837371	-31.9037710203334	-35.9721062357408	-32.6445213116193	-30.2367982620335	-34.6769762517216	-33.9072361272969	-24.6188276612485	NaN	NaN	NaN	NaN	NaN	NaN	NaN	NaN	NaN	NaN	NaN	NaN	NaN	NaN	NaN	NaN	NaN	NaN	NaN	NaN	NaN	NaN	NaN	NaN	NaN	NaN	NaN	NaN	NaN	NaN	NaN	NaN	NaN	NaN	NaN	NaN	NaN	NaN	NaN	NaN
-36.8677439479494	-35.685706205338	-32.3066826864925	-32.061154352307	-36.0380923893879	-32.6127896842875	-30.3956294735991	-34.7912573673596	-33.9889674068055	-24.6413096980559	NaN	NaN	NaN	NaN	NaN	NaN	NaN	NaN	NaN	NaN	NaN	NaN	NaN	NaN	NaN	NaN	NaN	NaN	NaN	NaN	NaN	NaN	NaN	NaN	NaN	NaN	NaN	NaN	NaN	NaN	NaN	NaN	NaN	NaN	NaN	NaN	NaN	NaN	NaN	NaN
-36.6740502775268	-35.6024072213032	-32.2445590463765	-32.2201694397424	-35.9519760625177	-32.5565222328365	-30.5657634238884	-34.7498524779421	-33.9633952841099	-24.8873430540315	NaN	NaN	NaN	NaN	NaN	NaN	NaN	NaN	NaN	NaN	NaN	NaN	NaN	NaN	NaN	NaN	NaN	NaN	NaN	NaN	NaN	NaN	NaN	NaN	NaN	NaN	NaN	NaN	NaN	NaN	NaN	NaN	NaN	NaN	NaN	NaN	NaN	NaN	NaN	NaN
-36.3869680216083	-35.2958050147615	-32.4330980016752	-32.173041390892	-35.9917459596287	-32.4066351700269	-30.5009708759882	-34.8155532193611	-33.9597254704953	-25.0477824829299	NaN	NaN	NaN	NaN	NaN	NaN	NaN	NaN	NaN	NaN	NaN	NaN	NaN	NaN	NaN	NaN	NaN	NaN	NaN	NaN	NaN	NaN	NaN	NaN	NaN	NaN	NaN	NaN	NaN	NaN	NaN	NaN	NaN	NaN	NaN	NaN	NaN	NaN	NaN	NaN
-36.3619682594024	-35.2268694037355	-32.3819323615642	-32.189030393937	-35.9882831348647	-32.3011287017042	-30.6349797333189	-35.0109764571767	-33.9482946461281	-25.0681908165785	NaN	NaN	NaN	NaN	NaN	NaN	NaN	NaN	NaN	NaN	NaN	NaN	NaN	NaN	NaN	NaN	NaN	NaN	NaN	NaN	NaN	NaN	NaN	NaN	NaN	NaN	NaN	NaN	NaN	NaN	NaN	NaN	NaN	NaN	NaN	NaN	NaN	NaN	NaN	NaN
-36.1224594474277	-35.1881014311131	-32.4844954748945	-32.2236307609032	-35.9915272105709	-32.2539659919325	-30.6321788699666	-35.0181224907867	-33.9788742573739	-25.1180850363577	NaN	NaN	NaN	NaN	NaN	NaN	NaN	NaN	NaN	NaN	NaN	NaN	NaN	NaN	NaN	NaN	NaN	NaN	NaN	NaN	NaN	NaN	NaN	NaN	NaN	NaN	NaN	NaN	NaN	NaN	NaN	NaN	NaN	NaN	NaN	NaN	NaN	NaN	NaN	NaN
-36.0033667767336	-35.2016741623279	-32.70918187442	-32.2516221961916	-36.0936265755066	-32.1701607169012	-30.7722214025607	-35.0260074358084	-33.93771163994	-25.3046864398704	NaN	NaN	NaN	NaN	NaN	NaN	NaN	NaN	NaN	NaN	NaN	NaN	NaN	NaN	NaN	NaN	NaN	NaN	NaN	NaN	NaN	NaN	NaN	NaN	NaN	NaN	NaN	NaN	NaN	NaN	NaN	NaN	NaN	NaN	NaN	NaN	NaN	NaN	NaN	NaN
-36.1427795430973	-35.07431122277	-32.8572975317467	-32.4026849283928	-36.1025163493575	-32.045702570853	-31.0497196412135	-35.2350539654749	-34.0004144296163	-25.4205536042817	NaN	NaN	NaN	NaN	NaN	NaN	NaN	NaN	NaN	NaN	NaN	NaN	NaN	NaN	NaN	NaN	NaN	NaN	NaN	NaN	NaN	NaN	NaN	NaN	NaN	NaN	NaN	NaN	NaN	NaN	NaN	NaN	NaN	NaN	NaN	NaN	NaN	NaN	NaN	NaN
-36.1399512169613	-35.211239180979	-33.0436260009351	-32.5570748135147	-36.2081522608454	-31.9899288958169	-31.0554045394043	-35.4115310359165	-33.9819710460402	-25.6751067338304	NaN	NaN	NaN	NaN	NaN	NaN	NaN	NaN	NaN	NaN	NaN	NaN	NaN	NaN	NaN	NaN	NaN	NaN	NaN	NaN	NaN	NaN	NaN	NaN	NaN	NaN	NaN	NaN	NaN	NaN	NaN	NaN	NaN	NaN	NaN	NaN	NaN	NaN	NaN	NaN
-36.2299606299213	-35.400281913674	-33.1691376832867	-32.7201501974773	-36.3591495767055	-32.0585960010322	-31.1210074855243	-35.3749128362461	-34.21783159687	-25.7357354361815	NaN	NaN	NaN	NaN	NaN	NaN	NaN	NaN	NaN	NaN	NaN	NaN	NaN	NaN	NaN	NaN	NaN	NaN	NaN	NaN	NaN	NaN	NaN	NaN	NaN	NaN	NaN	NaN	NaN	NaN	NaN	NaN	NaN	NaN	NaN	NaN	NaN	NaN	NaN	NaN
-36.6603732283465	-35.6694116091926	-33.3267962867865	-32.9175492809078	-36.8750295245562	-32.3589043475972	-31.0481596483914	-35.5191711249112	-34.8015406387387	-25.8466542332125	NaN	NaN	NaN	NaN	NaN	NaN	NaN	NaN	NaN	NaN	NaN	NaN	NaN	NaN	NaN	NaN	NaN	NaN	NaN	NaN	NaN	NaN	NaN	NaN	NaN	NaN	NaN	NaN	NaN	NaN	NaN	NaN	NaN	NaN	NaN	NaN	NaN	NaN	NaN	NaN
-36.9803680721739	-36.0737214383013	-33.5324718617092	-33.1147394513688	-37.1790053744014	-32.5216078146657	-31.3072596911715	-35.6250703891881	-35.2112906929462	-25.8932393103252	NaN	NaN	NaN	NaN	NaN	NaN	NaN	NaN	NaN	NaN	NaN	NaN	NaN	NaN	NaN	NaN	NaN	NaN	NaN	NaN	NaN	NaN	NaN	NaN	NaN	NaN	NaN	NaN	NaN	NaN	NaN	NaN	NaN	NaN	NaN	NaN	NaN	NaN	NaN	NaN
-37.3560011088585	-36.2317746274819	-33.9055429452151	-33.2720906178829	-37.575697998417	-32.7371400724622	-31.5490588189279	-35.8948534530543	-35.6388186536638	-25.8820411809193	NaN	NaN	NaN	NaN	NaN	NaN	NaN	NaN	NaN	NaN	NaN	NaN	NaN	NaN	NaN	NaN	NaN	NaN	NaN	NaN	NaN	NaN	NaN	NaN	NaN	NaN	NaN	NaN	NaN	NaN	NaN	NaN	NaN	NaN	NaN	NaN	NaN	NaN	NaN	NaN
-37.5314373792899	-36.3881782028816	-33.9565236533958	-33.4530113984081	-37.7762347346109	-32.6815806157383	-31.6091546811269	-35.9817664176048	-35.9835877461347	-25.9555281766349	NaN	NaN	NaN	NaN	NaN	NaN	NaN	NaN	NaN	NaN	NaN	NaN	NaN	NaN	NaN	NaN	NaN	NaN	NaN	NaN	NaN	NaN	NaN	NaN	NaN	NaN	NaN	NaN	NaN	NaN	NaN	NaN	NaN	NaN	NaN	NaN	NaN	NaN	NaN	NaN
-37.7141114999514	-36.4097972887585	-34.1231409740431	-33.6708281630622	-37.9579370360708	-32.6976569226552	-31.709786404295	-35.9973839212891	-36.2684221939132	-25.7897798205369	NaN	NaN	NaN	NaN	NaN	NaN	NaN	NaN	NaN	NaN	NaN	NaN	NaN	NaN	NaN	NaN	NaN	NaN	NaN	NaN	NaN	NaN	NaN	NaN	NaN	NaN	NaN	NaN	NaN	NaN	NaN	NaN	NaN	NaN	NaN	NaN	NaN	NaN	NaN	NaN
-37.8259781170414	-36.3995511518425	-34.0702584686949	-33.7952170436086	-38.0240515332178	-32.6726598733877	-31.692500526044	-35.9925752142944	-36.4546689857972	-25.9524987855372	NaN	NaN	NaN	NaN	NaN	NaN	NaN	NaN	NaN	NaN	NaN	NaN	NaN	NaN	NaN	NaN	NaN	NaN	NaN	NaN	NaN	NaN	NaN	NaN	NaN	NaN	NaN	NaN	NaN	NaN	NaN	NaN	NaN	NaN	NaN	NaN	NaN	NaN	NaN	NaN
-37.7987125757553	-36.345604744103	-33.9071638602477	-33.799450654828	-38.1648464036499	-32.6915897626866	-31.6239979321448	-35.8815481806545	-36.5834869397586	-26.0846693012815	NaN	NaN	NaN	NaN	NaN	NaN	NaN	NaN	NaN	NaN	NaN	NaN	NaN	NaN	NaN	NaN	NaN	NaN	NaN	NaN	NaN	NaN	NaN	NaN	NaN	NaN	NaN	NaN	NaN	NaN	NaN	NaN	NaN	NaN	NaN	NaN	NaN	NaN	NaN	NaN
-37.9805602825076	-36.4230766506655	-33.9701645637331	-33.8669620368265	-38.2345968245747	-32.5288996810794	-31.597849437824	-35.8496540593563	-36.5966240720223	-26.065326081057	NaN	NaN	NaN	NaN	NaN	NaN	NaN	NaN	NaN	NaN	NaN	NaN	NaN	NaN	NaN	NaN	NaN	NaN	NaN	NaN	NaN	NaN	NaN	NaN	NaN	NaN	NaN	NaN	NaN	NaN	NaN	NaN	NaN	NaN	NaN	NaN	NaN	NaN	NaN	NaN
-38.2884495441359	-36.7093849196288	-33.9636600671304	-33.8669703791171	-38.1927815586032	-32.7682327068837	-31.5758366024456	-35.7899192387295	-36.5990122265961	-26.2221308077276	NaN	NaN	NaN	NaN	NaN	NaN	NaN	NaN	NaN	NaN	NaN	NaN	NaN	NaN	NaN	NaN	NaN	NaN	NaN	NaN	NaN	NaN	NaN	NaN	NaN	NaN	NaN	NaN	NaN	NaN	NaN	NaN	NaN	NaN	NaN	NaN	NaN	NaN	NaN	NaN
-38.1913756405122	-36.8508421279901	-33.8574317244658	-33.9601918878387	-38.2509956695222	-32.8282209254213	-31.2925375144523	-35.7194876766279	-36.446101191477	-26.2589009432172	NaN	NaN	NaN	NaN	NaN	NaN	NaN	NaN	NaN	NaN	NaN	NaN	NaN	NaN	NaN	NaN	NaN	NaN	NaN	NaN	NaN	NaN	NaN	NaN	NaN	NaN	NaN	NaN	NaN	NaN	NaN	NaN	NaN	NaN	NaN	NaN	NaN	NaN	NaN	NaN
-38.1706255105041	-36.9441847471173	-33.9805709440362	-34.0451421632729	-38.3648958576891	-32.8518819737168	-31.3131269637997	-35.6085380080281	-36.4245382474588	-26.0316368867089	NaN	NaN	NaN	NaN	NaN	NaN	NaN	NaN	NaN	NaN	NaN	NaN	NaN	NaN	NaN	NaN	NaN	NaN	NaN	NaN	NaN	NaN	NaN	NaN	NaN	NaN	NaN	NaN	NaN	NaN	NaN	NaN	NaN	NaN	NaN	NaN	NaN	NaN	NaN	NaN
-38.1293732283465	-37.400627619691	-34.3319506710911	-33.8738540104895	-38.4031060649612	-33.0369452135291	-31.3250504883912	-35.5495694070742	-36.6148285218009	-25.4739370793198	NaN	NaN	NaN	NaN	NaN	NaN	NaN	NaN	NaN	NaN	NaN	NaN	NaN	NaN	NaN	NaN	NaN	NaN	NaN	NaN	NaN	NaN	NaN	NaN	NaN	NaN	NaN	NaN	NaN	NaN	NaN	NaN	NaN	NaN	NaN	NaN	NaN	NaN	NaN	NaN
-38.2177052233276	-37.8493653056277	-34.5420679526297	-33.8412914597815	-38.5001867887487	-33.4203859158342	-31.3291749120516	-35.6535580187005	-36.0611512738311	-25.3578961712253	NaN	NaN	NaN	NaN	NaN	NaN	NaN	NaN	NaN	NaN	NaN	NaN	NaN	NaN	NaN	NaN	NaN	NaN	NaN	NaN	NaN	NaN	NaN	NaN	NaN	NaN	NaN	NaN	NaN	NaN	NaN	NaN	NaN	NaN	NaN	NaN	NaN	NaN	NaN	NaN
-38.2522158246953	-37.9461519591917	-34.8858577829318	-33.6891214714494	-38.3687233303977	-33.3997083213214	-31.4161504097354	-35.7461197305977	-35.8119281283975	-25.3709927260381	NaN	NaN	NaN	NaN	NaN	NaN	NaN	NaN	NaN	NaN	NaN	NaN	NaN	NaN	NaN	NaN	NaN	NaN	NaN	NaN	NaN	NaN	NaN	NaN	NaN	NaN	NaN	NaN	NaN	NaN	NaN	NaN	NaN	NaN	NaN	NaN	NaN	NaN	NaN	NaN
-38.0405238422619	-38.2126849016738	-35.04023682954	-33.4264000220034	-37.986861167002	-33.2034338652557	-31.4905781439764	-35.6858966484347	-35.4426613583632	-24.9596223943723	-34.5270264956829	NaN	NaN	NaN	NaN	NaN	NaN	NaN	NaN	NaN	NaN	NaN	NaN	NaN	NaN	NaN	NaN	NaN	NaN	NaN	NaN	NaN	NaN	NaN	NaN	NaN	NaN	NaN	NaN	NaN	NaN	NaN	NaN	NaN	NaN	NaN	NaN	NaN	NaN	NaN
-37.9503392202493	-38.0755835710137	-35.1626741570241	-33.3430063058264	-38.0776144137553	-33.156507168403	-31.5886537318984	-35.9205477482878	-35.2994567191235	-24.851505985234	-34.9995431656424	NaN	NaN	NaN	NaN	NaN	NaN	NaN	NaN	NaN	NaN	NaN	NaN	NaN	NaN	NaN	NaN	NaN	NaN	NaN	NaN	NaN	NaN	NaN	NaN	NaN	NaN	NaN	NaN	NaN	NaN	NaN	NaN	NaN	NaN	NaN	NaN	NaN	NaN	NaN
-38.1152120095099	-37.9180895852515	-35.1095823160098	-33.3519424145026	-37.9824491701591	-32.6222887897186	-31.8981461329697	-36.0465109588478	-35.0993573135959	-24.3379568148577	-34.9202021282175	NaN	NaN	NaN	NaN	NaN	NaN	NaN	NaN	NaN	NaN	NaN	NaN	NaN	NaN	NaN	NaN	NaN	NaN	NaN	NaN	NaN	NaN	NaN	NaN	NaN	NaN	NaN	NaN	NaN	NaN	NaN	NaN	NaN	NaN	NaN	NaN	NaN	NaN	NaN
-37.96498161158	-37.9131713153012	-35.4337121403957	-33.1059352077771	-37.8440553500645	-32.462000923283	-32.0097312052009	-36.1327320577617	-35.049933765082	-24.444924551104	-34.9793813161051	NaN	NaN	NaN	NaN	NaN	NaN	NaN	NaN	NaN	NaN	NaN	NaN	NaN	NaN	NaN	NaN	NaN	NaN	NaN	NaN	NaN	NaN	NaN	NaN	NaN	NaN	NaN	NaN	NaN	NaN	NaN	NaN	NaN	NaN	NaN	NaN	NaN	NaN	NaN
-38.4937644644485	-38.5859955644397	-35.4373148448131	-32.8774915848242	-37.8805885207294	-32.7492709698558	-31.7908523377821	-35.9840601599268	-34.7429800945051	-24.7289009432172	-34.979837736954	-33.1868870666593	NaN	NaN	NaN	NaN	NaN	NaN	NaN	NaN	NaN	NaN	NaN	NaN	NaN	NaN	NaN	NaN	NaN	NaN	NaN	NaN	NaN	NaN	NaN	NaN	NaN	NaN	NaN	NaN	NaN	NaN	NaN	NaN	NaN	NaN	NaN	NaN	NaN	NaN
-38.5045875929873	-38.4418687982119	-35.236698751692	-32.7678386467144	-38.0488303856287	-32.5087020095496	-32.1158152295527	-36.3613719774937	-34.6416685007502	NaN	-34.8092483543217	-31.9999174599454	NaN	NaN	NaN	NaN	NaN	NaN	NaN	NaN	NaN	NaN	NaN	NaN	NaN	NaN	NaN	NaN	NaN	NaN	NaN	NaN	NaN	NaN	NaN	NaN	NaN	NaN	NaN	NaN	NaN	NaN	NaN	NaN	NaN	NaN	NaN	NaN	NaN	NaN
-38.6344341289898	NaN	NaN	-32.8829245027009	-37.8501797865847	-32.5584081936581	-32.0188392335362	-36.4638015215416	-34.9952493349028	-29.0749802709483	-35.3001349822287	-31.534057002088	-32.9211794752103	-29.1569315346226	-34.3088135704514	-25.4259802293675	NaN	NaN	NaN	NaN	NaN	NaN	NaN	NaN	NaN	NaN	NaN	NaN	NaN	NaN	NaN	NaN	NaN	NaN	NaN	NaN	NaN	NaN	NaN	NaN	NaN	NaN	NaN	NaN	NaN	NaN	NaN	NaN	NaN	NaN
-38.79996074692	-35.9409751737999	-37.4600693268003	-32.8634251382004	-37.7310379767394	NaN	-32.1416769194866	-36.7267903051184	-34.88320760375	-29.9889849768307	-35.2261574142672	-32.2235341917805	-33.8766294712884	-28.8805649932692	-34.7237613091552	-27.4758241396561	-34.759903781102	-31.4227402142301	NaN	NaN	NaN	NaN	NaN	NaN	NaN	NaN	NaN	NaN	NaN	NaN	NaN	NaN	NaN	NaN	NaN	NaN	NaN	NaN	NaN	NaN	NaN	NaN	NaN	NaN	NaN	NaN	NaN	NaN	NaN	NaN
NaN	-35.7044573028313	-38.3043591389067	-32.66577991479	-37.8759764432961	-35.5391370412844	-32.5719972688316	-37.1812661102179	-35.0669091322294	NaN	-35.1959168191799	-32.923257841082	-34.538364795036	-28.8025946851902	-35.6676509462916	-29.2743236891863	-36.6320664972422	-30.3462775629751	-39.0291210269788	NaN	NaN	NaN	NaN	NaN	NaN	NaN	NaN	NaN	NaN	NaN	NaN	NaN	NaN	NaN	NaN	NaN	NaN	NaN	NaN	NaN	NaN	NaN	NaN	NaN	NaN	NaN	NaN	NaN	NaN	NaN
-36.8940008145534	-36.2854449571523	-39.0462278550765	NaN	NaN	-36.4045565312987	-32.9933026337723	-37.4987737223138	-35.4461626036932	NaN	-35.3879070913459	-33.9076845422761	-35.0814948603441	-28.7691498754473	-36.6532471860095	-29.2598341786968	-37.8236608565737	-29.8275456600564	-37.3381539940117	-33.9636799012255	NaN	NaN	NaN	NaN	NaN	NaN	NaN	NaN	NaN	NaN	NaN	NaN	NaN	NaN	NaN	NaN	NaN	NaN	NaN	NaN	NaN	NaN	NaN	NaN	NaN	NaN	NaN	NaN	NaN	NaN
-37.0958583878471	-36.8878868176174	-39.837847364736	-36.2158385548828	-35.4691200007328	-37.1704394982428	NaN	-37.6530048798601	NaN	NaN	-36.193974724666	-34.7776210502126	-35.4356801556018	-28.3679111131381	-37.6510892842654	-28.9787342110488	-38.0966843921386	-29.7866051364366	-36.4735030791068	-35.1505483884383	-7.14608549826071	-36.8814648505511	-35.7098959019249	NaN	NaN	NaN	NaN	NaN	NaN	NaN	NaN	NaN	NaN	NaN	NaN	NaN	NaN	NaN	NaN	NaN	NaN	NaN	NaN	NaN	NaN	NaN	NaN	NaN	NaN	NaN
-37.6371093135662	-37.8441826850625	-40.2665807962529	-37.1150083018868	-35.7248754108227	-38.1438880439582	-34.3115038133267	NaN	-37.7510336888569	-29.383886937615	NaN	-35.6930957976873	-35.8279737335835	-28.1150823610689	-38.440538967587	-29.0477011410028	-38.6250032478781	-29.8058740220013	-36.4352004769406	-36.0517337593892	-7.75312110037896	-36.630394478592	-36.8270199149633	-36.2156214502765	-37.1654213637866	-38.1040053099464	NaN	NaN	NaN	NaN	NaN	NaN	NaN	NaN	NaN	NaN	NaN	NaN	NaN	NaN	NaN	NaN	NaN	NaN	NaN	NaN	NaN	NaN	NaN	NaN
-38.4760380932113	-38.5470690870827	-40.3040114109303	-37.4530889713429	-36.2230883819236	-38.6060267224925	-34.5910345205296	-37.0117587601172	-38.9838086310905	-29.4555776516364	-34.3630461731136	-36.3337018582934	-35.7138164302127	-28.1196116690396	-38.5096450018686	-29.040402360515	-38.995968471129	-29.6496533466913	-36.8797436719395	NaN	-7.90314012039526	-36.8949868322981	-37.9285736796481	-36.8547366507126	-38.7312450124465	-38.0209977911494	-37.4022010036242	NaN	NaN	NaN	NaN	NaN	NaN	NaN	NaN	NaN	NaN	NaN	NaN	NaN	NaN	NaN	NaN	NaN	NaN	NaN	NaN	NaN	NaN	NaN
-39.0143896545396	-38.8719951754929	-39.7338934426229	-37.0864115135656	-36.9352806968393	-38.9377208498078	-34.2384953367528	-36.2392754557268	-40.1642716098139	-29.7379942017019	-34.1571177781135	-36.1148827557755	-35.2601497727033	-28.0957926532851	-38.1364467767675	-29.1382128700692	-38.8016650700568	-29.452559710032	-37.4976924555502	-37.326029928943	-7.26029102614275	-37.3527110982956	-38.5440861384818	-37.2540613765561	-39.3498714834512	-37.2958720562198	-36.8502143822609	NaN	NaN	NaN	NaN	NaN	NaN	NaN	NaN	NaN	NaN	NaN	NaN	NaN	NaN	NaN	NaN	NaN	NaN	NaN	NaN	NaN	NaN	NaN
-39.2864956963325	-38.9696156652027	-39.5282765824811	-37.1509001731621	-37.4907027036167	-38.4069255796231	-33.9156453598535	-35.4252880080281	-40.9880597802347	-30.0025194162475	-34.1440212323058	-35.8141005823763	-35.1403546859644	-28.1188999136647	-38.073147825238	-29.076402360515	-38.7976631390656	-29.6751355692923	-38.2915010903227	-37.965056405316	-6.50759937995472	-37.5350469596867	-39.1762621044824	-37.5625398799011	-39.3584014904518	-36.9382793738723	-37.037161410864	NaN	NaN	NaN	NaN	NaN	NaN	NaN	NaN	NaN	NaN	NaN	NaN	NaN	NaN	NaN	NaN	NaN	NaN	NaN	NaN	NaN	NaN	NaN
-39.3739563206713	-38.5220471951991	-38.7834061930783	-37.2751153326035	-37.7920914191029	-38.3888852071986	-33.4934260103957	-34.9745695614262	-41.6362886310905	-29.5421699691375	NaN	-35.4356901931616	-34.5305418269687	-28.0913668628079	-37.5939784684117	-28.8771625645967	-37.8165914121293	-29.940028976004	-38.5857389671781	-38.1648208522065	-5.95758236210323	-37.7384177281819	-39.4072389848036	-37.2211324228601	-38.9556484161773	-36.2808069935635	-36.5571668535346	NaN	NaN	NaN	NaN	NaN	NaN	NaN	NaN	NaN	NaN	NaN	NaN	NaN	NaN	NaN	NaN	NaN	NaN	NaN	NaN	NaN	NaN	NaN
-39.2489809206542	-38.4331968951368	-37.7878385602281	-37.2379603505683	-38.0886570853694	-37.8437352555701	-33.1140840516026	-35.374754547225	-41.2240325623472	-29.3959244963004	-34.5115324452308	-34.4418230704146	-33.9033856209662	-28.4392688867609	-36.839596673428	-28.9426138989766	-37.1836176747555	-30.1182950399651	-38.7834424555502	-38.0573674360574	-5.30450873477524	-37.4862551469049	-39.5288408304498	-37.1940713753063	-38.540799037718	-35.9582623190635	-36.9135464354139	-27.4022692678612	NaN	NaN	NaN	NaN	NaN	NaN	NaN	NaN	NaN	NaN	NaN	NaN	NaN	NaN	NaN	NaN	NaN	NaN	NaN	NaN	NaN	NaN
-38.6750964458967	-38.2956664501793	-36.8928833172613	-36.8939390667593	-38.2306401427433	-37.8198495412844	-32.6395464761368	-35.2364985343439	-40.5222454775635	-29.4152882494814	-34.607125000864	-34.027893057454	-33.7327136179766	-28.3738277341769	-36.0558678569317	-29.0101076450679	-36.4293141794997	-30.4215845553228	-39.2790575349153	-37.9486696614702	-5.17910146894204	-37.0041802934485	-39.490568413882	-36.9381328247296	-37.8803906011596	-35.6763934824502	-36.4302318661934	-27.3709010864767	NaN	NaN	NaN	NaN	NaN	NaN	NaN	NaN	NaN	NaN	NaN	NaN	NaN	NaN	NaN	NaN	NaN	NaN	NaN	NaN	NaN	NaN
-38.2177190093159	-38.045799387532	-36.4573821899812	-36.8004479884686	-38.216861167002	-37.8598066841416	-32.1739640493959	-35.0116338024206	-40.0066290891058	-29.2005953914883	-34.3487886435779	-33.4241948478908	-33.345025139985	-28.6183740499159	-35.5228791036415	-29.1032972203281	-36.2538970463754	-30.664618965414	-39.447607101525	-37.6565984211823	-4.55039732671395	-36.7078616061675	-39.2904948579145	-36.8009506720827	-37.674799921185	-35.8909157052005	-36.1655232424504	-27.4160431855443	NaN	NaN	NaN	NaN	NaN	NaN	NaN	NaN	NaN	NaN	NaN	NaN	NaN	NaN	NaN	NaN	NaN	NaN	NaN	NaN	NaN	NaN
-37.7509123587812	-37.333286683771	-35.7661606281857	-36.4535917165209	-37.9246544975907	-37.3966936357726	-31.9583310787786	-34.9679236012484	-39.5936684476042	-29.1241714904605	-34.3249329989917	-33.1325453101126	-33.0289935636118	-28.6616881887269	-34.9538233409223	-29.0073240023061	-35.9206968735229	-30.8199892432554	-39.3414593728435	-36.8428494092057	-4.206264593926	-36.3852949834728	-38.8726027993373	-36.7744986924638	-37.372372321143	-35.7782551547418	-35.9533642744561	NaN	NaN	NaN	NaN	NaN	NaN	NaN	NaN	NaN	NaN	NaN	NaN	NaN	NaN	NaN	NaN	NaN	NaN	NaN	NaN	NaN	NaN	NaN
-37.3489556399512	-37.0782109145991	-35.8636665105386	-36.2086194872971	-37.9199616536897	-37.13764593407	-31.7325790437351	-34.7709996644698	-38.8342958167192	-28.8312373649654	NaN	NaN	NaN	-28.7580570612407	-34.9198567807381	-28.7716324797993	-35.7077207880806	-31.0260013337644	-39.3480539252622	-36.5103664899836	-3.88531233367428	-36.3864742304173	-38.2562930840785	-36.7891123206462	-36.8267265170975	-35.3581504387908	-35.4278120830074	-27.010381938629	-33.1436772547788	NaN	NaN	NaN	NaN	NaN	NaN	NaN	NaN	NaN	NaN	NaN	NaN	NaN	NaN	NaN	NaN	NaN	NaN	NaN	NaN	NaN
-36.9999622191721	-36.7498592186124	-35.685204505572	-35.8599160569888	-37.9434099112634	-36.8255667210262	-31.4560880597489	-34.7484350013466	-38.4198117080136	-28.7814307972641	-34.0829731995229	-32.7482560567249	-32.5117542213884	-28.8392272489083	-34.5530802450017	-28.7097918953987	-35.3891875153415	-31.4384130497299	-39.009243017348	-36.119139813058	-3.71395010182141	-36.2571034220674	-37.5855190066708	-36.8427887408595	-36.3442176726985	-35.2772730947931	-35.3652922955682	NaN	-33.1790188475096	NaN	NaN	NaN	NaN	NaN	NaN	NaN	NaN	NaN	NaN	NaN	NaN	NaN	NaN	NaN	NaN	NaN	NaN	NaN	NaN	NaN
-36.4711884374719	-36.2391683614076	-35.7909196172832	-35.6330365784204	-37.73806520854	-36.4126435711351	-31.4492142167839	-34.7391087521093	-37.917828929598	-28.7987422046994	-34.1025214832198	-32.775061002294	-32.4706759219755	-28.8155486968721	-34.2393930299667	-28.538661158169	-34.9641918529668	-31.4328414001729	-38.5460802882498	-35.7244544778435	-3.69518502268486	-35.9112404986318	-37.0208711680086	-36.6340694968429	-36.1324505397767	-35.3244083174651	-35.3185507311637	-27.2325682518516	-32.9573907992988	NaN	NaN	NaN	NaN	NaN	NaN	NaN	NaN	NaN	NaN	NaN	NaN	NaN	NaN	NaN	NaN	NaN	NaN	NaN	NaN	NaN
-36.3981982979843	-36.0124655050975	-35.7836629193055	-35.5868142960102	-37.4104479801888	-36.105864635624	-31.4198573450185	-34.5810898513461	-37.4642755297599	-28.9553986026837	-33.702940124508	-32.7930431920651	-32.4165005628518	-28.9156031712384	-34.3136971744595	-28.6111911240086	-34.9797025232404	-31.5412059767727	-38.6127933729814	-35.2200114515014	-3.25881540676607	-35.4762213405747	-36.6570813290662	-36.4355103252452	-35.622091843094	-35.0758863639327	-35.1402232924934	-27.342230407928	-32.8634015277008	NaN	NaN	NaN	NaN	NaN	NaN	NaN	NaN	NaN	NaN	NaN	NaN	NaN	NaN	NaN	NaN	NaN	NaN	NaN	NaN	NaN
-36.4281732283465	-36.0326335692519	-35.6937027602122	-35.3977719993658	-37.3396930606897	-36.0996020674998	-31.7071218832922	-34.9536282142137	-37.5445488440624	-29.1545916995197	-33.7292362575475	-32.6932724018417	-32.3104155940486	-28.9533741354262	-34.0220345394007	-28.616171491849	-34.606574890031	-31.5215863394441	-38.8972924555502	-34.9505327021638	-3.15161488564325	-35.3609183375714	-36.6559521749876	-36.2346653733221	-35.3565669978728	-35.353719780171	-35.3123389764335	-27.5640209851102	-32.6896591241942	NaN	NaN	NaN	NaN	NaN	NaN	NaN	NaN	NaN	NaN	NaN	NaN	NaN	NaN	NaN	NaN	NaN	NaN	NaN	NaN	NaN
-36.3009478762338	-36.0029174846248	-35.736899398514	-35.3242828290498	-37.1147349211548	-35.9241894256775	-31.5911311009256	-35.0593177109984	-37.4318179450198	-29.1319895017175	-33.5603792071645	-32.8112646635499	-32.51191791963	-29.0348966016886	-34.0725412330631	-28.6844028516742	-34.4460067303601	-31.4171246169561	-39.0083863737955	-34.8230817217717	-3.06818001594147	-35.3489805272828	-36.5505889485347	-36.2559716296609	-35.3622081585164	-35.1740186697923	-35.3046298126036	-27.6241354889269	-32.8634153303233	NaN	NaN	NaN	NaN	NaN	NaN	NaN	NaN	NaN	NaN	NaN	NaN	NaN	NaN	NaN	NaN	NaN	NaN	NaN	NaN	NaN
-36.1392971221518	-35.8491827782329	-35.8585248844807	-35.0781246691925	-37.2697889292501	-35.7395276662844	-31.6615169194866	-35.2006232161271	-37.2963223660302	-29.1352806552118	-33.5948634896092	-32.9465699991615	-32.5645694782643	-28.9189630937836	-34.1268557762777	-28.7069657933508	-34.4956377983213	-31.1452946834749	-38.8123987895233	-34.5132121565543	-3.15575375490158	-35.1727260857363	-36.4098122716579	-36.2277993541207	-35.3653882017629	-35.2520813824806	-35.2013837150835	-27.5771051918171	-32.8524733734411	NaN	NaN	NaN	NaN	NaN	NaN	NaN	NaN	NaN	NaN	NaN	NaN	NaN	NaN	NaN	NaN	NaN	NaN	NaN	NaN	NaN
-36.0784469713632	-35.7414997516728	-36.0556343202312	-34.9529727463312	-37.1284216720382	-35.7254254894805	-31.6705712454423	-35.3683778218288	-37.0949256681275	-28.98021666084	-33.4831905019355	-33.134198946089	-32.7278128756746	-29.1351992076712	-34.4619424500809	-28.6271722092863	-34.9638929994308	-31.1399556731831	-38.59564751173	-34.4715090214749	-3.37031152971803	-35.1766160660899	-36.3081499506163	-36.5829292050484	-35.0956474625248	-35.3038364451614	-35.2580042490603	-27.5110920650751	-32.9408023877104	NaN	NaN	NaN	NaN	NaN	NaN	NaN	NaN	NaN	NaN	NaN	NaN	NaN	NaN	NaN	NaN	NaN	NaN	NaN	NaN	NaN
-36.0234316015522	-35.8387660916445	-36.0755154209503	-34.7645493545184	-36.973973191668	-35.7526441302542	-31.358939046232	-35.6585380080281	-36.8147695583824	-28.7720920658201	-33.3309814076241	-33.2413434213773	-32.7910295612035	-28.8661580567077	-34.3939012449821	-28.3765621801543	-34.7279149568549	-31.1841140736015	-38.5044309170887	-34.3158675153344	-3.30953477222895	-34.9006211180124	-36.3996358033062	-36.3893049492377	-35.0608805630039	-35.1840227597141	-35.2437440758294	-27.443413929866	-32.9433087854222	NaN	NaN	NaN	NaN	NaN	NaN	NaN	NaN	NaN	NaN	NaN	NaN	NaN	NaN	NaN	NaN	NaN	NaN	NaN	NaN	NaN
-36.2660301039311	-35.9500776278524	-36.2148776391222	-35.0265283018868	-36.9066703165951	-35.8100621708791	-31.5140961050069	-35.8767096296497	-36.7517256092217	-28.6749391038396	-33.3011392778886	-33.2330398536314	-32.9559737335835	-28.8768115112034	-34.4891517125908	-28.2708323793652	-34.8216603145095	-31.3526345482013	-38.6545305684087	-34.173437774671	-3.26438155570968	-34.8201267175754	-36.4822953426895	-36.6677551518472	-34.9426082348577	-35.2684377502705	-35.3863304694174	-27.5166126022477	-32.9630794130107	NaN	NaN	NaN	NaN	NaN	NaN	NaN	NaN	NaN	NaN	NaN	NaN	NaN	NaN	NaN	NaN	NaN	NaN	NaN	NaN	NaN
-36.1164152546129	-36.023593428768	-36.2801926560912	-35.227049011946	-36.7735297615653	-35.9427307912844	-31.6065444828824	-35.8119301132913	-36.6685364043698	-28.6569614909113	-33.1401822457767	-33.316873754244	-33.03203770348	-29.0383382992926	-34.5618232606915	-28.366990851811	-34.8295024605248	-31.2513662616538	-38.5727183921496	-34.3151075838406	-3.45343589995577	-34.7878846570077	-36.3342951982435	-36.5804072882025	-34.9994386231609	-35.0804345594227	-35.1612814206011	-27.5320762555485	-33.0785756968754	NaN	NaN	NaN	NaN	NaN	NaN	NaN	NaN	NaN	NaN	NaN	NaN	NaN	NaN	NaN	NaN	NaN	NaN	NaN	NaN	NaN
-36.0160803518812	-36.0374722143925	-36.1156168512647	-35.2488387440317	-36.7483384071967	-35.8597463872955	-31.7020026639428	-35.8083086265848	-36.5066228083057	-28.8920623762115	-33.0527308593927	-33.3323798297175	-32.9816693857574	-29.0561064610838	-34.6313441209333	-28.4520011977243	-35.0419744847325	-31.3736484619635	-38.3397117048284	-34.2163560580549	-3.50325229481483	-34.7246771672264	-36.1563825028565	-36.6831821388331	-34.8724905432912	-34.4952520835969	-34.786591618297	-27.5033394337211	-32.979884127888	NaN	NaN	NaN	NaN	NaN	NaN	NaN	NaN	NaN	NaN	NaN	NaN	NaN	NaN	NaN	NaN	NaN	NaN	NaN	NaN	NaN
-35.8212421938637	-35.7752873389386	-36.0207166066309	-35.4391298056462	-36.7479979392327	-35.8290777213235	-31.5260071357585	-35.5487815145216	-36.3217418420997	-28.8120565665517	-33.1529891048502	-33.2182518119787	-32.8387884157679	-29.0667446797736	-34.6753101813357	-28.3768753535775	-34.9233162304055	-31.4102608950712	-38.074564250422	-34.0878965365865	-3.42671182557146	-34.589071055172	-36.1729831080505	-36.7581099755949	-35.0011816762103	-34.6111622648336	-34.7681182410306	-27.4516258680828	-33.0076375525455	NaN	NaN	NaN	NaN	NaN	NaN	NaN	NaN	NaN	NaN	NaN	NaN	NaN	NaN	NaN	NaN	NaN	NaN	NaN	NaN	NaN
-35.9258233770085	-35.5241242024353	-36.0302950819672	-35.3836676207722	-36.9250225009362	-35.4916329909355	-31.545874461386	-35.5485875674995	-36.6778241842591	-28.7503062084483	-33.1033421394735	-33.2330460299368	-32.7580603553352	-29.0556835676939	-34.5376410084034	-28.3463594519847	-34.6887095725858	-33.440764921738	-38.0514819292344	-34.1882209080672	-3.40171888327456	-34.54639872419	-36.1193540737218	-36.5268526442166	-35.1677699115044	-34.4770997648336	-34.8017957234019	-27.3749764774119	-32.8534306559938	NaN	NaN	NaN	NaN	NaN	NaN	NaN	NaN	NaN	NaN	NaN	NaN	NaN	NaN	NaN	NaN	NaN	NaN	NaN	NaN	NaN
-35.9429370659848	-35.3377030216684	-35.8812588125372	-35.3038274471859	-37.2010969990652	-35.3377036634958	-31.3030619838643	-35.704837230826	-36.4268312292778	-28.5650944368206	-32.9627142634126	-33.1477219224158	-32.7061790830227	-29.1214672489083	-34.449595076134	-28.2402419785366	-34.567369189907	NaN	-38.0379409280553	-34.1534107347328	-3.24673211301578	-34.6679822091826	-36.1518391546585	-36.4666713693051	-35.323113481562	-34.3382623190635	-34.5936846155191	-27.1905506359111	-32.7767864887158	NaN	NaN	NaN	NaN	NaN	NaN	NaN	NaN	NaN	NaN	NaN	NaN	NaN	NaN	NaN	NaN	NaN	NaN	NaN	NaN	NaN
-35.7762258599254	-35.4801709845495	-35.8587562079726	-35.4130574498689	-37.1536448860762	-35.4336615756684	-31.4034177459329	-36.0248294444922	-36.2215286310905	-28.4367669617915	-32.9728179851942	-33.0778721445592	-32.7444698307214	-29.2730795837101	-34.3379624369748	-28.0668347021657	-34.5626267656646	-35.4723737078652	-38.133380668478	-34.061805126027	-3.36859523047486	-34.5660335928615	-36.090728835418	-36.4934857515962	-35.2409110157989	-34.3068357614388	-34.6863037962564	-27.22131026351	-32.9518875525455	NaN	NaN	NaN	NaN	NaN	NaN	NaN	NaN	NaN	NaN	NaN	NaN	NaN	NaN	NaN	NaN	NaN	NaN	NaN	NaN	NaN
-35.5946942521125	-35.4601791343675	-35.8170746843873	-35.4599917165209	-37.1811556724965	-35.4225000655933	-31.2085707737632	-36.030944724446	-35.9567312706844	-28.407379001107	-33.0232233543217	-33.2833321613237	-32.9143229399327	-29.2381569040807	-34.1812929659783	-28.1777207365834	-34.4837691270732	-35.3313202247191	-38.1223765189239	-33.7730000891186	-3.38711194103564	-34.6909266342783	-36.0398480893845	-36.3589456554018	-35.0724187271584	-34.2273261869893	-34.5942171215468	-27.2146813206658	-32.8669258961038	NaN	NaN	NaN	NaN	NaN	NaN	NaN	NaN	NaN	NaN	NaN	NaN	NaN	NaN	NaN	NaN	NaN	NaN	NaN	NaN	NaN
-35.4542052503044	-35.5891731801488	-35.8002595407717	-35.4294339622641	-37.2470377800201	-35.5385833995521	-31.0839219827777	-36.1082097957376	-35.9358217617896	-28.3425388305051	-32.981246574475	-33.1407127438479	-32.8540098470831	-29.0372617694562	-34.2134101889026	-28.2550772869135	-34.5184826650843	-35.4151043449843	-38.197565966091	-33.579880140744	-3.3786896344526	-34.8692836723374	-35.9343754566914	-36.4877614056255	-35.1260847803091	-34.1891711657624	-34.5444344700833	-27.305739650687	-32.897600978917	-34.1417090042787	NaN	NaN	NaN	NaN	NaN	NaN	NaN	NaN	NaN	NaN	NaN	NaN	NaN	NaN	NaN	NaN	NaN	NaN	NaN	NaN
-35.2380988481812	-35.2352270394767	-35.6480940934993	-35.4066409779431	-37.0958500528789	-35.2488688961231	-31.0444260103957	-36.1977236926754	-35.6611029168048	-28.3934200925362	-32.7246623153606	-32.8917525694869	-32.692725691808	-29.2681866733687	-33.8517846134894	-28.2216331850596	-34.4079589334968	-35.2698969365647	-38.0427291047649	-33.4163678693955	-3.11775616871278	-34.5492683254219	-35.6423328623061	-36.3096912266223	-34.9083852961198	-34.1828212308675	-34.5021969746153	-27.2032094317887	-32.8649583072625	-33.859993178981	NaN	NaN	NaN	NaN	NaN	NaN	NaN	NaN	NaN	NaN	NaN	NaN	NaN	NaN	NaN	NaN	NaN	NaN	NaN	NaN
-35.0920910002297	-35.0930534677906	-35.596977757782	-35.3711598808342	-36.998735347867	-35.0643584578712	-30.9081419194866	-36.1268713413614	-35.5422833411617	-28.2108187190569	-32.6707466419929	-32.9037961402895	-32.581098204371	-29.2015015836722	-33.9230850238474	-28.1221197412356	-34.2374678720028	-35.2754783573117	-37.7821717943932	-33.1862850937422	-3.30427978832745	-34.4189008858165	-35.4526407714789	-36.2818335169789	-34.7900232704296	-33.9929453328906	-34.4584418233766	-26.9809770392622	-32.77600155659	-33.7332142827644	NaN	NaN	NaN	NaN	NaN	NaN	NaN	NaN	NaN	NaN	NaN	NaN	NaN	NaN	NaN	NaN	NaN	NaN	NaN	NaN
-35.087483573174	-35.1262129037299	-35.548996112895	-35.4772675569011	-36.9780713580848	-35.1589527611556	-30.7516426337723	-36.1871562904306	-35.437948332583	-28.2429575363639	-32.8019445222049	-32.9891097837013	-32.7876537335835	-29.1671479211772	-33.9641901076168	-28.0945219257324	-34.3352294049608	-35.2901184829517	-37.6465890072744	-33.1105817217717	-3.22032654814974	-34.6988439857177	-35.4391241540552	-36.2762707426154	-34.6956331277706	-34.2973736522681	-34.541248117231	-27.1648592254421	-32.7590476907944	-33.8369781878195	NaN	NaN	NaN	NaN	NaN	NaN	NaN	NaN	NaN	NaN	NaN	NaN	NaN	NaN	NaN	NaN	NaN	NaN	NaN	NaN
-35.0841881240763	-34.940541279394	-35.3960918734111	-35.5174504575754	-36.9688629490038	-34.9195086545849	-30.9928636851281	-36.1344364894679	-35.3213323396998	-28.2880558504631	-32.7188444069533	-32.9064921613237	-32.5210548146646	-29.3447113433965	-33.9001251200364	-28.3311973554594	-34.1651552595588	-35.2864563001244	-37.5026531806257	-33.0432837419737	-3.21382253729544	-34.6741741590308	-35.2241044618899	-36.2580267832059	-34.3115244472568	-34.3037775560957	-34.5521873643992	-27.1988151324638	-32.7714105466747	-33.8646079170028	NaN	NaN	NaN	NaN	NaN	NaN	NaN	NaN	NaN	NaN	NaN	NaN	NaN	NaN	NaN	NaN	NaN	NaN	NaN	NaN
-34.9821544279883	-35.0594976334479	-35.5891329916218	-35.6862434354179	-36.9156560592606	-34.9274976448922	-31.033456574659	-35.9505894703453	-35.1453563570091	-28.3511662168943	-32.7536233543217	-32.9439539115361	-32.5840042679346	-29.2005140574189	-33.8809777340108	-28.2652004279085	-34.2504375659754	-35.5565068622276	-37.3810959643221	-33.231952358322	-3.32305161591976	-34.6263229331711	-34.9244767042245	-36.43609287684	-34.1530605518985	-34.2592179684583	-34.4028971625098	-27.2172413377604	-32.869380771352	-33.8025580944034	NaN	NaN	NaN	NaN	NaN	NaN	NaN	NaN	NaN	NaN	NaN	NaN	NaN	NaN	NaN	NaN	NaN	NaN	NaN	NaN
-35.1130345216923	-35.2094585049931	-35.5029283273498	-35.612553767117	-36.9052598508517	-34.9548808209053	-31.0615789670564	-35.9048383435986	-35.0344607082755	-28.4008437167743	-32.6799983543217	-33.0717193735999	-32.630626794808	-29.336259195217	-33.8594010180804	-28.2913445154306	-34.4259060445773	-35.5338092711234	-37.6171924555502	-33.2414678300454	-3.20777648978573	-34.4737728116796	-34.9330282619442	-36.5183337857183	-34.0761006201658	-34.1007872648336	-34.2759755134281	-27.1585553235113	-32.9540275346565	-33.7966180227578	NaN	NaN	NaN	NaN	NaN	NaN	NaN	NaN	NaN	NaN	NaN	NaN	NaN	NaN	NaN	NaN	NaN	NaN	NaN	NaN
-35.1262543094275	-35.2487335477563	-35.6160178369803	-35.6722245769584	-36.960102017061	-35.0976382205297	-31.0462228018395	-36.1816860013391	-35.0029535661554	-28.5489444088794	-32.8727055314829	-32.8627321613237	-32.6092587418207	-29.2449672489083	-33.7452682587595	-28.4664701742802	-34.3554313579795	-35.3275704133262	-37.4612853759042	-33.3318849672078	-3.31158412094631	-34.5351881126085	-34.9485425800021	-36.4531000805861	-34.0730658496089	-34.2023405847531	-34.6364022491397	-27.1528893356957	-33.0769606589693	-33.7847690915021	NaN	NaN	NaN	NaN	NaN	NaN	NaN	NaN	NaN	NaN	NaN	NaN	NaN	NaN	NaN	NaN	NaN	NaN	NaN	NaN
-35.1302769072762	-35.1725169571523	-35.7329707576429	-35.5641148940656	-36.9283432583977	-34.9137828746177	-31.0430369194866	-36.3989584755309	-34.8767910701149	-28.5298169560312	-32.8771652419145	-32.8606093826484	-32.4236048015446	-29.4825950312661	-33.6908210475423	-28.3522116022212	-34.3177442644449	-35.3667932498499	-37.6768991594608	-33.2693367018514	-3.29121996098201	-34.2767097879632	-34.8476550051763	-36.4139924361576	-34.0419691146917	-34.3312013273336	-34.5242081141607	-27.0665019011407	-32.932875220707	-33.7389210769786	NaN	NaN	NaN	NaN	NaN	NaN	NaN	NaN	NaN	NaN	NaN	NaN	NaN	NaN	NaN	NaN	NaN	NaN	NaN	NaN
-35.2751526097898	-35.1658704890672	-35.7218143127364	-35.7650055746141	-36.8385875251509	-34.8840562828574	-31.1310463312513	-36.4266220938069	-34.8136616252196	-28.5543941839918	-32.8532399677402	-32.8017114144357	-32.43032667476	-29.5028726543137	-33.6054404005006	-28.4198666462293	-34.2215603320982	-35.3483162057411	-37.6675456665594	-33.1791447138977	-3.34516057716982	-34.366713041141	-34.7904733772244	-36.3168998547957	-33.9359167179868	-34.2961712879327	-34.6237104620331	-27.044599587516	-32.9364757755128	-33.6876596694672	NaN	NaN	NaN	NaN	NaN	NaN	NaN	NaN	NaN	NaN	NaN	NaN	NaN	NaN	NaN	NaN	NaN	NaN	NaN	NaN
-35.2419249061988	-34.9728383220812	-35.6842818369341	-35.7601513857461	-36.8569985024119	-34.7431485440043	-31.0406262312275	-36.2893219063332	-34.8487143191639	-28.4575287542388	-32.7185265801281	-32.9139152599152	-32.4498191201171	-29.4127346719229	-33.4770202155836	-28.3180061511287	-33.9639358565737	-35.1925745241917	-37.6652822922108	-33.1581518620522	-3.27162966363891	-34.2059413150568	-34.8454986138712	-36.0969364945533	-33.9591032448378	-34.086554706694	-34.6619679062359	-27.0567525493689	-32.9409567014817	-33.7539473601777	NaN	NaN	NaN	NaN	NaN	NaN	NaN	NaN	NaN	NaN	NaN	NaN	NaN	NaN	NaN	NaN	NaN	NaN	NaN	NaN
-35.2183535562153	-35.036811260589	-35.5892015567874	-35.9824914355273	-36.8692661001983	-34.6689751579827	-31.0629540452351	-36.4581751995675	-34.9828070206444	-28.5804299344513	-32.8464702196865	-33.0665386129366	-32.5351969022377	-29.5303576716865	-33.6660195276943	-28.5306042018748	-34.1205833678859	-35.1839726218923	-37.931217879279	-33.2222878959723	-3.60548456247884	-34.2800912983176	-34.8433238479914	-36.2116597055679	-34.0347182397719	-34.07386353602	-34.6494857249526	-26.9449620294633	-33.1634270262298	-33.6931412277785	NaN	NaN	NaN	NaN	NaN	NaN	NaN	NaN	NaN	NaN	NaN	NaN	NaN	NaN	NaN	NaN	NaN	NaN	NaN	NaN
-35.4261881537196	-35.2219284736358	-35.5979594176315	-36.0347171999812	-36.895135652342	-34.8113094245204	-30.8960555960942	-36.3479439847045	-35.0154048498115	-28.4851183601203	-32.7354305832374	-33.0303003083375	-32.5426837103816	-29.5347723208235	-33.7786116000574	-28.4735600801246	-34.3229108565737	-35.3212330085645	-37.7790110245451	-33.3047595101416	-3.54630674437067	-34.1496094855461	-34.9624140776026	-36.2642717143416	-34.2074099115044	-33.9441160980062	-34.5682260124301	-26.9066300036227	-33.0630375525455	-33.5371166040421	NaN	NaN	NaN	NaN	NaN	NaN	NaN	NaN	NaN	NaN	NaN	NaN	NaN	NaN	NaN	NaN	NaN	NaN	NaN	NaN
-35.337211589288	-35.2675123024929	-35.6692123752003	-36.0726489475962	-37.0474363234392	-34.931750347014	-30.9122145939052	-36.2296765430599	-34.9142266592595	-28.6196083306498	-32.7071729726423	-32.992716351047	-32.4524435541381	-29.7490220770589	-33.796940531376	-28.6317934705809	-34.278995751953	-35.3552242616111	-37.6398001754784	-33.2357073141887	-3.48268773216508	-34.095179064603	-34.8321600006671	-36.393252661856	-34.1131841542326	-33.9578502569596	-34.6079486317077	-26.8961599495143	-32.9717428157034	-33.8324283494174	NaN	NaN	NaN	NaN	NaN	NaN	NaN	NaN	NaN	NaN	NaN	NaN	NaN	NaN	NaN	NaN	NaN	NaN	NaN	NaN
-35.3750799640978	-35.2155263783218	-35.8032864273645	-36.1673787772541	-36.9879843197114	-35.0120027327738	-30.618280845216	-36.4284180389879	-34.9881635126071	-28.6793588509312	-32.6861233543217	-32.9482630067159	-32.5521451159602	-29.7412027860984	-34.0392014479638	-28.6964893649203	-34.2357985982257	-35.3120864029577	-37.591023390802	-33.283545042235	-3.3557353573721	-34.2270689944603	-34.8362087354375	-36.3432637189104	-34.2163874752438	-33.9549454043685	-34.5100602967785	-26.9242654794154	-33.0637706394217	-33.9286501213231	NaN	NaN	NaN	NaN	NaN	NaN	NaN	NaN	NaN	NaN	NaN	NaN	NaN	NaN	NaN	NaN	NaN	NaN	NaN	NaN
-35.5217620608338	-35.2686104247782	-35.9305415274648	-36.2482197719412	-36.998170238159	-34.9615135982239	-30.5892664302498	-36.3102718789958	-34.907395029628	-28.6363752005258	-32.7026482109182	-32.9917923056701	-32.5157349276133	-29.9178883015399	-34.2579894404591	-28.7587494387431	-34.5031635161482	-35.5395266268266	-37.5732244450331	-33.3977317697103	-3.21959577722172	-34.2719537504214	-34.823387741998	-36.5031697225489	-34.2849310057293	-33.8794462243711	-34.4000581464813	-27.1057345950523	-32.9786608083595	-34.0249084018106	NaN	NaN	NaN	NaN	NaN	NaN	NaN	NaN	NaN	NaN	NaN	NaN	NaN	NaN	NaN	NaN	NaN	NaN	NaN	NaN
-35.4027458221474	-35.0523837326625	-35.7684922650658	-35.9450052893345	-36.9234325955734	-34.7072233928745	-30.5470625366601	-36.2731486637658	-34.8937676481037	-28.8668649409991	-32.5465047102539	-32.72884483738	-32.3118298927266	-29.9729173307414	-34.1058850054929	-28.8603289681571	-34.4757528377058	-35.388847795625	-37.4000147474034	-32.9953607915391	-3.18337086583294	-34.0868081775896	-34.7951195897094	-36.43115591785	-34.1294807548779	-33.6835822600212	-34.2880477242426	-27.2554685148132	-32.7510688321664	-33.8358901889477	NaN	NaN	NaN	NaN	NaN	NaN	NaN	NaN	NaN	NaN	NaN	NaN	NaN	NaN	NaN	NaN	NaN	NaN	NaN	NaN
-35.3068808695425	-34.9998650198482	-35.9155401150798	-35.7724108610454	-36.6884325955734	-34.5425180344351	-30.5919859626385	-36.044543327177	-34.8776672288765	-28.9234878765821	-32.4967030976764	-32.7814130123875	-32.3519862727684	-29.9346194584009	-34.0338561288422	-28.8683069389375	-34.3926697316806	-35.3420488593803	-37.2650583092088	-32.7750577696759	-3.07282803304946	-33.9878894489496	-34.652669597084	-36.3048959439743	-34.1436505990676	-33.6964022792705	-34.0677447037541	-27.2006774548733	-32.677424946713	-33.6362086686332	-27.6214982294316	-28.4522177708511	-24.9799994571962	-24.8669692897597	-19.426310099781	-16.4982354787327	-27.9097783067836	-29.3557883058406	-29.3455414293386	-30.1991975851817	-29.4317519067282	-28.9869610161187	-29.2201751546923	-28.5516353789088	-28.6787601196854	-29.3779888316716	-29.9794171176346	-29.0325958628666	-18.4966168721255	-26.3609295511687
-35.3618752691628	-34.9287859182507	-35.8993274418725	-35.807111705072	-36.664807028937	-34.5718855445875	-30.5355594726781	-35.9314200834998	-34.8169059195345	-28.8046873762115	-32.2475404050129	-32.7449078873103	-32.2246404002502	-29.6772297192171	-33.8863102189924	-28.6870290728438	-34.3328540383919	-35.3534722044483	-37.1543685868723	-32.7269413708945	-2.96315554951773	-33.8480849144899	-34.4322292020147	-36.2710268962685	-33.8784085669666	-33.7461205981669	-34.0477846162441	-27.1726339766124	-32.5571876470635	-33.6414346739323	-27.6401464892021	-28.5644132900248	-25.0383637153051	-24.8466728110599	-19.4035745093598	-16.6245589936379	-28.1086919274901	-29.3644384825191	-29.3948101413097	-30.407195394488	-29.5267617391304	-29.2387235238329	-29.3721940454671	-28.6273192058732	-28.7853083204555	-29.4862052422367	-29.9152899829098	-28.8578931876277	-18.406319926229	-26.3003740851439
-35.2697571699523	-35.0841349134841	-35.7979048380648	-35.8443561164563	-36.829723136114	-34.7348648236764	-30.4903316692671	-35.9054944208537	-34.8208101820373	-28.7927981603956	-32.4077814938566	-32.5057189454647	-32.110952140136	-29.6158120764945	-33.9817214190107	-28.7236436268906	-34.4253498930527	-35.3301409586205	-37.1684628768744	-32.8558356101523	-3.06669417208419	-34.0100002109059	-34.3251599214665	-36.1988026633419	-33.7829215429824	-33.838143197037	-34.0821383228142	-27.0617131687463	-32.526163868335	-33.6116969987183	-27.4940631121951	-28.4064945828287	-24.7394698420551	-24.8154366513513	-19.2722938509136	-16.5813879367537	-28.0609295186935	-29.2095992599042	-29.2444763209208	-30.1930115797351	-29.4898341946464	-29.04109240298	-29.363611826345	-28.5751994294708	-28.8005671542054	-29.3294695437783	-29.8235853324632	-28.8349812207112	-18.293003560314	-26.1579585329018
-35.2684384040653	-35.005590729747	-35.7354790819672	-35.9227746552093	-36.863900128041	-34.681529263988	-30.5836818679402	-35.6467238056935	-34.6555857081498	-28.8374277729435	-32.2214150957939	-32.5401496947561	-32.0540202452114	-29.4208238922649	-34.0172697678019	-28.6902237890864	-34.4320736683195	-35.1991983279726	-37.1973255916449	-32.8525656555594	-2.91330939567157	-33.8047353057115	-34.2000138460752	-36.1880889177712	-33.6382718126451	-33.7649050168407	-33.8159943968436	-26.9574109920498	-32.6421464282852	-33.5054056365316	-27.5328156301068	-28.3241760879176	-24.7748187004505	-24.8153602903968	-19.1928313750722	-16.4458229282593	-27.9632161132081	-29.0796701941603	-29.2093063921963	-29.967393724	-29.3957114239442	-28.9656343313453	-29.3791343473919	-28.5974179071719	-28.7855032511986	-29.3575414102204	-29.7639703577145	-28.8366505817747	-18.3589128685944	-26.1118381247594
-35.2743759827459	-34.8672278471595	-35.5915002295827	-35.8718171165779	-36.8983839558373	-34.5886910408485	-30.4709670592815	-35.6551660568086	-34.5692860902556	-28.5338031855212	-32.0490437478816	-32.4609575134364	-31.8116657995694	-29.2106985140171	-33.8287361294985	-28.4267863276715	-34.2810358565737	-35.0343912017227	-37.2933007029729	-32.9012884921285	-2.81829245080665	-33.6337096491995	-34.0784223341388	-36.0154961518671	-33.565303480409	-33.5548694566144	-33.8750799791379	-26.8376583637257	-32.4736241297268	-33.3924586205162	-27.447982386002	-28.3807263811786	-24.8912612535955	-24.7982934873133	-19.2084113447694	-16.3520864661654	-27.6976510923381	-29.0424091973608	-29.0419084902695	-30.043297219675	-29.4686928083128	-28.9343446869536	-29.2738217507722	-28.6409152458076	-28.7428904331246	-29.317837702713	-29.722615068933	-28.7363606780545	-18.2173021887887	-26.1617393173927
-35.3215123178284	-34.895676473209	-35.5417911449593	-35.8471894589116	-36.8947332948741	-34.5336895412844	-30.3896051547807	-35.6235994834379	-34.5097776194522	-28.3677546220934	-32.0136233543217	-32.4710711970935	-31.9003141591154	-29.0539075299387	-33.8655188375589	-28.3476487698507	-34.3468373832913	-34.9953739261037	-37.2375016428294	-32.7633064408728	-2.75367698340774	-33.5160787741288	-34.0258932744641	-36.0874435236258	-33.6465409038708	-33.5004560092681	-33.748487885291	-26.8485427174672	-32.5674094466392	-33.3570098973503	-27.4398280977615	-28.3273401327712	-24.9556472473835	-24.8140331148832	-19.231040887078	-16.3951867300177	-27.7659892157532	-28.9903130963822	-28.898809363641	-29.9868044391526	-29.4971308497595	-29.0183294436827	-29.1939135447852	-28.5729036214576	-28.6719415280151	-29.2416732448533	-29.7483631746081	-28.6316044323306	-18.1552591033127	-26.1848456991929
-35.227208531493	-34.7454745648503	-35.4374736533958	-35.7376117716086	-36.7175113885324	-34.4346680502818	-30.3402470782167	-35.8038135894234	-34.3921495006557	-28.3099692749324	-31.8577877378833	-32.3091637722659	-31.7255639100992	-29.0151072787813	-33.7284592941176	-28.4025234406544	-34.2393140022691	-34.7772928319528	-36.8864817532091	-32.8797022203866	-2.70163059783529	-33.3428788026197	-33.8541642003041	-35.883273067393	-33.5043737896208	-33.5371055672208	-33.7696927418925	-26.8185202497645	-32.4373851253611	-33.0351442922912	-27.3454969269243	-28.1132235433821	-24.7597335783188	-24.5783388452155	-19.2113943947517	-16.3399751796619	-27.6590355823971	-28.9171183681845	-28.7708847332295	-29.8223683811258	-29.3785525083612	-28.917952136115	-28.9863597165189	-28.4665047909304	-28.4838814266789	-29.1388461708595	-29.7081475112422	-28.586734025517	-17.993323694431	-26.0063037135123
-35.2605549613675	-34.8024819941893	-35.2485755697721	-35.5666666873893	-36.5770867309118	-34.538579976067	-30.1778948722425	-35.632659827989	-34.5879313296387	-28.1892466300916	-31.8854540810926	-32.341056485648	-31.6890789568992	-28.8679841028409	-33.6835298577087	-28.1691587872502	-34.1515286541476	-34.7377487040396	-36.7692245179419	-32.641987382149	-2.60025711532391	-33.3890859367757	-33.9083299945365	-35.8447059128435	-33.6525895836356	-33.6182411955183	-33.6679421800948	-26.7714168934127	-32.2794698878749	-33.0236871814289	-27.1218318964319	-27.9682355155736	-24.637191329972	-24.4904057000017	-19.2346886712095	-16.2378504081058	-27.7113654510287	-28.8956074566255	-28.8400816864152	-29.7039313222497	-29.2032205274412	-28.8265854777008	-28.8104985121054	-28.3192262462013	-28.4719710855532	-29.0251515686224	-29.7505420837501	-28.6689648458049	-17.93497628935	-25.9215322805432
-35.2713988381026	-34.9409525165475	-35.2790267161501	-35.6142918486848	-36.5406957534682	-34.5693033675957	-30.2038823210753	-35.4639033926435	-34.4157061623964	-28.2765947697454	-31.8383936723429	-32.6060828106743	-31.7725689195791	-28.8790481046008	-33.7694651339346	-28.1773988158945	-34.3788919055783	-35.0343867813284	-36.8340213146106	-32.6903724508446	-2.62861465629028	-33.3176249531035	-33.9112457585228	-36.0737751464113	-33.5586188457028	-33.5406148510405	-33.6253784749908	-26.8105917887811	-32.3531184685761	-33.0856520937096	-27.0242735589949	-27.8580840014181	-24.6487825696733	-24.4807452156239	-19.1874358779134	-16.2178972769762	-27.7101691070363	-28.8249422351108	-28.8487075735392	-29.5937303731141	-29.1849944159682	-28.7899228411905	-28.7002291843048	-28.156672094364	-28.3211440343132	-28.8278099322188	-29.49355705151	-28.5589801272292	-17.7767751262779	-25.7960950664468
-35.3087728947351	-34.9682223267335	-35.3334310819672	-35.6730992300829	-36.5944159435138	-34.563381456178	-30.1085586265671	-35.4510666339823	-34.5585475803336	-28.2777018118793	-31.781299741904	-32.6161867067782	-31.9244406596535	-28.8863243917654	-33.7599427304504	-28.3194812473595	-34.1939011626962	-35.0750621568129	-36.9448363404423	-32.8353634119125	-2.71084429931882	-33.3171243344222	-33.9220358002066	-36.0486620514718	-33.53386747248	-33.5432826776776	-33.5864384763911	-26.8510274485859	-32.4053416945574	-33.0141269795544	-27.0264628507052	-27.7398760496925	-24.6264577162498	-24.2722451861627	-19.0018459559777	-16.1039939153754	-27.7641844864511	-28.8280223368273	-28.6898912221054	-29.6486868696548	-29.1393353076515	-28.6457461811163	-28.7590071276729	-28.1451036214576	-28.4159227953751	-28.9549988748742	-29.594421804313	-28.634758039319	-17.7372435250098	-25.7565888044519
-35.0502258599254	-35.0616762205356	-35.1510017065729	-35.6948293427195	-36.5710698924083	-34.6323710771776	-29.9373063931708	-35.2521204102627	-34.4775538293284	-28.2524969018319	-31.5921985522109	-32.365474073617	-31.8175586392439	-28.909765756371	-33.8602729411765	-28.2425762270676	-34.3332219030853	-35.1600685915861	-37.0298250815449	-32.8839081680527	-2.56738923341045	-33.1795261216382	-33.8359521749876	-36.1515505687855	-33.509621226101	-33.4893602091307	-33.4411509949821	-26.8202528445369	-32.5421528536314	-32.8929033485074	-26.9898106072938	-27.6557001748119	-24.5871912054374	-24.4139640552995	-18.9901144034271	-16.0948738848205	-27.6282193629645	-28.7759813817117	-28.6602632981493	-29.4938807902852	-29.0883480549199	-28.5560007401382	-28.6273253094911	-28.0019348744082	-28.2500708508412	-28.8143791443222	-29.4489658548868	-28.5302050041932	-17.6120076888408	-25.8157498903492
-35.16135865881	-35.315256277907	-35.1709065826685	-35.8455642300305	-36.6238290500456	-34.7807113709374	-29.9258676783399	-35.2361102685975	-34.4584891315075	-28.3654230359253	-31.7431554167134	-32.4538395993402	-31.8965096451857	-29.0504118553223	-34.0276018694601	-28.2736394364439	-34.355432345235	-35.1290381875344	-37.1145495984074	-33.0967500634802	-2.69606775466601	-33.183103161109	-33.8877904102818	-36.1782034214429	-33.6400231866136	-33.3192810716048	-33.4216694528221	-26.8812845098363	-32.4899738357314	-32.9498083001253	-26.7855528384554	-27.6548887922372	-24.7865948921874	-24.3979230163385	-19.0450234644821	-16.0427493875137	-27.552324241797	-28.7001315179687	-28.571188826006	-29.5112143566616	-28.9525661515313	-28.3086728870369	-28.5739503094911	-28.043977810796	-28.0965624279504	-28.6783516824042	-29.5375101807234	-28.5503529337451	-17.5795203763016	-25.9139471096005
-35.2264602945925	-35.2781429249168	-35.3899850968703	-35.956330499689	-36.6845096489181	-34.7880763315119	-30.0464847207745	-35.1808010191805	-34.5571883748992	-28.4324152787486	-31.6417652462136	-32.4405771687752	-31.8707042050824	-29.0017059635219	-34.0853552941176	-28.3816696465997	-34.5848627358448	-35.1467420707284	-37.003969615516	-33.1755169549323	-2.66575997013379	-33.1984794260991	-33.6506465220516	-36.2068205816555	-33.4706962646544	-33.3052880885568	-33.5030225628699	-26.8350363838993	-32.5669363909827	-33.1923187603763	-26.7327028310318	-27.8381674375905	-24.8388414919879	-24.4987852248036	-19.1473175531971	-16.066114348607	-27.4488927477638	-28.5295646064389	-28.2931197477982	-29.3472235635021	-28.9285809983897	-28.3027534499722	-28.5557135776475	-27.9843893357433	-28.2184706879805	-28.6091766842866	-29.4025626565277	-28.3193952368837	-17.4167429115128	-25.9825627640348
-35.2582235076761	-35.1059964811	-35.4165399150356	-35.9266087712917	-36.8439672999436	-34.706140717755	-30.2061705606944	-35.0670694033769	-34.3006578618597	-28.2807035088878	-31.5487565692418	-32.2979821613237	-31.8391241760614	-28.8775602721641	-34.2433052106452	-28.2872952176579	-34.4881232352145	-35.1108769572931	-36.9833256735433	-33.1150487849007	-2.74608918987779	-33.2842097368624	-33.5558883063745	-36.1674892583724	-33.3158747939637	-33.1651337215265	-33.3618863661413	-26.9553380056538	-32.4627230314333	-33.1240590201166	-26.832425711369	-28.0838640448313	-24.9320445934376	-24.5838268319595	-19.3071727137627	-16.2159268383916	-27.4024834251127	-28.580851079891	-28.4376119680377	-29.3091008070829	-29.1088260927808	-28.3082911401916	-28.5757006557515	-28.1090023669048	-28.358184684327	-28.7088810503688	-29.4033672701627	-28.3180208959724	-17.4655473071172	-26.0580410607357
-35.1423115682674	-34.9940339142075	-35.4032703257782	-35.8463197129297	-36.7985711063821	-34.5095579649708	-30.1660395325519	-35.0594739376763	-34.2583169671696	-28.2507867045148	-31.5160915938861	-32.2318353641707	-31.8803358847067	-28.8563159573954	-34.1373993539131	-28.1632365189309	-34.3975219473497	-35.00346328533	-36.8572026264208	-33.0131592411515	-2.78700897285428	-33.2618225715668	-33.5946259038012	-36.0765177722401	-33.2890487095011	-33.3015387391385	-33.3058750186848	-26.8300366443431	-32.4246918785013	-33.0117207537318	-26.8772351255549	-28.0215461426409	-24.8780117240142	-24.4984730907926	-19.1901918005559	-16.058717367453	-27.3289973380657	-28.4036732244013	-28.3264655211131	-29.3097837930552	-29.2482098926711	-28.404112878666	-28.5451266793541	-28.1737087103185	-28.5225171410336	-28.9229313557618	-29.6036989446915	-28.4213436704483	-17.5188806164309	-26.0153440129707
-35.2420699537873	-35.1737015609259	-35.3053720050441	-35.8253024954352	-36.7871267745482	-34.706421068463	-30.3625980005677	-35.1331106771323	-34.3678886310905	-28.3883189076765	-31.4856005406335	-32.2504429493879	-31.9468819974197	-28.9960879385635	-34.1960810181381	-28.260874079972	-34.4562398532431	-35.1086713294059	-36.967366663695	-33.0637374594766	-2.76952809853734	-33.3307891852393	-33.6861452644185	-36.1837036105144	-33.2391682854882	-33.3449857942453	-33.5333413950114	-26.8984436487135	-32.3553173817878	-33.189923323114	-26.8857525242122	-27.9877807851548	-24.7685575270002	-24.3944603285915	-19.1314493095074	-16.029537659224	-27.2153942280071	-28.4008329877149	-28.2693839268888	-29.1496433004669	-29.2058515404549	-28.5387079747562	-28.5665236335134	-28.1504683581466	-28.3769766972255	-28.9242826298789	-29.6115318129751	-28.5482952549261	-17.6246723704307	-25.9538713132741
-35.3887015302333	-35.1444200461202	-35.1515908566151	-35.722283033151	-36.7831800358465	-34.6983495412844	-30.1615169194866	-34.9809278065168	-34.4764046513266	-28.2800638728441	-31.4137276114894	-32.317343960304	-31.9850139027167	-28.9560418264248	-33.9870045832172	-28.1028127700713	-34.4786166229148	-35.1142992251065	-36.8345343856667	-32.872587684293	-2.70189281089627	-33.4060681226207	-33.8075640170929	-36.1743283550415	-33.3724226530188	-33.3498641879105	-33.4879357744008	-26.8401025179487	-32.3013688958291	-33.2428191705486	-26.9497344765779	-28.1646585227566	-24.701926499901	-24.526869549805	-19.2204171907072	-16.1467503317116	-27.3042597540182	-28.457565840047	-28.3177907784699	-29.3327589677081	-29.1507786927728	-28.6220439998795	-28.5305833740072	-28.1813576724167	-28.3117045862856	-28.8008174153081	-29.6664597179793	-28.4996285956087	-17.7777615711712	-26.1069846418557
-35.310413080745	-35.2521116238189	-35.0705741517347	-35.687340331962	-36.7131763506097	-34.7955817726894	-30.0403278195692	-34.7121387542967	-34.5368333961358	-28.2985973726297	-31.322336904922	-32.2501401389304	-31.9562930613146	-28.9967436599068	-33.9798890364489	-28.1639285111426	-34.4528604454539	-35.1279293913184	-36.9495484555502	-32.8691028485322	-2.71569899532245	-33.2918835764842	-33.8487744016437	-36.168325638415	-33.385850179063	-33.2070481343988	-33.4928366772485	-26.9145985778778	-32.2318688586273	-33.0661206232044	-26.9144145328318	-28.3147287166672	-24.8114809467398	-24.40657934705	-19.3036003356024	-16.1683865364395	-27.3472749300389	-28.412387919698	-28.2532311298177	-29.3157999744728	-29.1059754356285	-28.5316929291957	-28.4776434913092	-28.0315289583848	-28.2692557201416	-28.8372671194501	-29.6445009886023	-28.4859446772012	-17.7487801208152	-26.0384589582271
-35.3211732283465	-35.1462002019075	-34.9558581203384	-35.7582549533674	-36.6192667924646	-34.7794829024187	-29.8886103450921	-34.736365261247	-34.3916345594292	-28.2773698968835	-31.284985822188	-32.3496841064038	-31.9484861890995	-28.9089460190401	-33.9428174920911	-28.2216017276036	-34.4236046639132	-34.8971201411256	-36.7818347286492	-32.9074273162969	-2.50232994572458	-33.1991509713442	-33.7135280535819	-36.1315420047027	-33.1997542729293	-33.0157928783059	-33.3221903728659	-26.8493269412691	-32.2835620808474	-32.9056985513171	-26.8851010930755	-28.1549243273543	-24.8273872096037	-24.4640867443752	-19.3282573963091	-16.2810781501571	-27.1727732436065	-28.3190474670755	-28.2524604872921	-29.0791182078756	-28.8970874067054	-28.3994221634867	-28.4319969716164	-27.9989113696416	-28.2356409938227	-28.7779289221731	-29.5388782182039	-28.3107558451427	-17.6438733927963	-25.9867363018324
-35.3890804209219	-35.2272746545485	-34.8989617486339	-35.7563398520388	-36.7306015144924	-34.7995957638677	-29.9481717867432	-34.7194964885935	-34.3998526245438	-28.255749682713	-31.4385052440855	-32.3034778989071	-31.8064785448344	-28.8861118272215	-33.842727811989	-28.1424653686451	-34.5115083585102	-34.9197202436295	-36.8257043099109	-33.0886857486173	-2.51027380300469	-33.2686906160819	-33.8170094039033	-36.1574088409715	-33.2994028446091	-32.9687612697077	-33.2792008939811	-26.817458141011	-32.3431725363991	-33.0685092365668	-26.5971213233426	-27.9236000157147	-24.6841855864876	-24.2588023714173	-19.3119489539859	-16.2022716513506	-27.1371320013064	-28.168902338801	-28.1334610757747	-28.956735941777	-28.8838671936759	-28.4041053935368	-28.3405342492	-27.9246893357433	-28.1781474870914	-28.7498051389465	-29.3932691345446	-28.2169839991732	-17.3595502579346	-25.8243802646807
-35.5034112874822	-35.3537736479601	-34.8621176983752	-35.7585283018868	-36.8724778696004	-35.0287249036032	-29.8978820927748	-34.7211907511702	-34.3592624330074	-28.1691057124758	-31.4061233543217	-32.2537468775115	-31.5964052452939	-28.7145895510666	-33.8314861352391	-28.0346816764759	-34.5511045064593	-34.844663262521	-36.9047628780854	-33.1279474935838	-2.54239204411557	-33.127284682461	-33.7665203568058	-36.1034982684264	-33.2700890965638	-33.0510967490266	-33.1907255893929	-26.7803554043254	-32.1411603951851	-33.0087893486116	-26.6108230921429	-27.9523860620481	-24.8441303611606	-24.3781244239631	-19.2828652399679	-16.2975528219282	-27.2094973707561	-28.2180523849042	-28.0648992033617	-29.0549503090018	-28.878907537947	-28.4209392672732	-28.3664010670668	-27.9024723546113	-28.2535210528027	-28.7676279256826	-29.4305387156694	-28.2297048111991	-17.3442088759631	-25.9068413315909
-35.4069868747148	-35.0482243267798	-34.7778016898967	-35.7318106278241	-36.8184207378659	-34.7791977710248	-29.8778540345595	-34.7920818224611	-34.1597591346876	-28.2278890357005	-31.1524937862154	-32.1660938634513	-31.623896755679	-28.6408030100154	-33.7215770031246	-28.0661598730359	-34.3729763770198	-34.6677032373648	-36.7211644555502	-32.9947340318735	-2.30405977897811	-32.9862630287128	-33.690838538624	-35.9733457517235	-33.1080188810015	-32.9499740780204	-32.9884725530966	-27.0293265025074	-32.1084423097309	-32.6973914582762	-26.4007982161738	-27.9717322541835	-24.8378339853744	-24.4453595380776	-19.3386088420374	-16.2541524150214	-27.2644241761416	-28.0820494564966	-27.9391397642993	-29.0427735890439	-28.8284126482213	-28.5221951542433	-28.3589742028512	-27.9085846845805	-28.0380337225769	-28.6396420983174	-29.3703381145922	-28.1628379627837	-17.2581351457585	-25.8315312743383
-35.2997561879877	-34.9954243951235	-34.5484577067889	-35.6479685439443	-36.484927235696	-34.645884060588	-29.890567552398	-34.8235849363557	-34.1114266203461	-28.2489536042816	-31.135902962514	-31.9939505201554	-31.529006080452	-28.6409290568971	-33.6603313420218	-28.1191933441216	-34.1072661048807	-34.6131495311011	-36.7588070800561	-32.922891848354	-2.17175675304434	-32.7209907483821	-33.6354673141038	-35.6871167686174	-33.0655482490359	-33.0638906586773	-33.1255345851581	-27.0807810773421	-32.0519331559132	-32.6323526299783	-26.3591563800583	-27.8307155594273	-24.8494785817647	-24.4603163715081	-19.4476407700586	-16.3080042091974	-27.3735140252056	-28.2099218082698	-27.9257826723534	-28.8598242585817	-28.8313907046477	-28.6623082326543	-28.4528416582649	-27.9499383397274	-28.1235975308146	-28.6151970405031	-29.2737598072031	-28.207618384805	-17.1983750338838	-25.8549718687232
-35.2772688220731	-35.1085966508194	-34.5876980670418	-35.7886211811438	-36.5604564429502	-34.6237462164762	-29.8527466178625	-34.7595830207077	-34.2147307363536	-28.3897260894122	-31.2216851038929	-31.8051088303328	-31.4547154647587	-28.81296393765	-33.6367119374743	-28.0907126014789	-34.1778143800636	-34.6821853386771	-36.7402749798221	-32.9163454293435	-2.17100844317924	-33.0841690616486	-33.8084341749876	-35.7757750311276	-33.1693289666225	-33.0541680247366	-33.1361886917227	-27.207743280451	-32.1378847435568	-32.7320810693746	-26.3698177586382	-27.9791296681942	-25.0073895205381	-24.4764543820132	-19.3111094029169	-16.3575833605754	-27.2225504038839	-28.1279115154453	-27.8287529335846	-28.8644103953365	-28.6541313583689	-28.4237606063351	-28.2120137533519	-27.7981171707949	-28.0459498484266	-28.6051152881413	-29.3193680702851	-28.2187237165056	-17.1644712133996	-25.9891134650795
-35.1900667503122	-35.1728335794963	-34.6304950819672	-35.726605798161	-36.4445620073381	-34.5855259019668	-30.0248475449943	-34.8766324810358	-34.2701514048131	-28.440036950728	-31.3865767221973	-31.7349064351826	-31.3885814683901	-28.943820024734	-33.6693339689082	-28.2707281307065	-34.1292498731525	-34.7181337078652	-36.6796924555502	-32.8948649385549	-2.32002041438259	-33.0047838499768	-33.664781792822	-35.8226595374788	-33.2115143748775	-33.0896183512729	-33.0907704523461	-27.2164791910726	-32.1220582167522	-32.7578577612527	-26.2560078922235	-27.828134073117	-24.8652417750401	-24.370352088209	-19.2781183119281	-16.2526509822944	-27.2332629685491	-28.1866487104537	-27.840616904314	-28.9541127758198	-28.6975562668177	-28.3351270223752	-28.0659511971605	-27.6782328140042	-28.1599357445679	-28.6614428346944	-29.4222492232988	-28.2097864949165	-17.138700675488	-25.9229172137222
-35.3048000505039	-35.0932822162529	-34.6621303599356	-35.6366649478495	-36.5383637696625	-34.4297783303782	-29.8976963214799	-34.6829012959327	-34.1587258403928	-28.2809620170965	-31.2455432207658	-31.7699821613237	-31.3893700374849	-28.7369522274491	-33.7796798224195	-28.0512734478297	-34.1720545079367	-34.6141757258334	-36.6993994717414	-32.8922788020636	-2.12885984204555	-32.9149068322981	-33.6053276778034	-35.7551315287649	-33.0668064078548	-32.8960271698217	-33.0678690361901	-27.0283759860602	-31.9492585656787	-32.6226325174157	-26.3030067488205	-27.906025594192	-24.9198900320346	-24.4469956183956	-19.3414993269473	-16.2363269724945	-27.2223085949086	-28.2443238029852	-27.8484443185263	-28.9702343209602	-28.5077667793449	-28.3223134974386	-28.0073464904923	-27.6570868373449	-28.0991012094845	-28.6762597352259	-29.2482394262724	-28.1531933353759	-17.308875717837	-25.9972913120265
-35.3975162516023	-35.259882043245	-34.7670666555713	-35.8151634074949	-36.8942731752836	-34.5333264643613	-29.9909585438521	-34.7207376204312	-34.285935689914	-28.4028073154827	-31.3509443315753	-32.1118402694318	-31.6027751273117	-28.8642373476389	-33.7995606837753	-28.2985585312673	-34.3413098291764	-34.7671524129011	-36.8223823289679	-33.0562111335364	-2.26288301460449	-33.0651285617882	-33.7646653247161	-35.8220346167432	-33.2366851657417	-32.8823987756249	-33.050622710335	-27.1464440976725	-32.2601200161897	-32.6756548462557	-26.1687493147138	-27.8810542534626	-24.9243489629342	-24.5957583882393	-19.4441655841383	-16.2662456044559	-27.2612406701811	-28.1617766792591	-27.7573704599486	-29.0353600578609	-28.5599099744245	-28.3563949426671	-28.0280789231573	-27.6940378205918	-28.1049045588375	-28.7061428590951	-29.2166668284687	-28.0732260403074	-17.2728046478473	-25.9740934527397
-35.4484259755992	-35.4433929735681	-34.9313834797573	-35.7353892884339	-37.0006457894592	-34.9965137614679	-30.2930440130826	-34.6992480080281	-34.3353414612792	-28.556279451525	-31.4283492028857	-32.1954751780835	-31.8564230788626	-28.9150438505796	-33.9841931111814	-28.3954705423332	-34.5844097167561	-34.8796748121596	-36.9031506228809	-33.1273339448921	-2.42262349509862	-33.2110384534859	-34.0139199663987	-36.0070872483221	-33.2629930520003	-33.0724017226649	-33.1264607641656	-27.1366721454042	-32.5776702204221	-32.7412739842569	-26.2337176125964	-27.9279398383032	-24.8801327524413	-24.6908493570015	-19.4874643629091	-16.3325295041401	-27.3005863061628	-28.1935559073031	-27.8481476490346	-28.8975341097061	-28.6198606612861	-28.3524745973894	-28.1854364963942	-27.7119518866253	-28.0982743511844	-28.7432176085215	-29.1422999161707	-28.059462052874	-17.0837117887289	-25.9410416873893
-35.4792669558158	-35.6313208192212	-35.1113609762467	-35.8663697115784	-37.0505226119401	-35.1045318942256	-29.9333381115396	-34.4724372617594	-34.3112016547005	-28.4566672755566	-31.3743653442036	-32.2580140358929	-31.8690458985319	-28.9484182575538	-34.0087971545828	-28.3520297190056	-34.6831471261885	-34.91220389814	-37.0396924555502	-33.0521365998205	-2.29364133617689	-33.1754137447405	-34.0457603862444	-36.0378631103911	-33.3043786071566	-32.9604492366646	-33.0372938014795	-27.0398920930383	-32.6367348976783	-32.8877033757609	-26.2716318112893	-27.8866083447299	-24.8291453430247	-24.6669139574522	-19.4393855342057	-16.326943899974	-27.3603328642204	-28.244724732792	-27.8631984245412	-28.9101450951813	-28.6984682359457	-28.3625308716569	-28.2056253094911	-27.7094494774046	-28.100084758975	-28.7515553487034	-29.1792150572551	-28.0293495544671	-17.1093322244899	-25.8263311107726
-35.4680709803407	-35.7518794975422	-35.2444973291582	-35.9615358206838	-37.0704454051379	-35.2628415412844	-29.644687426399	-34.3957009773114	-34.1588335129802	-28.4186844972378	-31.2493659285791	-32.2867979989243	-31.8091665213782	-28.9034771709494	-34.0786103173016	-28.3618507076225	-34.7565897817388	-35.0895080668395	-37.2328846379606	-33.09085423362	-2.1976279293326	-33.0493444286001	-33.9823903255081	-36.1851004933553	-33.2727742033499	-32.9071243434853	-32.8681478244974	-27.0019067151451	-32.5480903827342	-32.8269367005757	-26.1724024226614	-27.7810184790252	-24.788843027673	-24.6406011167456	-19.326019285413	-16.1336778419354	-27.2743149096946	-28.1935411203693	-27.8220096339869	-28.72401826002	-28.7315627814757	-28.3299273184522	-28.1075555547227	-27.5987277972818	-28.0310898909491	-28.6693484260322	-29.2060619472225	-28.1182650953441	-17.2393102452766	-25.8512315754933
-35.7151811334848	-35.8923068818385	-35.4984157716224	-36.109325294368	-37.0942973701978	-35.2487249036032	-30.0200111911723	-34.7363030960415	-34.3906190065171	-28.5874641733873	-31.4921648310765	-32.4421391380679	-32.0824504777695	-29.0751778320616	-34.227077691594	-28.6097591161447	-34.8583837504895	-35.2688032331332	-37.135864704354	-33.1468297532677	-2.37178669588367	-33.3231550074806	-34.0782384444177	-36.2964215570273	-33.4336459872359	-32.9424923413847	-33.0023492645634	-27.0576626154264	-32.6746434497654	-33.0575089547973	-26.2808432832232	-27.8442610700151	-24.8076293189418	-24.6833872213227	-19.2004687916915	-16.1187258104277	-27.2966819023769	-28.1590034697883	-27.7563505239679	-28.7835206943045	-28.6952569012252	-28.2223779417529	-28.0426434913092	-27.7196779350919	-28.1151490764361	-28.8322247428698	-29.2925937840371	-28.2111741955977	-17.2689410211537	-25.9377626176219
-35.8265364822034	-35.9529822705851	-35.5842871138397	-36.2470276006245	-37.0606097912591	-35.2789430178769	-30.1497328115405	-34.8644999895949	-34.4674461532144	-28.6874982693598	-31.6113725504632	-32.5663385655932	-32.2373528617209	-29.0852933358648	-34.4771885055295	-28.7338463558961	-34.8413748396245	-35.4627993328652	-37.2628395143737	-33.2071289891277	-2.57381763625023	-33.4753816314216	-34.327247018037	-36.4886009133537	-33.6742336796204	-32.9181746381773	-32.98423418978	-27.2031755853512	-33.0041751687755	-33.3103019536536	-26.4009420111705	-27.9771402364452	-24.921336184182	-24.6759364711353	-19.3577435799572	-16.0763248115364	-27.1423283052351	-28.1024170169136	-27.7049530107024	-28.8468464621845	-28.6674767206802	-28.2688611514315	-28.0908319276247	-27.7977764198921	-28.134455166125	-28.8378934834342	-29.2593095907529	-28.2853597559365	-17.3883179115128	-26.0017070620663
-36.1641176316081	-36.043710853106	-35.734609131554	-36.4210448581782	-37.3952674428071	-35.4480679132038	-30.162610313564	-35.0695922124799	-34.5274116959849	-28.768697268527	-31.7327166411569	-32.7827157678811	-32.5168716927672	-29.26571899716	-34.7047368259716	-28.753380853017	-35.020946769714	-35.6995132997019	-37.4916300947484	-33.4143742387785	-2.60320272065349	-33.4992813342902	-34.4088526604245	-36.6685314496351	-33.7571054819742	-33.098602649449	-33.1413543013069	-27.3736175673193	-33.0722336575413	-33.3918333234831	-26.2935591051696	-27.8289725449045	-24.9837127720769	-24.8010375246873	-19.3082447936585	-16.0508697237903	-27.211819253334	-28.1217046686319	-27.6328134609269	-28.8515063233523	-28.6493217391304	-28.403624904304	-28.0028573950526	-27.731894072927	-28.0008671904679	-28.8481546934146	-29.2577540351973	-28.1962267689661	-17.3318407217318	-26.0762085635678
-36.144169570702	-36.0152891129964	-35.6026363788955	-36.4094765777489	-37.2914057499359	-35.3350458715596	-30.2180948662546	-35.1460561239701	-34.4968508253084	-28.8823713043347	-31.7042811395007	-32.7880534408786	-32.513932917257	-29.4967820240689	-34.6116155385461	-28.8394830918215	-34.9728082854577	-35.6738189064211	-37.5042522749633	-33.3186669535077	-2.62328063561774	-33.4934229613304	-34.6774423122089	-36.5967084062921	-33.716707876765	-33.1531481670892	-33.2546454913531	-27.4036960960267	-33.2127365286548	-33.3088845821261	-26.39987660781	-27.8666243273543	-24.9964832506648	-24.5451576530062	-19.4201057730372	-15.9742054640777	-27.2259204731368	-28.1789881487931	-27.8240094978922	-28.9236424403998	-28.6600771808718	-28.2522737730194	-27.9062002265448	-27.6386123629102	-27.9493706162682	-28.8301108720216	-29.2200540915989	-28.2054231155933	-17.3771217528227	-26.115293130798
-36.1759085224641	-36.0270481635651	-35.5783561083195	-36.301944360281	-37.2506038843173	-35.3265443881851	-30.3003901589232	-35.1537524431745	-34.5279182168893	-28.8509960146554	-31.8577500805605	-32.8460897032231	-32.6015047308881	-29.5675676793244	-34.5900708366396	-28.8450285663028	-34.9980175638908	-35.7561858817782	-37.5132767928996	-33.0740966706308	-2.69386615256304	-33.5923952760578	-34.4414492792347	-36.6948921263709	-33.7690298233987	-33.0706334186797	-33.2338034290255	-27.3455234838745	-33.1370011889092	-33.3643566750683	-26.1927848948367	-27.764384355962	-24.9607735783188	-24.5763164992818	-19.5035874261244	-16.0637440748611	-27.1497603560883	-28.2130484124466	-27.8527289639135	-28.9042181979756	-28.5791840670403	-28.2560161350247	-27.9331821670144	-27.6742332771548	-27.9487900045616	-28.8016888515641	-29.1719255192204	-28.1379270071884	-17.1204800757852	-26.1534164637757
-36.1715755438313	-36.0319904116977	-35.6450184862225	-36.3843300511579	-37.3710335767672	-35.4096593314942	-30.2789102476479	-35.1139829232823	-34.6047641205188	-28.8072358230479	-31.8576328255135	-32.838449261957	-32.4908308764406	-29.5482051266314	-34.4841465525954	-28.7873923441618	-34.9818869204035	-35.8447594477138	-37.4768734644523	-33.2282042514159	-2.65630764701012	-33.482579880899	-34.5391128067288	-36.8133533427427	-33.8508032733522	-33.0389246694137	-33.1487363223542	-27.3135607246701	-33.0071766755034	-33.3379336095642	-26.3388223027309	-27.8325425288376	-25.1581253308961	-24.6860163464047	-19.4864347134259	-15.9071851633624	-27.2113898534499	-28.2868570238794	-27.9261415041439	-28.8771461259035	-28.5866695930702	-28.4040791629791	-28.0449410651181	-27.719102835088	-27.8904018807376	-28.7075609755365	-29.1058764570204	-28.0712235616545	-17.2174494050193	-26.3328824523326
-35.9821496737426	-35.95982077844	-35.4591015772311	-36.3963675996586	-37.2730906751987	-35.3779268472873	-30.2571786266127	-35.1843547289394	-34.6557169509731	-28.9846908591836	-31.8533355845375	-32.9385006918829	-32.4162320506089	-29.5332354429784	-34.3591848905302	-28.8818951526243	-35.0877302432681	-35.7935087558498	-37.5498748263709	-33.2285779049778	-2.63518253278811	-33.5676216337422	-34.6747998595028	-36.7328703808523	-33.9591548993979	-32.9655561633217	-33.1786991421201	-27.3847397866032	-32.8900829673927	-33.2182139910253	-26.2771752139221	-27.8301336647037	-25.2585459598728	-24.6980783410138	-19.4907866506836	NaN	-27.1160541849996	-28.2102755516975	-27.8525712099028	-28.8287163802272	-28.5387524321997	-28.3343032889202	-28.0753395952053	-27.7594527865782	-28.0129766972255	-28.8372900245847	-29.132260410425	-28.0846913423261	-17.3856824816772	-26.4301274824868
-35.8429427873792	-35.7682049309914	-35.2730340650181	-36.2675563796406	-37.2380218071917	-35.2705823244802	-30.1060896677545	-34.98769085163	-34.5896569708588	-28.8648064778449	-31.7981642558242	-32.6549992623009	-32.1985300078396	-29.480041506334	-34.1175181900452	-28.8046016692708	-34.9349212068922	-35.6610742484057	-37.2726172034168	-33.1151373631936	-2.54499529013839	-33.420663508856	-34.4912888622941	-36.7015936860904	-33.8869695982703	-32.8881728070022	-33.0864996843106	-27.346806610282	-32.667510344065	-33.0474506367893	-26.3648691329641	-27.943336408694	-25.2475156794861	-24.711655281758	-19.3839491355653	-15.9930338345865	-27.0436436538465	-28.0570876674698	-27.7226406129768	-28.6439720317125	-28.4589457992808	-28.2809659312051	-28.1404416777775	-27.7084222124557	-27.941564845458	-28.6918786220322	-29.0388155319662	-28.1113271754983	-17.4218536594701	-26.3733495741436
-35.6845440148633	-35.5560041249026	-35.175356306457	-36.1949590711176	-37.0654077816777	-35.0981102555701	-30.1060452213734	-34.8981180631028	-34.4523756142452	-28.7857214604804	-31.5149418610731	-32.5143649790776	-32.0536311041014	-29.4224539863088	-34.2040199466856	-28.7270326647584	-34.8664625524162	-35.4977563082736	-37.0609216914306	-33.1368053751675	-2.51615596868777	-33.2818999985852	-34.4625924548109	-36.5511723547051	-33.6865991410517	-32.8962617625152	-32.9582041955987	-27.3299744286132	-32.5770168628904	-32.9665317969423	-26.3955658052441	-27.9768037969609	-25.3146761070544	-24.7568047393038	-19.5518347751056	-16.0835459256249	-27.0701727619367	-28.1243303068356	-27.7077782276557	-28.6019642785617	-28.3610157282015	-28.3011774948599	-28.0433395952053	-27.76158615142	-27.9698467530721	-28.8179784227026	-29.2694503775024	-28.2218619244964	-17.4395512501104	-26.4999292842886
-35.8128642154709	-35.4876728052535	-35.0985312922203	-36.1835102513453	-37.0823920550329	-35.0899394548291	-30.0960455129951	-34.9508684496685	-34.5271194003213	-28.7204374688727	-31.5475618158602	-32.3901105397021	-31.9868128503027	-29.3926304734253	-34.2354335859326	-28.5626889458809	-34.8541662913563	-35.5098937078652	-37.1105358290442	-33.1023432602332	-2.50641707153759	-33.3140106729809	-34.4095321979059	-36.5182582916153	-33.7493269147618	-32.9485337437068	-33.0335535513322	-27.2898108323266	-32.4703881657917	-32.9320918560003	-26.3984710690201	-28.1060247322733	-25.475621547765	-24.9228122912741	-19.7196149717876	-16.1901345945077	-27.1352328300477	-28.1428304947711	-27.6970631185178	-28.5916264211768	-28.4482467391304	-28.4070279408075	-28.089125704748	-27.8804393357433	-28.0656037034071	-29.001785563363	-29.3161888903151	-28.3523718417041	-17.4511127228336	-26.5421973055755
-35.7770019285718	-35.5983403995115	-34.9986650889749	-36.2521079785612	-37.1659427996551	-35.1285488484437	-30.2366942244511	-34.9941254339383	-34.5988524865122	-28.6923808385361	-31.6381034895711	-32.1725966637937	-31.8662559421725	-29.3807501862733	-33.9833552941177	-28.6397733796233	-34.7387577500648	-35.3006688430003	-37.3243436183409	-33.3194274382235	-2.61310983951398	-33.3396071477556	-34.3389246630259	-36.3617482652713	-33.7793936738807	-32.9891421035433	-33.1772000174795	-27.3902500270777	-32.1669375525455	-32.9830904645564	-26.4718768108935	-28.0975554641164	-25.4112863733498	-25.015892135446	-19.770823410424	-16.1091329477664	-27.1807833069079	-28.1978519609847	-27.6641355761935	-28.6930141078871	-28.3430059496567	-28.4391441118278	-28.0498524438392	-27.8267214630047	-27.8986018876775	-28.9994111930389	-29.3058473439757	-28.3022953236853	-17.4528588328009	-26.5096415649903
-35.6096795574604	-35.4257040245098	-34.7663263931218	-36.0952021679775	-37.0627141489715	-34.8681465343453	-30.222051837763	-35.0179917117318	-34.6266628246389	-28.8469616502587	-31.5251767523799	-31.8625948938445	-31.6227085578646	-29.4301945216356	-33.8092210659297	-28.8211711575075	-34.6446734872357	-35.1984243328652	-37.1706734218753	-33.1857844244744	-2.59938594895833	-33.4299527038578	-34.1554172779625	-36.1919475835177	-33.5829168085979	-32.9091218102881	-33.097558978827	-27.5938703221933	-31.9311743234669	-33.0001252119892	-26.3829809411936	-28.0885628408678	-25.3962853024567	-25.0464065016711	-19.5011363825891	-15.9889141424056	-27.0917424520457	-28.139184831422	-27.8086348462665	-28.840194811106	-28.4573508476811	-28.4946009302855	-28.1161921985147	-27.8523952361736	-27.8378552968867	-28.9724167952072	-29.2084611059044	-28.219201037681	-17.2648522222746	-26.4217432693531
-35.7270303712036	-35.4021780248814	-34.725973394426	-36.0492659444723	-37.0075074785688	-34.8954133967061	-30.1573919194866	-34.8211451508852	-34.5310306250482	-28.8667258060037	-31.5075521961082	-31.8764545763133	-31.7099358002938	-29.3324637742731	-33.8205347812971	-28.827473137676	-34.6285449873261	-34.9967786058244	-37.0889010886437	-33.2286761273661	-2.56044694804941	-33.4806528154657	-34.1070382405614	-36.0876730223807	-33.6079135944111	-32.8941247746221	-33.1344852457882	-27.5668696522015	-32.059571978775	-32.9454533292724	-26.3972807878086	-28.0038683184522	-25.2684128236018	-24.8731745660323	-19.4103464381998	-15.9363623055334	-27.0196083542894	-28.0441137877493	-27.9487673675819	-28.7773305652247	-28.4044478929766	-28.5796579446175	-28.1445849002839	-27.9973369372193	-28.0349414190708	-29.0933254517889	-29.2270085284157	-28.2853427642781	-17.3307681542313	-26.2665687400709
-35.6989108376759	-35.4058085935159	-34.6066704782893	-35.9847987327932	-37.0099554815315	-34.8903092032976	-30.1920376742036	-34.7191451508852	-34.4190830957664	-28.75615265529	-31.5334325753074	-31.7578611935817	-31.5917958968217	-29.3752030979649	-33.8977877265501	-28.7381754374381	-34.6175688078631	-35.0518653005545	-37.0024690282183	-33.1685278756178	-2.51620130115171	-33.3859733041754	-33.9744603623448	-36.152328909316	-33.5781633541274	-32.8115304672505	-32.9492191031717	-27.4742027321656	-31.834077919518	-32.8602690709353	-26.3551450831164	-28.0174493273543	-25.3222252505373	-24.752991029106	-19.3600080971107	-15.8806911895961	-26.9462401679882	-28.0321507620501	-27.7992825492243	-28.7438328273325	-28.3071412880026	-28.6184509466437	-28.0657204143862	-28.054237306223	-27.9468708831397	-28.96287193078	-29.1436955556652	-28.3003109471446	-17.3024022243519	-26.2350342053656
-35.7450555812876	-35.444640667608	-34.751640396473	-35.9202350513049	-37.1186559263486	-35.0604175128147	-30.1543042973979	-34.8321968226178	-34.4119489559165	-28.7938596152106	-31.5808660290024	-31.9817421813638	-31.7562346031487	-29.437966237445	-33.9289429229836	-28.8208177852542	-34.7134174820154	-35.2940220799582	-37.1881248105967	-33.1467101050928	-2.5545836540929	-33.4125495848604	-34.0381632733858	-36.3963633877323	-33.7052939389644	-32.7666823173073	-32.87845513853	-27.3575502882375	-32.0064852644735	-32.8406908533996	-26.4297214781905	-28.2168127682145	-25.4349855677087	-24.8682876433394	-19.4338284748828	-15.8832214354906	-27.1383776645137	-28.2436315675965	-27.911691899558	-28.7677466575671	-28.3682974113455	-28.7094978700119	-28.1041779106471	-28.1187754092443	-28.054470203719	-28.9874250871595	-29.2703524212929	-28.3701509444439	-17.3475332729586	-26.3481233593994
-35.7757081613034	-35.4458603127218	-34.8720369747534	-35.9332574380508	-36.9575097469087	-35.1056430896715	-30.1912039537638	-34.9196506453907	-34.3134606964694	-28.8000774138055	-31.6167812490585	-32.0512203503001	-31.8503426656223	-29.4376834651245	-33.904606187613	-28.9243452500763	-34.776870378685	-35.3111587078652	-37.1179998052161	-33.1335439374723	-2.51547991175145	-33.4310401656315	-34.0214360758019	-36.3245525948568	-33.7098690850581	-32.8754904348624	-32.968004649026	-27.3529831250628	-32.1479177313831	-32.9890246427293	-26.5063469298066	-28.1248003696413	-25.4274345128982	-24.7939147773048	-19.453490002008	-15.8190028648792	-27.065748575038	-28.2250495361473	-27.8659303145444	-28.8354827981553	-28.4439197290802	-28.7083178277558	-28.1883696132885	-28.1157368217769	-28.0042830116008	-28.9879487300653	-29.2588572098005	-28.4924055876888	-17.3809636830262	-26.3747246136563
-35.7798191080792	-35.6138446958851	-34.8165119494371	-36.0544041333724	-37.0537566179198	-35.130785390341	-30.3267369967067	-35.0954170402862	-34.4281101968217	-28.9335026916976	-31.6393984303095	-32.0678462917585	-31.9087184144345	-29.5968325426288	-33.9904798492778	-29.2028807069717	-34.9122013241996	-35.3606753691659	-37.2085947111893	-33.0782772524979	-2.64207708918234	-33.3881178414725	-34.119859517645	-36.4771903411057	-33.7293061433885	-33.0918265113014	-33.2525884610865	-27.5194632745312	-32.1833531349964	-33.0982847572851	-26.5580313812885	-28.0608884630085	-25.4829714363512	-24.8950783410138	-19.4522483486289	-15.869135147707	-26.9635600602363	-28.2427290941584	-27.9284743599443	-29.0078364789195	-28.505137478094	-28.6668900165766	-28.2587322862352	-28.2765530288188	-28.1425971392452	-29.2286347146898	-29.4060776289163	-28.7203552658102	-17.4872634018806	-26.4791647915349
-35.7568939675662	-35.7392474103479	-34.9517068466731	-36.3205588999396	-37.1755720223744	-35.1577149230487	-30.3852659630979	-35.2013319555994	-34.5479527793442	-29.0732257429045	-31.6767876238145	-32.2376984677445	-32.0249489617452	-29.7332466907054	-34.0392360888196	-29.292852360515	-35.1439250571347	-35.4372403324709	-37.1345504100957	-33.2322587064767	-2.73025790764159	-33.5028499395191	-34.0902127650028	-36.4575014495056	-33.727558579192	-33.1272805383762	-33.3433625190778	-27.5624512682293	-32.4220363160695	-33.1508017325125	-26.400930661864	-28.1200893737849	-25.4698649104013	-24.9080080320125	-19.3566526827259	-15.8688255966002	-27.1158944963133	-28.2792904901113	-27.7407171429172	-28.9109627143979	-28.5581129479216	-28.722407161748	-28.2748114118284	-28.1251845624736	-28.0941048341708	-29.1085712347177	-29.4434986698075	-28.728688975101	-17.6582772654626	-26.4742639214029
-35.6578701121991	-35.7292160884917	-35.1293175538773	-36.3820764553987	-37.2282013252151	-35.0946288813131	-30.4900368881632	-35.3160092943987	-34.6249938942484	-29.0358996446719	-31.7255187791583	-32.3221975078583	-32.2965148476418	-29.8149175573387	-34.2974879824383	-29.265402360515	-35.1082532478781	-35.5346246169561	-37.2817931120054	-33.2488529394839	-2.84000646450302	-33.646966918135	-34.1057541082704	-36.4934777808665	-33.8293684245156	-33.2090649221004	-33.4060421800948	-27.7434503547489	-32.5244879462463	-33.2609030977257	-26.2951667558072	-28.0925984603022	-25.3937889629342	-24.8569897571086	-19.3852186712095	-15.885287626707	-26.8791604769244	-28.1644898566492	-27.5814582244079	-28.6471879727118	-28.4114800125117	-28.6441507305819	-28.2617460256036	-28.1007983582997	-27.9634289453384	-29.0643549192827	-29.4036586435542	-28.6554860571617	-17.5513544660096	-26.4446525346608
-35.9029383529016	-35.9035175478907	-35.1830628362858	-36.4597568733154	-37.3615768934788	-35.2923686164289	-30.7655497798301	-35.3967978119497	-34.831161768788	-29.3291767926874	-32.0323454939948	-32.5106578907667	-32.390074950752	-29.9298989784271	-34.3522560984072	-29.495360567202	-35.3869849759475	-35.6493806134026	-37.4914257888835	-33.3002055171757	-2.98779980311058	-33.918540635115	-34.3728562769832	-36.6489763653653	-34.0537359870634	-33.3860347224607	-33.5087502993988	-28.0229313966129	-32.638815122639	-33.4053254418908	-26.4128883565299	-28.1718170998661	-25.5179380670968	-24.8885480464057	-19.5178246027685	-15.8688859520266	-26.8805162041833	-28.1786732780311	-27.6718348462665	-28.5683143607125	-28.5295452028176	-28.7419429474338	-28.4024590044496	-28.1694406446439	-28.0657703711641	-29.0917479703595	-29.5143986492771	-28.7582791936368	-17.55505947593	-26.4630228319555
-35.8805900661288	-36.0079168672646	-35.3950391452917	-36.6720630875509	-37.5746273367402	-35.5633616291965	-30.9382678220137	-35.589005449003	-34.9271562367243	-29.5290137112833	-32.2065559056413	-32.5666616032737	-32.5276649009708	-30.088204635713	-34.5516360194366	-29.6661166462293	-35.5186120244816	-35.9852674356758	-37.6703651012901	-33.5074580893866	-3.08369828987671	-34.0308073228377	-34.5278216440142	-36.9395727974551	-34.2334764983308	-33.6196587651925	-33.7429440743331	-28.1529333801095	-32.8948583317663	-33.5364439381857	-26.6156639132469	-28.3256639283729	-25.6796730089669	-25.0052961981567	-19.6767643819636	-16.0761226107437	-26.894197872622	-28.2338415632109	-27.6559465299094	-28.5546658170232	-28.483797139249	-28.6956121720082	-28.4083282403234	-28.1382931149875	-27.9959833232525	-28.9642732595046	-29.6150456700816	-28.8338626834617	-17.5887483722637	-26.5897674719908
-35.9294583607294	-36.1079827215027	-35.3985546239519	-36.6877524398178	-37.5227913741994	-35.6264354567774	-30.9737557254567	-35.5376839024562	-34.9578610067811	-29.6306248103342	-32.2956933251672	-32.5948921613237	-32.5298821305301	-30.4027686098934	-34.5707465984655	-29.7304162391235	-35.5061252651019	-35.9386837078652	-37.7574267212845	-33.5061473076228	-3.16212230143589	-34.1083262321586	-34.511817559603	-36.872275367134	-34.1277102100119	-33.6547447116421	-33.6406652570179	-28.2304069143333	-32.9304978877411	-33.651848172141	-26.4192040519005	-28.2576944514166	-25.6193102978955	-25.0233438747366	-19.6066295803004	-16.0134554785841	-26.7116805678793	-28.0476312261286	-27.6950162983714	-28.4876637700636	-28.449878977168	-28.7050431229715	-28.45047208172	-28.1265011770329	-27.9885647224933	-28.9826457893632	-29.5794081414775	-28.8589346058389	-17.5668319281891	-26.5652885916479
-35.980976507035	-36.196320869561	-35.2743546353171	-36.5949474552525	-37.5568677100773	-35.7491047136982	-30.9924450631991	-35.5340969805317	-34.9580678178582	-29.5578190733435	-32.3572715158213	-32.4887729776502	-32.383540297051	-30.2682780597191	-34.6268520683112	-29.6284056072683	-35.5919792528001	-35.9240406964293	-37.7223222133357	-33.4132000649669	-3.16359245139345	-34.1563907032659	-34.4414266949286	-36.9694083314943	-34.3025018009742	-33.6603458855232	-33.6854188753403	-28.2323941788824	-32.8731375525455	-33.598942964198	-26.444393680505	-28.3557576606876	-25.6712298376704	-25.0722067577235	-19.66456458808	-16.0109243040033	-26.9131464063886	-28.1060098144659	-27.66283920462	-28.5418629393254	-28.4733612697049	-28.7374876625649	-28.4009227516348	-28.1066791316617	-28.0472637211259	-29.1785725928229	-29.5688345128713	-28.8617535065139	-17.58680005437	-26.5873206447012
-35.8872904107033	-36.1135323888463	-35.1562038365911	-36.3885283018868	-37.2892832544314	-35.6234277429193	-30.8850990090388	-35.5686171219522	-35.0290257778858	-29.4446939551588	-32.3801188435653	-32.2867321613237	-32.2739405844122	-30.2062513020644	-34.5067461368516	-29.6383595902931	-35.4274487409075	-35.8752959145868	-37.5329978948808	-33.2618748252199	-3.2616081567615	-34.4134115051953	-34.5552268663457	-36.8378386934088	-34.2679214716827	-33.7814424372474	-33.6800098843749	-28.2085278751667	-32.6796375525455	-33.5293788617521	-26.4838649902222	-28.2953882710571	-25.6037622692931	-25.0604779076083	-19.6876256067905	-16.1188949135182	-26.9713924892169	-28.2494946087414	-27.7405882854199	-28.5716332253215	-28.4727111622074	-28.717297122043	-28.4027102544115	-28.1713856030522	-28.0746444744744	-29.2120615840645	-29.5826768032505	-28.9724630216496	-17.6378951299429	-26.5697963103443
-35.9099005010737	-36.0868386853753	-35.031587764894	-36.4217497783969	-37.2077035119081	-35.6752704368068	-30.91500133875	-35.4731160335058	-34.9218886310905	-29.4464748041921	-32.3114900209884	-32.1242241433635	-32.1434214947775	-30.2549091093734	-34.4550241682898	-29.5773268787163	-35.4568703393323	-35.8795180828652	-37.5741330869847	-33.2858879578519	-3.23473842174042	-34.0941088452385	-34.532300643259	-36.7653624544097	-34.1826915704906	-33.680582574002	-33.6462037185563	-28.1101454654971	-32.4841469592026	-33.4249059696786	-26.4796382090338	-28.3791978192336	-25.4928225835544	-25.0905685035459	-19.8296113984823	-16.0281281328321	-27.2096375674015	-28.412679570785	-27.7222091166655	-28.5277655192269	-28.4923986622074	-28.695926694909	-28.4715678837485	-28.0787222698751	-28.0679833232525	-29.225522843659	-29.5004000420409	-28.8634404201877	-17.640114242181	-26.4780277891259
-35.8710024146276	-36.0019212633491	-35.1161412358134	-36.2221751349002	-37.223031379768	-35.6123126118238	-30.7458014789045	-35.3509339167899	-34.7685524426537	-29.4938260150736	-32.1745583433648	-32.2202349861824	-32.09521617652	-29.994628374228	-34.3616223031035	-29.5169065978032	-35.4275842876787	-35.7217131307008	-37.5718981389061	-33.149210312743	-3.24639485709466	-33.9432693235508	-34.4000761617231	-36.7080796147344	-34.0734749806288	-33.5926129851428	-33.5747363607992	-28.0265019011407	-32.519391914025	-33.563659419717	-26.614954552649	-28.4152366488848	-25.6050437520161	-25.1007141559032	-19.855111414784	-16.1861087646217	-27.2923931311655	-28.5454459935726	-27.7709639942485	-28.6495001027375	-28.5257314054135	-28.8130424354852	-28.5405476993523	-28.302281542763	-28.2271978822904	-29.382937031302	-29.6300039539282	-28.9207698999565	-17.7955774292793	-26.6146337516425
-35.807517177391	-35.728420735699	-34.9221229649276	-36.164201691607	-37.1050190362514	-35.3802718224515	-30.7441881059273	-35.3915080637384	-34.7290728416168	-29.362305016711	-31.9901246598047	-32.1185909848531	-32.0602186315427	-29.9881073980693	-34.286970678733	-29.462152360515	-35.1298982072965	-35.4509268282583	-37.4790934085795	-33.203122289723	-3.17557274345984	-33.7846998465284	-34.3824103706255	-36.4983847739709	-34.0218967613987	-33.4906463018189	-33.6083319611167	-27.8865791212179	-32.4351850638578	-33.3772233925289	-26.6561040722686	-28.3527712405912	-25.7202302470044	-25.2026476687449	-19.9107991773896	-16.234016645046	-27.2517265842392	-28.5595922176507	-27.8103828231451	-28.7180530510658	-28.634818543314	-29.0011507971406	-28.5581745632224	-28.3671893357433	-28.3440913217314	-29.5370759601427	-29.8427563670811	-29.092952998548	-17.8462760553446	-26.5826094019851
-35.7035163918853	-35.6726678712245	-35.0036590252488	-36.0568733948951	-37.0170589691998	-35.3210771274913	-30.6596350814122	-35.4512657174824	-34.5836229951102	-29.1439003514312	-31.90620792807	-31.9533485547663	-31.9613721472504	-29.6456848849308	-34.089821262704	-29.2045911360252	-34.9789926345698	-35.4224776330988	-37.2718443542844	-33.0747461331384	-3.04689190671121	-33.7153969566581	-34.1631449482818	-36.4895999386775	-33.8714069221806	-33.3493029442761	-33.4634961213622	-27.627687468151	-32.2942920725175	-33.3227083707659	-26.6649145616851	-28.355574808668	-25.7941670758557	-25.2027648390544	-19.8891683276291	-16.2279575463048	-27.3716811689613	-28.5830045716825	-27.6975272086111	-28.6396994874575	-28.5575692810622	-28.841589253295	-28.4198587667401	-28.3782381162311	-28.2901008657399	-29.4499233938233	-29.726387898239	-28.8818597203158	-17.8341872658846	-26.5947133403551
-35.6192323999441	-35.5618331635405	-34.8804227943045	-36.0000956488256	-36.9644930471393	-35.3450035384793	-30.6106818017136	-35.3876296229349	-34.6483234136992	-29.0922038559779	-31.8055220884989	-32.1140637841588	-31.9447089210079	-29.6443817470496	-34.1790638233319	-29.1642143439861	-35.1791273078659	-35.4971250571227	-37.2516981454506	-33.1635911927057	-3.01058483612599	-33.653795721187	-34.2600052583794	-36.6146708914448	-33.8717030963597	-33.3917698916578	-33.4448887238736	-27.6231026916545	-32.4648861074588	-33.3127648570306	-26.5913253839303	-28.358566020518	-25.6411044043293	-25.0832893799749	-19.8787151417978	-16.211810254215	-27.2538198276576	-28.3538436208065	-27.6141457574026	-28.5785554252004	-28.3908107589483	-28.7394772886406	-28.260721443363	-28.211935395288	-28.1934668344467	-29.4341335268888	-29.6098784189668	-28.771504049011	-17.6887591943195	-26.4904243823278
-35.6494932283465	-35.5977200894274	-34.7997828868453	-36.0692874641905	-36.9344289592098	-35.3342961670513	-30.5169886175998	-35.3210868907097	-34.4682483433207	-28.8902982101821	-31.6346375531047	-32.189864469016	-31.9761325783488	-29.6218407132818	-34.0552157592339	-28.9650235979732	-35.1296746000292	-35.3823935962719	-37.2799291419407	-33.1034811891485	-2.89156284411008	-33.6596039007021	-34.2538207316887	-36.491611485306	-33.6607615081431	-33.3969235046156	-33.4672976053147	-27.4429466328795	-32.4306744075824	-33.1806485701015	-26.6877436115043	-28.4347017975416	-25.7502443475496	-25.1499952766347	-19.9135672608713	-16.2639270115122	-27.5473174322328	-28.4157905120483	-27.6165338561675	-28.6026744191738	-28.5293217391304	-28.782527794576	-28.2634090415485	-28.1569662874162	-28.1991916144778	-29.547232851133	-29.7145607323054	-28.8054411802333	-17.7840184696124	-26.6081970112601
-35.8093821056311	-35.7866097795169	-35.0283633499824	-36.0788796532381	-37.000754103334	-35.3473695412844	-30.4303766292309	-35.263070295851	-34.4540669750395	-28.8602931186304	-31.5289781930314	-32.417961211603	-32.3023192833217	-29.5302356104902	-34.2823612190683	-28.9796910147742	-35.2971881611829	-35.5086235955056	-37.4234287192865	-33.1425689012589	-2.91436568116245	-33.5805925846284	-34.2402693127968	-36.6184627130062	-33.603313581105	-33.2180002408561	-33.3026496427813	-27.414716186855	-32.5111477566272	-33.0490075020982	-26.6692447535448	-28.4258839730235	-25.8032808361951	-25.1794202417909	-19.8890754385275	-16.1936604372444	-27.5466051943692	-28.4054991477337	-27.6496251014869	-28.8161676288292	-28.5319702960065	-28.9122666602022	-28.3116878912876	-28.1187080273321	-28.2324085720838	-29.6101976921212	-29.7332664806682	-28.8803712864383	-17.7524052230706	-26.6307484857242
-35.7493482283465	-35.7574449571523	-35.0793217655758	-36.1645832248607	-37.0539671384904	-35.3533237806353	-30.3937173257154	-35.2204374254373	-34.3520947592242	-28.7455515131064	-31.5490992163907	-32.5041952155109	-32.4188075528255	-29.4093784696235	-34.3533030406885	-28.9479100292267	-35.4301961619172	-35.5947885155575	-37.3727279351823	-33.1952404305814	-2.73393345403133	-33.5859889966268	-34.1462061590514	-36.6707873692411	-33.6239678637229	-33.1984584238632	-33.173537863548	-27.46355044483	-32.7080402702725	-32.9440960623035	-26.756653174953	-28.4653066636974	-25.8065989078317	-25.2535225186849	-19.8666307045032	-16.2416319207109	-27.6883742505657	-28.5916548154598	-27.8319187172342	-28.8955047961415	-28.6566067306987	-29.0314156841294	-28.4634176848576	-28.2302374640856	-28.2129534863938	-29.4943521736877	-29.7146023835457	-28.874649459887	-17.8505993666551	-26.7357484220383
-35.9483667767336	-35.8639573538465	-35.1137758863548	-36.15561491606	-37.0811714764917	-35.532885990511	-30.3789549360155	-35.2114350668516	-34.3543234136992	-28.7850138193354	-31.5808627909414	-32.4069055717283	-32.4698988672733	-29.4192330838411	-34.3870519454637	-28.9320289295527	-35.4821783385172	-35.757890316344	-37.5164881831871	-33.2257829496025	-2.61158171159095	-33.5012680888426	-34.266262483543	-36.7686228520373	-33.6613319553	-33.2699110369357	-33.2120157520674	-27.3627371952583	-32.7901921956283	-32.8998343313106	-26.8265138995219	-28.4522220904381	-25.8210469423741	-25.215913505849	-19.9773216889249	-16.2425440368809	-27.5168749811506	-28.4520992599042	-27.8042071234942	-28.9075527067654	-28.6311750648837	-29.1737670605979	-28.4726780410825	-28.337804019864	-28.396829277078	-29.5379535099826	-29.7912077655848	-28.942747800509	-17.9329639131283	-26.7519229275146
-35.9328584250985	-35.9310504934844	-35.0986204184213	-36.2521796780336	-37.2148978362152	-35.6171839162844	-30.4292274458024	-35.2012703955036	-34.436626886124	-28.8605307874387	-31.6642742418957	-32.4375240029554	-32.5070045705879	-29.5060635222002	-34.4351451773861	-29.086011673593	-35.47429428354	-35.8200492787994	-37.5532009969431	-33.2737067217717	-2.71794037923909	-33.6175397599086	-34.3742226100569	-36.9215700069428	-33.7744102441448	-33.2328337764615	-33.2062670913794	-27.4176805159645	-32.9041324960316	-33.052510698956	-26.8139188902337	-28.4090154290492	-25.8118090500169	-25.1844665969297	-20.1546220254023	-16.2688700111682	-27.6218885422332	-28.5595383828125	-28.0423992549921	-28.9861680816239	-28.754755265142	-29.1170829747562	-28.5244767617732	-28.3803097288637	-28.4423713026201	-29.4229428474141	-29.8746429240862	-29.0839567131433	-18.0178173076481	-26.7523991585842
-36.1458440051652	-36.1324296249547	-35.3803913992477	-36.2171025856976	-37.2403761171681	-35.8102363433149	-30.4941300187438	-35.3166208828562	-34.3591023514071	-29.060871822261	-31.7967701614316	-32.7410504761277	-32.8589530284912	-29.6214504522676	-34.5696714035401	-29.2047791210784	-35.5748745466889	-35.8531524654778	-37.7455418892611	-33.2966405851005	-2.8670758092776	-33.7385876968881	-34.2849478397275	-37.0078284318248	-33.8086664632286	-33.3517405358616	-33.3207395096802	-27.5868655375043	-33.146118835968	-33.1270153302972	-26.8004589849151	-28.333288561804	-25.7720817782113	-25.2691401170756	-20.1074972450635	-16.3549912280702	-27.5540364038592	-28.5315566731534	-27.9832258910426	-28.9294105611069	-28.5795709265627	-28.9510955380244	-28.3766112626683	-28.3453530525575	-28.3094472854608	-29.3205942423859	-29.6855841005568	-28.9435781191346	-17.8847764238652	-26.7421806504088
-36.1961396627986	-36.3006571443122	-35.6416455858866	-36.4492727187602	-37.4140314966723	-36.0511327096012	-30.5484260103957	-35.285447981695	-34.5128283901266	-29.2710729794085	-31.8514804971788	-32.8121316770622	-32.9337360654221	-29.818725990167	-34.808615551313	-29.3657497817185	-35.7650010523475	-36.1435407008722	-37.8936973695551	-33.3992019046587	-3.0060669910174	-33.8255032537693	-34.4684396331816	-37.2877624520474	-33.9004805132236	-33.4985948826515	-33.3515518717247	-27.8340588242176	-33.2396521510857	-33.2915464567811	-26.6424988436822	-28.3879662708759	-25.8196666140331	-25.2222259151378	-20.1393379886157	-16.3863080230516	-27.5092569632858	-28.4883892483967	-27.7465043293126	-29.0126658170232	-28.724983864471	-29.1240413080895	-28.4936390630727	-28.4409750084282	-28.3569368382649	-29.4005663219199	-29.6452143526577	-28.9978173014414	-17.8910637425681	-26.7141885208675
-36.2182143242369	-36.3047344775786	-35.6521732015261	-36.5616052249637	-37.4430489162606	-36.0902552876929	-30.5035047491012	-35.3461933334719	-34.5707283147713	-29.3288315241452	-31.9752771735228	-32.8422643320994	-32.8550228234897	-29.8154521938996	-34.7832018414322	-29.2708344185625	-35.869950142288	-36.0983246817369	-37.8414567741809	-33.4344828206728	-3.09472845314727	-33.8908585749255	-34.8123482424034	-37.250252715948	-33.9723052434102	-33.5209977911494	-33.5504142889383	-27.8847777632096	-33.2375785844866	-33.3578163907081	-26.6228878517652	-28.4088909634319	-25.7890795816726	-25.1521800787963	-20.0826979097314	-16.319374647493	-27.3702655808135	-28.3466581313095	-27.6578125381494	-29.0026080754633	-28.6199366975792	-29.0191045711306	-28.3010215010664	-28.2632028492568	-28.331500567928	-29.3520579912765	-29.6501388144972	-28.8497910345505	-17.781559073129	-26.6380933677769
-36.368234142052	-36.3494428077702	-35.611700854463	-36.6494744096712	-37.5729427444232	-36.0580850434954	-30.7029878872285	-35.5425604875921	-34.6738411689943	-29.4380541228463	-32.0697679326349	-32.7650752870581	-32.8471701621549	-29.864663901628	-34.7338358856149	-29.3519505712506	-35.8461955617334	-36.1439494382022	-37.7734564634606	-33.422041409678	-3.24901463161211	-34.0325933526743	-34.6081798107704	-37.2649591018691	-34.0152508803626	-33.6840061997448	-33.5961407381337	-27.9725019011407	-33.0646111235351	-33.4953850587189	-26.6565915124638	-28.5159761566225	-25.7868685947842	-25.2479624013349	-20.1940439343674	-16.4965223363091	-27.3852765964782	-28.4053415224442	-27.6218444025805	-28.8707331279954	-28.6664922609163	-28.9378477597024	-28.308668446746	-28.383786823455	-28.3776378542503	-29.4703252152005	-29.7514048288481	-28.9941032332898	-17.8744317542736	-26.8557408784915
-36.2606795804336	-36.3460883887877	-35.5418056492642	-36.6126634537777	-37.587362656098	-35.9468901745298	-30.8164037370631	-35.7483680080281	-34.6751859283878	-29.5172453022374	-32.219436414501	-32.7044965844006	-32.7602762919817	-29.9466487435702	-34.7623138888479	-29.4381729269344	-35.7947544495385	-36.0750494604906	-37.8274381202901	-33.390556870877	-3.3269093042111	-34.0475514603973	-34.6463677719068	-37.2105384166864	-34.1883918053929	-33.6425580158217	-33.6689274295525	-28.0754686261845	-32.9479911690783	-33.5119611262635	-26.7360665841941	-28.5548830160536	-25.8962454695985	-25.3908696623205	-20.2724562395308	-16.5140762039077	-27.446316542605	-28.4958036934018	-27.8452075735392	-28.9613272759549	-28.7658444664032	-29.0607973372538	-28.3477112992812	-28.3413705204123	-28.2451426775866	-29.5027593136269	-29.6805079162369	-29.0987398247685	-17.8895493805155	-26.9067541430456
-36.1774730455311	-36.2266442908558	-35.4226751825821	-36.6527800238655	-37.6081249032657	-35.886697863432	-30.8517069265239	-35.8504767658352	-34.7893402439937	-29.500799472883	-32.2745472320055	-32.5879718307452	-32.6381547538797	-30.0110224152831	-34.6592104371487	-29.4190813185664	-35.6228642848768	-36.0539026918224	-37.8950615407237	-33.4420305272324	-3.39158274334608	-34.067532567112	-34.6910110921851	-37.2241286684405	-34.2460348121667	-33.8515269177041	-33.766591618297	-27.9695769905328	-32.9115816084896	-33.6276285538473	-26.7188436824228	-28.5773082000056	-25.9021448459244	-25.3442211981567	-20.4066524975761	-16.546303301541	-27.4344877942735	-28.4392060560207	-27.7621967510284	-28.9526980110695	-28.6999099744245	-29.0272756177129	-28.3425555620435	-28.3409746152121	-28.2391166108345	-29.5037932919921	-29.7429119823822	-29.0819998464806	-17.8875826630656	-26.9387798590012
-36.1400512483818	-36.1001695334235	-35.3348594716649	-36.6789180704617	-37.4319384625878	-35.7411313006634	-30.9280346593026	-35.7320850310322	-34.8013856841357	-29.5328185872442	-32.3445464312448	-32.5301375667291	-32.4576366549318	-30.042985662506	-34.5915204317323	-29.5302887241514	-35.6172975388167	-35.9977337078652	-37.8681918250332	-33.4471028160367	-3.51273602994141	-34.1479100271863	-34.7349294477149	-37.1638872483221	-34.2728896026241	-33.7443398964125	-33.7406052070471	-28.0284888910875	-32.7787109731488	-33.6431576418677	-26.8034163142733	-28.6611535927571	-26.056039165548	-25.5051025540889	-20.5159452609954	-16.6382384661654	-27.4171131868862	-28.3963168877606	-27.7934017884152	-28.8929533170232	-28.6793711625242	-29.0233908329047	-28.41320728374	-28.3256031288468	-28.3295492310746	-29.6420166874451	-29.8772454345465	-29.1496270428136	-17.9131151169509	-27.0208785777216
-36.0836183540362	-35.956449421438	-35.2214724027009	-36.6828467578578	-37.4356176583626	-35.7043050326139	-30.9945306181167	-35.7110655631383	-34.7314014170932	-29.6131090254828	-32.2139551986101	-32.4829433414479	-32.4220424120434	-30.1136103456104	-34.5037552941176	-29.6093136508376	-35.5261836398249	-35.8191690019828	-37.7833253427395	-33.4422521110505	-3.55986143187067	-34.1009367016199	-34.6468995349361	-37.0463767687484	-34.2263482247574	-33.71460753252	-33.7692150277769	-28.1283913020623	-32.7672152370086	-33.5824167355559	-26.7778514126461	-28.7519193538795	-26.0382129747204	-25.5896890473806	-20.4345912135824	-16.6458357650998	-27.5036406527044	-28.3471610665603	-27.6717174549621	-28.8806958773633	-28.6584781066748	-29.1072517770099	-28.3709688501609	-28.3039306571319	-28.4375734132847	-29.7114451378311	-29.8856196682723	-29.1851856186742	-17.9312352843942	-26.9973611397894
-36.0653502649084	-36.1174641366941	-35.1954350708127	-36.7029963869932	-37.3970575955734	-35.6414755153104	-31.1413181123295	-35.7487119352062	-34.8444324098923	-29.549149682713	-32.2698114731336	-32.5618948750578	-32.4277162228539	-30.1820826335237	-34.528271806177	-29.6062667805777	-35.6109220159506	-35.820963815392	-37.770378911951	-33.465521066034	-3.53804325005249	-34.1666361556064	-34.693041591046	-36.9744118347454	-34.2942080740486	-33.7601536014672	-33.8646075888998	-28.1070608318819	-32.843677341896	-33.6489329336047	-26.9046610875077	-28.8054669097718	-26.0494242999683	-25.5017477468292	-20.3567723645141	-16.4823085680072	-27.4447200630753	-28.3412844450894	-27.785891670779	-28.8010923694857	-28.6795108147607	-29.1149348362732	-28.4811010252917	-28.3997390936777	-28.3990646039046	-29.7292237980598	-29.8760616836967	-29.1500742477826	-18.0668159765283	-27.059879872978
-36.0606181824749	-36.1111127095953	-35.3891243502599	-36.7417327217763	-37.4674120300207	-35.5349182912844	-31.2863529323483	-35.8946209210167	-34.9703376106823	-29.6226088719846	-32.2855884198239	-32.753238711542	-32.5327315376739	-30.1842831964779	-34.6076566974123	-29.6888209977272	-35.7349478660862	-35.8117711660592	-37.8271924555502	-33.5370434884164	-3.78829893187067	-34.1598756990478	-34.8551047042905	-37.1163880252367	-34.3712059500189	-33.8302638767173	-33.9347768356271	-28.2209674593355	-32.9185876366734	-33.6737563391909	-26.9714211561606	-28.9161246837697	-26.0792259641056	-25.4994463525643	-20.3478112826745	-16.4620044989523	-27.5897422016348	-28.4549265864239	-27.8646780895097	-28.8561050130031	-28.6787497052321	-29.0807960250706	-28.4428986079204	-28.4352294007136	-28.4283395936887	-29.7215741397775	-29.9502758750768	-29.2770318807872	-18.0932452370942	-27.0922971003805
-36.0229747373424	-36.1472175145468	-35.4922546895841	-36.7831436865022	-37.4389658849604	-35.5873537329012	-31.3595293418468	-35.9853076424221	-35.0556935091393	-29.7289122196064	-32.3482478602505	-32.9698571613237	-32.6152862335835	-30.2088453407811	-34.6951367668017	-29.7384696493166	-35.7285635318505	-35.7499191827255	-37.7815039610582	-33.5636710634645	-3.80001587202511	-34.1768277001986	-34.7932021749876	-37.0732494104843	-34.3617977666576	-33.9955601107866	-33.9716025951601	-28.1683981444323	-33.1901329653896	-33.7799724617565	-26.9627475176177	-28.9084383612968	-26.066679554063	-25.5602211981567	-20.3275465143468	-16.4040355278276	-27.7307612593278	-28.6523074383429	-27.9718945542167	-28.9824696386793	-28.7641525083612	-29.1830503075601	-28.5453967380625	-28.5657027047273	-28.5259680077595	-29.8342847949466	-29.9503967702401	-29.3171446997429	-18.0860734598157	-27.0218340461933
-36.2075131492951	-36.3618496934278	-35.5449028405879	-36.7976949685535	-37.5231728883806	-35.9086995412844	-31.35073210936	-36.0170783511031	-34.9585837130577	-29.7274035944256	-32.375516845446	-33.0159259768952	-32.6205859784815	-30.2038777867788	-34.7328570734771	-29.643024787215	-35.8603627796506	-35.9364204073726	-37.9623779679177	-33.6006070767412	-3.89505817542563	-34.385773024929	-35.1147505620844	-37.2611265496322	-34.3971555410364	-33.9590177481049	-33.9641393750457	-28.2119882144779	-33.253033103278	-33.9201543105577	-27.085305069447	-28.862350026655	-26.0661514056168	-25.5842619451855	-20.3181273504548	-16.3497330588754	-27.7933748827178	-28.8448812776774	-28.1844380411546	-29.1475660781198	-28.8463865164584	-29.2908064795935	-28.5593525240055	-28.5883112869628	-28.4944328033511	-29.835416932161	-30.0489597757512	-29.330686261692	-18.1583055433561	-27.073467745827
-36.3421564943592	-36.423636446514	-35.7463919982668	-36.9190801915089	-37.4991553170112	-36.0533707420349	-31.3860572571976	-36.1024693551784	-35.0122187281779	-29.7840557139863	-32.5154793100004	-33.2250366595936	-32.8160321886983	-30.31250921869	-34.987351720562	-29.8296726650835	-36.0572866028424	-36.169679204401	-37.9724197282775	-33.6102300107451	-3.97188500750918	-34.4116421442303	-35.2157319946825	-37.4504380336625	-34.4516297841159	-34.0248178575678	-34.0386680765091	-28.3132827635152	-33.4043644295858	-33.9831384325075	-27.1087827635765	-28.8663315814324	-26.1302703162031	-25.6717769980467	-20.3054025556397	-16.3720685816483	-27.9632265266222	-28.867755701622	-28.2433396081712	-29.2421103094638	-28.9471310697592	-29.2547608202846	-28.5641960960079	-28.617319841453	-28.5638822916311	-29.9249847281014	-30.2358185657571	-29.5012834951227	-18.2382847743583	-27.1826582628688
-36.6529681001413	-36.7821612219034	-36.0295204854029	-37.0252521230748	-37.7417740589881	-36.2848740695863	-31.4256783318447	-36.2376814821164	-35.1261902704348	-29.8079119599564	-32.6116803491403	-33.4596829809958	-33.124112243552	-30.3051967175073	-35.2866276053305	-29.9215783777777	-36.3676640320933	-36.4134321763847	-38.1692682835572	-33.6785007161851	-4.03015728985884	-34.4920505484737	-35.275755366477	-37.616413215173	-34.6556996239645	-34.1469440046455	-34.1342385656369	-28.3391845559092	-33.6852336753242	-34.1284920455749	-27.1142959586677	-28.857004245387	-26.167923052003	-25.6387388972717	-20.2832516728147	-16.3932115302351	-27.9815156892797	-28.807504303651	-28.2866564159408	-29.1771990802917	-28.8951695760275	-29.2342231262713	-28.5823463783503	-28.6200053357433	-28.5784351632877	-29.9229003524481	-30.2318006576237	-29.4049032332898	-18.2044616968963	-27.2369026626163
-36.8593404524267	-36.9628490559437	-36.2275486858113	-37.042914065377	-37.8566722121869	-36.5751611863861	-31.4526337359179	-36.2527393748431	-35.2113287335889	-29.9936340640518	-32.6466583022064	-33.6381205910757	-33.4354750322848	-30.3524300544343	-35.5838129600215	-30.0872134577719	-36.5082544390633	-36.5950125455152	-38.3781104012409	-33.8939908126808	-4.12545689500867	-34.5363354037267	-35.18891488217	-37.821204895381	-34.7267699115044	-34.2092690166584	-34.2663810270406	-28.3679452001098	-33.8532281827742	-34.2271837873709	-27.0815713433302	-28.7792816664437	-26.230628519953	-25.6284497695852	-20.3852878091406	-16.2915822644847	-27.9721463250195	-28.9276632409469	-28.1778696288752	-29.1362487866879	-28.8181750190503	-29.2042146827025	-28.5337580997151	-28.5895942634348	-28.6686648687409	-29.919826323848	-30.1985114686872	-29.2992182652912	-18.1826326720834	-27.1496598778959
-36.9304072472458	-37.0007584206672	-36.3227587279103	-37.159979818841	-37.8226297022642	-36.7340827701245	-31.4558526291431	-36.1351936684055	-35.3227555512426	-30.0335670201743	-32.7609174719688	-33.826715008665	-33.7446346031487	-30.4166623299592	-35.6811255643879	-30.0805842697273	-36.5600225875749	-36.6623363319382	-38.3667597632425	-34.040724307323	-4.19528127919891	-34.6010358645562	-35.226978818255	-37.936982795326	-34.8655794353139	-34.2003980202753	-34.2117756735745	-28.5050295085026	-33.9853171105566	-34.2544880393732	-27.0941094106227	-28.7835779617155	-26.2756955233505	-25.7590671426314	-20.5737284121948	-16.3688369691835	-27.9860093040547	-28.8750619155059	-28.1016223462665	-29.1427442153372	-28.8387003799071	-29.233595264924	-28.5357076022239	-28.6121413801653	-28.6341734323789	-29.9303071975934	-30.131845931605	-29.3406538457979	-18.2008273622974	-27.2202861338593
-37.0412698254924	-37.0630724285362	-36.5034690414122	-37.2457449190975	-37.8879417755	-36.8248690565113	-31.5659451787728	-36.0734744487061	-35.3107484915851	-30.1026416027102	-32.7599104830346	-33.97922517418	-33.8035304399532	-30.3280840122188	-35.7568000533244	-30.1807785143612	-36.6885887977502	-36.763428882574	-38.4783982674136	-34.1117674360574	-4.13027435826205	-34.5977011248071	-35.3356330883366	-38.0016905942477	-34.8724505397767	-34.1863007783471	-34.269861029935	-28.590776710301	-34.0599405163216	-34.352884131401	-27.1898632116852	-28.9026795276624	-26.4181623835561	-25.9376542948252	-20.6674373924372	-16.4632348760594	-27.9451435286218	-28.82270978622	-28.1154894681152	-29.0188201880253	-28.7924775180249	-29.1767915548812	-28.4980215711733	-28.5702650371727	-28.626443781865	-29.9566739484345	-30.2437093119587	-29.3807085502633	-18.2046962747415	-27.4242027506596
-37.091334500974	-37.0605996503877	-36.5040286971892	-37.2021283018868	-37.8938516670916	-36.8605701259373	-31.3864097315925	-36.0436007015266	-35.2697230968101	-30.0346212748524	-32.8095907932697	-33.8963917357918	-33.747422431899	-30.3731180255553	-35.7324093481717	-30.1748352583773	-36.7656637635504	-36.7948291624106	-38.4775483221375	-34.0743199367308	-4.11130528213805	-34.5963799692132	-35.3733629428341	-38.0969901609435	-34.8768844153212	-34.2264075179981	-34.2101421800948	-28.6541321532415	-34.0557217630719	-34.3341551126561	-27.142857442205	-28.8254022685307	-26.3192728453345	-25.8973851412247	-20.7157503628805	-16.434829851088	-27.8503473981114	-28.7293858330505	-28.0829970250948	-28.9609652035263	-28.7417111196614	-29.1348909549109	-28.3816984903642	-28.568738631518	-28.5608813171957	-29.8899235289483	-30.1155049426138	-29.3278307957794	-18.1455096260035	-27.3264301851895
-37.1352430973421	-37.0779683216383	-36.4633687661777	-37.20157570595	-37.9728314754739	-36.7988916777829	-31.2604682776672	-36.0510843645668	-35.3033499777239	-30.2052971940252	-32.7101641582194	-33.7575781483085	-33.6594367645221	-30.4572172489083	-35.6773959261718	-30.1761956440971	-36.884480238279	-36.7656400908439	-38.4803360789114	-34.1349942900777	-4.14194345079811	-34.6335838287225	-35.3819341528065	-38.0547709899703	-34.860068588253	-34.1829136057156	-34.305172240215	-28.6651233575053	-33.9179416030453	-34.3668273209343	-27.0537328482253	-28.790323846822	-26.3472989706729	-25.9240416574469	-20.8464912384467	-16.5478093577317	-27.7712894638921	-28.7294798985256	-27.9942984597541	-28.9181300704169	-28.6562336461972	-29.0874974315225	-28.2800835120588	-28.5690075175615	-28.5087827697913	-29.9324149381523	-30.0946098983456	-29.3155241627449	-18.1540097091553	-27.3427689467358
-37.0471416256377	-37.0378851485398	-36.3701876439507	-37.2154840744313	-37.9225442317223	-36.8249929570406	-31.3589316412101	-36.1216294714427	-35.396357706412	-30.2580464327383	-32.8153580481992	-33.687302667244	-33.6280968736553	-30.4551635839868	-35.6543422481732	-30.2536451791865	-36.8440930327697	-36.7210591410681	-38.4558445292829	-34.259266625224	-4.22066044846563	-34.6276211180124	-35.5306181041912	-37.9942159611934	-34.8845000304775	-34.2677375480306	-34.3092220177132	-28.6734846116817	-33.8691425917393	-34.2821002134182	-27.0638695620677	-28.776890969583	-26.3692266658764	-26.0618225233914	-20.9742796275505	-16.6512774607226	-27.791647462509	-28.7098025898739	-28.0536218592535	-28.8897450157905	-28.7342084386378	-29.1891013373721	-28.3147609909612	-28.6582654778753	-28.5353593295186	-30.0132660185832	-30.1088105887569	-29.4823218012926	-18.2975394780364	-27.3371371602251
-36.9074360854893	-36.8674572774808	-36.1672579663787	-37.1259670546708	-37.9106207369645	-36.6890147586757	-31.4124935522008	-36.1320839263954	-35.3687320045845	-30.1838418925699	-32.7814601899212	-33.5152514746284	-33.4538341986998	-30.4416721581932	-35.4264897904598	-30.1755854912141	-36.6332325778852	-36.4672413245728	-38.3252629253489	-34.0621320326818	-4.28136680821475	-34.568676465806	-35.4034122736528	-37.7516185820126	-34.8384430256243	-34.2936337378626	-34.3557104383329	-28.6268979407446	-33.6299925690836	-34.3420894025781	-27.1394311674252	-28.8561548251254	-26.5312362810215	-26.1710956019723	-21.06335037499	-16.8663850633598	-27.8917887154862	-28.8765643761833	-28.1604675770921	-29.1032108719683	-28.826972984682	-29.2504409191736	-28.4183370221407	-28.6364173336847	-28.6295682847424	-30.0412992411745	-30.2548054930777	-29.5755472278917	-18.3265706487391	-27.4015483319076
-36.9306960709861	-36.7702400391195	-36.0863283460005	-37.0857022149303	-37.9636644110672	-36.6591646748156	-31.5058234888296	-36.1705918054964	-35.38357221318	-30.2196568191717	-32.7823074052617	-33.452745127288	-33.3269691673734	-30.4230573110201	-35.295527239819	-30.20833546779	-36.5067969806955	-36.3628307613829	-38.3002093998351	-34.0695505285554	-4.35522305769255	-34.5639771402586	-35.3241495434087	-37.7246479606805	-34.7678695469844	-34.2663524822249	-34.3812937741091	-28.6203620489519	-33.4746072817011	-34.3934986331351	-27.221550661864	-28.9406481560512	-26.5544715349096	-26.1639382864375	-21.1570074971205	-16.893562993172	-27.9572294457219	-28.8917149982793	-28.2182096941367	-29.1563083056423	-28.8914117246166	-29.3476030334242	-28.5304976963865	-28.7463128417194	-28.6542983400497	-30.222028221176	-30.3116371213783	-29.6254487990391	-18.3443305160382	-27.4545397651097
-36.8345889586835	-36.7467505951345	-35.9237168829151	-37.0116128243895	-37.8215205453164	-36.6049957597718	-31.5283832789336	-36.2226516443917	-35.4360492830113	-30.2314016868775	-32.8578730542016	-33.3587749949316	-33.3273652143137	-30.3376715390002	-35.1935082160182	-30.1639886437009	-36.4357774296074	-36.2521296240393	-38.2324846633424	-33.9056417217717	-4.33525872439569	-34.5746989801041	-35.2966410995931	-37.720529871273	-34.7915586863988	-34.3495547925088	-34.364958900352	-28.6024754256856	-33.4705818732582	-34.3893446969757	-27.3497485708185	-29.0710840931679	-26.7161245557624	-26.2908864456287	-21.2916645812738	-16.9986100822142	-27.9660322984983	-29.0052065818701	-28.3474442359378	-29.2398227032508	-29.0254207490314	-29.5267555938038	-28.690919322356	-28.8867618070676	-28.8143220772553	-30.3521350999384	-30.4053224421585	-29.703631438418	-18.4865455064191	-27.4846084621259
-36.8190311021384	-36.7524987664224	-35.904076197847	-36.970160954948	-37.7927971275931	-36.5393050500141	-31.6390580028706	-36.1253611787598	-35.4412357629651	-30.1330823399138	-32.8415354422338	-33.2966336391562	-33.3422059845466	-30.2933036031289	-35.2611626595567	-30.2120706114656	-36.4909378738648	-36.1912510991695	-38.1440140635904	-33.819150810515	-4.35556764655994	-34.7035659232072	-35.3000302004654	-37.6926731231215	-34.8663910295168	-34.3116568827838	-34.3468022198562	-28.5470812883273	-33.5130538204881	-34.4853532849069	-27.5578491103971	-29.246312018335	-26.8718131054547	-26.4035199533434	-21.3837196042724	-16.9792400151756	-28.0902951093481	-29.1294588270464	-28.4831273850747	-29.4057044304079	-29.1980267050506	-29.7113711106894	-28.8447947751399	-29.0512389225202	-29.0248526921982	-30.5170510294932	-30.5130359371867	-29.7916645014989	-18.5820829893339	-27.712773704696
-36.8030715334312	-36.8056739267889	-35.8325425046476	-37.0541249405422	-37.7656902348784	-36.5662269893556	-31.8510019494267	-36.2469953103817	-35.5904403552284	-30.2437610816091	-32.9623219844587	-33.4644984092756	-33.3644170053513	-30.3024495273893	-35.3572055614973	-30.2909157665256	-36.5015175079498	-36.2765252912423	-38.1850389902037	-33.9430817217717	-4.28998032222734	-34.9410994928486	-35.5642966059804	-37.6880396292745	-35.0070965446703	-34.3975132601497	-34.5139730915875	-28.6445019011407	-33.6523204793748	-34.5713295619681	-27.6265912123227	-29.2816571045986	-26.9101302380265	-26.4527805649113	-21.3976902240046	-17.0727621418411	-28.3322221218987	-29.2608384551352	-28.5692636893727	-29.5732480234289	-29.3192559163456	-29.7859152169159	-28.9463990799829	-29.1221631027947	-29.0561172625425	-30.5900825769104	-30.5713227419921	-29.8500151829754	-18.6019071972271	-27.6993736676494
-36.8846834324281	-36.8894882429368	-36.1312734101406	-37.0625009046265	-37.8603567495991	-36.6237108714786	-31.8314360234069	-36.3375434824807	-35.6244311223594	-30.2229740108793	-33.0321043669799	-33.7660758765628	-33.554760030484	-30.2703563691582	-35.4643536394017	-30.2645942640997	-36.7173973861218	-36.3705996419311	-38.2334298292876	-33.9596841736106	-4.59339508571683	-34.9799850025355	-35.7160983174209	-37.7402367243288	-35.0707303978266	-34.4844406944365	-34.7047799593771	-28.5490998854632	NaN	-34.7223187603763	-27.6727026799818	-29.3091500467787	-26.9384889431257	-26.4725904289259	-21.3484126048588	-17.1007722667696	-28.3083934136314	-29.2235486526168	-28.6706428716097	-29.6181964414038	-29.4345353733119	-29.842083604162	-29.0742766369247	-29.2263656874361	-29.2246497581095	-30.6608855951191	-30.6497270728142	-30.0101181687956	-18.7560127805085	-27.7612881767273
-37.0240119380239	-37.0377338686477	-36.2683300974152	-37.1386268240543	-37.8980829023219	-36.7986247990164	-31.7867624284686	-36.2464958978215	-35.6829762443835	-30.1697286321523	-33.1083302814975	-33.8567096134094	-33.7229056707563	-30.2475837046045	-35.5994777430972	-30.2095064638585	-36.7447535846288	-36.2850834708983	-38.39526110611	-34.0529654427019	-4.44941185714406	-35.0001077507826	-35.7027683721707	-37.862516745891	-35.1628368943141	-34.4345169945633	-34.7115475151631	-28.4810157523085	-33.959417911574	-34.7918829805598	-27.7452393531727	-29.4340319863138	-27.0371498462614	-26.5188969732486	-21.2656556622669	-17.1774545643249	-28.4179198844536	-29.3173694211945	-28.7222183514211	-29.7515923476355	-29.4828051050796	-29.9399487631024	-29.0716345003002	-29.2645846370712	-29.3237351628711	-30.8297190013941	-30.7398895201528	-30.1124890670681	-18.8076219119934	-27.8968306521791
-37.0276440093404	-37.1702002710425	-36.4366424612067	-37.2086577335131	-37.983355240614	-36.934055773579	-31.7560745765946	-36.0904276829227	-35.8117403489928	-30.2247765967715	-33.1473839347328	-34.0224170928305	-33.7968786922612	-30.3711762653017	-35.7549623386966	-30.3807317621261	-36.8347212756323	-36.5149775051861	-38.362503266361	-34.0756262364184	-4.4715716456474	-35.073153166609	-35.7504395850596	-37.8361195063867	-35.1937745599646	-34.3913496919048	-34.7511428384226	-28.6005739233013	-34.038452985288	-34.7795438912664	-27.7803621134769	-29.4821271371525	-27.0353374956202	-26.6157277177154	-21.2785330951969	-17.2796492544791	-28.3072347263402	-29.3162768622723	-28.7334388643478	-29.7048602442678	-29.4859763596777	-29.8963231399969	-28.9981244716399	-29.2068300543062	-29.3572088055427	-30.88267596646	-30.7490106370907	-30.13848074333	-18.8241942978345	-27.9630056343817
-37.2177053957418	-37.2906214277405	-36.4557246489159	-37.3011130476495	-38.065263104048	-36.9640180692032	-31.7821244239535	-36.1015100908386	-35.7712749947269	-30.2251204337264	-33.0353315393751	-34.0827847929026	-33.8463978478088	-30.3131543307405	-35.7755064248402	-30.2163142822232	-36.8226440105941	-36.6753225853111	-38.4362840954216	-34.1013505144824	-4.43239225982134	-34.9891143250935	-35.7959939638439	-37.8645640369622	-35.091073816428	-34.3226210892296	-34.6729483025438	-28.7242772791104	-34.1283648252728	-34.7817065154783	-27.762332488348	-29.4071071586796	-27.0269526475583	-26.6323648095611	-21.4126746356342	-17.5057768214954	-28.3424471902112	-29.2390726401152	-28.6373200137306	-29.6567830053249	-29.3879571770123	-29.8693612478183	-28.9736180109609	-29.1364108926296	-29.3687719056272	-30.8756988906049	-30.7576352904984	-30.0833010202885	-18.8386095781795	-28.0306542069174
-37.1324479536212	-37.3451428423486	-36.5210907587557	-37.3078587785874	-38.1220952242833	-37.1262441236772	-31.7517301896288	-36.071583782676	-35.8096897226611	-30.2536507739229	-33.1326698382311	-34.1344998150822	-34.0260362335835	-30.2917470416544	-35.989191471592	-30.2748417497809	-37.0636520355754	-36.7768738585648	-38.6015601598304	-34.1570794042746	-4.34321857472781	-34.9560230054189	-35.8074744072925	-37.9538852778788	-35.1407433628318	-34.4189549773264	-34.7165219269302	-28.6209389872334	-34.3262035902814	-34.8903047088541	-27.6279986330278	-29.3320036420751	-26.9449609698504	-26.67514150664	-21.4637784246764	-17.4494631477798	-28.3648645670819	-29.2014877563724	-28.6235086036155	-29.5580221571525	-29.2579062140163	-29.7625632617156	-28.8462095385217	-29.0873263220447	-29.3188277047936	-30.8301578233983	-30.6436705920704	-30.0248643881455	-18.757071475795	-27.9747544387778
-37.1116930921376	-37.4174066796403	-36.3891964904179	-37.2438703214308	-38.1077157814142	-37.0428361227541	-31.5379621618564	-35.8945543631683	-35.8415408050035	-30.2250833300317	-33.0402744628398	-34.1106338006679	-34.0098440842742	-30.2346044258467	-36.0680983984984	-30.2389521316821	-37.0183366004632	-36.7727183232498	-38.5897895429289	-34.1008545993902	-4.20789806610078	-34.842869480855	-35.7961389405165	-37.979083236286	-35.0830654580631	-34.1931551344494	-34.6426702000201	-28.6222206188242	-34.1584395830024	-34.753590845182	-27.6681462980419	-29.3247465978257	-26.9939793014914	-26.6918602798438	-21.5756317658387	-17.6079144284857	-28.5422004590553	-29.294214761424	-28.6423005510389	-29.5422067802547	-29.2757132841732	-29.7648857742036	-28.8685145722323	-28.9539060628277	-29.1986905646364	-30.7426963210486	-30.6181093232838	-30.0190334982829	-18.759146795008	-27.9959292842886
-37.1685619682928	-37.5320842593585	-36.770336966784	-37.2857884971769	-38.1521817121812	-37.1688675307024	-31.5269559438768	-35.7914197268704	-35.8562219644238	-30.3050819424181	-33.1143005006337	-34.1939950923582	-34.2203460377833	-30.2386125299263	-36.0689496997121	-30.2202718295416	-37.0665282595	-36.7947208999834	-38.7053460868351	-34.2120264453898	-4.10627467527962	-34.8871151419168	-35.9142840255214	-37.989137222825	-35.2051512064685	-34.2826345202035	-34.6433902619362	-28.4690897427469	-34.2750229972895	-34.885476050847	-27.6815324718188	-29.2860702112785	-27.0713840637557	-26.755201935636	-21.7110358372014	-17.7520613405373	-28.559669342855	-29.2728104623708	-28.7039005996911	-29.5817961600311	-29.2917318657127	-29.7663222346543	-28.8543412912262	-28.9795532548724	-29.2912790598603	-30.8113920877666	-30.6824667126325	-30.0596073433385	-18.8716592929309	-27.961315627009
-37.1927409813482	-37.6694328725601	-36.9180636947149	-37.3574043349446	-38.1564065086169	-37.1544406180244	-31.434933735229	-35.8615242848777	-35.8036128489352	-30.2682764507236	-33.1175668504959	-34.1995243691159	-33.9852900275132	-30.3296669368958	-36.0914418788317	-30.1812651167793	-37.053757058577	-36.8205979476939	-38.6349474444637	-34.2420864611082	-3.77261935499947	-34.8928399799305	-36.0432891315094	-38.0121922563997	-35.2587911881002	-34.3977046960262	-34.6774149073675	-28.4395565635201	-34.2121158134151	-34.9517983983854	-27.7629020617637	-29.3226977648543	-27.012515533206	-26.6552903934411	-21.7644889792178	-17.7842788951875	-28.6105204954971	-29.3415538053588	-28.7623016199422	-29.6382182231575	-29.2818480549199	-29.8853759556992	-28.924384631525	-28.9703447517559	-29.4137792050625	-30.8076564575935	-30.6802899829097	-30.1271951696021	-18.9227513367887	-27.9654610510423
-37.3516540316542	-37.6092224095681	-36.7204893901125	-37.2748744557329	-37.9761443393457	-37.0879059171233	-31.4794841696277	-35.7887923558542	-35.8035537687052	-30.2881040952952	-33.0745028517517	-34.1528525626615	-33.9900202452114	-30.1957175032318	-35.9116132875024	-30.2080578119631	-37.1569562545837	-36.708056643645	-38.5698851750363	-34.1614056175814	-4.15209988891334	-34.9390297373261	-36.4813972969389	-37.8866003934049	-35.1542159546699	-34.3451141560539	-34.6658798850128	-28.431719292445	-34.0516584949539	-34.9385326822778	-27.849930661864	-29.3117720082673	-26.9421395933564	-26.7190021898922	-21.6837431518613	-17.835165441619	-28.7007364685004	-29.3739081643565	-28.944574194905	-29.7008498506367	-29.4201118750137	-30.0499054995893	-29.0361037969719	-29.0614138255393	-29.5215418534315	-30.9267278126031	-30.8010786782762	-30.154862176787	-18.9513387050119	-27.9468500849848
-37.253820128616	-37.5493214417128	-36.4430298580115	-37.2239868654227	-37.9106438631791	-36.9028838847187	-31.6062777129521	-35.8984812902909	-35.8343210635229	-30.205632100083	-33.0657194241907	-34.0237079025636	-33.7979947862151	-30.3023039836022	-35.8660469743787	-30.2620812544202	-37.0130919817761	-36.5741428081754	-38.6210122525045	-34.1423967902648	-4.22156355953025	-34.9011444560605	-36.1586472935756	-37.8166220104758	-35.250126075888	-34.4258813618529	-34.7234516613112	-28.4181850694575	-33.9125383789918	-34.9575836795063	-27.9646219061037	-29.3500407313657	-27.0488127382542	-26.7295935830939	-21.7289202663016	-17.8638432229222	-28.9006872074167	-29.5853214256388	-29.147240952319	-29.8272517030661	-29.540063578893	-30.0909079412047	-29.2266496546374	-29.301475050029	-29.7360197594264	-31.1186857872128	-30.7224594378477	-30.1870403917598	-19.0928318004017	-27.9828936855831
-37.140466046026	-37.4948815078627	-36.4151040707313	-37.1558397772966	-37.8283820667838	-36.9411409698558	-31.694796827901	-36.1004248004809	-35.7864499518452	-30.1287269733612	-33.0857090363961	-33.9809881613237	-33.7822415160103	-30.2212834327245	-35.899748190899	-30.1936850707954	-37.0243585402798	-36.6352975682348	-38.6510396365591	-34.1458729429309	-4.41681097315508	-34.9465995546701	-36.0853360377216	-37.7900960978797	-35.253472039164	-34.3723169505146	-34.8274017954794	-28.4221517685147	-33.9923077540302	-35.0211268185744	-28.0188649389115	-29.4553971534412	-27.2129043100261	-26.7402952330589	-21.7929543451907	-17.959149872936	-28.9159745637385	-29.6535767373817	-29.2415292353593	-29.8309112107443	-29.6051006336028	-30.25253982441	-29.2729233186794	-29.2710412270593	-29.6267427679748	-31.160230669746	-30.8370303160537	-30.2834990775364	-19.165476110708	-28.0332371263845
-37.2478449551017	-37.585405254919	-36.3410375969373	-37.2063500289063	-37.8602382492837	-36.9771253111856	-31.8147630550395	-36.1314812755847	-35.8783096837221	-30.1047627748123	-33.1586407759245	-33.9288520523319	-33.7392257145661	-30.3370859142369	-35.7007035369291	-30.1788637890865	-36.9078851716422	-36.5152060123049	-38.5555777843866	-34.1947838494313	-4.5364114921843	-34.9988349898879	-36.203892070458	-37.7905677678027	-35.3078568680262	-34.445595554989	-34.9256001474725	-28.5160564668422	-33.9802101581068	-35.0616841120058	-27.9046922347859	-29.3623205057736	-27.1244874163283	-26.6894065342056	-21.7523965025348	-17.9305444100907	-28.935646777556	-29.7010766354698	-29.0749990010526	-29.8204654096912	-29.5723023650619	-30.2937919193364	-29.2647970836846	-29.2479585665126	-29.7579264936977	-31.1584299493858	-30.7530960962917	-30.246614830374	-19.1609762287509	-27.9909769033362
-37.0254915824342	-37.4499058138731	-36.3246393683821	-37.1938317618981	-37.9171676483284	-36.8599249232878	-31.8907287421467	-36.1889142216203	-35.9691736778195	-30.2074000462292	-33.1210324452308	-34.0227277849561	-33.9848211343661	-30.373633508077	-35.6443851944499	-30.2366177184827	-36.9152227077848	-36.5357380675382	-38.7248758875029	-34.163013462386	-4.65637388738668	-35.0848393407346	-36.2583158640828	-37.8366120635281	-35.3637263051403	-34.4382166663443	-34.9550141351229	-28.5597261237266	-33.9685713722433	-35.1678492344169	-27.923491838942	-29.5196754819483	-26.9545161870144	-26.7364856262784	-21.6170603969414	-18.0309033004693	-28.9451705085034	-29.5915029866123	-29.1274284700709	-29.8823925558177	-29.5486244172507	-30.2622457968676	-29.3154561819743	-29.2652697164943	-29.6842856951329	-31.2074144416319	-30.8340412077813	-30.2029705140814	-19.1596542106666	-27.9538056985618
-37.0095356665672	-37.3536339335302	-36.3770158941499	-37.1824174867563	-37.8625159289068	-36.8273924663736	-31.724636503542	-36.2177199606908	-35.9371496561203	-30.2101001859324	-33.1077173140532	-34.2147354346461	-33.9412146717498	-30.4007099267326	-35.5601427735246	-30.314052360515	-36.9645901741225	-36.4206573554695	-38.5863280240633	-34.2359037023097	-4.66183292830773	-35.0411429124763	-35.9238346316907	-37.7157488370055	-35.2801937921014	-34.4757109786124	-34.9320132293995	-28.5213242361661	-34.0312012651832	-35.1891269097821	-27.9346061992233	-29.4915471814315	-26.886308776208	-26.6246501525803	-21.6061760272436	-18.0598718064795	-29.0005262760084	-29.6452915675965	-28.9762064998098	-29.7999281411504	-29.524448039279	-30.131216790047	-29.3297300471375	-29.2798715514868	-29.688467311874	-31.1196904895658	-30.8642650707594	-30.2301364157936	-19.188768822444	-27.8681616799495
-37.0155809953367	-37.4435200293371	-36.4658575819672	-37.3105372554402	-38.0014685793227	-36.9818837133148	-31.963002987598	-36.1910991968393	-36.1102761743431	-30.2188515923186	-33.2474135042146	-34.4122208831282	-34.1305560650001	-30.439052233267	-35.6044027031584	-30.4326309881866	-36.9901472176536	-36.4903551364366	-38.600808429292	-34.301629272204	-4.50778021359656	-35.2345814526886	-36.2334976422512	-37.7377553402516	-35.4840122261518	-34.6826267639798	-35.0291868061162	-28.6089991387097	-34.1761454245618	-35.4402779440498	-27.81339388254	-29.474235441144	-26.9371271673887	-26.6818305152557	-21.5334389176363	-18.1151806845808	-28.9119004896645	-29.5790009152109	-29.0025508200083	-29.7387512539164	-29.4963102906486	-30.0216227034383	-29.2860029744657	-29.3171699746591	-29.5252141931315	-31.1263403743028	-30.8116316881312	-30.2003512953053	-19.2018955742347	-28.0587456912382
-37.0503913439113	-37.4696735285808	-36.3679835241783	-37.2349545666877	-37.9991784149714	-37.0507538891105	-31.7720615313058	-36.15352194119	-36.0692477982391	-30.1821952848295	-33.2459465866449	-34.5378823210681	-34.1509230423392	-30.3762266285981	-35.6568378811823	-30.441854380717	-37.0245230360609	-36.4994652280206	-38.6554404870463	-34.3762674117206	-4.70224798649252	-35.2303711951491	-36.3400190763961	-37.7882220739338	-35.4912649782485	-34.7106016978233	-35.0583716680652	-28.5524593479492	-34.1532400434641	-35.4359392620121	-27.7996671713438	-29.3262621419996	-26.9341272791062	-26.7492957354253	-21.5891196601678	-18.1421147438004	-28.8036806196122	-29.5022009548195	-28.9365750331824	-29.7833418048652	-29.407799379473	-29.8742789318519	-29.1035318477577	-29.1248204037045	-29.3453247904841	-31.002076765537	-30.7141563611442	-30.207819573815	-19.1297215448141	-27.8856018047769
-37.1273869269766	-37.5463107580181	-36.4420260236712	-37.2787064756062	-38.089187819454	-37.0583721773875	-31.758962174961	-36.1799722185544	-36.0434658957441	-30.0747053008884	-33.2521610371113	-34.5113105369057	-34.311363564092	-30.3967775937359	-35.6730433164018	-30.3540473661904	-37.115065368492	-36.5173528346843	-38.6885554293111	-34.4298741746019	-4.73199735420077	-35.1933002749211	-36.2822798951949	-37.7807473442199	-35.4379283748898	-34.6021064137697	-34.9958270675546	-28.5485617018051	-34.239851950864	-35.3771536660367	-27.8402568889339	-29.2545378388428	-27.0908110011667	-26.7665564108681	-21.7787797927049	-18.1440239661654	-28.916782262965	-29.5537520716402	-29.0093670496563	-29.7742637050908	-29.5093319380086	-29.8767376123209	-29.163780671215	-29.0729147647605	-29.3997886333809	-31.1116270149236	-30.6994912304191	-30.1734172629348	-19.1623318552443	-28.0424758877641
-37.2137270040902	-37.6002202380512	-36.4826950819672	-37.3804848236259	-38.1965825392037	-37.1507060554709	-31.7286212571185	-36.2599540762507	-36.0776730622282	-30.1623637468552	-33.3883302036368	-34.5844394783969	-34.2259851266441	-30.5753251492264	-35.7956355285343	-30.4481624276291	-37.0773196403575	-36.5532033911231	-38.9874434085362	-34.5875619197915	-4.85826605614813	-35.3975403056035	-36.4525621749876	-37.7835934679003	-35.4989426863735	-34.6541562985938	-35.0405813907886	-28.6724212826978	-34.3669201385726	-35.463232055174	-27.8403592332926	-29.2574501132089	-27.0401837390905	-26.7876705908692	-21.8618413524409	-18.2394943540741	-28.8050608934241	-29.6324201992389	-29.0507205605522	-29.7566000488291	-29.5635371237458	-29.9001571922054	-29.1663103272666	-29.066344981725	-29.4352669264505	-31.1390875372158	-30.669395912134	-30.1294031087125	-19.0922090638754	-28.0580443765796
-37.1550555812876	-37.8692021825858	-36.5203150819672	-37.3909249961017	-38.1756476493369	-37.2553044635642	-31.8905233710995	-36.1862826817964	-36.2830843606279	-30.4010491244864	-33.4922159876367	-34.6658521613237	-34.2573154263735	-30.7246265100166	-35.9044352077246	-30.5950202361627	-37.4504515869108	-36.6486848825332	-38.7350964670115	-34.367323454953	-4.93509135216497	-35.3446972349457	-36.587303412333	-37.9361486012325	-35.6392993232691	-34.7597616238079	-35.0843247145662	-28.8667070293458	-34.5332396745615	-35.5688616838102	-27.8416700882131	-29.2389923202284	-27.0097870542546	-26.8403621141104	-21.9192352434897	-18.3076304417628	-28.7489262176826	-29.6445203125358	-29.1138153089914	-29.7608913996229	-29.7417054600607	-29.9702610772817	-29.2648417029337	-29.1915493161259	-29.4614864233073	-30.9652120961496	-30.5108168371297	-30.0518966605199	-19.043123454076	-27.9155239398499
-37.2933497988049	-37.8153449095105	-36.4151629875423	-37.436004782241	-38.1315793845643	-37.2561391964568	-31.8894750346698	-36.2458463676495	-36.3390269350176	-30.5458212508068	-33.5255416290095	-34.6341449960887	-34.0920075245022	-30.8360203530643	-35.8387721820624	-30.7858792793137	-37.3678813501359	-36.642069140936	-38.7947913566491	-34.3882681075091	-5.23260115789807	-35.3895222169135	-36.5349409236155	-37.977460019797	-35.7347681981977	-34.8236559517023	-35.0932801763141	-28.9866940035953	-34.4442423270813	-35.5253837402498	-27.913055910373	-29.3240053872287	-27.2092767814008	-26.8967954555824	-21.9933181239715	-18.3575594738775	-28.8345160188993	-29.657970993871	-29.2907138431317	-29.9178461650273	-29.8006403146839	-30.1445556773053	-29.3594393819857	-29.1347335605092	-29.4462083572852	-30.9295567684007	-30.5499543360785	-30.1400645057656	-19.1748246917632	-28.0226769253934
-37.3768459169756	-37.947191516241	-36.4513018322083	-37.4595572407935	-38.2229937098429	-37.2417906784081	-32.0262289613714	-36.3888848666668	-36.3756456404363	-30.7147035671621	-33.7057883027753	-34.7804918713185	-34.3952266980104	-30.9373666452866	-35.9226800529601	-30.8729745407633	-37.3272520727899	-36.7093058053329	-38.8725472134801	-34.4678274844835	-5.29560738753275	-35.5125396825397	-36.6321005948522	-38.03618947977	-35.8868719523207	-34.9553221881726	-35.3080572380098	-29.1366788448404	-34.5967797939249	-35.6999476263557	-27.9457712690747	-29.3961872110006	-27.2751985049093	-27.0363572257565	-22.0851327010603	-18.4067798968223	-28.931448929264	-29.480219431578	-29.0025592074249	-30.0260279137974	-29.8303833505048	-30.0450800455357	-29.3964752318111	-29.2056827535883	-29.4228679163806	-30.8988662816426	-30.6943283173447	-30.1832748701354	-19.1778729814429	-28.0498451215507
-37.4543005628117	-38.1320111573676	-36.4232721812038	-37.5476551552641	-38.2540247743444	-37.3982703770028	-32.0697101216333	-36.4875511659228	-36.4067247631113	-30.6176911229663	-33.6950893229081	-34.7759280376123	-34.3174663340063	-30.9359037971316	-35.9744500309598	-30.9996150090719	-37.2316612024508	-36.650842588174	-38.8833346969295	-34.4877213851068	-5.24424305731237	-35.536347738936	-36.6668367264827	-37.9914415706274	-35.9320073174106	-35.0060456917999	-35.2871504550789	-29.1433659011407	-34.5726574200952	-35.9092504513058	-27.9029152772486	-29.2829986431171	-27.2178975803817	-27.0286285654373	-22.1053932166641	-18.4330401015711	-28.9063298406455	-29.5805853358536	-29.3160737959382	-29.9773355844651	-29.7941267970862	-30.0186705102972	-29.4521655156766	-29.1821182456959	-29.4580598693725	-30.9805942878364	-30.7875110176651	-30.1621412404804	-19.2532762448462	-28.0212174805988
-37.60764506326	-38.1686602160079	-36.3713243577762	-37.6488170719403	-38.3399552086388	-37.6262130508719	-32.3626147715152	-36.6762765794567	-36.5679675487906	-30.7483562709483	-33.7906158355247	-34.9836469507458	-34.4694058569052	-31.0706483903475	-35.9792948082475	-30.9683907889327	-37.3242384016426	-36.8073390570479	-39.1374880927488	-34.5345382435108	-5.60156803619562	-35.6907375533013	-36.8925274230582	-38.117252778994	-36.057699310291	-35.1177446556805	-35.4498624598151	-29.2332072253368	-34.5634372490554	-35.9550087549088	-28.0491763990757	-29.4231481904289	-27.3172093064741	-27.0253403691411	-21.9275111902935	-18.4141728345317	-28.9022731967564	-29.5909302738207	-29.2470657117513	-30.1440404649105	-29.9408015597582	-30.0683899048399	-29.4503572243847	-29.3336442537761	-29.5424340644831	-31.1104589050401	-30.7885053368479	-30.2185058463206	-19.3119547458324	-28.2289539495458
-37.7668013396203	-38.1708765769389	-36.5042409194797	-37.6422212941004	-38.2428047715544	-37.4702931858288	-32.3587361708235	-36.6744160934184	-36.636931962548	-30.7027601239726	-33.8276810792793	-35.071288991355	-34.3041631960635	-31.08033319652	-35.9922285335543	-31.002511391352	-37.2416899013241	-36.8841148596976	-38.9478189192505	-34.5694165634006	-5.5094865830194	-35.5282078031719	-36.974886385514	-38.1743091720191	-36.2245678389656	-35.1647055420285	-35.4250587397867	-29.1076880625904	-34.5440418078647	-35.9861215772777	-28.1515462836523	-29.4932860137448	-27.3458907365535	-26.9566077527785	-21.77781671999	-18.5119379513139	-28.9475351697991	-29.7171141852774	-29.2405002668272	-30.1317468296814	-29.8558609360712	-30.1493481995124	-29.4155422906231	-29.4050606986836	-29.6257518070078	-31.0879844737502	-30.8199256413689	-30.191608096243	-19.2688124767302	-28.266829230784
-37.4053000686636	-37.9496382114823	-36.4825276401067	-37.4998035409941	-38.1901776066599	-37.4047446508965	-32.3228697943456	-36.9147953480163	-36.4841626967757	-30.6381413235799	-33.6133196666861	-34.998610095596	-34.5359625915222	-31.1084491736762	-35.9155393814811	-30.9375679277973	-37.1486590292862	-36.742280432756	-39.0573366863195	-34.4286586448486	-5.57512636986391	-35.4078508322981	-36.9006813993644	-38.0170872483221	-36.0250267922384	-35.038488209803	-35.3492947224677	-29.1200384865065	-34.4383478800015	-35.9948701117277	-28.1479707764772	-29.5111933716756	-27.369528660286	-27.0468017150553	-21.9510426390649	-18.4467108316476	-28.9443203040198	-29.5726823171688	-29.1078286515762	-30.0717223604798	-29.7626000295627	-30.0309940491103	-29.442194207327	-29.4378933516085	-29.6539431532294	-30.9966586996711	-30.8000641839287	-30.1876098999565	-19.2485453538466	-28.2163658501558
-37.2306970378703	-37.7524169197691	-36.411059126911	-37.4659117357869	-38.2323041039533	-37.2642119784001	-32.4096676044181	-36.874615594235	-36.4929779682663	-30.6952586504792	-33.7857769436372	-35.0609139795055	-34.3862963142287	-31.2079592118893	-35.9347770950655	-31.0077687040053	-37.1460529603365	-36.8061624503801	-38.7914350828961	-34.3662878286419	-5.57889542113722	-35.4541681332904	-36.8382113492996	-38.0589702652539	-36.0188341316879	-34.9366719910584	-35.2525896461022	-29.097785040059	-34.6396463874434	-35.8761780112276	-28.1034262108254	-29.5874462145138	-27.4568184299586	-26.9247095817454	-22.0671518815058	-18.8031624155325	-28.9161329828142	-29.5394325932376	-29.1043809043578	-29.929020919064	-29.6289028399585	-29.9470560770271	-29.3282847123198	-29.3750903852186	-29.6790730608618	-30.9420173428883	-30.7445095907529	-30.1141279980249	-19.1701769638304	-28.2822780338603
-37.262990814365	-37.9037282189548	-36.4266562067822	-37.5946688484568	-38.3145974778004	-37.2258982447793	-32.5693660650376	-36.9685245671679	-36.5431029168048	-30.7720096279328	-33.8458799914898	-35.4092599832633	-34.4922704878339	-31.3619657291515	-36.0411928575694	-31.0563914675618	-37.0807948927183	-36.9422205716558	-38.8085646360013	-34.6088023426142	-5.70235368233564	-35.5631305165087	-36.817833753935	-38.2853979886767	-36.1001585370968	-35.0592484494224	-35.3706328343004	-29.1436849997322	-34.6329319822538	-35.9991647821279	-28.2630342475214	-29.5038955896956	-27.4578731132025	-26.9602012281117	-22.1172549525671	-19.0765641155878	-28.8490162510017	-29.4954276181132	-29.2228985158953	-29.9951530350683	-29.7090376482213	-29.9168887657166	-29.3606823064267	-29.3895105036265	-29.6591458793947	-30.8474382373135	-30.7872583087016	-30.1919136095537	-19.2576192600606	-28.5418080721673
-37.2739677488944	-37.9002202380512	-36.4846950819672	-37.5355577925034	-38.3632761588543	-37.3132288054984	-32.5088951097418	-36.9418310660246	-36.4891511090705	-30.7796038029093	-33.8510811720945	-35.4771110247334	-34.5546722981768	-31.2544847927679	-36.0529851196068	-31.0428143716882	-37.1892490227179	-36.9560006339352	-38.7673423745129	-34.5587915009515	-5.51367151393398	-35.5072157411015	-36.8246424480252	-38.3571556333826	-36.1122439263531	-34.9756184336647	-35.3998882502278	-29.1549795773107	-34.7093183343045	-35.960963700342	-28.4064002974916	-29.4742993273543	-27.3866121609139	-26.9470310141076	-22.0623960159849	-19.0504622623438	-28.6990860270243	-29.4202958201008	-29.060610576089	-30.0798390342252	-29.9098639078051	-29.9218589636611	-29.3629305726489	-29.2047669754949	-29.6156946935149	-30.8265438787744	-30.7797719368058	-30.2636876311778	-19.358502153219	-28.555763145605
-37.3121073257677	-38.1033776729007	-36.5628242881579	-37.5145920731897	-38.3352745820294	-37.2875075769987	-32.4802872211107	-36.851822891749	-36.4262689127806	-30.718635312731	-33.7366159781362	-35.5472161983989	-34.7139802624192	-31.2599530075826	-36.1356783029672	-30.9808532609089	-37.112191149427	-36.970711925687	-38.6937945972306	-34.514475926255	-5.4639328604421	-35.5388141892464	-36.7648997304169	-38.4661328474738	-35.9986740057276	-35.0514568683578	-35.4543494595519	-29.2390703221933	-34.9920765223104	-35.985479382138	-28.4612633086199	-29.5105275882238	-27.3666740300642	-26.8821289882998	-22.0274973472376	-19.0576069122621	-28.7305228503429	-29.5778853246736	-29.2378456139634	-30.168579296647	-30.139924148769	-30.1529696357346	-29.6378068289982	-29.3091893357433	-29.7273850253238	-30.9116135125385	-30.9942280512878	-30.3606189776535	-19.3833520024219	-28.5461658434283
-37.2220528094983	-38.085684000977	-36.5231697175357	-37.4781656956545	-38.2808597312518	-37.2747296771078	-32.4561358571309	-36.8356213413614	-36.3415849230269	-30.7465799915537	-33.5811026703724	-35.5735102768252	-34.7223940617995	-31.1558815711589	-36.1133119806363	-30.9166579596192	-37.0315272977664	-36.962784197102	-39.077821110521	-34.5488411797051	-5.50183771645565	-35.3614203029796	-36.655871176739	-38.3826131426094	-35.9747069744415	-35.1448689901457	-35.4699895083391	-29.2595663327803	-34.9560439696578	-35.9835755909774	-28.4198889538203	-29.3837263372273	-27.4011840379715	-26.9529323092678	-22.0653983486289	-19.0327042750699	-28.7088407951131	-29.6045270478384	-29.3797545183976	-30.0742544003133	-30.0982597497023	-30.2516689930537	-29.6720624228931	-29.3156322073308	-29.7479768311122	-30.9400153875463	-31.0176647581474	-30.3875539734634	-19.4843699708778	-28.527640554292
-37.1557454663068	-38.1749512495046	-36.5033941987484	-37.451912167615	-38.2953139971907	-37.3455142772299	-32.5906771338999	-36.7133327841475	-36.2485379817398	-30.8678204974489	-33.5655363978	-35.3471890141156	-34.6670213526311	-31.252989636968	-36.1187866040218	-30.9942078528315	-37.0343119959839	-36.8808707865169	-38.7409984458362	-34.4567568431964	-5.62706326673306	-35.3372766516393	-36.6470456532485	-38.2538564790914	-35.9670112908148	-35.1646922324362	-35.3211123293485	-29.1329288674328	-34.9659038710834	-35.8570066584655	-28.4080047359381	-29.3464802052554	-27.4815985300873	-26.9332911069713	-22.1632224285481	-19.0223375121905	-28.7481164077102	-29.5890024857107	-29.3583745680594	-30.0848281512407	-30.0152945898092	-30.0208405148322	-29.6051735944515	-29.4282079007208	-29.7962485038998	-30.9078523677632	-31.0711477390888	-30.5129348484101	-19.3688476056807	-28.4353758251691
-37.2109059016138	-38.2199694528295	-36.4967882741003	-37.4508308228952	-38.256856324387	-37.4059327553736	-32.5103635306638	-36.6167707666488	-36.2106895846066	-30.955593588678	-33.6926397477643	-35.5007362367185	-34.6335049308854	-31.2683079799788	-36.1631210411244	-31.0731559938297	-37.0250248976696	-36.9055311265539	-38.7225815932882	-34.4283834459096	-5.61064404056633	-35.3645048222479	-36.7286792334414	-38.3043121287049	-36.0516215435519	-35.0123252036784	-35.1977845560899	-29.1809998090905	-34.957420992036	-36.0267117222531	-28.5296321544013	-29.226917836168	-27.6069831970275	-27.0250487843636	-22.341513331843	-19.1265841830604	-28.9036865952967	-29.496798968359	-29.7248287227584	-30.1703743765222	-30.0937077040427	-30.1456390889494	-29.7199624435434	-29.5929648459474	-29.8806737896068	-30.8854045043324	-31.1255687757896	-30.5188973899963	-19.6273476302061	-28.4830807994401
-36.9114817278218	-38.1240143555417	-36.7283277714174	-37.4468179954801	-38.1178788765652	-37.2762533894939	-32.5303899069642	-36.7010010515064	-36.1787864456209	-30.8272535672857	-33.591021635124	-35.5898853144768	-34.5382223822321	-31.231205850732	-36.2088869804764	-31.0643018853893	-37.0232233565737	-36.7708105731866	-38.4849721948224	-34.3618134290888	-5.49212372695264	-35.225506287339	-36.4062614084371	-38.2246223834573	-35.9945614309391	-35.0505074013523	-35.2497052868909	-29.1845595318771	-35.1029487307933	-36.0372593779535	-28.567510788508	-29.3026405682302	-27.9743797321649	-27.2345648372849	-22.68719307927	-19.3288877084014	-29.1962741308381	-29.6396127734177	-29.8194390479471	-30.2344812016386	-30.2805380193008	-30.226187741722	-29.6859196491137	-29.6093490082101	-29.9560568478441	-31.057935185875	-31.1613070462236	-30.5443321317162	-19.6397437649979	-28.781572520136
-36.956304002582	-38.0206187406677	-36.3868405365127	-37.2642726295016	-37.9841863583669	-37.1025210535939	-32.4173868773433	-36.6426885086539	-36.1240794003213	-30.7335734819575	-33.5550026646665	-35.5524061425149	-34.6036402174014	-31.1574372639008	-35.9997989379674	-31.0510516538012	-36.9520098825477	-36.6734467734473	-38.3085686023392	-34.2068540432002	-5.30618267539398	-35.2075155279503	-36.2842412811329	-38.0632727066994	-35.8860454459462	-34.975358693405	-35.210129367795	-29.0429762946717	-35.1469461147426	-35.9408119110612	-28.8149391491331	-29.53115795975	-28.1558083446739	-27.1048611981567	-22.6702702009685	-19.4469762299449	-29.4449886231797	-29.6872928406464	-29.7257333537292	-30.1960295727022	-30.2420992327366	-30.1977584296776	-29.7789385170382	-29.726122937353	-30.1227525957456	-31.0972390907986	-31.1852673584754	-30.5885411609536	-19.6691570568959	-28.7150784634463
-36.6630934033054	-37.8822472827337	-36.3264884712124	-37.1086777208132	-37.7409283462817	-36.8788646144003	-32.3903281082978	-36.4852029877852	-35.904241572267	-30.6101414280669	-33.4971355494436	-35.2886416826283	-34.5815007045379	-31.0276672489083	-35.9560693490449	-30.9049457083885	-36.8337807435489	-36.5897922248992	-38.0831086717664	-34.0689434122217	-5.30623427284744	-35.2024961180124	-36.1510644853727	-38.0043866395784	-35.7763730861076	-34.9351809299919	-35.0872743028249	-28.8622846487445	-35.108183007091	-35.9027442922912	-28.7811104193759	-29.5459703407671	-28.2160222381126	-27.2227262081767	-22.6371833267915	-19.5682118680947	-29.4412496446447	-29.590660223276	-29.6199642580312	-30.3906507542617	-30.2738841494604	-30.2289951844389	-29.8924970420139	-29.8203526010495	-30.2019237161895	-31.1646267673069	-31.2922476092985	-30.729410963472	-19.8820374073726	-28.7548086298918
-36.6295541807274	-37.7677196986589	-36.3828061384783	-37.0390419455465	-37.6955719683957	-36.8559097182755	-32.302482436728	-36.9300928860769	-35.789764350308	-30.4656234419562	-33.5041247627724	-35.1842060652903	-34.5865666984076	-30.8749595407891	-35.9896073135038	-30.8584438641483	-36.7632436487815	-36.6105337078652	-38.0624066652362	-33.9919125957785	-5.24281168916055	-35.1462197425826	-36.1056475994639	-37.8923419400112	-35.8441157397995	-34.8904982474925	-35.1768088467615	-28.7051986956756	-35.1187523926085	-36.224823852026	-28.7908902818165	-29.4161059311278	-28.0240894065396	-27.3008255147034	-22.6112906265168	-19.4524242010562	-29.3514843676601	-29.2731748241829	-29.5576932840678	-30.3261030981767	-30.3201037078517	-30.5342474149597	-30.0301773938708	-29.9871745062821	-30.323719381293	-31.2230133895922	-31.2271245294374	-30.7161490803616	-19.9605773942715	-28.7252606500862
-36.4565868409119	-37.5713075374785	-36.0868925148727	-36.8407430669875	-37.5988099649014	-36.7442932912844	-32.3463164259641	-36.3903508352532	-35.7045253015067	-30.4525415230076	-33.4499352495977	-35.0595276392271	-34.5894835804106	-30.6955116933527	-35.8911192692729	-30.6763128898591	-36.5666127796506	-36.4731281168892	-37.9033011512024	-33.8954668905597	-5.27553401343907	-35.002308579023	-36.0596543684635	-37.665512780237	-35.7848872495079	-34.9383189934988	-35.0356740949884	-28.7009080708065	-35.1848829351313	-35.8022083309285	-28.796404684625	-29.6474991111121	-28.3084619927615	-27.2309428476412	-22.8754568134447	-19.6735630445768	-29.3318159702689	-29.3476594382103	-29.5438123228045	-30.3622956677695	-30.4215175704441	-30.784913053509	-30.1404884029061	-30.1209681375867	-30.4379457231668	-31.2095823541162	-31.2400411141315	-30.8932168160334	-20.0844858478009	-28.9156957973454
-36.4697054263241	-37.620096119943	-36.1733790514329	-36.7148028116907	-37.5928668060998	-36.619384074836	-32.4871610912657	-36.3330926057292	-35.5939755876122	-30.2518491661325	-33.2818142533228	-34.9435519316682	-34.4073697067379	-30.5099395380649	-35.9725096281557	-30.5113019562024	-36.8055302385962	-36.4662710002658	-38.1239427507096	-33.9026813002754	-5.24233565867479	-34.903060678452	-35.9110847934978	-37.7280106481123	-35.6035416321177	-35.0880611850085	-35.1649857345378	-28.5985676770914	-35.1068250525455	-35.7457399638147	-28.9799594588914	-29.8192568407711	-28.4257898443034	-27.2703549277258	-23.0349154153956	-19.8932368867493	-29.4292760160942	-29.6429736513356	-29.7836479610206	-30.1175158170232	-30.5002510040403	-30.8271302191784	-30.1364413411586	-30.1176144469643	-30.5430331297256	-31.2408365788369	-31.4562607708369	-30.9297767159253	-20.2333453620312	-28.9853372967351
-36.7194186657285	-37.5966750584547	-36.0679673096414	-36.60974890659	-37.4751656322809	-36.7121097354592	-31.9570948089338	-36.0804562965227	-35.3081325335295	-30.3355834996479	-33.0321503592317	-34.808670068184	-34.1866136099359	-30.2175045275663	-35.8291150114321	-30.3650991223152	-36.5235719721435	-36.3301227489611	-38.1462696367583	-33.723759876302	-5.14818907692186	-34.6626029925652	-35.9024469302324	-37.6441359139422	-35.3998711773272	-34.7531986433894	-34.8694227556344	-28.2606422877124	-34.8099876037226	-35.5261047212509	-29.1310849304611	-30.0697977334357	-28.5015621497474	-27.2088336383481	-23.1294010810963	-20.0090991780298	-29.744941248221	-29.7345020725612	-29.7399526127639	-30.1509861430548	-30.7026290180752	-30.9228114944249	-30.1361911631496	-30.1179569705981	-30.6735613891293	-31.2629559334226	-31.6506812015982	-30.9115553984459	-20.2971863132724	-29.2789192276054
-36.4810980071075	-37.4612425475137	-35.9435313730938	-36.6475078937235	-37.3393541642009	-36.2795443280143	-31.7784333281553	-35.9491709744244	-34.9947084190764	-30.0848738142554	-32.7031560646021	-34.925218808208	-34.1042278409219	-29.4635883251415	-35.8290891691811	-30.0424541422522	-36.4887567868063	-36.214453230965	-37.6820103363449	-33.6817650361871	-4.90559189619683	-34.2479320423822	-35.7654697564628	-37.4070872483221	-35.0796319804699	-34.6503342261595	-34.619793792998	-28.0198963965535	-34.8301111066731	-35.1780860453679	-29.5053099722088	-30.0669172067224	-28.3033354740534	-27.4093511879213	-23.2879781384024	-20.0231995226937	-29.7188562841686	-29.867200999493	-29.7852434104982	-30.1418101208207	-30.7067605880513	-30.9522827881284	-30.2901892302418	-30.2418927696663	-30.6811688971428	-31.3262315869942	-31.6155063602096	-31.0502786000589	-20.6092235885227	-29.2071048889153
-36.3974797796443	-37.2000443636805	-35.8848913729801	-36.3421494718032	-37.0244615563912	-36.0615268638464	-31.7774833060412	-35.663974755016	-34.8228230768593	-29.6655428515935	-32.516031731285	-34.906051958278	-34.2270304432971	-29.4006578371436	-35.5971334050622	-29.6122547701536	-36.2185208210352	-35.9513811654923	-37.491030035168	-33.4931314730155	-4.59168229221245	-33.9792409180769	-35.316890717813	-37.2910621437196	-34.7697121497716	-34.340630913042	-34.4224527161391	-27.5403904953051	-34.7483532074976	-35.0044351323101	-29.5983795198581	-30.0328444678974	-28.4422244589858	-27.5474800036697	-23.2210360163423	-19.9807145611629	-29.8392011165059	-29.8233799191384	-29.7688662677129	-30.0298874386448	-30.5384546871073	-30.7794665620808	-30.3795962592117	-30.4813096364952	-31.073538022577	-31.4861563840317	-31.9442853357286	-31.1049576793902	-20.7101481901052	-28.91200685032
-35.7192224894302	-36.8551725050837	-35.7057350400165	-36.0020455432661	-36.606684864176	-35.7654667332615	-31.0635361502558	-35.4372315746195	-34.5445512450722	-29.3645569543654	-32.3189559028797	-34.9830828722242	-33.9211232095901	-29.2904949567169	-35.4927850950859	-29.4929244654779	-36.0642171691432	-35.8237941452409	-37.0809445516933	-33.3115996093356	-4.33733849609086	-33.7286553771177	-35.0333555741742	-37.0368275080624	-34.5950954657635	-34.0987084736841	-34.0516055947289	-27.4930040470634	-34.5923302899757	-34.8114676965465	-29.3982433854205	-29.9808014887376	-28.6127120839483	-27.4235899386726	-23.2074092594448	-20.0642839842626	-29.7460167578314	-29.6000696928504	-29.6352810001126	-29.6962823459488	-30.3304607994057	-30.5750023470505	-30.2656832918613	-30.5937045629026	-31.010829467505	-31.3404715281151	-31.7478448945296	-31.0729005532228	-20.5946615262315	-29.0579469100014
-35.4871253424575	-36.8128225625813	-35.6259105769457	-35.5714216430771	-36.3130619059183	-35.6572559928973	-30.7477534786264	-35.0057931626673	-34.2302386586084	-29.0420198433695	-31.9813660309443	-34.8103112107902	-33.6963053398011	-28.8993949597517	-35.3245480470115	-29.2911605572363	-35.879107890472	-35.6684873758188	-36.7939214152993	-33.0112267111107	-4.18351709224803	-33.4840599267607	-34.8131667767575	-36.9227096549611	-34.2685603932224	-33.8572666811963	-33.66395558022	-27.1728215263359	-34.4976407154343	-34.5233630081639	-29.3668884083429	-30.0717659856331	-28.7908599664732	-27.1760266692813	-23.2953672426381	-20.0010383741633	-29.8166691536164	-29.4747823065873	-29.7479036282521	-29.7018262214937	-30.3812007673902	-30.4728237041775	-30.2168128029772	-30.4350075175615	-30.8534766290777	-31.2757306993172	-31.6198764392077	-30.9661787369296	-20.5129337016243	-29.1524271084835
-35.2713701195382	-36.3798953306848	-35.7984652947332	-35.3116921742502	-36.0879608974602	-35.3541184716749	-30.1546717506856	-34.6384903957484	-33.930966008527	-28.4455211066029	-31.7163037666928	-34.7034542392458	-33.6254832912023	-28.5132520022715	-35.1576271387778	-28.6716069059696	-35.7809107262296	-35.4513464287132	-36.7364209179275	-32.6559530089004	-3.57591663601098	-33.1548432117082	-34.7189043026472	-36.7711892785148	-34.0650593097852	-33.3735262801856	-33.204078943889	-26.8120440698154	-34.5265873287763	-34.0753100647241	-29.1285475973479	-29.9318054488038	-28.7261550181506	-27.1979886400171	-23.374787986278	-19.8040833701902	-29.7677255153427	-29.2723083463722	-29.6917158036026	-29.7505022387485	-30.184201431142	-30.312066088678	-29.9489629613129	-30.128557967112	-30.672713901198	-31.2164518663272	-31.6206380814712	-30.9177224267559	-20.345711593093	-28.9725716509024
-35.1809854554207	-36.1649762071523	-35.7037193547857	-34.9538781177732	-35.8430635750723	-34.946275479851	-29.7580112448334	-37.173590865171	-33.387215055961	-28.0495364070625	-31.2517866196278	-34.7297572869518	-33.8131184997305	-27.8523451653489	-34.9104381902352	-28.2834065440118	-35.5240425266609	-35.1806312688408	-36.7566957128792	-32.1686851700475	-2.71781310045525	-32.6992187589036	-34.133563744061	-36.5420644172719	-33.7289575897703	-32.7817093497342	-32.7464427581295	-26.29215737243	-34.4874886788923	-33.6282801897581	-29.1932174374955	-29.6681674375905	-28.6762790328642	-27.2017078882622	-23.2892580115394	-19.5839243473853	-29.3619745637385	-29.1838978778707	-29.5743427858671	-29.8014926540839	-30.0444094584287	-30.2350678141136	-29.8936245082893	-30.0176070383788	-30.7236487751476	-31.287788558309	-31.8347481872441	-31.1592036348963	-20.3697313459275	-29.1885854875771
-34.9763897231918	-35.8266231898033	-35.1517750819672	-34.3907966724938	-35.4220548917465	-34.3500181799978	-29.2174024293256	-33.5979306593249	-33.000153636753	-27.6552255759881	-30.7182846631621	-34.4413475459391	-33.4007273567719	-27.4699914164701	-34.5867084098446	-27.744528320998	-35.0626198058873	-34.6883471189439	-36.3045366326962	-31.9178657217717	-2.04168987430859	-32.3749128455272	-33.6024319342874	-36.1716603886117	-33.3004016104782	-32.2232988927405	NaN	-25.7547819011407	-34.412978397616	-33.1999739327901	-29.1201077242383	-29.5189500717711	-28.6010832715703	-27.495959862223	-23.5186032770828	-19.6524588594127	-29.2990718786009	-29.0959283197333	-29.6504912511162	-29.9574910607379	-30.1715450261453	-30.3291488191352	-30.0957776426571	-30.1192807063017	-30.7723820139304	-31.4441838159793	-31.6630437256894	-30.8473978069332	-20.3485747873944	-28.9680863923873
-34.5670423467889	-34.996042846953	-34.8462081254455	-33.9975078937235	-34.8417762079082	-34.0638939857288	-28.7535354809715	-33.1394001798658	-32.2867391373442	-27.2998926847414	-30.1416233543217	-34.09670181231	-33.263507714166	-27.0689226479693	-34.2958893678178	-27.3734750206135	-34.5807197343398	-34.3699394455701	-35.7442499776741	-31.3465939168936	-1.84628693769532	-31.93508865048	-32.9081296623401	-35.792428863229	-32.5753500156108	-31.710825726372	-31.6032742555665	-25.4624771333388	-34.2158242745372	-32.5647118239601	-29.0952601416328	-29.5785162534243	-28.7787534864352	-27.7082396313364	-23.8542597582755	-19.821305917537	-29.1968351697991	-29.1733843702847	-29.8684100045714	-30.0244007863484	-30.2648253190827	-30.3012407449736	-29.9997834300222	-30.0533561679181	-30.6622602393062	-31.1985468408254	-31.5413361059044	-30.9715098999565	-20.1368915938984	-29.0455645044144
-34.0853626308267	-34.722812304091	-34.4246731307477	-33.3752447197972	-34.2043362500585	-33.3713772521278	-28.3033434559599	-32.5569488395379	-32.1472052597921	-26.718737977525	-29.9000681879469	-33.7782706228621	-32.8306053125309	-26.7033118084938	-33.8355470749396	-26.8937628347203	-34.0181714064458	-33.8809545495485	-35.2911210269788	-30.5123384785284	-1.04104643791662	-31.1931542549785	-32.43938480305	-35.4065467077816	-32.268059582595	-31.1637447348445	-31.0747437225112	-25.0129748470325	-33.8551109801418	-31.9669302181188	-28.9455075849409	-29.5202852602269	-28.6943641714509	-27.5049216589862	-23.6831739653272	-19.9959933487565	-29.1850089756543	-29.2626591091031	-29.8010712099028	-29.7384119548103	-30.0920144220573	-30.4812054433173	-29.9954919761577	-30.0579025887554	-30.5815749009037	-30.9657566167928	-31.2962081414775	-30.7454111883899	-19.9203970269338	-28.9084950669199
-33.5234833887743	-33.8857351237294	-33.770743769318	-32.7983302820848	-33.479491515377	-32.8141780342679	-27.7972232598648	-32.0833973065599	-31.5581349916728	-26.0265356236454	-29.3983663449759	-33.1607602174359	-32.1639354764103	-25.860619356422	-33.2133153340777	-26.0530957935449	-33.755465080318	-33.5829879597489	-34.5185830564747	-29.8226490554656	-0.504567314223617	-30.9522309453468	-31.9954974396116	-34.957310795267	-31.6687969385314	-30.8129827456533	-30.6762852047138	-24.3268347301876	-33.0517779034227	-31.6213743459133	-28.904190661864	-29.4817068481774	-28.676218294476	-27.3605191127545	-23.4036121405973	-19.8475283148196	-28.8983523781262	-29.0332542292872	-29.7426797442257	-29.5121552745462	-30.0471673063373	-30.6049652679173	-30.0686746652889	-30.1170905215141	-30.553007427059	-30.7862755035828	-31.2246547584058	-30.5243025912895	-19.8116814240661	-29.0246598778959
-32.8399498753738	-33.6418951736025	-33.2439401036122	-32.2684475264425	-32.8069403561056	-32.3739199183041	-27.2707073413794	-31.3888132069671	-30.8849138411745	-25.3723659020163	-28.6848388563769	-32.4556312438925	-31.4694656254754	-25.611752963194	-32.8571801116359	-25.4432917047773	-33.255179092648	-32.8879499017796	-33.9584041767751	-29.2397635399535	-0	-30.238254425881	-31.3433674292249	-34.3808185916057	-30.9250504544908	-30.0772003083118	-30.1945352436786	-23.6307156729804	-32.4647203487776	-30.8479080252538	-29.0097655586745	-29.3310004551738	-28.6722578006543	-26.9792039236845	-23.1337711636414	-19.720950102529	-28.7417786647384	-28.8359909077598	-29.4335874881451	-29.2467592984332	-30.1344093795799	-30.4950955500923	-29.9841702920173	-30.2059312551864	-30.527220203719	-30.9527729821575	-31.0257736086243	-30.2704257316965	-19.8961540075886	-28.891449468833
-32.1735614575669	-32.7080085164743	-32.5490319240725	-31.584578812365	-32.0722360052698	-31.7043974898453	-26.7593547573244	-30.7653251647325	-30.3082025324358	-24.8122448208665	-28.116824731258	-31.9540744819785	-30.7723645252736	-25.0679002596062	-32.2090099703766	-24.767412360515	-32.4406469968785	-32.2456476319158	-33.2785761764804	-28.5113491989753	NaN	-29.7598826777088	-30.7771359498221	-33.7461781574131	-30.2426577885676	-29.2056862432672	-29.3084051475254	-23.2137798381034	-32.0048289136706	-30.2008618067339	-28.9803341284023	-29.1018434865629	-28.3684893386874	-26.6306235534069	-22.9593181610586	-19.7066997258339	-28.8114503504354	-29.0213470733153	-29.39811140413	-29.2395925496965	-29.9620789407765	-30.2120279301631	-29.7846762411681	-29.9671845071581	-30.2650575053063	-30.7161249822152	-30.9966754203935	-30.2027698999565	-19.8777350593188	-28.6751336513988
-31.5713607283465	-32.2468271856431	-31.8154043256647	-30.945120104245	-31.3608581274883	-31.1767412079511	-25.8862844999395	-29.9416379538569	-29.7296743453762	-24.2243385722628	-27.5114011320995	-31.4316451207047	-30.2262614048164	-24.3450813567921	-31.5261858430437	-24.0147227229884	-31.7260705443834	-31.5142074962966	-32.6772890220738	-27.689025455787	-4.19120670041287	-29.1209823831901	-30.1230021749876	-33.0160083725289	-29.6819750397096	-28.8367977086978	-28.6491983598701	-22.3505409890886	-31.5798989161819	-29.5055454564602	-28.8392325764443	-28.873223072528	-28.2274619857077	-26.6934503139359	-22.9503007134994	-19.7039512507122	-28.9035361191809	-29.0825228870385	-29.2807389309866	-29.2221272031618	-29.6924247010486	-30.0575289113953	-29.6360822264871	-29.6734362247428	-29.9483337591162	-30.4879061202629	-30.6404228847935	-29.9515443433253	-19.7574429115128	-28.398639801589
-30.6950759310492	-31.5237091080957	-31.2098514556442	-30.1128171066461	-30.5347652337382	-30.3457112235274	-25.1278954241595	-29.1305329506197	-28.9434684997995	-23.5485913667662	-26.7962226323	-30.9338046108062	-29.8496565484738	-23.5234209764147	-30.7606230784403	-23.2415483022424	-31.1194553094612	-30.7471344366523	-31.9026564843272	-26.8705467295477	NaN	-28.5757730668297	-29.4668232623023	-32.187859780511	-28.9365990686798	-27.9535938154989	-27.8588989368515	-21.6475051224936	-31.0114534521271	-28.5676122326747	-28.5872957714922	-28.6882851310116	-27.9821371837269	-26.556837335076	-22.988248206906	-19.5470416231161	-28.7858580256066	-28.9668727405672	-28.8797084454588	-28.7215794264907	-29.4913061213077	-29.6788567978389	-29.28129497681	-29.2231480674998	-29.6255225176023	-30.0889998563488	-30.3741560505779	-29.845512316904	-19.5471560262669	-28.2978105628274
-29.9003450622929	-30.5628847304163	-30.5740721491212	-29.3254373927959	-29.8222215863991	-29.4518439074816	-24.336756126021	-27.9527619416774	-27.9448172420479	-22.5486247948831	-25.9048195265705	-30.2545472873741	-29.2228660412758	-22.5918541139673	-30.0305361713971	-22.3424395945576	-30.3794396570488	-30.1094834795547	-31.0949417224124	-26.0707662515998	NaN	-27.5194407306032	-28.4469164607019	-31.5301900520605	-27.8375079803169	-27.315820497462	-27.1482584591646	-20.5560909422366	-30.3050654701657	-27.5464099075738	-28.1489066925447	-28.4148197553698	-27.6901233168486	-26.0163646959145	-22.7804519455458	-19.0735786868161	-28.5075196852837	-28.5672062709743	-28.6287460245142	-28.2660068102072	-28.9575459501526	-29.3254449141921	-28.9030041077324	-28.7372452016651	-29.1687095205848	-29.5049375913521	-29.9785971225595	-29.4074832880667	-19.1386467818999	-28.1936877383948
-28.8921022670983	-29.7668038088269	-29.6645575653963	-28.680547532656	-29.0468971625026	-28.6356365916441	-23.3066515693968	-27.2721279226492	-27.3183418559597	-21.6153215367711	-25.1032242665224	-29.2715459544271	-28.264247772045	-21.6627541341542	-29.0710089778342	-21.4654183179618	-29.4194405833093	-29.2558864930111	-30.3283827483083	-25.424080681189	NaN	-26.5060734113838	-27.6893505521128	-30.5803388977095	-27.0639457356802	-26.2388399246939	-26.1242823838096	-20.0332947298259	-29.2260536599281	-26.6824184281504	-27.7827284251445	-28.0963890586403	-27.236928408381	-25.6155118958311	-22.4782089414798	-18.8261882625726	-28.4145834121653	-28.5634319821774	-28.3161650715153	-27.9363784930796	-28.4309657034329	-28.6597596179487	-28.5024798813343	-28.3993239511279	-28.7482916322904	-29.1004950599899	-29.5445559675645	-29.0568834370744	-18.6238307619801	-27.6407190430281
-27.9677578437311	-28.900652057744	-28.8590635178526	-27.7854462619755	-28.077669919149	-27.644276242183	-22.1921222463631	-26.35333115385	-26.1447972961959	-20.7399851549039	-24.0410579092955	-28.2299133172246	-27.1301090719294	-20.6468120394561	-28.3271130138326	-20.4329807345852	-28.6065381281537	-28.2294582664526	-29.4240884951542	-24.4814795997558	NaN	-25.4867625024012	-26.6099965320142	-29.7662936725073	-26.0268679507201	-25.3262212270977	-25.1915165019754	-19.0668223535441	-28.2817691437728	-25.5582011133175	-27.2136686531304	-27.3765542778493	-26.5966489008994	-25.3228220046083	-22.4161395080296	-18.7597891688681	-28.1614228868049	-28.1122407390039	-27.9996888974949	-27.5545188003168	-27.9288196470802	-28.2411348332694	-28.0031849130777	-28.0003102589746	-28.4495669527805	-28.755428307984	-29.0362516846636	-28.5522128048777	-18.0677689984694	-26.7779779983066
-26.8292133085068	-28.0123094856348	-27.9447005489376	-26.9652420828055	-27.0468167324319	-26.4167828746177	-21.3779412809797	-24.8654831299793	-24.901350169552	-19.8076974181106	-22.9612866856931	-27.3963425509341	-26.1515812657936	-19.5683243917654	-27.2415316836445	-19.5012887241514	-27.638805196868	-27.2600147665055	-28.3759798806999	-23.5182825456646	NaN	-24.6161043112897	-25.3947726516663	-28.7494375409831	-25.0143297837769	-24.2408678693676	-23.9856090033479	-18.0065019011407	-27.4516613729761	-24.3701571883239	-26.4910762375063	-26.5700314615889	-25.6793595625708	-24.4382056137411	-21.6771786527849	-18.2832527947658	-27.3242279191347	-27.510591610391	-27.6022788829637	-27.0780416017766	-27.4462221081341	-27.5966473686956	-27.4690526042944	-27.4864193782563	-27.8449117490556	-28.2267642867672	-28.3987956261189	-27.8481979229891	-17.4715684354998	-25.8612806086264
-25.4903460032156	-26.5707717864206	-26.6355804105001	-25.6299293228737	-25.7936468812877	-25.3245313918182	-20.1481835861532	-24.0873562767337	-23.7633928327712	-18.7524093465786	-21.8548340644497	-26.308973540634	-25.0336279637464	-18.3047420364437	-26.0317257346672	-18.4907225073339	-26.3652499033964	-26.1330643201101	NaN	-22.2704047986948	NaN	-23.4028611304483	-24.2783030924188	-27.7006265741648	-23.8217699115044	-22.8669690830154	-22.7674879309679	-17.0845300701548	-26.3338905917171	-23.2788921869497	-25.8756648748706	-25.8660158345313	-24.9965921149041	-23.6728552750433	-20.8645620478329	-17.6066018846676	-26.9012605037069	-26.9794833243626	-26.8549832333632	-26.6598738094114	-26.8921313509604	-27.060811449191	-27.0100243266901	-26.9424392095444	-27.3506324032216	-27.5990982559529	-27.7752211655169	-27.3814378121471	-16.9186491109738	-25.1748461146749
-24.3105714046383	-25.3233038145695	-25.5575757757144	-24.4250432967162	-24.552186677711	-24.3857298054077	-19.050245572238	-22.7144742428459	-22.4490898791404	-17.5559097870774	-20.6163595106735	-25.2033613748068	-23.9148875612388	-17.2273663587006	-25.0868780213904	-17.2867105967879	-25.197479668807	-25.2092970666438	-25.7563886758022	-21.0292839218764	NaN	-22.109956228566	-23.0513306153546	-26.6772468227902	-22.5533568680262	-21.6270602678669	-21.4711315793881	-15.9441081140233	-25.2304253206879	-21.987150580985	-25.3783002480045	-25.2437311455361	-24.2544601408188	-22.9619476773031	-20.1064644013903	-16.8637466032859	-26.0588205773304	-26.3868255168875	-26.1218956757596	-25.7374934174352	-26.1476010057031	-26.3780732930378	-26.1615774792114	-26.0792961461304	-26.5434673915705	-26.7919396352632	-27.3479478611627	-26.5675358574033	-16.1969104205381	-24.4914398328118
-23.0254871523971	-24.0376301583639	-24.319071013714	-22.9422444182002	-23.1616408867767	-23.0205821791384	-17.5713336734133	-21.3088382263687	-21.1166469686995	-16.3616880370653	-19.1207016343658	-23.8204285011339	-22.8673190021257	-16.3226684872984	-23.9443786993494	-16.1154985143612	-23.9495867891419	-23.9070087456867	-24.5871707164198	-19.7605855424543	NaN	-20.6666942463648	-21.8145074381455	-25.2793921485036	-21.1332612772815	-20.4795091583247	-20.0743160931383	-14.7495073386098	-23.9325913840543	-20.7631159016627	-24.3757930100422	-24.3014720123343	-23.4371922462451	-22.1852072963958	-19.2181110850026	-16.3124602320328	-25.615334576443	-25.6600188578942	-24.9235899738042	-24.8332215692356	-25.2218086042793	-25.4060043395128	-25.1972848535232	-25.0424995547214	-25.8105486634377	-25.988900832159	-26.5028210184762	-25.666984615366	-15.2994807805757	-23.8806818706466
-21.5619875996039	-22.488227487544	-22.6671122095319	-22.2587635960044	-21.5593262232704	-21.5825778365392	-16.2597625335217	-19.8604863083114	-19.6909619540234	-14.7935073224304	-17.8233140759712	-22.4178512431027	-21.461948888863	-14.9332409949062	-22.1585135369141	-14.6818967597004	-22.4596934441223	-22.3665090672081	-23.4183803283136	-18.4619141542041	NaN	-19.2806811685813	-20.2770813290662	-24.02492508616	-19.8203049433516	-18.999350332442	-18.3831799897428	-13.2682153972254	-22.5168074689801	-19.2396955489296	-23.0761294708425	-23.3010547181898	-22.2536528182238	-21.1839350908664	-18.2720376111389	-15.5328843136151	-24.6521726057864	-24.8362625252103	-23.8236982609006	-24.1566238830835	-24.4822988383671	-24.5254776717259	-24.3723457504649	-23.9815260704372	-24.5685543765268	-24.875662900213	-25.4862482371792	-24.66914730919	-14.280332690638	-22.4475639088701
-19.8820699537873	-20.7362100336599	-21.0433346199503	-20.0742187419475	-19.8741118408565	-20.0480209698558	-14.7081835861532	-18.2051958881613	-18.1482259429742	-13.4923218752264	-16.5052329212254	-20.716001824245	-19.6647908357213	-13.3387237934109	-20.3978941729603	-13.2759126277095	-20.8139204719583	-20.8943424035173	-21.913227601779	-16.8766766316338	NaN	-17.7196007098492	-18.8024275848237	-22.3770826293845	-18.433942042652	-17.4512929880386	-16.8882090058704	-12.0166607754031	-21.0363234731232	-17.6705312944363	-21.6776770595585	-21.8297062616608	-20.9265057302175	-19.806404960918	-16.9479481364249	-14.5715335931572	-23.2616702701344	-23.5398271257011	-22.7299918082918	-22.7183592749671	-23.2181652133524	-23.2392110135594	-22.9714675113259	-22.7506379253703	-23.2517002303036	-23.6180807864775	-23.9582429240862	-23.2654777384363	-12.7817448824185	-21.082056330785
-18.0049574441307	-18.7772360702993	-19.1473533182401	-18.0539801969305	-17.9709295529771	-18.2040249658598	-13.2583679833164	-16.7177242496388	-16.1844846976563	-11.7550807360646	-14.3180781107022	-18.615395262928	-17.8025483328437	-11.4375815346226	-18.4657585344417	-11.5744377486429	-18.9322336281614	-18.9111243814403	NaN	-14.672595350847	NaN	-15.8259484989648	-16.7135821749876	-20.434440584641	-16.3279094463881	-15.7523045062129	-15.2528126672008	-10.4996697843524	-19.1171828852834	-15.7123384939728	-20.0888095217215	-20.1389416139814	-19.4431005138027	-18.3221194369042	-15.5627662574164	-13.6330551730223	-21.4621900781819	-21.9329442783544	-21.0308453384244	-21.0377759034785	-21.5157599717725	-21.6242083614538	-21.3894649276295	-21.1411060812495	-21.6165880247521	-21.8788744291444	-22.3216359310792	-21.4672219884086	-11.107831023401	-19.4911609227066
-16.0000154948089	-16.8872392267624	-17.2770807962529	-16.1502906781244	-16.0797501876855	-16.4762012814236	-11.4039750200452	-14.9174243220957	-14.2411896019643	-10.1900083750375	-12.4576024119133	-16.5986860283522	-15.9777951621549	-10.1282199370803	-16.536035893845	-9.95848956981735	-16.9560358565737	-17.1463782674507	-18.0062004691491	-12.580563287285	NaN	-13.9621310315864	-14.605164117902	-18.3158140267544	-14.4541163681973	-14.0089660357833	-13.5652442209111	-9.07467859287001	-17.2514667660287	-13.9136726065302	-18.2945982186063	-18.2974131350828	-17.5259481532176	-16.7196531276376	-13.7995543917336	-11.8461398059059	-19.73323427744	-20.2735919712745	-19.3111378165635	-19.2580368093896	-19.7446416660043	-19.7756565165183	-19.5939846757539	-19.2969601093823	-19.4937559180047	-19.8555310471044	-20.2574646007884	-19.3614257161365	-9.171057987338	-17.6121598942583
-13.9723343225714	-14.9191025810999	-15.1930402521604	-14.3409374797071	-14.1770570135765	-14.6407297688804	-10.1778764700484	-13.0181568604871	-12.4976979531244	-8.59161944578071	-10.7647194757382	-14.4792012971262	-14.0708422594799	-8.80226490286724	-14.8313369454938	-8.52177600811935	-15.1438133719256	-15.2226240725903	-16.4400372831364	-10.6805248040834	NaN	-12.1707063549712	NaN	-16.6222807676741	-12.5799683847869	-12.5093311684964	-11.9287850372376	-7.57843120894628	-14.9670623195229	-12.2506255843886	-16.4868657995215	-16.3626374280408	-15.4482258860111	-14.7443989759345	-12.0870639197185	-10.2441021729717	-18.0363304843409	-18.2693765708286	-17.2761995521488	-17.1929354205474	-17.6373611303569	-17.5888134947318	-17.4602351455566	-17.1761752512363	-17.5920527495778	-17.8472278457794	-18.2223831838265	-17.4726837755546	-7.32377497940029	-15.6905927838927
-12.2642032010985	-12.9282273129448	-13.2009617486339	-12.2976052249637	-12.4085198438956	-12.7649667826637	-8.63203238340411	-11.3494300815333	-10.5941530939004	-7.02986543223864	-8.97468467507641	-12.3676660134638	-12.1982739645304	-7.34136105421803	-12.7738163892185	-7.2955856264402	-13.1039950916014	-13.4747922417208	-14.4890925547074	NaN	NaN	-10.4891621514471	-10.824142814257	-14.4705514515554	-10.8943503864385	-11.021421411175	-10.2280107413736	-6.22974976438855	-13.0217698917813	-10.6175853193424	-14.4256791883866	-14.410011173798	-13.6495745325931	-12.7508334430546	-10.3877395246946	-8.76011218477359	-15.9519178677464	-16.334727228242	-15.3208444785813	-15.2958985286444	-15.7132429398809	-15.5508117285825	-15.4906212278584	-15.2481009766971	-15.6491449168175	-15.9600003594171	-16.3268095907529	-15.610116838732	-5.25444360821512	-13.8473666857392
-10.3542892564091	-11.0675292344518	-11.2154928638526	-10.8251320754717	-10.5991545207071	-10.9621554236373	-7.2693001707181	-9.61758084967669	-9.09160291680478	-5.60058445167777	-6.73529002098836	-10.422516977346	-10.4290219765853	-5.92282965315108	-10.7230274252652	-5.87804930707991	-11.1930643601367	-11.6290472213787	-12.4514152659448	-9.17295318706731	NaN	-9.04130547329474	-9.19801911901185	-12.4538817688701	-9.3322962272939	-9.40316691258309	-8.72420959582512	-4.84469840181363	-11.0580963498729	-8.87647268762987	-12.2904539921476	-12.4965108658158	-11.6145798447902	-10.8502493671708	-8.76396316485061	-7.2568779155919	-14.0101452406715	-14.238811124311	-13.2444764217588	-13.2818540252222	-13.9189868109008	-13.6763253989986	-13.4999746478654	-13.3031967294587	-13.5538095144316	-13.8170006336449	-14.0407490933832	-13.5476658107372	-3.18173395628896	-12.1063509766682
-8.67180645718658	-9.42702994151098	-9.41266380697832	-9.11623080556867	-9.069257674604	-9.56843415666902	-6.00753218666215	-8.0220801078202	-7.75015817286946	-4.08596840062413	-5.93091872798717	-8.69001016962243	-8.84368801929778	-4.44667242450904	-8.9439928331279	-4.42425003738936	-9.49634020439979	-10.2344573381917	-10.7011156054553	-7.56783390836059	NaN	-7.82139481751071	-7.61390382416306	-10.8113257804322	-8.03814453386092	-7.79738015020907	-7.39326824968977	-3.62105230986003	-9.13611564019494	-7.42228708139004	-10.391850661864	-10.6659276526922	-9.86522714055055	-9.15851179644728	-7.21129327467353	-5.90835434033129	-11.9810210444822	-12.5239353674586	-11.4526642235948	-11.3952702008518	-11.6913862552595	-11.4733107475108	-11.537789514294	-11.2677615428278	-11.5224045169941	-11.7567727198599	-11.9168107370161	-11.5623564820055	-1.45494291151284	-10.4259803419107
-7.08335127313073	-8.13073051146358	-7.91173023786418	-7.47434420146838	-7.58426980487577	-8.12631521292619	-4.73377143637582	-6.65455494638775	-6.36874955824281	-2.9668805368272	-4.59755946384822	-7.25976468537316	-7.39880905577919	-3.24118672292207	-7.76946185149469	-3.3439424368509	-7.95922996569974	-8.71869649856284	-9.15753181675266	-6.42889798085958	NaN	-6.30463689364783	-6.17243422188555	-9.152871919855	-6.8039315064677	-6.41829039635758	-6.15132444610464	-2.43387487411366	-7.55528136376548	-6.12898186198059	-8.88764033928338	-9.0200062476109	-8.4447603162867	-7.87175539409014	-5.84020151248672	-4.72082828094558	-10.7715849369201	-10.9183107983658	-9.84373330252719	-9.79198821449955	-10.2026756940575	-10.0865208818018	-9.950808008453	-9.69007486081429	-9.81256473372429	-10.193584453767	-10.222456356922	-9.92931175414192	-0	-9.19318348431997
-5.72935898686039	-6.59927374360571	-6.36632823113849	-6.22076968119714	-6.09930661132147	-6.67598287461773	-3.66678007738132	-5.46247848421857	-5.11391328440328	-1.89441224802568	-3.40251990604583	-5.87017768833874	-6.11415297886651	-2.52771832055557	-6.08363153721157	-2.29275149844606	-6.48880012224256	-7.26024513960768	-7.73346265303675	-5.28605047177167	NaN	-5.21834850380133	-5.04275938152554	-7.72967279965294	-5.58796812859934	-5.25875155054786	-5.03131865068302	-1.51973879083327	-6.50708046346148	-5.09229651343527	-7.1559692566191	-7.58278230465733	-7.17808685739969	-6.5232273043098	-4.92822566672524	-3.66562861800519	-9.11828854832246	-9.2533614036216	-7.84667385200261	-8.3158029624532	-8.68421793290206	-8.49021134857533	-8.24631753747033	-8.03923180288186	-8.18783579230089	-8.69229930802392	-8.61516909613902	-8.59845411048282	-0.51582648739642	-7.50964913447583
-4.6912476700338	-5.7341569687297	-5.19448478933351	-5.32482105154479	-5.11646352340849	-5.64867355299743	-2.78823120520087	-4.24644231069872	-4.11909026041839	-0.903649858430541	-2.33862601531158	-4.70866109533383	-5.07487178130583	-1.54105007099418	-5.15985102061337	-1.36005236051502	-5.17645865069135	-6.23082530306242	-6.46085963413732	-4.38735092639438	NaN	-4.32145239513316	-4.06154179762915	-6.30779730749375	-4.4906111968014	-4.23603452543386	-4.05827604282876	-0.618061015601353	-5.11388609299591	-3.99036456190303	-6.01624185385674	-6.34915374502494	-5.74282791794143	-5.53531481313508	-3.78665276149682	-2.59258290322005	-7.86283393625008	-7.94310852696404	-6.8984323648769	-6.7478184731276	-7.1140084344094	-6.97248891022094	-6.67863106488675	-6.42438774052898	-6.6340682710995	-7.16051175765271	-7.14552621928073	-7.11861540949582	-1.14796147299776	-6.22062195676829
-3.94332582007622	-4.73595427392246	-4.49360831650988	-4.43503145875906	-4.12980646127217	-5.13712395988906	-2.17791719745739	-3.33277322832927	-3.20785987893408	-0.353127606855657	-1.09860769125173	-3.77186990902789	-4.55861751040753	-0.830989976181022	-4.70387768217735	-0.634004528714758	-4.29248058665082	-5.55992832669925	-5.69273768168087	-3.59536705862769	NaN	-3.69449360915764	-3.26877091429169	-5.52311300729179	-3.80468836644005	-3.25133074309444	-3.32979932295193	-0.386939401140684	-4.21637899741246	-2.99663841480396	-4.75272311469421	-4.94930311687353	-4.68405942101542	-4.44378819017088	-2.87814199838145	-1.70941193075607	-6.45257133088576	-6.53781354561851	-6.07141798286007	-4.01729227733275	-5.86583733164602	-5.78790707990158	-5.46538702684347	-5.24418104710365	-5.37888077739727	-5.67817182804712	-5.5737810648334	-5.54027823685261	NaN	-4.91463653066537
-2.94490629204717	-4.1956092281995	-3.65512266817411	-3.70478784387152	-3.14412269142009	-4.22882970657366	-1.70100002087823	-2.72245450126431	-2.51084101204287	-0.125170322977459	-0.634026038885452	-3.12252734773237	-3.52883120751165	-0.332069609093006	-4.07952964170233	-0.36249662748593	-3.63014978062434	-4.96128086541796	-4.74846438537478	-2.87797510613472	NaN	-2.93907209368093	-2.62454475769842	-4.81259234563447	-2.97075938518863	-2.6965545939659	-2.47218706787534	-0.106596553294021	-3.29631840360937	-2.52845122637277	-3.74238594641687	-4.04135191038009	-3.80066446689425	-3.51167418960967	-1.87337998149161	-0.917759677946623	-5.29796291890593	-5.1414270607341	-4.84635946938205	-2.70145922032157	-4.82963478260869	-4.78331566821523	-4.55086547013363	-4.35670843050996	-4.55432668135078	-4.52458535636897	-4.32739649386973	-4.54845530382991	NaN	-4.06388705201104
-2.1503715754539	-3.268762030323	-2.68636587842739	-2.81435841771691	-2.40134168648253	-3.29154534966764	-1.43805112144097	-2.13327769874974	-1.89136056456242	-0	-0	-2.33307416220513	-2.76814994503723	-0.149967248908297	-3.36219951522317	-0.0443885168668157	-2.92171985110175	-4.0406661581963	-3.9457064415642	-2.08119887658339	NaN	-2.29304163764386	-2.09455437306748	-3.95027406150896	-2.31976786860351	-2.11120862981874	-1.89457171029613	-0.0138789503210126	-2.43261557452356	-1.65511403596686	-2.8894891375539	-3.0195710664847	-2.93283132958084	-2.76416640363613	-1.35874386601474	-0.530016314858673	-4.49899620876018	-3.94198745866199	-3.68247421634521	-3.34655883391048	-3.82931340926788	-3.49242004563103	-3.46125311697769	-3.28692694507278	-3.20379308714305	-3.35820400307929	-3.37176922558011	-3.63578131027143	NaN	-3.13301709332522
-1.47888421100542	-2.57155747615886	-2.23681181059175	-2.11565451547902	-1.77349105068826	-2.83674576394842	-1.06347817856648	-1.34129610519409	-1.30812767491519	-0.190388587780002	NaN	-1.89255344910292	-2.20841101781824	-0	-2.41228173546954	-0	-2.28548240340436	-3.31833049930902	-3.00044065698907	-1.40932905652647	NaN	-1.87134412419603	-1.38557790884283	-3.22057737851954	-1.80779787628951	-1.58823030280826	-1.43250242854199	-0	-1.96427837459131	-1.13450957309716	-2.31256764505348	-2.45205438637619	-2.40616836092748	-2.16070834294694	-1.15856822153074	-0.378811705782027	-3.38423952477368	-3.09545302958111	-2.94798221468752	-2.59277000388967	-3.06045847718645	-2.90942152786972	-2.70412950529526	-2.60802875180173	-2.39973888867641	-2.57913321972374	-2.56339158718783	-2.94244860031751	NaN	-2.63133305899506
-1.00954199190394	-2.09069495715227	-1.65333985808661	-1.39703017454597	-1.17950666964752	-2.08039999628946	-0.835475506575493	-0.992807552807909	-0.688240389884459	-0.494730644392301	NaN	-1.43669708898699	-1.38941517502493	-0.0277072489082968	-1.89485605981443	-0.0751808964951704	-1.64139580119761	-2.51471491214204	-2.36648280805486	-0.942015647368567	NaN	-1.34139116580849	-0.901246355106591	-2.38716050839541	-1.24654876254662	-1.21272566714349	-1.10032336069093	-0.33202676301914	-1.26114245241771	-0.641637271734456	-1.71058182465472	-1.94273040163038	-1.90899991891461	-1.71202447684521	-0.977085958031246	-0.196915119187788	-2.42474352776108	-2.37290223388192	-2.31612872381749	-1.86587199462939	-2.30314083460782	-2.07959190843256	-1.94084315070426	-1.93399335584384	-1.68340685243612	-2.01970708817041	-2.01098747321139	-2.03498957959037	NaN	-2.16596892719975
-0.750892777988219	-1.56139768979629	-1.23922506401389	-1.44482420954681	-0.770218423177886	-1.64825470813048	-0.680782742271387	-0.756368725516887	-0.791380266276672	-1.0010007587532	NaN	-0.767786974773708	-0.813416903552205	-0.186194521635571	-1.18153973215799	-0.188235823853553	-1.23576761104447	-1.95240467560711	-1.83069476501904	-0.632415055105013	NaN	-0.884541535494486	-0.627343845725307	-1.93317221862823	-0.932478098345205	-0.956355610157317	-0.783567785631118	-0.597906859818373	-0.531637552545539	-0.635997904761339	-1.15285988146475	-1.44601786966706	-1.26577621038552	-1.08016620273963	-0.498308411966022	-0.0870163399382091	-1.66965572315883	-1.65715880815884	-1.50711883354113	-1.34289553078969	-1.63942963727458	-1.56024708426279	-1.40639052688237	-1.32504209647953	-1.18040660924893	-1.53854455337248	-1.34766966205414	-1.32971140413478	NaN	-1.34088933146533
-0.189994162158668	-0.949648600309674	-0.804872214453602	-0.662016673979813	-0.364256716176455	-1.04989071775499	-0.477698303734791	-0.250661532912652	-0.277327883426937	-1.12057299437508	NaN	-0.478586465959445	-0.466665322368536	-0.397458162129561	-0.719685939278937	-0.631342670205331	-0.47662811707394	-1.21921938672443	-1.25544767653128	-0.222399515972926	NaN	-0.49516379161291	-0.342589050599792	-1.03422881730321	-0.526695432854971	-0.429373055070405	-0.432911058813324	-0.947114714511156	-0.247900780646916	-0.415321181683819	-0.54307892684825	-0.839300448430492	-0.732164005034929	-0.591209128420426	-0.172398662464462	-0	-1.12526753640205	-0.981124813566917	-0.926921571930187	-0.55163637539885	-1.31108202219102	-1.10901105670476	-0.910273708067572	-0.819888265478095	-0.697332957279618	-1.13391170453632	-0.853800626912114	-0.903004364478317	NaN	-0.777757667126846
-0	-0.803569131524796	-0.541096451830224	-0.309520668299004	-0.151803327280759	-1.01728737912224	-0.252164401500967	-0.10316977155515	-0.0743873842076943	-1.95821036995822	NaN	-0.471691657273275	-0.291222615848767	-0.56463073283936	-0.333394819809347	-0.836498626986469	-0.192645792176281	-0.889545261138596	-0.743183064803542	-0.0906528907601717	NaN	-0.358412611054329	-0.0758134173116889	-0.555688924546233	-0.306263303574909	-0.186120598166906	-0.130634790932227	-1.38566127066783	-0.00153617005705883	-0.0188534138416611	-0.156199092865914	-0.419903259938531	-0.425317470936237	-0.237846527971985	-0	-0.2082285760172	-0.674435231537066	-0.470486383304965	-0.512996890062092	-0.475999629972853	-0.672067474305089	-0.473689833224525	-0.457280379565259	-0.242983057716432	-0.216354505728758	-0.433414466989176	-0.316289133472503	-0.203774870584606	NaN	-0.529454860454946
-0.0577262830088398	-0.46473618841079	-0.150192298241302	-0.0208566019355015	-0	-0.455817827729418	-0	-0	-0	-2.15383251584628	NaN	-0	-0.00103737443203386	-0.846283226083761	-0.0549634682624702	-1.31936551970674	-0.0411666976951989	-0.570809950959093	-0.496877206283354	-0.050415477313158	NaN	-0.250400105840739	-0	-0.358144158891256	-0	-0	-0.059726475706795	-2.03272694651273	-0	-0	-0.191034734262211	-0.152691375383259	-0.108583135840915	-0.0648279920142898	-0.196961227600517	-0.505199142221753	-0.408828354616963	-0.105119949559397	-0.301240859845522	-0.215124478963843	-0.330427002288326	-0.231581616837359	-0.234928895148429	-0	-0	-0.0299998210374741	-0	-0	NaN	-0.0649427582194357
-0.15219545056868	-0	-0.117334799531204	-0.0731354793843644	-0.117069901272923	-0.464392794752245	-0.211435720236108	-0.108794754654785	-0.0103647203572245	-2.94771880467266	NaN	-0.683221671813195	-0.111514981068402	-1.39284727871456	-0	-1.97071144147783	-0	-0.536453656218943	-0.489244130868768	-0	NaN	-0.134592436269457	-0.103018198726514	-0.086190661465298	-0.0468178348271073	-0.118407350101218	-0.141136944492691	-2.70150190114069	-0.290310238775787	-0.479709060607259	-0.018000967136918	-0.0386459054722263	-0	-0	-0.728128244669255	-1.39160170162248	-0.225540039929012	-0.0736765794918511	-0	-0.0902330301379675	-0.201257829355998	-0.0434444261295909	-0.0780156976611147	-0.0113277346578531	-0.118891087767666	-0	-0.283377880448192	-0.150459822437122	NaN	-0.3158927546082
-0.401257537479948	-0.610609694463046	-0.164364047484456	-0.134899689854581	-0.192843352355927	-0.212318260895423	-0.376104199594834	-0.480872078824559	-0.235136337512506	-3.7139461470885	NaN	-0.829257865391631	-0	-1.64470844701655	-0.0668541654494737	-2.5683442319706	-0.0860513364498655	-0.163314097388336	-0.315396907133515	-0.0994057517240259	NaN	-0.122120969512275	-0.326127064531091	-0.206561624143436	-0.037143927252456	-0.332804334534852	-0.331883413468424	-3.33665869556577	-0.570939197883746	-0.598662279870517	-0	-0	-0.138266851292988	-0.526454964390449	-1.64517315684053	-2.53907541644166	-0	-0	-0.103286523167749	-0	-0	-0	-0	-0.0372064884019994	-0.383066059966583	-0.0882129157352631	-0.43074361058508	-0.297492146555886	NaN	-0
-0.685042080805475	-0.592675223383004	-0.240820667396528	-0.0626945461848129	-0.194822781376205	-0	-0.64595538619808	-0.444813309232918	-0.342638243893792	-4.43929819302624	NaN	-1.20372793001197	-0.330634110941979	-2.16157513272572	-0.294314317657315	-3.09731142889956	-0.182472767215826	-0	-0.244448609753658	-0.112069895227656	NaN	-0.0788517864265782	-0.363714780029661	-0	-0.0603106840366149	-0.0639182925978218	-0	-3.94216387297167	-1.09023596384298	-0.572156488571042	-0.419701412852163	-0.517692184497119	-0.718351172573725	-1.13729562074009	-2.84612268085197	-4.33595817531711	-0.190448284062402	-0.0261151834711018	-0.155244370075996	-0.346761870201445	-0.232449546398704	-0.200030945395203	-0.293518835973632	-0.0294822738427263	-0.717598233843716	-0.350530010405302	-0.602642924086222	-0.611780606594619	NaN	-0.459842195960052
-0.876561288047952	-0.649033742198999	-0	-0	-0.145357123875327	-0.203741039260109	-1.14744284541251	-0.574183231448744	-0.477341957547428	-5.275183052535	NaN	-1.51643098485309	-0.40272436330641	-2.55331902451303	-0.407770699894812	-3.53754409565277	-0.431451019028578	-0.188274735310629	-0	-0.118164139354096	NaN	-0	-0.476707125482695	-0.10636661191597	-0.278833950913288	-0.0596970611478298	-0.131648309691987	-4.65891871375014	-1.75474686428643	-0.726375207526283	-1.11202337709581	-1.30026473891293	-1.62976082627519	-2.22732323897301	-4.50435921695593	-6.17332807690367	-0.543002606525471	-0.208481363894548	-0.539337659565705	-0.834950453141812	-0.632183838002937	-0.510666254510421	-0.596530572648957	-0.471567714121715	-1.12963001001438	-0.792486054361345	-1.30951287924318	-0.922623685857286	NaN	-1.19434108172874
-1.45865598696715	-1.00742433859557	-0.608592550321645	-0.377284386256719	-0.393781741683499	-0.510112931947796	-1.25532513866466	-0.926064832062432	-1.11399482578075	-6.04014686307278	NaN	-1.93113458189856	-0.951087643142735	-3.08830837040362	-0.72346075912244	-4.34259892540052	-1.02222362949947	-0.256985091825424	-0.241936494820904	-0.484215811164606	NaN	-0.326961997252166	-1.17728173739441	-0.459304273579395	-0.520829696890218	-0.198543316091288	-0.146709522168684	-5.41924801513032	-2.34683068559275	-1.08877766826379	-2.15406412230254	-2.22902185726122	-2.65162547021068	-3.5974265213506	-5.82236125461416	-7.69756140020235	-0.85919568300195	-0.426755067876789	-0.683602247147529	-1.21396688134529	-1.07222209500232	-0.727244412876048	-0.936450309491059	-0.778171361170778	-1.74983001846782	-1.40907263140445	-2.08428226834852	-1.5704327216069	NaN	-2.14704802534722
-1.77527067614228	-1.33422896603623	-0.779055152019753	-0.431300579114515	-0.628068578837041	-0.542321077808331	-1.46372462686737	-1.36643399342956	-1.33145349319467	-6.65546657636704	NaN	-2.38112630246882	-0.930336904938991	-3.38637026957602	-1.03652449734057	-4.66749881720793	-1.2039613884886	-0.353230254522039	-0.615962033148699	-0.799653886720131	NaN	-0.386776463424966	-1.39542185223907	-0.692332205094484	-0.612841511696637	-0.36442782225789	-0.466474754126676	-5.84234995767779	-2.44109870656644	-1.45734929896599	-3.43193066186402	-3.4763826606876	-3.96351288866362	-4.90570255114887	-7.10971826304627	-9.61205756443131	-1.35246647034218	-0.886854446626215	-1.09756981559162	-2.13118845312637	-2.02569239550109	-1.57738628625544	-2.05052956087738	-1.73110979028879	-3.09149541380302	-2.23820400307929	-3.29027608758785	-2.81569380326895	NaN	-3.40372176159077
-2.08476217648025	-1.71400526843632	-1.14847839250073	-0.698988179878347	-0.711920907261752	-0.69058878179073	-1.77231818131623	-1.51608384549093	-1.72515558024303	-7.10148172231219	NaN	-3.00023446547115	-1.22932534964617	-4.04416112645931	-1.61821683257918	-5.09301330726058	-1.50491771311379	-0.413658707865168	-0.787886288149336	-0.930071517690047	NaN	-0.382372481153098	-1.67379660223223	-0.934305593287253	-0.957159074066001	-0.462220790845134	-0.668445751523357	-6.22080434016508	-3.00875138133199	-1.7251170250184	-4.89379914060142	-4.84525212455706	-5.46285605476563	-6.34256452240736	-8.89523842348039	-11.7051301422346	-2.01968627545025	-1.63152732698277	-1.9752725353999	-3.38711418554529	-3.09719329876346	-2.53075693728789	-3.21667793112545	-2.80976396260901	-4.32879487904366	-3.17538418325947	-4.66884658433962	-3.78363021037779	NaN	-4.99160537968512
-2.60432028716999	-1.72103205392647	-1.7451510456486	-0.82940104688923	-1.17291259557344	-0.785430849695618	-2.15971652809715	-1.8419500358611	-2.17094491725566	-7.71897566663178	NaN	-3.92289867550483	-1.22611373358349	-4.49640582384687	-1.76989392945429	-5.5411395400022	-1.84422868168581	-0.527435027789745	-1.16282743377954	NaN	NaN	-0.807024835323857	NaN	-1.0703312539639	-1.44182716341282	-0.657154050365921	-1.03952993519683	-6.58351364073514	-3.72694497304024	-2.20960031377437	-6.7711359417912	-6.41203656139681	-7.07071183918835	-8.10371821513695	-10.8281995041923	-13.8708255966002	-2.8051397396479	-2.57306315725089	-3.01575437289369	-5.05945117171429	-4.58898371096142	-3.98859904974904	-4.69389839165175	-4.07704761740853	-6.25559281794686	-4.71432558226278	-5.91953204652448	-5.21042223298486	NaN	-6.43679017667701
-2.69931198875348	-1.97260798667731	-1.55037621786985	-1.44981283896871	-1.59101576956962	-1.16141956269768	-2.53581902273706	-2.44499582286135	-2.88025744668269	-8.89739145497114	NaN	-4.25684996830148	-1.33524117544395	-5.29498615964959	-1.89390323932312	-6.50106164321545	-2.03404858641812	-0.646273556454296	-1.28659359623463	-1.9563747731312	NaN	-1.44648053747742	-2.56360936061638	-1.23759861195851	-2.00905796771051	-1.16220598404539	-1.50563057728853	-7.45419420883299	-3.51605596258738	-2.65129958229412	-8.10638923777088	-7.72157200554001	-8.37004032678504	-9.4729168503306	-12.5814543306714	-15.4505221320796	-3.76343588265096	-3.53198614936438	-3.84995610319808	-6.43592602566703	-5.81242454286875	-4.89041393166365	-5.81883404311552	-4.94418436511523	-7.88818486242842	-5.93618235805765	-7.45345373489703	-6.47656761472586	NaN	-7.60146581303361
-3.20573169877777	-2.07289167311574	-1.9967035960892	-1.94752879915183	-2.01769674651684	-1.10072444168281	-3.04383501349817	-2.57325391711901	-3.34446581229854	-9.67920813842382	NaN	-4.95409990325916	-1.75481088028605	-6.08591123231079	-2.27742989956958	-7.43501503657136	-2.49618230008835	-0.825868865183911	-1.58696355070282	NaN	NaN	-1.75763410502541	-2.3659639739882	-1.31552308367324	-2.53834449713979	-1.66371367175998	-2.37782725647551	-8.43116912944734	-4.0173866019752	-3.38046161751917	-9.51084799021526	-8.77640431575333	-9.50731599590121	-10.3568711480062	-13.8753672426381	-17.2185394971696	-5.16065432063428	-4.65005570273544	-4.43732269673376	-7.78662581702322	-7.1295862355699	-5.87314713962298	-6.90585969738652	-5.69862700635298	-8.97981076859823	-7.06692949327537	-9.07242753947084	-7.41786985513355	NaN	-8.61546486481291
-3.62695416718003	-2.38763229892442	-2.33148384334434	-2.48733913981956	-2.50822229514426	-1.42283937179288	-3.64058278775005	-2.84372272825765	-3.97643544059212	-10.32073172133	NaN	-5.52505465807271	-2.20135023682124	-6.64219223581243	-2.5329641598282	-7.95559658362259	-2.65968077501787	-0.92383440716587	-1.96243016799854	NaN	NaN	-2.06899219815179	-2.87538996584447	-1.77804051935019	-3.02153395114576	-1.99874767043473	-2.56142643587125	-8.93843323161279	-4.76589285328115	-3.94968366001604	-11.0413219662119	-10.1820418152023	-10.8973806371423	-11.9955320329702	-15.4676020289998	-19.4905901158004	-6.0368581876396	-5.45511620905677	-5.77632087203456	-8.9527592090937	-8.40537783772796	-6.8265807641751	-8.16224478173856	-6.85083206779237	-10.5426024974816	-8.08958296268406	-10.6954160333299	-8.51722151285973	NaN	-10.0074700865016
-4.05041216639956	-2.76388398154252	-2.62878931197119	-2.78256566566468	-2.85115741129826	-1.70398685471724	-4.20306388081254	-3.36886578580588	-4.28198574793419	-10.8495211991359	NaN	-5.91536917031564	-2.19938120935645	-6.95475891557496	-2.70580436609592	-8.44917279648232	-3.03149228810898	-1.23454139032355	-2.17313926406086	NaN	NaN	-2.37381865218557	-4.37726546612688	-1.88831271505264	-3.28527329750894	-2.51900292214524	-3.09571910317171	-8.99094634558513	-4.69594843337455	-4.56541438436335	-12.5760285639619	-11.5196574117128	-12.3417956221144	-13.5630877086953	-16.7329034599419	-20.9228252650215	-7.4103883772853	-6.72499003763478	-6.90139595467678	-10.6637064750726	-9.53092173913043	-7.88784853700516	-9.41374784470233	-8.01310877532302	-11.9736283457159	-9.21637543597383	-12.1420393435236	-9.73173436696158	NaN	-11.3310089793683
-4.41752550107373	-3.20253217137751	-2.98807994252498	-3.00344484209923	-3.09164618780645	-2.02348179934892	-4.59243821295821	-3.78759535435493	-4.80830300952284	-11.1885832551664	NaN	-6.60092314275605	-2.08082450205151	-7.33887428408417	-2.8672301276729	-9.07011535861749	-3.5171014303442	-1.49937847320813	-2.68030698068988	NaN	NaN	-2.80368115136428	-5.21143168318436	-2.20808389422536	-3.74653538992844	-2.83991832041746	-3.68398104265403	-9.83150846569211	-5.10126662989875	-5.11496999656779	-14.09548722295	-13.0727915953955	-13.9629872962097	-14.8869217057709	-18.4320029856356	-22.5217572974965	-8.76979485359361	-7.93775933895561	-8.46386128356842	-11.4582168241	-10.8973922400581	-8.92180193939156	-10.6756496758761	-9.14499421379212	-13.5625892731217	-10.3464239374273	-13.4588724322829	-11.1379463202897	NaN	-12.5658173864682
-4.71505402304845	-3.56377419548151	-3.26106215180724	-3.37880737165423	-3.34298686474855	-2.35483089721661	-4.92010169919285	-4.15002994351197	-5.25195759660773	-11.7327147764428	NaN	-7.31816073275225	-3.04951357243757	-7.76285817291048	-3.26153466631496	-9.36889645500321	NaN	-1.55537544291792	-2.88108147479001	NaN	NaN	-3.29699705786205	-5.43406703985251	-2.56850365352161	-4.1684493008174	-3.11651495015884	-4.02658428535795	-10.3336915563131	-5.61002721267	-5.61639439062842	-15.6206646068182	-14.605467685695	-15.3176082377193	-16.0170138248848	-19.4047453938986	-23.3915192593017	-10.2873282016404	-9.38142857544447	-9.80505335959046	-12.9229108474492	-12.3331025610482	-10.1847875119941	-12.0533776107463	-10.4487563370528	-15.7786142096269	-11.6683945013054	-14.7806627260664	-12.3918635837208	NaN	-13.8525375667054
-5.09538761097875	-3.87813146347107	-3.50022181618389	-3.77168751836092	-3.78251830985916	-2.62030535523789	-5.40286880815457	-4.70714433894063	-5.45196116995059	-12.3977709009063	NaN	-7.76251441200987	-3.27498533037207	-8.27342013970059	-3.33164986776106	-9.44231635593574	-4.04952721575166	-1.70503899722422	-3.1876642202561	NaN	NaN	-3.62705216101786	-6.02980314429298	-2.75716692959705	-4.261450916821	-3.33566481585398	-4.26674497657329	-10.5499501770027	-6.33108531373956	-5.97126612879736	-17.1370430537949	-15.8623520796478	-16.6780568761419	-17.1198360272371	-20.3781409405731	-24.572394384054	-11.1288680143739	-10.6663547665121	-10.7962930347386	-14.3602211242858	-13.7973992354046	-11.4840305360967	-13.873048074513	-11.7564675449713	-16.8730498657152	-13.479803555652	-16.6413678598189	-13.675647948737	NaN	-15.0217484407281
-5.23779487496996	-4.13397620715227	-3.67978935240266	-3.92503189900909	-3.93406068703401	-2.70933189422558	-5.39068582029087	-4.86438103128391	-6.0969257037915	-13.0399920861606	NaN	-8.15569673898036	-3.55242253319153	-8.90674105202825	-3.93019258845037	-10.2559705423332	-4.50640743414867	-1.9437807337574	-3.41030805062546	NaN	NaN	-4.0199757450087	-6.42215739886824	-2.97927682178186	-4.53614713570371	-3.52192252824126	-4.5569413432747	-11.6782917497605	-6.41137525746357	-6.47504417021238	-18.421574035358	-17.0251128194178	-17.9448931527869	-18.1545145552677	-21.5201383885906	-25.6361638328161	-12.539691692381	-11.8850015414367	-12.0458913680056	-15.7272998239232	-14.8948581998829	-12.6839846314042	-15.1398704707814	-12.7910802448342	-18.4191247742289	-14.3190459274779	-18.1142583849386	-14.7040486555848	NaN	-16.0122254582495
-5.37787088136073	-4.48860285188911	-4.01964928940361	-4.34459218395067	-4.23327292783002	-3.0447607446039	-5.67435626374887	-5.31510286001003	-6.51584546562286	-13.4656633847208	NaN	-8.32184908016825	-3.86797373358349	-9.56968947113052	-4.11113527429604	-10.9987580346431	-4.86432883478194	-2.35424971994976	-4.43716613976075	NaN	NaN	-4.41869993574641	-6.68425751095602	-3.27143761328565	-5.05835110808562	-3.70953714051731	-5.00257432485264	-12.1894635582584	-6.41136274338523	-6.96757282009344	-19.7073378907797	-18.2521771538425	-19.194584193433	-19.2159719642445	-22.8451641047356	-26.1993870944883	-13.7661317290479	-12.9029289542274	-13.2393678071603	-17.2156088121923	-16.3030869213167	-13.7848648375013	-16.3435517978431	-13.7561525612639	-19.921538727061	-15.4124553246967	-19.0515766110889	-15.7421106343715	NaN	-17.454660071653
-5.68837322834645	-4.8718043651861	-4.06981551793452	NaN	-4.5584059476071	-3.25206178618236	-5.80598203576565	-5.48612134136143	-6.91011289579637	-14.2145782386158	NaN	-8.59607925685897	-3.59261114697841	-10.1483763398174	-4.45491881203296	-11.327796360515	-4.98953708507494	-2.55976249963895	-3.31737969634066	NaN	NaN	-4.6426022230797	-7.12225326987816	-3.39954626471559	-5.2875978485997	-3.95997433180817	-5.20485916122686	-12.8097846843699	-6.73161408230245	-7.39601377503907	-20.6217567488205	-19.1188239752416	-20.128626533488	-20.4087970655829	-24.1040754921351	-27.1057860177349	-14.6249657283972	-13.816403211272	-14.194190320719	-18.5008831267208	-17.4476795610838	-14.7778222519898	-17.3368214688766	-14.7720418826602	-20.9600769409164	-16.5450242077967	-20.1481850927609	-16.6485945205299	NaN	-17.7849944057014
-6.04073628340863	-5.27107690445569	-4.14895409459637	NaN	-5.07737344585071	-3.40758773706175	-6.10935399813826	-6.04451023025032	-7.47505553151124	-14.9590346609379	NaN	-8.92620301334162	-3.52320031968621	-10.6910038342741	-4.43633798386464	-12.1698116611464	-5.34112150967863	-2.43019365022828	-3.57486726338558	NaN	NaN	-5.13819932846966	-7.62586657518192	-3.45095894218822	-5.87070195033938	-4.34519320068805	-5.66188423976755	-13.6405537649981	-7.05644157264604	-7.90065892431074	-21.6276812878029	-19.9097848459892	-20.9153511081993	-21.1425001765457	-24.5183160297001	-27.9638641910583	-15.3151894702049	-14.1962612761058	-14.7878763085524	-19.4628754426917	-18.101428731153	-15.4696674995524	-18.7035088537949	-15.4371090144582	-22.051802000954	-17.487239539682	-21.5460824145321	-17.6632666090394	NaN	-18.8858131062212
-5.97219030614532	-5.24917295715227	-4.10207631882039	NaN	-5.00969975698346	-3.74601941424266	-6.22680491393488	-6.1709071279067	-7.80360426642351	-15.9255990831474	NaN	-8.75384596277647	-3.56783780245526	-11.2658184684205	-4.39099560546545	-12.8909001685446	-5.24742907993527	-2.37857007150153	NaN	NaN	NaN	-5.41587556628071	-7.86099922899746	-4.00901495916552	-6.02035773145147	-4.42796373542181	-5.82652450280805	-14.5943674473592	-6.91982485556219	-8.25830602152281	-22.4318264147598	-20.2945127419884	-22.0517022875756	-22.0335162003681	-25.6257691178823	-29.3147227371792	-16.2861621170207	-15.1504750587964	-15.9577735973358	-20.3131637762069	-19.4841531998046	-16.2755599076519	-19.7724836009483	-16.3613706959448	-23.0703815583652	-18.4089408165649	-22.3227000397454	-18.4404034078099	NaN	-19.9709321828393
-6.35313874558784	-5.35882717530077	-3.85980373248624	NaN	-5.33952307625205	-3.51237845123701	-6.52079978801247	-5.97725231691843	-8.08834973961401	-16.527071017217	NaN	-8.78986848162874	-3.74645408292847	-11.9145205404443	-4.53401555320665	-13.4428942233092	NaN	-2.16523479482169	-4.54220257700771	NaN	NaN	-5.5451511233231	-8.14410491812979	-4.19750893506914	-6.12527836285207	-4.61583437970917	-6.30724277181077	-15.0790392145735	-6.62320015688611	-8.54583057139994	-23.3675869264192	-21.5522364241285	-23.0872505389701	-22.8810726558152	-26.4747012611376	-29.8878204985772	-16.9733105160156	-15.740583889199	-16.9642714710421	-21.2529567837427	-20.3393493889	-17.3523570975632	-20.7032995362952	-17.1285964817513	-23.8051585154073	-19.3592529091282	-23.1882302883508	-19.2446950914842	NaN	-20.9576244182109
-6.68402038991851	-5.37168922559746	-4.00983833456237	NaN	-5.29374394121988	-3.30662458461196	-6.9716709913868	-6.8114410540905	-8.18772563971945	-17.0834989845777	NaN	-8.88473939132821	-3.68781815882118	-12.3618606214364	-4.67147473503251	-14.0041147165823	NaN	-2.08924338528452	-4.2731020665342	NaN	NaN	-5.81115817494045	-8.35868179250149	-4.05343507440911	-6.4175468039347	-4.79879945995552	-6.57100570366799	-15.5384757999988	-6.79507102894039	-8.60031484072908	-24.6566333645667	-22.6680661461914	-23.9624098373116	-23.6973640552995	-27.3453816840936	-30.8155007884161	-17.5535936113576	-16.4670058904861	-17.9597402302029	-21.9889928799199	-21.4586038141652	-18.1866652249006	-21.2758839208526	-17.9050806114996	-24.8215844061751	-19.8921253116558	-23.4418750776555	-19.9764991575984	NaN	-22.1568701109314
-6.70888636147062	-5.56324983520105	-3.98807542878802	NaN	-5.57109926224011	-3.56682955702005	-7.53859225183518	-7.1433489117609	-8.50289797688488	-17.3853040405818	NaN	-8.93979876838672	-3.63973120282778	-12.8701569040807	-4.66868524335622	-14.4793370895791	NaN	-2.27683842645528	-4.19384761975774	NaN	NaN	-6.03436212520667	-8.70976854666906	-3.93272249422379	-6.85689142365564	-5.10466226483357	-6.78031577294066	-16.0343245869295	-6.71959794858514	-8.86806863327921	-25.1449564229881	-23.4025087868137	-24.6624595866637	-24.3979845992657	-28.1438338677161	-31.5658232552948	-17.9437501478122	-17.062708922153	-18.4485084248618	-23.1188404084834	-22.3746658686851	-19.1342867741376	-22.1836599551604	-18.7495376207038	-25.9094733549795	-20.5676507965959	-24.7412915727349	-20.6525560742802	NaN	-22.7775563752718
-6.72189500254001	-5.85014389457848	-4.15756885718335	NaN	-5.95689296957166	-3.82276792693463	-7.68843723535162	-7.2054675257417	-8.84667524196915	-17.5209378660945	NaN	-9.23390763701078	-3.62940878512988	-13.3932871845996	-4.85388525742788	-14.9988608711533	NaN	-2.39554235339831	-4.56645511230823	NaN	NaN	-6.47558287340144	-9.29533130564346	-4.20674092797583	-7.28208363699462	-5.09010356529346	-6.93246169569795	-16.7556043031634	-6.83452731016868	-9.12165713466743	-26.3082592837722	-24.6410910317967	-25.7233796909193	-25.0451069626558	-28.4893779515694	-32.2485443717096	-19.0787299636218	-17.7275660454593	-19.2963579231896	NaN	-22.9067645385921	-19.9628155016379	-22.9601200198185	-19.736312911554	-26.5168459998973	-21.3188698357176	-25.4629727591687	-21.2579020695326	NaN	-23.5864426819306
-7.34901704613387	-6.104668064722	-3.80416048928716	NaN	-6.04142180420654	-3.66247687134747	-7.90205664962151	-7.73364146469801	-9.17798248374183	-18.3520350857631	NaN	-9.30609030085856	-3.43561715083483	-14.032893746186	-4.92245313401599	-15.7577912258834	NaN	-2.42229046462192	-4.76933144471989	NaN	NaN	-6.79578001317132	-9.77139038594938	-4.42702807672451	-7.50847161978301	-5.43699715988605	NaN	-17.3802352881725	-6.48974087047918	-9.40211507463432	-27.2950779771463	-25.4502642489312	-26.757869878736	-25.9197838405257	-29.16288561411	-33.0209833427147	-19.8556355298351	-18.2815206326236	-20.2632919891236	-25.0058212523937	-23.9995806077786	-20.7052573359641	-24.0880290210052	-20.4592816434356	-27.4475837449009	-22.286497119862	-26.1298401559201	-22.0984723792953	NaN	-24.2327048486976
-7.47614553883216	-6.08735014902586	-3.62304713837144	NaN	-6.09785124540346	-3.12561216610608	-7.92751553731657	-7.40573034881983	-9.14572245898367	-19.3803318369667	NaN	-9.87970736793525	-3.37164855730808	-14.2358735133026	-4.6779415010142	-16.1202237890865	NaN	-2.29567513881359	-4.76662505527511	NaN	NaN	-6.70271171034692	-10.0119191561197	-4.65350675060757	-7.28654055370626	-5.26168659369263	-7.62573650942957	-18.0021038558275	-6.78945198553523	-9.62926532526181	-27.7891571427003	-26.1344445757344	-27.4490778406139	-26.4418037356737	-29.944994508773	-33.8717638048347	-20.388803918292	-18.571150806296	-20.8380062748379	-25.5267288712104	-24.8779684878123	-21.489562208411	-24.9182199455064	-21.4982419673223	-28.0428419765245	-22.9465373364126	-26.9343828858453	-23.2677481971184	NaN	-24.865647387161
-7.58060179977503	-6.14863561863087	-3.56731908196721	NaN	-6.31604433706333	-3.30343019090431	-8.19187114291982	-7.72902079682623	-9.19030307975969	-19.781065662425	NaN	-10.0275053572	-3.64898618171627	-14.6603283218106	-4.61046022982896	-16.5118975921227	NaN	-2.18664303262401	-4.8754876037982	NaN	NaN	-6.86111372884986	-9.80661045901132	-4.35892398301602	-7.37660670675665	-5.35819779114936	-7.76854411714079	-18.7704805393249	-6.64143827864477	-9.78558171623044	-28.3536177544325	-26.7885214823179	-27.8329789609045	-27.1643481822837	-30.8517049049758	-34.5483485036717	-20.8579836766532	-18.6795302222473	-21.0860967530283	-25.4451241620443	-25.1028771972628	-21.9735381368421	-25.1206714633372	-21.9938271173725	-28.7299007574391	-23.5271939227088	-27.5378015822911	-23.9590274106861	NaN	-25.3004941288759
-7.84788290576582	-6.23001324600628	-3.71160390549662	NaN	-6.57711318525403	-3.68938389577018	-8.56947781334133	-7.98936151704335	-9.49223148823335	-20.2619628311751	NaN	-10.0049601221429	-3.52877852810404	-15.2167181199884	-4.68451612147096	-17.0061734994279	NaN	-2.50896508041419	-4.95058646476681	NaN	NaN	-6.93930333694041	-9.95887051669619	-4.18878896916345	-7.61659118439021	-5.5393204017997	-7.8356778943805	-19.0319269625657	-6.49523123200378	-10.0083187603763	-28.9646793249656	-27.2410591957753	-28.3441620211631	-27.9822846902202	-31.617205305498	-35.2952068043056	-20.8889362754502	-18.7850149225548	-21.26558311782	-25.2374676107452	-25.3632453178816	-22.395028432553	-25.4620878258167	-22.5815795796458	-29.3999451573368	-23.8176329075082	-27.6738275463482	-24.0831246136887	NaN	-25.9189167529602
-8.11397633967363	-6.61508922592697	-3.70838301883305	NaN	-6.66402834025429	-4.26108080721473	-9.12467971018425	-8.73694639312126	-10.0157567937833	-20.6490968264486	NaN	-10.0306817411556	-3.42269863908538	-15.8845692897246	-4.87389035694699	-17.5303836719204	NaN	-2.80673151006297	-5.15181932122186	NaN	NaN	-7.64315063395103	-9.99428269446817	-4.54745899553404	-8.16275666344595	-5.71871920775344	-8.24363391563197	-19.6778688076155	-6.08762782413046	-10.4901049120485	-29.4687951665286	-27.4111932357762	-28.8730371497474	-28.3741172443584	-32.6463621359208	-35.9533229700215	-21.0575297429652	-18.9341245763599	-21.6232786362793	-25.4989905920114	-25.2100891701084	-22.4535912415116	-25.6241287665973	-22.6719504278935	-29.3954654593858	-23.9098211647955	-27.7353968507878	-24.0732505831611	NaN	-26.8781910994287
-8.74715949836934	-7.00985774113379	-3.49828139895695	NaN	-7.29993259557344	-4.12496678266371	-9.53794644968792	-8.80142059106406	-10.4939520012297	-20.7317799578368	NaN	-10.2677879553151	-3.33976214668173	-16.2184082241008	-5.08638739875499	-17.8182252505406	NaN	-3.12040676037527	-5.70316352993038	NaN	NaN	-7.89923278803255	-10.7979636980337	-4.71130274926733	-8.49677898591459	-6.43537790496268	-8.79690627195282	-18.9019932306205	-6.3394556598786	-11.0367376986833	-29.9484898111773	-27.9293690299565	-29.3470590542934	-30.5668506802284	-33.595749145025	-36.3317545378198	-21.0043538891875	-19.0424743650346	-21.5226859475881	-25.3996441161434	-25.5316768793174	-22.6106987833157	-26.0856586428244	-22.7339610885807	-29.1259146320732	-24.0460351122772	-28.0350001012346	-24.6234963769806	NaN	-27.464431317664
-9.4715761858326	-7.55060181147114	-3.92674649262552	NaN	-7.79697955689941	-4.58661456244096	-10.0854148920176	-9.12314810890413	-11.0613048082256	-20.941821527594	NaN	-10.2625651449578	-3.52302105219548	-16.4262977978343	-5.26776458526703	-17.8944952856557	NaN	-3.52261192015567	-5.94891243802174	NaN	NaN	-8.12234777718002	-11.4163545463297	-4.83446753001229	-8.61640112934319	-6.82847645402276	-9.28226983966926	-19.0454245260183	-6.51817486597838	-11.3353708930777	-30.5283991147594	-28.5129356431437	-29.9679970513727	-29.9686257317225	-34.0851807446871	-37.0404984833328	-21.3827434283612	-19.3491104123206	-21.8664926975061	-25.529719684684	-25.6465346423562	-22.9925977700904	-26.2970306102904	-23.1677183459822	-29.546426703305	-24.3516797149721	-28.5559545822376	-25.022582665914	NaN	-27.8382022149373
-10.1133324789319	-7.98314874590084	-4.20954931925535	NaN	-8.23573589619788	-5.34223452421956	-10.4151611566618	-9.47324782945667	-11.6571485931398	-21.1906024219781	NaN	-10.4357824631346	-3.72166511634902	-17.0590236691418	-5.29807545067342	-18.2768793141884	NaN	-3.89618588177821	-6.5784142600615	NaN	NaN	-8.57907189947664	-11.7686836564691	-5.28070361660859	-8.97940487294402	-7.31376205474954	-9.92685802969022	-18.8214422352696	-6.91042689046471	-11.8007584070888	-30.4803157218907	-28.8054431497481	-30.3163900065768	-30.7573695235155	-34.7517116926132	-37.2529390007276	-22.2298864094686	-19.8664411763247	-22.1097516779496	-25.3049404696346	-25.6945996424291	-23.1177793538275	-26.8031125435336	-23.7029677368654	-30.0597967343312	-24.9262190568427	-29.0468994043045	-25.3236755603339	NaN	-27.8195903105645
-10.853465148416	-8.5622234806422	-4.53542800482125	NaN	-9.06974168648253	-5.54371879537779	-10.8615909387316	-10.4257593456077	-12.2998143532363	-21.31447434775	NaN	-10.8049434049353	-3.97798615594374	-17.6559307356115	-6.08585008795355	-19.0728070640371	NaN	-4.16640883580785	-7.27663296546523	NaN	NaN	-8.98392322574076	-12.8016172093974	-5.68425211735142	-9.83748419721871	-8.17897740918399	-10.5382620148055	NaN	-7.58503421493322	-12.2708996017347	-30.7701965123231	-29.2179556943955	-30.2778028623835	-31.2409078934356	-34.8276544967852	-37.5633973166053	-21.736280215411	-19.664332536062	-22.1700886924203	-25.446313124522	-26.0801088589873	-23.5025032147508	-26.6324213075854	-23.7126853142956	-29.8533816363469	-25.0993241350925	-29.22126756592	-25.5572673618854	NaN	-28.0853333988045
-11.2340320820676	-8.97749793728472	-4.68270473814863	NaN	-9.48908986238472	-5.65214857041062	-11.5470483054406	-10.8124986230239	-12.9754163648464	-22.0970126584916	NaN	-10.8026145142649	-3.90920982752663	-18.2335328226788	-6.32021106718996	-19.7489039734182	NaN	-4.19783100516247	-7.70445716143257	NaN	NaN	-9.48558375537506	-13.0931477404499	-6.05394980756385	-10.1162990170416	-8.53034726483357	-10.8851497443913	NaN	-7.52781688006733	-12.728117891231	-31.1309880184725	-29.6624778987828	-30.5887061810585	-31.6363689554126	-34.7021179815544	-38.0469600230648	-22.092964071406	-19.8671445142094	-22.5168791112099	-25.0344196631771	-26.3423977343053	-23.8501165431992	-27.4622675771026	-24.2910862429598	-30.6144137988692	-25.8104558356051	-29.8094407773957	-26.0216522528977	NaN	-28.7076093258416
-11.7086941864303	-9.45619631269062	-4.9145765318606	NaN	-10.0060980468041	-6.05232591827339	-11.8035858850038	-11.8203391891305	-13.473926817248	-21.8609031353984	NaN	-10.9196021164806	-4.2476401222407	-18.4463881122177	-6.46633542656797	-19.8055987890864	NaN	-4.64178005645329	-7.65760892218488	NaN	NaN	-9.92552044687148	-13.4660700995159	-6.47389977940121	-10.7831916297774	-9.05193633001801	-11.5055135797916	NaN	-7.82263435765736	-13.1910148486411	-31.8346109933075	-30.087906922291	-31.1355312436884	-32.2004273837237	-35.3273419531588	-38.416320851659	-22.0448302851316	-19.634503168699	-22.7366786036981	-25.3301646635183	-26.6757784320438	-24.1872821840019	-27.8424531178844	-25.0131626096854	-31.2707745623896	-26.0972274649537	-30.0605031238009	-26.334448060876	NaN	-29.2506524481304
-12.1209226883897	-10.0276921481635	-5.03786891106982	NaN	-10.3848018134036	-6.30177118578259	-11.3763403126539	-11.1754767709655	-13.7913184429573	-21.7108008039727	NaN	-11.1505994382116	-4.2548415965525	-18.1736169815286	-6.64054168113783	-19.7012168204453	NaN	-4.83599140207595	-7.72181177879154	NaN	NaN	-10.009904353369	-13.8750111637517	-6.75265179881214	-10.7210684647705	NaN	-11.5135730579959	NaN	-7.78238783760825	-13.2276661287974	-31.7164048886681	-30.2259941126303	-31.4490562874821	-32.5479333911769	-35.633536338848	-38.8159556099457	-22.3698781335114	-19.9435749880596	-22.7025655883159	-25.2521714162828	-26.7351845809054	-24.3772958316118	-27.6103165450618	-24.6247598686587	-31.1396095397351	-26.0578298534194	-30.4570371374678	-26.6863198367454	NaN	-29.3619030077072
-12.5765912266644	-10.1419159742868	-5.38122564268017	NaN	-10.664405287381	-6.03113346499013	-11.4265169194866	-11.1921762623117	-14.126137545707	-21.7115952709483	NaN	-11.2653649117211	-4.61319475109809	-18.1083312352214	-7.13373327275363	-19.3335510946922	NaN	-5.15063188458326	-7.94810215905426	NaN	NaN	-10.1476864933151	-14.1392711405049	-6.96725376081058	-11.0646450804995	-9.02005498136901	-11.4528207515234	NaN	-8.22345519712131	-13.4253900583653	-32.6969560425747	-30.6971059311278	-31.5722533324891	-32.944383197295	-36.3046468051808	-38.9329289169313	-22.0764965530521	-19.7556480109115	-22.6118263633953	-25.0812269603908	-26.5763058661146	-24.4471451777433	-27.5607220836846	-24.6560100528748	-31.1043339910944	-25.9963252152005	-30.3218012040496	-26.9421266838761	NaN	-29.7697778059573
-12.6964230029181	-10.1966380157206	-5.4757925810053	NaN	-10.5276403877812	-6.07176781240424	-11.9573340503326	-11.4021099664851	-14.220195315232	-21.6821517777976	NaN	-11.2181571820362	-4.84271949629535	-18.4235431982754	-7.10869092234484	-19.4746397133279	NaN	-4.76818802885282	-7.93116600168052	NaN	NaN	-10.5873307621589	-14.3795842616956	-6.59609887622913	-11.3236869075519	-9.32413878971319	-11.5375106011474	NaN	NaN	-13.484415847755	-32.8885610120586	-31.3031959071588	-32.0181931196429	-33.6486223983281	-36.9901749772304	-39.2144241285031	-22.3187675777923	-19.9031065591743	-22.6078555684015	-25.7001297365249	-26.8763294117647	-24.9326534193825	-27.7940942981608	-25.1153071753505	-31.4036492479757	-26.6665581941887	-30.912798279769	-27.527487175295	NaN	-30.4665844425294
-13.0269443895545	-10.3818833133167	-5.57150921318567	NaN	-10.3639931051276	-6.20050319039025	-12.5777406957104	-12.0040799443148	-14.5046334991257	NaN	NaN	-11.1938200274325	-4.99485745451372	-18.6930386774797	-7.25794851445663	-19.7071414909498	NaN	-5.06434675737928	-7.82510983204085	NaN	NaN	-10.8574191918487	-14.5788730355815	-7.04050090294062	-11.4665800380867	-10.051237897745	-12.3431698879033	NaN	-7.94595557374695	-13.8523946617046	-33.0972357466098	-32.0473384839808	-32.4569494373496	-34.3065675263525	-37.2779789757326	NaN	-22.5972156400702	-20.1675770924165	-22.7896208927781	-25.9865335335586	-27.1151502154002	-24.9852654829716	-28.0732196756882	-25.3009892581939	-31.6039448299843	-27.139478211108	-31.1470201482855	-28.1793830386426	NaN	-31.0385351266255
-12.9205796799594	-10.7272078750854	-5.85405978784956	NaN	-10.4890996794283	-6.63350863926263	NaN	-12.2713752291234	-15.0912613047174	NaN	NaN	-11.4280839965967	-5.3053723686698	-18.7945518410533	-7.34535529411764	-19.7481023351214	NaN	-5.33900114081536	-7.79814883138915	NaN	NaN	-11.0162428646868	-15.0330328818764	-6.95163814652574	-11.750721318154	-9.9569379428848	-12.6584202948871	NaN	-8.05236854005973	-14.0879149142225	-32.8782840549498	-32.2101858912309	-33.0376059187443	-34.5749328598397	-37.4223980679613	NaN	-22.6730950964196	-20.6280110246101	-23.018381411152	-25.9422849340009	-27.0785267600509	-24.9860664970064	-28.0998704707814	-25.5016751588496	-31.9634108088047	-27.2787824458828	-31.2395468975962	-28.4745077864355	NaN	-31.848082289753
-13.4500469001292	-11.3920953579888	-6.39607518667926	NaN	-10.9225455662847	-7.1029748292163	NaN	NaN	-15.4398224289999	NaN	NaN	-12.1369635135375	-5.89741795589457	-19.0809828739083	-8.25562714625472	-19.8142983232479	NaN	-5.56935347778421	-8.58374508712917	NaN	NaN	-10.8673068322981	-15.5847822854849	-7.62205499025763	-12.1336180127702	-10.2949531184921	-13.1014940406694	NaN	-8.44317223771096	-14.3183888710774	-33.1591413239449	-32.3513761144713	-33.4676925000133	-34.9889575998303	-37.6981809514946	NaN	-23.2862061006647	-20.9016863665811	-23.5306514361282	-25.8152019317559	-27.3938440879473	-25.2961824292185	-28.162419331907	-25.8282575265198	-32.2277619970321	-27.6580896921029	-31.3321966032177	-28.2820749847023	NaN	-31.8897341005116
-13.8638500344301	-12.1823083111895	-7.07515681830162	NaN	-11.2486680167397	-7.7195909840001	NaN	-14.1194395848338	-15.7917347849366	NaN	NaN	-12.7396392833562	-6.59915190638217	-19.1177489390491	-9.1587098891659	-19.8656906685757	NaN	-5.92965370786517	-9.0221193058084	NaN	NaN	-11.1964515477453	-15.7240852298802	-8.40334402951564	-12.4690546797163	-10.562848758245	-13.2568728570031	NaN	-9.97372061963819	-14.5759945925037	-33.3583658431896	-32.5233883104051	-33.5436267426465	-35.6458888666839	-38.0659377658225	NaN	-23.9027262644188	-21.0987618459792	-23.580241528844	-26.1974847011434	-27.7829677945675	-25.7036949163369	-28.5139125578132	-26.1926117871515	-32.5472911724498	-27.9716772461483	-31.9157681912944	-28.7988980618452	NaN	-32.2053351608526
-14.4143278675217	-12.8574243157958	-7.69308110816809	NaN	-11.7757450955734	-8.66865559043374	NaN	-13.4081463513654	-15.9627882294841	NaN	NaN	-13.2479837310181	-6.87904849993863	-19.0211616616791	-9.55757404411765	-19.9171989192195	NaN	-6.47259519781393	-9.56970591450042	NaN	NaN	-11.4617671965653	-15.7882420961311	-9.04750083768699	-12.5868484455358	-10.8350198229731	-13.4267079279484	NaN	-10.0874830779819	-15.3941862302558	-33.696149149259	-32.8045059747531	-33.5809032810992	-35.9789334189188	-38.1636460821816	NaN	-24.2605268224929	-21.5063629515878	-23.7787747477443	-26.6856799944641	-27.8258291084917	-25.9923833508449	-28.7767236145758	-26.636597619767	-32.5702641077213	-28.3676824344518	-32.3605463495918	-29.2375980249565	NaN	-31.974467436899
-15.1807446569179	-13.426786464545	-7.76182050569603	NaN	-12.4590135943554	-8.79167081788015	NaN	NaN	-16.7437030817104	NaN	NaN	-13.7421222322457	-7.22584175388805	-18.9530021326292	-9.79292774067346	-20.0693235933917	NaN	-6.72634766135354	-9.99990849211025	NaN	NaN	-12.0505804724655	-16.0041850971888	-9.20057276193058	-13.1503632618881	-11.1930084629903	-13.5012236220173	NaN	-10.3953266717165	-16.0101733058309	-33.9534684249676	-33.0010210254675	-33.9204039693802	-35.7594704763087	-38.2749731539682	NaN	-24.4199054074453	-21.593587411563	-23.8505315434412	-26.931701293933	-28.3291610965601	-26.4736855388587	-28.9060802114518	-26.9759031621099	-33.1311029485023	-28.9036147455753	-32.697112850525	-29.7709446418151	NaN	-32.1878650272605
-16.2402944530051	-14.2380138976457	-8.11735492962771	NaN	-13.4863232667427	-9.43347551531038	NaN	NaN	-17.3047695010855	NaN	NaN	-14.8161916207831	-7.60187353318269	-19.5648435607524	-10.3668564382824	-20.3472447775766	NaN	-7.51042461695608	-10.6721449741299	NaN	NaN	-12.5701781501276	-16.69217811339	-9.60255585614744	-13.8104858648118	-11.7361005695546	-14.0737572880084	NaN	-10.6612791220047	-16.4058949828116	-34.4111811971959	-33.3948094820931	-34.555628519953	-36.2921442750798	-38.5734616837618	NaN	-24.4255147936236	-21.6825781331437	-24.1091563652538	-27.2420401360894	-28.664255308661	-26.8336612846794	-29.2668496077734	-27.3796741104084	-33.5744096554316	-29.4209668938629	-32.9803680826486	-30.5110706518362	NaN	-32.8996812222731
-17.2735541807274	-15.0305878142951	-8.47173816427895	NaN	-14.277007398723	-9.99531669995599	NaN	NaN	-17.9195868273069	NaN	NaN	-15.3379123344157	-8.24656324533755	-19.9242365981574	-11.2135768271261	NaN	NaN	-7.87080221884971	-11.5997409599965	NaN	NaN	-12.9370199770569	-17.1809802859322	-10.1683880613303	-14.3297398363165	-11.8877707942453	-14.412079989919	NaN	-11.3419351304002	-17.4560104439463	-34.7746959679865	-33.9091273872254	-35.0211182687137	-36.6838111528706	-38.9653778055648	NaN	-24.5978312768914	-21.8832351822343	-23.9957205605522	-27.7902710028486	-28.849061661107	-26.9366007486489	-29.5565023705761	-27.7474477850475	-33.723345203719	-29.8904949242191	-33.207750382999	-30.6981015707794	NaN	-34.724614396278
-18.325093019105	-16.1432131974956	-9.44334288311444	NaN	-14.7211663839693	-10.6094406206778	NaN	NaN	-18.7313108533127	NaN	NaN	NaN	-9.32968801929778	-20.5978183882434	-11.2767287880935	NaN	NaN	-8.45173881560659	-12.4075228794904	NaN	NaN	-13.145880171274	-17.7311637134492	-10.7545291087873	-14.9925893094977	-12.6215806532633	-15.057080955605	NaN	-12.1512469450167	-17.8473187603763	-35.3175487523163	-34.2883821592459	-35.5430212495517	-36.9196329628626	-39.2365652215081	NaN	-25.2897869648319	-22.2851794947379	-24.4111088814856	-28.05167158199	-29.1172657832169	-27.3938173517883	-29.9238771740431	-28.3241630199539	-33.9607187877341	-30.2202452015812	-33.5752676174632	-31.094022327141	NaN	-34.3907637617867
-18.6064426010402	-16.5177922240333	-9.94564626788917	NaN	-14.7550067011952	-11.0197163191085	NaN	NaN	-19.2123417203353	NaN	NaN	-16.018524276019	-9.7058512846039	-20.8612976182653	-12.1889998498123	NaN	NaN	-9.10899912243228	-12.8099483970493	NaN	NaN	-13.5399006056481	-18.1389480527762	-11.1480527655635	-15.3060155723856	-13.0919306682753	-15.8378659420212	NaN	-12.6021423722528	-18.6427062142509	-35.6709049720448	-34.864573885311	-35.9882122801443	-37.8064508505984	-39.5976214298302	NaN	-25.7720896374428	-22.8338585960038	-25.0206418248549	-28.3572601244236	-29.3466496743531	-27.9332917172548	-30.3809543417491	-28.473828408591	-34.1606692406371	-30.4208602747356	-33.8716206270732	-31.5044650982864	NaN	-34.9062073018118
-18.8269673459935	-16.9467772811492	-10.1647906882941	NaN	-15.0416200955734	-11.3593138560741	NaN	NaN	-19.3928148055871	NaN	NaN	-16.4939556907354	-10.222667445551	-20.5539420690522	-12.42055712898	NaN	NaN	-9.33863049517708	-12.9003299057494	NaN	NaN	-13.7359587746814	-18.8506373647363	-11.350169341457	-15.7130408145145	-13.4113053371227	-16.4288198660452	NaN	-13.1559595561234	-18.9451392731968	-36.3220996759485	-35.3725345925802	-36.2844981212551	-38.3034419773775	-39.6813672426381	NaN	-26.2825955683047	-23.5839711691057	-25.1785777034093	-28.407109950123	-29.1625327483047	-28.4017239649161	-30.551358469439	-28.8464613022705	-34.2490735574758	-30.5392978383221	-34.012824742268	-31.857292001708	NaN	-35.3563930524045
-19.0597898503304	-17.4975846951435	-10.6504138938484	NaN	-15.1929906351263	-11.8592569811094	NaN	NaN	-19.7245803251308	NaN	NaN	-16.9345629122176	-10.5200740470631	-20.9802644517055	-12.9386337444808	NaN	NaN	-10.0593411612813	-13.4659800266306	NaN	NaN	-14.3613877166832	-18.9563508980723	-11.8813272483221	-16.2881947819707	-13.8962754941069	-17.0525033560164	NaN	-13.5882449145087	-19.6947671230967	-36.2834518656944	-35.8349211654656	-36.2995489913322	-38.7676391964746	-39.0907086469965	NaN	-26.5565398879964	-23.4519848687603	-25.5637626372403	-28.5650739351044	-29.875100861672	-28.8001885473533	-30.3792008088253	-28.8734579924597	-34.0405771864224	-30.569326669746	-33.674735747464	-31.606885069703	NaN	-35.6916898102362
-19.5214049148882	-18.1592786996987	-11.264514202693	NaN	-15.7345630303561	-12.5979097413714	NaN	NaN	-20.6365121128719	NaN	NaN	-16.9834650615912	-11.0452261297496	-21.2273548893577	-13.1834427576745	NaN	NaN	-10.8697874392085	-13.8930257888836	NaN	NaN	-15.1377245118561	-19.2989898844848	-12.5607681078526	-16.8292993232691	-14.7699566383835	-17.8623076973362	NaN	-13.9356831972774	-19.8767090042787	-36.3158278950656	-36.1732433867602	-36.8842901949627	-39.4368063618533	-39.5611514667589	NaN	-26.761748575038	-24.3691129585344	-25.7529541945353	-28.9854648728847	-30.6080510910999	-29.2214880501886	-30.787344269866	-29.4215024347849	-34.1637017980632	-31.232471124636	-33.9826015504826	-32.0196744935961	NaN	-36.131535205677
NaN	NaN	NaN	NaN	NaN	NaN	NaN	NaN	NaN	NaN	NaN	NaN	NaN	NaN	NaN	NaN	NaN	NaN	NaN	NaN	NaN	NaN	NaN	NaN	NaN	NaN	NaN	NaN	NaN	NaN	-36.4216349420197	-36.5242707014001	-37.4754250176415	-39.8202564094243	-39.6329901670408	NaN	-26.710936380044	-24.0963406546293	-26.1105540172509	-29.5035698710773	-30.7746641466166	-29.2810177534856	-31.223304648334	-29.9870289079359	-34.7086092711887	-31.8273074928507	-34.3982586446102	-32.6440751985267	NaN	-36.4449842414827
NaN	NaN	NaN	NaN	NaN	NaN	NaN	NaN	NaN	NaN	NaN	NaN	NaN	NaN	NaN	NaN	NaN	NaN	NaN	NaN	NaN	NaN	NaN	NaN	NaN	NaN	NaN	NaN	NaN	NaN	-36.3419739591163	-36.7779439409374	-37.5220134671047	-40.0242921515935	-39.2244044246342	NaN	-27.6268034565745	-25.3106766384261	-27.0947574528634	-29.8959029660513	-31.1644206864989	-29.8874431772484	-31.8218896871735	-30.8505226690767	-35.4991702511798	-32.6216266560629	-35.1460503314936	-33.6103668772865	NaN	-36.7885302232557
NaN	NaN	NaN	NaN	NaN	NaN	NaN	NaN	NaN	NaN	NaN	NaN	NaN	NaN	NaN	NaN	NaN	NaN	NaN	NaN	NaN	NaN	NaN	NaN	NaN	NaN	NaN	NaN	NaN	NaN	-36.5497219662118	-37.0914511166995	-37.5503292461888	-39.9792198449767	-39.263062194303	NaN	-28.3417463495924	-26.0018456483472	-27.8051911067005	-30.418603437602	-31.7208459026992	-30.7548621173381	-32.5528677065559	-31.4907673173947	-36.2681224948241	-33.4322768842211	-35.6253233364574	-34.0250355249565	NaN	-36.9170409898038
NaN	NaN	NaN	NaN	NaN	NaN	NaN	NaN	NaN	NaN	NaN	NaN	NaN	NaN	NaN	NaN	NaN	NaN	NaN	NaN	NaN	NaN	NaN	NaN	NaN	NaN	NaN	NaN	NaN	NaN	-37.2047110456593	-37.6422719421953	-38.0721864085075	-40.1761409305981	-40.1447502654124	NaN	-29.0797738688683	-26.6784983002881	-28.6369572343262	-31.3221732164174	-32.446157338636	-31.5304653611938	-33.1785654703036	-32.0125546146121	-36.4434351467514	-33.9288620242128	-36.2954547808174	-34.6636131955946	NaN	-37.5040858752268
NaN	NaN	NaN	NaN	NaN	NaN	NaN	NaN	NaN	NaN	NaN	NaN	NaN	NaN	NaN	NaN	NaN	NaN	NaN	NaN	NaN	NaN	NaN	NaN	NaN	NaN	NaN	NaN	NaN	NaN	-37.6281291351465	-38.1264494877392	-38.326883936314	-40.3848590202277	-41.0416020375462	NaN	-29.4131196777083	-27.1443029709188	-29.2105860184573	-31.7717675591835	-33.0209709748505	-32.1654493586025	-33.654592201383	-32.6585193850044	-36.9772017816321	-34.3829095390039	-36.7470663955676	-35.2432429323177	NaN	-37.8099725260978
NaN	NaN	NaN	NaN	NaN	NaN	NaN	NaN	NaN	NaN	NaN	NaN	NaN	NaN	NaN	NaN	NaN	NaN	NaN	NaN	NaN	NaN	NaN	NaN	NaN	NaN	NaN	NaN	NaN	NaN	-38.1120430951837	-38.5002607913357	-38.8760160697361	-40.5932009474334	NaN	NaN	-30.0063117881224	-27.4828874148017	-30.4383906564138	-32.663214038545	-34.208817878911	-33.1050962203047	-34.5828785414302	-33.5438950801747	-37.6170419448881	-35.2499797333037	-37.2860610480926	-35.7887969792602	NaN	-38.5045561956035
NaN	NaN	NaN	NaN	NaN	NaN	NaN	NaN	NaN	NaN	NaN	NaN	NaN	NaN	NaN	NaN	NaN	NaN	NaN	NaN	NaN	NaN	NaN	NaN	NaN	NaN	NaN	NaN	NaN	NaN	-38.4618828802941	-38.9900516156838	-39.1668462906194	-41.4222727040493	NaN	NaN	-31.0072507088272	-28.6947293968905	-31.2176660020454	-33.6299801027375	-35.1077185853854	-33.8924006646999	-35.368155152423	-34.1305735188023	-38.0566918515169	-35.8878398214169	-37.7756417662321	-36.3191221504457	NaN	-39.1507559951053
NaN	NaN	NaN	NaN	NaN	NaN	NaN	NaN	NaN	NaN	NaN	NaN	NaN	NaN	NaN	NaN	NaN	NaN	NaN	NaN	NaN	NaN	NaN	NaN	NaN	NaN	NaN	NaN	NaN	NaN	-39.180412067667	-39.4691200766886	-39.6417103225048	-41.676565194833	NaN	NaN	-31.80724706057	-29.6040146204058	-31.8813368870828	-34.3199916432166	-35.3999247542058	-34.303043596419	-35.8378667296094	-34.6301763487304	-38.6640180630558	-36.1931939097157	-38.5766186325882	-37.0216084092733	NaN	-39.807216105994
NaN	NaN	NaN	NaN	NaN	NaN	NaN	NaN	NaN	NaN	NaN	NaN	NaN	NaN	NaN	NaN	NaN	NaN	NaN	NaN	NaN	NaN	NaN	NaN	NaN	NaN	NaN	NaN	NaN	NaN	-39.7604640519108	-39.995546441629	-39.9968047080259	-42.0175047434993	NaN	NaN	-32.533082731509	-30.3390981153029	-32.100071574414	-34.8034137460173	-35.891841823697	-34.7819116152567	-36.2943450045355	-35.2389036214576	-39.2800965871308	-36.6741941020892	-39.408476928921	-37.8795113187208	NaN	-40.0134361265297
NaN	NaN	NaN	NaN	NaN	NaN	NaN	NaN	NaN	NaN	NaN	NaN	NaN	NaN	NaN	NaN	NaN	NaN	NaN	NaN	NaN	NaN	NaN	NaN	NaN	NaN	NaN	NaN	NaN	NaN	-40.2697787631298	-40.6149914262686	-40.5051372722502	-42.652045316572	NaN	NaN	-32.6960256213607	-30.9964332559281	-32.6134649214544	-35.1519519633248	-36.3290212382957	-35.3883623151705	-36.8723399467418	-35.8455321004968	-39.9390242758151	-37.2952040030793	-40.1320748815852	-38.5954903968509	NaN	-40.6520902038288
NaN	NaN	NaN	NaN	NaN	NaN	NaN	NaN	NaN	NaN	NaN	NaN	NaN	NaN	NaN	NaN	NaN	NaN	NaN	NaN	NaN	NaN	NaN	NaN	NaN	NaN	NaN	NaN	NaN	NaN	-40.854986070835	-41.1911894441182	-41.0003956907728	-42.6355353219167	NaN	NaN	-33.9666859889447	-31.8543271080055	-33.1209263010393	-35.4744837387733	-36.7121581686728	-35.7565549517492	-37.371709070919	-36.5578917983998	-40.1316987751476	-38.0408780312338	-40.9271818106141	-39.1174632867301	NaN	-40.9440464345406
NaN	NaN	NaN	NaN	NaN	NaN	NaN	NaN	NaN	NaN	NaN	NaN	NaN	NaN	NaN	NaN	NaN	NaN	NaN	NaN	NaN	NaN	NaN	NaN	NaN	NaN	NaN	NaN	NaN	NaN	-41.5110664234534	-41.7154658303012	-41.6257893552112	-42.9322387071101	NaN	NaN	-34.1943434497545	-32.594148040392	-33.429627231036	-36.2485186815037	-37.5558982798859	-36.4829275585682	-38.4151198149856	-37.6585777912816	-40.9041747046975	-38.6343125831856	-41.4112108754047	-40.0067253565267	NaN	-41.3542226176219
NaN	NaN	NaN	NaN	NaN	NaN	NaN	NaN	NaN	NaN	NaN	NaN	NaN	NaN	NaN	NaN	NaN	NaN	NaN	NaN	NaN	NaN	NaN	NaN	NaN	NaN	NaN	NaN	NaN	NaN	-42.2323465034482	-42.4587690725772	-42.0184335312156	-43.1670521840722	NaN	NaN	-34.7155524925012	-33.4063977673669	-34.2337205605522	-36.7930939884275	-37.9709276993953	-37.184213839304	-39.1895945402603	-38.3385606762672	-41.5128098974172	-39.3564420983174	-42.0547121609076	-40.4626132179288	NaN	-42.0676139056781
NaN	NaN	NaN	NaN	NaN	NaN	NaN	NaN	NaN	NaN	NaN	NaN	NaN	NaN	NaN	NaN	NaN	NaN	NaN	NaN	NaN	NaN	NaN	NaN	NaN	NaN	NaN	NaN	NaN	NaN	-43.1322647145183	-42.9625668370819	-42.4555748915883	-43.7015745816153	NaN	NaN	-34.919378902989	-34.4287481627255	-34.9544065255644	-37.5545691345588	-38.7931827734771	-38.0325546439998	-39.6943298662433	-38.7986662364345	-42.2152043652097	-39.9400048979339	-42.5406887624457	-41.1460123941828	NaN	-42.6068482182916
NaN	NaN	NaN	NaN	NaN	NaN	NaN	NaN	NaN	NaN	NaN	NaN	NaN	NaN	NaN	NaN	NaN	NaN	NaN	NaN	NaN	NaN	NaN	NaN	NaN	NaN	NaN	NaN	NaN	NaN	-43.5170292534133	-43.0743589968769	-42.5390584728336	-44.3188702920611	NaN	NaN	-35.5672552077195	-35.3359915675965	-35.6084356679592	-37.8288507073563	-39.196775204477	-38.4863448161699	-40.1159118146814	-39.3680527580353	-42.8610599882361	-40.4806754034738	-42.8884098981013	-41.7811414801933	NaN	-42.7159885882212
NaN	NaN	NaN	NaN	NaN	NaN	NaN	NaN	NaN	NaN	NaN	NaN	NaN	NaN	NaN	NaN	NaN	NaN	NaN	NaN	NaN	NaN	NaN	NaN	NaN	NaN	NaN	NaN	NaN	NaN	-43.9731392949575	-43.8034026842447	-43.0103474937349	-44.6570675376579	NaN	NaN	-36.0933229346659	-35.6362970537422	-36.0414047936744	-38.3040797705116	-39.839671933683	-39.2643921326772	-40.7873041827305	-39.8234051412145	-43.3866542507932	-41.1602234304821	-43.4685075857404	-42.183915153483	NaN	-43.5427171630764
NaN	NaN	NaN	NaN	NaN	NaN	NaN	NaN	NaN	NaN	NaN	NaN	NaN	NaN	NaN	NaN	NaN	NaN	NaN	NaN	NaN	NaN	NaN	NaN	NaN	NaN	NaN	NaN	NaN	NaN	-44.4500571440775	-44.6492920570945	-43.4867679175488	-45.0518970572997	NaN	NaN	-36.6792157311733	-35.9894852175278	-36.3694495822468	-38.9552562766936	-40.3791020483249	-39.7625947623543	-41.2860070110729	-40.2958896967542	-43.90493124268	-41.6690106620329	-44.0435406796972	-42.7808057422504	NaN	-43.8723839865037
NaN	NaN	NaN	NaN	NaN	NaN	NaN	NaN	NaN	NaN	NaN	NaN	NaN	NaN	NaN	NaN	NaN	NaN	NaN	NaN	NaN	NaN	NaN	NaN	NaN	NaN	NaN	NaN	NaN	NaN	-44.747255437217	-44.9392169920249	-43.5597989072969	-45.1428360391461	NaN	NaN	-36.8505622390248	-36.4375460007627	-36.6972904923666	-39.3204949577455	-40.5767005394591	-40.0215790655266	-41.539198054982	-40.7336995021019	-44.3608252624533	-42.0614574960933	-44.4916611059044	-43.210908308261	NaN	-44.2917367839832
NaN	NaN	NaN	NaN	NaN	NaN	NaN	NaN	NaN	NaN	NaN	NaN	NaN	NaN	NaN	NaN	NaN	NaN	NaN	NaN	NaN	NaN	NaN	NaN	NaN	NaN	NaN	NaN	NaN	NaN	-45.3495419471305	-45.4748449929889	-44.0738842568401	-45.8069624122142	NaN	NaN	-37.2003110817852	-37.2524628962679	-37.3107208220995	-39.7199178521389	-40.782330588688	-40.5326259234741	-41.9816156320717	-41.1930356742788	-44.7161974764463	-42.7193418983618	-45.0862717900656	-43.8206917749565	NaN	-44.6488415649903
NaN	NaN	NaN	NaN	NaN	NaN	NaN	NaN	NaN	NaN	NaN	NaN	NaN	NaN	NaN	NaN	NaN	NaN	NaN	NaN	NaN	NaN	NaN	NaN	NaN	NaN	NaN	NaN	NaN	NaN	-45.7288989876559	-45.2844008202825	-44.5544554042817	-46.0798637513482	NaN	NaN	-37.4873366855565	-37.5953824140261	-37.8859280383996	-40.107228280119	-41.4746288849725	-41.060458104357	-42.4890304376962	-41.6777526042876	-45.1573294787723	-43.3536553534308	-45.574180759725	-44.3409857272946	NaN	-44.9813912638448
NaN	NaN	NaN	NaN	NaN	NaN	NaN	NaN	NaN	NaN	NaN	NaN	NaN	NaN	NaN	NaN	NaN	NaN	NaN	NaN	NaN	NaN	NaN	NaN	NaN	NaN	NaN	NaN	NaN	NaN	-46.0317694123917	-46.1962607740951	-44.9179059020786	-46.1534653453139	NaN	NaN	-37.7699692197172	-38.1319454137504	-38.1849698781136	-40.6671017163848	-42.1236648353647	-41.5761327366609	-42.8950172701145	-42.3426966914582	-45.773651734895	-43.7225422564618	-46.354134775319	-44.8617472259925	NaN	-45.2717505694291
NaN	NaN	NaN	NaN	NaN	NaN	NaN	NaN	NaN	NaN	NaN	NaN	NaN	NaN	NaN	NaN	NaN	NaN	NaN	NaN	NaN	NaN	NaN	NaN	NaN	NaN	NaN	NaN	NaN	NaN	-46.3940559975847	-46.4657289863068	-45.1267532040605	-46.528751919439	NaN	NaN	-38.1143331921815	-38.8187839302775	-38.8449479433389	-41.0728291973049	-42.6644236102323	-42.0055049552886	-43.4035143851213	-42.760015692975	-46.4706851415923	-44.0027987975188	-46.6265163742786	-45.3730313840554	NaN	-45.5549917764299
NaN	NaN	NaN	NaN	NaN	NaN	NaN	NaN	NaN	NaN	NaN	NaN	NaN	NaN	NaN	NaN	NaN	NaN	NaN	NaN	NaN	NaN	NaN	NaN	NaN	NaN	NaN	NaN	NaN	NaN	-46.4499606244108	-46.8688552861014	-45.5365756835819	-46.5011613347577	NaN	NaN	-38.4649194078632	-39.1982863989108	-38.965058089715	-41.7415991503565	-42.7883423785477	-42.2273295589395	-43.5858674680071	-43.0208988858617	-46.942402534546	-44.5714434852799	-47.2317204148611	-45.9320213483922	NaN	-46.1058851970885
NaN	NaN	NaN	NaN	NaN	NaN	NaN	NaN	NaN	NaN	NaN	NaN	NaN	NaN	NaN	NaN	NaN	NaN	NaN	NaN	NaN	NaN	NaN	NaN	NaN	NaN	NaN	NaN	NaN	NaN	-46.7415024634306	-47.0211616869048	-45.7048749664936	-46.4824839718793	NaN	NaN	-38.9971100948741	-39.9079132133926	-39.4842118246837	-42.1921000139144	-42.9770958798833	-42.7251349983381	-44.1092906560257	-43.6932047797588	-46.8146912731523	-44.9425076560473	-47.7759708130205	-46.2296858465394	NaN	-46.5844994597272
NaN	NaN	NaN	NaN	NaN	NaN	NaN	NaN	NaN	NaN	NaN	NaN	NaN	NaN	NaN	NaN	NaN	NaN	NaN	NaN	NaN	NaN	NaN	NaN	NaN	NaN	NaN	NaN	NaN	NaN	-47.094972593249	-47.404604639512	-46.1925666960419	-46.6580484008941	NaN	NaN	-39.0293947816395	-40.4702599539819	-40.229603860351	-42.5298658170232	-43.3486821812939	-43.0623332733856	-44.372637390028	-44.0844086273786	-47.3565877901037	-45.5341052621913	-48.2782701931463	-46.9097124636689	NaN	-46.8731578141284
NaN	NaN	NaN	NaN	NaN	NaN	NaN	NaN	NaN	NaN	NaN	NaN	NaN	NaN	NaN	NaN	NaN	NaN	NaN	NaN	NaN	NaN	NaN	NaN	NaN	NaN	NaN	NaN	NaN	NaN	-47.4349062716201	-48.0866377840669	-46.2809675114807	-46.5732506221103	NaN	NaN	-39.4291963729083	-41.0193694020843	-40.7714225158102	-43.0311555508635	-43.768518273199	-43.5284136122893	-44.7864817950127	-44.5681026846895	-47.6114392226518	-46.049053110342	-48.9190458017841	-47.4009081488044	NaN	-47.0631302924801
[truncated: 74 more columns]
