# Supplementary material for: Notch-dependent and -independent transcription are modulated by tissue movements at gastrulation
Source: eLife. 2022 May 18;11:e73656. doi: 10.7554/eLife.73656 (PMC9183233; doi:10.7554/eLife.73656)
Supplement: Source data 1. [file elife-73656-data1.zip › numerical data/2S1C_m5m8peve aCatRi_MSE_sorted-Gast_YMov_normF-Y.txt]

NaN	NaN	NaN	NaN	NaN	NaN	NaN	NaN	NaN	NaN	NaN	NaN	NaN	NaN	NaN	NaN	NaN	NaN	NaN	NaN	NaN	NaN	NaN	NaN	NaN	NaN	NaN	NaN	NaN	NaN	NaN	NaN	NaN	NaN	NaN	NaN	NaN	NaN	NaN	NaN	NaN	NaN	NaN	NaN	NaN	NaN	NaN	NaN	NaN	NaN
NaN	NaN	NaN	NaN	NaN	NaN	NaN	NaN	NaN	NaN	NaN	NaN	NaN	NaN	NaN	NaN	NaN	NaN	NaN	NaN	NaN	NaN	NaN	NaN	NaN	NaN	NaN	NaN	NaN	NaN	NaN	NaN	NaN	NaN	NaN	NaN	NaN	NaN	NaN	NaN	NaN	NaN	NaN	NaN	NaN	NaN	NaN	NaN	NaN	NaN
NaN	NaN	NaN	NaN	NaN	NaN	NaN	NaN	NaN	NaN	NaN	NaN	NaN	NaN	NaN	NaN	NaN	NaN	NaN	NaN	NaN	NaN	NaN	NaN	NaN	NaN	NaN	NaN	NaN	NaN	NaN	NaN	NaN	NaN	NaN	NaN	NaN	NaN	NaN	NaN	NaN	NaN	NaN	NaN	NaN	NaN	NaN	NaN	NaN	NaN
NaN	NaN	NaN	NaN	NaN	NaN	NaN	NaN	NaN	NaN	NaN	NaN	NaN	NaN	NaN	NaN	NaN	NaN	NaN	NaN	NaN	NaN	NaN	NaN	NaN	NaN	NaN	NaN	NaN	NaN	NaN	NaN	NaN	NaN	NaN	NaN	NaN	NaN	NaN	NaN	NaN	NaN	NaN	NaN	NaN	NaN	NaN	NaN	NaN	NaN
NaN	NaN	NaN	NaN	NaN	NaN	NaN	NaN	NaN	NaN	NaN	NaN	NaN	NaN	NaN	NaN	NaN	NaN	NaN	NaN	NaN	NaN	NaN	NaN	NaN	NaN	NaN	NaN	NaN	NaN	NaN	NaN	NaN	NaN	NaN	NaN	NaN	NaN	NaN	NaN	NaN	NaN	NaN	NaN	NaN	NaN	NaN	NaN	NaN	NaN
NaN	NaN	NaN	NaN	NaN	NaN	NaN	NaN	NaN	NaN	NaN	NaN	NaN	NaN	NaN	NaN	NaN	NaN	NaN	NaN	NaN	NaN	NaN	NaN	NaN	NaN	NaN	NaN	NaN	NaN	NaN	NaN	NaN	NaN	NaN	NaN	NaN	NaN	NaN	NaN	NaN	NaN	NaN	NaN	NaN	NaN	NaN	NaN	NaN	NaN
NaN	NaN	NaN	NaN	NaN	NaN	NaN	NaN	NaN	NaN	NaN	NaN	NaN	NaN	NaN	NaN	NaN	NaN	NaN	NaN	NaN	NaN	NaN	NaN	NaN	NaN	NaN	NaN	NaN	NaN	NaN	NaN	NaN	NaN	NaN	NaN	NaN	NaN	NaN	NaN	NaN	NaN	NaN	NaN	NaN	NaN	NaN	NaN	NaN	NaN
NaN	NaN	NaN	NaN	NaN	NaN	NaN	NaN	NaN	NaN	NaN	NaN	NaN	NaN	NaN	NaN	NaN	NaN	NaN	NaN	NaN	NaN	NaN	NaN	NaN	NaN	NaN	NaN	NaN	NaN	NaN	NaN	NaN	NaN	NaN	NaN	NaN	NaN	NaN	NaN	NaN	NaN	NaN	NaN	NaN	NaN	NaN	NaN	NaN	NaN
NaN	NaN	NaN	NaN	NaN	NaN	NaN	NaN	NaN	NaN	NaN	NaN	NaN	NaN	NaN	NaN	NaN	NaN	NaN	NaN	NaN	NaN	NaN	NaN	NaN	NaN	NaN	NaN	NaN	NaN	NaN	NaN	NaN	NaN	NaN	NaN	NaN	NaN	NaN	NaN	NaN	NaN	NaN	NaN	NaN	NaN	NaN	NaN	NaN	NaN
NaN	NaN	NaN	NaN	NaN	NaN	NaN	NaN	NaN	NaN	NaN	NaN	NaN	NaN	NaN	NaN	NaN	NaN	NaN	NaN	NaN	NaN	NaN	NaN	NaN	NaN	NaN	NaN	NaN	NaN	NaN	NaN	NaN	NaN	NaN	NaN	NaN	NaN	NaN	NaN	NaN	NaN	NaN	NaN	NaN	NaN	NaN	NaN	NaN	NaN
NaN	NaN	NaN	NaN	NaN	NaN	NaN	NaN	NaN	NaN	NaN	NaN	NaN	NaN	NaN	NaN	NaN	NaN	NaN	NaN	NaN	NaN	NaN	NaN	NaN	NaN	NaN	NaN	NaN	NaN	NaN	NaN	NaN	NaN	NaN	NaN	NaN	NaN	NaN	NaN	NaN	NaN	NaN	NaN	NaN	NaN	NaN	NaN	NaN	NaN
NaN	NaN	NaN	NaN	NaN	NaN	NaN	NaN	NaN	NaN	NaN	NaN	NaN	NaN	NaN	NaN	NaN	NaN	NaN	NaN	NaN	NaN	NaN	NaN	NaN	NaN	NaN	NaN	NaN	NaN	NaN	NaN	NaN	NaN	NaN	NaN	NaN	NaN	NaN	NaN	NaN	NaN	NaN	NaN	NaN	NaN	NaN	NaN	NaN	NaN
NaN	NaN	NaN	NaN	NaN	NaN	NaN	NaN	NaN	NaN	NaN	NaN	NaN	NaN	NaN	NaN	NaN	NaN	NaN	NaN	NaN	NaN	NaN	NaN	NaN	NaN	NaN	NaN	NaN	NaN	NaN	NaN	NaN	NaN	NaN	NaN	NaN	NaN	NaN	NaN	NaN	NaN	NaN	NaN	NaN	NaN	NaN	NaN	NaN	NaN
NaN	NaN	NaN	NaN	NaN	NaN	NaN	NaN	NaN	NaN	NaN	NaN	NaN	NaN	NaN	NaN	NaN	NaN	NaN	NaN	NaN	NaN	NaN	NaN	NaN	NaN	NaN	NaN	NaN	NaN	NaN	NaN	NaN	NaN	NaN	NaN	NaN	NaN	NaN	NaN	NaN	NaN	NaN	NaN	NaN	NaN	NaN	NaN	NaN	NaN
NaN	NaN	NaN	NaN	NaN	NaN	NaN	NaN	NaN	NaN	NaN	NaN	NaN	NaN	NaN	NaN	NaN	NaN	NaN	NaN	NaN	NaN	NaN	NaN	NaN	NaN	NaN	NaN	NaN	NaN	NaN	NaN	NaN	NaN	NaN	NaN	NaN	NaN	NaN	NaN	NaN	NaN	NaN	NaN	NaN	NaN	NaN	NaN	NaN	NaN
NaN	NaN	NaN	NaN	NaN	NaN	NaN	NaN	NaN	NaN	NaN	NaN	NaN	NaN	NaN	NaN	NaN	NaN	NaN	NaN	NaN	NaN	NaN	NaN	NaN	NaN	NaN	NaN	NaN	NaN	NaN	NaN	NaN	NaN	NaN	NaN	NaN	NaN	NaN	NaN	NaN	NaN	NaN	NaN	NaN	NaN	NaN	NaN	NaN	NaN
NaN	NaN	NaN	NaN	NaN	NaN	NaN	NaN	NaN	NaN	NaN	NaN	NaN	NaN	NaN	NaN	NaN	NaN	NaN	NaN	NaN	NaN	NaN	NaN	NaN	NaN	NaN	NaN	NaN	NaN	NaN	NaN	NaN	NaN	NaN	NaN	NaN	NaN	NaN	NaN	NaN	NaN	NaN	NaN	NaN	NaN	NaN	NaN	NaN	NaN
NaN	NaN	NaN	NaN	NaN	NaN	NaN	NaN	NaN	NaN	NaN	NaN	NaN	NaN	NaN	NaN	NaN	NaN	NaN	NaN	NaN	NaN	NaN	NaN	NaN	NaN	NaN	NaN	NaN	NaN	NaN	NaN	NaN	NaN	NaN	NaN	NaN	NaN	NaN	NaN	NaN	NaN	NaN	NaN	NaN	NaN	NaN	NaN	NaN	NaN
NaN	NaN	NaN	NaN	NaN	NaN	NaN	NaN	NaN	NaN	NaN	NaN	NaN	NaN	NaN	NaN	NaN	NaN	NaN	NaN	NaN	NaN	NaN	NaN	NaN	NaN	NaN	NaN	NaN	NaN	NaN	NaN	NaN	NaN	NaN	NaN	NaN	NaN	NaN	NaN	NaN	NaN	NaN	NaN	NaN	NaN	NaN	NaN	NaN	NaN
NaN	NaN	NaN	NaN	NaN	NaN	NaN	NaN	NaN	NaN	NaN	NaN	NaN	NaN	NaN	NaN	NaN	NaN	NaN	NaN	NaN	NaN	NaN	NaN	NaN	NaN	NaN	NaN	NaN	NaN	NaN	NaN	NaN	NaN	NaN	NaN	NaN	NaN	NaN	NaN	NaN	NaN	NaN	NaN	NaN	NaN	NaN	NaN	NaN	NaN
NaN	NaN	NaN	NaN	NaN	NaN	NaN	NaN	NaN	NaN	NaN	NaN	NaN	NaN	NaN	NaN	NaN	NaN	NaN	NaN	NaN	NaN	NaN	NaN	NaN	NaN	NaN	NaN	NaN	NaN	NaN	NaN	NaN	NaN	NaN	NaN	NaN	NaN	NaN	NaN	NaN	NaN	NaN	NaN	NaN	NaN	NaN	NaN	NaN	NaN
NaN	NaN	NaN	NaN	NaN	NaN	NaN	NaN	NaN	NaN	NaN	NaN	NaN	NaN	NaN	NaN	NaN	NaN	NaN	NaN	NaN	NaN	NaN	NaN	NaN	NaN	NaN	NaN	NaN	NaN	NaN	NaN	NaN	NaN	NaN	NaN	NaN	NaN	NaN	NaN	NaN	NaN	NaN	NaN	NaN	NaN	NaN	NaN	NaN	NaN
NaN	NaN	NaN	NaN	NaN	NaN	NaN	NaN	NaN	NaN	NaN	NaN	NaN	NaN	NaN	NaN	NaN	NaN	NaN	NaN	NaN	NaN	NaN	NaN	NaN	NaN	NaN	NaN	NaN	NaN	NaN	NaN	NaN	NaN	NaN	NaN	NaN	NaN	NaN	NaN	NaN	NaN	NaN	NaN	NaN	NaN	NaN	NaN	NaN	NaN
NaN	NaN	NaN	NaN	NaN	NaN	NaN	NaN	NaN	NaN	NaN	NaN	NaN	NaN	NaN	NaN	NaN	NaN	NaN	NaN	NaN	NaN	NaN	NaN	NaN	NaN	NaN	NaN	NaN	NaN	NaN	NaN	NaN	NaN	NaN	NaN	NaN	NaN	NaN	NaN	NaN	NaN	NaN	NaN	NaN	NaN	NaN	NaN	NaN	NaN
NaN	NaN	NaN	NaN	NaN	NaN	NaN	NaN	NaN	NaN	NaN	NaN	NaN	NaN	NaN	NaN	NaN	NaN	NaN	NaN	NaN	NaN	NaN	NaN	NaN	NaN	NaN	NaN	NaN	NaN	NaN	NaN	NaN	NaN	NaN	NaN	NaN	NaN	NaN	NaN	NaN	NaN	NaN	NaN	NaN	NaN	NaN	NaN	NaN	NaN
NaN	NaN	NaN	NaN	NaN	NaN	NaN	NaN	NaN	NaN	NaN	NaN	NaN	NaN	NaN	NaN	NaN	NaN	NaN	NaN	NaN	NaN	NaN	NaN	NaN	NaN	NaN	NaN	NaN	NaN	NaN	NaN	NaN	NaN	NaN	NaN	NaN	NaN	NaN	NaN	NaN	NaN	NaN	NaN	NaN	NaN	NaN	NaN	NaN	NaN
NaN	NaN	NaN	NaN	NaN	NaN	NaN	NaN	NaN	NaN	NaN	NaN	NaN	NaN	NaN	NaN	NaN	NaN	NaN	NaN	NaN	NaN	NaN	NaN	NaN	NaN	NaN	NaN	NaN	NaN	NaN	NaN	NaN	NaN	NaN	NaN	NaN	NaN	NaN	NaN	NaN	NaN	NaN	NaN	NaN	NaN	NaN	NaN	NaN	NaN
NaN	NaN	NaN	NaN	NaN	NaN	NaN	NaN	NaN	NaN	NaN	NaN	NaN	NaN	NaN	NaN	NaN	NaN	NaN	NaN	NaN	NaN	NaN	NaN	NaN	NaN	NaN	NaN	NaN	NaN	NaN	NaN	NaN	NaN	NaN	NaN	NaN	NaN	NaN	NaN	NaN	NaN	NaN	NaN	NaN	NaN	NaN	NaN	NaN	NaN
NaN	NaN	NaN	NaN	NaN	NaN	NaN	NaN	NaN	NaN	NaN	NaN	NaN	NaN	NaN	NaN	NaN	NaN	NaN	NaN	NaN	NaN	NaN	NaN	NaN	NaN	NaN	NaN	NaN	NaN	NaN	NaN	NaN	NaN	NaN	NaN	NaN	-9.41035906959173	-8.44503174158287	-2.96002312178037	-3.89737188561771	-9.4938667369948	-5.15742297384017	-8.68686262798635	-10.6204371889916	-10.0762611168736	-13.1882257090168	-16.7995271192017	-9.92635579281277	-13.1808201232198
NaN	NaN	NaN	NaN	NaN	NaN	NaN	NaN	NaN	NaN	NaN	NaN	NaN	NaN	NaN	NaN	NaN	NaN	NaN	NaN	NaN	NaN	NaN	NaN	NaN	NaN	NaN	NaN	NaN	NaN	NaN	NaN	NaN	NaN	NaN	NaN	NaN	-9.54642425528341	-8.57787105581096	-3.25613562026909	-4.1481436178636	-9.53120643342079	-5.67498119030073	-9.04801108952481	-10.7802751498247	-10.1254964674046	-13.2038063798374	-17.3992338266385	-9.88063549788886	-13.2838816083503
NaN	NaN	NaN	NaN	NaN	NaN	NaN	NaN	NaN	NaN	NaN	NaN	NaN	NaN	NaN	NaN	NaN	NaN	NaN	NaN	NaN	NaN	NaN	NaN	NaN	NaN	NaN	NaN	NaN	NaN	NaN	NaN	NaN	NaN	NaN	NaN	NaN	-9.93646494701779	-8.03923694289015	-3.04617048726166	-4.24256384753533	-9.47758007193572	-5.5759231364653	-8.96865452742769	-10.887449597233	-10.3162687940962	-13.4875493268358	-17.3500342476489	-9.76785831088394	-13.4904433840633
NaN	NaN	NaN	NaN	NaN	NaN	NaN	NaN	NaN	NaN	NaN	NaN	NaN	NaN	NaN	NaN	NaN	NaN	NaN	NaN	NaN	NaN	NaN	NaN	NaN	NaN	NaN	NaN	NaN	NaN	NaN	NaN	NaN	NaN	NaN	NaN	NaN	-10.200465138792	-8.12817541014284	-3.01387797609712	-4.12031565976196	-9.65571866061975	-5.92593144841645	-8.90150759077971	-11.3136137296356	-10.5138269127915	-13.3641605847731	-17.556373595249	-9.84594934674678	-13.433220359673
NaN	NaN	NaN	NaN	NaN	NaN	NaN	NaN	NaN	NaN	NaN	NaN	NaN	NaN	NaN	NaN	NaN	NaN	NaN	NaN	NaN	NaN	NaN	NaN	NaN	NaN	NaN	NaN	NaN	NaN	NaN	NaN	NaN	NaN	NaN	NaN	NaN	-10.4665743276745	-8.35801738946273	-3.15330357315774	-4.40559816928054	-10.7894507411904	-6.13111066486546	-9.23351529761927	-11.2379120323559	-10.7283009439154	-13.5325411534526	-17.6196167416742	-10.2164758158704	-13.7375099896998
NaN	NaN	NaN	NaN	NaN	NaN	NaN	NaN	NaN	NaN	NaN	NaN	NaN	NaN	NaN	NaN	NaN	NaN	NaN	NaN	NaN	NaN	NaN	NaN	NaN	NaN	NaN	NaN	NaN	NaN	NaN	NaN	NaN	NaN	NaN	NaN	NaN	-10.6324222967429	-8.66089757256847	-3.36379165169912	-4.40622406714404	-9.78414707250271	-6.15288559058974	-9.31443488712256	-11.4673490224224	-10.9310416689582	-13.4915853538435	-17.6589919000431	-10.3021047226865	-14.0429569369926
NaN	NaN	NaN	NaN	NaN	NaN	NaN	NaN	NaN	NaN	NaN	NaN	NaN	NaN	NaN	NaN	NaN	NaN	NaN	NaN	NaN	NaN	NaN	NaN	NaN	NaN	NaN	NaN	NaN	NaN	NaN	NaN	NaN	NaN	NaN	NaN	NaN	-10.5089272419365	-8.69183424599501	-3.54367507049693	-4.83514647573895	-9.81094637909794	-6.47994025797142	-9.437166619945	-11.795788533544	-10.7356359055278	-13.6103336886755	-17.5213742577909	-10.600061259507	-14.2414327333754
NaN	NaN	NaN	NaN	NaN	NaN	NaN	NaN	NaN	NaN	NaN	NaN	NaN	NaN	NaN	NaN	NaN	NaN	NaN	NaN	NaN	NaN	NaN	NaN	NaN	NaN	NaN	NaN	NaN	NaN	NaN	NaN	NaN	NaN	NaN	NaN	NaN	-10.6210843026854	-9.48483721085007	-4.16559476668177	-4.87583994340262	-10.0474851952267	-6.7476706371826	-9.4136736035961	-11.8856777610175	-10.6658654833032	-13.9922698211521	-17.6155730407523	-10.8830399100006	-14.4423572068259
NaN	NaN	NaN	NaN	NaN	NaN	NaN	NaN	NaN	NaN	NaN	NaN	NaN	NaN	NaN	NaN	NaN	NaN	NaN	NaN	NaN	NaN	NaN	NaN	NaN	NaN	NaN	NaN	NaN	NaN	NaN	NaN	NaN	NaN	NaN	NaN	NaN	-10.9253152805406	-9.65669128487656	-3.82671577709666	-4.50453661715328	-10.2637803741461	-6.83253085136256	-9.07006923451975	-12.0037310004091	-10.4855577869129	-13.9601931332377	-17.5614800284926	-10.7860121112451	-14.3732446281294
NaN	NaN	NaN	NaN	NaN	NaN	NaN	NaN	NaN	NaN	NaN	NaN	NaN	NaN	NaN	NaN	NaN	NaN	NaN	NaN	NaN	NaN	NaN	NaN	NaN	NaN	NaN	NaN	NaN	NaN	NaN	NaN	NaN	NaN	NaN	NaN	NaN	-10.7503064804206	-9.36440955648431	-3.83931005242606	-4.12846521085714	-10.504200771105	-6.96434262973569	-8.50116548718866	-11.9365848644482	-10.3877763533001	-13.5555205181243	-17.2574496798976	-10.5905744720638	-14.3264163297478
NaN	NaN	NaN	NaN	NaN	NaN	NaN	NaN	NaN	NaN	NaN	NaN	NaN	NaN	NaN	NaN	NaN	NaN	NaN	NaN	NaN	NaN	NaN	NaN	NaN	NaN	NaN	NaN	NaN	NaN	NaN	NaN	NaN	NaN	NaN	NaN	NaN	-10.7176187480623	-9.1098277194319	-3.45475249067429	-3.90491959383957	-10.3625222164355	-6.75392446801177	-8.26557020048903	-11.5680585701981	-10.1075573686117	-13.3628200689688	-17.0997440441082	-10.2287635826367	-13.9987636817069
NaN	NaN	NaN	NaN	NaN	NaN	NaN	NaN	NaN	NaN	NaN	NaN	NaN	NaN	NaN	NaN	NaN	NaN	NaN	NaN	NaN	NaN	NaN	NaN	NaN	NaN	NaN	NaN	NaN	NaN	NaN	NaN	NaN	NaN	NaN	NaN	NaN	-10.5207789645011	-9.01534560580085	-3.01350080617625	-3.49338868074826	-9.92199695208527	-6.59746208040109	-7.86767023822817	-11.3947122243219	-9.82235847722071	-13.1438562481505	-16.4610377035925	-9.64318698286475	-13.4840505135192
NaN	NaN	NaN	NaN	NaN	NaN	NaN	NaN	NaN	NaN	NaN	NaN	NaN	NaN	NaN	NaN	NaN	NaN	NaN	NaN	NaN	NaN	NaN	NaN	NaN	NaN	NaN	NaN	NaN	NaN	NaN	NaN	NaN	NaN	NaN	NaN	NaN	-10.4778501844205	-9.11393201938726	-3.02999720308696	-3.52423928016201	-9.85266282202398	-6.67452732110373	-7.86179152706892	-11.2239832927546	-9.74413631733292	-12.7559699309169	-16.6018259347589	-9.6754501153232	-13.4597074022694
NaN	NaN	NaN	NaN	NaN	NaN	NaN	NaN	NaN	NaN	NaN	NaN	NaN	NaN	NaN	NaN	NaN	NaN	NaN	NaN	NaN	NaN	NaN	NaN	NaN	NaN	NaN	NaN	NaN	NaN	NaN	NaN	NaN	NaN	NaN	NaN	NaN	-10.2930868988575	-8.76439695386827	-2.85335061521048	-3.56096365514226	-10.0417434339974	-6.5175298168982	-7.63977504836851	-11.2524268637253	-9.51495685311428	-12.8380331740958	-16.6528297117517	-9.61375444277204	-13.4490160188658
NaN	NaN	NaN	NaN	NaN	NaN	NaN	NaN	NaN	NaN	NaN	NaN	NaN	NaN	NaN	NaN	NaN	NaN	NaN	NaN	NaN	NaN	NaN	NaN	NaN	NaN	NaN	NaN	NaN	NaN	NaN	NaN	NaN	NaN	NaN	NaN	NaN	-10.3487698866225	-8.94763275153062	-3.03404381074714	-3.69414065056063	-9.98356508244091	-6.72422271714922	-7.6720200003871	-11.3569468149646	-9.61458132858573	-12.9466794153941	-16.5025603727744	-9.68932722761714	-13.5257409450389
NaN	NaN	NaN	NaN	NaN	NaN	NaN	NaN	NaN	NaN	NaN	NaN	NaN	NaN	NaN	NaN	NaN	NaN	NaN	NaN	NaN	NaN	NaN	NaN	NaN	NaN	NaN	NaN	NaN	NaN	NaN	NaN	NaN	NaN	NaN	NaN	NaN	-10.0807925682607	-8.72355690537084	-2.80307526634749	-3.68264881886292	-9.93217128871893	-6.9734188267071	-7.6188105351747	-11.1964360038665	-9.48737877767378	-12.7143519695177	-16.3442775839029	-9.44662888910144	-13.1804614476115
NaN	NaN	NaN	NaN	NaN	NaN	NaN	NaN	NaN	NaN	NaN	NaN	NaN	NaN	NaN	NaN	NaN	NaN	NaN	NaN	NaN	NaN	NaN	NaN	NaN	NaN	NaN	NaN	NaN	NaN	NaN	NaN	NaN	NaN	NaN	NaN	NaN	-10.2481384191462	-8.81974080394835	-2.84816265297334	-3.82686633396813	-9.58216540886028	-7.15070412735065	-7.65885241113897	-11.4010570097382	-9.55267304625199	-12.7563848086681	-16.3046450989548	-9.49821113576521	-13.079691363777
NaN	NaN	NaN	NaN	NaN	NaN	NaN	NaN	NaN	NaN	NaN	NaN	NaN	NaN	NaN	NaN	NaN	NaN	NaN	NaN	NaN	NaN	NaN	NaN	NaN	NaN	NaN	NaN	NaN	NaN	NaN	NaN	NaN	NaN	NaN	NaN	NaN	-9.97409075633624	-9.04302983260446	-2.84935902844896	-3.87408546847184	-9.38105880649327	-7.2493219043549	-7.30752821240193	-11.252741615052	-9.41827864292806	-12.8448172012835	-16.3095731773177	-9.40638559244802	-12.8662723208381
NaN	NaN	NaN	NaN	NaN	NaN	NaN	NaN	NaN	NaN	NaN	NaN	NaN	NaN	NaN	NaN	NaN	NaN	NaN	NaN	NaN	NaN	NaN	NaN	NaN	NaN	NaN	NaN	NaN	NaN	NaN	NaN	NaN	NaN	NaN	NaN	NaN	-10.2858136615964	-9.21138765071245	-2.92267237187916	-3.93517293515217	-9.55182205374173	-7.30630848631682	-7.38554300773318	-11.4282204718199	-9.41701489548667	-12.9246006821068	-16.2064634253107	-9.42554164185841	-12.8563119688581
NaN	NaN	NaN	NaN	NaN	NaN	NaN	NaN	NaN	NaN	NaN	NaN	NaN	NaN	NaN	NaN	NaN	NaN	NaN	NaN	NaN	NaN	NaN	NaN	NaN	NaN	NaN	NaN	NaN	NaN	NaN	NaN	NaN	NaN	NaN	NaN	NaN	-10.3166017666989	-9.31298238201767	-3.17177205186245	-3.7739144897956	-9.4631356082405	-7.39029274370282	-7.43165316852689	-11.5338732049301	-9.53002042382238	-12.9736785264962	-16.1643451071725	-9.3681741715727	-12.8185960647421
NaN	NaN	NaN	NaN	NaN	NaN	NaN	NaN	NaN	NaN	NaN	NaN	NaN	NaN	NaN	NaN	NaN	NaN	NaN	NaN	NaN	NaN	NaN	NaN	NaN	NaN	NaN	NaN	NaN	NaN	NaN	NaN	NaN	NaN	NaN	NaN	NaN	-10.1857949485171	-9.25388285261573	-3.03894930838387	-3.64597325047606	-9.75597479951029	-7.80818820755081	-7.34721977084349	-11.5449102301482	-9.64067942583732	-12.9265376228385	-16.2141717493662	-9.68005035561528	-13.0221536684288
NaN	NaN	NaN	NaN	NaN	NaN	NaN	NaN	NaN	NaN	NaN	NaN	NaN	NaN	NaN	NaN	NaN	NaN	NaN	NaN	NaN	NaN	NaN	NaN	NaN	NaN	NaN	NaN	NaN	NaN	NaN	NaN	NaN	NaN	NaN	NaN	NaN	-10.1706226810958	-9.30598175863883	-3.16306463921468	-3.93077138177937	-9.93148688422455	-7.89605737732518	-7.3868002340984	-11.6855129222162	-9.70400558032065	-13.24175878076	-16.3841503493501	-9.87490131999864	-13.1452587074991
NaN	NaN	NaN	NaN	NaN	NaN	NaN	NaN	NaN	NaN	NaN	NaN	NaN	NaN	NaN	NaN	NaN	NaN	NaN	NaN	NaN	NaN	NaN	NaN	NaN	NaN	NaN	NaN	NaN	NaN	NaN	NaN	NaN	NaN	NaN	NaN	NaN	-9.93600911171241	-9.38793161932965	-3.07818783525205	-3.70923160549366	-9.89469021179585	-7.85260200355266	-7.42083931608924	-11.8690606116096	-9.91665280164799	-13.2807320220483	-16.5960776448584	-10.0430617720434	-13.2216104607216
NaN	NaN	NaN	NaN	NaN	NaN	NaN	NaN	NaN	NaN	NaN	NaN	NaN	NaN	NaN	NaN	NaN	NaN	NaN	NaN	NaN	NaN	NaN	NaN	NaN	NaN	NaN	NaN	NaN	NaN	NaN	NaN	NaN	NaN	NaN	NaN	NaN	-10.0362590569786	-9.13098673179814	-3.47467658482264	-3.79364719240588	-10.0170299553856	-7.90763760316176	-7.44931829874386	-12.0921607413348	-10.0165319424195	-13.2806448801979	-16.5964753815528	-10.0843446227338	-13.2972418931851
NaN	NaN	NaN	NaN	NaN	NaN	NaN	NaN	NaN	NaN	NaN	NaN	NaN	NaN	NaN	NaN	NaN	NaN	NaN	NaN	NaN	NaN	NaN	NaN	NaN	NaN	NaN	NaN	NaN	NaN	NaN	NaN	NaN	NaN	NaN	NaN	NaN	-9.91887465402288	-9.38219928591324	-3.28740339768494	-3.81440789176181	-9.89852289783945	-7.79103268524649	-7.41021710559829	-12.0049565063022	-9.85944480892584	-13.2971520037049	-16.5218313540592	-9.79404618533863	-13.1889591983827
NaN	NaN	NaN	NaN	NaN	NaN	NaN	NaN	NaN	NaN	NaN	NaN	NaN	NaN	NaN	NaN	NaN	NaN	NaN	NaN	NaN	NaN	NaN	NaN	NaN	NaN	NaN	NaN	NaN	NaN	NaN	NaN	NaN	NaN	NaN	NaN	NaN	-9.83555280356529	-9.74360007626611	-3.46441449755142	-3.94541086841435	-9.9866611431573	-7.96899923769249	-7.18950666045673	-12.1499946742411	-10.0212680994588	-13.3885686888357	-16.7971589566552	-10.2028021318188	-13.482574572439
NaN	NaN	NaN	NaN	NaN	NaN	NaN	NaN	NaN	NaN	NaN	NaN	NaN	NaN	NaN	NaN	NaN	NaN	NaN	NaN	NaN	NaN	NaN	NaN	NaN	NaN	NaN	NaN	NaN	NaN	NaN	NaN	NaN	NaN	NaN	NaN	NaN	-9.89672170597018	-9.68170650958994	-3.49740036387379	-4.15693959818834	-10.1924037745489	-7.9277718956611	-7.25002266258842	-12.3847521336645	-10.2275787764867	-13.4340443488153	-16.7616373251058	-10.3470440612692	-13.7099777365615
NaN	NaN	NaN	NaN	NaN	NaN	NaN	NaN	NaN	NaN	NaN	NaN	NaN	NaN	NaN	NaN	NaN	NaN	NaN	NaN	NaN	NaN	NaN	NaN	NaN	NaN	NaN	NaN	NaN	NaN	NaN	NaN	NaN	NaN	NaN	NaN	NaN	-9.72895237645503	-9.57238893982531	-3.54848180244504	-4.18332304583526	-10.497410039004	-7.96748493513107	-7.20436301678884	-12.654372681778	-10.3671753805621	-13.44326162347	-16.5950991960421	-10.3044007414564	-13.6280336279657
NaN	NaN	NaN	NaN	NaN	NaN	NaN	NaN	NaN	NaN	NaN	NaN	NaN	NaN	NaN	NaN	NaN	NaN	NaN	NaN	NaN	NaN	NaN	NaN	NaN	NaN	NaN	NaN	NaN	NaN	NaN	NaN	NaN	NaN	NaN	NaN	NaN	-9.58842630394001	-9.31751744970497	-3.37908986183159	-4.26319369673625	-10.3674816018779	-7.73786929917659	-6.96686324324476	-12.551844214508	-10.0937244499774	-13.4570543606664	-16.6432902847629	-10.4937871582485	-13.5041901098826
NaN	NaN	NaN	NaN	NaN	NaN	NaN	NaN	NaN	NaN	NaN	NaN	NaN	NaN	NaN	NaN	NaN	NaN	NaN	NaN	NaN	NaN	NaN	NaN	NaN	NaN	NaN	NaN	NaN	NaN	NaN	NaN	NaN	NaN	NaN	NaN	NaN	-9.54320186901817	-9.15753893063368	-3.08629689261892	-4.21639275239138	-10.5917070387189	-7.8612383740814	-6.957370296698	-12.5606617076062	-10.2079988301494	-13.536082766339	-16.9747056230633	-10.7369612786605	-13.5403137282244
NaN	NaN	NaN	NaN	NaN	NaN	NaN	NaN	NaN	NaN	NaN	NaN	NaN	NaN	NaN	NaN	NaN	NaN	NaN	NaN	NaN	NaN	NaN	NaN	NaN	NaN	NaN	NaN	NaN	NaN	NaN	NaN	NaN	NaN	NaN	NaN	NaN	-9.66191990637755	-9.31290637836162	-3.41932427047681	-4.59029998195567	-10.8491632887189	-7.85752067991323	-6.8093695087203	-12.85327611297	-10.1150631582808	-13.5930510934659	-16.9523024806256	-10.9194804744495	-13.5552677260097
NaN	NaN	NaN	NaN	NaN	NaN	NaN	NaN	NaN	NaN	NaN	NaN	NaN	NaN	NaN	NaN	NaN	NaN	NaN	NaN	NaN	NaN	NaN	NaN	NaN	NaN	NaN	NaN	NaN	NaN	NaN	NaN	NaN	NaN	NaN	NaN	NaN	-9.57631493495422	-9.18765301884523	-3.29431690692843	-4.55243515991867	-10.8611646824472	-8.01335700957082	-6.75354581506254	-12.8980357781753	-10.097719518891	-13.484440060581	-17.0186524312896	-10.9074877693318	-13.2851622946635
NaN	NaN	NaN	NaN	NaN	NaN	NaN	NaN	NaN	NaN	NaN	NaN	NaN	NaN	NaN	NaN	NaN	NaN	NaN	NaN	NaN	NaN	NaN	NaN	NaN	NaN	NaN	NaN	NaN	NaN	NaN	NaN	NaN	NaN	NaN	NaN	NaN	-9.75671785933552	-9.10029919633394	-3.4769743534881	-4.47926444531615	-10.9977285835853	-8.07014755011136	-6.75928164207085	-13.0617624492943	-9.96683424131887	-13.4637154129836	-17.0249742368333	-10.9348548071437	-13.224724483512
NaN	NaN	NaN	NaN	NaN	NaN	NaN	NaN	NaN	NaN	NaN	NaN	NaN	NaN	NaN	NaN	NaN	NaN	NaN	NaN	NaN	NaN	NaN	NaN	NaN	NaN	NaN	NaN	NaN	NaN	NaN	NaN	NaN	NaN	NaN	NaN	NaN	-9.62605460625414	-8.97206423600785	-3.43590319536669	-4.38568087163845	-10.9129034690404	-8.102737502923	-6.57469753364672	-13.0430454957305	-9.69116215455534	-13.2540695377321	-16.6354167729443	-10.8516866922443	-12.9812686782029
NaN	NaN	NaN	NaN	NaN	NaN	NaN	NaN	NaN	NaN	NaN	NaN	NaN	NaN	NaN	NaN	NaN	NaN	NaN	NaN	NaN	NaN	NaN	NaN	NaN	NaN	NaN	NaN	NaN	NaN	NaN	NaN	NaN	NaN	NaN	NaN	NaN	-9.52797676669893	-8.96948842317647	-3.35873879265257	-4.28633162156146	-10.9337903199088	-7.91766962073736	-6.49902912738418	-12.9667052168448	-9.74854365767535	-13.1219972868389	-16.4828342765251	-10.6465847475364	-12.8746970862676
NaN	NaN	NaN	NaN	NaN	NaN	NaN	NaN	NaN	NaN	NaN	NaN	NaN	NaN	NaN	NaN	NaN	NaN	NaN	NaN	NaN	NaN	NaN	NaN	NaN	NaN	NaN	NaN	NaN	NaN	NaN	NaN	NaN	NaN	NaN	NaN	NaN	-9.62290352074674	-9.08933022380293	-3.35496760477829	-4.39924173799778	-11.1005041337894	-7.99511310926858	-6.58673861847763	-12.9421166187717	-9.63650274244369	-13.1406418773096	-16.4727798599306	-10.6967740168894	-12.866035175383
NaN	NaN	NaN	NaN	NaN	NaN	NaN	NaN	NaN	NaN	NaN	NaN	NaN	NaN	NaN	NaN	NaN	NaN	NaN	NaN	NaN	NaN	NaN	NaN	NaN	NaN	NaN	NaN	NaN	NaN	NaN	NaN	NaN	NaN	NaN	NaN	NaN	-9.52379558202994	-9.09964655237902	-3.35495090719017	-4.39120246885029	-11.3273201395895	-8.07695030887093	-6.59736064070495	-12.9721616790431	-9.62924904325845	-13.1549698978762	-16.5591078238834	-10.7450035379047	-12.9206610433265
NaN	NaN	NaN	NaN	NaN	NaN	NaN	NaN	NaN	NaN	NaN	NaN	NaN	NaN	NaN	NaN	NaN	NaN	NaN	NaN	NaN	NaN	NaN	NaN	NaN	NaN	NaN	NaN	NaN	NaN	NaN	NaN	NaN	NaN	NaN	NaN	NaN	-9.47611747021652	-8.97354077721297	-3.28066690547759	-4.2735103265888	-11.2312392011277	-8.01231024852406	-6.58416215725364	-12.9041599347205	-9.57714634310311	-12.9808258402531	-16.5470013787161	-11.0209771147604	-12.9601985434652
NaN	NaN	NaN	NaN	NaN	NaN	NaN	NaN	NaN	NaN	NaN	NaN	NaN	NaN	NaN	NaN	NaN	NaN	NaN	NaN	NaN	NaN	NaN	NaN	NaN	NaN	NaN	NaN	NaN	NaN	NaN	NaN	NaN	NaN	NaN	NaN	NaN	-9.46782331401351	-8.90713051991586	-3.28869487750556	-4.34789103278976	-11.4079077152133	-8.00242441319628	-6.54809376006181	-12.9018760431735	-9.58879737346346	-12.8511131967758	-16.651572792675	-11.1527363754053	-13.0787213979566
NaN	NaN	NaN	NaN	NaN	NaN	NaN	NaN	NaN	NaN	NaN	NaN	NaN	NaN	NaN	NaN	NaN	NaN	NaN	NaN	NaN	NaN	NaN	NaN	NaN	NaN	NaN	NaN	NaN	NaN	NaN	NaN	NaN	NaN	NaN	NaN	NaN	-9.3590955571957	-8.91131075132569	-2.71819910652313	-4.31903753300779	-11.4137612362674	-7.74563015584123	-6.61881711347447	-12.7309711310321	-9.51384012056428	-12.8844053104398	-16.5810710359408	-11.0321061415546	-12.8642304466295
NaN	NaN	NaN	NaN	NaN	NaN	NaN	NaN	NaN	NaN	NaN	NaN	NaN	NaN	NaN	NaN	NaN	NaN	NaN	NaN	NaN	NaN	NaN	NaN	NaN	NaN	NaN	NaN	NaN	NaN	NaN	NaN	NaN	NaN	NaN	NaN	NaN	-9.58491482669114	-9.13637742136569	-3.10644060805585	-4.26289939181937	-11.4924685518768	-7.68113846531997	-6.84105520386822	-12.9587782072943	-9.71745158255089	-12.8832728572342	-16.7542650076181	-11.1896209705799	-12.9578309419515
NaN	NaN	NaN	NaN	NaN	NaN	NaN	NaN	NaN	NaN	NaN	NaN	NaN	NaN	NaN	NaN	NaN	NaN	NaN	NaN	NaN	NaN	NaN	NaN	NaN	NaN	NaN	NaN	NaN	NaN	NaN	NaN	NaN	NaN	NaN	NaN	NaN	-9.41336138208355	-9.2752411952522	-3.05036461765645	-4.36303448892042	-11.8047272808911	-7.66264817730655	-6.78080751410581	-12.7502849656076	-9.98797499459018	-12.7360323912568	-16.8077580185287	-10.986304656085	-12.7969730063903
NaN	NaN	NaN	NaN	NaN	NaN	NaN	NaN	NaN	NaN	NaN	NaN	NaN	NaN	NaN	NaN	NaN	NaN	NaN	NaN	NaN	NaN	NaN	NaN	NaN	NaN	NaN	NaN	NaN	NaN	NaN	NaN	NaN	NaN	NaN	NaN	NaN	-9.21433774230869	-8.8058134948523	-2.90006127134283	-4.23735473823507	-11.4987869585349	-7.60291060494165	-6.61976666587269	-12.5303734629309	-9.87836020307535	-12.750539211138	-16.9313528067031	-10.6062473131101	-12.7428561243789
NaN	NaN	NaN	NaN	NaN	NaN	NaN	NaN	NaN	NaN	NaN	NaN	NaN	NaN	NaN	NaN	NaN	NaN	NaN	NaN	NaN	NaN	NaN	NaN	NaN	NaN	NaN	NaN	NaN	NaN	NaN	NaN	NaN	NaN	NaN	NaN	NaN	-8.99752158133994	-9.08049999513774	-2.79224885621819	-4.26111812739851	-11.3205125424503	-7.34527928313244	-6.54945529315992	-12.4692618185284	-9.95535326164195	-12.8474477760741	-16.9636201474201	-10.8359717734131	-12.8609451004138
NaN	NaN	NaN	NaN	NaN	NaN	NaN	NaN	NaN	NaN	NaN	NaN	NaN	NaN	NaN	NaN	NaN	NaN	NaN	NaN	NaN	NaN	NaN	NaN	NaN	NaN	NaN	NaN	NaN	NaN	NaN	NaN	NaN	NaN	NaN	NaN	NaN	-8.89778153893321	-9.12420986329753	-2.72691390802621	-4.11875393727392	-11.4875192520217	-7.16517574560008	-6.47845591156844	-12.4314795856676	-10.1062552169527	-13.1564314648767	-17.0648499321574	-10.9684246326977	-12.7900158896065
NaN	NaN	NaN	NaN	NaN	NaN	NaN	NaN	NaN	NaN	NaN	NaN	NaN	NaN	NaN	NaN	NaN	NaN	NaN	NaN	NaN	NaN	NaN	NaN	NaN	NaN	NaN	NaN	NaN	NaN	NaN	NaN	NaN	NaN	NaN	NaN	NaN	-8.60343635954285	-9.30021630396496	-2.93652524686261	-4.01463040053668	-11.6031690441146	-7.01131523894286	-6.65147870486249	-12.4940253959195	-10.1532438763122	-13.1436571665981	-17.0437947221886	-10.903085605849	-12.8793602038289
NaN	NaN	NaN	NaN	NaN	NaN	NaN	NaN	NaN	NaN	NaN	NaN	NaN	NaN	NaN	NaN	NaN	NaN	NaN	NaN	NaN	NaN	NaN	NaN	NaN	NaN	NaN	NaN	NaN	NaN	NaN	NaN	NaN	NaN	NaN	NaN	NaN	-8.25587407721238	-9.59966650122186	-3.03247866128935	-4.06357394115064	-11.6110130229186	-6.97482003569752	-6.75381222591857	-12.8082014586487	-10.6027087877797	-13.4069862043988	-17.176339604454	-10.9292669122046	-12.7558710263397
NaN	NaN	NaN	NaN	NaN	NaN	NaN	NaN	NaN	NaN	NaN	NaN	NaN	NaN	NaN	NaN	NaN	NaN	NaN	NaN	NaN	NaN	NaN	NaN	NaN	NaN	NaN	NaN	NaN	NaN	NaN	NaN	NaN	NaN	NaN	NaN	NaN	-8.26247875873081	-9.99860017964523	-3.23926571939468	-4.18832361552648	-11.813343055733	-7.16833254403602	-6.79893998716703	-13.048063606665	-10.8654747068921	-13.9727013639212	-17.3837809341775	-11.1411967992765	-12.7671734716421
NaN	NaN	NaN	NaN	NaN	NaN	NaN	NaN	NaN	NaN	NaN	NaN	NaN	NaN	NaN	NaN	NaN	NaN	NaN	NaN	NaN	NaN	NaN	NaN	NaN	NaN	NaN	NaN	NaN	NaN	NaN	NaN	NaN	NaN	NaN	NaN	NaN	-7.77998741916232	-9.77020471817524	-2.95565399496176	-4.06075944221674	-11.7577716016774	-6.98599432430491	-6.70618725485202	-12.7954341035927	-10.7229357519854	-13.7996657522432	-17.4339824487651	-11.1160623104864	-12.4029617644685
NaN	NaN	NaN	NaN	NaN	NaN	NaN	NaN	NaN	NaN	NaN	NaN	NaN	NaN	NaN	NaN	NaN	NaN	NaN	NaN	NaN	NaN	NaN	NaN	NaN	NaN	NaN	NaN	NaN	NaN	NaN	NaN	NaN	NaN	NaN	NaN	NaN	-7.75310461742457	-9.91941445982433	-3.0857566216176	-4.30531290750722	-11.7589783254629	-7.12939786086338	-6.69586640342956	-12.8047849420549	-10.7343942721421	-14.0197607406046	-17.4935387506348	-11.1311407933582	-12.4018096228309
NaN	NaN	NaN	NaN	NaN	NaN	NaN	NaN	NaN	NaN	NaN	NaN	NaN	NaN	NaN	NaN	NaN	NaN	NaN	NaN	NaN	NaN	NaN	NaN	NaN	NaN	NaN	NaN	NaN	NaN	NaN	NaN	NaN	NaN	NaN	NaN	NaN	-7.89615921313985	-9.78798609155435	-6.36757798583616	-4.32292652886144	-11.7484126160732	-7.09929600769491	-6.85485193015883	-13.0215954060927	-10.9237577957433	-14.235119261489	-17.5023451912143	-11.3562184911757	-12.3087943046848
NaN	NaN	NaN	NaN	NaN	NaN	NaN	NaN	NaN	NaN	NaN	NaN	NaN	NaN	NaN	NaN	NaN	NaN	NaN	NaN	NaN	NaN	NaN	NaN	NaN	NaN	NaN	NaN	NaN	NaN	NaN	NaN	NaN	NaN	NaN	NaN	NaN	-7.92103116000437	-10.0378506207859	NaN	-4.30552679258762	-11.8230331916316	-6.78119166775842	-6.62723419093859	-12.5988162299692	-10.9037550138438	-14.0441614615667	-17.7238347664049	-11.2561077177109	-12.6176733341995
NaN	NaN	NaN	NaN	NaN	NaN	NaN	NaN	NaN	NaN	NaN	NaN	NaN	NaN	NaN	NaN	NaN	NaN	NaN	NaN	NaN	NaN	NaN	NaN	NaN	NaN	NaN	NaN	NaN	NaN	NaN	NaN	NaN	NaN	NaN	NaN	NaN	-7.71293277842914	-9.69083330929405	-9.50834525603275	-4.3263697299445	-11.8779302131687	NaN	-6.47218112113703	-12.3737600736818	-10.9471232761047	-14.0307940207208	-17.5591090909091	-11.0998579059938	-12.4100591314573
NaN	NaN	NaN	NaN	NaN	NaN	NaN	NaN	NaN	NaN	NaN	NaN	NaN	NaN	NaN	NaN	NaN	NaN	NaN	NaN	NaN	NaN	NaN	NaN	NaN	NaN	NaN	NaN	NaN	NaN	NaN	NaN	NaN	NaN	NaN	NaN	NaN	-7.66469885696022	-9.83795723958314	-9.32582507141138	-4.51146977305104	NaN	-6.1585305776343	-6.05890483577856	-12.0784494024657	-10.8701179285111	-13.7503897040523	NaN	NaN	NaN
NaN	NaN	NaN	NaN	NaN	NaN	NaN	NaN	NaN	NaN	NaN	NaN	NaN	NaN	NaN	NaN	NaN	NaN	NaN	NaN	NaN	NaN	NaN	NaN	NaN	NaN	NaN	NaN	NaN	NaN	NaN	NaN	NaN	NaN	NaN	NaN	NaN	NaN	NaN	NaN	NaN	-15.1542830053659	-6.02031373508246	NaN	-11.9194664414382	NaN	NaN	-14.1949494730926	-15.2146104386761	-8.67584000098971
NaN	NaN	NaN	NaN	NaN	NaN	NaN	NaN	NaN	NaN	NaN	NaN	NaN	NaN	NaN	NaN	NaN	NaN	NaN	NaN	NaN	NaN	NaN	NaN	NaN	NaN	NaN	NaN	NaN	NaN	NaN	NaN	NaN	NaN	NaN	NaN	NaN	-2.66571870218281	-6.36396590345801	-7.92037272985456	-6.72776197110056	-17.356066311058	-5.31759502910296	-3.22746340592128	NaN	-12.3767044231667	-17.1724826359689	-13.755686631016	-15.7430635675664	-8.54744120177829
NaN	NaN	NaN	NaN	NaN	NaN	NaN	NaN	NaN	NaN	NaN	NaN	NaN	NaN	NaN	NaN	NaN	NaN	NaN	NaN	NaN	NaN	NaN	NaN	NaN	NaN	NaN	NaN	NaN	NaN	NaN	NaN	NaN	NaN	NaN	NaN	NaN	-2.04115117071399	-5.6180493171838	-7.23491709972779	-6.79993751498652	-17.4781195214059	-5.04212595421092	-2.81492215179587	-10.5795869854278	-12.5572374920486	-17.112415994425	-13.5190363636364	-15.2678558313841	-8.575002339471
NaN	NaN	NaN	NaN	NaN	NaN	NaN	NaN	NaN	NaN	NaN	NaN	NaN	NaN	NaN	NaN	NaN	NaN	NaN	NaN	NaN	NaN	NaN	NaN	NaN	NaN	NaN	NaN	NaN	NaN	NaN	NaN	NaN	NaN	NaN	NaN	NaN	-1.77316379911789	-5.07107609993459	-6.93494368133332	-6.83783532836605	NaN	-5.10021623143004	-3.0702852385427	-10.0879803553373	-12.5890835949167	-16.9700767753678	-14.1279106040903	-15.3923764020293	-8.93517945307278
NaN	NaN	NaN	NaN	NaN	NaN	NaN	NaN	NaN	NaN	NaN	NaN	NaN	NaN	NaN	NaN	NaN	NaN	NaN	NaN	NaN	NaN	NaN	NaN	NaN	NaN	NaN	NaN	NaN	NaN	NaN	NaN	NaN	NaN	NaN	NaN	NaN	-1.96659037388764	-4.40812559177232	-6.44610664221145	-6.77422708737962	-16.0586339654107	-5.14247610372732	-3.13443140527892	-9.81156185093125	-12.0852248803828	-16.6893993530356	-14.5234727272727	-15.3479750721256	-9.02880435967303
NaN	NaN	NaN	NaN	NaN	NaN	NaN	NaN	NaN	NaN	NaN	NaN	NaN	NaN	NaN	NaN	NaN	NaN	NaN	NaN	NaN	NaN	NaN	NaN	NaN	NaN	NaN	NaN	NaN	NaN	NaN	NaN	NaN	NaN	NaN	NaN	NaN	-2.43919264759224	-3.99148549197331	-6.46216856171609	-6.41920018779759	-15.5746916469279	-5.5132634037699	-3.79911262798634	-9.4384011627907	-11.3661265458119	-16.3302513559139	-15.2094339791356	-14.5700888115568	-9.08784252442798
NaN	NaN	NaN	NaN	NaN	NaN	NaN	NaN	NaN	NaN	NaN	NaN	NaN	NaN	NaN	NaN	NaN	NaN	NaN	NaN	NaN	NaN	NaN	NaN	NaN	NaN	NaN	NaN	NaN	NaN	NaN	NaN	NaN	NaN	NaN	NaN	NaN	-3.06211818084035	-3.60085877892444	-6.58929557599218	-5.59214181606179	-15.0682737364801	-5.94108571078789	-4.00748034099083	-9.39374207188161	-10.6781917253026	-15.7673766243463	-14.9324316872029	-13.6317240794924	-9.04203555414489
NaN	NaN	NaN	NaN	NaN	NaN	NaN	NaN	NaN	NaN	NaN	NaN	NaN	NaN	NaN	NaN	NaN	NaN	NaN	NaN	NaN	NaN	NaN	NaN	NaN	NaN	NaN	NaN	NaN	NaN	NaN	NaN	NaN	NaN	NaN	NaN	NaN	-3.19568669036306	-3.33053516624041	-6.24320894152108	-5.2605120838365	-14.3134984238541	-5.71289755011136	-3.41360084664799	-9.02219070584869	-9.69575847722072	-15.1006616203483	-14.7476055228048	-12.7659812141076	-8.88559221802041
NaN	NaN	NaN	NaN	NaN	NaN	NaN	NaN	NaN	NaN	NaN	NaN	NaN	NaN	NaN	NaN	NaN	NaN	NaN	NaN	NaN	NaN	NaN	NaN	NaN	NaN	NaN	NaN	NaN	NaN	NaN	NaN	NaN	NaN	NaN	NaN	NaN	-2.96712279573395	-3.10413959662015	-6.51183156815305	-5.0169663774653	-13.7718168305773	-5.82296005011136	-3.20584073858543	-8.41274251678744	-9.30042284130036	-14.527604646691	-14.3632563146671	-12.3021699306159	-8.72195932656044
NaN	NaN	NaN	NaN	NaN	NaN	NaN	NaN	NaN	NaN	NaN	NaN	NaN	NaN	NaN	NaN	NaN	NaN	NaN	NaN	NaN	NaN	NaN	NaN	NaN	NaN	NaN	NaN	NaN	NaN	NaN	NaN	NaN	NaN	NaN	NaN	NaN	-2.22711356260237	-2.95042719857297	-6.07318467342393	-4.78496327388326	-13.2453786733343	-5.38313321890117	-3.07089505476459	-7.66197789546397	-8.42368748107322	-14.2554023746644	-14.1066317421709	-11.9768613445892	-8.43337129911656
NaN	NaN	NaN	NaN	NaN	NaN	NaN	NaN	NaN	NaN	NaN	NaN	NaN	NaN	NaN	NaN	NaN	NaN	NaN	NaN	NaN	NaN	NaN	NaN	NaN	NaN	NaN	NaN	NaN	NaN	NaN	NaN	NaN	NaN	NaN	NaN	NaN	-2.04421510122873	-2.9183344833876	-5.83941558494846	-4.55361920828051	-12.921417601818	-4.71542109581773	-3.07868147141672	-7.49386206666444	-8.21806495459428	-13.5476934224267	-13.6537241779497	-12.1627397419787	-8.70521172886978
NaN	NaN	NaN	NaN	NaN	NaN	NaN	NaN	NaN	NaN	NaN	NaN	NaN	NaN	NaN	NaN	NaN	NaN	NaN	NaN	NaN	NaN	NaN	NaN	NaN	NaN	NaN	NaN	NaN	NaN	NaN	NaN	NaN	NaN	NaN	NaN	NaN	-2.50732975016407	-2.97705759690925	-5.89537344893414	-4.46492997805556	-12.7975507887189	-4.74519755011136	-2.98922804069636	-7.75610313598504	-8.048015105794	-13.4783489168895	-13.9552077338392	-12.2728844333622	-8.59594112099305
NaN	NaN	NaN	NaN	NaN	NaN	NaN	NaN	NaN	NaN	NaN	NaN	NaN	NaN	NaN	NaN	NaN	NaN	NaN	NaN	NaN	NaN	NaN	NaN	NaN	NaN	NaN	NaN	NaN	NaN	NaN	NaN	NaN	NaN	NaN	NaN	NaN	-2.65281523401674	-2.7389173032714	-5.76284685318946	-4.20284377684611	-12.5798201577285	-4.43123822674393	-2.90254119941492	-7.73226416834185	-7.76995043784418	-13.4178741445629	-13.6478321975896	-11.9347711603968	-8.24910506889288
NaN	NaN	NaN	NaN	NaN	NaN	NaN	NaN	NaN	NaN	NaN	NaN	NaN	NaN	NaN	NaN	NaN	NaN	NaN	NaN	NaN	NaN	NaN	NaN	NaN	NaN	NaN	NaN	NaN	NaN	NaN	NaN	NaN	NaN	NaN	NaN	NaN	-2.89277552830884	-2.79654646679552	-5.80522842130983	-3.93146958058049	-12.4111579907057	-4.59304966981211	-2.61467950696724	-7.74388561255146	-7.30830248570428	-13.3853225497803	-13.4500306014875	-11.8748661330968	-8.0410782623067
NaN	NaN	NaN	NaN	NaN	NaN	NaN	NaN	NaN	NaN	NaN	NaN	NaN	NaN	NaN	NaN	NaN	NaN	NaN	NaN	NaN	NaN	NaN	NaN	NaN	NaN	NaN	NaN	NaN	NaN	NaN	NaN	NaN	NaN	NaN	NaN	NaN	-3.05822900429047	-3.20104064069296	-5.92545618795799	-3.71834391579933	-12.0655658304187	-4.73965859757454	-2.4465991365718	-7.75113591399455	-7.24891574754789	-13.3252294123403	-13.2150598358164	-11.541573276459	-7.80659145644722
NaN	NaN	NaN	NaN	NaN	NaN	NaN	NaN	NaN	NaN	NaN	NaN	NaN	NaN	NaN	NaN	NaN	NaN	NaN	NaN	NaN	NaN	NaN	NaN	NaN	NaN	NaN	NaN	NaN	NaN	NaN	NaN	NaN	NaN	NaN	NaN	NaN	-2.94137482495136	-3.30396330389223	-6.42478713450721	-3.36540220692334	-11.8546099847542	-4.76684087735085	-2.12358556720367	-7.97255360181509	-7.3098136949635	-13.4451706059326	-13.0440560347502	-11.3334951055784	-7.73441013584631
NaN	NaN	NaN	NaN	NaN	NaN	NaN	NaN	NaN	NaN	NaN	NaN	NaN	NaN	NaN	NaN	NaN	NaN	NaN	NaN	NaN	NaN	NaN	NaN	NaN	NaN	NaN	NaN	NaN	NaN	NaN	NaN	NaN	NaN	NaN	NaN	NaN	-3.12943011104245	-3.66466854093023	-6.48613237750557	-3.40389279976051	-11.7167760433691	-4.9124413289132	-2.11115286943504	-7.79175019872409	-7.22919312299775	-13.1665209324912	-12.9965054545455	-11.3477676828908	-7.58112841030594
NaN	NaN	NaN	NaN	NaN	NaN	NaN	NaN	NaN	NaN	NaN	NaN	NaN	NaN	NaN	NaN	NaN	NaN	NaN	NaN	NaN	NaN	NaN	NaN	NaN	NaN	NaN	NaN	NaN	NaN	NaN	NaN	NaN	NaN	NaN	NaN	NaN	-3.35663763626415	-3.74010572373169	-6.55104397466807	-3.3630817117993	-11.6653014428578	-4.96395064745649	-1.6824758484804	-7.74447541586627	-7.15171136686926	-13.1278606076563	-13.022404881131	-11.3297801672294	-7.42930326998316
NaN	NaN	NaN	NaN	NaN	NaN	NaN	NaN	NaN	NaN	NaN	NaN	NaN	NaN	NaN	NaN	NaN	NaN	NaN	NaN	NaN	NaN	NaN	NaN	NaN	NaN	NaN	NaN	NaN	NaN	NaN	NaN	NaN	NaN	NaN	NaN	NaN	-3.18700716932835	-3.44483400942807	-6.40468504949574	-3.33290104171213	-11.6338430778226	-4.73954240992444	-1.39237558745854	-7.57986427754479	-7.13053039454075	-13.0707362043988	-13.02567211546	-11.480353807748	-7.46403255350562
NaN	NaN	NaN	NaN	NaN	NaN	NaN	NaN	NaN	NaN	NaN	NaN	NaN	NaN	NaN	NaN	NaN	NaN	NaN	NaN	NaN	NaN	NaN	NaN	NaN	NaN	NaN	NaN	NaN	NaN	NaN	NaN	NaN	NaN	NaN	NaN	NaN	-3.07237817514964	-3.72678969112728	-6.69642071230346	-3.52013556047645	-11.7261833449514	-4.80527082200076	-1.49482744974995	-7.97407524656033	-7.22452672503494	-13.2420425107051	-12.9001279430247	-11.43651694039	-7.3135450481108
NaN	NaN	NaN	NaN	NaN	NaN	NaN	NaN	NaN	NaN	NaN	NaN	NaN	NaN	NaN	NaN	NaN	NaN	NaN	NaN	NaN	NaN	NaN	NaN	NaN	NaN	NaN	NaN	NaN	NaN	NaN	NaN	NaN	NaN	NaN	NaN	NaN	-3.47137299311403	-3.98779975147286	-6.77488084814178	-3.72743729159273	-11.9580806800233	-4.8184217870952	-1.51224833539732	-8.11133088854976	-7.42942911450482	-13.5113323114548	-12.924137837185	-11.4666661342618	-7.41888435967303
NaN	NaN	NaN	NaN	NaN	NaN	NaN	NaN	NaN	NaN	NaN	NaN	NaN	NaN	NaN	NaN	NaN	NaN	NaN	NaN	NaN	NaN	NaN	NaN	NaN	NaN	NaN	NaN	NaN	NaN	NaN	NaN	NaN	NaN	NaN	NaN	NaN	-3.64271822156309	-4.10541612933672	-6.99451783981933	-3.69865752206972	-11.8313851865291	-4.73677874749209	-1.54139390829672	-7.92795391508428	-7.53773924334324	-13.4976253051296	-12.9565393264118	-11.4867323841391	-7.29258443347376
NaN	NaN	NaN	NaN	NaN	NaN	NaN	NaN	NaN	NaN	NaN	NaN	NaN	NaN	NaN	NaN	NaN	NaN	NaN	NaN	NaN	NaN	NaN	NaN	NaN	NaN	NaN	NaN	NaN	NaN	NaN	NaN	NaN	NaN	NaN	NaN	NaN	-4.07887136368742	-4.18823396410328	-7.09607289359136	-3.71446124791432	-11.9814458575263	-5.11586666208047	-1.646842965065	-8.06783797597751	-7.66469272960672	-13.55891604936	-13.0013640112465	-11.6085942179512	-7.26455161815866
NaN	NaN	NaN	NaN	NaN	NaN	NaN	NaN	NaN	NaN	NaN	NaN	NaN	NaN	NaN	NaN	NaN	NaN	NaN	NaN	NaN	NaN	NaN	NaN	NaN	NaN	NaN	NaN	NaN	NaN	NaN	NaN	NaN	NaN	NaN	NaN	NaN	-4.27560266597951	-4.39290982502112	-7.12481952339792	-3.90629023455328	-12.0714854606646	-5.24867696187606	-1.68640907067409	-8.20583342880055	-7.87329543177155	-13.7227861152722	-13.0618565656566	-11.7053447792179	-7.29965476181779
NaN	NaN	NaN	NaN	NaN	NaN	NaN	NaN	NaN	NaN	NaN	NaN	NaN	NaN	NaN	NaN	NaN	NaN	NaN	NaN	NaN	NaN	NaN	NaN	NaN	NaN	NaN	NaN	NaN	NaN	NaN	NaN	NaN	NaN	NaN	NaN	NaN	-4.27091360016899	-4.27396201218389	-7.18720957029274	-3.93544782699075	-12.1078585448859	-5.30085887607821	-1.50949413087652	-8.34860740709334	-7.79618636846242	-13.7453909663036	-13.0573876563803	-11.5993109548862	-7.30941579814789
NaN	NaN	NaN	NaN	NaN	NaN	NaN	NaN	NaN	NaN	NaN	NaN	NaN	NaN	NaN	NaN	NaN	NaN	NaN	NaN	NaN	NaN	NaN	NaN	NaN	NaN	NaN	NaN	NaN	NaN	NaN	NaN	NaN	NaN	NaN	NaN	NaN	-4.35532811805029	-4.41480155968303	-7.18584741987845	-3.96138971016529	-12.1973720012068	-5.37970576928944	-1.68379364559887	-8.21355614016626	-7.96488891200333	-13.6335004320411	-12.8357454545454	-11.4651673222662	-7.22225717057592
NaN	NaN	NaN	NaN	NaN	NaN	NaN	NaN	NaN	NaN	NaN	NaN	NaN	NaN	NaN	NaN	NaN	NaN	NaN	NaN	NaN	NaN	NaN	NaN	NaN	NaN	NaN	NaN	NaN	NaN	NaN	NaN	NaN	NaN	NaN	NaN	NaN	-4.37967285265442	-4.53630781432403	-7.18666507908313	-3.96086730625788	-12.1533209081959	-5.55816721303271	-1.74889040576413	-8.2748538059625	-8.05069964658043	-13.7474146081547	-12.887127164287	-11.4316892549864	-7.24424691286452
NaN	NaN	NaN	NaN	NaN	NaN	NaN	NaN	NaN	NaN	NaN	NaN	NaN	NaN	NaN	NaN	NaN	NaN	NaN	NaN	NaN	NaN	NaN	NaN	NaN	NaN	NaN	NaN	NaN	NaN	NaN	NaN	NaN	NaN	NaN	NaN	NaN	-4.39214271311207	-4.8585828978094	-7.38026016815426	-4.18193569120903	-12.4545241278798	-5.62284929719954	-1.68269587619881	-8.68846068660022	-8.34120728507486	-13.9210782333843	-13.0790612440191	-11.6551042157756	-7.51189180401853
NaN	NaN	NaN	NaN	NaN	NaN	NaN	NaN	NaN	NaN	NaN	NaN	NaN	NaN	NaN	NaN	NaN	NaN	NaN	NaN	NaN	NaN	NaN	NaN	NaN	NaN	NaN	NaN	NaN	NaN	NaN	NaN	NaN	NaN	NaN	NaN	NaN	-4.37702399122255	-4.79066601354844	-7.40531101442488	-4.31081364623965	-12.3870846001943	-5.59755059431486	-1.71212528621419	-8.7645467241484	-8.40963544786621	-14.0400333386371	-13.0941805690493	-11.5145440757096	-7.25575043475835
NaN	NaN	NaN	NaN	NaN	NaN	NaN	NaN	NaN	NaN	NaN	NaN	NaN	NaN	NaN	NaN	NaN	NaN	NaN	NaN	NaN	NaN	NaN	NaN	NaN	NaN	NaN	NaN	NaN	NaN	NaN	NaN	NaN	NaN	NaN	NaN	NaN	-4.38003757750975	-5.0844319149223	-7.48101406256499	-4.43350621572594	-12.5541490030046	-5.63222079989528	-1.96096053673159	-8.9969771390216	-8.66534258210184	-14.2048447315306	-13.3407995085995	-11.6073791264681	-7.26179259496714
NaN	NaN	NaN	NaN	NaN	NaN	NaN	NaN	NaN	NaN	NaN	NaN	NaN	NaN	NaN	NaN	NaN	NaN	NaN	NaN	NaN	NaN	NaN	NaN	NaN	NaN	NaN	NaN	NaN	NaN	NaN	NaN	NaN	NaN	NaN	NaN	NaN	-4.44921657094037	-5.20228923128106	-7.66058078354583	-4.54958737720082	-12.8583738987985	-5.54747649747978	-1.96477796663177	-8.98454515572356	-8.78507267589935	-14.1771352311628	-13.3166215607401	-11.6344548847986	-7.1651313669723
NaN	NaN	NaN	NaN	NaN	NaN	NaN	NaN	NaN	NaN	NaN	NaN	NaN	NaN	NaN	NaN	NaN	NaN	NaN	NaN	NaN	NaN	NaN	NaN	NaN	NaN	NaN	NaN	NaN	NaN	NaN	NaN	NaN	NaN	NaN	NaN	NaN	-4.74794397981369	-5.26269853882241	-7.89640337952986	-4.55474112521551	-12.9390803361706	-5.77541653745313	-2.19577864928354	-9.06896747251063	-8.99343834142785	-14.4452439149563	-13.6533018455229	-11.7997802808232	-7.45061226547622
NaN	NaN	NaN	NaN	NaN	NaN	NaN	NaN	NaN	NaN	NaN	NaN	NaN	NaN	NaN	NaN	NaN	NaN	NaN	NaN	NaN	NaN	NaN	NaN	NaN	NaN	NaN	NaN	NaN	NaN	NaN	NaN	NaN	NaN	NaN	NaN	NaN	-4.68206877638417	-4.90069831760517	-7.62466877636364	-4.3023356145114	-12.659114380422	-5.5648051543632	-1.85411819384905	-8.68870311084264	-8.7568990161062	-14.1877344591981	-13.4852549054906	-11.713334925898	-7.30279950137343
NaN	NaN	NaN	NaN	NaN	NaN	NaN	NaN	NaN	NaN	NaN	NaN	NaN	NaN	NaN	NaN	NaN	NaN	NaN	NaN	NaN	NaN	NaN	NaN	NaN	NaN	NaN	NaN	NaN	NaN	NaN	NaN	NaN	NaN	NaN	NaN	NaN	-4.69987920572333	-4.88115101989894	-7.51025783445114	-4.19890618876075	-12.5033861507003	-5.53852083778259	-1.65575084691028	-8.63118581625604	-8.83433544549334	-14.0626081953362	-13.4214284668046	-11.5836954725391	-7.30429526876393
NaN	NaN	NaN	NaN	NaN	NaN	NaN	NaN	NaN	NaN	NaN	NaN	NaN	NaN	NaN	NaN	NaN	NaN	NaN	NaN	NaN	NaN	NaN	NaN	NaN	NaN	NaN	NaN	NaN	NaN	NaN	NaN	NaN	NaN	NaN	NaN	NaN	-4.77488324151908	-4.9039096405886	-7.39590395368061	-4.24244157625364	-12.8159463275882	-5.64885818003262	-1.7825100871515	-8.62742660433821	-8.97191198210093	-14.1568311157767	-13.4927454545455	-11.5620229269408	-7.27947916883332
NaN	NaN	NaN	NaN	NaN	NaN	NaN	NaN	NaN	NaN	NaN	NaN	NaN	NaN	NaN	NaN	NaN	NaN	NaN	NaN	NaN	NaN	NaN	NaN	NaN	NaN	NaN	NaN	NaN	NaN	NaN	NaN	NaN	NaN	NaN	NaN	NaN	-4.69602871475088	-4.80395864413866	-7.51424267720208	-4.27326053752299	-12.7081351720081	-5.56927686045618	-1.59774019396875	-8.59752656215172	-8.95855111936119	-14.1946929365366	-13.5464769519637	-11.5699645544198	-7.28829353164754
NaN	NaN	NaN	NaN	NaN	NaN	NaN	NaN	NaN	NaN	NaN	NaN	NaN	NaN	NaN	NaN	NaN	NaN	NaN	NaN	NaN	NaN	NaN	NaN	NaN	NaN	NaN	NaN	NaN	NaN	NaN	NaN	NaN	NaN	NaN	NaN	NaN	-4.84400513549326	-5.08421869714642	-7.66562112651429	-4.43558042694503	-12.7165589408928	-5.81749687099421	-1.81853055167756	-8.73760057913311	-9.1690529679367	-14.5461005187992	-13.5532771001151	-11.7561858701863	-7.46190269696518
NaN	NaN	NaN	NaN	NaN	NaN	NaN	NaN	NaN	NaN	NaN	NaN	NaN	NaN	NaN	NaN	NaN	NaN	NaN	NaN	NaN	NaN	NaN	NaN	NaN	NaN	NaN	NaN	NaN	NaN	NaN	NaN	NaN	NaN	NaN	NaN	NaN	-4.87292983529099	-4.9503570563858	-7.58820975164744	-4.299867708241	-12.7871236192974	-5.80196437588702	-1.72747302049303	-8.82228994308781	-9.16903184265127	-14.4850132763891	-13.6264633814783	-11.6232169567915	-7.53090095410027
NaN	NaN	NaN	NaN	NaN	NaN	NaN	NaN	NaN	NaN	NaN	NaN	NaN	NaN	NaN	NaN	NaN	NaN	NaN	NaN	NaN	NaN	NaN	NaN	NaN	NaN	NaN	NaN	NaN	NaN	NaN	NaN	NaN	NaN	NaN	NaN	NaN	-4.93136813687304	-5.06562229979089	-7.62484696876032	-4.5077046872211	-12.6576501104244	-5.92387441981067	-1.69126063908718	-8.97590603418587	-9.1371976076555	-14.3219900787296	-13.6658378915202	-11.6059603350588	-7.45313190811448
NaN	NaN	NaN	NaN	NaN	NaN	NaN	NaN	NaN	NaN	NaN	NaN	NaN	NaN	NaN	NaN	NaN	NaN	NaN	NaN	NaN	NaN	NaN	NaN	NaN	NaN	NaN	NaN	NaN	NaN	NaN	NaN	NaN	NaN	NaN	NaN	NaN	-4.90362263026933	-5.24602463775156	-7.70245607153541	-4.40748012451951	-12.4918242458978	-5.76829091861174	-1.56627391830893	-9.00857098461698	-8.95270065334078	-14.261778368281	-13.6894442497262	-11.5210933317406	-7.34408985585623
NaN	NaN	NaN	NaN	NaN	NaN	NaN	NaN	NaN	NaN	NaN	NaN	NaN	NaN	NaN	NaN	NaN	NaN	NaN	NaN	NaN	NaN	NaN	NaN	NaN	NaN	NaN	NaN	NaN	NaN	NaN	NaN	NaN	NaN	NaN	NaN	NaN	-4.85861077246263	-5.4557528560627	-7.72325441839509	-4.49801743795234	-12.4157364230473	-5.82911960217874	-1.49778517873656	-9.01687668207853	-9.061877575859	-14.3385585611992	-13.8510304503543	-11.7284068317745	-7.37870918282415
NaN	NaN	NaN	NaN	NaN	NaN	NaN	NaN	NaN	NaN	NaN	NaN	NaN	NaN	NaN	NaN	NaN	NaN	NaN	NaN	NaN	NaN	NaN	NaN	NaN	NaN	NaN	NaN	NaN	NaN	NaN	NaN	NaN	NaN	NaN	NaN	NaN	-4.80428490623382	-5.43588609138759	-7.78200032933529	-4.58139776844275	-12.3336825810525	-5.77671279937822	-1.63547054016531	-8.99505634917644	-9.00873232648191	-14.3270368470364	-13.8844655910642	-11.7615684750622	-7.43108952713713
NaN	NaN	NaN	NaN	NaN	NaN	NaN	NaN	NaN	NaN	NaN	NaN	NaN	NaN	NaN	NaN	NaN	NaN	NaN	NaN	NaN	NaN	NaN	NaN	NaN	NaN	NaN	NaN	NaN	NaN	NaN	NaN	NaN	NaN	NaN	NaN	NaN	-4.89280997648396	-5.59505290079418	-7.81218990428445	-4.70934379024554	-12.4565525470309	-6.03938265324352	-1.52246842091979	-9.0627951627907	-9.22052986572001	-14.3596007877321	-13.9253464732212	-11.8236689398049	-7.54280726524204
NaN	NaN	NaN	NaN	NaN	NaN	NaN	NaN	NaN	NaN	NaN	NaN	NaN	NaN	NaN	NaN	NaN	NaN	NaN	NaN	NaN	NaN	NaN	NaN	NaN	NaN	NaN	NaN	NaN	NaN	NaN	NaN	NaN	NaN	NaN	NaN	NaN	-5.00607466879683	-5.73532792661297	-7.89518906805553	-4.64380848272847	-12.6726352887189	-6.04643531446181	-1.62592371110978	-9.18052664917202	-9.60503492108833	-14.5015795137896	-13.8941891631547	-11.7394150636444	-7.69864846843435
NaN	NaN	NaN	NaN	NaN	NaN	NaN	NaN	NaN	NaN	NaN	NaN	NaN	NaN	NaN	NaN	NaN	NaN	NaN	NaN	NaN	NaN	NaN	NaN	NaN	NaN	NaN	NaN	NaN	NaN	NaN	NaN	NaN	NaN	NaN	NaN	NaN	-4.981425042561	-5.69638218116578	-7.90156705795669	-4.6615418160618	-12.6621720536592	-5.95156222077004	-1.62782517859363	-9.12824166724174	-9.59163128950763	-14.3907413524039	-13.8454071645826	-11.759747676596	-7.68834347110784
NaN	NaN	NaN	NaN	NaN	NaN	NaN	NaN	NaN	NaN	NaN	NaN	NaN	NaN	NaN	NaN	NaN	NaN	NaN	NaN	NaN	NaN	NaN	NaN	NaN	NaN	NaN	NaN	NaN	NaN	NaN	NaN	NaN	NaN	NaN	NaN	NaN	-5.20012714263879	-5.88583363150697	-7.97904558840604	-4.84386927300202	-12.6729845653147	-6.14525677341233	-1.62182319991009	-9.20867993976911	-9.72895150836472	-14.4538213391733	-13.9521952074285	-11.8254763130394	-8.00806835967303
NaN	NaN	NaN	NaN	NaN	NaN	NaN	NaN	NaN	NaN	NaN	NaN	NaN	NaN	NaN	NaN	NaN	NaN	NaN	NaN	NaN	NaN	NaN	NaN	NaN	NaN	NaN	NaN	NaN	NaN	NaN	NaN	NaN	NaN	NaN	NaN	NaN	-4.98974667820336	-5.62007088052612	-7.79537386133928	-4.66531617503616	-12.3972289603607	-6.0242528800606	-1.38412587301946	-8.90639906195036	-9.38663714253922	-14.2834153321246	-13.7841782903663	-11.6089787950821	-7.90739498227102
NaN	NaN	NaN	NaN	NaN	NaN	NaN	NaN	NaN	NaN	NaN	NaN	NaN	NaN	NaN	NaN	NaN	NaN	NaN	NaN	NaN	NaN	NaN	NaN	NaN	NaN	NaN	NaN	NaN	NaN	NaN	NaN	NaN	NaN	NaN	NaN	NaN	-4.91542535771188	-5.44599793219786	-7.66790502817963	-4.61776003458312	-12.2602155054677	-5.85011776375146	-1.37182089105549	-8.79587548489423	-9.45891621230666	-14.3169145121785	-13.6794017045454	-11.5557413850102	-7.86863672871134
NaN	NaN	NaN	NaN	NaN	NaN	NaN	NaN	NaN	NaN	NaN	NaN	NaN	NaN	NaN	NaN	NaN	NaN	NaN	NaN	NaN	NaN	NaN	NaN	NaN	NaN	NaN	NaN	NaN	NaN	NaN	NaN	NaN	NaN	NaN	NaN	NaN	-4.99213431593307	-5.59531457800511	-7.68085452273838	-4.66897198082732	-12.2851501739648	-5.78014189400276	-1.25448174441905	-8.7392136627907	-9.54291621230666	-14.3849628379803	-13.7203229193342	-11.5203741176955	-8.10619070261688
-12.1102647545914	-12.0740492014681	-10.6117828625341	-7.40699988855456	-7.56647415154815	-10.2115094532448	-9.91367352408409	-15.8400238855497	-10.0180053936314	-7.8209134088418	-14.0192186421652	-10.0397697304446	-16.5513213192792	-12.4208339117237	-10.2034575961519	-5.58978927860527	-8.17838012699709	-9.46705358421675	-8.05516621491149	-8.17755550918197	-10.0561288024337	-6.48892693194348	-11.9073172541744	-8.33836463582226	-6.98118425611938	-8.42111037111334	-9.19698510564031	-8.74114523303221	-6.54669551106182	-9.28154345958999	-5.56886946641611	-10.3390146217419	-11.717098617715	-8.0460626386109	-7.40950727528829	-12.931963552325	-9.00556973385309	-5.08289421106361	-5.50181482027665	-7.4601594444347	-4.62470436650571	-12.201067514071	-5.65399000003432	-1.21587290195896	-8.56719833260202	-9.20518961696505	-14.3940948541878	-13.836543980344	-11.492750007567	-8.05439161066904
-12.1042688313175	-12.0467727433161	-10.6665369318937	-7.41994000479961	-7.72523196789045	-10.4110356182427	-9.87414338237107	-15.7636871465966	-10.1857537168508	-8.00399583857124	-13.9897441724087	-10.1116733267541	-16.5710300027525	-12.4872865163554	-10.169468990463	-5.73075630252101	-8.12622399457381	-9.60312933335344	-8.14929524440763	-8.10699403377213	-10.0408771963294	-6.70418968531469	-12.0705279299014	-8.52565473391147	-7.20685248159331	-8.54330734177214	-9.38278307893711	-8.86514918098371	-6.59591446986172	-9.40494162521584	-5.74466050713946	-10.2671471613001	-11.6453515437718	-7.96981504857032	-7.43360610055732	-12.9532723801029	-8.7583774032084	-4.91821415542297	-5.40413162293332	-7.3968107311641	-4.49174283020645	-12.0141265664124	-5.52975008467357	-1.10749136552787	-8.5306020830361	-9.10900648339515	-14.2687791138703	-13.7463871010346	-11.3987730364385	-8.04111101613821
-12.2288205365154	-12.2434179245671	-10.7222072250893	-7.50532373258401	-7.96639428494628	-10.4037765182186	-9.80101824324641	-15.6411416889096	-10.1904366004746	-8.07105829151576	-13.9909353224659	-10.089157067025	-16.6216494926538	-12.4838708528648	-10.1835029923956	-5.77527010804321	-8.20656734221329	-9.53205781713554	-8.13539195204197	-8.2193013381705	-10.0381798967285	-6.92880878425166	-12.1736006796941	-8.58165528031291	-7.42960043935383	-8.72925003229279	-9.48564437672843	-8.89059848622518	-6.75199728424793	-9.52608746563486	-5.7173085564501	-10.2063527400131	-11.5786650777285	-8.08484181700257	-7.31435457437578	-13.067322521224	-8.70066161655603	-4.80447459593193	-5.15173216546098	-7.3282253515462	-4.52080412859203	-12.146439238086	-5.51896667453532	-1.03336428361549	-8.52410321758522	-9.16334867148529	-14.2724550799008	-13.6019223960987	-11.4218486160137	-7.96636355596359
-12.3713642932671	-12.4740549124904	-10.8665224806492	-7.56455555555555	-8.07356123436124	-10.6122027290448	-9.79456372684425	-15.6606387348118	-10.1100034779881	-8.20353452685422	-13.9818410901788	-10.1339240437525	-16.7283690618231	-12.4651895974296	-10.2545035015219	-5.94175893258067	-8.36654581338831	-9.70080753921888	-8.16409012596307	-8.26992971300362	-10.2216838433781	-6.9300526687519	-12.2649291309892	-8.68311864406779	-7.52001720609337	-8.77017365853657	-9.61518871718378	-8.86156815036384	-6.92400326119606	-9.64241939024547	-5.73001962729248	-10.2957453909727	-11.5783152013032	-8.14280722683535	-7.29264940040167	-13.1189017401271	-8.62607466426781	-4.987666907544	-5.27003684159409	-7.24853903334972	-4.55781739141444	-12.1722551806108	-5.6875723830735	-1.12276134381071	-8.56798714372795	-9.27039695120036	-14.2940695377321	-13.5813674641148	-11.5809887386147	-7.92846783272692
-12.4403614830414	-12.4030989752238	-10.7897968831377	-7.63674821610601	-8.09984458095704	-10.736403243759	-9.84560851148046	-15.8010727882531	-10.2421344258894	-8.31067316508226	-14.2575148296217	-10.2965872194305	-16.7510269672754	NaN	-10.2514820130003	-5.88203490008443	-8.47480231506497	-9.73700706025891	-8.18945832817337	-8.46893679409817	-10.0498031094331	-6.96455869957857	-12.4780736478711	-8.71486908046625	-7.80055981562182	-8.84310475798146	-9.71817270999368	-9.01181850575795	-6.95845767322397	-9.81367804723661	-5.88017158455738	-10.3851384978658	-11.5459295154185	-8.46324437291311	-7.45522623717747	-13.26112201474	-8.88610182784687	-4.99493792435316	-5.32427831692534	-7.43317789637349	-4.4998130663801	-12.1652204315761	-5.70694102837223	-1.14134674169872	-8.57407973421927	-9.23035529702045	-14.3033847128294	-13.7165398470688	-11.5352167722429	-7.89391745581231
-12.3922658929817	-12.4527855849104	-10.8038459932388	-7.72184380827026	-8.31686271671818	-10.8816016589316	-9.9533264947913	-15.8674526672413	-10.4147000194975	-8.59840371644947	-14.1699940058531	-10.385090563544	-16.7410847576614	-12.7252393075555	-10.623132510042	-6.0216724066676	-8.45954154596301	-9.7828761112817	-8.1651074509804	-8.74262897641242	-10.0325217890111	-6.92962237762238	-12.4785534377806	-8.89893329868009	-7.97752976303221	-8.97806999999999	-9.77864594480638	-9.08525134550383	-6.99465226781858	-9.73286057234309	-5.91097148007467	-10.538634567014	-11.7493492561962	-8.55516667775632	-7.56842524734552	-13.2345732599964	-9.05803692781941	-5.0163088861454	-5.21860395818672	-7.37400785460481	-4.45701646430943	-12.12505716627	-5.60352149485426	-1.1685226999288	-8.73403169376415	-9.262818742831	-14.0134976675621	-13.7839484620643	-11.5836122774854	-7.80518997118381
-12.6239649148813	-12.577349301169	-10.8273490512896	-7.84373737373737	-8.50155250344861	-10.8575035123744	-10.0305688544217	-15.9281315598279	-10.5510429064032	-8.87575352846453	-14.3578407912948	-10.5909081143409	-16.7881083375347	-12.835566928218	-10.7111862221123	-6.03182750680343	-8.76490672814923	-10.0240616968909	-8.3428889056512	-8.80603472026939	-10.3607664121854	-7.138730599863	-12.5316363636364	-9.17750083084081	-8.11885816744974	-9.07253917808218	-9.80128284726733	-9.02917769272023	-7.1186659196957	-9.9290494248674	-5.98237108583891	-10.5323683391542	-11.7150980055717	-8.7556111097934	-7.86643148354399	-13.3686658981563	-9.25345645764309	-4.90500902476345	-5.40349858087455	-7.46074682555751	-4.57074258014966	-12.1550441397828	-5.57295673068799	-1.17239026926399	-8.9538734722958	-9.59435537253214	-14.1819927882965	-13.813983835355	-11.7211460612691	-7.94905051351918
-12.7101100120181	-12.6856174156874	-10.9217801354005	-7.84523651268416	-8.62155610886575	-10.884514250052	-10.2732458371211	-16.2560391318151	-10.6281756347771	-9.12982718592401	-14.3838646480164	-10.6859420844965	-17.0230362606972	-13.1031085679587	-10.9003861701535	-6.24129346040093	-8.92814581338831	-10.3141784331898	-8.50005983193278	-8.88760497442261	-10.6079982010315	-7.32628200778365	-12.6599144614784	-9.25390011782833	-8.17220468563282	-9.18154105263156	-9.81890432300151	-9.12151180543489	-7.3600315781634	-10.1295138914717	-6.19965355497036	-10.6458162411751	-11.9404601276634	-8.78285810990499	-7.94732626504375	-13.5629362663612	-9.33953944461033	-4.77891859495378	-5.37525183290708	-7.38841515722585	-4.55038248723635	-12.0919501150662	-5.46873198719745	-1.074032565192	-9.06250240246012	-9.42599211315	-14.0026971398909	-13.6957850741968	-11.5692088836715	-7.99829714317818
-12.8262279316367	-12.7354487957886	-10.9281129561059	-7.8694943700871	-8.57903713177984	-10.872759355035	-10.5659127508506	-16.3963461192148	-10.6710031335122	-9.23906514374471	-14.4658353148991	-10.6107858082341	-17.0758834232437	-13.317917006711	-10.8037058560743	-6.2107979539642	-9.06457939590702	-10.3939470255932	-8.53785528309972	-8.99179164990691	-10.7061578810211	-7.30521783141912	-12.883689578714	-9.22843220338983	-8.2619684912019	-9.26056106230848	-9.86660747542285	-9.13010397076662	-7.45913052868814	-10.1403384808251	-6.49011760636459	-10.57384405318	-11.9634295154185	-8.82690510862135	-8.06531428866086	-13.6465207877462	-9.49353818731351	-4.76569105241322	-5.39551670986457	-7.41404402502225	-4.50302897270619	-12.1986254838409	-5.3967546929685	-0.895128954516964	-8.9836017331329	-9.3604976076555	-13.9736531864831	-13.7844313021349	-11.6250883689614	-8.13973123325365
-12.874686814526	-12.6916744737993	-11.1376315932523	-8.0633158698974	-8.66550524243895	-11.0497607655502	-10.5584504868801	-16.5146093453254	-10.6567648051117	-9.34347432618531	-14.5503314705078	-10.6068593892952	-17.0576946720521	-13.277707027501	-10.8295439967135	-6.27343244990304	-9.19578852927494	-10.4076399716513	-8.85094803069053	-9.26940940528587	-10.8081916029597	-7.53641501976285	-12.8661005802708	-9.42996446145434	-8.23282297956382	-9.25847448851774	-10.0095856245192	-9.35039546590544	-7.41195069713795	-10.1908620345638	-6.54499090725399	-10.7107525694523	-12.0153327877958	-9.08116541353382	-8.10042818754498	-13.762478682483	-9.34928259557701	-4.85646733273667	-5.54476475807714	-7.47955680219176	-4.58794641376295	-12.4229995184686	-5.48694102837223	-1.09484285279901	-9.07833214438579	-9.58989405735964	-14.1169288418168	-14.0007982847341	-11.7459026498489	-8.14530977077633
-12.8060686327078	-12.7295351972296	-11.0185369822886	-8.01783625730993	-8.71846892577856	-11.0699229085372	-10.4892940733121	-16.5430503010531	-10.7425305821	-9.33696299519267	-14.5893351679699	-10.7211513464484	-17.1064771442833	-13.2681071511709	-10.7463381620107	-6.14893515615202	-9.2343974443296	-10.2887765618806	-8.8788644966558	-9.19197602941318	-10.74579358728	-7.62986203746002	-12.9146100254885	-9.49120274447201	-8.39523687631505	-9.45425814432989	-10.1317534556933	-9.48352944993385	-7.56273226781857	-10.3554371385736	-6.53965064988532	-10.6629245760666	-12.1245508746418	-9.18153903990746	-8.01573571778604	-13.7031579558878	-9.36246445282591	-4.84207512735467	-5.37403497925462	-7.37765238458772	-4.54980848272846	-12.2402583411927	-5.53605971227352	-1.12908036992183	-8.96570617409439	-9.56925786683477	-13.962972244389	-13.8766371512964	-11.6411478860867	-8.00660392457513
-12.8016837985845	-12.8461141463757	-11.1483491319629	-8.15471659702131	-8.9824440609137	-11.1924048125959	-10.6664693519342	-16.5448127432285	-10.7144771060436	-9.24773913563832	-14.6225194387956	-10.6421640467405	-17.1576447902182	-13.3564784800448	-10.7157292354325	-6.19874713521773	-9.288549688962	-10.3603239094751	-8.79666964003512	-9.42835055422701	-10.8645933326291	-7.85621810502065	-12.923277612982	-9.39662466774828	-8.37078555752639	-9.34950367346939	-10.3151196799626	-9.71103185567263	-7.77445478475952	-10.4940499586562	-6.60973812533862	-10.647191879267	-12.0225702164896	-9.11696821303979	-8.14042396938157	-13.671163644889	-9.23919926290067	-4.83515418605377	-5.47155190490132	-7.53968282931279	-4.56798104284162	-12.1459188442745	-5.63951427485003	-1.26285730883742	-8.90076017111772	-9.57336003065345	-13.9841839051374	-13.8649001823392	-11.6016426366116	-8.11792040905574
-12.8750414299704	-12.9960319321751	-11.2375000954842	-8.31897373737375	-9.02745880951706	-11.2396138587675	-10.7267339500811	-16.5314645163004	-10.8319952710629	-9.20342580908695	-14.5328116693955	-10.7303594965779	-17.2567621202804	-13.4176763935764	-10.6720811402116	-6.0234438922917	-9.31933958342956	-10.4646647650397	-8.87179591601219	-9.49490214783743	-11.105102117639	-7.97921147956953	-13.2117929436003	-9.56426705325335	-8.50576539924655	-9.6937008630394	-10.3292330572615	-9.65376648394516	-7.75613763613341	-10.5884436227069	-6.73665573041205	-10.8715461278365	-12.1349062596046	-9.02368360579732	-8.10114252220945	-13.6669229815305	-9.24102118159831	-4.78734518775157	-5.2936931160312	-7.55379984988126	-4.52138981228999	-12.1034758715004	-5.72314148734388	-1.36742170525567	-8.95134662715355	-9.61773098813641	-14.0743560706834	-13.8801963215975	-11.6590828940094	-8.13358945284073
-12.8699043469935	-13.1172880391719	-11.2535695126534	-8.49191834625323	-9.25138183869148	-11.4654540448768	-10.8730327348512	-16.6159016747704	-11.0641111068066	-9.27904787544307	-14.5146482911777	-10.7421270421636	-17.4559859373652	-13.5307603376919	-10.6913813249654	-6.13276706877255	-9.35836496676477	-10.5654698836748	-8.99643559624628	-9.52056118539124	-11.1780590957355	-8.0430381476561	-13.2200530448438	-9.54470413321439	-8.76373402866171	-9.81129580645161	-10.4525669738605	-9.84029055227638	-7.84583035001036	-10.8074598108817	-6.95049219687875	-11.0088022784307	-12.3731379284204	-9.08229132152413	-8.20259304758224	-13.7672084668293	-9.52205184218544	-4.83430897008876	-5.14013930267001	-7.41742770193305	-4.37363851105707	-12.0393481699284	-5.68160305404274	-1.13446406320745	-8.89422623361223	-9.59621113550696	-13.8987418421719	-13.6745783075714	-11.5246681654501	-8.15838495266494
-12.8170883362823	-13.160724393284	-11.3001052295239	-8.53809063506911	-9.13336453995562	-11.5047239080689	-10.9654972796062	-16.7185683414371	-11.0515181583256	-9.40285062556161	-14.5423314357855	-10.8179322919281	-17.4226328166054	-13.5770777414986	-10.670686043423	-6.03984643414887	-9.33094661418912	-10.6040971145085	-9.19314554621848	-9.63715625545063	-11.2270972345904	-7.94470258354644	-13.3370091890445	-9.7500824010183	-8.90261438635522	-9.84128060037522	-10.5284222862141	-9.86529008990292	-8.01004209832705	-10.8484159755717	-7.05636551934206	-11.0831853277482	-12.3766730098423	-9.20440416108764	-8.23194315662164	-13.803086825482	-9.44388262968923	-4.71361227443263	-5.18644125852591	-7.25060282729636	-4.56844900560428	-12.1385985828366	-5.62639577075193	-1.07795826557024	-9.03391661733615	-9.57020384508005	-13.9634350966445	-13.5525858571335	-11.4144844868622	-8.18810082100986
-12.7272742271134	-13.0021047996865	-11.2568712188137	-8.47618868651827	-9.16863168522309	-11.6431000780067	-10.9287503796352	-16.6715471266739	-10.9724422599908	-9.54951236000779	-14.4493657913913	-10.7997697304446	-17.3452418654623	-13.5104083346601	-10.7519595901698	-6.06309943266647	-9.41200426978285	-10.5298980361674	-8.99857954751132	-9.58908775986815	-11.1074409672475	-8.02697900779711	-13.2957770836758	-9.83891356984947	-8.75100664516514	-9.72274248413418	-10.5826333314257	-9.85918774994236	-8.20457954054586	-10.7293929273698	-7.15288565837293	-11.0605511058234	-12.3705661936192	-9.16237320574162	-8.24629029507079	-13.7223443701044	-9.55150476968772	-4.75822401944619	-5.17403676538753	-7.18794487750557	-4.40134513961996	-12.0749808130583	-5.64143666817679	-0.881881858755584	-9.13769651916219	-9.51353899617352	-13.8322447202139	-13.6461323373752	-11.4977717838125	-8.04918852853846
-12.7134430452404	-13.06646290426	-11.2205594978166	-8.37389956287485	-9.17091999753998	-11.7987102070601	-11.1895518887069	-16.7670734482151	-11.1666226916074	-9.65655564486663	-14.562234402323	-10.6476924120324	-17.2390926068152	-13.4538738341614	-10.7928114399487	-6.09930959434134	-9.37737647551319	-10.473268489475	-8.88698799047943	-9.56777778109609	-11.0508490225055	-8.01569799691834	-13.1981675178754	-9.75135863263069	-8.88321798995882	-9.75082646950092	-10.5125413441672	-9.96705532985104	-8.30419355222224	-10.8244969400804	-7.27679719858423	-11.1331939718036	-12.5050400275479	-9.29318933197586	-8.0897579164357	-13.581597123624	-9.29819802253002	-4.61506248098465	-5.16716282216912	-7.14027826756683	-4.39276952168951	-12.0062155614462	-5.68439574505721	-0.818807238764789	-9.08057363228101	-9.59168789105631	-13.7568637615588	-13.6108545950639	-11.4096150814421	-7.79079825482896
-12.6099589337111	-12.8357116055602	-11.0634165585342	-8.23063327576281	-9.16215991922433	-11.7858646616541	-11.1318025125783	-16.7098143662997	-11.1672306291438	-9.59160738231838	-14.4600168134708	-10.5281185467467	-17.184124663147	-13.3178876570083	-10.7626461377693	-5.97970500787035	-9.23520534485129	-10.3331078615596	-8.7302617501559	-9.38615482425045	-10.7649398496109	-7.76635730779099	-13.0596416385066	-9.69752861594589	-8.94125654321797	-9.58398666666666	-10.3920976703724	-9.89133779066144	-8.32161495438575	-10.9038898374521	-7.34675736961452	-11.0878848140496	-12.425281529429	-9.18763535755914	-8.11123713081612	-13.4908359847443	-9.31338873895379	-4.78061756770018	-5.02558530407638	-7.11501569661819	-4.26597230525406	-11.9640896045084	-5.68462256644056	-0.745340815905811	-8.92117793558375	-9.46126345155144	-13.768943487312	-13.5921469962413	-11.3485725318574	-7.76885141849655
-12.6736105947853	-12.8397064022795	-11.1545916406737	-8.21878390201225	-9.21339353459791	-11.8503453123627	-11.1706649761298	-16.7544767565426	-11.1880843004246	-9.75745959623442	-14.4170519827509	-10.4235945323675	-17.2045967644095	-13.4322679236962	-10.7923900062387	-5.98631226164336	-9.26156658961479	-10.3786006303887	-8.70330836422239	-9.45048782962395	-10.7982989748217	-7.794207918173	-13.287308012742	-9.8225988700565	-9.12956445977665	-9.71992975609754	-10.470970142817	-9.94773084607522	-8.31295840897347	-11.0093218961822	-7.34286629134412	-11.1291358188727	-12.3458531795406	-9.35060081049228	-8.00512401381943	-13.3735260416866	-9.29711950443086	-4.76852364169893	-4.98458846747837	-7.0269425472792	-4.32686082807176	-11.8639510749785	-5.51304618932978	-0.841902101670562	-8.92925390251673	-9.47255228981544	-13.7528877823762	-13.46269514008	-11.2970964892292	-7.84994120177829
-12.7185003420389	-12.8886056907305	-11.2898349717502	-8.30464030131827	-9.33884440021625	-11.7892091674971	-11.2304133295252	-16.7748807846705	-11.3379150478852	-9.82802648635392	-14.4679688119359	-10.3383982597065	-17.1657259734485	-13.4251875281358	-10.9299399267804	-6.14106261859584	-9.24143388819299	-10.3820021482793	-8.72519250413861	-9.67024765794229	-10.8818012542399	-7.98497829036636	-13.3137818181818	-9.83419935140428	-9.31913908929456	-9.87322510948905	-10.4052626818108	-9.78196102964214	-8.28899920659408	-11.174852803168	-7.48742115027829	-11.2174402501675	-12.4632761014168	-9.35592629642776	-8.01561565764292	-13.4614710139905	-9.25271339668867	-4.67018988145303	-4.97355996516802	-7.02760888241957	-4.326264178931	-11.7579677455434	-5.50344509109497	-0.898057072430794	-8.91419820111823	-9.46780688600602	-13.8030169061532	-13.4690787878788	-11.4964722581673	-8.08551849579868
-12.8032623334952	-12.9806893615608	-11.1765894273941	-8.44934072179597	-9.27695184929184	-11.6577228267773	-11.0252927006285	-16.6227830410406	-11.133758783676	-9.65614642827678	-14.3397041573442	-10.4616073778223	-17.2538544075145	-13.5618553411038	-11.012232267465	-6.02732447817838	-9.16798365122616	-10.4204059290981	-8.74397223891094	-9.83318377005152	-10.9790365325885	-8.04697479264922	-13.4380106951872	-9.77052631578949	-9.34696833824525	-9.85556999999999	-10.3993906615263	-9.7634680149586	-8.25068028883434	-11.1622298239993	-7.50116602609213	-11.1478183140496	-12.3850517185166	-9.24289051610749	-8.08338897331772	-13.3550775768153	-9.13701048299465	-4.60717729967695	-4.93525885045093	-6.89838365301577	-4.20794936488778	-11.6316344751596	-5.47959325882397	-0.738598177119295	-8.87401680783703	-9.32361470052226	-13.6667763046494	-13.4640605230386	-11.5094328363752	-8.11543409802657
-12.8134765354433	-12.9898415183949	-11.109817004344	-8.50429935720845	-9.27808065665839	-11.6928270676692	-10.9740907103562	-16.5182955063244	-11.1541207112119	-9.67319931622118	-14.151738669375	-10.3395109994585	-17.2276001266925	-13.6026708286942	-10.9550460226412	-6.02443737531676	-9.22816770030591	-10.5026068590685	-8.78862179976625	-9.85208599698685	-11.0133110933067	-8.03472727272727	-13.1437850276285	-9.80707144389616	-9.24220145103183	-9.7463379007323	-10.4096861765791	-9.74936629181971	-8.2971707863371	-10.9702834935286	-7.44586553967636	-11.1355659137393	-12.3354005897987	-9.18391223961541	-7.95930842259767	-13.2388065020319	-9.22332013698298	-4.52104763284066	-4.8698639464183	-7.03709854723034	-4.14985452199725	-11.5916090571685	-5.42859816951948	-0.709151843672623	-8.81003047313552	-9.29247054405604	-13.5942784150167	-13.4174777103431	-11.4939119623292	-8.00685026131237
-12.8763158130096	-13.0229707700956	-11.2740184672823	-8.41508747044917	-9.26201395490664	-11.7962260165464	-11.0827971975706	-16.368574457645	-11.0648618018947	-9.745244896041	-14.1625300163289	-10.2697709190812	-17.1418895567007	-13.4849602841882	-11.0240732112837	-6.06506273742374	-9.38640470385773	-10.4974185694373	-8.83353635540929	-9.91890550918197	-10.8840723389814	-7.99240297433438	-13.0476052135421	-9.76979047110638	-9.23458706395084	-9.73454146507665	-10.375368150587	-9.61449745343676	-8.44547789059438	-11.2131322094055	-7.48018992671696	-11.0394766764657	-12.3602743430047	-9.07287496566393	-8.0451094789357	-13.2165207877462	-8.95092095721538	-4.48210975235734	-5.1767013966069	-7.13098435118978	-4.09218323088159	-11.4987821798894	-5.45206802828184	-0.703579781271018	-8.89379640254052	-9.23880063795853	-13.5784568895108	-13.4774440191387	-11.3272711480145	-7.71057832089186
-12.7524813360385	-12.9990649176783	-11.1271659027753	-8.47945929887107	-9.30493453301671	-11.8733152635624	-11.130670391205	-16.6225185395129	-11.2807175144028	-9.8525061914177	-14.3284752533579	-10.3231739857638	-17.1041152818554	-13.4335599002413	-10.9075967534463	-6.04324080390409	-9.34774701669505	-10.4680403052627	-8.84604997971601	-9.83470465081286	-10.9720754067943	-8.16815403363394	-13.0788107302533	-9.77375603758673	-9.18503997669019	-9.70199088607594	-10.2946045067404	-9.45952907318154	-8.51757030060546	-11.3182543919678	-7.45893630179343	-11.217057955277	-12.5332022426912	-9.10710573903111	-8.0601844789357	-13.1450282504327	-9.05194666875118	-4.4363144290366	-5.11855822052425	-7.1856190652312	-4.16849272977912	-11.6401417018712	-5.53567846883927	-0.711847696899057	-8.76786223545506	-9.34878738422964	-13.5849842986469	-13.620342228739	-11.5454275573321	-7.64840191568117
-12.8243775084474	-13.0138077046965	-11.2797078558185	-8.50996732026143	-9.38692637496328	-12.0408925773807	-11.2962681492688	-16.7760747027602	-11.3468663646558	-9.96910917326595	-14.235744920725	-10.2739562480133	-16.9955842083202	-13.5258111183796	-11.0246412661532	-6.18354275547649	-9.45588420371235	-10.5632088339268	-9.01168581020633	-9.78643866845091	-10.9708176050013	-8.19130572851806	-13.0993442373526	-9.8509713678807	-9.1311875816385	-9.66521775561097	-10.2927526271441	-9.39128279056237	-8.51378098068986	-11.0821714285714	-7.57529387755102	-11.251176496705	-12.5983598951654	-9.06880696972265	-8.20862868378745	-13.2264699833431	-9.118431161297	-4.59426248098465	-5.17007088052612	-7.09329789258094	-4.30944035086033	-11.6852701210171	-5.48682237639058	-0.774904762817807	-8.85281899495853	-9.30611350169523	-13.6934779884363	-13.6441708689101	-11.6715101953103	-7.56118282705744
-12.7994032861731	-13.003868205993	-11.258513445185	-8.41899067005937	-9.41886544371302	-11.8031619969644	-11.1770259360389	-16.777334593166	-11.2549775906448	-9.95855124926225	-14.2419290482863	-10.4086906668179	-16.9628433460498	-13.5638907071678	-11.017558680421	-6.118125	-9.36742758923893	-10.4071888438318	-8.89716749062922	-9.72810344555341	-10.9655540295649	-8.15185795454545	-13.0317926525529	-9.77141272287035	-9.2196087222374	-9.77211984114376	-10.2796763721067	-9.48281404672691	-8.50461178198863	-10.9126544124602	-7.44163688273236	-11.2401902385779	-12.4718720344379	-9.24033198285984	-8.26773230502266	-13.325431426044	-9.181618875246	-4.56810655255228	-5.19250391624041	-7.22527489056893	-4.1570771807894	-11.5867192803097	-5.42494049489663	-0.515142039751051	-8.83940019753973	-9.25389358080986	-13.5661198278675	-13.5727834980237	-11.5429335866241	-7.61159381200568
-12.6313085703053	-12.9688554462409	-11.1509097846657	-8.32656600851723	-9.30437459435993	-11.8058214960177	-11.1430480304644	-16.5511394449638	-11.1906126842941	-9.87460230737443	-14.2599859617895	-10.3027484538489	-17.0035595131483	-13.5993429444096	-10.948363898372	-6.06269015993495	-9.38026354001206	-10.5291525766933	-9.06508358056266	-9.74919805684228	-10.8269187057634	-8.09069541095348	-12.9807209143895	-9.92935853294519	-9.13384997532764	-9.72749880794701	-10.1234328987491	-9.36746775922955	-8.49064555640917	-10.9703849681104	-7.43376861064709	-11.2436019493079	-12.3638416033306	-9.22428681144922	-8.06732076212153	-13.2937996420006	-9.23294693124133	-4.49108736577727	-5.00345343547118	-7.16225043306112	-4.05119541740183	-11.5463632887189	-5.36425307693748	-0.450255047588184	-8.72298449612403	-9.14556825982942	-13.43506430213	-13.4584335901387	-11.2413933694791	-7.40189857454906
-12.7341365572361	-13.0019451290699	-11.1951842748014	-8.4603470583093	-9.31384502476913	-11.911719924812	-11.1886175427173	-16.6294308122995	-11.1756547069498	-9.85293122442726	-14.5140072369023	-10.2929446659332	-17.1603316376494	-13.6179825559477	-11.0406862847789	-6.09705882352942	-9.36164777336356	-10.3895557437405	-9.03066074782688	-9.8744593553358	-10.9716058728336	-8.27322333511736	-13.0952254939066	-9.89578157577477	-9.1446899631253	-9.70668966824644	-10.261879068751	-9.46154552592946	-8.48615996012628	-11.1308401343348	-7.57236754475619	-11.3944257623254	-12.4289287444085	-9.2584302218962	-8.05631221002813	-13.3191963994273	-9.29953008606955	-4.57392990159444	-5.06489669743133	-7.09717912704232	-4.03369978707629	-11.5143769405961	-5.45718030873205	-0.523821705899147	-8.92151863267022	-9.11872755417956	-13.3777482942088	-13.496572226199	-11.3535212277139	-7.45819256412912
-12.6891071648179	-12.8210695975662	-11.1904245238357	-8.40081432016323	-9.4275973495043	-12.0043550373594	-11.117205705012	-16.4431858971808	-11.0588882459234	-9.76771133597314	-14.4611417726269	-10.3122783895243	-17.2569679872487	-13.597309969341	-10.9618056225425	-6.11289286972274	-9.16627380666657	-10.4130394670256	-8.89041638054223	-9.67284525813594	-11.0096311752011	-8.27663452337137	-13.2244786273329	-9.91496917673464	-9.04672840708626	-9.6895410175146	-10.3273238097036	-9.46160346563289	-8.50278449922354	-11.0814516498905	-7.46491944146079	-11.4905827642104	-12.4414372606853	-9.312145479979	-8.02090462412626	-13.32625913607	-9.1604923857868	-4.57540533812751	-5.03454447145132	-7.06564630963508	-3.9554363897052	-11.3915590182563	-5.44781059358962	-0.433422487141281	-8.92154838321733	-9.10141296815707	-13.3079849455871	-13.4114351097179	-11.2586818707295	-7.5128617904035
-12.6391612786517	-12.8262641915104	-11.0575701567313	-8.2468405637928	-9.3325800609137	-11.867425707125	-11.0081035098584	-16.3688205344195	-11.0695327935536	-9.88433135671866	-14.3350052903198	-10.0665870317192	-17.0319874336122	-13.5509885716552	-11.0029855819619	-5.99532788182539	-9.224890867721	-10.2293624596896	-8.63328442267591	-9.54390055050428	-10.9685310311537	-8.30945454545455	-13.1224273984762	-9.91299102691924	-9.18702366905564	-9.68714333051564	-10.2334260960938	-9.3498316310692	-8.46684597241906	-10.9947981124214	-7.33814782491944	-11.1865318948879	-12.2225740336909	-9.19172427067669	-7.93932118546744	-13.2133594974236	-9.30116441151027	-4.52053753549486	-5.09427549687048	-7.11502291983361	-3.91886002912021	-11.3684140230313	-5.45672107952312	-0.460312627986344	-8.85739675473024	-8.87083661378212	-13.3108355779136	-13.287944407425	-11.1872665275904	-7.54488501089406
-12.57648854221	-12.6113734900512	-11.0327545670207	-8.10320071684588	-9.26324492284507	-11.8379937704656	-10.9140494701128	-16.3672027500392	-10.9771084620814	-9.82768692703523	-14.2017051231727	-9.89697462035714	-16.904541071394	-13.3786311490124	-10.9657494694403	-5.99575745366641	-9.14756348315893	-10.1332951440651	-8.57120542755121	-9.55836470413066	-10.7776872706837	-8.27744268129913	-12.9623667180277	-9.89113801452785	-9.12069162212757	-9.64555496391339	-10.1146311173792	-9.28772607815035	-8.43282125879478	-10.990030137087	-7.23345609253472	-11.1538055355261	-12.207903199629	-9.06747754967355	-7.83082536858498	-13.1357294208397	-9.01104168156145	-4.59432615729673	-5.08919906352138	-7.26092295843751	-3.97894195295433	-11.392753398609	-5.46863303398233	-0.531977181300467	-8.94892337451093	-8.95599071336791	-13.3448665489401	-13.4080919891989	-11.2148223873988	-7.55728633755201
-12.6083890921478	-12.6802841244594	-10.8933712423774	-8.03541514993934	-9.18887005937168	-11.6426077232742	-10.7770332436779	-16.2423226991737	-10.705399235044	-9.72089218470869	-14.09106245627	-9.86799638218032	-16.8489585741811	-13.389183181316	-10.8649677992338	-5.95498899809301	-9.08550172351532	-10.2432841434304	-8.58692887020007	-9.57211669799315	-10.8874035978497	-8.20136314267579	-12.870250571858	-9.99791362753845	-9.10236132406696	-9.54270565022421	-10.097965693295	-9.2250927922519	-8.43989170443829	-10.8887248812568	-7.25239466495259	-10.882085025914	-12.0354589271832	-9.18269937137926	-8.00895142108446	-13.054422379642	-8.90724822061623	-4.61832863957067	-5.08730977608435	-7.31742985983772	-3.95038628806015	-11.5058005510763	-5.51801868243526	-0.636413832805622	-8.88799082123472	-8.85646647925083	-13.3426893620734	-13.3675600759554	-11.2521704235975	-7.65302390854521
-12.5793602794858	-12.7135865610325	-10.9635688590501	-7.94629145089489	-9.20866899597864	-11.628181394758	-10.7986092328865	-16.2301246515672	-10.598690668577	-9.75783240243481	-13.8524976164214	-9.87708626072282	-16.722987953643	-13.358570278812	-10.9317254965324	-6.03270938115023	-9.11060007798315	-10.1665960611293	-8.55043165189364	-9.43498946768156	-10.7666070624934	-8.09291378501017	-12.7043672189879	-9.96966146103176	-9.02451519663742	-9.65750518518518	-10.1322598193694	-9.2021138884096	-8.3229202104023	-11.0125321623758	-7.26453541216319	-10.8212253835165	-11.7969821469975	-9.1099428860613	-7.9672244789357	-12.8527894444626	-8.98561678770067	-4.60756651028868	-5.15849786661032	-7.17067113527832	-3.76340744779962	-11.4834706333517	-5.37937912735764	-0.596996550601424	-8.8756116147681	-8.82841794561567	-13.1159962591472	-13.3580395721925	-11.2078271520595	-7.62289862718895
-12.5039844221815	-12.6903723948734	-10.9263089053995	-8.00564639582807	-9.23943739424704	-11.657257164263	-10.8388804268283	-16.2269016747704	-10.6626750817145	-9.60364879089586	-13.8557274088955	-9.88843208012083	-16.797804525811	-13.3274410643266	-10.8267020613209	-5.9217299309399	-9.07658178206729	-10.2626175501266	-8.63203218216319	-9.43406230565514	-10.6381772793598	-8.00335282215865	-12.5503318314339	-9.85009369407306	-9.00527648681184	-9.64927522388059	-10.1761751720036	-9.17897880585622	-8.61075885089068	-11.2475656357138	-7.29774985334527	-10.759535080007	-11.7838110643935	-9.03608246422507	-7.91781297934995	-12.9254232267706	-8.8396957756173	-4.62468304853255	-5.22148415493761	-7.26715313683061	-3.82224810280988	-11.4134490030046	-5.53282803139478	-0.556398342272066	-8.78058966375162	-8.87027538543328	-13.1777012512871	-13.3812876991861	-11.1518764595268	-7.68613852895202
-12.5008686327078	-12.6681302597287	-10.9754741543988	-8.05833333333334	-9.20066288444312	-11.5470024949507	-10.7741353007257	-16.0865747210224	-10.3232771268189	-9.46673088613912	-13.8522978033215	-9.8887253257947	-16.6089467192299	-13.2308627731747	-10.7396373929982	-5.89251833217364	-9.08443416317155	-10.0898059795564	-8.4837255346511	-9.3822750642171	-10.6152028314685	-7.9927995262067	-12.4802826998121	-9.71198616629034	-9.10766408921854	-9.58649821782178	-10.0457899559793	-9.04283618901362	-8.34819325142514	-11.1953566618483	-7.29139683244993	-10.6969427520058	-11.6121932516822	-8.95593238415186	-7.91049893993482	-12.895178934711	-8.79952753517167	-4.65077806963053	-5.13243381488906	-7.23889677376881	-3.96442386734384	-11.3995152106225	-5.61872255011136	-0.627756369389375	-8.7886611254308	-8.88607969720774	-13.307167263608	-13.5186535561174	-11.317775971121	-7.72774091402776
-12.4201197471208	-12.4911891609002	-11.0658899118293	-7.75984126984127	-9.18461855366733	-11.5260358258531	-10.9346684861333	-16.1384245304458	-10.4821210777248	-9.5691540397302	-13.8491754687704	-9.92317825939846	-16.6459323968594	-13.4354235733151	-10.6927273518199	-5.8251640866873	-9.04976512391025	-9.99917315242935	-8.30664062818571	-9.01422308305443	-10.4851747567188	-7.87879035250463	-12.3215601447733	-9.46241496201053	-8.94040839384585	-9.4932308910891	-10.0817080506927	-9.04626722879154	-8.47590692620367	-11.0566089764382	-7.40483472262143	-10.8741131885743	-11.8605648476714	-9.12890068773828	-7.84932561605946	-12.8834438646692	-8.51281180123565	-4.68575055484974	-5.28122820421509	-7.33892438570229	-3.90060949028514	-11.3621460363228	-5.82085407185049	-0.445052021925743	-8.82279632408102	-8.96081975530651	-13.0789295252866	-13.4123809986536	-11.3429372983826	-7.60758531205398
-12.3824722228349	-12.5556967252998	-11.0471026758875	-7.91242851972493	-9.1385180658277	-11.4586099337476	-10.876752802496	-16.0194397325132	-10.3947220871138	-9.54870789957133	-13.7242320573826	-9.84244450248107	-16.6696557986273	-13.3844616220956	-10.5625113606333	-5.80015864839806	-9.32747634254172	-10.1491956934165	-8.27090496617996	-9.18444474968829	-10.5965876986262	-7.8929688122097	-12.4988023405166	-9.37593220338983	-8.8824969939437	-9.46271999999999	-10.1880160216672	-8.99406862993416	-8.47400449453923	-10.9713878015868	-7.30224714720567	-10.8379240287807	-11.7450479033278	-9.0448859206356	-7.79363691275296	-12.7522978147732	-8.78736640153483	-4.61022450083791	-5.20168308684532	-7.22154008635078	-3.90434102710717	-11.3666450891103	-5.59030847338834	-0.182309382550244	-8.87074273545161	-8.64377145380934	-13.0983552520178	-13.3640267045455	-11.2814716079888	-7.5067408836025
-12.3593159027153	-12.5152463360597	-10.9969940312036	-7.9515702254822	-9.1783022664602	-11.3248830191637	-10.9272462657866	-16.0802891039306	-10.4510393223344	-9.62228776707968	-13.7003990691442	-9.76289093105251	-16.7467455498986	-13.3283593144033	-10.5296232319774	-5.80466623717727	-9.17589655180134	-10.0947989769264	-8.35533037755196	-9.25783675918197	-10.5618493113281	-7.95358770806659	-12.5704424754064	-9.45731311882816	-8.87281166526678	-9.4404175609756	-10.2221958686871	-9.1360302671944	-8.52885367297081	-10.947937970466	-7.33495936427669	-10.8879741987503	-11.7820928436157	-9.01099698663	-7.68360102028909	-12.7526890120452	-8.70702018732658	-4.59964143735762	-5.13990390464486	-7.19455534262184	-3.84784135251354	-11.2487488791125	-5.60506884327317	-0	-8.91988669441923	-8.61950490692558	-13.0711158010773	-13.2892872605655	-11.1445798943852	-7.58934884636504
-12.3314527035042	-12.4215886562744	-11.1750610800951	-7.91548690566998	-9.22630051699999	-11.3341146265952	-10.7310270998952	-16.0821157420487	-10.5158156590056	-9.65831278772378	-13.666187984642	-9.78720774204458	-16.7685378882219	-13.2887887415335	-10.5888316189813	-5.87225989591547	-9.32794374699631	-10.233854746975	-8.41216300653595	-9.18443492094667	-10.5507998117542	-7.99625801127768	-12.5860620320856	-9.38172659591321	-8.8869111343227	-9.29868178543461	-10.2181532626506	-9.08671878624482	-8.4296514785526	-10.9960789109516	-7.20205305823866	-10.7990683910824	-11.627873959863	-9.03527131917553	-7.72395417590541	-12.8460923256192	-8.59554028997841	-4.56289006149662	-5.15261969861451	-7.14244845916746	-3.85969966471721	-11.3263890121916	-5.47572264516839	-0.043961943054843	-8.80811345787266	-8.5656080554167	-13.1531981684375	-13.4287887981987	-11.2029057386885	-7.52703839454975
-12.354661736156	-12.4498650662756	-11.0532145960967	-7.84436007898043	-9.17755700209017	-11.4388416318157	-10.6907588387879	-15.9007115832249	-10.5075921883233	-9.58157453106518	-13.5838628687311	-9.88165863143915	-16.6505987534802	-13.2901638548747	-10.5407918992128	-5.65918106461599	-9.17451996407531	-10.2048251568365	-8.23809679886296	-9.13801704764351	-10.5450357336272	-8.03602567176811	-12.6167547792601	-9.41217328189895	-8.85765918213914	-9.22605913043478	-10.1172248738175	-9.00617360942092	-8.45723486957437	-10.8788007386268	-7.1960211086723	-10.7052149314993	-11.6187998147278	-8.97370247823903	-7.50481490287584	-12.6678746339	-8.54976084216263	-4.81859745635411	-5.25357404818919	-7.31873347001408	-3.90565213093693	-11.3492642471854	-5.72106057963639	-0.211525851126845	-8.9299567544682	-8.64111299227089	-13.3154605825082	-13.6059788697789	-11.4462241862691	-7.63621932388903
-12.4877730913065	-12.4525806447438	-10.900593034402	-7.72315433975008	-9.29268942676735	-11.311436095379	-10.6295169709818	-15.6908132393962	-10.3424273531585	-9.41585918270811	-13.5940634648881	-9.71818208012083	-16.5063522719792	-13.1559296708761	-10.5086600005665	-5.56856258292791	-9.1256265643037	-10.0870409942956	-8.2457891101508	-9.05261871672913	-10.4621240470097	-7.96645556690501	-12.5003716459752	-9.42129091495645	-9.02205116796442	-9.2497905882353	-10.0700053411353	-9.05714970736108	-8.50828368775815	-10.7363353593294	-7.14231719593668	-10.4633124340214	-11.447941349738	-8.90828550891644	-7.46043931253316	-12.6114174977691	-8.4202773408154	-4.85559581431798	-5.19736312491292	-7.43657702655236	-3.81149349221613	-11.2878522477095	-5.78469159477637	-0.266637380461592	-8.95739970080239	-8.88180977696767	-13.2126239696179	-13.6998829208527	-11.5439619621156	-7.77288391768407
-12.391953600028	-12.2988234832738	-10.9585617856702	-7.77927506775069	-9.3396071713336	-11.3133828406633	-10.57085907304	-15.6219605297731	-10.3071534228899	-9.37052665395542	-13.5286915408298	-9.80600214569561	-16.534244462259	-13.3210556157058	-10.5139726620652	-5.80209758321934	-9.20336100971672	-10.0944355106848	-8.15951743315508	-9.01123003748385	-10.5653311063993	-7.97840986132512	-12.5780046903021	-9.44852006281476	-8.95907016866814	-9.36663797919762	-10.1475424332391	-9.13944392568122	-8.64478176422146	-10.8678616821422	-7.18736993388905	-10.5756519843793	-11.5137124253492	-8.76377885891198	-7.41330111867722	-12.6151768241926	-8.46104996656559	-4.88310904183121	-5.39053188293834	-7.48542527246836	-3.90106289078892	-11.3809347172904	-5.93020751321099	-0.480644598981729	-9.12026971949173	-8.91446005465732	-13.3246472881931	-13.8121925788497	-11.8876361118061	-7.78353572061977
-12.3188201389532	-12.2338706635993	-10.8121053890676	-7.72701405051288	-9.32519781091371	-11.4140894203671	-10.4820437424559	-15.5871511757684	-10.2668118452443	-9.28860829334176	-13.3218174471677	-9.70678097818811	-16.2515519706557	-13.1419801051953	-10.4804833458259	-5.76216502573841	-9.12323585298757	-9.90951113729549	-8.07236717758397	-9.06107813099171	-10.481557315802	-8.01169767936982	-12.590014973262	-9.42393551739149	-8.90927160632823	-9.28055944742901	-10.0844648637628	-9.24524626836235	-8.57450715740849	-10.8338679265785	-7.14217999967631	-10.5392662392832	-11.3572649191452	-8.62503053599864	-7.29924389316165	-12.4191848804103	-8.3079545778004	-5.02755423148767	-5.53058943670304	-7.66029283321255	-3.88584388095855	-11.4023402560894	-5.92493973373419	-0.466809839141725	-9.24392480086208	-9.05632689040594	-13.2443479600059	-13.9151497866754	-11.8651600364244	-7.85087322589978
-12.1261419891092	-12.006460314991	-10.5572315881688	-7.62521201560036	-9.29184208255204	-11.3403701728997	-10.4607222709342	-15.5505077353764	-10.0915035467956	-9.26277731827518	-13.3044822461422	-9.60532923154511	-16.2861990931432	-13.0353380279825	-10.3173717280622	-5.58676661573721	-9.07589366573994	-9.87729095799426	-8.11110602342864	-9.00128303727184	-10.434818480369	-7.92490161892902	-12.5338149990054	-9.42645612138527	-8.83799012523981	-9.07695157894736	-10.1831584908468	-9.15504342508912	-8.63114565988907	-10.8546448077796	-7.01616446578631	-10.5839166860468	-11.3752972871995	-8.46681624334183	-7.37120248841437	-12.3862599181809	-8.24479599839248	-5.05515446704736	-5.57398861656759	-7.72758824926349	-3.980868784236	-11.5145923636088	-6.09628333691339	-0.603238200255802	-9.19484079616617	-9.04196941774452	-13.383541643311	-13.9858585767174	-11.8383923712322	-7.86208608010313
-12.187430296898	-12.0347335906084	-10.5237228661526	-7.6795428973277	-9.28070406091371	-11.5285446257017	-10.3514217328865	-15.4213209269581	-10.1207585882378	-9.18733066851848	-13.1986227713451	-9.59851978788682	-16.2632927178872	-13.0153899788255	-10.2204504753418	-5.49823786283073	-9.15480747256611	-9.93865636509393	-8.0963976562285	-8.98857441019523	-10.3140450215529	-7.64299553378476	-12.3870066518847	-9.35443718677854	-8.72728918310319	-9.19631999999999	-10.2351060960436	-9.24710852418409	-8.55699601781858	-10.7996883701007	-6.99002341375932	-10.5093758058772	-11.2733333615724	-8.35631548799825	-7.31860884441793	-12.3930688879887	-8.24779525784945	-5.22186338271296	-5.67201553273255	-7.79145776410351	-4.14782516926005	-11.6947820349149	-6.05107458360418	-0.598731675605397	-9.3907965506954	-9.13092920467896	-13.4733906386496	-14.0464272727273	-11.9015860054032	-7.89230563317212
-11.9409200245707	-11.9049044990768	-10.5097235429683	-7.70861111111111	-9.27351477519942	-11.3029894736842	-10.2372624408511	-15.4376152362406	-9.96246872714069	-9.11882595770846	-13.130466546072	-9.46554923818552	-16.2778057643274	-12.777175321947	-10.0805394418442	-5.36807605076486	-9.01549517196349	-9.73406531101782	-7.86762374170721	-9.06520889779047	-10.3725853724301	-7.74243344275474	-12.1554541325442	-9.26578245297386	-8.83545518237512	-9.0551674576271	-10.1636963807589	-9.01183986724014	-8.33109994223719	-10.7088743508808	-6.94141876838071	-10.4377239876897	-11.2273602048181	-8.42324748040312	-7.35669532230919	-12.3493171403298	-8.34656092418482	-5.2611797569232	-5.6150561261432	-7.76760128703478	-4.18203208521294	-11.7021814705371	-6.09357091694553	-0.535378949899731	-9.41127552827293	-9.13553647691345	-13.3781545654586	-13.9941352850539	-11.7124291738519	-7.89088825025053
-11.8478911214634	-11.8163131543728	-10.4867398353362	-7.48756560580681	-9.12722916413418	-11.3251504861861	-10.3071047008461	-15.4244797210947	-9.94311502708743	-9.0513875688096	-13.0898157062681	-9.48176341445365	-16.1496049916266	-12.6831771981324	-9.84927524882763	-5.17392530854304	-8.64123832982665	-9.61352797165131	-7.76697216165684	-8.94737490981288	-10.3065108317477	-7.65515181151368	-12.0416446891366	-9.1469094020869	-8.58152806290227	-8.87361535232383	-10.0586382830714	-8.90659759460382	-8.36065526631932	-10.6407964549267	-6.91096973961999	-10.5811882857547	-11.2275237183171	-8.36162839745957	-7.14770911661686	-12.2915432092708	-8.15642745072187	-5.14894339500734	-5.59675368924283	-7.67500429454593	-4.08401354907345	-11.5317545930668	-6.06470836092217	-0.685912627986344	-9.32810066072336	-9.22843294252848	-13.2592312143788	-13.9016321540528	-11.6327820576785	-7.93248658963818
-11.7861922901824	-11.8720607496457	-10.4401028611682	-7.54478513953091	-9.10384530604988	-11.3520210088631	-10.143256522402	-15.2723745962044	-9.91977028196885	-9.18661934510082	-13.2200679070999	-9.3790542955149	-16.1644373842871	-12.7632532601611	-9.94684030261414	-5.08552036199095	-8.5176454498426	-9.43337484196831	-7.6659868836045	-8.93151821228388	-10.2652752542996	-7.60432492222606	-11.9877959269368	-9.07520607868581	-8.68173305200328	-8.87156550898204	-10.1367467344324	-8.94584845113367	-8.37268027076625	-10.555894887721	-6.96062491203377	-10.5208105869707	-11.1140445313929	-8.55634916286998	-7.19665901107566	-12.2681066908299	-8.11311364824526	-5.22614003200506	-5.65432455669469	-7.83902971913453	-4.08336216185995	-11.6069234852791	-6.16406640564607	-0.76032700881191	-9.39205329802202	-9.34228689121962	-13.2873253516856	-14.0576500699301	-11.7373662105229	-7.99827396110074
-11.7899025310129	-11.8484040541921	-10.5095072114598	-7.44152910441669	-9.08613739424704	-11.3722765450211	-10.1335629629549	-15.4432215852849	-9.74529019478541	-9.13886244603813	-13.1401893514248	-9.4180390755058	-16.1533204580269	-12.8183899257362	-9.97455770287816	-5.06924033893325	-8.51931597522314	-9.46126650373495	-7.62888650957789	-8.83080550918196	-10.1668815376218	-7.57346341463414	-11.9898765529481	-9.13917827668827	-8.48051293707985	-8.69685182461103	-10.0283451760973	-8.7488581919285	-8.33675566515979	-10.5609571587832	-6.81933673469388	-10.4724303663552	-11.1652421539994	-8.45709626178121	-7.192007807085	-12.347166918475	-8.00007870500504	-5.180716651092	-5.64588755531891	-7.69036772742125	-4.11206113916294	-11.6322964629433	-6.20603998334578	-0.841170431454553	-9.42787696924231	-9.3106562993575	-13.4345102933131	-14.1040415439309	-11.888777879451	-7.94485668731003
-11.7864634039496	-11.8269622775266	-10.3713815370159	-7.45954178355861	-8.92035309566274	-11.130003500992	-10.0687275965949	-15.292561740777	-9.71591197427653	-9.02988808941323	-13.063379469651	-9.39425598996267	-15.9513460165462	-12.7543671958661	-9.99990502921499	-5.17050427061719	-8.48936213728195	-9.29611003817015	-7.58042528043774	-8.73827901410249	-10.086616402348	-7.45509652342907	-11.8281699604743	-8.99565161102819	-8.37047476760199	-8.44403830985915	-9.97442496989218	-8.74943888787377	-8.23240836537956	-10.3903670743231	-6.70703656140242	-10.4652546607726	-11.0861375154185	-8.28622961899129	-6.96043771634578	-12.2167983452402	-7.87838037934039	-5.08257017329234	-5.73955853734522	-7.82504686012371	-4.12102844790548	-11.5978183970781	-6.14073029032488	-0.760486121962249	-9.39160768452983	-9.31990590591167	-13.4072695377321	-14.0070019990481	-11.7948733752437	-7.97327928762692
-11.7617625378997	-11.7519903779387	-10.3538456267197	-7.55466310704296	-8.96135127280961	-11.0483817460005	-10.0936617328865	-15.1524872240586	-9.69535500130356	-9.09294667202131	-13.0739150930213	-9.42515776044612	-15.9327187367827	-12.7427671116622	-10.0381848340362	-5.1364608168849	-8.53868078523081	-9.24384912197812	-7.55724978483702	-8.75977609741726	-10.0960680348873	-7.5581733615222	-11.8677272727273	-9.06886198547216	-8.42562910770117	-8.43571375476008	-9.99101738469917	-8.73304123035648	-8.2619840755989	-10.3110611742646	-6.72244897959184	-10.3805730345107	-11.0057891098023	-8.19292635329555	-6.95112839953123	-12.1876597399102	-7.84744460421684	-5.13955210916469	-5.76223456589736	-7.76485836524398	-4.19366927159157	-11.4962498558831	-6.16214572529384	-0.85893385703663	-9.45425494753345	-9.22770690998108	-13.4689596785772	-14.1594198589437	-11.8934604177048	-8.09454862196811
-11.4958085620364	-11.6942094767052	-10.2253333161327	-7.29829891838742	-8.86403005369348	-11.0680046973417	-10.0251632294852	-15.0623211008189	-9.65565621855133	-8.92751866086396	-13.0338807234638	-9.37260230371422	-15.8856690355678	-12.6772447608371	-9.77312630855271	-4.95601150002283	-8.52205095188453	-9.04998360932206	-7.55477628684446	-8.6221911396805	-9.93052750341737	-7.41847282884713	-11.6299318526693	-8.96807970881282	-8.40522358175752	-8.44233665404996	-9.90158693549824	-8.65050819818562	-8.22299155353286	-10.2532074674925	-6.68110413396128	-10.3092641019914	-10.8384860236024	-8.18059799030286	-6.84961763722527	-12.0573409316311	-7.75143537153323	-5.34856367414814	-5.83300859357229	-7.82758755774772	-4.28087292186927	-11.5836677976751	-6.26944644033331	-0.864052326478809	-9.50366201924426	-9.30382011345596	-13.6325695377321	-14.1434023460411	-12.0903859361947	-8.21488689935556
-11.5358754664208	-11.7309165065297	-10.4147591990118	-7.26612087259146	-8.85117415437164	-11.0787064987878	-10.0937375223602	-14.9526832839658	-9.62108159746494	-8.96358308160781	-13.1697786171593	-9.42638272641929	-15.6942022467713	-12.4650764107197	-9.82851171597062	-5.00600350438048	-8.5214686165307	-9.15256024499983	-7.67413028203061	-8.55054390414656	-9.92064804330284	-7.36722030117122	-11.5235926936804	-8.96707506053268	-8.4165545434091	-8.40969107880642	-9.93578027684727	-8.79003212309997	-8.22212695136289	-10.2815169276529	-6.69672372829729	-10.2659352929393	-10.8388670154185	-8.28055292625864	-6.93220571787375	-12.1191835096397	-7.77617531261606	-5.29985795481775	-5.93570768976006	-7.83206649180676	-4.19423705415703	-11.4757968848378	-6.23412688022602	-0.771564889292877	-9.44748215729954	-9.33226362436859	-13.5571468951573	-14.0460498023715	-12.0437960612692	-8.1396387488133
-11.5218389160526	-11.6498151371107	-10.4611678803868	-7.24859243191131	-8.78496769727735	-10.9117183402192	-9.92669070856818	-14.8036213885626	-9.57056573651429	-8.93094423332735	-13.0694568359379	-9.22505112341754	-15.4376297453523	-12.4375083602273	-9.77489241976168	-5.05916202915881	-8.55863520929981	-9.09119929368521	-7.61799477822329	-8.51694447766334	-9.90122120944529	-7.31978612755204	-11.459736677116	-8.81305847334629	-8.35735098136387	-8.34501514844315	-9.80916586526466	-8.770263225903	-8.23091333308489	-10.137534926765	-6.61007849293563	-10.011919431414	-10.6706124795132	-8.11177833719553	-7.08347678662801	-12.0163834251088	-7.69481472461739	-5.51826060949369	-6.13682718304713	-8.04177668051057	-4.21755848272846	-11.5125984458784	-6.35864390579649	-1.00198820402322	-9.64557260401929	-9.36295809656966	-13.6882884658963	-14.1713822469983	-12.0488749345086	-8.12705452993409
-11.5836253894645	-11.648217318419	-10.6421362331745	-7.29861510381018	-8.75364622535503	-10.9216360177552	-9.71839098618083	-14.8005595021721	-9.5564225089885	-8.84863227728294	-13.0638250592651	-9.11262447998388	-15.5230853206881	-12.3029274913584	-9.75552184975403	-5.12011032237645	-8.67725372421886	-9.14499416795288	-7.59786908971409	-8.44686494504496	-9.93004872040468	-7.36817810760669	-11.5786537717601	-8.77262785556374	-8.41196190938235	-8.37882643776824	-9.81820282762938	-8.7953232758354	-8.21963221051198	-10.1191493041906	-6.49700981750813	-10.1085671439362	-10.6374438011328	-8.17423523696882	-7.02355982140146	-11.9717945629623	-7.59607912767677	-5.51237676669893	-6.07021413559974	-8.07948814934496	-4.28574043898606	-11.7320888243298	-6.47178102216843	-0.818891194345473	-9.7158559820678	-9.4736080892419	-13.8434593682406	-14.2074039911308	-12.1465753008588	-8.19279781761695
-11.7416403190367	-11.6383793722461	-10.6421567200388	-7.18971253229974	-8.62638266418265	-10.7981104400345	-9.71053677713432	-14.6258293617441	-9.45125408985809	-8.69427782113135	-12.9224169880587	-9.02939350337579	-15.4749438719325	-12.3444787438668	-9.8334182725933	-5.09946013931888	-8.57526175773503	-8.94543997165132	-7.50384909962254	-8.14507490729653	-9.86422200246669	-7.32763865706823	-11.5810992049775	-8.64656735848584	-8.21781951456034	-8.2852857102869	-9.70667898536992	-8.5868198986156	-7.98996162033657	-10.1377196897431	-6.49191687895354	-9.97734854355779	-10.513652858358	-7.96393513634832	-6.84158047597054	-11.8861417789998	-7.50205807357659	-5.42966403161027	-6.0828646182952	-8.06093397282059	-4.41432612978728	-11.8508066679879	-6.34799323272513	-0.947866554687914	-9.7139683833345	-9.5600033284793	-13.9040695377321	-14.3079753052917	-12.1828766683518	-8.18282067213712
-11.5595160732269	-11.4241156976318	-10.6271823135434	-7.18899741602068	-8.58874512674442	-10.6783696769038	-9.61302173288655	-14.5246015239408	-9.52679442795065	-8.51747564933441	-12.761014195292	-9.1081712105556	-15.4065682233039	-12.4363776677229	-9.87687996716038	-5.08624466423739	-8.69640636415992	-9.02638904089925	-7.52423385181437	-8.18665128961513	-9.85546378585494	-7.34870928762119	-11.5790162337662	-8.63205826026916	-8.29047065546837	-8.36259084927314	-9.62623323534591	-8.46018826338426	-7.94662219263061	-10.1786585185644	-6.43994865462107	-9.96947464127102	-10.4663507322672	-8.00181573336324	-6.66199240286598	-11.6796981462367	-7.58103579414692	-5.52763025884837	-6.05289154921913	-8.13406212710811	-4.4527988400739	-11.8900579452075	-6.41208578540548	-0.965802031153217	-9.81248185062139	-9.54284471509351	-13.7651931332377	-14.3256393296213	-12.2231830712165	-8.15436583276084
-11.3682427823676	-11.3542311867622	-10.5292546908978	-7.11116045601498	-8.50612170797252	-10.6239800685145	-9.51986068188191	-14.5820861382674	-9.42172898950496	-8.53060274588277	-12.7340280378099	-9.03679418265165	-15.5499243578456	-12.5027561675501	-9.6533358010956	-4.85454545454545	-8.60069721906536	-8.8873105598866	-7.51135724419792	-8.21990125386282	-9.76637584862055	-7.36395884946463	-11.5472870924583	-8.62609445787318	-8.27924693228697	-8.24111626749609	-9.5161338393154	-8.35305634302226	-7.80679825322003	-9.94494515660103	-6.33712378409308	-9.81303579719565	-10.3966708530495	-7.85080827067668	-6.81089153573433	-11.7246746339	-7.59479643984085	-5.39448992459367	-5.71775592964052	-7.84076354703346	-4.14456710341811	-11.7156036733343	-6.15225049128783	-0.670223739097461	-9.53887019331134	-9.28926081038122	-13.5906950290291	-14.1695689839572	-11.9999953802249	-7.9332819313425
-11.2760842058873	-11.2037607651426	-10.4421251592952	-7.09639838015691	-8.48765811496775	-10.7095816464238	-9.51904078050559	-14.6150578287983	-9.26004157041491	-8.55437340153451	-12.590040766836	-8.9759812569887	-15.4306591369849	-12.3852758609715	-9.53648533416907	-4.72288546879427	-8.50417070158588	-8.71935655309762	-7.34222873362845	-8.22896588654046	-9.68219147464212	-7.33451005631536	-11.3078340526242	-8.48644542267445	-8.15217323221703	-8.22109611940298	-9.5047467562307	-8.47382978094884	-7.75392499509131	-10.0283179367532	-6.31808498531289	-9.68394483060588	-10.3209405044295	-7.83072085808928	-6.74904978505815	-11.5477128407263	-7.61330300934338	-5.49340938337434	-5.89251664285628	-8.00227954204231	-4.18403378602136	-11.7492431020211	-6.0258555920694	-0.79594021419324	-9.54462686145412	-9.30107533643169	-13.6153521464278	-14.2346030894479	-11.9682436121772	-8.08164165157091
-11.0926636546697	-11.0892258404845	-10.4000676697294	-7.10875304771857	-8.32028107954725	-10.4972184571017	-9.40350604202002	-14.4474267889256	-9.16188131272626	-8.38793637576365	-12.4089343957416	-8.92928982849922	-15.5552942998589	-12.1606779498649	-9.2727426549881	-4.60484942534311	-8.44154485949324	-8.77013621225281	-7.31027961215256	-8.1148759985903	-9.65336047791529	-7.28612723199132	-11.2646872087362	-8.35506533032482	-7.95360424490873	-8.11774105263157	-9.47341312271496	-8.49714043104585	-7.82484704216536	-9.92930868160357	-6.26330295514984	-9.64959523515832	-10.2345491703322	-7.65317719897275	-6.60423013650394	-11.6429932286911	-7.6001258699497	-5.62014512045493	-6.01308769176432	-8.07307765262518	-4.19588982244139	-11.8176973981485	-6.14751070949877	-0.876333606183166	-9.77859633561549	-9.59049106458025	-13.7489103020633	-14.3376818019577	-12.01151307102	-8.12633200706856
-10.9934237928501	-11.1030749367622	-10.1249109684048	-7.05825533957283	-8.21620885133287	-10.3646842105263	-9.25344896435401	-14.4010244817879	-9.19081631020189	-8.40296314801202	-12.3174865954767	-8.84712737147929	-15.4206860952939	-12.196307646192	-9.24454335785409	-4.36967106842738	-8.27516156533659	-8.65207511809483	-7.3020945924245	-8.1387540868625	-9.5369583412987	-7.16919446116797	-11.2514830294157	-8.24996676387067	-7.86092901353111	-7.88292785665057	-9.32351801953635	-8.39297877255193	-7.85351667459824	-9.88522894297869	-6.15954911140402	-9.66954991378797	-10.1338409078236	-7.67842071445479	-6.45514918481806	-11.5599742845018	-7.63667779159469	-5.8393762305059	-6.11515780009654	-8.18865651304317	-4.36024064353248	-11.8169106948012	-6.17303662295904	-0.901464500858084	-9.89624167753911	-9.68715426001602	-13.9579093734611	-14.452466384778	-12.0821045814485	-8.16185970772057
-11.0234903943658	-11.0704187962577	-9.91482021210231	-7.21614968583472	-8.15154078718605	-10.3189016018307	-9.47769340918712	-14.4561537830704	-9.33501796727863	-8.50043762432509	-12.4116622882673	-8.89659278457873	-15.372004296895	-12.2215121484114	-9.35112821762079	-4.33425349414378	-8.19089613329217	-8.66939362509599	-7.28738657439447	-8.13391279663136	-9.52473683607502	-7.19215537873567	-11.2271021943574	-8.08483150081373	-7.71832216902776	-7.93617385656292	-9.29400023939852	-8.29032530230282	-7.87982873840681	-9.85962573453783	-6.22285714285714	-9.62097549324033	-10.1896822269152	-7.77728750943101	-6.60516425421661	-11.4943883374151	-7.59942346779919	-5.8447075359297	-6.13792470112413	-8.09846187803272	-4.29612700927234	-11.7777317097716	-6.18992816793531	-0.992587756631289	-9.79715542173447	-9.68056195081904	-13.9156680507433	-14.2301311200745	-11.9839559263619	-8.1501429346116
-10.94751531365	-10.9029093914365	-9.89741462500261	-6.94070884022708	-8.14368861125958	-10.1958958146219	-9.26279897839552	-14.2542350081037	-9.19812107772481	-8.44550852746041	-12.5312575839252	-8.96278618142069	-15.4430999500031	-12.1090099248142	-9.31149923211354	-4.28341333857957	-8.0596601218144	-8.53192787364212	-7.12732744620825	-8.02780478349256	-9.34183356163923	-7.0652898491643	-11.1230916004148	-8.02886257829421	-7.81857711765571	-7.83932357909806	-9.23100718094002	-8.20036261010426	-7.75607619691755	-9.66023577132715	-6.04385756589984	-9.45475220213384	-9.96835906606588	-7.68796217347491	-6.61194850771267	-11.5841219233033	-7.59745156946027	-5.73537956607685	-6.06795591064437	-8.05269487750556	-4.36505984290257	-11.7291570161013	-6.21714362340979	-1.02819893914633	-9.83604442121766	-9.65145515735996	-13.9889523715196	-14.1278396656692	-11.9221489129802	-8.07235773390616
-10.858094350902	-10.8939162162352	-9.69100566164166	-6.94262489079501	-8.16059269727734	-10.1807748735845	-9.21472681763229	-13.9504988874732	-9.04962480424772	-8.16152682022009	-12.5198655834344	-8.74368832907701	-15.3460057803468	-12.1751963589377	-9.32144488428745	-4.32388574660634	-8.00054958137583	-8.43308327062038	-7.13154625217004	-8.02671525130231	-9.38513253861643	-7.12162765611801	-11.2457870352346	-8.03079804820492	-7.73668291132617	-7.79295978127136	-9.1118375573416	-8.12082932066563	-7.62727461576766	-9.62766948279413	-6.02106122448979	-9.28084761073915	-9.81077778641357	-7.49528332265174	-6.47212629711753	-11.4397900185154	-7.46535905245345	-5.66029436326546	-6.15478150706634	-8.11694380454419	-4.42195158323954	-11.6238899708535	-6.28289862422522	-0.984355871229588	-9.90469889548759	-9.67881221439708	-13.8804640582801	-14.0313608391608	-11.9273960612691	-8.1467018358368
-10.6533693690848	-10.7676882842199	-9.60350592638802	-6.84469600068219	-8.07194374103557	-10.1861789985736	-9.01639883212317	-13.8902059383363	-8.99434174627348	-8.19350676362739	-12.572534884483	-8.61959970149372	-15.2961910072894	-12.0154642056145	-9.36445020343639	-4.48500584339696	-7.96452640215554	-8.24131269892403	-6.80921030278029	-7.79762037798664	-9.30281126287467	-6.86552177234531	-11.1214519480519	-7.98610397336742	-7.65178180040604	-7.80831401645475	-9.03633838093173	-7.92221401393424	-7.59729446965343	-9.45672352411702	-5.91460767065447	-9.25221725568383	-9.73381942367538	-7.56557862168489	-6.48370180416366	-11.2530072742327	-7.40601901744471	-5.52234296388203	-6.03742210223201	-8.06185589887086	-4.30140369491562	-11.4476283421798	-6.15490221090887	-0.927350588326294	-9.79698024737935	-9.56378947368421	-13.7521935355942	-14.0204721060261	-11.9256549898406	-7.96406086191518
-10.819115921211	-10.840361434043	-9.62890669971857	-6.6512170940171	-7.98916280016873	-10.0065838645056	-8.77292138250112	-13.6720246760004	-8.79298511713367	-7.89233304916168	-12.1909742825678	-8.17453448517671	-15.0986841230833	-11.8245614700569	-9.37947798596997	-4.36511002088697	-7.82548365122615	-8.14934209931089	-6.89638281329923	-7.73525672869417	-9.27538967350534	-6.85968229665073	-11.1371845400109	-7.85033567410567	-7.47167900978121	-7.62079058823528	-8.94005143163584	-7.75776240797986	-7.30482220245909	-9.45736741519349	-5.79613746549777	-9.06533256388943	-9.55475220027134	-7.27766761212265	-6.10041697321487	-10.9045250949967	-7.28139781980231	-5.46805692701957	-6.07853745981839	-7.99153358718298	-4.38721794439241	-11.6101172430247	-6.0781788324278	-0.973713524847334	-9.92554617139655	-9.62466341076431	-13.8539533814491	-14.1174737782449	-11.9012808302366	-7.88165311313563
-10.907429660545	-10.8233292972273	-9.61353228379446	-6.64334865900383	-7.84776297286789	-10.0237250268529	-8.75013527065767	-13.5089675576996	-8.72503385662948	-7.89596442578929	-12.0679124195411	-8.04603050831198	-15.0054470799282	-11.8041362848947	-9.26033876917954	-4.43961696306429	-7.94356504657499	-8.10688978410441	-6.93235582679249	-7.58838854167294	-9.19660961485431	-6.84654545454546	-10.9399423012412	-7.77094828056025	-7.41762589865243	-7.51697423242468	-8.8367567384011	-7.72045990603408	-7.25730315539255	-9.40909186984333	-5.79716122152779	-9.02930919929549	-9.446149134745	-7.2564482271669	-6.0038047554334	-10.8534557722663	-7.25568136216474	-5.53113081369632	-6.09763892525173	-8.07197946456501	-4.43478780808211	-11.70940813438	-6.27956951939277	-1.02905720073461	-10.044490888034	-9.68841418284759	-13.9227066217258	-14.2246738229366	-11.8872934971666	-7.95867408144062
-10.8166034094331	-10.7876244497492	-9.59625705476002	-6.65962117609764	-7.85334655018409	-10.0015884021431	-8.67701495322552	-13.5223215668652	-8.62311248852051	-7.81981593733007	-11.8779849273573	-8.04246720825213	-14.9709662847387	-11.7954117732835	-9.29064194311098	-4.53598993991897	-7.84701590929067	-7.94634964907067	-6.89814920816118	-7.57971367244726	-9.19829061018049	-6.79625892159416	-10.887604743083	-7.7840018695727	-7.34431335845507	-7.52863034482759	-8.84412853586792	-7.68021651806628	-7.20357988967973	-9.20844465417628	-5.68955375451617	-9.03010469746928	-9.46269620709142	-7.08902255639098	-5.86441133564987	-10.7739461078031	-7.10988199617641	-5.33488198913607	-5.98988626056037	-8.02171203819199	-4.27993136408439	-11.760894466548	-6.34995091309079	-0.998447904954277	-9.79633616568589	-9.61269666475346	-13.9097187876028	-14.1373359742485	-11.8809921203824	-7.96166942745196
-10.6681652731652	-10.6873231510479	-9.62579924282768	-6.70012638598123	-7.92272970382333	-9.93283572567784	-8.8203812704588	-13.6151691705031	-8.59919528339439	-7.83346544361293	-11.7824478413807	-7.97315679854156	-14.8184364858277	-11.7624274962215	-9.23321501851564	-4.36667328136075	-7.73445423946146	-8.00213997165131	-6.97825687626775	-7.6000094197965	-8.9997278560902	-6.67699871233582	-10.7201645653616	-7.62977161944823	-7.39870114434607	-7.57483809794179	-8.75844444318032	-7.6920299549952	-7.0552551583898	-9.12746240891517	-5.81125241069628	-9.15668537137443	-9.60388290216287	-7.03239124010899	-5.6913282289357	-10.5676072780964	-7.19237085060555	-5.37336781441167	-5.92527844442034	-8.00178848820393	-4.26334299316184	-11.7509128021706	-6.30886701152169	-1.00317351791609	-9.70807682700777	-9.61168942351228	-13.8270645126065	-14.1117471239945	-11.8681978430063	-8.01911413410911
-10.6166608405	-10.4921832759724	-9.49281786714705	-6.57140921409214	-7.98922105349631	-9.98830871645518	-8.87539636290768	-13.7668856270858	-8.83978344132939	-7.97321791592891	-11.7511593567109	-7.86280667551929	-14.7055512198354	-11.6325724413237	-9.02355320512703	-4.29208124505407	-7.69935697403595	-7.98822820694542	-6.90400445472571	-7.56897195258451	-8.97803460682348	-6.66428288471305	-10.7718041958042	-7.59816247131162	-7.45146216260463	-7.67819925052046	-8.80493743073033	-7.74559396883604	-7.16074595417296	-9.28029130557939	-5.86345420812952	-9.28646909731004	-9.76095128610065	-7.06022064897988	-5.82586674421142	-10.4788189243921	-7.11522876776394	-5.4889701777481	-5.91434083324141	-7.90224170530013	-4.32079193174075	-11.7706922360874	-6.03632423211251	-0.973345407083734	-9.66993613688396	-9.56390793229627	-13.8391792556005	-14.1381293730053	-11.9745774467795	-8.03153578228897
-10.300440765009	-10.3064595314538	-9.20756772665673	-6.437115995116	-7.60920750918956	-9.86499927901946	-8.77051613043068	-13.8371081198862	-8.93260372950504	-7.83885172439304	-11.5243011417552	-7.82471653895523	-14.484851787754	-11.5155865058165	-8.79353343002631	-4.09228861750723	-7.52480077184872	-7.83341000649452	-6.79959136156748	-7.47375907289686	-8.76659788464904	-6.49854545454547	-10.5841948051948	-7.4564361403977	-7.26172248124394	-7.4623660572226	-8.60278613865932	-7.50459568072823	-7.02890420307543	-9.11460723419802	-5.76200665288141	-9.07308701993193	-9.76539087373233	-6.99174312032974	-5.70792423797185	-10.2628717626765	-7.07823874147193	-5.53444202349652	-5.93609194506277	-7.97252272560683	-4.25956541236599	-11.6620895717671	-6.23913119497117	-0.956340025246624	-9.7357173191603	-9.6273087408563	-13.7860451086296	-14.0391768270945	-11.9566381665323	-8.02579736524829
-10.029539922583	-10.1664741714561	-9.0936412647339	-6.44833614932818	-7.50289276384257	-9.7558066595059	-8.66434804867602	-13.5740741689429	-8.75927687938602	-7.67625387188925	-11.543674205972	-7.8163225877466	-14.3491669075144	-11.3924386083969	-8.70253254662512	-3.90501800720288	-7.48013130223287	-7.70756071141352	-6.66609669829222	-7.38574288223545	-8.80401977949282	-6.50145380485096	-10.4802386038031	-7.41545044151786	-7.23511979303127	-7.25100504479668	-8.41873114746275	-7.48775990141087	-6.89045508471998	-9.07467176301958	-5.67104658296184	-8.82427313372171	-9.54336886851823	-7.04747793279026	-5.85038026347903	-10.2756116968371	-6.8703788123796	-5.54335833260577	-5.93699418263385	-7.97035669386282	-4.30826226424107	-11.6213489040626	-6.12462482283863	-0.964423886264498	-9.72161400608634	-9.71043005391958	-13.7994757563881	-14.0562508977803	-12.0725804430479	-8.13148294595161
-10.0671376385557	-10.1102931744671	-8.97093449781659	-6.62616602067184	-7.50887532682128	-9.66646731993131	-8.69597987242142	-13.5757138042733	-8.68316298145014	-7.68507071676071	-11.4709268933621	-7.81642148816729	-14.3379815626869	-11.2730423628363	-8.56834682000695	-3.69963025210085	-7.41534158480549	-7.68500322550825	-6.72443083406497	-7.33912598604032	-8.93682881029301	-6.57089266696607	-10.6346636921361	-7.42772784576399	-7.0053273807055	-7.18692207612456	-8.42694782935234	-7.39897703007474	-6.89994912144374	-9.01132869894285	-5.72069387755103	-8.71800128083925	-9.44787756736656	-7.00828643661554	-5.82314780713292	-10.3201207877462	-6.92814173643614	-5.51585976124529	-5.99663108769056	-8.12902692383761	-4.34225756889034	-11.706294766235	-6.26845431527465	-0.986515942903476	-9.86853079739575	-9.61087928704481	-13.8047950385443	-14.1895860342556	-12.1614141881574	-8.04854512933281
-9.91619295703209	-10.0658916740504	-9.04660350202416	-6.48566605279312	-7.61013398693926	-9.62895577602153	-8.71266341803066	-13.5295150609439	-8.5567845428336	-7.67073916290008	-11.4384239601133	-7.7024658244427	-14.1952766720574	-11.3158888107077	-8.43746178820204	-3.60005594168504	-7.36844791062188	-7.59451945047868	-6.64734554621848	-7.33512616135588	-8.85841410325295	-6.47696837405432	-10.6676045086988	-7.54891921637685	-7.21835948439442	-7.35866540389972	-8.53887486742552	-7.41252768701041	-6.98125349481244	-8.98933965348151	-5.48786858863191	-8.79429828447472	-9.49255995020113	-6.88105827067669	-5.78249720620842	-10.407771656405	-6.88906117428783	-5.47237953076606	-6.04867227912752	-8.20559243848118	-4.29939037928019	-11.645665741035	-6.12221722224251	-0.942765655809584	-9.79238585666825	-9.5927836137842	-13.7709889690117	-14.0612873264666	-12.0599669114716	-8.06258113021126
-10.036716800247	-10.0494283894696	-9.03840907408778	-6.45180555555556	-7.59776439263451	-9.48240561025713	-8.52742173288654	-13.3469172510944	-8.44598524108781	-7.69675834985395	-11.4845635889854	-7.74537812717379	-14.3033798542559	-11.3599447447722	-8.50997388981232	-3.60346435348332	-7.51442200739054	-7.66268934623985	-6.69434052664213	-7.52641273018853	-8.77567114048464	-6.54899689459904	-10.7806233766234	-7.48793220338984	-7.2837551731047	-7.30122376569036	-8.58552965164552	-7.39062115618157	-6.84982229663703	-8.92403355317921	-5.40965891251605	-8.78506118645315	-9.30468215812465	-6.86634713993463	-5.7052350188925	-10.4843446961213	-6.93951968954106	-5.35936867193092	-6.09859624936383	-8.05643392326993	-4.19691630513861	-11.5380654163785	-6.09893308310628	-0.886367982187338	-9.55424951500491	-9.4580761200522	-13.6942117178269	-13.9121608056614	-11.9838883689615	-7.92206866982125
-10.1480364179427	-10.1264371661262	-8.99612261662848	-6.42491232444112	-7.64312787043752	-9.43555491203938	-8.53909835342551	-13.365333948033	-8.4962587601453	-7.69724493058091	-11.4201624054914	-7.87572588776246	-14.3770708190791	-11.4154225012164	-8.57094115294417	-3.63141570085283	-7.38103098850427	-7.55858983972519	-6.48268526010121	-7.50374962465199	-8.84741842721187	-6.52014545454545	-10.6832227003765	-7.43487281334167	-7.25831581784805	-7.27832711743771	-8.56684479961829	-7.37654471119913	-6.79810083324895	-8.85268720776048	-5.52668251391466	-8.79749418904959	-9.35671554161939	-6.81879402670297	-5.65372456704144	-10.4776539322221	-6.94172346148401	-5.39340344017875	-6.12563796310007	-8.21174249655319	-4.24042946322398	-11.7426801633798	-6.16326817948199	-0.947053896995259	-9.69484198280101	-9.46630184579879	-13.7454575503504	-13.9741391942489	-11.852682685473	-7.78827574871563
-10.2082277487299	-10.1874955403265	-8.98659351421004	-6.43125462346501	-7.61876861787574	-9.40501995059852	-8.52792240583406	-13.375553161566	-8.51798409532192	-7.67025088296187	-11.3600731197772	-7.74448380147205	-14.2409828726069	-11.3368734186184	-8.59897181270997	-3.82525688756516	-7.45834245521288	-7.59368589001866	-6.52877159875537	-7.50436962923654	-8.88363959226441	-6.46748522952891	-10.6208467895741	-7.35746744414349	-7.0860436100995	-7.15383030927834	-8.47013181734624	-7.31792011606101	-6.73860082087325	-8.85965995522076	-5.44965703897098	-8.64348829403782	-9.20945431959605	-6.71159962533973	-5.50355925495224	-10.397602925947	-6.86569516908699	-5.44922121114338	-6.06591655310172	-8.08949108603637	-4.12824018241563	-11.6438971233054	-6.12283932226326	-1.03000624500762	-9.56452022989381	-9.46376997346067	-13.7576353063534	-13.9021862229553	-11.8418151484061	-7.66239031688641
-10.2322921360337	-10.24641825868	-9.00897423291593	-6.41620117965885	-7.56376325049402	-9.50165284915782	-8.59830672907846	-13.4498655499756	-8.50402946681385	-7.66581278772378	-11.2973345266213	-7.8490884616075	-14.3221367351007	-11.4951464496818	-8.61390567235172	-3.90981911408631	-7.3762625829769	-7.55201497165131	-6.54773347904039	-7.44253627841273	-8.79220675241064	-6.49048993957103	-10.6333948051948	-7.26782031527795	-7.11764844961556	-7.24702742358077	-8.53996485255464	-7.25547429009567	-6.59769468334697	-8.77957427809804	-5.41645242605067	-8.73757729412926	-9.33887641145442	-6.74433354143481	-5.48358022361656	-10.371286745193	-6.91296118114238	-5.34575238593157	-6.0048627650691	-7.97780788604399	-4.05903925195923	-11.5068431210919	-6.17727840550851	-0.991995908743449	-9.70099843648048	-9.45309846602459	-13.5306545300752	-13.8186880382775	-11.6752465285589	-7.5700454227267
-10.1156860679573	-10.0463884095249	-9.064159202153	-6.4054529256646	-7.59019684115435	-9.45766547516332	-8.45946133684694	-13.3708850081037	-8.35949984927654	-7.71198953190982	-11.3310336460929	-7.78844798680162	-14.2875556765921	-11.4528130622032	-8.49217093219166	-3.85041366223909	-7.2494979759192	-7.38482847005387	-6.33300366909823	-7.31720129081969	-8.73126669503954	-6.37249275692939	-10.5430697126707	-7.21804168269558	-7.00247651550007	-7.21645784301212	-8.42141049894038	-7.16544926924496	-6.53096651548836	-8.75658109040718	-5.38124754986739	-8.65323922799617	-9.22416328165227	-6.71270865752387	-5.5744679226443	-10.2471086471711	-6.81956673522918	-5.45583727565275	-6.05758723418723	-8.06346263182418	-4.06076369158604	-11.5657620617251	-6.14206699035342	-1.13460965982661	-9.83092078921192	-9.59959438184905	-13.5638391922138	-13.8815682393556	-11.8165658127234	-7.78534744393376
-10.109857582984	-9.98365894960053	-8.94459514763609	-6.17667947486392	-7.47306428818644	-9.40860235999251	-8.22988327134807	-13.2793018604714	-8.10514956348193	-7.49452993258031	-11.092974600415	-7.67162187005732	-14.1003268257908	-11.2483016220956	-8.32229854282404	-3.74095255866025	-7.24405027064501	-7.33101947303634	-6.20549835567317	-7.15532174734165	-8.35100200197721	-6.11136318149327	-10.3578904573687	-7.15106573454712	-6.95032116062766	-7.13613236673774	-8.28335651300593	-7.17346221004082	-6.42460910235095	-8.61170018187432	-5.36868665733441	-8.70671153560646	-9.11384407008904	-6.51903154111693	-5.39011791221906	-10.1179614657123	-6.70351883692566	-5.59808954865382	-6.05267191322836	-8.07880841462347	-4.02632995822114	-11.5068982431262	-6.03214206421794	-1.1489959973168	-9.80368028900429	-9.67699395802047	-13.6013205337481	-13.8321543366281	-11.8387744815066	-7.65726458154307
-9.78559229075946	-9.65103743676223	-8.90740322724385	-6.0964421534937	-7.27729044330711	-9.35794408996369	-8.19417364393589	-13.2032768717094	-8.07161279756134	-7.32394342356194	-11.1138355930487	-7.66228034127108	-14.0542387621782	-11.1561954274053	-8.14623288569492	-3.62708810610628	-7.14531123743305	-7.17841114737824	-6.06665828488488	-6.90040165045077	-8.28977222689016	-6.05500372894433	-10.1221605528974	-6.94826892327372	-6.85335148819461	-6.93375396226415	-8.24142489773282	-7.09314332633994	-6.32997651849977	-8.50782226469183	-5.2930788035268	-8.57966656658085	-8.99453416658131	-6.60232667558466	-5.41233165144822	-10.1829030403059	-6.5786923857868	-5.5304459025014	-6.03194847170032	-8.09482499798749	-4.01512509714853	-11.5443153845273	-6.06160763414497	-1.0836216812714	-9.69171508478419	-9.6168529085151	-13.6422672121507	-13.9569283571299	-11.8215648081488	-7.65152584344427
-9.80920958904873	-9.64393473405952	-8.72654552829556	-5.9848108026781	-7.25518300828213	-9.27481604332375	-8.17231345263177	-13.0974176810386	-8.04952745276416	-7.30176686284781	-11.0677411404566	-7.53233504415943	-13.8777960369019	-10.9846397991101	-7.93645294880359	-3.53392112601249	-6.97718252684105	-6.94916668920856	-5.86670687252774	-6.83271727388786	-8.26682763694934	-5.77923044397463	-10.1118112648221	-6.8759878362132	-6.729400921659	-6.86459192386131	-8.05381934284814	-7.0359318730609	-6.26370866396714	-8.49406619586487	-5.272340145204	-8.56055498731692	-8.97449179299858	-6.54251140588244	-5.36594654049619	-10.1077553556474	-6.40977502374104	-5.39844949397166	-5.82884697745268	-7.89769719769118	-4.0610618969925	-11.481493903071	-5.85342417733029	-0.754657574659788	-9.56802847149782	-9.32628281051946	-13.5226037710976	-13.7991104735569	-11.6505655697947	-7.53519423309074
-9.63663333859012	-9.45848812438502	-8.51104120293556	-5.84826602783481	-7.21528334515321	-9.26632961390343	-8.19596272798114	-13.088265311134	-8.05845384840242	-7.27837344346147	-11.1814724278616	-7.4939610423876	-13.7702421121529	-10.8351362677649	-7.65132978792771	-3.24469386002576	-6.8241524338998	-6.80456803386777	-5.78324664511959	-6.65818702576965	-8.26320906466558	-5.76880015183147	-10.0588709697382	-6.71038495661893	-6.66835801176087	-6.80370279711096	-8.04220384682701	-6.98697300866344	-6.12180669472318	-8.53208734549636	-5.27386547518415	-8.64310009182736	-9.07667025615925	-6.41831852358168	-5.35142639237534	-10.2218550305838	-6.25925892275178	-5.35272574905986	-5.86034822717569	-7.84248430193233	-3.90777154341447	-11.4219131608417	-5.89354408913934	-0.763533680617925	-9.52657762576325	-9.30786417657045	-13.4213088015358	-13.7211572491565	-11.6522983169082	-7.46396417128998
-9.56280542158262	-9.43873100401369	-8.41170615135991	-5.83786114900713	-7.18714987764678	-9.38190146292248	-8.132052481901	-13.1153780510166	-8.05429812353026	-7.13982257033248	-11.0419666841336	-7.44845563420649	-13.8549723023409	-10.9561237853338	-7.68881413114939	-3.07130035519363	-6.71094609907039	-6.77955323695743	-5.66764562602694	-6.67789687130822	-8.32926128002082	-5.8161001104159	-10.1607843424181	-6.81341723332994	-6.60194630925132	-6.78691672131147	-7.96765584279236	-6.96323912210535	-6.17825753097647	-8.69428060483162	-5.28582886747714	-8.53643985473675	-9.09003207952108	-6.12988739990957	-5.11584568890011	-10.0595104784678	-6.20258202342189	-5.43509762530836	-5.75816634722937	-7.8815282108389	-3.84897297359008	-11.3890927752197	-5.92560462581646	-0.752214499088218	-9.51526670264943	-9.45231832478697	-13.3447935196326	-13.6819063082675	-11.570258656689	-7.47602825256695
-9.43569813693993	-9.46704850395591	-8.36000726288937	-5.87189512947422	-7.13628698774297	-9.35675728985174	-8.19214559347634	-13.2072003260228	-8.0543991629938	-7.0731440670272	-10.9601692736233	-7.35178879344104	-13.6811930064155	-10.8167609011343	-7.51092354493978	-2.85887566252499	-6.68394586256276	-6.76035119485433	-5.62201214774281	-6.55341568416576	-8.39365457532861	-5.82021148141686	-10.1806857276228	-6.75401308070307	-6.50728297980415	-6.7781603041825	-8.00328582229909	-6.98469336932186	-6.20410681327312	-8.60015853907284	-5.20616427856948	-8.49513687534392	-9.17375209606368	-6.02617614794655	-4.88244030932439	-9.86139744808773	-6.11180007809449	-5.3938852271705	-5.68869996444669	-7.96327045073907	-3.94477877975817	-11.4998701519625	-5.91397723138626	-0.840592813266838	-9.56389951220664	-9.44215862460466	-13.4514911757503	-13.6790563353745	-11.5075671639307	-7.37201308117946
-9.50085838942992	-9.49485797432254	-8.38698577986788	-5.89876934865901	-7.08197816163313	-9.33129792179857	-8.13061607917629	-13.0578841065781	-8.15131283368532	-7.23206661208639	-10.9146962217294	-7.27677071750315	-13.7600527173978	-10.8865438457885	-7.53996948984719	-2.93163826278175	-6.61550942442204	-6.71301514218337	-5.62031697478992	-6.51602147324554	-8.41305541281971	-5.93965492398804	-10.2173539806887	-6.77276491714449	-6.36259155530499	-6.70992	-7.96319966137161	-6.90644341023911	-6.1136242432116	-8.59385189109369	-5.22789700255102	-8.48897709828974	-9.11430423325146	-6.00261261850277	-4.90142361974716	-9.9848619880159	-6.1320071592602	-5.35060284575391	-5.72587212276215	-7.8791998703729	-3.88489577216184	-11.5451395634328	-5.828524415783	-0.834217168641044	-9.57316949528693	-9.40163936271818	-13.4048623124436	-13.6274186062964	-11.6229712825081	-7.33670206726345
-9.5042023914825	-9.55157953175248	-8.35566620513367	-5.88588545246277	-7.11549085336653	-9.18022117550686	-8.00467326662887	-12.9461817536658	-8.14015170309008	-7.13024006045104	-10.9072148395224	-7.23343114174109	-13.6154594824463	-10.8767690204171	-7.82279616360516	-3.07306753180227	-6.57015266531067	-6.60501637244234	-5.59534858573216	-6.59785096372742	-8.46199004334302	-5.92898160385783	-10.2071550802139	-6.77716188536864	-6.37483624427871	-6.70262769230769	-7.86860881087014	-6.79049684839393	-6.1195038807218	-8.39469564398513	-5.08731132721545	-8.37308410065007	-8.99349825637366	-6.02168450830044	-4.93495971564364	-9.87605643195807	-6.03722751054687	-5.10470916106513	-5.51392470112413	-7.77918981770796	-3.79795049456278	-11.5322949380503	-5.78173240368793	-0.734588174292284	-9.5343237068713	-9.38206282504681	-13.3196183182199	-13.4771454545454	-11.5239420222719	-7.31042679681035
-9.71121796092275	-9.71097695930864	-8.47446112503554	-5.97091414824838	-7.05102253917458	-9.08157794866674	-7.85227392995711	-12.7605967891798	-7.95914809832892	-7.04493536836895	-10.9145970923799	-7.48387394552124	-13.7232532039273	-10.8657133868014	-7.99430531373531	-3.17295590280619	-6.68398365122616	-6.77393081085695	-5.81862544147597	-6.77647624088929	-8.41688363467335	-5.99559573387507	-10.3203528778913	-6.67604608239339	-6.38202334994065	-6.71767012594457	-7.88038159742858	-6.81033040650455	-6.1144783547751	-8.42945640958716	-5.085732414455	-8.28005247277974	-8.85688710775778	-6.00440944066979	-5.07157750219152	-9.89266864766836	-6.16172931497277	-5.21993573103699	-5.6248192571495	-7.87864483116636	-3.94641540737205	-11.5700850816092	-5.89759437162725	-0.831475165750695	-9.57472990294818	-9.52018020458968	-13.4356365480414	-13.656769550931	-11.6943688015848	-7.38653401346128
-9.72687594086855	-9.6955412456712	-8.62692905193505	-5.89520785040952	-6.87189381356387	-8.97908961593172	-7.74969333782481	-12.7071676209454	-7.96092564391326	-6.99929075382547	-10.8804455687567	-7.37852198432126	-13.748822415989	-10.9828852796831	-8.12635528173245	-3.32235294117647	-6.77029134353385	-6.78400591828409	-5.91149713190367	-6.68862366055504	-8.30842509698355	-5.94923901342639	-10.1918099444876	-6.60771559689165	-6.39105784885239	-6.62965689126083	-7.76069097971339	-6.5568187057185	-5.98445565764909	-8.17029299775425	-4.89407492203845	-8.05245947700387	-8.7225127938912	-5.97829479358774	-5.02391781226903	-9.96854072130099	-6.15885463068476	-5.25621540306257	-5.66660575038505	-7.88203126194493	-3.94570596917499	-11.5937053252725	-5.80355599413413	-0.829981705928274	-9.52350887822156	-9.44552607242452	-13.5194868366699	-13.6274035257162	-11.7040332294107	-7.28220896796796
-9.69115859553305	-9.63166868676224	-8.69837712076742	-5.93302257402521	-6.79598867629831	-8.85756928235642	-7.72745412155051	-12.5975775773732	-7.96399931696191	-6.95470093741192	-10.7240154274695	-7.41992530125219	-13.6456567723793	-10.8826096044966	-8.07356046825429	-3.37844187928612	-6.802706799992	-6.79805372085565	-5.9194676880985	-6.68549729000389	-8.31476702791105	-5.86551052569682	-10.2128823222666	-6.63327660173009	-6.37086545747775	-6.48973409147094	-7.71946368121444	-6.4819168017125	-5.78769854548458	-7.99703059521451	-4.74371121859147	-7.88325664240779	-8.55885634468681	-5.82431223368857	-4.90478447893571	-9.75847510246699	-6.11364968915757	-5.14685106313421	-5.6561956140016	-7.79204971621524	-3.81508196915852	-11.4164984369931	-5.75520318809356	-0.86924432783321	-9.37445645485261	-9.31446695275536	-13.581668036794	-13.3792259473586	-11.6202215193212	-7.20303169780252
-9.62556438883449	-9.54003936602267	-8.75723760833943	-5.82239621489621	-6.83512849088113	-8.85801900128209	-7.71261933767696	-12.6592951584797	-7.87760021147329	-6.93085873900752	-10.7041671875738	-7.3302019970381	-13.5788085188101	-10.8561652584592	-7.99827871662277	-3.37244910335268	-6.77736236900541	-6.74808359457184	-5.83661308923027	-6.56253330840976	-8.2264244649257	-5.74655821778732	-10.1186794836583	-6.6484119877564	-6.30890147691398	-6.57837714285714	-7.74245588935597	-6.47575701597294	-5.74673200203784	-8.04731311655095	-4.86670432141525	-7.87230133502861	-8.71858511707827	-5.90648435041091	-4.87675590750713	-9.78559497924902	-6.20271819223841	-5.09736510240306	-5.63477737879194	-7.73549943491135	-3.69129704398926	-11.2638338769542	-5.71068962931928	-0.67422510872595	-9.35037533481245	-9.21209920128099	-13.4692650433501	-13.2368416570771	-11.3479172339076	-6.9395903245853
-9.57064505298877	-9.38423124720709	-8.61633642707705	-5.81413624252899	-6.67015317930162	-8.80077467507399	-7.59110697878818	-12.8045764715184	-7.77772661035837	-6.80765984654731	-10.7753570971256	-7.25732994722501	-13.4527905865105	-10.7448858917585	-7.81715488428745	-3.21886447980208	-6.78316883641135	-6.73302742552584	-5.77188840336134	-6.63778480654708	-8.23446333117058	-5.73823084780389	-10.1828916018398	-6.64453979832654	-6.22612953787036	-6.37834795425666	-7.54006155532899	-6.38062292531026	-5.59770285147617	-7.94461836096903	-4.73134596999323	-7.84680749708271	-8.64532425226061	-5.80185957852376	-4.80077194487576	-9.63248701663923	-6.14016028931184	-5.105951801373	-5.62037887220565	-7.8056456971777	-3.66375792661117	-11.2031259346333	-5.64664284248004	-0.590371124381816	-9.25517139400457	-9.17819643542827	-13.3419558610003	-13.0877976551596	-11.1304867141578	-6.90215317857067
-9.37865712992484	-9.1968113498057	-8.3929091813609	-5.5850898021309	-6.50567678818642	-8.79065963585714	-7.55947748201546	-12.8080563247181	-7.7691591431077	-6.76307339378438	-10.7118640168748	-7.20512773229474	-13.4582101380775	-10.7803901532827	-7.58775286518787	-3.04145482067023	-6.47572695164929	-6.52291402768054	-5.57073515660809	-6.4383934570647	-8.1226316089892	-5.56677937267411	-10.0845170560616	-6.51040552760324	-6.15541382685446	-6.2872097338403	-7.48441411469162	-6.22530284623235	-5.59220140076655	-7.84484433827042	-4.71894258221423	-7.86936355116298	-8.60697198646098	-5.7748829678503	-4.7894880968807	-9.54412588328758	-6.18070977709114	-5.12644252012359	-5.53462829442181	-7.67666313147382	-3.53802793410003	-11.2329786733343	-5.63641965341522	-0.528738198762601	-9.17102853968002	-9.04497500367721	-13.3268457416981	-12.9403589332372	-11.1066062164172	-6.83818943429989
-9.22886863270777	-9.13570613905231	-8.12895981427228	-5.41792059411596	-6.55037357089556	-8.77751247528482	-7.51942173288654	-12.5650596720429	-7.65095955322389	-6.7573526892016	-10.7192716768662	-7.09754463599241	-13.5399217776443	-10.6868760250349	-7.45340099115768	-2.88504765034506	-6.40111342221852	-6.40559617603087	-5.36585739759581	-6.34872712067478	-8.07016882983288	-5.49311300464243	-9.92203900027465	-6.48943521745547	-6.0208178008878	-6.26235360298693	-7.45126969639095	-6.20806604796465	-5.53609047006577	-7.7963677780382	-4.59070366947267	-7.77679338842976	-8.53254490003389	-5.82671736158578	-4.69282863477986	-9.5439689335664	-6.13838191730792	-5.20135496319961	-5.577414661006	-7.91363809213502	-3.56009651518282	-11.2538398512189	-5.74432247928983	-0.484777786357392	-9.29634222790932	-9.05496707848319	-13.242331981171	-13.0751685314685	-11.2444531764676	-7.09353035086246
-9.11349943048142	-9.04042168560406	-8.04123752811963	-5.34784164308005	-6.45127323384603	-8.64359789733273	-7.36839060974716	-12.4689003467491	-7.69540905535761	-6.69025088296187	-10.6371394463078	-7.04147185810417	-13.5171728598954	-10.5894109488405	-7.29874521985791	-2.83508603441377	-6.16947853177223	-6.26157082952583	-5.33768283134	-6.28359831631119	-7.92914744827837	-5.4821837524178	-9.87573823663774	-6.38412847153082	-6.0210958678367	-6.14260155981493	-7.41533282187671	-6.2446076330051	-5.573711091348	-7.79576254524331	-4.50736356080894	-7.69665250272882	-8.38780741853729	-5.87576980913822	-4.73268238857832	-9.55659952790366	-6.11534780747355	-5.32055918428135	-5.71599019885923	-7.94035266151679	-3.62305534465315	-11.1965798987238	-5.78653501516262	-0.600032350483873	-9.26179954365102	-9.06567881570919	-13.3034281123424	-13.1230747342461	-11.1798147317076	-6.89428692848037
-9.16149054083498	-9.11143694626561	-8.06266470309519	-5.2960306424617	-6.47157679357523	-8.58504633677216	-7.27824046037754	-12.4366732866994	-7.59268595093023	-6.73474251745351	-10.6037127550939	-7.102304340756	-13.6109804576078	-10.6470887941072	-7.31787909481378	-2.69324994062228	-6.18371052347285	-6.30441531249305	-5.3132145191527	-6.24046207786822	-7.84651198615436	-5.38757589951033	-9.847550490326	-6.37323557417635	-6.10108491661344	-6.23574857142857	-7.38486588106837	-6.20080557860725	-5.44570655853662	-7.68301226785327	-4.43022990567053	-7.66126709593805	-8.30316611987365	-5.83602890366512	-4.74946627906807	-9.50791780267154	-6.13549690045948	-5.31767564310343	-5.65972303741446	-8.00060207008097	-3.69352421876907	-11.2001151135364	-5.83023404943294	-0.568906008126769	-9.30947662480302	-9.02601414235508	-13.3255126370057	-13.1009404406179	-11.1968939495845	-6.98134893798627
-9.13483584582253	-9.05720553014745	-8.14184776312272	-5.34720261437908	-6.4132874382224	-8.4875036964797	-7.29510931291215	-12.3536406281404	-7.62475849198771	-6.67788707704784	-10.5831483039701	-7.00486121620213	-13.599353585661	-10.6604097302037	-7.36468810572064	-2.63676593650013	-6.24582418278762	-6.43113439544313	-5.41585762495394	-6.22149745964636	-7.86336286160755	-5.45944707347448	-9.90938670284939	-6.50993220338983	-5.98878052526169	-6.09633001878521	-7.3630660041292	-6.14445498753182	-5.41318261925627	-7.61437760981815	-4.31127578174972	-7.59769225624611	-8.20294232728635	-5.8059783278922	-4.70225440181489	-9.54655902866395	-6.16057346686787	-5.16449100310963	-5.58530175391813	-7.77541413504617	-3.59210289897212	-11.2093523868359	-5.6716855262472	-0.562196965335743	-9.18808030055085	-8.92822499952968	-13.3016729614126	-13.118177251347	-11.1548779365712	-6.96712008725754
-9.14101984357606	-9.12618029390509	-8.18832516120727	-5.29417434008594	-6.42144254072368	-8.45831578947369	-7.2647717956218	-12.3520743863421	-7.61488576322125	-6.71332494743339	-10.7212647540184	-6.99789463725195	-13.5935218301795	-10.6856916585476	-7.4538694729529	-2.73572594588075	-6.4462515198675	-6.54011322526993	-5.52888804169768	-6.29844661347644	-7.89012958442448	-5.53043734643735	-10.0011159874608	-6.58299713845477	-5.9861276106637	-6.08841864944215	-7.27735088017487	-6.07092424370872	-5.46378011370299	-7.5482682249101	-4.3089307363224	-7.4895459982601	-8.20261689888651	-5.76590949767055	-4.74499449145134	-9.55843973887847	-6.1982438308735	-5.21349582057541	-5.56407627632793	-7.84394308410528	-3.70600606337363	-11.2791132887189	-5.69478250586357	-0.634512530567939	-9.14676740720203	-9.01952023208989	-13.3339257218165	-13.2641880774963	-11.274114659127	-7.03432588236702
-9.20983656273692	-9.15892834585314	-8.23790504839279	-5.31855962295823	-6.3876502334532	-8.48353140916809	-7.24540508603756	-12.364728231439	-7.62358981966307	-6.50888375546572	-10.6587527872963	-6.9174115354481	-13.5989998283065	-10.6737662079299	-7.42406002576849	-2.67832134857951	-6.25545491559397	-6.47303830696641	-5.45470579466569	-6.29163884251531	-7.91246311550732	-5.57510160427808	-9.99297937083761	-6.61231681877445	-5.96275948439443	-6.19398927239928	-7.27509588782802	-6.14721130768158	-5.34401304263698	-7.53236345008643	-4.3524901848768	-7.42571900826445	-8.17957041317412	-5.77852405366065	-4.55113652571933	-9.40231026143038	-6.02967714329257	-5.25881771733879	-5.64454092660907	-7.86943339671831	-3.7890845563481	-11.4028774859311	-5.79734395445328	-0.708870475519982	-9.31953700753956	-9.20373013624508	-13.4660153752447	-13.3365322565759	-11.4496355183705	-7.10008808060325
-9.26008174746188	-9.21734206309675	-8.25898838636529	-5.38136661832746	-6.39081925078712	-8.5581875217846	-7.31938065458102	-12.399149075202	-7.56072848775535	-6.60480513035843	-10.6420320281837	-6.85949233269963	-13.6191126622314	-10.6363239684643	-7.54979940406147	-2.67392695539755	-6.32691623549582	-6.56350059882901	-5.56800712735579	-6.41076819574914	-7.98535661259174	-5.60494354181384	-10.0612192513369	-6.48727625483678	-6.01294771968855	-6.18334132998745	-7.39090529183943	-6.21940089560027	-5.41966342023494	-7.60495703431224	-4.35951388975357	-7.50253970535393	-8.35348310936555	-5.74903158084724	-4.5665157289357	-9.4717230998849	-6.01071711824814	-5.45937252641625	-5.6802989277083	-7.93422030123438	-3.86331667944978	-11.4494419299474	-5.84079071059415	-0.709843567484626	-9.23178242770717	-9.14096215745977	-13.3798956246886	-13.3325555698959	-11.3902937885419	-7.04359636728482
-9.20262591426117	-9.09445490742717	-8.2242380457798	-5.30887334369679	-6.43833456186488	-8.49294166639972	-7.26971793210018	-12.4837424707903	-7.5763677470038	-6.57572848043552	-10.5286171210955	-6.88762558900019	-13.5623633360859	-10.6474082720328	-7.4449517831048	-2.65144503042596	-6.37451257684599	-6.44364524521755	-5.54153476673427	-6.29033656508259	-7.94542595592669	-5.50446186128283	-9.93906604982999	-6.49642000826789	-6.07290928278912	-6.27467856573704	-7.45678616839598	-6.24938219069245	-5.50075307677938	-7.60751783408154	-4.43159020723551	-7.53241533730539	-8.25568855156309	-5.64938390613855	-4.6064902338443	-9.46431235102161	-5.97488662859029	-5.43879253205182	-5.68759027064876	-7.86751952205533	-3.67707028530357	-11.3500410138374	-5.87521128460837	-0.662238841578584	-9.32436104493032	-9.08329581393353	-13.3279996687365	-13.1809952232781	-11.2548960612691	-6.97990915672099
-9.11120873717672	-9.07113743676223	-8.14514006008988	-5.27119091467158	-6.43786958027448	-8.55570464185436	-7.32510919428245	-12.498004417142	-7.59455246407244	-6.56538778772379	-10.5712960927501	-6.79001125463071	-13.5299009984236	-10.5178631194218	-7.38328005403135	-2.59109044408277	-6.2933169845595	-6.37540383569425	-5.42350892427689	-6.32666587998151	-7.97837265231406	-5.53204058906178	-9.8849500505346	-6.49157452077019	-6.03654363069276	-6.29542307414105	-7.32980772664469	-6.18096515761192	-5.44508899238432	-7.52551692765288	-4.4064053829889	-7.52503970535393	-8.28667139156812	-5.69424924086954	-4.61249778692049	-9.51807634330174	-5.99580817526048	-5.48493676669893	-5.76140408140035	-7.98465364039217	-3.68203878003851	-11.3711358209078	-5.84946717036452	-0.735009966389392	-9.29411738858191	-9.11070523853394	-13.404012394875	-13.222778196701	-11.2843317790072	-7.00793905355058
-9.09867431991156	-9.12080764952819	-8.1252976939425	-5.16186946756507	-6.41896718940532	-8.56405040770942	-7.34022574040064	-12.430416355254	-7.45841784845268	-6.52703810417947	-10.5926426464044	-6.81025341382696	-13.4868791060302	-10.4475936984403	-7.34848230943716	-2.48826678509427	-6.15667217581632	-6.31335425736559	-5.23349470588235	-6.02979765577882	-7.95688386089466	-5.47539338081274	-9.94511082001572	-6.3961853679468	-6.00584245653065	-6.24464277346084	-7.31269820705759	-6.13856653187714	-5.40874638546563	-7.56620042728391	-4.4985679695607	-7.56531607379998	-8.34133660056457	-5.7346462988457	-4.5958733678246	-9.42622987865525	-6.03008673085314	-5.47746338363619	-5.72807443385902	-7.93763540815516	-3.71346299328508	-11.4043125272976	-5.99595362487771	-0.782708528425586	-9.3625624382066	-9.18635587537204	-13.4551867791114	-13.2557587406393	-11.2891230807678	-7.07653947315767
-9.03591499032366	-9.05307027258312	-7.88575374359033	-5.08346371882086	-6.33650332381297	-8.59224091155725	-7.3996052892919	-12.3398141125813	-7.5297492940735	-6.48815885513951	-10.5946628881169	-6.77530164533821	-13.4800710953317	-10.3480453291894	-7.19756330534009	-2.34493529819979	-5.97213348835971	-6.16203704838701	-5.18609422007984	-6.04218191367635	-7.89932701247268	-5.42059631202624	-9.93612049233426	-6.24024875015242	-5.91357391777161	-6.14449273288094	-7.33957000149363	-6.11440492334697	-5.40209781237304	-7.60576995932402	-4.56860585799112	-7.63769576251153	-8.31091360198758	-5.69550803286455	-4.50483353553948	-9.45848363604338	-5.93213633408292	-5.59181990395383	-5.9043514094346	-7.98526124918698	-3.83755848272846	-11.5689464212491	-6.05163034363363	-0.838413903746898	-9.49782166537407	-9.17708733999424	-13.6091679277142	-13.3165039966867	-11.504317676471	-7.21032274107638
-8.86329300702768	-8.84709879229136	-7.82146535461708	-5.09979945799458	-6.38827311279205	-8.69466460268318	-7.5108828473997	-12.416677315796	-7.61241630235224	-6.66968904671658	-10.7006958359769	-6.92249443616289	-13.7126178588557	-10.5183579601238	-7.04869583305406	-2.20997102909687	-5.93306936551188	-6.04731564732699	-5.07215965981573	-5.95652042925302	-7.94037022633586	-5.43133030824598	-10.0142059208803	-6.37449200301413	-6.0702655396518	-6.28940186779867	-7.46894638230069	-6.18051983045272	-5.48870834258494	-7.65631535967929	-4.63409773494435	-7.61998752192704	-8.31792204343843	-5.65272674274054	-4.61202079854829	-9.68564327403501	-6.10928737439728	-5.41460129261549	-5.78560066439539	-8.00133569557118	-3.86322637198545	-11.5932271605983	-5.89109720438967	-0.849552209337442	-9.40928777732611	-9.25425229249366	-13.6423617912532	-13.3699121212121	-11.5118503255201	-7.18957776120756
-8.89883775792218	-8.91878701456681	-7.69926082661759	-5.10072796934866	-6.44065860636826	-8.86413629009232	-7.69882675542356	-12.595270679923	-7.7147173882652	-6.74174006045105	-10.7926224309857	-7.13323163930321	-13.8066676614348	-10.577420163129	-7.05159111070255	-2.21356845950372	-5.83046343559274	-5.99283634627366	-5.01101041254308	-5.98610901356245	-7.94233789395528	-5.36266976898787	-9.91604796365749	-6.42228514456631	-6.03967360801342	-6.25865228840126	-7.45984739600544	-6.28373323247275	-5.68000193101516	-7.69339822142876	-4.69036174758712	-7.64722061913433	-8.50032483401409	-5.81399460079579	-4.7542501039357	-9.85138467159372	-6.25364401033553	-5.54915222045866	-5.87239754409057	-8.06578775397085	-3.97265145793508	-11.8024322542362	-6.19124737343291	-1.00619696533575	-9.46713469994968	-9.34838777594602	-13.772263607813	-13.5427380744717	-11.6937161707083	-7.43845361149004
-9.08395485891158	-9.07205336596577	-7.85281946998729	-5.08265665177968	-6.59759921829869	-8.9046451889771	-7.61905580228716	-12.7706852450705	-7.72913040588748	-6.80338802950328	-10.8697562291235	-6.96012866346012	-13.7555633360859	-10.5569784728594	-7.0289210381336	-2.36218279047156	-5.82847946577864	-5.92906337334009	-5.05025687626774	-6.03254822762857	-8.0046176068623	-5.58968058968059	-10.0646603922393	-6.52251772549106	-6.08828063027827	-6.31829412199629	-7.54483915459955	-6.31840961319473	-5.70335556452188	-7.76701365131032	-4.81121561668145	-7.76873620141973	-8.58656936916622	-5.91219204513009	-4.72739868011913	-9.8168105571134	-6.21840764002409	-5.69145427534945	-5.94724311016564	-8.16077868370373	-4.03727680097525	-11.8039317341946	-6.40473463381973	-1.05140206358693	-9.65858883984452	-9.37811225456047	-13.9372911054711	-13.5644948808878	-11.673562353404	-7.4404961884668
-9.19988598021757	-9.20224411579748	-7.97859438691087	-5.16528824085324	-6.55694157659751	-8.84674543501611	-7.62375569873095	-12.8048216900785	-7.62736748795434	-6.85406102761948	-10.8495703522495	-7.10676661349108	-13.8774455387994	-10.6106622778333	-7.19384646519261	-2.34326934984521	-5.89219915217134	-5.97884092289982	-4.90261105281405	-6.08119149493019	-7.9832932830959	-5.51972045454546	-10.1305015350991	-6.4690356516657	-6.03562318459556	-6.3454189010989	-7.54793038893645	-6.29691317298828	-5.75950688818349	-7.75775403726707	-4.74819298945154	-7.69354631404959	-8.54705428493297	-5.87770827067669	-4.8547909305486	-9.76322108448208	-6.26151258780699	-5.64016265310169	-5.92443981256496	-8.05403192485933	-3.91394290423591	-11.7961211533519	-6.38097544295242	-1.0791358838003	-9.57644241807984	-9.42400218680944	-13.9441711121354	-13.6367905274575	-11.673296844559	-7.45536267101867
-9.25659006905163	-9.15620585212188	-7.9845810200515	-5.25246300476548	-6.35199379253563	-8.78040663603598	-7.54495952040023	-12.6272195726021	-7.58136944893091	-6.8015355149965	-10.9140050906618	-7.05053241456899	-13.9253630949089	-10.6395922624897	-7.22568711226672	-2.37095262883915	-6.05011848268684	-6.10205448512026	-5.16517308730933	-6.08942560156072	-8.11947164693987	-5.57945391340988	-10.204940178992	-6.49395315798821	-5.89408786220637	-6.23220959171937	-7.44043786533572	-6.24303660325926	-5.6911530773167	-7.62137274942999	-4.7320487162607	-7.75102980041548	-8.41988748389486	-5.78397272250392	-4.78338938691116	-9.87172857312229	-6.32343495895079	-5.68377545378865	-6.02984796357628	-8.2128959743977	-4.05981616027165	-12.0406711996616	-6.4181528692603	-1.15860666139924	-9.70649473820969	-9.57276169216254	-14.1448188686866	-13.6859792266744	-11.8406178185913	-7.49357188477124
-9.13339093956305	-9.18163683543933	-7.90121221076876	-5.2216551406178	-6.31097730465226	-8.51174007644811	-7.3649272679419	-12.4593676922181	-7.59166130760986	-6.60084012585327	-10.9820510434048	-7.20088440212373	-13.937455965311	-10.5810905494312	-7.25569693948416	-2.38401096458735	-5.97266450228999	-6.0597273782068	-5.08226823529412	-6.12679347160122	-8.05530052394522	-5.42937472283814	-10.1639441313403	-6.3737240014971	-5.93228473626314	-6.22716263959391	-7.39905507065756	-6.17165247780112	-5.57281854957377	-7.38488259190867	-4.50352419056585	-7.60159385451956	-8.38713370390018	-5.74867305400086	-4.79154330246512	-9.57892368438871	-6.35006459287127	-5.74696771107151	-6.10591068925296	-8.25841309687225	-4.10853627642473	-12.0356156251675	-6.53286494141571	-1.1593611100041	-9.75142325581396	-9.68706322687916	-14.1008695377321	-13.6589581034914	-11.8427112936668	-7.49163846820015
-9.13856483523942	-9.16788269810628	-7.86746874439195	-5.30097271184228	-6.30909934393258	-8.43470461868957	-7.39607289567723	-12.5172772616248	-7.53828473771075	-6.4828518951812	-10.9849671875738	-7.32511815909968	-14.0187049509927	-10.8496771877064	-7.21285226590305	-2.51163025210084	-6.00822664188036	-6.15631899137636	-5.21195760388559	-6.15663884251531	-8.14850995940771	-5.48046261430877	-10.1727747035573	-6.39283742582697	-5.9050127407602	-6.22281323131254	-7.37621602616496	-6.08609808981216	-5.44531588860669	-7.37630258482736	-4.50100605593868	-7.63063868924831	-8.37327645419403	-5.79767508290376	-4.83102653501046	-9.89683006609668	-6.3629225227731	-5.81532159428514	-6.115895511068	-8.29834358944936	-4.32292919807869	-12.262786365642	-6.56183347688481	-1.31111262798635	-9.84851386301953	-9.74591555869811	-14.1405827250365	-13.7762385421031	-11.8862283826143	-7.53073735459688
-9.19387873371787	-9.09365841578321	-7.88042090265044	-5.27955323805845	-6.22687895133323	-8.36891001697793	-7.37310419734152	-12.5019989046365	-7.51417080571025	-6.58414030450231	-10.9512364491256	-7.32756020435712	-14.1749126505485	-10.8335387354976	-7.24738796786093	-2.40950780312125	-5.89340237043798	-6.04639663239731	-5.20505019126669	-6.16887375933231	-8.06957787736103	-5.52521755704983	-10.069636945765	-6.46926964941082	-5.92143692832165	-6.14893722488037	-7.26755062782271	-6.09404744030467	-5.35675631406136	-7.40312551010526	-4.46753668691556	-7.55518463669803	-8.28517645061991	-5.77431950663174	-4.77819548811002	-9.84508749116404	-6.27186554454294	-5.80694892943983	-6.03861050870616	-8.34968804379258	-4.29235117383262	-12.282368672299	-6.7038570278241	-1.31292914174782	-9.85378396547189	-9.73952463468252	-14.1102643906733	-13.7325074587208	-11.8219241050448	-7.62437654510349
-9.1300163406874	-9.01449584384188	-7.6648165732883	-5.13582519213235	-6.15148156242978	-8.30606730911787	-7.44080653385156	-12.591238380785	-7.58538574676016	-6.67064504184717	-11.0734906074619	-7.25121624734137	-14.0948039557072	-10.8313308691398	-6.97289366548305	-2.29002460299709	-5.76278365122616	-5.84358783894989	-5.02536830298928	-6.05397688727385	-8.05264914054601	-5.35517753001716	-10.1223838383838	-6.41991290302795	-5.85304375810392	-6.09274105263157	-7.25332301005694	-6.10185243130031	-5.35109407304423	-7.3673913734377	-4.39817646461569	-7.53673515808628	-8.31212554809063	-5.90110113994663	-4.79330956727493	-9.96985979967121	-6.20674804564323	-5.84978004538746	-6.12174181091524	-8.39118242198955	-4.36890707427776	-12.2538949403134	-6.81713930835312	-1.36449434061335	-9.86741328750202	-9.71994700036805	-14.2948765221587	-13.8719167056546	-11.9524685928555	-7.85869989095406
-9.11548755307122	-9.07795698785496	-7.67252243751509	-5.20131207729468	-6.26592788153105	-8.5142772912512	-7.6763415189828	-12.6848104027689	-7.79099793719372	-6.61907872178972	-11.0154937358909	-7.32035518944835	-14.1141590682898	-10.8289027781649	-6.97002462322048	-2.30964437486022	-5.73025986605992	-5.80455596704832	-4.939830061703	-5.94738251937449	-8.11165057389527	-5.34657865875133	-10.1610926657883	-6.46027030158747	-6.04256797285311	-6.20750644067797	-7.31232303966343	-6.159600303396	-5.50281226781858	-7.51581950768189	-4.55684639242392	-7.63448573234044	-8.44944569753589	-5.98517286557124	-4.92691438547775	-9.95621150939565	-6.26299754042596	-5.84810227095712	-6.13009954751131	-8.4697785858764	-4.35327750927714	-12.2107892325718	-6.82022888375234	-1.44997473020429	-9.86304559434522	-9.74069985484651	-14.2193501132717	-13.8692680263649	-12.0150748933859	-7.76425283364071
-9.0421369253907	-9.02539543788519	-7.60767558490018	-5.11941958809478	-6.21023783920737	-8.54968421052632	-7.72342173288654	-12.7077982458778	-7.81047374687128	-6.70846196805164	-11.067563521431	-7.26318984409598	-14.0967376088719	-10.8630570781672	-6.96024227765239	-2.14091728506788	-5.55640598132325	-5.71791117765247	-4.88540123629112	-5.89470759492935	-8.04858663252064	-5.31955583516829	-10.1886971286845	-6.36933245433087	-5.92514284163977	-6.17763418724871	-7.36894585689453	-6.28285245596182	-5.49462445785334	-7.63515884412189	-4.64396217023394	-7.59993873118949	-8.43990379946293	-6.03827471362969	-4.92536727723977	-9.98897895277791	-6.29420936691887	-5.914666907544	-6.26680674897422	-8.44850449019805	-4.29556563968799	-12.2743920656973	-7.00146135521577	-1.52165155014204	-9.8847072900124	-9.84976557528996	-14.1893579992706	-13.9413759193407	-11.9755143156098	-7.8062242272227
-9.0500228728899	-9.02421589109477	-7.49274156791845	-5.05215605183347	-6.25812580004414	-8.60567739621626	-7.70142173288655	-12.8850628910641	-7.83293956490539	-6.75906025404835	-11.2269469729882	-7.30134767044281	-14.1113581725747	-10.7738348418571	-6.88954646073005	-2.12494307990777	-5.50532251529764	-5.69672662270518	-4.93487043155907	-5.88978609170623	-7.95616888244185	-5.28199569151228	-10.0363819999043	-6.40420288008156	-5.9153280877867	-6.19900235294117	-7.36033752420797	-6.30531285232074	-5.4008243746435	-7.5694768521483	-4.67868925861336	-7.59198544402305	-8.54306373549105	-6.16426499049445	-4.87656119851242	-9.78585589412915	-6.28801374394671	-5.8843304585859	-6.14225048006769	-8.35759396007438	-4.20460433047933	-12.1449218994281	-6.8495737316743	-1.43743925868768	-9.73812840352275	-9.7202125297045	-14.0803088539714	-13.7940341381482	-11.8704086135704	-7.69247946884333
-9.0359792447235	-8.95764261810938	-7.55890662325214	-5.11627611794572	-6.38971951491249	-8.64544232922733	-7.73481035847896	-12.8871813168286	-7.95234666586532	-6.89378662968563	-11.334138395088	-7.28798852458546	-14.1508616749563	-10.7285681355936	-6.92683338760671	-2.13966229482447	-5.5242627209936	-5.71566643251129	-4.97706208848546	-5.91529080329961	-8.00168197106952	-5.26694080338266	-10.1797270780611	-6.41866984597538	-5.82118229513143	-6.21200687463213	-7.46364203986295	-6.35340614703082	-5.46777310844904	-7.66481444228993	-4.74097959183673	-7.51243108966703	-8.52899121506926	-6.158674264913	-4.90212733607856	-10.1577472028405	-6.44314971692354	-5.98418673111174	-6.19126633778852	-8.44118250353673	-4.31777681062786	-12.132025856353	-6.92389755011136	-1.48458036992183	-9.7903172040665	-9.82341163480482	-14.0762729275626	-13.8896868534112	-11.9863482671515	-7.73154313338277
-9.16820038626228	-9.02012091289442	-7.76222759053595	-5.28568221800014	-6.55520111251076	-8.76393546680772	-7.68825740790181	-12.8847747089092	-7.94056787635731	-7.05552268574418	-11.4092015316878	-7.28167959809412	-14.1366221854565	-10.8498105188927	-7.02504563055611	-2.23995757526312	-5.69826421234841	-5.89968689247242	-5.16178960305504	-6.05088406740747	-8.00885594916516	-5.29026523135885	-10.1745113008538	-6.37858406491826	-5.86304307887482	-6.22338976744186	-7.52852479782916	-6.47680462106204	-5.52735727709501	-7.84510890169252	-4.83184638177161	-7.66404656654129	-8.53643809022632	-6.16434084596863	-4.82976643382293	-10.2042558069875	-6.42957934230853	-5.90716204922193	-6.0481557125587	-8.54405681780407	-4.29062089457613	-12.0788286849075	-6.97122097018571	-1.41606785186695	-9.71935314954567	-9.77922029673113	-14.092877926674	-13.7872154875799	-12.0548437600139	-7.58686725047502
-9.24514586043055	-9.05883950335235	-7.87054101561986	-5.2553514739229	-6.61991149142986	-8.75597355869802	-7.73357984021488	-12.8066750081037	-7.84063566658422	-7.01952368766789	-11.4080590156234	-7.14548769184983	-14.0917782088843	-10.7889721965387	-7.08044164554594	-2.20989426656739	-5.68886600416734	-5.96797819036607	-5.26235230576015	-6.14938475223341	-8.06512437282362	-5.35878183924998	-10.2610943342372	-6.34737657954227	-5.93280712214901	-6.33202301624128	-7.60981145478543	-6.4575183766082	-5.4226798223536	-7.8432112728284	-4.83153834695024	-7.68571006915162	-8.49409355670041	-6.21279074146133	-4.94782084257207	-10.2042083919707	-6.38838361016935	-5.9814947722391	-6.13122648534807	-8.56050796161772	-4.24659440648213	-12.1418565013886	-7.06304203680337	-1.49543747181143	-9.88177208409588	-9.8301769132745	-14.0515330945834	-13.8080368362144	-12.1785621726447	-7.71316056405258
-9.26566863270778	-9.09583743676223	-7.89602031217737	-5.24917900138149	-6.58340192060455	-8.66785263157895	-7.60780398544627	-12.7479668237617	-7.75854074023399	-6.82680557002879	-11.4021324193651	-7.09172366368683	-14.0828679376944	-10.7783391434145	-7.00888855228517	-2.18404654169361	-5.79701734480531	-6.05518670062327	-5.31114289980829	-6.22086276109036	-8.1281596553183	-5.49892750287687	-10.2602565061398	-6.40468220338983	-6.01047735162866	-6.24078662927649	-7.50485493296689	-6.20623300462894	-5.23044887798807	-7.83619816656633	-4.60139754014813	-7.54921354031947	-8.51945096011377	-6.11400133998362	-4.89993416083274	-10.2137799681613	-6.42914073743514	-5.97511768196853	-6.24637671553618	-8.62431801183393	-4.17449084697642	-12.1719032987844	-7.10977570337171	-1.54321559058955	-9.91597712964152	-9.88998748619801	-14.0547738980579	-13.940718206589	-12.1315855642882	-7.80075940764013
-9.09222880921081	-9.0027116827019	-7.82106879908701	-5.3388187134503	-6.43509342261583	-8.67008796121578	-7.66134467301696	-12.7043319244033	-7.81799129382762	-6.8914473615533	-11.4035719236049	-7.09897160889885	-14.0020323767227	-10.8380159078099	-6.85530911978833	-2.05153643546971	-5.71623992599498	-6.02035859152044	-5.29292194373401	-6.16937185989287	-8.15639306032451	-5.4251590909091	-10.2424090909091	-6.41795817741581	-5.8536830138062	-6.09775319352905	-7.30152360433826	-6.05168093231873	-5.04916517659655	-7.60287115923705	-4.6155663607725	-7.54287693589832	-8.60664550587197	-6.1546462988457	-4.87054136516325	-10.018325555056	-6.41415014872503	-6.03591003824667	-6.26718966062243	-8.77202072020219	-4.21892345222635	-12.1654598711855	-7.23583975759596	-1.5949483816168	-10.061121751026	-9.96011232823706	-14.1074632460257	-14.0896408033827	-12.2625180124887	-7.86813904228572
-9.11197208098363	-8.99551207233074	-7.77659611091544	-5.23710980775497	-6.38831834662798	-8.69412613687194	-7.62426972356797	-12.8195045437776	-7.97302654481724	-6.96901994335884	-11.4086885839995	-7.1316456747964	-14.0366232533407	-10.9551294166575	-7.06851060833966	-2.09029926422935	-5.65062732938708	-5.97206102428288	-5.19172198494563	-6.00728655183599	-8.08354215242226	-5.41123933209648	-10.2939673868732	-6.38157195494264	-6.02121074698384	-6.1675397414806	-7.27142794737357	-6.0303502747389	-5.01547985402546	-7.67326123967887	-4.60579755648078	-7.65620555224368	-8.62547278464928	-6.18905221531335	-4.8544679226443	-10.0892643035963	-6.55291847274332	-6.01623273785711	-6.31958078667836	-8.83369534068296	-4.22685805709	-12.2882506126626	-7.40902220385097	-1.66868488232161	-10.0745480700072	-10.0389438886472	-14.1263779761414	-14.1955328852294	-12.3586421992712	-7.98107693585031
-8.89684873221026	-8.85689860126196	-7.66937203314729	-5.05017649418371	-6.23971805055101	-8.78221035949621	-7.60615733805692	-12.8714687743375	-7.94214996380533	-6.94209463825759	-11.4475464319526	-7.23115239160686	-14.1138099662052	-10.9910929561891	-6.76499488428745	-1.97573806881244	-5.58954914643383	-5.94704906256039	-5.09575016555125	-5.91340789826047	-7.97214814738777	-5.40429545454546	-10.14681660536	-6.41566986734987	-5.82423634942615	-6.01942344827586	-7.28159470404057	-6.09389846710593	-4.9982849208798	-7.64281349672653	-4.68019586280342	-7.77423488518255	-8.63428567980206	-6.20101660401001	-4.91985540776561	-10.0080994425544	-6.64919986140976	-6.08971358548493	-6.37939492233797	-8.75591049088846	-4.16728451809375	-12.3177184524469	-7.18684813834665	-1.65092004252655	-9.87822766681722	-9.99034786029675	-13.9937519246426	-14.040305683991	-12.1536873595474	-7.78562218697108
-8.73234915218829	-8.74217206280102	-7.57347325966824	-5.03237347954875	-6.25918009778006	-8.83341699572673	-7.75417723825073	-12.914544799436	-7.96034162615367	-6.99584658120805	-11.4025910075848	-7.14912132541577	-14.0421022132902	-11.0121667906349	-6.76423302225718	-2.04592674805772	-5.51743275302257	-5.86234419700343	-4.99106623335891	-5.90767202501907	-7.83049363612553	-5.31455869957857	-9.95046694214875	-6.38307854485325	-5.93886475025623	-6.12757423728814	-7.33627334774826	-6.25837923445447	-5.02606499212527	-7.72288601305134	-4.63844989681266	-7.9121235009932	-8.75613052044365	-6.21346228023589	-4.92161109319735	-10.010159074367	-6.71114005418057	-6.08403668499217	-6.40099465639689	-8.837516306077	-4.20737676466679	-12.2447187574689	-7.2890660894372	-1.5528371076692	-10.0124674701946	-9.89451140075895	-14.0354730465041	-13.9275267475303	-12.1736201276592	-7.76554461596997
-8.65692660372227	-8.63848878811357	-7.56657628886137	-5.00371701695803	-6.29381203318407	-8.85340878679751	-7.77846799623173	-12.9112515370293	-7.98791837802141	-7.09451361054331	-11.3332364145748	-7.08110235708199	-14.1474419355571	-10.9847416455011	-6.81376254685335	-1.98979300074461	-5.3407963537537	-5.71780052211003	-4.90850881152461	-5.80590411707059	-7.68914930946932	-5.1317318402829	-9.91735217808289	-6.37921933210272	-5.84609259601364	-6.07666166182452	-7.388581434994	-6.29966242451076	-5.06316531612508	-7.81980243404917	-4.87863106207149	-7.95071528529559	-8.75223720772619	-6.16052220102495	-4.8496488387973	-10.0828602220224	-6.81639882169809	-5.97125981905031	-6.22948958082774	-8.69887636069304	-4.08971347085198	-11.946690500739	-6.99291293472675	-1.47069209008904	-9.74963678119913	-9.83373678760995	-13.879794071448	-13.7626772727273	-11.8470934477891	-7.5787742142345
-8.57678548172309	-8.50774353901621	-7.52298910532513	-4.93994112489039	-6.20678409456485	-8.78832085331035	-7.66240372010327	-12.9310353250609	-7.91641904257775	-7.02411759121723	-11.2923219616996	-7.04926875736288	-13.9616570760538	-10.9087215876722	-6.83636051105999	-2.19044465030107	-5.36807710917008	-5.84794419700342	-5.01456741373644	-5.75253450803122	-7.70040989747324	-4.9562464512232	-9.8407591437074	-6.29882109227872	-5.89567189676006	-6.1457533706607	-7.28951305932243	-6.15698429159966	-5.06977410948057	-7.85481055900621	-4.8100185528757	-7.89995991622942	-8.73047294526261	-6.05884638726862	-4.87126038048121	-10.0390616819665	-6.85307729144718	-5.80159378797553	-6.0250557544757	-8.48473335666269	-4.00191267954467	-12.0159150631477	-6.7728540718505	-1.33261667367887	-9.61291984774812	-9.79272607865725	-13.6775489897869	-13.6370934823877	-11.6586909272392	-7.46840544172893
-8.76959415437712	-8.66428567796827	-7.6139251520222	-5.05963804210666	-6.39330330903401	-8.97631069061243	-7.73652811586526	-13.0478786221584	-7.97976999899695	-7.07796360739592	-11.4479089185937	-7.14622290939821	-13.951507678745	-10.9669018538453	-6.8809815350622	-2.10918101002459	-5.51741434429547	-5.95680061645398	-5.00091562708102	-5.91653205380439	-7.86167595392066	-5.12171260997068	-10.1069919698622	-6.39001548493117	-6.05209665585876	-6.18651805380653	-7.3792364743305	-6.26297666544808	-5.24371711423497	-7.97594736432076	-4.99272830287028	-7.92984655485938	-8.73365074156079	-6.19930827067668	-4.92092083721501	-10.2524084281956	-6.92912512450664	-5.79174362185335	-6.22018804393825	-8.45535914393221	-4.07278186675888	-12.0062200166957	-6.74083593873695	-1.35226320327399	-9.59888984591827	-9.77362255398439	-13.7237646878476	-13.5924548562549	-11.7064548847986	-7.58126088726387
-8.73715128795402	-8.5825800732763	-7.74765091572704	-4.96519980235934	-6.38826622307586	-8.95198117699784	-7.80458687050122	-12.911738206398	-7.98715556048342	-6.9923298608945	-11.2774866948193	-7.03826367065468	-13.8904287790228	-10.9644411569793	-6.94441926894686	-2.20634760341906	-5.60321078252672	-5.99251318003058	-4.82443553496989	-5.84905394401406	-7.82875963700325	-4.98503984856574	-10.2227188034958	-6.58091449382668	-6.09030985726672	-6.18869810945273	-7.45864286240092	-6.33483643793459	-5.16282477455712	-7.90092198627687	-4.9806109081187	-7.86663981534025	-8.67895846864791	-6.05390784241115	-4.91050560569626	-10.165799081896	-6.81437092829691	-5.7737788144805	-6.17278038155141	-8.34776337065625	-3.98234156038906	-11.8041859769935	-6.45110279028603	-1.36942739796213	-9.47182415857129	-9.7502825638161	-13.6546215739312	-13.5727329209734	-11.8220164923844	-7.56509740780136
-8.75365227836366	-8.7176481894504	-7.77255216196534	-5.05464646464646	-6.39643040821909	-8.98118137926925	-7.82968783764271	-12.9252691183936	-7.99055532569027	-6.96035525347719	-11.3437019348579	-7.01436916945396	-14.0253231048163	-10.9806800004739	-6.9574924964016	-2.03226218053393	-5.82860751555081	-6.03705030599782	-5.00612587644103	-5.95693393084766	-7.84285509020276	-4.82431548938867	-10.4358689123377	-6.6122676872608	-6.11968027064593	-6.29251221967963	-7.51447009682462	-6.23008982553907	-5.14470632187262	-8.01033506760873	-5.03045742434904	-7.84319086375082	-8.61706403729857	-6.09415109527804	-4.88954992396189	-10.2731424093678	-6.91881387205497	-5.65040153774124	-6.1560057544757	-8.32573232549447	-3.99325741384485	-11.9125020170426	-6.56620665774706	-1.41202040200856	-9.63321201424836	-9.88534523093404	-13.6216661042557	-13.4386577432618	-11.7407454588595	-7.59079117285984
-8.74378388694506	-8.58078281121157	-7.80685502761793	-5.12205190592052	-6.36134932769511	-8.95881628599801	-7.82673317116514	-12.8624321835518	-7.95535877032535	-7.14835364551158	-11.2529042166266	-7.01783050158166	-14.0314986786392	-10.9917726964757	-6.91865205955687	-1.92824474076228	-5.78605637849888	-6.00856163063749	-4.91093559073487	-5.88457311481577	-7.87858028934111	-4.87834873323399	-10.4190108397167	-6.62489041410202	-6.30073533030801	-6.22531999999998	-7.41088394218029	-6.19977005143761	-5.21382507235116	-7.97864031857552	-4.9706527816606	-7.81783683687116	-8.61679812454441	-6.16797753137706	-4.81159986355109	-10.1077411267292	-6.77468626891076	-5.74652775059875	-6.02240247304282	-8.16826753481656	-3.99419791249202	-11.956433034242	-6.43163813588542	-1.27814494924002	-9.50192135777677	-9.8466101989748	-13.5749589494968	-13.5271388971684	-11.8411199106415	-7.62823272197861
-8.73313353337003	-8.62315495697786	-7.85547625853894	-5.17245600804424	-6.30397108519377	-8.80505940512934	-7.79238802502137	-12.7785791114963	-8.12159328039899	-7.19261474530942	-11.4519691072558	-7.12824313189594	-14.0411917989957	-10.8481331076831	-6.74219488428745	-1.89183014614994	-5.84021690184651	-5.86642934780943	-4.82676916987355	-5.91161390964227	-7.94129167873638	-4.90866465984347	-10.5373848932524	-6.64268545014308	-6.30086807367084	-6.33041613130128	-7.32121505054384	-6.31543534443891	-5.2920567428616	-7.93794885253548	-4.90415903152185	-7.6342143001123	-8.50119956451835	-6.16700450009782	-4.93349277887847	-10.0451026673185	-6.64243077441239	-5.74047038372021	-6.01649945195469	-8.28190676990764	-4.21759958524297	-11.9630144515096	-6.48199301103789	-1.27511262798635	-9.5695244398027	-10.0442870813397	-13.7001360197266	-13.4271332872451	-11.8282656264865	-7.58377578824445
-8.78461688445602	-8.59821476202364	-7.72175093617276	-5.03272664533534	-6.32620168400369	-8.74913185847777	-7.79050829688016	-12.8939360390316	-8.0826576446062	-7.211217047691	-11.3431471541119	-7.1380054226742	-13.9107106541953	-10.7195823722335	-6.83018434687966	-1.97003460207613	-5.76204128811377	-5.98591811734667	-4.76744439964271	-5.84664588973164	-7.87966509973541	-4.8716397941681	-10.4455460979869	-6.50113013798537	-6.17290509848449	-6.23386189944133	-7.3009487695161	-6.31104711967041	-5.26824872014673	-8.08455288961756	-4.84392726767026	-7.56280454755213	-8.49971833529428	-6.22712182999872	-4.76291879377149	-10.0284404306033	-6.6307304810249	-5.72381153434093	-6.10585856073582	-8.23054018137297	-4.13119978707629	-11.974285618816	-6.32626868413198	-1.29081187610665	-9.53076148810894	-9.93677201398796	-13.6634068594072	-13.3275133291782	-11.671489084525	-7.4841604867532
-8.78279094125383	-8.60766307778786	-7.88197469270088	-5.00129306308115	-6.38052152301365	-8.80340383669455	-7.99535955672074	-13.0175330143996	-8.06766662878051	-7.18975505576501	-11.3949182590777	-7.10576529128131	-13.9548434539062	-10.7965465200548	-6.95096225588867	-2.01586337760912	-5.77758891438405	-5.90345148997591	-4.70764731649432	-5.76604876826754	-7.75478827098079	-4.64953224374707	-10.3603422938157	-6.33156555794109	-5.99203151857124	-6.16565488102146	-7.22226096219356	-6.31324567339792	-5.24681639443052	-8.10422451207152	-4.82951126885537	-7.6063993188292	-8.54169147314932	-6.19756623074145	-4.79297239434356	-10.1189749161865	-6.72409444317716	-5.78388508588399	-5.95891724171211	-8.04876817593489	-4.11218230523714	-12.0183670375474	-6.1492778318015	-1.19132615111802	-9.55419219199793	-9.98795788508299	-13.7105425667778	-13.3289136086084	-11.621631627089	-7.45545681409097
-8.67012804693372	-8.64095856352279	-7.94291239836908	-5.02443126468397	-6.5262896372565	-9.11250498731621	-7.8961179223819	-12.9562114728008	-8.10221227179719	-7.16006118303708	-11.4693952200906	-7.1213774747221	-13.9641052340658	-10.9223016220956	-6.95522009437149	-2.10021365472848	-5.79619225464396	-5.87069702224335	-4.80911086803148	-5.82528528565881	-7.63435544045727	-4.59468463760143	-10.1848625792812	-6.22355012791814	-5.98004856002468	-6.08584495885902	-7.33405944511739	-6.40142492538799	-5.35176854688835	-8.26503114819155	-4.96300123918455	-7.59374522153858	-8.54895761115213	-6.15815599908406	-5.05120720363893	-10.1943779306033	-6.7299348636629	-5.94306567440427	-6.1346949406765	-8.28437027017572	-4.37713318495529	-12.2407980713276	-6.6092694509378	-1.35173020518349	-9.81222897063914	-10.2469637998263	-13.8723564655282	-13.5319185314685	-11.8597401066378	-7.70570030196338
-8.66452692416506	-8.74305717442619	-8.08158910902817	-4.99858398571625	-6.49395741780416	-8.99032214156081	-7.94555760892944	-12.9801645855685	-8.12040070154926	-7.09881313798647	-11.4527499187846	-7.03632714723728	-13.8271559242509	-10.9781630334115	-6.89292450912574	-2.18696773699721	-5.82033899499743	-5.98105173635719	-4.69162294788101	-5.83476618333927	-7.67210229238955	-4.61847567401647	-10.1034400643604	-6.17536294342779	-6.06400850633931	-6.17704303206996	-7.34700877853462	-6.65677507251287	-5.31385815017152	-8.37288594173738	-4.96427721088436	-7.57974517119244	-8.58615067501205	-6.32475156964576	-5.05579006978704	-10.1566209645287	-6.81822922789206	-6.01919139447429	-6.0993935578488	-8.43200061849355	-4.16472998443495	-12.4151456848069	-6.55106658355158	-1.33439663753289	-9.72440271558573	-10.3148686483795	-13.691985807951	-13.688223017134	-11.9663454046087	-7.74313462341911
-8.71307020045693	-8.67077816170892	-8.08008511801743	-5.00019841269841	-6.69211568882068	-9.08891356832448	-7.98758898027329	-12.8887019636833	-8.02374464094319	-7.09440054282581	-11.4454509924937	-7.00062755948765	-13.8767704869958	-10.9952278893767	-7.04696711327649	-2.34920302415637	-5.80669901646546	-5.98104458617017	-4.75596081543002	-5.94330550918197	-7.82902135126604	-4.65069880917805	-10.0268128108216	-6.07693922915096	-5.93196317475438	-6.09231999999999	-7.48188230883707	-6.81184338380093	-5.42705678893696	-8.50500870862591	-5.02698601238247	-7.65400471748306	-8.65367979663336	-6.29540854922822	-5.01293187881615	-10.2028804607707	-6.82824860469227	-5.85217910132929	-6.07341133446471	-8.24137908803188	-4.2482023495229	-12.408202623899	-6.20511340442309	-1.27446430382427	-9.61474952344644	-10.2164766652471	-13.7288116106143	-13.7619761517846	-11.8216870714638	-7.66516416315672
-8.53866840255818	-8.3894825565752	-8.02530804343816	-5.20642512077295	-6.69093577710533	-9.17365196979552	-7.96862681455623	-12.805639957485	-8.03667424293324	-7.06177210975767	-11.310334033829	-6.95659498600965	-13.9050073009665	-11.0034833857428	-6.91357285142075	-2.29924443213735	-5.90884800453846	-6.08043713309423	-4.82368931199335	-6.02664476317842	-7.88007566778873	-4.73677299945564	-10.2420242562455	-6.08576334785512	-5.84384046983834	-6.13563874630395	-7.57716995216004	-6.70628331727241	-5.47413889883462	-8.41906226579743	-5.04285996751642	-7.62882092129192	-8.68836028464928	-6.21426809210526	-4.86471091146805	-10.0467315605799	-6.79529658159099	-5.71978779032098	-5.91033062078586	-8.15885708865192	-4.28130727790919	-12.3505386418607	-6.44846010890722	-1.26627179928498	-9.33015662078785	-10.2348722049864	-13.5851051996764	-13.6097865504359	-11.7373078123142	-7.7731467465043
-8.62986863270777	-8.46404301277486	-7.84564754129485	-5.27886138937995	-6.72767980992444	-9.09103082825049	-7.78712329190658	-12.6809720176477	-8.23113846990335	-7.33230208157344	-11.4571039179264	-7.04060138008623	-14.1184405561631	-11.0129354249125	-6.67800773659862	-2.06120193838209	-6.01511951413926	-6.15071689472824	-4.94078277315773	-6.00872241544993	-7.8812913005156	-4.81640117041671	-10.1653438735178	-6.0824908068811	-5.96244337186246	-6.13004368421053	-7.65070319882137	-6.72870629264781	-5.59746859434919	-8.40786377276851	-4.9059303200673	-7.59680313380787	-8.54966688915588	-6.27626065162907	-4.95988603333985	-10.0802073717371	-6.67060855890752	-5.91550855100407	-5.924687793752	-8.15275145459185	-4.38937479444192	-12.2730261782373	-6.54784567691251	-1.33503115368955	-9.39915497958459	-10.3591283354183	-13.667079291564	-13.6554782789729	-11.77652549471	-7.95218863349356
-8.82849261974181	-8.79183501740739	-7.76931798505179	-5.36412543637896	-6.95599630229302	-9.25761365687615	-7.74837452258611	-12.6978507022687	-8.22020648946214	-7.40757857719745	-11.4767489957879	-6.92758818658279	-13.9520249172232	-10.8454700919565	-6.54049639182514	-1.86491231586331	-5.99385553734716	-6.21541471194655	-4.79958464396285	-6.11362808982714	-7.86144323406529	-4.86700675644192	-10.211309495358	-6.03674051747759	-6.16070891371839	-6.13504805139186	-7.65527989044093	-6.81339226678796	-5.53285767322398	-8.60728207324909	-4.99589267874981	-7.57356599904216	-8.47329285946996	-6.21988762352723	-4.98706748945036	-10.0344402508334	-6.43523184120591	-5.72731387260031	-5.85304518487974	-8.02835295077558	-4.34873940221393	-12.3252046680293	-6.57541126818137	-1.28823667861926	-9.38194691052123	-10.2547924002416	-13.5414028710655	-13.5388525291152	-11.6786613673916	-7.64175688165359
-8.73487186372555	-8.78947301627706	-7.81186035676778	-5.29727733434689	-6.7475715783151	-9.06757672684977	-7.49528459002939	-12.6207443636131	-8.12778002907104	-7.12589498245212	-11.3458616678919	-7.03466205142958	-13.6938178815404	-10.9272260281431	-6.39476774860907	-1.83787594415198	-5.71196161940241	-6.12697176888634	-4.90876904150492	-6.04545653893024	-7.74711317580949	-4.81677902325811	-10.1212349695033	-6.12746090429618	-6.18682527070896	-5.99647686274509	-7.44619412743882	-6.89026079917844	-5.41463154242997	-8.32498417716186	-4.8883024566395	-7.49502179591486	-8.42341191931671	-6.13685459655529	-5.01778820636726	-9.89890489370644	-6.28731847274331	-5.92136259347059	-6.09841848384305	-8.2094306755218	-4.50209677101675	-12.3203772487003	-6.77918161477648	-1.55361771963604	-9.4478973801222	-10.3336012415721	-13.7460905100867	-13.6908862335225	-11.9147599987987	-7.93906431590935
-8.92235471407823	-8.84918688731167	-7.95118524408525	-5.25966907223198	-6.81219528493217	-9.02619341620754	-7.43656294326119	-12.5495183688945	-7.92875638464858	-7.08390041541959	-11.3613689913368	-6.87932706906702	-13.661335607855	-10.9080031811156	-6.47075488428746	-2.03440345629777	-5.50254379485274	-5.86858503957806	-4.71790822843423	-5.90757401176373	-7.84486146194714	-4.858711059641	-10.2127422436718	-6.28021877774264	-6.27209950540283	-6.16376751381214	-7.47017464382837	-6.79063961665499	-5.36599764027907	-8.21403726708073	-4.91584772370486	-7.5943076156208	-8.29753472149227	-6.15763127230801	-5.13464681659805	-9.93781092859125	-6.13515664370786	-6.08379766222132	-6.03937963628649	-8.28006764229236	-4.77702882171152	-12.6034584118479	-6.95257053589335	-1.70527003986467	-9.40448198985837	-10.3486382594565	-13.8845904679647	-13.9245190394511	-12.071160106213	-8.05989571769771
-8.84486863270778	-8.69069134511802	-7.66703438430922	-5.21213273676361	-6.77289525996863	-9.06043421052632	-7.41256780030228	-12.4495791843891	-7.92686509218045	-6.98191106454423	-11.4011291906034	-6.85937798121608	-13.6266216947485	-10.6523347529625	-6.60672016976869	-1.91687747637915	-5.50928799905225	-5.95045502893446	-4.65006331837921	-5.85325678151547	-7.96182456136318	-5.13485825583095	-10.1913765684342	-6.46510034498275	-6.44700712562914	-6.1127663894967	-7.30523940454224	-6.805848382327	-5.37913922434032	-8.33083070988966	-4.84930803401723	-7.74344212971779	-8.30788059935402	-6.16490401535754	-5.08714934533707	-10.0419782009954	-6.04186970312594	-5.86800363638097	-6.05704676178772	-8.29872435495085	-4.86405238516748	-12.5290200051368	-6.84429755011135	-1.79570153812019	-9.31319061438555	-10.523465349591	-14.0207475367608	-13.9456095028838	-12.1675909568608	-8.10382919278384
-8.83858144794195	-8.56268102783644	-7.66297436492624	-5.17638071423992	-6.82654730257549	-9.05927199678585	-7.40594898538931	-12.2214770463203	-7.91028269542508	-7.08092664746978	-11.4373258898603	-6.74705900929227	-13.5660116083912	-10.5593016220956	-6.82371163069893	-1.91251336898396	-5.66452550144643	-5.8000423905628	-4.54206806577386	-5.8167718164596	-7.96921128320349	-5.21284080457101	-10.1444734062618	-6.40092361724216	-6.58258376821541	-6.11913946624803	-7.18660228167614	-6.7546617958488	-5.35291679465865	-8.30968755980085	-4.86855969224751	-7.76380090347025	-8.3060789343449	-6.28030980050841	-5.02755716616037	-10.0504747626416	-6.07786058662361	-6.08855343773432	-6.33687816719918	-8.56401840691733	-4.84194801761218	-12.6361436355397	-7.14212335656297	-1.85129280816653	-9.40247644160111	-10.5596929997689	-14.0854237523798	-14.0415366842881	-12.2033515343675	-8.15728435967303
-8.69569882138702	-8.34464264780966	-7.65490077100378	-4.98660818713451	-6.73063376388399	-8.82131734662099	-7.34579066492537	-12.1792706645057	-7.58647431573994	-7.03440240552185	-11.2693497541597	-6.5806633896395	-13.4294799032839	-10.4079113781931	-6.49188389233035	-1.86380026390722	-5.72694539986004	-5.65084640596766	-4.59391158993088	-5.98500809538887	-7.85500057104839	-5.08736823935559	-9.87202270401041	-6.22986161515454	-6.45536672616804	-6.03235738317757	-7.08192624955404	-6.51756139694597	-5.25887975597024	-8.15844560579795	-4.89044511585592	-7.69671601483698	-8.17936286514797	-6.07000359577072	-4.82909746101065	-9.8299519389877	-5.84033657546893	-6.18523201145418	-6.43986565290396	-8.76348910133228	-4.93301504907593	-12.7980972554648	-6.78925684797203	-1.92703219640224	-9.81507133085793	-10.7159850581179	-14.2918324440419	-14.1460462064252	-12.421759103733	-8.38132036895377
-8.59174982610148	-8.17799423156461	-7.75219848877194	-5.21589104702112	-6.628949272495	-8.75240890688259	-7.30923950566494	-11.9515916764737	-7.48329803415677	-6.99878049310621	-11.3858518869004	-6.48917324066895	-13.1931742604556	-10.2711451946304	-6.10557781645375	-1.71986081605743	-5.79715229730692	-5.66247525326662	-4.56048615953187	-6.00868971122388	-7.80537236429998	-5.12493709945407	-9.89268459065281	-6.26639852463336	-6.48803621526376	-6.00679216035633	-6.872419834766	-6.2356607720279	-5.1628667098317	-8.08664728426059	-4.67384141853462	-7.45004775485563	-8.09400025496835	-5.81088584280516	-4.63128964059197	-9.79352235760489	NaN	-6.20318019282313	-6.69780266969503	-8.79418248081135	-4.96177505654462	-12.8923763362492	-7.06576865198246	-1.98133684323298	-9.75646562390939	-10.8006480230468	-14.3262653291319	-14.1846043757073	-12.5660675154882	-8.30420007599858
-8.51920248606191	-8.16545710889338	-7.65508391083687	-5.24438482384824	-6.58606533457979	-8.66097336715282	-7.14641349565424	-11.6739941321913	-7.46500948875315	-6.77746176731562	-11.1963565645932	-6.43544770181339	-13.0053276218002	-10.375864375132	-6.04754182306296	-1.66217266968326	-5.79965214738423	-5.58034865989663	-4.52541912037781	-6.1421718193424	-7.83876623051587	-5.21466636134647	-9.80205194805195	-6.00194855216369	-6.44367713145325	-5.87471487726787	-6.77017349638519	-6.16584893150222	-5.16293334889965	-7.98379361687546	-4.62770038080265	-7.27236357141697	-7.779235571065	-5.61066338131946	-4.57192738268773	-9.48785030064015	-5.86406803154325	-6.4542386921109	-6.78550943094629	-8.97272316604871	-5.04285655058897	-12.9279135279534	-7.23224442063215	-2.04376410641582	-9.59071090674518	-11.025107684823	-14.506285446823	-14.2527157147685	-12.7731696461748	-8.41041456279064
-8.68104314476288	-8.36121594915892	-7.31837804117281	-5.33332415059688	-6.66502538071067	-8.67059262767825	-7.08425583426904	-11.2725201532375	-7.31656475009517	-6.50508722941112	-10.9034373259053	-6.36401030675553	-13.0229795112776	-10.4021436085516	-6.18486193697999	-1.73724628312864	-5.5150642868942	-5.59224412662042	-4.48628813633864	-6.10010911075765	-7.86467324575137	-5.17873593073594	-9.9627730654043	-6.08310611643332	-6.64179521677819	-5.82729749567223	-6.64054656858573	-5.91894808347421	-4.938702813482	-7.88547105630197	-4.50259654267268	-7.06149038127647	-7.47612852039364	-5.41709308771654	-4.28434162179285	-9.62080650203188	-5.93454393217855	-6.5620351221366	-6.42307298911864	-8.95643971458679	-4.84028247116777	-12.8032828937965	-7.1633194891191	-1.84066270055529	-9.61846424690284	-10.7857497815685	-14.46235231888	-14.2173418112089	-12.776691835917	-8.37443087901004
-8.71305870662541	-8.43384809796161	-7.13754319346877	-5.39207383854443	-6.6758040609137	-8.33529135338345	-6.88517813002062	-11.22897160841	-7.14503683503602	-6.43590888448024	-10.9033020872724	-6.50103198241686	-13.0486807964033	-10.5204094603382	-6.22487750655593	-1.71117400049402	-5.17943192708823	-5.4030361172616	-4.48385492572787	-6.01132221064335	-7.83748660836441	-5.0985324252295	-9.85765339470655	-6.03103424420616	-6.66426727453752	-5.86954105263157	-6.52154295715096	-5.7505184288367	-4.83362260680162	-7.75132345914954	-4.2414431035572	-7.04042812627014	-7.46837751541852	-5.18001269910098	-4.28947609904743	-9.68325678774617	NaN	-6.47085028286758	-6.5103432412057	-8.89053148179585	-4.56680321200494	-12.8291494158866	-7.01177567374135	-1.86262983593593	-9.81541834682618	-10.7536883053299	-14.2771541862257	-14.0680460680424	-12.6029407128884	-8.33274534327958
-8.6988426586818	-8.41289830632746	-7.2028521733614	-5.29060769924037	-6.72069400800364	-8.35368421052633	-6.89039847707259	-11.0903543139606	-6.98444939080268	-6.36075746857484	-10.9635508425494	-6.57663192056757	-13.0517536300025	-10.3878765539757	-6.49369877750214	-1.79335858933738	-5.27488489309488	-5.47041557321818	-4.31863762739636	-5.97784708700712	-7.83561333934678	-5.04448595797795	-9.60205811898683	-5.96798699791039	-6.57055965998706	-5.79461966703663	-6.66016083487651	-5.63451354581348	-4.70036687081691	-7.74895943077286	-4.21639415003058	-7.1161858125329	-7.56505193017536	-5.26184970714078	-4.26971175166297	-9.51357961127558	-5.70625610359194	-6.71838875171766	-6.495804754879	-9.13612109952475	-4.66352109841283	-13.0345994649139	-7.19550014390478	-2.02285739368924	-9.9803858472679	-10.8518834554526	-14.3705565444694	-14.3321887535145	-12.7380320059696	-8.45136225440987
-8.72470830382802	-8.38971518475151	-7.3175524223449	-5.15217872031902	-6.62224659485036	-8.32906882591093	-6.89759016568074	-10.9537793119012	-6.96720547022904	-6.17297658862875	-11.1038007049535	-6.36193353803568	-12.9839556265645	-10.1851850576784	-6.46446028713106	-1.88281497827736	-5.40675046736966	-5.75922937562481	-4.36797693454847	-5.86839221438428	-7.62751648477506	-5.2173777526821	-9.61399622783855	-5.88139594706606	-6.3935422233341	-5.45194063227952	-6.60370350059711	-5.57384287563857	-4.56124079649688	-7.56733909995045	-4.16031887755102	-6.90495602082017	-7.4986656717703	-5.70212117390249	-4.2737844789357	-9.72294825289846	-5.67682067134655	-6.77292253676401	-6.51875942744155	-9.24455785263461	-4.56336100274731	-12.8968161189076	-7.19956175675343	-1.85001171055515	-9.92010976467468	-11.1883534635114	-14.1297497286629	-14.5526599526867	-12.7228617244865	-8.57831829521547
-8.48776518443191	-8.21722593233745	-7.31600021717717	-5.05029423151374	-6.50857254228906	-8.52249154997587	-6.95211369717226	-10.9680621231852	-6.91613285232531	-6.10810258136571	-11.0121095721308	-6.20778032070199	-12.94200197316	-9.924433380952	-6.40860335794307	-1.97993740470267	-5.42292235525418	-5.88053614651469	-4.41166023037222	-5.91149067488424	-7.59555964495667	-4.80906818181819	-9.47535925168079	-5.89837393479938	-6.35216200540283	-5.17486187192118	-6.57984736187146	-5.52338121439479	-4.77932042925356	-7.66481701595244	-4.12670730036982	-7.0209203585906	-7.432939707944	-5.29890805550723	-4.23470992408217	-9.60242391589956	-5.84995859846359	-6.62132144755	-6.32553853990258	-8.84119487750556	-4.485999311816	-13.0546591635411	-7.4664306313968	-1.92393980081352	-9.74530179928292	-10.7741696040009	-14.039243229256	-14.4152032302723	-12.6815214120643	-8.50185898721252
-8.46212627462917	-8.00143355326708	-7.43313562211391	-5.06730113456297	-6.62383559343852	-8.35979737816249	-6.97086962021049	-10.9844958776689	-6.79265406123305	-5.95736855695454	-10.5571460624205	-6.04867721553587	-12.7224784746786	-10.0331526859254	-6.06385867739091	-1.75865546218488	-5.33393926158374	-5.87952115977012	-4.48184401341652	-5.75301979489626	-7.49710339906672	-4.83759589964931	-9.34254666734043	-5.77577472307487	-6.32243191270019	-5.1500311356119	-6.62217686008438	-5.6407219965177	-4.74132505771524	-7.61714027855224	-4.1116525019465	-7.00592663059635	-7.4813082201386	-5.28549051095527	-4.34768820454185	-9.44128241899259	-5.82766048923507	-6.7947471947145	-6.58042767358615	-8.84484947546203	-4.50401452010269	-12.9563843624771	-7.48288569960999	-1.94826112329962	-9.84304751814377	-10.7596642743222	-14.2259570150461	-14.5835917118292	-12.8987337600531	-8.73110994296853
-8.44496165596359	-8.18567438551073	-7.489864589002	-4.95675273865415	-6.36544217221219	-8.60492875201103	-7.14900180406093	-11.2142171817667	-6.87863242392525	-6.02119256300467	-10.9119565429577	-5.89809948900399	-12.4794828061979	-10.0153240542089	-5.86239488428746	-1.67420168067227	-5.26615301610785	-5.81941481369612	-4.41967303461456	-5.61235512065836	-7.31084938305424	-4.72199356775301	-8.90510205345166	-5.51651366916815	-6.07968568760299	-4.89825152302242	-6.43466625575849	-5.67619672051538	-4.72675649480179	-7.62349560582706	-4.40067995643732	-7.20069097244868	-7.67386292529223	-5.25997290109819	-4.26228525320609	-9.52146815616723	-5.51891513621125	-6.72409278183134	-6.70029383676064	-8.92172392314872	-4.73276802030072	-13.1044609955983	-7.34614129125448	-1.957124897925	-9.85590735369569	-10.4322303045529	-14.2014250715225	-14.7806796031814	-12.9424717818358	-8.79282138094962
-8.26855284323409	-7.90500309653966	-7.34194717132293	-4.96019962335216	-6.57475042734154	-8.45703715170279	-7.08258139675208	-11.0806016393471	-6.6542296136208	-5.94644054329202	-10.8709717684258	-6.03342729978848	-12.4902660454455	-10.1488798570712	-5.67587645462551	-1.5544699910421	-4.94778307816026	-5.77295699056121	-4.44771078025363	-5.49842746040147	-7.1454989037832	-4.39613359293096	-8.97571338045332	-5.57456777190294	-5.92459155530498	-5.23853412300683	-6.54148848341203	-5.70276663937484	-4.93963087451085	-7.503996259391	-4.35030415592361	-7.11031313973766	-7.51930860728758	-5.01649928191263	-4.16690814305783	-9.47310761409348	-5.69335783618588	-6.38091068740378	-6.51724039012101	-8.86129891613594	-4.61814890826038	-13.0658269983963	-7.1532914895053	-1.90251655707115	-9.95115718688709	-10.3943115826671	-14.3419028710655	-14.8734296403737	-13.0725523112691	-8.63842190994725
-8.3169879038287	-7.77711918858704	-7.25152165377991	-4.8781649558797	-6.41379483992801	-8.54991739438283	-6.86198275081599	-10.7710862477731	-6.37169431091018	-5.8306950086334	-10.719754806756	-6.02843557863625	-12.6761647317705	-10.3187744413117	-5.72026199838142	-1.2912	-5.02696988401715	-5.6489761555102	-4.29280941176471	-5.36771228884299	-7.08210614970958	-4.26090085524233	-8.87308896242942	-5.52729529144775	-6.07527545564685	-5.20395099630995	-6.56048657979658	-5.85410130686252	-4.77969764780765	-7.56147698209718	-4.2503554827571	-6.8350963012564	-7.17309708298608	-5.46833894552331	-4.08793714520293	-9.43318745441284	-5.54212492692026	-6.24824841355802	-6.82089154921913	-9.13306394604687	-4.76363994340262	-13.208783821789	-7.19530600081558	-2.01225217409934	-10.0920851081557	-10.5136107463416	-14.534263802302	-14.8788922090139	-13.0095419840159	-8.79631194024497
-8.04599888480861	-7.54816684852694	-7.00281429748271	-4.76744001994142	-6.30699078860249	-8.59718543302021	-6.78505357368256	-10.7124685926032	-6.22434989208475	-5.75885721973274	-10.8062548603915	-6.07014772279601	-12.5736444088038	-10.1814406949432	-5.46160241292903	-1.31820699543449	-4.85254775379026	-5.66865634658073	-4.40876833730024	-5.52323986366775	-7.03881671900844	-4.30249015500628	-8.9219381146558	-5.58076925313254	-6.11443924511228	-5.07019902769926	-6.20991536668549	-5.66739732119301	-4.67319654427646	-7.43741592524201	-4.29258207630878	-6.92552416780859	-7.27399334520575	-4.71358926241223	-3.77816487982656	-9.46273176729408	-5.22225322045774	-6.52834166678582	-6.83611036949244	-9.04496904908977	-5.09685933018609	-13.4448867380381	-6.95109212024711	-2.13473812599432	-10.1815453451086	-10.7087995281557	-14.8535312941061	-14.7485929881777	-12.8771477991043	-8.85806427242144
-8.0820395641305	-7.62162709381178	-7.00090572083819	-4.62829758129702	-6.29318496894631	-8.40541941614317	-6.77052958155961	-10.8222066169365	-6.4909199182345	-5.71751738049781	-10.692548800711	-5.81038639110094	-12.4064367520316	-10.059516811969	-5.66923142913796	-1.38787163141119	-4.86139274213526	-5.65389951363605	-4.44566885448916	-5.45699337045363	-7.06664682556373	-4.15825584279309	-8.80584692020307	-5.63917544663308	-6.06149629111711	-5.0364997752809	-6.35016813031281	-5.83403222932766	-4.94504422761757	-7.39213562711402	-3.99046310832024	-6.82089154481882	-7.24261825714037	-4.70637362637361	-3.69151079472517	-9.42250725899758	-5.32862305828543	-6.65429519544946	-6.8680542330334	-8.83818859384309	-5.06249221216173	-13.437429039455	-6.96272848536316	-2.16414086557155	-10.066147007666	-10.7385058381082	-14.6747801259674	-14.52954201615	-12.8418294608715	-8.83637048646617
-8.12536590642642	-7.66004806478155	-6.94588961864514	-4.6088376068376	-6.37343579168294	-8.19018967074473	-6.79097282562132	-10.6101478448708	-6.17390072969449	-5.47747352070808	-10.475511054812	-5.53865213427285	-12.2477201293742	-9.87906699794978	-5.49425010897614	-1.40426162073221	-4.62456656579903	-5.50898926436079	-4.52117840237408	-5.33653455946129	-6.93877149980278	-4.14903217080476	-8.63618640183345	-5.55049277346109	-5.94523674340615	-4.7811064693446	-6.20657372852553	-5.60242365397627	-4.58127150072574	-7.10179651667381	-3.84301996450753	-6.67229741778403	-7.10854030025567	-4.72078195488722	-3.55969982405835	-9.10162974658395	-5.28546641176083	-6.79334423160397	-6.85759161785331	-8.8969187515764	-4.89601256436111	-13.4780610217164	-6.95603434045557	-2.04165984348272	-10.0138944795102	-10.7526608729616	-14.4527769572375	-14.2600571180254	-12.7986403009005	-8.93389704259986
-8.01578818518513	-7.64660221386735	-6.86023963376826	-4.43698244927253	-6.23531621972263	-8.05627244582044	-6.66756149994145	-10.3983013696598	-5.98118947519172	-5.30659535653111	-10.4242985440019	-5.35786743481189	-12.0851201766409	-9.71949885392947	-5.30150753345212	-1.3283450782583	-4.29795889875091	-5.27837838035193	-4.19358884448791	-5.15897489218545	-6.75086047791529	-4.01075239030442	-8.64159874608149	-5.52282793798698	-5.92950111774679	-4.60056463519313	-6.21655583483352	-5.64561140010773	-4.57130128968279	-6.99395011746532	-3.74278598281417	-6.47475767025012	-6.85348545345638	-4.32758198016047	-3.47636271727767	-9.24939306555664	-5.13234952864394	-6.77091844040984	-7.17025733514636	-9.24368067173716	-5.27097983358975	-13.3171328469946	-6.9074059249416	-2.32696462409151	-10.2800505853123	-11.0655134806714	-14.5479815639371	-14.3221577227338	-12.8761279102527	-9.17306576398693
-7.95914734633717	-7.56190257246161	-6.80375170211768	-4.42702063221654	-6.20056564415002	-8.08439628482973	-6.48040176526647	-10.3075583989985	-5.85178951273807	-4.96453172939546	-10.3412383740144	-5.29378714480116	-12.0741497560326	-9.74448528466898	-5.21591075554162	-1.15392521058753	-4.4464893983526	-5.47014537121934	-4.19910161326877	-5.26241357093154	-6.52359856885524	-3.68580385547245	-8.21683216783217	-5.35104331450095	-5.78108331290889	-4.65834769416015	-5.9760888344902	-5.57233047938883	-4.7011898086238	-7.07361857367356	-3.73234477477776	-6.45563310393084	-6.81445314791983	-4.30700420776711	-3.40026653021775	-9.07682311332757	-5.13182946443849	-7.02769105241322	-7.24726681974714	-9.22826036700043	-5.43517367044178	-13.4547146264272	-6.9154041970833	-2.40150438056367	-10.2256548124257	-11.1168406733489	-14.5889603674264	-14.2278840536513	-12.8470011945367	-9.19570366619175
-7.92508854972022	-7.49976339514121	-6.58052357009889	-4.30066193853428	-6.19415298692803	-7.97115594742252	-6.41469844521531	-9.98742428974568	-5.70218163281312	-4.94325015552637	-10.3590670922226	-5.17643246573732	-12.0146925697661	-9.45174636896548	-5.03726805501917	-1.00799239624037	-4.3753462885888	-5.31926537531116	-4.11577411764706	-5.20819490226194	-6.23619630139181	-3.56641430700448	-8.04142824903106	-4.92723357325286	-5.56732060104448	-4.37850140330861	-5.66675113103627	-5.15752853602722	-4.47552644000401	-6.99184689331255	-3.61721407141208	-6.12389492815747	-6.71069268731846	-4.10165518569414	-2.91116672192636	-8.86967629285401	-4.77874121207788	-7.12421128362709	-7.36617453866368	-9.09321720269512	-5.33687619346085	-13.4906081866781	-6.83075004147791	-2.3756580825318	-9.96518695955744	-11.1266392087661	-14.5583451561067	-14.2441991362557	-12.9194462704742	-9.19227090562142
-7.5284019326577	-7.17784469848689	-6.55398271322047	-4.22684953966452	-6.23367043259511	-7.95131426832978	-6.29571348764341	-10.095484195536	-5.83119987510299	-4.8850952053062	-10.1908003925044	-4.93667902495748	-11.9148875205628	-9.37898251857369	-4.85384959280763	-1.06319958599276	-4.25622081038912	-5.27237710502153	-4.03448379506641	-5.25217148856342	-6.09739237820611	-3.4593090505499	-7.85767115413705	-4.86235674941363	-5.48823650791052	-4.55615168316831	-5.57012921813546	-4.72462183320796	-4.37620640794596	-6.89769454069956	-3.73373079568905	-6.21548988749899	-6.77592951541851	-3.98217846298437	-2.90166868946201	-8.75958811941699	-4.79195770062137	-7.18054118387685	-7.25674343517395	-9.34546798674926	-5.02438149566747	-13.4176183808625	-6.60901146189032	-2.32758321622164	-9.99700573342782	-11.1216620281407	-14.5093529100975	-14.015447949747	-12.7899065999108	-9.26823155539305
-7.10975845874889	-6.71714547534743	-6.22099193906986	-4.08766692446507	-6.10646287071533	-7.81532355478862	-6.04582173288655	-9.93565606073529	-5.60553061744835	-4.61285078653259	-9.98782653663365	-4.70149307106104	-11.5611410710331	-9.03897548818628	-4.51203568030736	-1.00496856224676	-4.12559917802838	-5.06294176610483	-4.04234451475897	-5.18248918265136	-6.05379456783236	-3.79658335384161	-7.85453495942859	-4.84916381101926	-5.46314379811993	-4.49684998286692	-5.45753224502018	-4.63308088721917	-4.26427603019482	-6.87818811276664	-3.38745004193458	-5.97224795896612	-6.58602307623304	-3.74905596298437	-2.68988094027253	-8.52730370589564	-4.45760416006786	-7.21933714856051	-7.29238678451742	-9.40036299977631	-5.01241526549657	-13.2028403529391	-6.61475591921007	-2.37844163447661	-9.86623204514364	-11.0926228312691	-14.4931549648678	-13.9258015247551	-12.6283844333622	-9.32105009715611
-7.06199452605577	-6.53070509003919	-6.24508487375645	-3.96674632104766	-5.89621225479714	-7.73495327102804	-6.03506627731849	-10.0410601949927	-5.24173356469297	-4.42836218531414	-9.79843409685797	-4.44554932335679	-11.2788018085046	-8.78878561558445	-4.45606827232965	-0.866743366116166	-4.10414116912593	-4.89550612634138	-3.55589547687036	-4.74344026493717	-5.97571562884033	-3.58029131089905	-7.6115904095904	-4.64479251899474	-5.52607903281986	-4.17752321469575	-5.29680971829198	-4.51161214374306	-4.20059446435038	-6.8916485206469	-3.43706229860366	-5.90867509919547	-6.38232824624875	-4.03859098473161	-2.3611417823065	-8.25276107465592	-4.69780982829941	-7.33797676669894	-7.1943244920831	-9.42413498517717	-4.84250174270095	-13.1088422198597	-6.57352213950601	-2.22904091483894	-9.87778467777708	-11.0142054937964	-14.3006921792416	-13.7469761445558	-12.7276602122125	-9.29845092853247
-6.88329720413635	-6.48404667414139	-5.97732695509414	-3.80003596441416	-5.91741247212865	-7.7291234997662	-6.08218348329173	-10.0329988134618	-5.33027675628777	-4.38507524868568	-9.60815053094466	-4.37126869841937	-11.2134355672255	-8.92565024594879	-4.27465231333587	-0.783455108359138	-3.95752388111122	-4.80395233607646	-3.47349895385908	-4.74006417036812	-5.8579275455424	-3.35680067496309	-7.64292187727031	-4.45870179678996	-5.44500006948033	-4.06899410452142	-5.22424477703042	-4.63654847037755	-4.17401727861772	-6.85505816495006	-3.31340389328252	-5.89495147411297	-6.48811999160898	-3.50412983678707	-2.33670050327647	-8.15156426600705	-4.35784987370951	-7.26930115898728	-7.10158984299419	-9.1627479748507	-4.77331384903737	-13.0856004126353	-6.41615817598712	-2.08948856783597	-9.75810570824524	-10.7046525713359	-14.1336496904039	-13.7474338639785	-12.6394899759793	-9.2539324702721
-6.60360297396047	-6.35454265003237	-5.79555360952588	-3.46778886809454	-5.77940862498626	-7.72394508009153	-5.998578884152	-9.61164365921356	-5.12365792351511	-3.68227663137199	-9.4912530263192	-4.29944190507847	-11.0265267111723	-8.91042662209557	-4.02797741330394	-0.666726106339029	-3.81186794874682	-4.74648119727805	-3.40544701484332	-4.42566260994802	-5.51926064124726	-3.03058788235925	-7.28433305404273	-4.37817622546218	-4.95932521089605	-4.03232970873785	-5.17636030180269	-4.6667323831305	-4.29031930943837	-6.77132634643566	-3.2709661989796	-5.595182158321	-6.11712751874629	-3.46960530037966	-2.17896817458787	-7.98462189748722	-4.33862595979403	-6.90738168261097	-7.05368488241827	-8.96718485135038	-4.86369795894182	-13.2223297281526	-6.24277208885675	-2.19903884374934	-9.79705286814361	-10.6639139166684	-14.2977245783437	-13.8797353047146	-12.4814318273397	-9.26344188936423
-6.41406356941663	-6.240531156569	-5.52535140244253	-3.32768321513002	-5.74303972682792	-7.58918716910621	-5.8108899911611	-9.46642484044553	-4.89314725138496	-3.64955472320765	-9.47568178961089	-4.34463125427675	-10.7955717240282	-8.69462109693145	-3.7710063000681	-0.488704708816203	-3.59808121220177	-4.53648510203982	-3.22790213561449	-4.22989793679889	-5.50666172441801	-2.93597248157248	-7.11490909090909	-4.2692226767972	-5.03867636290462	-3.95134402957486	-4.86696789888474	-4.3937236847563	-4.00441244881405	-6.51250028232636	-3.1623622713334	-5.62164984731469	-6.13242479348776	-3.39513706445101	-2.17731680521969	-7.88951366185543	-4.35299949479154	-6.70537453621566	-7.07720159683531	-9.0864575594641	-4.55951999317042	-13.1204295138845	-6.34306882082959	-2.24867311185732	-9.48836038925855	-10.4235524599762	-14.3107585650441	-13.7934647930847	-12.4719680553315	-9.19588877031942
-6.11849163590266	-5.85746295073165	-5.3311306700654	-3.18768622065267	-5.55680126044696	-7.49229317497764	-5.79080104323136	-9.05549362879336	-4.69811964094321	-3.68097629969641	-9.39014387449414	-4.02449419192207	-10.6356955219723	-8.39716103854119	-3.80288962112956	-0.383574632580871	-3.42939762056177	-4.41853683263786	-3.2368145800748	-3.94809019817718	-5.27306846879658	-2.57131547158124	-6.88084064984445	-4.26665146093043	-4.9944111343227	-3.82457581395348	-4.83570839900652	-4.43841048410234	-3.83945606153524	-6.55854562351884	-3.10393245623122	-5.34587852706733	-5.96732024389533	-3.08771771949558	-2.23260253963148	-7.93427807507515	-3.9896430230985	-6.57339380705768	-7.06602062995977	-9.24723063938917	-4.55129299916486	-13.1481907647573	-6.16394440071	-2.31552512178902	-9.49045254847199	-10.597366342739	-14.3224545047204	-13.7623811591218	-12.4457086211924	-9.18967121846264
-6.08478959867923	-5.62076629436916	-5.35429552018082	-3.03478046025695	-5.5411244334399	-7.40167173002711	-5.6911643182251	-8.8870906782068	-4.63603706518562	-3.65120997082238	-9.25707296980714	-3.82097312147584	-10.628253445976	-8.50159641978343	-3.45474033883291	-0.475329500221145	-3.31751883521583	-4.41016664206118	-3.1274124030258	-3.80064446162025	-5.0740975933911	-2.52545652532586	-6.72926925303996	-3.88388689187316	-4.84348152751772	-3.41636545454545	-4.71110628498553	-4.35560907451536	-3.58394393448523	-6.25976635199676	-2.81617785731492	-5.41624484086723	-5.91682962518799	-3.04218191688608	-2.21379037574161	-7.71432661298889	-3.58914489543931	-6.28179718923415	-6.86619189835822	-9.16847469401933	-4.30964759507243	-12.910655564293	-5.90982975350119	-2.0883105975295	-9.41103771741255	-10.5215366181217	-14.2510224075408	-13.6367726038667	-12.4244431715168	-9.27803931112934
-5.89000239066956	-5.38032754781459	-5.12143545383954	-2.95708823340402	-5.57776019065531	-7.21125743228364	-5.50352845884541	-8.66050628166169	-4.66567491305204	-3.47008741458945	-9.09931851148222	-3.79309737227933	-10.715590790196	-8.2898224670094	-3.45664203425978	-0.351660249323321	-3.31648454355216	-4.32041530204779	-3.06350825661986	-3.76513388831825	-5.2554696260088	-2.53139839572192	-6.72711284426028	-3.6942543099422	-4.7579684912019	-3.14669419354837	-4.69377830069099	-4.24356592715353	-3.66766048699666	-6.21430357022856	-2.55021749151406	-5.0657655745717	-5.85807318702627	-2.74814912929992	-2.09341139308884	-7.62331837082774	-3.40456244948107	-6.20797676669893	-6.5606160841148	-9.0285482276952	-4.23566502281285	-12.5681784147694	-5.70390680080516	-1.98580167043452	-9.23977218794495	-10.3653850311129	-13.9515851552237	-13.3767145173298	-12.0568304151872	-9.01745435967302
-5.82779961006835	-5.18055743676223	-5.02121356758404	-2.95665096191598	-5.57204646221169	-7.12918181563542	-5.32716396533764	-8.33915408324823	-4.56384346723429	-3.13505428149971	-8.82731620588651	-3.49270164533821	-10.4477151951857	-7.97071646189321	-3.26145188490973	-0.0892021107058167	-3.09304278394626	-4.27947349246122	-2.98503106603049	-3.91769740107387	-5.02276900806086	-2.390569550931	-6.73200937744205	-3.7008751691693	-4.77436385433742	-3.19435891050583	-4.51253310133722	-4.16169224823395	-3.41631669734877	-5.89180509516059	-2.44499965331545	-5.03685266005072	-5.80691691037649	-2.44873861672814	-1.81429075199843	-7.21811027460473	-2.7823171460309	-6.10932776007642	-6.52031688829479	-8.83665266114673	-3.87960451410825	-12.3853147450296	-5.67900731190491	-1.54449601606706	-9.2250293140512	-10.1850751180673	-13.6151340054982	-13.1753932130084	-11.9839846900317	-8.83413505274233
-5.8243455210956	-5.05468103349248	-5.0576188078355	-2.9020875630136	-5.75618878233817	-7.01374638669213	-5.11067743516746	-8.23868038625499	-4.22450125947509	-3.0149842162952	-8.45845509947257	-3.38486714054589	-10.1003818110879	-7.81992013854845	-3.26938407347664	-0.114724606022788	-3.16176129617536	-4.34159373572955	-2.72966633321591	-3.99639151255464	-5.03270988223398	-2.53743513426076	-6.69707776560788	-3.92978317395966	-4.94237524709416	-2.86591178433889	-4.52839234917276	-4.12805194575627	-3.20925559909556	-5.51300485467708	-2.04325248663683	-4.65454265303264	-5.46823550211474	-2.26998795817668	-1.61972246624305	-7.16162585573134	-2.94010012059342	-6.08847676669894	-6.52815464415205	-8.86419288899474	-3.45400428692427	-12.1594343836852	-5.64899244062231	-1.31704077169892	-9.2486709321482	-9.87379874121883	-13.3563359488486	-12.9835061343801	-12.0409171880297	-8.73960031496839
-5.64802992303036	-4.91451372542203	-5.22956772665673	-3.04177177177177	-5.51083382734499	-6.86308696703475	-4.98554590140096	-8.12452674503458	-4.22174569579553	-2.88012070139285	-8.36168412034565	-3.4202531016489	-10.0578924044775	-7.87591838856264	-3.03224834722791	-0.0508544439673699	-3.31037801742334	-4.48536946649107	-2.77418486191118	-3.95252999897787	-5.02057752929281	-2.36532519829165	-6.476496558272	-3.82348997977959	-4.8502032943026	-2.87281484536081	-4.46649266913388	-4.04697863868842	-3.17212535563728	-5.26749656201729	-1.8706119991645	-4.29208903509364	-5.14096799669097	-2.2092595781609	-1.46640356607263	-7.01508501948422	-2.59495457066075	-5.92550197293175	-6.60702438548689	-8.83919135637881	-3.41051492664254	-12.1809300903384	-5.55962433669376	-1.18086445280387	-8.88971015288036	-9.89518593852699	-13.1601037745367	-12.9507278952829	-11.8948856010181	-8.43193863959189
-5.71179600700945	-5.02328608541089	-5.03325937091304	-2.93462319723746	-5.44165029096324	-6.79186132083187	-4.8685440350448	-7.9443553501929	-4.28554722561342	-2.73380432850928	-8.43436882031833	-3.29188741478113	-9.96654687440186	-7.84044087779786	-3.14451262932269	-0.289868841855621	-3.38544063019365	-4.4861550528578	-2.88502542350893	-3.66938980973176	-4.80818416688455	-2.25769341372913	-6.47699242424241	-3.99532499276365	-4.86990424142768	-2.85201230769231	-4.19341041850752	-3.98339479697772	-3.09793254463518	-5.40632284178937	-1.75977862331374	-4.39660872976152	-5.28268488901114	-2.22312569806258	-1.26475043638251	-6.81765715138254	NaN	-5.45291134613819	-6.30578516624041	-8.51865566181929	-3.26044399674716	-11.9567047521336	-5.2376112831868	-1.056134273008	-8.85004754665718	-9.57345694982088	-12.8850012147508	-12.6161066712755	-11.7842290330696	-8.23501174330063
-5.58270090569794	-5.10053457961938	-4.8339344978166	-2.86619150623694	-5.41749786622344	-6.73999944510723	-4.98874264144798	-7.88382451985779	-4.33064145027421	-2.77525952212146	-8.36384670468282	-3.0921417940371	-9.77005657955127	-7.84481181429127	-3.08913929403137	-0	-3.22319641718361	-4.16024271137734	-2.85694219032713	-3.47492815069141	-4.58766777408639	-2.282251524833	-6.228690009637	-3.88284772401852	-4.68764736633166	-2.66847691672401	-4.30222588801634	-3.87013047995755	-3.06579205276481	-5.32113664596273	-1.78827185920239	-4.51864438883849	-5.25648123955644	-2.0103930164394	-1.2228844789357	-6.56562949807702	-2.14755987044937	-5.20671692417925	-6.00260356817745	-8.59177554447267	-3.0342353968816	-11.7672646971696	-5.00535511468701	-0.42071987874163	-8.63618599778284	-9.08500486806208	-12.5455237209991	-12.4751507408891	-11.4581525379531	-7.87958909906045
-5.61329644019441	-5.08079128291607	-4.92360651758189	-2.88728794081735	-5.34740329852489	-6.68707667172365	-4.99106459002939	-7.88318069877668	-4.37298601494197	-2.71993023208847	-8.35558408975406	-3.22987875976607	-9.73687524084778	-7.76994447923843	-3.05275665281801	-0.0788484509947204	-3.04614691653228	-3.94331941416002	-2.88596631333722	-3.35939887527534	-4.44206908879228	-2.16749220010759	-6.16908119773401	-3.94743730543065	-4.77160496350479	-2.80712431432972	-4.32637207793705	-3.87346718882538	-3.13465475692872	-5.24538555425966	-1.93850216770647	-4.4821531745837	-5.29537202412932	-1.96386254319401	-1.42103719722236	-6.69412699138745	-2.16084623194064	-4.98729613842669	-5.41857495013039	-7.96704231224904	-2.85368491697383	-11.3554802623377	-4.75142795235645	-0.0716381609561074	-8.37639095099039	-8.74220923556248	-12.491301597378	-12.0661635309108	-10.9837407691928	-7.69141161355904
-5.37228892256285	-4.64595024065201	-4.74121207788778	-2.60426059152678	-5.48345959863441	-6.64192195818012	-4.89455832647844	-7.78821830165981	-4.18668225999082	-2.60062922607994	-8.23285578309372	-3.21386600177386	-9.81349561121817	-7.74757955905832	-2.87890546592725	-0.158254120720793	-2.86237790173951	-3.94635183605809	-2.95383863377609	-3.28006691037165	-4.40632222482498	NaN	-6.16401253918496	-3.89940327777001	-4.73588889615914	-2.81849004048583	-4.30945691858182	-3.60338189499486	-2.74171794457473	-5.21826829708725	-1.76531970977471	-4.44429835440268	-5.1963472699877	-1.92010827067669	-1.3527780524508	-6.62096141918063	NaN	-4.84387330330569	-5.25872942541144	-7.66290007586398	-2.55255848272846	-11.1624577769079	-4.37480946720981	NaN	-8.14112832961269	-8.46194336795867	-12.1783798825597	-11.6515179867343	-10.7894368775957	-7.55799705569881
-5.24610491490263	-4.59199970721298	-4.631078741922	-2.5907044635635	-5.55448901666591	-6.52993042646981	-4.82883645461005	-7.66967945254817	-3.98722673093728	-2.7264614798767	-8.10313227089095	-3.04824451896777	-9.76613166233056	-7.68477735025092	-2.76765510071012	-0.242479263374175	-2.92347384730459	-4.07815385233649	-2.8533167797631	-3.06355024065716	-4.25638357062827	-2.01687988077497	-5.90455697823302	-3.72766873033594	-4.7779329530022	-2.66473237113402	-4.24612632729225	-3.49332989925326	-2.83894900372361	-5.26080178094263	-1.65930147248773	-4.45210280185447	-5.05701765470033	-1.89796795654055	-1.27413679681651	-6.68171415791192	-1.88078116860303	-4.88311024591119	-4.9866650148686	-7.41969894438311	-2.46121228635518	-10.8594060585764	-4.248701175489	NaN	-8.02382673530978	-8.52453812863958	-12.0433587776137	-11.3737537190083	-10.2319607050686	-7.39288427374392
-5.04900434288604	-4.28708984437701	-4.32916374682846	-2.38707485817075	-5.52760044427718	-6.35418007829492	-4.7012133995532	-7.64619757494864	-3.95484348740302	-2.56424723748455	-7.893642767871	-2.82845840209497	-9.53387354016751	-7.6917899941886	-2.65707293306794	-0.543834942932398	-2.81549380007596	-3.86580531706467	-2.70580987450045	-2.98516419791526	-3.96162320151067	-1.70543434343435	-5.66205947124848	-3.35082080103072	-4.40154948960005	-2.43691195893926	-4.29757179910231	-3.67310213140427	-2.92332714466586	-5.05064617236446	-1.48342627191722	-4.19919303648305	-4.91042808275376	-1.52710137412496	-0.884143569844783	-6.51626026670409	NaN	-4.40031338263448	-5.00438245130828	-7.17871897389111	-2.26287538413691	-10.6340924349407	-4.24285152500676	NaN	-7.58331782945736	-8.18677798148727	-11.9023174408076	-11.0459489011706	-10.2193048247745	-7.30622941662063
-4.95239016380825	-4.21883855408066	-3.45383600134528	-2.15821519597713	-5.26814298306939	-6.30217978574755	-4.67005860439492	-7.30991635225204	-3.7073338914363	-2.44548337595907	-7.6307765610727	-2.78938327799128	-9.15092161462743	-7.57088013449226	-2.39146952292083	NaN	-2.46101472288121	-3.52428033241794	-2.53416640060526	-2.71989738304491	-3.86801334156238	NaN	-5.85777598510703	-3.55259239756459	-4.29829166511207	-1.93888647398842	-3.99052127966237	-3.54821463524928	-2.68309850128609	-4.92728503963943	-1.20140397527088	-4.06126359414353	-4.73636792877967	-1.44031564686215	-0.636984478935702	-6.41097108399369	-1.99320860200301	-4.17483069928321	-4.71601265439207	-6.70141994255327	-1.92549887418754	-10.4014911082678	-3.86603238157203	NaN	-7.28801008793465	-7.38482233090273	-11.3958737888443	-10.5973899095669	-9.90287309307127	-6.78975898152176
-4.68611567829021	-4.07232435265008	-3.01554411094673	-2.10752087347463	-5.33825893826681	-6.22154530765768	-4.74294537561858	-7.36700947862462	-3.61205380907441	-2.34263990636784	-7.44650442289329	-2.75439144374995	-8.92495972850539	-7.55030162209558	-2.443799690696	NaN	-2.1995636928062	-3.34484427272659	-2.39368744027948	-2.50956166681744	-3.65019308401673	-1.54101353965185	-5.70213772832249	-3.27052830366839	-4.31371521404521	-1.91551086460032	-3.92012601468938	-3.49880895303943	-2.65638802824137	-4.9028058229396	-1.26221863002626	-3.79518058176612	-4.62681779879726	-1.24683768244139	-0.391589582216376	-6.33426272323004	-1.9644737984262	-4.08638498236004	-4.36208219594338	-6.40050780735426	-1.3927648394647	-9.99333884663604	-3.57581371777603	NaN	-6.89330500894455	-7.00931623035191	-11.1318089256887	-10.2973090118195	-9.74897425352166	-6.68895981818831
-4.70229012031108	-3.97940807896407	-2.95434336481167	-2.05884579472815	-5.24157559116281	-5.86077790077489	-4.64312161565324	-7.27199110566469	-3.51885837531146	-2.28847568525028	-7.30334781822631	-2.84792069295725	-8.95450328739351	-7.50655478665253	-2.42185915975374	NaN	-2.41435613211567	-3.18505386893229	-2.30784715738927	-2.52739907643343	-3.76147166189817	-1.55493255131966	-5.48184714400643	-3.24822488631666	-4.38434738242042	-1.99119747035572	-3.76153620320601	-3.27482069192325	-2.54631204910655	-4.72129577690811	-1.32760416201491	-3.72960084403024	-4.36257830898419	-0.985932033052916	-0.589083244367792	-6.31556608391343	-1.87896141233546	-3.76351713406331	-3.99812123181418	-6.1813477272465	-1.18429161855344	-9.7297664357618	-3.29316439647255	NaN	-6.59104614711672	-4.55844482479687	-10.74026298547	-9.88123146338198	-9.21377642936731	-6.23513679210546
-4.4834480318494	-3.73777879801877	-2.9452139631872	-1.9405616755066	-5.09972005388383	-5.52937345732879	-4.4863798100246	-7.08743596504151	-3.42165343204382	-2.25927932655408	-7.23197968543371	-2.65071341004409	-8.69663401277762	-7.25101348650235	-2.50787593768907	NaN	-2.25105295815685	-2.97552088233433	-2.13861921775243	-2.28551363100937	-3.5989752759193	-1.3191219851577	-5.25610024235548	-3.07872696321516	-4.17069691583002	-1.60954704339051	-3.52897441121797	-3.15942654197224	-2.43764202891073	-4.54189428909781	-1.23681289061342	-3.7044465137935	-4.2406688519114	-1.03987417152312	-0.400279276623568	-6.08170727613463	-1.76880646520919	-3.45968060255977	-3.76882137793957	-5.73295049672108	-1.09828250591438	-9.25042886248942	-3.03323348761136	NaN	-5.98127676536167	-6.08098305412812	-10.3586982254229	-9.59392904829545	-8.62888191032575	-5.58802487249354
-4.34683584582253	-3.58243404693172	-2.87971537431062	-1.94386644906841	-5.00139353459791	-5.5032571118518	-4.04659414667963	-6.89355883934658	-3.09759351099971	-1.6723632150742	-7.07927365985674	-2.32897028439148	-8.48474681467625	-7.12132417848655	-2.24094960126858	NaN	-2.11709695171877	-2.85921393614835	-1.92656050916965	-2.16545690360428	-3.46587576527332	-1.34208	-5.20434807297964	-2.88340824172849	-3.89907468532629	-1.409454264232	-3.32073853648841	-2.79387382897843	-2.02451830219913	-4.3868081301206	-0.926344786641928	-3.57370053754528	-3.99233400980054	-0.774173135541546	-0.148765300853514	-5.79804238243055	-1.67815905245347	-2.93654040306257	-3.14752225544228	-5.13178201443503	-0.390863484893902	-8.82325816184167	-2.93835946657327	NaN	-5.56954912197437	-5.46453979365742	-9.86050018758664	-9.01634312218393	-8.45382463269772	-5.38624617398912
-4.16344201513808	-3.33178849936993	-2.85270428198926	-1.80471345029239	-4.97817821219422	-5.45327647398685	-4.20738132884613	-6.89279104965649	-3.24608307631736	-1.54759406851196	-6.91977884331927	-2.24185524099629	-8.18508421520677	-6.78262023584627	-1.92894390080988	NaN	-2.0214422978427	-2.76328522463596	-1.99722213071183	-2.15634157475574	-3.54565774319656	-1.38426171752124	-5.01286325524671	-2.87831982313928	-3.82131766188509	-1.37697306122448	-3.20685521584443	-2.7914306237559	-2.19500212204598	-4.36020861979043	-0.957022327820866	-3.39037259337919	-3.93169688213903	-0.869462116830532	-0.328191375487428	-5.73298118378577	-1.22097615703874	-2.50128365812184	-2.80771645202906	-4.62420666668726	-0	-8.32868695766991	-2.51793601164982	NaN	-5.34710399297938	-4.97681695258897	-9.48411768409708	-8.66982353544855	-7.65770375357684	-4.95948898094311
-3.99686863270778	-3.50052212861114	-2.68397923784078	-1.84252325496227	-4.96176549589127	-5.3034487317194	-4.07897063967595	-6.75580318992191	-3.06399299890708	-1.36452951634831	-6.80208210007842	-2.08706388310045	-7.82535340484066	-6.6544585955569	-1.97103567140731	NaN	-2.24827690635813	-2.78092517020728	-1.91577411764706	-2.22917108963003	-3.29072682759081	-1.36370674486804	-4.85858531350604	-2.83196057218416	-3.78187566344952	-1.40431999999999	-3.15163137445321	-2.72091269152056	-2.2395602432787	-4.30613664596272	-0.646169287387086	-3.25860780546924	-3.76017648598978	-0.700459605988262	-0	-5.44166989311397	-1.03247725511279	-2.29791817294893	-2.90402046035806	-4.46960670939227	NaN	-8.18217051763459	-2.53610151337864	NaN	-5.15250558973258	-2.90119645340577	-9.04077087502782	-8.45581185887403	-7.66755921558593	-4.50866386005152
-3.6592600536193	-3.21006801672708	-2.43044776772146	-1.61814330094521	-4.8638005927056	-5.01029987209247	-3.83631923981174	-6.6440114022564	-3.28307839491591	-1.80105569594785	-6.68776065543032	-2.23524054554188	-7.48928003416352	-6.50259573974263	-1.66190917000174	NaN	-2.39319168565945	-2.7012231098246	-1.76934226466084	-2.06046542955356	-2.97372703909674	-1.12970553770554	-4.58938882803943	-2.87915695909016	-3.71787234280413	-1.50109946324387	-2.98171837086555	-2.50578095091147	-2.07975689903641	-4.1676360897892	-0.606073187895845	-3.17784998652873	-3.58351166353034	-0.859691249400082	NaN	-5.50652078774618	-0.887002267209718	-2.45004870914498	-2.60135106530949	-4.29605918977322	NaN	-7.58275176980306	-2.14642991676077	NaN	-4.94820855679276	-2.46033968445377	-8.41062126187005	-7.98960693462136	-7.45797077391282	-4.26074541876742
-3.43041536167973	-3.02711450098241	-2.56595402059317	-1.61009758817789	-4.7588902972109	-5.13625301786578	-3.71936549387073	-6.68737023942044	-3.11641049854839	-1.5076460847858	-6.521399005106	-2.09591892928883	-7.54025220670894	-6.53498203446671	-1.52525712495135	NaN	-2.07465031789283	-2.37662692006647	-1.71037692138538	-1.89490605637759	-2.90115285210486	-1.09022697390265	-4.36080964339528	-2.74681827933921	-3.82338641485166	-1.10084830188678	-2.97938757552096	-2.49510117867383	-1.97227024534666	-4.22411287686255	-0.598588017437596	-3.15878710278198	-3.54771362336453	NaN	NaN	-5.2949473841912	-1.01090599835225	-2.17555292563933	-2.1860749420742	-4.0619151237436	NaN	-7.29361462561733	-1.67675469296851	NaN	-4.5959966956217	-2.16481272019569	-8.08406953773212	-7.51852541525272	-7.12722463269772	-4.26531855216895
-3.3902240046086	-2.89406437085966	-2.14816891918159	-1.29282396410663	-4.5912416755926	-4.92210137711608	-3.39963124651561	-6.48385294071365	-3.02848598782054	-1.40403849814326	-6.29591705588977	-1.76813376212653	-7.41162610440564	-6.17720335619961	-1.57924447106431	NaN	-1.73188609025055	-2.08546175382953	-1.70478060791166	-1.55063067140259	-2.70324394903759	-0.871346726405557	-4.24536961722487	-2.3912263210369	-3.5104408174246	-1.30239542262679	-2.88913190711955	-2.33992978872549	-1.87705226781858	-4.12988161240567	-0.552879767808586	-3.23554069582492	-3.4146434017186	-0	NaN	-5.1183353572826	-0.436620045361255	-1.78383976805089	-2.06892281806227	-3.39678936569454	NaN	-6.78141480600898	-1.52144603345298	NaN	-4.59590401017111	-3.61299175589997	-7.90833494057572	-7.4115869418253	-7.20542109603966	-3.64563766468577
-3.13605281585033	-2.81823109501237	-1.90460874489711	-1.28017572990175	-4.49090309628347	-4.79887008413226	-3.54697246538789	-6.51710092989143	-3.00499464094321	-1.5508919086029	-5.82616464117176	-1.8132791734281	-7.03357708844495	-5.92275805363085	-1.19701149328399	NaN	-1.67587318131685	-1.92031120452802	-1.26086281506216	-1.46079122346768	-2.60322224054105	-1.02442293513218	-4.0576541889483	-2.04137026985509	-3.407634223408	-1.08234816901407	-2.79397837378168	-2.28504797274859	-1.57270208988264	-3.98165506267521	-0.615957035445763	-3.2804779868728	-3.34164907261408	NaN	NaN	-4.86734045987733	-0.459492385786791	-1.68683390955608	-1.99484421568832	-3.51779447909919	NaN	-6.65020622065611	-1.41249991231609	NaN	-4.43002247509996	-2.11305844891739	-7.71998809395609	-6.88612117708881	-6.65259837340788	-3.20153681349888
-2.7766104270185	-2.53312708353446	-1.60039705288268	-0.963779011488936	-4.34245745509511	-4.68190052103656	-3.42636252944198	-6.25283570862911	-2.78249746580195	-1.51644135915235	-5.70989531229053	-1.71772269796979	-7.04315297240629	-5.723561609803	-0.93786272881042	NaN	-1.31898284542439	-1.68946478916956	-1.12133261420608	-1.23868010201585	-2.39753295754487	-0.735886771910729	-3.90087562293447	-1.74159258074833	-3.28961622492849	-1.09694608695651	-2.558713159304	-2.15378424666048	-1.58149555581386	-3.76434740829455	-0.383563442768418	-3.04698867006077	-3.16094323911477	NaN	NaN	-4.87591977398802	-0	-1.89308625575003	-1.83421311383866	-3.40855156101498	NaN	-6.6533376476933	-1.02187230024287	NaN	-4.14194260374411	-1.69020424633301	-7.2827415297441	-6.59017654821882	-6.35612824431491	-2.93685725223501
-2.69260086751725	-2.33035172247651	-1.27370710055632	-0.832247570764684	-4.09608172619065	-4.29317186772241	-2.93344371090852	-6.05774421378494	-2.59809644175172	-1.86466078772377	-5.3787391544467	-1.59269132372265	-6.71669706558433	-5.4266004200349	-0.852822175529816	NaN	-1.21789369620368	-1.49718156757661	-1.32097133342432	-1.21700493114729	-2.09564062838943	-0.479005059572394	-3.55011238478453	-1.49665076626409	-3.020079671706	-0.519512307692301	-2.43602157748791	-1.99467493769417	-1.41504379615287	-3.47976344022111	-0.118956172632979	-2.91007113813237	-2.9467665198238	NaN	NaN	-4.82896107180039	-0.0278714381558643	-1.50542051107337	-1.2071284498225	-3.0860158765805	NaN	-6.49808542119066	-1.0876775012116	NaN	-3.65299553365162	-1.52473724931284	-7.09525821697741	-6.44962957471713	-6.4468539785302	-2.36084036750081
-2.48789350832967	-2.10579062092746	-1.2347498469222	-0.744187207248716	-3.9656186240205	-4.0270860796852	-2.81015563846594	-5.80791708902858	-2.54299073087478	-1.36159294039553	-4.89937694413975	-1.54356111350904	-6.57828734007758	-5.62525987980881	-0.63418718210517	NaN	-1.02869003420488	-1.22691751529972	-0.881506601723485	-1.05510206373488	-2.12302400611676	-0.416681580199904	-3.50430213746183	-1.21609442818705	-2.81502308833956	-0.173177142857141	-2.23236109032592	-1.75520886166656	-1.25811538752837	-3.10552840942629	-0.136791779648925	-2.66074353591454	-2.67356980318829	NaN	NaN	-4.65967609343837	NaN	-1.29959142070165	-0.861426191881433	-2.4901583811552	NaN	-6.14284714074477	-0.844409178018338	NaN	-3.53422629232438	-1.19011168132235	-6.56847989247805	-6.00775376479476	-5.97776643163952	-2.08363230727128
-2.29244926176419	-2.10780358096286	-1.14960728771327	-1.14261792980103	-3.86712361398633	-3.72182832447689	-2.75518922481334	-5.66002600488827	-2.30888783133431	-1.31044185952762	-4.57360506703881	-1.07166528170185	-6.20817068788133	-5.2026511147675	-0.824897972173441	NaN	-0.935551889439556	-1.21697179498087	-0.757756099629037	-1.42154726742372	-2.08326157887688	-0.783387559808618	-3.51865088521981	-1.04016150275289	-2.68802464276548	-0	-2.05557112682412	-1.57434569372012	-1.26739381634638	-2.99664245669874	-0	-2.83267602583998	-2.68772691568745	NaN	NaN	-4.12631012283504	NaN	-1.03638853140481	-0.807830508773676	-2.24317423203808	NaN	-5.69910330101149	-0.246626772631467	NaN	-3.28713523922382	-0.980228455310612	-6.33430004288171	-5.60497313522566	-5.49084732480705	-1.78112770462076
-2.36796975630328	-1.87472981551512	-1.36054335390516	-0.928298412698412	-3.8621182118571	-3.43396739636702	-2.67284860565706	-5.63656538504384	-2.10515179561648	-1.12638710960442	-4.49087950214692	-1.07610584114241	-5.94994885818709	-4.97040218075478	-0.581471480032131	NaN	-1.00567595891846	-1.23284461429028	-0.763619538504654	-0.950656860533314	-1.95178125402595	-0.738715574501837	-3.76614504596527	-1.32049494103242	-2.51498086885981	-0.0114551351351338	-4.27219343939331	-1.69365911119094	-1.35776609890793	-3.07220513116295	-0.0909581144530762	-2.54459504132232	-2.68018024999245	NaN	NaN	-3.9904826665753	NaN	-0.747769805269018	-0.701485742056145	-2.07793586955049	NaN	-5.26923321220333	-0.00784305969763466	NaN	-3.23433882822214	-0.723906134368939	-5.82947546869955	-4.91349440265205	-5.24137089472584	-1.33131408535881
-2.2170924975441	-1.75826757374854	-1.34633108002048	-0.838516928946109	-3.69406917719277	-3.12576612178911	-2.3723762035393	-5.40875681747367	-1.88952200412729	-0.573288649792739	-4.01096261820975	-0.762356860062143	-5.64051552560491	-4.63359746561635	-0.614206718606984	NaN	-0.936140878614162	-1.25912621018342	-0.674097817069024	-0.771741872818327	-1.78013780565363	-0.707676489028215	-3.40784747953467	-1.05783861586818	-2.41367024853954	NaN	-4.20487999663965	-1.63762765689506	-1.49704072508828	-2.71509042747533	-0.0628334124347475	-2.49366517119244	-2.36669256762734	NaN	NaN	-3.66668207806874	NaN	-0.594999975578854	-0.642625461080702	-2.01818917408351	NaN	-5.08492811998003	-0.015503314393398	NaN	-3.20409752957271	-0.686875801863337	-5.61685546148579	-3.15774919053549	-5.0056378195109	-0.494450320175716
-2.20066415986433	-1.76800822327909	-1.31430804770059	-0.896287262872625	-3.74858958494382	-2.88693638443937	-1.9360538854751	-5.21935005235151	-1.74056132725237	-0.312541656084059	-3.74272976295783	-0.854117434811898	-5.31443549203585	-4.49109512557585	-0.829490658935341	NaN	-1.14786951601984	-1.21484955248964	-0.794688403361341	-0.642844679688876	-1.93490463326873	-0.715857954545461	-3.2366492577744	-0.915683756184862	-2.43783517949563	NaN	-1.95051977659929	-1.47158210014463	-1.28997430171688	-2.43054895033402	NaN	-2.40612494562853	-2.084340816947	NaN	NaN	-3.48346421169915	NaN	-0.459288242108773	-0.292212227551191	-1.60883650256231	NaN	-4.8269948676663	-0.251960113178966	NaN	-2.75467257606693	-0.368857132810957	-5.18539185178171	-4.41867160310707	-4.6801158640629	-0.399204359673023
-2.02623744590628	-1.68356019030926	-1.27314514334321	-0.780661472283091	-3.60956613564879	-2.44378892256821	-1.56894889274169	-4.70620850729248	-1.01874511069142	-0	-3.41879906914424	-0.490417924407985	-5.08341172551243	-4.43988551471301	-0.716389890232762	NaN	-0.887354280596795	-1.04873216190381	-0.83096836225137	-0.761475584531804	-1.80355053600212	-0.581196221155335	-3.22572876304024	-0.881544992022164	-2.30906253260501	NaN	-1.91792000673788	-1.13738282802755	-0.847692090827429	-1.87687481630972	NaN	-1.74018241767653	-1.75338453955191	NaN	NaN	-3.05544228444463	NaN	-0.259563236446432	-0	-1.12820148543508	NaN	-4.39460027256094	-0.319473984849806	NaN	-2.43780351736134	-0.0288020817984386	-4.80428181276674	-4.056482719961	-4.38817818417417	-0
-2.02941093433678	-1.52419697999224	-1.02807219533353	-0.65698845927049	-3.56910942511471	-2.20626662810874	-1.21927449362274	-4.3785954969021	-0.874830610480394	NaN	-3.32843898879479	-0.406444502481068	-4.63830058984335	-4.24182543161938	-0.729856961884456	NaN	-0.730560970813791	-0.907302215318376	-0.790274117647052	-0.544609857008059	-1.48623110681881	-0.572259740259749	-3.03300849014448	-0.433616413916146	-2.26721971968854	NaN	-1.64601076315367	-1.03044323545575	-0.692055927667876	-1.84776457956319	NaN	-1.83688667048523	-1.41629117907132	NaN	NaN	-3.13811286404846	NaN	-0.184387023109193	-0.159635433620089	-1.00027132661556	NaN	-4.19455542845692	-0.242971624185436	NaN	-2.40095850224024	-0.968586785546814	-4.47400847620089	-3.97544591537494	-4.13921651014695	NaN
-1.89032616695434	-1.46659942670074	-1.18243596066036	-0.51874704491726	-3.47797362613109	-2.15503678040909	-1.10298473991737	-4.20537152687504	-0.831765085110904	NaN	-3.13158525569948	-0.121538037251119	-4.41261492067876	-3.94330458945462	-0.838612346770407	NaN	-0.455246388488895	-0.753895895821923	-0.789175890862178	-0.318305509181966	-1.41660252231585	-0.225181061866587	-2.93921380674948	-0.558829729891597	-1.99928425329137	NaN	-1.89452194128189	-0.92801611416475	-0.535888222874754	-1.82540300110291	NaN	NaN	-1.28272126025904	NaN	NaN	-2.95698436390511	NaN	-0.300954294788822	-0.607169781625024	-0.936880079502843	NaN	-3.86870553470824	-0.362645585732105	NaN	-2.13229433459686	-0.637310885663801	-4.33229165625755	-3.48232916495269	-3.53644976970905	NaN
-1.85091258875173	-1.18592122054602	-1.05942282815771	-0.319040158472902	-3.42212600086752	-2.04988697550327	-0.949530823795628	-4.02152148025227	-0.70704171954765	NaN	-2.92445963115309	-0.184133762126539	-4.38525749455899	-4.04345951683241	-0.817800688398702	NaN	-0.233726140496551	-0.808183121922882	-0.516212500501421	-0.364644510244663	-1.09901166350988	-0.277202388852025	-2.95171760154739	-0.453212754164358	-1.81810901001112	NaN	-1.79390697917323	-0.945101245176006	-0.370453920711136	-1.77409358376176	NaN	-0.352482535044056	-1.20217831001832	NaN	NaN	-2.85030760401546	NaN	-0.270025361267779	-0.467136517591761	-0.76231717966384	NaN	-3.67512035905975	-0.0346145936855441	NaN	-1.94249940741131	-0.328003520927514	-4.21071163814668	-3.29198473004593	-3.33924072146333	NaN
-1.45706077244577	-1.10764270916996	-0.846336366975477	-0.295707839819515	-3.29811776322429	-2.1265722262434	-0.89167714654561	-3.85876908100388	-0.520700535635874	NaN	-3.18602119369698	-0	-4.10715667178244	-3.94166710432907	-0.768681072132761	NaN	-0.217256055840179	-0.671659342111355	-0.546650030055812	-0.269151663028119	-0.949672551917245	-0.0722011922503782	-2.8094947262682	-0.640479272661594	-1.63937069618986	NaN	-1.72279581092441	-0.913055138390187	-0.446418544947121	-1.51137750346588	NaN	-0	-1.37039105388005	NaN	NaN	-2.74087976210515	NaN	-0.172412449301202	-0.358792685037398	-0.631583260193495	NaN	-3.61423763426867	-0	NaN	-1.99217900243435	-0.379362756517146	-4.19450432034082	-3.15554400592617	-3.26784549947139	NaN
-0.946384134546979	-0.867963488100295	-0.797128855183373	-0.313490923598639	-3.11524666917653	-1.78660741799343	-0.629573683605226	-3.86799074923107	-0.423405426944347	NaN	-2.99703599106428	NaN	-4.08091161620812	-3.69088748068144	-0.766639567423872	NaN	-0.302127795370308	-0.777568372605965	-0.678562321400408	-0.0444640457673358	-0.986007416250103	-0	-2.63261233138663	-0.659319300164029	-1.53364337186246	NaN	-1.51230484108541	-0.601076426897448	-0.158161701780841	-1.37685093167701	NaN	NaN	-1.13788440263656	NaN	NaN	-2.42489182847016	NaN	-0	-0.40638899540094	-0.590536266524807	NaN	-3.7484018176156	-0.39473711307858	NaN	-2.00763623741756	-0.314513522774864	-4.20733596108979	-3.21625086970791	-3.12493758950835	NaN
-0.767350639250853	-0.403964985569174	-0.914587989966027	-0.400438062082973	-3.18022339461114	-1.60664339419979	-0.5845683556213	-3.6756652284605	-0.336780287240554	NaN	-2.74637284628138	NaN	-4.00788965547803	-3.26150577434471	-0.495150241430315	NaN	-0.247643225694247	-0.682455681621097	-0.584585499014652	-0.149177068814989	-0.937944935271594	NaN	-2.71863435284157	-0.623542822858861	-1.46691402903005	NaN	-1.50546046054247	-0.393482327096208	-0.331408761325068	-1.37771925465837	NaN	NaN	-1.0668792360889	NaN	NaN	-1.97973967186635	NaN	-0.568681612513914	-0.754347378221974	-0.710534694439204	NaN	-3.67112046887558	-0.452914601264823	NaN	-2.13154164160193	-0.238722235531009	-4.06069385715136	-3.26537559153175	-3.01279865867174	NaN
-0.580661873264431	-0.27720153932633	-0.657175877126946	-0.0436677550212676	-3.14965184588135	-1.53497507389597	-0.6204428838949	-3.5398924748361	-0.35494779156395	NaN	-2.47865266523169	NaN	-3.81037899166318	-2.97448533093439	-0.492790039996797	NaN	-0.0460583303393435	-0.422113495692694	-0.251409476763076	-0	-0.625639617557256	NaN	-2.52843950591761	-0.796393032882926	-1.32898599720051	NaN	-1.61304436003834	-0.362594640430082	-0.133247899145163	-1.71005703326772	NaN	NaN	-1.02790863677562	NaN	NaN	-1.73804451797098	NaN	-0.691762399538161	-0.816728562466824	-0.816238069306445	NaN	-3.66246921557895	-0.584301137555308	NaN	-2.07192613196456	-0.117355907250644	-3.7532777757184	-3.1163136882287	-2.8979495668042	NaN
-0.519928695932223	-0.431643806188981	-0.373812253327623	-0	-3.0968040609137	-1.71027233493724	-0.586724371272464	-3.52820730029516	-0.298490621500313	NaN	-2.42366671939216	NaN	-3.47927664033888	-3.06830162209557	-0.53883566098648	NaN	-0.0914236512261573	-0.410477900366841	-0	-0.0362466856525521	-0.497112938513143	NaN	-2.3471042128603	-0.241430855680945	-1.129852362724	NaN	-1.37477599071624	-0.311709338289847	-0.129480031314717	-1.46438054840174	NaN	NaN	-1.11137550376455	NaN	NaN	-1.59437890507223	NaN	-0.598756427715882	-0.951828903814962	-0	NaN	-3.45831573257626	-0.755020463616672	NaN	-1.86723029526432	-0	-3.52288376698114	-2.84154054768493	-2.34479701214078	NaN
-0.339654346993484	-0.495390861419769	-0.301473925240002	-0.157008547008551	-3.11844639121835	-1.07199160352242	-0.624278875743685	-3.55919604706475	-0.481002974276532	NaN	-2.72632311977715	NaN	-3.2511523563223	-3.0017533192235	-0.414667952203149	NaN	-0.189333585695358	-0.45186973666436	-0.444339932971224	-0.268619692305845	-0.589392123484918	NaN	-2.46077316857899	-0.454912247735735	-0.983840027380857	NaN	-1.10497525775251	-0.162534565426181	-0	-1.43115112047499	NaN	NaN	-1.13095390566241	NaN	NaN	-1.66977534547744	NaN	NaN	-1.05027400900118	-0.0648948775055652	NaN	-3.30035685785077	-0.729669570836747	NaN	-1.9733821272577	NaN	-3.49070295419098	-2.91020709653738	-2.69446412409637	NaN
-0.0780230403439361	-0.162748487388253	-0.148433326856407	-0.106640826873383	-3.20684730415695	-1.29545701603406	-0.763032611547621	-3.87750481538423	-0.911611556366087	NaN	-2.61425415425991	NaN	-3.11103016541368	-2.98776080576905	-0	NaN	-0	-0.17734527616997	-0.39728899591577	-0.145836121426869	-0.410674305366967	NaN	-2.03764555729814	-0	-1.07778088450149	NaN	-1.17129371810832	-0.262463375828049	-0.00462747443014223	-1.39653225035833	NaN	NaN	-1.4001744133777	NaN	NaN	-1.58898992354864	NaN	-0.702624343791444	-1.06224506876589	NaN	NaN	-3.17542578871893	-0.940733677747922	NaN	-1.95981753757179	NaN	-3.38868812881174	-2.72334303193442	-2.36111364051987	NaN
-0	-0	-0	-0.212073127440543	-3.14426810419949	-1.04121551642971	-0.591225654455172	-4.02307117502799	-0.914273920222482	NaN	-2.65133012584908	NaN	-2.4353432018577	-2.74761026407088	-0.601584612384136	NaN	-0.0434553493393707	-0	-0.309160571830321	-0.250244284692166	-0.202856835259801	NaN	-2.13652857741337	NaN	-0.86873719337276	NaN	-1.34642189557746	-0.250883644695186	-0.1720959368116	-1.45672488125685	NaN	NaN	-1.46592951541851	NaN	NaN	-1.66906071170054	NaN	-0.923735695270365	-1.34117832483659	NaN	NaN	-3.17036328871893	-1.12670456765522	NaN	-2.04422563087581	NaN	-3.14215052364762	-2.42549311809685	-2.51863079668298	NaN
-0.239232269071413	-0.282074732291123	-0.231849820397241	-0.521919191919191	-3.16470364597594	-0.85146198830409	-0.560010689941753	-3.71057510962656	-0.704718094605851	NaN	-2.56983155351209	NaN	-2.40643987385386	-2.51370368395124	-0.381707951687725	NaN	-0.0906152301735301	-0.139209058302362	-0.513155935828877	-0.383407032024605	-0.365199806120003	NaN	-2.18672918929278	NaN	-0.826411516166047	NaN	-1.32129355389761	-0.117699872623887	-0.0259996362396248	-1.06718426501035	NaN	NaN	-1.26380123553512	NaN	NaN	-1.70346846216478	NaN	-1.12675227690302	-1.26632225063939	NaN	NaN	-2.92211228738382	-1.27515805431304	NaN	-1.82180796571931	NaN	-2.89782926115477	-2.50880853761964	-2.24373408943816	NaN
-0.387274146780143	-0.425037914945137	-0.426309962500611	-0.494342831897505	-3.21811190684808	-0.783788047998107	-0.465088938056174	-3.56596895305785	-0.556903070553815	NaN	-2.34820598311771	NaN	-2.33171336613997	-2.29407693416215	-1.20428937247644	NaN	-0.441231771526917	-0.141639971651311	-0.595064643017511	-0.320243308225027	-0.291597773173441	NaN	-2.18537420718815	NaN	-0.695001462490852	NaN	-1.30599985312451	-0	-0.0964010115371718	-1.07398218524369	NaN	NaN	-1.10168951541852	NaN	NaN	-1.60592051489488	NaN	-1.16851930677292	-1.11940861206634	NaN	NaN	-2.73056695470671	-1.26792456361811	NaN	-1.65070199974048	NaN	-2.48155051829003	-1.96411130820399	-2.49022291639282	NaN
-0.566763039398834	-0.550379111837913	-0.698326019013604	-0.463338360985423	-3.10814951545916	-0.688459613927978	-0.484420226106033	-3.39531904171716	-0.423421841610699	NaN	-2.06392311977716	NaN	-2.17293931787302	-2.01952760315105	-1.47058670711539	NaN	-0.670173000338592	-0.433130167729745	-0.679316974789909	-0.619236030273773	-0.202636771197258	NaN	-2.32445714947052	NaN	-0.613111803553635	NaN	-1.30452793280401	-0.0565141764855639	-0.295665924874718	-0.87173141720456	NaN	NaN	-1.0313023125265	NaN	NaN	-1.66861169683709	NaN	-1.183425042561	-0.84236875025416	NaN	NaN	-2.64002930050675	-1.47775076112054	NaN	-1.54210878990934	NaN	-2.34347591049511	-1.90831894964578	-2.2779455118186	NaN
-0.498888176681716	-0.738475820600614	-0.967707607060298	-0.666583223539743	-3.05775235750689	-0.355162771393743	-0.678559854433499	-3.22712180055655	-0.332525835239096	NaN	-1.90865125909887	NaN	-2.26289418575003	-2.54346780285359	-1.71809779690881	NaN	-0.741375877374575	-0.412098570377425	-0.839382458535541	-0.71473408061054	-0	NaN	-1.86703977272727	NaN	-0.568379581492773	NaN	-1.36783787448889	-0.283042362650419	-0.689337504587381	-1.01343758867483	NaN	NaN	-1.05281967233719	NaN	NaN	-1.62408035453317	NaN	-2.24424162238654	-0.707837002093542	NaN	NaN	-2.37999501676425	-1.58675469296851	NaN	-1.39528294326294	NaN	-2.28114525574779	-1.7861932526652	-2.6992604680488	NaN
-0.600567949336479	-0.642775230072264	-1.0435808235579	-0.873810175678761	-3.14647552855272	-0	-0.573573572662979	-3.12228142160583	-0.417776793174168	NaN	-1.69620728966131	NaN	-2.61549301452553	-2.52913654706147	-1.49940486349743	NaN	-0.782799116955513	-0.324923593488861	-1.01375519020226	-1.13934674629537	-0.0160728183175172	NaN	-2.08612181456714	NaN	-0.361241660384719	NaN	-1.63483298895526	NaN	-0.703269387244514	-1.19028660770718	NaN	NaN	-0.962638314640674	NaN	NaN	-1.42018257203379	NaN	-1.41051788978458	-0.762348573791233	NaN	NaN	-2.09187820838228	-1.85615609394494	NaN	-1.28604781083539	NaN	-2.33294708875253	-1.79102169763937	-2.48529887456838	NaN
-0.675218030298133	-0.595147532405162	-1.33834652454265	-1.06650629021416	-3.05273575411197	-0.534998803333274	-0.430072039635011	-3.10807764769763	-0.538737412166886	NaN	-1.64466336873981	NaN	-2.20861489175913	-2.23104684015219	-1.75849275662788	NaN	-0.833539206781714	-0.284313655861835	-1.28149494144568	-0.991910160344757	-0.377369147008173	NaN	-2.13663094521372	NaN	-0.467741744133996	NaN	-1.56481907635104	NaN	-0.839229807925524	-1.09830220887662	NaN	NaN	-0.691643090754155	NaN	NaN	-1.52511194796718	NaN	-1.53114877836074	-0.757955969774272	NaN	NaN	-2.29002043157608	-1.69711902662143	NaN	-1.32891526182784	NaN	-2.35547116653624	-1.55737212736502	-2.28429746971985	NaN
-0.455554583121001	-0.477124335285339	-1.555510665429	-0.982748538011692	-3.05803797848832	-0.287241778443531	-0.388382278429647	-3.21068955355827	-0.452929744188036	NaN	-1.86544617493982	NaN	-2.01532166078005	-2.13962556575754	-1.83593092489659	NaN	-1.26123238219062	-0.557921661792158	-1.21131759590793	-1.22898502236655	-0.215536887581588	NaN	-2.08438951795535	NaN	-0.381113694792283	NaN	-1.54538154488606	NaN	-0.620019001285514	-1.00322755505364	NaN	NaN	-0.601804981091748	NaN	NaN	-1.57573131406195	NaN	-1.72642695120078	-0.3452510659939	NaN	NaN	-2.01692699528264	-1.75027101448482	NaN	-1.10438244877918	NaN	-2.02584693934025	-1.39008399381969	-2.14825937062167	NaN
-0.286484267886926	-0.475834017958807	-1.76348981235022	-1.37992088063296	-3.18149879775581	-0.0578614257161917	-0.420939417773995	-3.19520667949183	-0.437086144211175	NaN	-2.04318062082187	NaN	-2.11091237929205	-2.3264655565218	-2.11198133192606	NaN	-1.67590817952805	-0.727874292809128	-1.37109923451913	-1.36375494738422	-0.285529195273895	NaN	-2.59996727554834	NaN	-0.530146163268309	NaN	-1.79335137347066	NaN	-0.821549905613856	-0.965919664830644	NaN	NaN	-0.853970147472678	NaN	NaN	-1.58330127555105	NaN	-1.58184959906888	-0.255187050713983	NaN	NaN	-1.76167870597494	-1.90437330906016	NaN	-1.23921778633533	NaN	-1.67242209127413	-1.39217971749366	-1.89145200532509	NaN
-0.98744033022895	-0.994278816072574	-1.94589727060222	-1.57905874026893	-3.44701723456639	-0.32971812479858	-0.546153919618723	-3.13085144645987	-0.554341960290516	NaN	-2.05678600187322	NaN	-2.42753832523047	-2.22928047405932	-1.94397866807124	NaN	-1.6568134384602	-1.03388090053375	-1.57568447174836	-1.3989171596674	-0.341943172862568	NaN	-2.54756215213358	NaN	-0.662555810712568	NaN	-1.53052201837632	NaN	-0.862733985995628	-0.502315750440328	NaN	NaN	-0.975911513618339	NaN	NaN	-1.28917096442462	NaN	-1.65200718494989	-0.295540955714092	NaN	NaN	-1.8919017502574	-2.08575693956557	NaN	-1.08390617711735	NaN	-1.57556659077731	-1.08358045910334	-1.60622469467478	NaN
-1.26093897955683	-1.64493307261394	-2.37286296971627	-1.80303338806787	-3.65975790706755	-0.347533231961554	-0.47217683492735	-3.05321919782703	-0.36814321677076	NaN	-1.60442205285184	NaN	-1.79475716673412	-1.89736032006782	-2.10612708767728	NaN	-2.15849320536629	-1.4786165878824	-1.85757693454847	-1.67709861263024	-0.281917595166456	NaN	-2.44822270037654	NaN	-0.743445544724793	NaN	-1.52045931061072	NaN	-0.792739224340314	-0.470241909120612	NaN	NaN	-0.778017261258151	NaN	NaN	-0.897532023701226	NaN	-1.73277058113193	-0.31721489816567	NaN	NaN	-1.57869960356687	-2.40133117842994	NaN	-1.22227374822903	NaN	-1.41083424361448	-0.778159559427912	-1.62679261299328	NaN
-1.68196925603814	-1.87370679584914	-2.72403782830337	-1.94206651837729	-3.55869497000461	-0.481058792466124	-0.642256684342849	-3.08450993257502	-0.0900121848028448	NaN	-1.39265546146861	NaN	-1.86093632168339	-1.75535287358545	-2.16306280881576	NaN	-2.63144090029679	-1.83514964907066	-2.33727368172727	-2.05343537931183	-0.602377056714773	NaN	-2.63055554817717	NaN	-0.694351540212763	NaN	-1.70695307549031	NaN	-0.956265346837652	-0.572142580680825	NaN	NaN	-0.831529690014752	NaN	NaN	-0.641702973980987	NaN	-2.10994492878287	-0.00267833038285687	NaN	NaN	NaN	-2.24922245985865	NaN	-1.0579949127907	NaN	-1.00682004483151	-0.715065820678179	-1.21400586937149	NaN
-1.78346663935229	-1.99701031811816	-2.84036330714216	-2.14353220925206	-3.6378228109137	-0.31727352605219	-0.333775799872194	-2.76724639330296	-0	NaN	-1.40593176225575	NaN	-1.34703961393647	-1.44694313152954	-2.34508725219352	NaN	-2.57809414846373	-1.93825651300469	-2.53445052503855	-2.04191016034475	-0.925454725705235	NaN	-2.76612928726252	NaN	-0.94478146051984	NaN	-1.5364859068973	NaN	-0.746328217185664	-0.296235237512014	NaN	NaN	-0.684779072940644	NaN	NaN	-0.38187290042223	NaN	-2.37174725850221	-0.215448897225196	NaN	NaN	-0.895385315150652	-2.34151149113012	NaN	-1.00139169173995	NaN	-0.75819698462925	-0.53596616299232	-0.852362504222165	NaN
-1.81176909085021	-2.12692659338874	-2.67743554691438	-2.39809792843691	-3.66047533897143	-0.633801512579103	-0.283989882097453	-2.94061073064708	-0.273508407315829	NaN	-0.920978141611213	NaN	-1.36305739040749	-1.72186337508362	-2.51446997722426	NaN	-2.97347326546948	-2.3956202063641	-2.24896404899717	-2.4229824074049	-1.14018073636145	NaN	-3.06095304695304	NaN	-0.81301427542898	NaN	-1.59253684643148	NaN	-0.910576716926654	-0.14067870203749	NaN	NaN	-0.222029468711357	NaN	NaN	-0.624882132283989	NaN	-2.65339051143947	-0.242472527659474	NaN	NaN	-0.668024579041511	-2.59293814051726	NaN	-0.602963144704792	NaN	-0.548083540065849	-0.134882453193495	-0.752101943622086	NaN
-1.82051803509821	-2.44537218146957	-2.59736465302724	-2.66756897837434	-3.51474920072729	-0.746045726561313	-0.272087167267321	-2.9498033041293	-0.290285559920906	NaN	-0.748864839931189	NaN	-0.893393988138636	-1.63283943722162	-2.72648373255071	NaN	-3.23459050277591	-2.68013143922809	-2.64172485656331	-2.76402840074824	-1.42355683731726	NaN	-3.17881152993347	NaN	-0.699063422167889	NaN	-1.49351203349575	NaN	-0.860236767280361	-0.223101517157108	NaN	NaN	-0.348778352627817	NaN	NaN	-0.223985073460456	NaN	-3.09709034010614	-0.233706606502274	NaN	NaN	-0.441193808637903	-2.82556757023208	NaN	-0	NaN	-0.323517813594193	-0	-0.394460281452634	NaN
-1.59998449137663	-2.09921018503012	-3.08281610458193	-2.8198080729839	-3.29447205368043	-1.03979699571789	-0.266127615239486	-2.643705596339	-0.23683300913323	NaN	-0.741035965020465	NaN	-0.876112977748563	-1.91298421595222	-3.10528840946731	NaN	-3.2596411097897	-2.81264304479207	-2.80923599319482	-2.9607600546365	-1.60666156290626	NaN	-3.14247815168257	NaN	-0.74650816837986	NaN	-1.60734546084547	NaN	-0.703084866485926	-0	NaN	NaN	-0.271605191094193	NaN	NaN	-0.445229202618972	NaN	-3.78195478867696	-0.38003953256374	NaN	NaN	-0.384437362793005	-3.19980531911842	NaN	-0.216800250816073	NaN	-0.295722430294105	-1.24288665526692	-0.371802840930165	NaN
-1.36280433780851	-2.29512647554806	-3.39548432599529	-2.91934053346424	-3.41841026246409	-4.058942673936	-0.080254170600258	-2.70189545586492	-0.204915812114373	NaN	-0.709733972490324	NaN	-0.968134000204369	-2.0167532349988	-3.63741908357572	NaN	-3.67734535335382	-2.75554358610915	-2.98070065178708	-2.89356191943837	-1.81869827479772	NaN	-2.98632978056426	NaN	-1.07029242127198	NaN	-1.53115570548057	NaN	-0.742357789290974	-0.0754247815559506	NaN	NaN	-0.197276436109703	NaN	NaN	-0.270303522954707	NaN	-3.79944133362807	-0.591002557544755	NaN	NaN	-0.175717134872779	-3.46018915074527	NaN	-0.00112000552066775	NaN	-0.217583051245637	NaN	-0.207353777971051	NaN
-2.02322330046155	-2.96131577374254	-3.63832601901361	-3.02082110942505	-3.30350864106638	NaN	-0.00606800439705466	-2.72325129943099	-0.211935953461262	NaN	-0.828753026319202	NaN	-0.933158833762732	-1.67136984172952	-4.23665390068089	NaN	-3.83357135466197	-3.09531564732699	-2.90241918937311	-2.82573676822682	-1.92928649602557	NaN	-2.98140162822252	NaN	-0.874491343849626	NaN	-1.45501938140551	NaN	-0.656347115242288	-0.125552376299813	NaN	NaN	-0.262349388774571	NaN	NaN	-0	NaN	NaN	-0.663377681832924	NaN	NaN	-0	-3.97969556991334	NaN	-0.195300081259918	NaN	-0	-3.04058502673796	-0	NaN
-2.11546277496719	-2.79873785517227	-3.93981294190088	-2.96865518655187	-3.17238240427326	-6.93084263792998	-0	-2.46792731579603	-0.109199024660816	NaN	-1.04961501861984	NaN	-0.940337020296405	-1.78451590780985	-4.22738589552341	NaN	-4.02512650836902	-3.36091110867756	-2.90739548596945	-2.93324099305293	-1.7481452117875	NaN	-2.95699001576457	NaN	-0.670165257631212	NaN	-1.5561334553877	NaN	-0.80839874669182	-0.62653065024537	NaN	NaN	-0.397259681689286	NaN	NaN	-0.249645787746175	NaN	NaN	NaN	NaN	NaN	NaN	NaN	NaN	NaN	NaN	NaN	NaN	NaN	NaN
-2.5064966074528	-3.04157958552256	-4.21864534119009	-3.04940170940171	-3.01955881204492	-7.59205469476921	-0.108877754537423	-2.87086783747737	-0.426931782073452	NaN	-1.40302492700606	NaN	-0.809210190062935	-1.51043065435364	-4.33352821762079	NaN	-4.14916896007424	-3.72108944900322	-2.94137562140646	-3.1641505796045	-1.53453812323913	NaN	-3.00947862733293	NaN	-0.598927619186031	NaN	-1.64152815334437	NaN	-1.17364656356232	-0.758505309557197	NaN	NaN	-0.0368153757251571	NaN	NaN	-0.341158150383536	NaN	NaN	NaN	NaN	NaN	NaN	NaN	NaN	NaN	NaN	NaN	NaN	NaN	NaN
-2.71609010921785	-3.03091923715362	-4.75339225007255	-3.28433163344151	-3.16804008409694	-7.87762110008303	-0.395988104567964	-3.29303667550171	-0.535887029394644	NaN	-1.13243445663208	NaN	-0.928206283835808	-1.70996699174538	-4.46203990273764	NaN	-4.73296434620685	-4.05163997165131	-2.99770361671941	-3.57477217584864	-1.77224688531452	NaN	-3.11911171755073	NaN	-0.779554171301453	NaN	-1.63828364059244	NaN	-1.3719194433911	-0.678680124223597	NaN	NaN	-0.408510742855335	NaN	NaN	-0.819173848970652	NaN	NaN	NaN	NaN	NaN	NaN	NaN	NaN	NaN	NaN	NaN	NaN	NaN	NaN
-3.22868094350495	-3.488529062378	-4.9242162657724	-3.22258147642867	-3.23702732495616	-4.99985288522511	-0.608227991515155	-3.2447395713371	-0.667794093373042	NaN	-1.31784700150573	NaN	-0.699826345740884	-1.76179400788238	-4.69120612024252	NaN	-4.93072558671003	-4.14097330498463	-3.4554856561086	-3.73554014605348	-1.81258847320526	NaN	-3.2771437277806	NaN	-1.00531868743048	NaN	-1.63457233329633	NaN	-1.48123309227435	-1.21111470238905	NaN	NaN	-0.249781864411805	NaN	NaN	-1.10807309370793	NaN	NaN	NaN	NaN	NaN	NaN	NaN	NaN	NaN	NaN	NaN	NaN	NaN	NaN
-3.73937835635158	-3.86480318261859	-4.98310203708362	-3.52890040697228	-3.19021049546637	NaN	-0.608661269841125	-3.2057086267161	-0.730107549605146	NaN	-1.14490994612446	NaN	-0.698965896969639	-2.00309614264351	-5.01706988428745	NaN	-5.19503628280511	-4.47283304755011	-3.81231487311425	-3.90983739098601	-2.13091754969404	NaN	-3.29655585395119	NaN	-1.17203981920841	NaN	-1.61683853916287	NaN	-1.11119609608333	NaN	NaN	NaN	-0.131804572836977	NaN	NaN	-0.875582012235961	NaN	NaN	NaN	NaN	NaN	NaN	NaN	NaN	NaN	NaN	NaN	NaN	NaN	NaN
NaN	-4.11996913209392	-5.0952602896718	-3.33592125542945	-2.8675557883155	-9.21212171052632	-0.306120528067258	-3.16986006423304	-1.03157797427653	NaN	-0.830569021416497	NaN	-1.28372779353404	-1.92076877538024	-5.28123696845579	NaN	-5.07836100971673	-4.60707119625954	-3.65041306731882	-3.96260693220913	-2.20314411292952	NaN	-3.11748659850787	NaN	-1.10275541199624	NaN	-1.60109682133586	NaN	-1.16676462736914	NaN	NaN	NaN	-0.0381925988697162	NaN	NaN	-1.24973246657828	NaN	NaN	NaN	NaN	NaN	NaN	NaN	NaN	NaN	NaN	NaN	NaN	NaN	NaN
-4.05482726504209	-4.40806025555418	-4.95849433999108	-3.38587527136372	-2.92211523763239	-9.52137288977159	-0.398761339387831	-3.37563896523479	-1.16947083141939	NaN	-0.620209503906997	NaN	-1.43084992799227	-2.2856349554289	-5.34111037724521	NaN	-4.74382980507232	-4.52502192024666	-3.65374646787747	-3.78640895745783	-2.45181138869023	NaN	-3.18158366115212	NaN	-1.22471139583734	NaN	-1.67154573005594	NaN	-1.32233854232838	NaN	NaN	NaN	-0	NaN	NaN	-1.44898727568183	NaN	NaN	NaN	NaN	NaN	NaN	NaN	NaN	NaN	NaN	NaN	NaN	NaN	NaN
-4.15110392682543	-4.66610101742934	-4.89811206791006	-3.54026877251316	-2.85637001836051	-10.2947858396962	-0.878669662745278	-3.71603571984749	-1.46391000910696	NaN	-1.28363543831717	NaN	-1.26172973553222	-1.51805162209557	-5.5272358554559	NaN	-5.10745008840344	-4.53572077973212	-3.85833493710929	-3.83344249548334	-2.5975969180539	NaN	-3.5402260861142	NaN	-1.25360805811199	NaN	-1.96132177383325	NaN	-1.5486139679587	NaN	NaN	NaN	-0.275153892149813	NaN	NaN	-1.66144225371477	NaN	NaN	NaN	NaN	NaN	NaN	NaN	NaN	NaN	NaN	NaN	NaN	NaN	NaN
-4.60733496344529	-4.68922016004188	-5.29349373305046	-3.87829528158295	-3.24427184054643	-10.5475071343424	-1.423517647629	-4.00552295545049	-1.830680915453	NaN	-1.43578615479661	NaN	-1.53302745540057	-1.3896186952663	-5.59816098598237	NaN	-5.03153815359583	-4.75098131780515	-4.30031324808184	-4.00493957132237	-2.99591169394114	NaN	-3.97824037548191	NaN	-1.47997929863592	NaN	-2.31384435130482	NaN	-1.93288557146952	NaN	NaN	NaN	-0.697280866769854	NaN	NaN	-1.57034389758926	NaN	NaN	NaN	NaN	NaN	NaN	NaN	NaN	NaN	NaN	NaN	NaN	NaN	NaN
-4.30921613387545	-4.75274704756445	-5.39241113333061	-3.8310974549969	-3.148769278305	-10.4473651443785	-1.44253875416313	-4.2008687512152	-2.08916048170963	NaN	-1.66658627767188	NaN	-1.69664584009872	-1.36765782262327	-5.2932909696967	NaN	-5.16416994296605	-4.62430863552189	-4.54899725814292	-3.67291049878695	-2.84991585201786	NaN	-3.69200976205003	NaN	-1.43799788691263	NaN	-2.20858924234254	NaN	-2.26706112642165	NaN	NaN	NaN	-0.676003864860893	NaN	NaN	-1.57357961127558	NaN	NaN	NaN	NaN	NaN	NaN	NaN	NaN	NaN	NaN	NaN	NaN	NaN	NaN
-4.27515870904365	-4.70924494529465	-5.50438930412936	-3.99388989109373	-2.96939184226419	-10.5764223897783	-1.44391543565732	-4.08397218253151	-1.89880767907358	NaN	-1.66058054551973	NaN	-2.00606559172498	-2.00592748814638	-5.23961726695894	NaN	-5.57820636837538	-4.60534488968409	-4.27540613236647	-3.77364389891359	-2.92653349984577	NaN	-3.94492223151355	NaN	-1.80844890358751	NaN	-1.97647873295193	NaN	-2.26098912705374	NaN	NaN	NaN	-0.635256832891844	NaN	NaN	-1.59737185157597	NaN	NaN	NaN	NaN	NaN	NaN	NaN	NaN	NaN	NaN	NaN	NaN	NaN	NaN
-4.75512238896821	-4.98735994985124	-5.79664878353088	-3.99556690629335	-3.07570932407159	-10.3054336002741	-1.57079230723745	-4.37876083160921	-1.82300558271733	NaN	-1.58147756711619	NaN	-1.94305214748136	-2.25453525495821	-5.21230497603057	NaN	-5.30292482769674	-4.70297977747656	-4.54165703054568	-3.95842966268085	-2.95173163352005	NaN	-3.86248849945235	NaN	-1.93322409002479	NaN	-1.80571119466541	NaN	-2.01646506712202	NaN	NaN	NaN	-0.790589892776995	NaN	NaN	-1.62265461674246	NaN	NaN	NaN	NaN	NaN	NaN	NaN	NaN	NaN	NaN	NaN	NaN	NaN	NaN
-4.68573521130751	-5.01158011192146	-5.71802164700419	-4.12927016484208	-3.05996295292494	-10.0861919504644	-1.40699329004225	-4.22123500810372	-2.11456053241606	NaN	-1.83465052191238	NaN	-2.25588445250159	-2.33081794257035	-4.68419488428746	NaN	-5.57088687703261	-4.62103921119504	-4.64744429013338	-3.85452502137708	-3.540917307162	NaN	-3.62576274944567	NaN	-2.09781814338251	NaN	-1.86080053225236	NaN	-1.88945986484583	NaN	NaN	NaN	-0.988837678683808	NaN	NaN	-1.68876568570535	NaN	NaN	NaN	NaN	NaN	NaN	NaN	NaN	NaN	NaN	NaN	NaN	NaN	NaN
-4.48871058943402	-4.71925784492549	-5.16187220762637	-4.03116071962226	-3.0333613424671	-10.5696636676063	-1.64972942519423	-4.3426860701612	-2.3699692403961	NaN	-2.34660819104496	NaN	-2.052916143767	-2.50135384646694	-4.53724406461532	NaN	-5.43469707807987	-4.53791368266341	-4.86180883059766	-3.75382070072755	-3.8215465387654	NaN	-3.75111295734142	NaN	-1.92308339407003	NaN	-1.86652257286852	NaN	-1.65846368221064	NaN	NaN	NaN	-0.92274956472007	NaN	NaN	-2.32665236669353	NaN	NaN	NaN	NaN	NaN	NaN	NaN	NaN	NaN	NaN	NaN	NaN	NaN	NaN
-4.43730846673267	-4.75292670581354	-4.91426410675515	-4.01399650043744	-2.99921327668685	-11.2666338508141	-2.06552459002941	-4.59390851939736	-2.55761859212551	NaN	-2.50044076683597	NaN	-2.43971643581634	-2.91683686213643	-4.61250257659515	NaN	-5.98182293694045	-4.65494624471404	-4.71454649616368	-3.79832958622851	-4.13555190078414	NaN	-3.66888499452354	NaN	-1.74429173941728	NaN	-1.77338251796071	NaN	-1.99875680702077	NaN	NaN	NaN	-1.1084262129086	NaN	NaN	-2.53703911897246	NaN	NaN	NaN	NaN	NaN	NaN	NaN	NaN	NaN	NaN	NaN	NaN	NaN	NaN
-3.99873651181984	-4.91630683119758	-5.425539480023	-3.80984613444318	-2.99999728427528	-11.4963010329562	-2.10123372930552	-4.51689621540366	-2.39685877996373	NaN	-2.66588005720428	NaN	-2.26045920970703	-2.98097214232678	-4.92448836254833	NaN	-5.57275513203054	-5.07159273734428	-4.59997655777358	-3.93014761444512	-4.20114050592856	NaN	-3.5301540999835	NaN	-1.75640429750454	NaN	-1.88789359235855	NaN	-2.21057052637032	NaN	NaN	NaN	-1.15910727112854	NaN	NaN	-2.55545695795893	NaN	NaN	NaN	NaN	NaN	NaN	NaN	NaN	NaN	NaN	NaN	NaN	NaN	NaN
NaN	-5.22844841237199	-5.56217304070731	-3.56247863247863	-3.05933097209355	-11.2294068382635	-2.27236689561503	-4.5130113063727	-2.57479504014479	NaN	-2.09268017133232	NaN	-1.9133075669763	-3.05313063763962	-5.24880247922416	NaN	-5.3863472875898	-4.67492640381212	-4.63306569241547	-3.58198066841763	-3.99961470576341	NaN	-3.21119847247268	NaN	-1.79953565726762	NaN	-1.72298354240635	NaN	-2.17719211357694	NaN	NaN	NaN	-1.2877203529937	NaN	NaN	-2.95891646008003	NaN	NaN	NaN	NaN	NaN	NaN	NaN	NaN	NaN	NaN	NaN	NaN	NaN	NaN
-4.82915038790408	-5.19253217360434	-5.14183460080321	-3.46730383930841	-3.03894968303352	-10.7726164487193	-2.65296019442501	NaN	-2.7339182049414	NaN	-2.05361335361484	NaN	-1.89904877342722	-2.48343300895688	-5.27453400311255	NaN	-5.3942627209936	-4.56362411960376	-4.57976675794144	-3.32646043875943	-3.99770039020622	NaN	-3.06277638948729	NaN	-1.9144022651431	NaN	-1.67709605496202	NaN	-2.39352851135221	NaN	NaN	NaN	-3.14739839508656	NaN	NaN	-3.04953304694057	NaN	NaN	NaN	NaN	NaN	NaN	NaN	NaN	NaN	NaN	NaN	NaN	NaN	NaN
-5.12526659189145	-5.59027788620044	-5.33754912456915	-3.34000314762355	-2.84050657016916	-11.1195723066585	-2.48771372790935	NaN	-2.61168163281312	NaN	-1.82870857983016	NaN	-1.32769675655379	-1.978407262203	-5.47395581723206	NaN	-5.85631359012636	-4.81836828070767	-4.83444570436292	-3.05566760253415	-3.77205433614712	NaN	-3.21087547746371	NaN	-1.65819309378348	NaN	-1.5934327385313	NaN	-2.24782780395838	NaN	NaN	NaN	-2.82308183329932	NaN	NaN	-2.89875854998394	NaN	NaN	NaN	NaN	NaN	NaN	NaN	NaN	NaN	NaN	NaN	NaN	NaN	NaN
-4.87273904307495	-5.34798908511387	-5.89568009388378	-3.36826741996234	-2.53331870631866	-11.3763528322272	-2.43940669529256	NaN	-3.00383757545821	NaN	-1.39730366155509	NaN	-2.02630092555052	-1.86109805597373	-5.39306937821458	NaN	-6.1487383682073	-4.90289549215605	-4.90082733375071	-3.16843284364717	-3.44526499900887	NaN	-3.02434192672998	NaN	-1.59127784666046	NaN	-1.50128496899709	NaN	-2.14361924702771	NaN	NaN	NaN	-2.771299222602	NaN	NaN	-2.63500563623102	NaN	NaN	NaN	NaN	NaN	NaN	NaN	NaN	NaN	NaN	NaN	NaN	NaN	NaN
-4.87520272881761	-5.68109374744184	-6.0165108524964	-3.3911840733792	-2.58877770294398	-11.7918679788495	-2.45696227342708	NaN	-2.8962686050743	NaN	-1.9772366398746	NaN	-2.13757834555031	-2.12605268052064	-5.33457434220472	NaN	-5.7638127969548	-4.89496951710586	-5.05026513561113	-3.19270309954341	-3.32427095433249	NaN	-2.91161946039657	NaN	-1.97581583748625	NaN	-1.72151755887233	NaN	-2.3154693782507	NaN	NaN	NaN	-3.00433449032577	NaN	NaN	-2.34994491225979	NaN	NaN	NaN	NaN	NaN	NaN	NaN	NaN	NaN	NaN	NaN	NaN	NaN	NaN
-5.03555319646616	-5.52308318456281	-6.06049453004868	-3.32102308204105	-2.73290537095737	-12.3240621632822	-2.61641977747005	NaN	-2.96265355567188	NaN	-1.95239053550749	NaN	-1.43029383801638	-1.91356963362295	-5.22790397519655	NaN	-5.35683806650062	-4.57595330968942	-5.20168298584892	-3.19078880539577	-3.37973040492774	NaN	-3.04904881979334	NaN	-2.10822708114806	NaN	-1.68537566435288	NaN	-2.45958392976762	NaN	NaN	NaN	-3.14264285973483	NaN	NaN	-2.13676989806645	NaN	NaN	NaN	NaN	NaN	NaN	NaN	NaN	NaN	NaN	NaN	NaN	NaN	NaN
-5.19858291842206	-5.96936084101755	-5.80346864977362	-3.16213995831963	-2.72171594902559	-12.7031870142646	-2.36121892477422	-4.52827329546478	-3.04862948181422	NaN	-1.96336781870586	NaN	-0.804307446819757	-1.86553562735412	-4.88988900193452	NaN	-5.48854599841443	-4.55007275014043	-5.10370204557498	-2.78515814076091	-3.44242545817498	NaN	-2.87455034651447	NaN	-1.7875722256174	NaN	-1.56916474148803	NaN	-2.32252503123806	NaN	NaN	NaN	NaN	NaN	NaN	-2.51362389740248	NaN	NaN	NaN	NaN	NaN	NaN	NaN	NaN	NaN	NaN	NaN	NaN	NaN	NaN
-5.5283188696746	-6.2732905498499	-5.94405214487542	-3.12591009153053	-2.74551822400383	-11.978038277512	-1.98505627906808	-2.90405157615106	NaN	NaN	-1.23097185522475	NaN	-1.04497457531395	-2.23233674062059	-5.65071597609887	NaN	-5.37994793694045	-4.68994560167813	-4.7698812605042	-3.23629252216898	-3.12732437377959	NaN	-2.54716715542522	NaN	-1.91500821946934	NaN	-1.68431256883419	NaN	-2.59741475686327	NaN	NaN	NaN	NaN	NaN	NaN	-2.65275931985626	NaN	NaN	NaN	NaN	NaN	NaN	NaN	NaN	NaN	NaN	NaN	NaN	NaN	NaN
-5.68240709424624	-6.30074652767132	-5.8179422958114	-2.85009885891571	-2.66162228414833	-11.8224455876533	-2.04356549610007	NaN	NaN	NaN	-0.972543983361397	NaN	-1.58000243383024	-2.29737934230283	-5.71286715319502	NaN	-6.15846097819513	-4.81762662051647	-4.45569116451558	-3.25565478153124	-3.23113304445314	NaN	-2.24678557546966	NaN	-1.58124756512904	NaN	-1.41771117427824	NaN	-2.33190143725378	NaN	NaN	NaN	NaN	NaN	NaN	-2.81713303264414	NaN	NaN	NaN	NaN	NaN	NaN	NaN	NaN	NaN	NaN	NaN	NaN	NaN	NaN
-5.77700656374225	-6.22586432751852	-5.43578556164639	-2.7807334211682	-2.29093415800108	-11.2524159946933	-2.60513601860084	-2.58664462996078	NaN	NaN	-0.84990331779695	NaN	-1.21511397238426	-2.12796901815685	-6.0959542827837	NaN	-5.46666734474286	-4.84468627953618	-4.37563600802254	-3.40238541232966	-3.21328248529096	NaN	-2.05874198908141	NaN	-1.34385681059764	NaN	-1.17975301966238	NaN	-1.88911073957936	NaN	NaN	NaN	NaN	NaN	NaN	-2.33861868984408	NaN	NaN	NaN	NaN	NaN	NaN	NaN	NaN	NaN	NaN	NaN	NaN	NaN	NaN
-5.26373568473089	-6.22013506709399	-5.65084240721133	-3.07009938382031	-1.83444074635216	-10.7381355242821	-2.97660304129776	NaN	NaN	NaN	-0.99686639441185	NaN	-1.25129898494993	-2.46445631822816	-6.4730520271446	NaN	-5.82287120744805	-5.03159087755429	-4.42277076194235	-3.44986288623114	-3.18901528110587	NaN	-1.73629175887403	NaN	-0.89016697102545	NaN	-0.753274348927965	NaN	-1.5797872460479	NaN	NaN	NaN	NaN	NaN	NaN	-2.33004834680129	NaN	NaN	NaN	NaN	NaN	NaN	NaN	NaN	NaN	NaN	NaN	NaN	NaN	NaN
-5.13341657791325	-6.23532709193464	-6.12049871611779	-3.22154125068295	-1.37286701676783	-10.8142977074588	-3.05077238223718	-1.13378258740255	NaN	NaN	-0.40024275586509	NaN	-1.73398386813791	-2.49986464730566	-5.9498285342196	NaN	-6.05687561798516	-5.3176790123652	-4.84716160866071	-3.57223408061054	-3.19263997114125	NaN	-1.71732627980792	NaN	-0.29550058977918	NaN	-0.242695173996686	NaN	-1.28958443412054	NaN	NaN	NaN	NaN	NaN	NaN	-1.99400893940494	NaN	NaN	NaN	NaN	NaN	NaN	NaN	NaN	NaN	NaN	NaN	NaN	NaN	NaN
-5.01072909782405	-6.69321836802608	-6.05076884617226	-3.25630010512364	-1.50700211916613	-10.717535784035	-2.81781062177543	-0.977960739345779	NaN	NaN	-0.29945492997048	NaN	-1.15361972208399	-2.12759900953304	-6.25114044302672	NaN	-6.39660434088134	-5.47844289135934	-5.56344523258464	-4.03130550918196	-3.14653985379965	NaN	-1.8267960737547	NaN	-0.355215235612113	NaN	-0	NaN	-1.32139172191288	NaN	NaN	NaN	NaN	NaN	NaN	-2.39289269931965	NaN	NaN	NaN	NaN	NaN	NaN	NaN	NaN	NaN	NaN	NaN	NaN	NaN	NaN
NaN	-6.52289519332547	-6.19577094292488	-3.25966839284092	-1.54944288307566	-11.0134010246856	-2.74558109239854	-1.2055949913603	NaN	NaN	-0.490845216385576	NaN	-1.62545754218938	-2.49901733412921	-5.96103825778144	NaN	-7.39190206902592	-5.99045964378245	-5.73620663666988	NaN	-3.15539881475523	NaN	-1.72928804853208	NaN	-0.624446867899796	NaN	-0.108495815319	NaN	-1.77473540869617	NaN	NaN	NaN	NaN	NaN	NaN	-2.18293104415643	NaN	NaN	NaN	NaN	NaN	NaN	NaN	NaN	NaN	NaN	NaN	NaN	NaN	NaN
NaN	-7.44230516839163	-6.81523379359125	-3.64805555555556	-1.83106747554785	-11.2845003540241	-2.73786801387828	-1.09390730280825	NaN	NaN	-0.0901190381445076	NaN	-1.05879190751446	-1.90475110459927	-6.10008754976151	NaN	-7.563532201037	-6.13220498568312	-6.33265200266595	-4.17788178036841	-3.32741035361894	NaN	-1.96232353957829	NaN	-0.914714621389086	NaN	-0.271212812065218	NaN	-1.70514447514007	NaN	NaN	NaN	NaN	NaN	NaN	-2.14046751898104	NaN	NaN	NaN	NaN	NaN	NaN	NaN	NaN	NaN	NaN	NaN	NaN	NaN	NaN
NaN	-7.42353743676223	-6.75757527451562	-3.69229535371264	-1.80758394018936	-11.8694350637686	-2.75826383814969	-1.2468339820242	NaN	NaN	-0.449871391953855	NaN	-1.1206970170035	-2.0040349554289	-6.10326575042919	NaN	-7.64427186083315	-5.86294675313677	-5.99099590753033	-5.01479487088409	-3.54203157516283	NaN	-2.08871332905238	NaN	-0.656347801421286	NaN	-0.58589244110046	NaN	-2.17465677740143	NaN	NaN	NaN	NaN	NaN	NaN	-2.25998669683708	NaN	NaN	NaN	NaN	NaN	NaN	NaN	NaN	NaN	NaN	NaN	NaN	NaN	NaN
NaN	NaN	-6.68811378068513	-4.10802445507708	-1.84893598480377	-12.7307924006173	-3.10613871401861	-1.43658227355503	NaN	NaN	-0.60539993189399	NaN	-1.20682748063698	-1.8957095394794	-6.15515286748072	NaN	-7.27300439811413	-5.77959458743264	-6.24142893117698	-5.06419836632483	-3.77111889890682	NaN	-2.48523167155424	NaN	-0.883656968962709	NaN	-0.911478708210775	NaN	-2.42386777427959	NaN	NaN	NaN	NaN	NaN	NaN	-2.57126655045804	NaN	NaN	NaN	NaN	NaN	NaN	NaN	NaN	NaN	NaN	NaN	NaN	NaN	NaN
NaN	-7.70952730460365	-6.94352765371013	-3.87904211574254	-2.07961876679605	-12.3952678839957	-2.83199789421171	-1.77118986299443	NaN	NaN	-1.42460690356093	NaN	-1.26405226254404	-1.56941144868517	-6.04286649838763	NaN	-7.19310947904073	-5.94147545232525	-6.56259026114481	-5.114332536209	-3.57443829705616	NaN	-2.57883955928186	NaN	-1.29786587728276	NaN	-1.32590184037071	NaN	-2.7842405031127	NaN	NaN	NaN	NaN	NaN	NaN	-2.48838607272026	NaN	NaN	NaN	NaN	NaN	NaN	NaN	NaN	NaN	NaN	NaN	NaN	NaN	NaN
NaN	-7.62754697221455	-6.75378655925556	-4.04364011120698	-2.14875845521299	-13.2521652231845	-2.93656068115502	-1.88478080674111	NaN	NaN	-1.27311091047483	NaN	-0.842386502109048	-1.56739253118648	-6.16456988428745	NaN	-7.18647863450375	-6.14400541355797	-6.85957583825336	-5.21029346098919	-3.78805459093086	NaN	-2.39060923235181	NaN	-1.15455878559579	NaN	-1.02805246767117	NaN	-2.55873859875382	NaN	NaN	NaN	NaN	NaN	NaN	-2.91744244673235	NaN	NaN	NaN	NaN	NaN	NaN	NaN	NaN	NaN	NaN	NaN	NaN	NaN	NaN
NaN	NaN	-7.09797336707454	-3.86920196439534	-1.96159485845971	-13.1922032232014	-3.19162406751688	-1.83373317660189	NaN	NaN	-0.873538721077255	NaN	-0.786463516113419	-1.16213550913876	-5.87948059857318	NaN	-7.06353498202464	-6.03348930695411	-7.32240250156831	NaN	-3.30287151475217	NaN	-2.06646889952153	NaN	-0.854484949472374	NaN	-0.952157091266869	NaN	-2.57310331676962	NaN	NaN	NaN	NaN	NaN	NaN	-2.75462059580758	NaN	NaN	NaN	NaN	NaN	NaN	NaN	NaN	NaN	NaN	NaN	NaN	NaN	NaN
NaN	-8.20536343207838	-7.47454295513844	-3.87330875695253	-1.74410911141875	-11.0596961865742	-3.16767455455697	-2.73574399013965	NaN	NaN	-0.287939747952664	NaN	-0.326002433830247	-0.801033471079111	-6.08584976994233	NaN	-6.97664036764408	-6.13039892153199	-7.65350043343653	NaN	-2.88984933370018	NaN	-2.0226355562732	NaN	-0.716890474608044	NaN	-0.718881259115805	NaN	-2.48965468912608	NaN	NaN	NaN	NaN	NaN	NaN	-2.2593779306033	NaN	NaN	NaN	NaN	NaN	NaN	NaN	NaN	NaN	NaN	NaN	NaN	NaN	NaN
NaN	NaN	-7.78411599247853	-4.01796593874467	-1.7384040609137	-10.8603344568317	-2.99770159636778	NaN	NaN	NaN	-0.101540843230173	NaN	-0.324880190018465	-0.548980175330419	-5.27138132496542	NaN	-6.72168586450584	-6.11268088818159	-7.29153285756255	NaN	-3.15877484007249	NaN	-1.83806269308398	NaN	-0.697418587702819	NaN	-0.599396504505293	NaN	-2.44880636221149	NaN	NaN	NaN	NaN	NaN	NaN	-3.16985142638804	NaN	NaN	NaN	NaN	NaN	NaN	NaN	NaN	NaN	NaN	NaN	NaN	NaN	NaN
NaN	NaN	-7.73251743620522	-4.20871345029239	-1.61781543646836	-11.067243097036	-3.21630736875112	-1.68857557209504	NaN	NaN	-0.431904677583652	NaN	-0	-0.635296177449469	-5.18718017840511	NaN	-6.76748898585274	-6.60343147744281	-7.46442677524903	NaN	-3.62284719941132	NaN	-1.75943870763383	NaN	-0.400849054100198	NaN	-0.57646937882375	NaN	-2.43442824184454	NaN	NaN	NaN	NaN	NaN	NaN	-3.33111313383603	NaN	NaN	NaN	NaN	NaN	NaN	NaN	NaN	NaN	NaN	NaN	NaN	NaN	NaN
NaN	NaN	-7.32351277257697	-4.13828282828283	-1.55080456532732	-11.113617599369	-3.96010057284358	-2.09819108250023	NaN	NaN	-0.897297679464032	NaN	-0.0123786583030994	-0.274565773038969	-4.97383574095961	NaN	-6.93178156063383	-6.75525535626669	-7.91696677819751	NaN	-3.95721222246282	NaN	-1.63552887636797	NaN	-0.341686384156808	NaN	-0.409168373392093	NaN	-2.60634079240875	NaN	NaN	NaN	NaN	NaN	NaN	-3.42062016662816	NaN	NaN	NaN	NaN	NaN	NaN	NaN	NaN	NaN	NaN	NaN	NaN	NaN	NaN
NaN	NaN	-6.94144649781661	-4.14272628726287	-1.68629239743378	-11.7798010982997	-3.98673857987264	-2.7752076750307	NaN	NaN	-1.17670330812735	NaN	-0.385565675730968	-0	-4.40566072279678	NaN	-7.20926570250821	-6.28239407001196	-7.59647100786811	NaN	-4.13883631011911	NaN	-1.87628840125391	NaN	-0.379070660628682	NaN	-0.795162381068477	NaN	-2.26533874162625	NaN	NaN	NaN	NaN	NaN	NaN	-3.51992556927957	NaN	NaN	NaN	NaN	NaN	NaN	NaN	NaN	NaN	NaN	NaN	NaN	NaN	NaN
NaN	NaN	-7.08549491813184	-4.12262540223358	-1.64103796449068	-11.9763251600812	-4.51586875755999	-2.53845392815395	NaN	NaN	-0.319637527158277	NaN	-0.473333725696276	-0.315549797278051	-4.78426444950484	NaN	-7.18677607427273	-6.32337893518299	-7.42395701082797	NaN	-4.18258448269382	NaN	-2.05602998762646	NaN	-0.554924004273523	NaN	-0.868048915409098	NaN	-2.22912350769928	NaN	NaN	NaN	NaN	NaN	NaN	-3.59791613658337	NaN	NaN	NaN	NaN	NaN	NaN	NaN	NaN	NaN	NaN	NaN	NaN	NaN	NaN
NaN	NaN	-7.26385946490743	-3.43043867243867	-1.54154547669889	-13.4257237306392	-4.25428090280495	-2.1124144952832	NaN	NaN	-0.761961529907294	NaN	-1.20042968347521	-0.888392920241076	-5.01403652651619	NaN	-6.83691916811459	-5.56242003030233	-6.96323873552008	NaN	-3.50979607802618	NaN	-1.68712820326415	NaN	-0.765742750744447	NaN	-1.1493392354644	NaN	-2.62670120745968	NaN	NaN	NaN	NaN	NaN	NaN	-3.93773186041054	NaN	NaN	NaN	NaN	NaN	NaN	NaN	NaN	NaN	NaN	NaN	NaN	NaN	NaN
NaN	NaN	-8.3264090286477	-1.78631899101512	-1.6183834439672	NaN	-3.78606546753028	-2.05186791949612	NaN	NaN	-0.324810888494724	NaN	-0.911247386966509	-0.493563451748571	-5.38841004321166	NaN	-6.71957727672416	-5.23846799712901	-6.81692102030192	NaN	-3.65776158432412	NaN	-1.37032664979559	NaN	-0.979096788011529	NaN	-1.28243150280205	NaN	-2.77034710701081	NaN	NaN	NaN	NaN	NaN	NaN	-3.41188372540629	NaN	NaN	NaN	NaN	NaN	NaN	NaN	NaN	NaN	NaN	NaN	NaN	NaN	NaN
NaN	NaN	-8.07148464108308	-1.5951486623052	-1.53679172158208	NaN	-3.58427439746335	-1.99749448332238	NaN	NaN	-0.247294486214273	NaN	-0.285118467746672	-0.523688021673858	-5.34039397931008	NaN	-6.53879477521226	-5.76891697597199	-6.60189627673796	NaN	-3.81888543206036	NaN	-0.962396775638146	NaN	-0.999675961251601	NaN	-1.31584963576653	NaN	-2.78504182168146	NaN	NaN	NaN	NaN	NaN	NaN	-3.24228010006709	NaN	NaN	NaN	NaN	NaN	NaN	NaN	NaN	NaN	NaN	NaN	NaN	NaN	NaN
NaN	NaN	-7.16745027779855	-1.44710474223255	-1.30113563381841	NaN	-3.11211859699805	-1.52485953876704	NaN	NaN	-0.936052849506882	NaN	-0.462882572990117	-0.378086348493646	-4.5602762678073	NaN	-6.74333018587963	-5.74368831637017	-6.51834748107822	NaN	-3.53511425307323	NaN	-0.728336243226968	NaN	-0.451723229892625	NaN	-1.24343984134909	NaN	-2.38829310646945	NaN	NaN	NaN	NaN	NaN	NaN	-3.01108145720224	NaN	NaN	NaN	NaN	NaN	NaN	NaN	NaN	NaN	NaN	NaN	NaN	NaN	NaN
NaN	NaN	-6.71564793420185	-2.93593410445145	-0.936877718202705	NaN	-3.0889675720967	-1.50969238856111	NaN	NaN	-0.598247876243399	NaN	-0.811508663381067	-0.403865786744481	-4.10439318018211	NaN	-6.51454118162841	-6.30906129144827	-6.85295850938387	NaN	-3.17540105870458	NaN	-0.723768975745935	NaN	-0.199077216091425	NaN	-1.02593212611949	NaN	-2.23069777982869	NaN	NaN	NaN	NaN	NaN	NaN	-2.75164394045553	NaN	NaN	NaN	NaN	NaN	NaN	NaN	NaN	NaN	NaN	NaN	NaN	NaN	NaN
NaN	NaN	-6.64092397576075	-3.09382308174412	-1.14563258706267	NaN	-3.03565194871388	-1.15926485884999	NaN	NaN	-0	NaN	-1.05267863102237	-0.938012708321772	-4.18970525773144	NaN	-6.55959800100194	-6.33240187641322	-7.0183326896069	NaN	-3.18719795104642	NaN	-0.557374742598653	NaN	-0.561499390837221	NaN	-0.905261943697774	NaN	-2.21673553806839	NaN	NaN	NaN	NaN	NaN	NaN	-3.4826954239208	NaN	NaN	NaN	NaN	NaN	NaN	NaN	NaN	NaN	NaN	NaN	NaN	NaN	NaN
NaN	NaN	-7.13445616159476	-3.19743830640111	-1.0578641505998	NaN	-3.50195663769161	-0.913199147065236	NaN	NaN	-0.319488508605193	NaN	-0.863288411010956	-0.963591589019496	-4.86295598872923	NaN	-6.85029892216213	-6.38593381051387	-6.98807632719803	NaN	-2.82960068020148	NaN	-0.74545920394601	NaN	-0.895482628388875	NaN	-1.11355971385436	NaN	-1.94972471048329	NaN	NaN	NaN	NaN	NaN	NaN	-3.22843383122443	NaN	NaN	NaN	NaN	NaN	NaN	NaN	NaN	NaN	NaN	NaN	NaN	NaN	NaN
NaN	NaN	-6.97885520266241	-3.01141367912535	-0.984272708759173	NaN	-3.26207251198829	-0.872981542757184	NaN	NaN	-1.17241949631805	NaN	-1.39630398110587	-1.06224245049794	-5.03827142992043	NaN	-6.79734968896202	-6.02604233851522	-6.86095058823529	NaN	-2.72603514592123	NaN	-0.572582795323675	NaN	-0.900332563670718	NaN	-1.3166881847266	NaN	-2.31929030462839	NaN	NaN	NaN	NaN	NaN	NaN	-3.180030721521	NaN	NaN	NaN	NaN	NaN	NaN	NaN	NaN	NaN	NaN	NaN	NaN	NaN	NaN
NaN	NaN	-7.25985895677943	-2.93550245821042	-0.971775489485128	NaN	-3.40443790795791	-0.684971955094561	NaN	NaN	-1.06456020184402	NaN	-0.813919075144512	-1.11651214841136	-5.45231969855195	NaN	-7.04292942129123	-5.94339363734045	-6.70257659771792	NaN	-2.76212605586011	NaN	-0.202739612682331	NaN	-0.505767829664986	NaN	-1.72923814886896	NaN	-2.29197069270919	NaN	NaN	NaN	NaN	NaN	NaN	-3.64430973246979	NaN	NaN	NaN	NaN	NaN	NaN	NaN	NaN	NaN	NaN	NaN	NaN	NaN	NaN
NaN	NaN	-7.58539713126856	-2.60333243835861	-0.655257333014739	NaN	-2.63941528647235	-0.467539840817474	NaN	NaN	-0.692826399031544	NaN	-0.312696935447411	-1.14925061601227	-5.33895239931752	NaN	-7.12524041786844	-5.78812901902777	-5.91659917494271	NaN	-2.58177536435904	NaN	-0	NaN	-0.473716950457779	NaN	-1.51531232851459	NaN	-6.05683927022555	NaN	NaN	NaN	NaN	NaN	NaN	-3.01925621375513	NaN	NaN	NaN	NaN	NaN	NaN	NaN	NaN	NaN	NaN	NaN	NaN	NaN	NaN
NaN	NaN	-8.24153570627581	-2.8371048513302	-0.291665023087771	NaN	NaN	-0.110361093262873	NaN	NaN	-0.84359517315002	NaN	-0.645533665756211	-1.16697284327405	-5.34979840851652	NaN	-7.29077927665337	-5.43816628744079	-5.53693133119864	NaN	-2.51912180089313	NaN	-0.0632194493179088	NaN	-0.17742415005918	NaN	-1.07621402865153	NaN	-2.88013979944128	NaN	NaN	NaN	NaN	NaN	NaN	-3.8912266700991	NaN	NaN	NaN	NaN	NaN	NaN	NaN	NaN	NaN	NaN	NaN	NaN	NaN	NaN
NaN	NaN	-9.13543271845718	-2.78136147660818	-0	NaN	-3.03747215305461	-0	NaN	NaN	-1.1283547600769	NaN	-0.417571128293678	-0.511690675977623	-5.76299488428746	NaN	-7.40049674023139	-5.4917768909667	-5.20729197478991	NaN	-2.71017082274289	NaN	-0.148813176166639	NaN	-0	NaN	-0.981513752507409	NaN	-2.77248589866471	NaN	NaN	NaN	NaN	NaN	NaN	-4.69014790639023	NaN	NaN	NaN	NaN	NaN	NaN	NaN	NaN	NaN	NaN	NaN	NaN	NaN	NaN
[truncated: 190 more columns]
