# Supplementary material for: Notch-dependent and -independent transcription are modulated by tissue movements at gastrulation
Source: eLife. 2022 May 18;11:e73656. doi: 10.7554/eLife.73656 (PMC9183233; doi:10.7554/eLife.73656)
Supplement: Source data 1. [file elife-73656-data1.zip › numerical data/2S1C_5S2C_m5m8peve wRi new_MSE_sorted-Gast_YMov_normF-Y.txt]

NaN	NaN	NaN	NaN	NaN	NaN	NaN	NaN	NaN	NaN	NaN	NaN	NaN	NaN	NaN	NaN	NaN	NaN	NaN	NaN	NaN	NaN	NaN	NaN	NaN	NaN	NaN	NaN	NaN	NaN	NaN	NaN	NaN	NaN	NaN	NaN	NaN	NaN	NaN	NaN	NaN	NaN	NaN	NaN	NaN	NaN	NaN	NaN	NaN	NaN
NaN	NaN	NaN	NaN	NaN	NaN	NaN	NaN	NaN	NaN	NaN	NaN	NaN	NaN	NaN	NaN	NaN	NaN	NaN	NaN	NaN	NaN	NaN	NaN	NaN	NaN	NaN	NaN	NaN	NaN	NaN	NaN	NaN	NaN	NaN	NaN	NaN	NaN	NaN	NaN	NaN	NaN	NaN	NaN	NaN	NaN	NaN	NaN	NaN	NaN
NaN	NaN	NaN	NaN	NaN	NaN	NaN	NaN	NaN	NaN	NaN	NaN	NaN	NaN	NaN	NaN	NaN	NaN	NaN	NaN	NaN	NaN	NaN	NaN	NaN	NaN	NaN	NaN	NaN	NaN	NaN	NaN	NaN	NaN	NaN	NaN	NaN	NaN	NaN	NaN	NaN	NaN	NaN	NaN	NaN	NaN	NaN	NaN	NaN	NaN
NaN	NaN	NaN	NaN	NaN	NaN	NaN	NaN	NaN	NaN	NaN	NaN	NaN	NaN	NaN	NaN	NaN	NaN	NaN	NaN	NaN	NaN	NaN	NaN	NaN	NaN	NaN	NaN	NaN	NaN	NaN	NaN	NaN	NaN	NaN	NaN	NaN	NaN	NaN	NaN	NaN	NaN	NaN	NaN	NaN	NaN	NaN	NaN	NaN	NaN
NaN	NaN	NaN	NaN	NaN	NaN	NaN	NaN	NaN	NaN	NaN	NaN	NaN	NaN	NaN	NaN	NaN	NaN	NaN	NaN	NaN	NaN	NaN	NaN	NaN	NaN	NaN	NaN	NaN	NaN	NaN	NaN	NaN	NaN	NaN	NaN	NaN	NaN	NaN	NaN	NaN	NaN	NaN	NaN	NaN	NaN	NaN	NaN	NaN	NaN
NaN	NaN	NaN	NaN	NaN	NaN	NaN	NaN	NaN	NaN	NaN	NaN	NaN	NaN	NaN	NaN	NaN	NaN	NaN	NaN	NaN	NaN	NaN	NaN	NaN	NaN	NaN	NaN	NaN	NaN	NaN	NaN	NaN	NaN	NaN	NaN	NaN	NaN	NaN	NaN	NaN	NaN	NaN	NaN	NaN	NaN	NaN	NaN	NaN	NaN
NaN	NaN	NaN	NaN	NaN	NaN	NaN	NaN	NaN	NaN	NaN	NaN	NaN	NaN	NaN	NaN	NaN	NaN	NaN	NaN	NaN	NaN	NaN	NaN	NaN	NaN	NaN	NaN	NaN	NaN	NaN	NaN	NaN	NaN	NaN	NaN	NaN	NaN	NaN	NaN	NaN	NaN	NaN	NaN	NaN	NaN	NaN	NaN	NaN	NaN
NaN	NaN	NaN	NaN	NaN	NaN	NaN	NaN	NaN	NaN	NaN	NaN	NaN	NaN	NaN	NaN	NaN	NaN	NaN	NaN	NaN	NaN	NaN	NaN	NaN	NaN	NaN	NaN	NaN	NaN	NaN	NaN	NaN	NaN	NaN	NaN	NaN	NaN	NaN	NaN	NaN	NaN	NaN	NaN	NaN	NaN	NaN	NaN	NaN	NaN
NaN	NaN	NaN	NaN	NaN	NaN	NaN	NaN	NaN	NaN	NaN	NaN	NaN	NaN	NaN	NaN	NaN	NaN	NaN	NaN	NaN	NaN	NaN	NaN	NaN	NaN	NaN	NaN	NaN	NaN	NaN	NaN	NaN	NaN	NaN	NaN	NaN	NaN	NaN	NaN	NaN	NaN	NaN	NaN	NaN	NaN	NaN	NaN	NaN	NaN
NaN	NaN	NaN	NaN	NaN	NaN	NaN	NaN	NaN	NaN	NaN	NaN	NaN	NaN	NaN	NaN	NaN	NaN	NaN	NaN	NaN	NaN	NaN	NaN	NaN	NaN	NaN	NaN	NaN	NaN	NaN	NaN	NaN	NaN	NaN	NaN	NaN	NaN	NaN	NaN	NaN	NaN	NaN	NaN	NaN	NaN	NaN	NaN	NaN	NaN
NaN	NaN	NaN	NaN	NaN	NaN	NaN	NaN	NaN	NaN	NaN	NaN	NaN	NaN	NaN	NaN	NaN	NaN	NaN	NaN	NaN	NaN	NaN	NaN	NaN	NaN	NaN	NaN	NaN	NaN	NaN	NaN	NaN	NaN	NaN	NaN	NaN	NaN	NaN	NaN	NaN	NaN	NaN	NaN	NaN	NaN	NaN	NaN	NaN	NaN
NaN	NaN	NaN	NaN	NaN	NaN	NaN	NaN	NaN	NaN	NaN	NaN	NaN	NaN	NaN	NaN	NaN	NaN	NaN	NaN	NaN	NaN	NaN	NaN	NaN	NaN	NaN	NaN	NaN	NaN	NaN	NaN	NaN	NaN	NaN	NaN	NaN	NaN	NaN	NaN	NaN	NaN	NaN	NaN	NaN	NaN	NaN	NaN	NaN	NaN
NaN	NaN	NaN	NaN	NaN	NaN	NaN	NaN	NaN	NaN	NaN	NaN	NaN	NaN	NaN	NaN	NaN	NaN	NaN	NaN	NaN	NaN	NaN	NaN	NaN	NaN	NaN	NaN	NaN	NaN	NaN	NaN	NaN	NaN	NaN	NaN	NaN	NaN	NaN	NaN	NaN	NaN	NaN	NaN	NaN	NaN	NaN	NaN	NaN	NaN
NaN	NaN	NaN	NaN	NaN	NaN	NaN	NaN	NaN	NaN	NaN	NaN	NaN	NaN	NaN	NaN	NaN	NaN	NaN	NaN	NaN	NaN	NaN	NaN	NaN	NaN	NaN	NaN	NaN	NaN	NaN	NaN	NaN	NaN	NaN	NaN	NaN	NaN	NaN	NaN	NaN	NaN	NaN	NaN	NaN	NaN	NaN	NaN	NaN	NaN
NaN	NaN	NaN	NaN	NaN	NaN	NaN	NaN	NaN	NaN	NaN	NaN	NaN	NaN	NaN	NaN	NaN	NaN	NaN	NaN	NaN	NaN	NaN	NaN	NaN	NaN	NaN	NaN	NaN	NaN	NaN	NaN	NaN	NaN	NaN	NaN	NaN	NaN	NaN	NaN	NaN	NaN	NaN	NaN	NaN	NaN	NaN	NaN	NaN	NaN
NaN	NaN	NaN	NaN	NaN	NaN	NaN	NaN	NaN	NaN	NaN	NaN	NaN	NaN	NaN	NaN	NaN	NaN	NaN	NaN	NaN	NaN	NaN	NaN	NaN	NaN	NaN	NaN	NaN	NaN	NaN	NaN	NaN	NaN	NaN	NaN	NaN	NaN	NaN	NaN	NaN	NaN	NaN	NaN	NaN	NaN	NaN	NaN	NaN	NaN
NaN	NaN	NaN	NaN	NaN	NaN	NaN	NaN	NaN	NaN	NaN	NaN	NaN	NaN	NaN	NaN	NaN	NaN	NaN	NaN	NaN	NaN	NaN	NaN	NaN	NaN	NaN	NaN	NaN	NaN	NaN	NaN	NaN	NaN	NaN	NaN	NaN	NaN	NaN	NaN	NaN	NaN	NaN	NaN	NaN	NaN	NaN	NaN	NaN	NaN
NaN	NaN	NaN	NaN	NaN	NaN	NaN	NaN	NaN	NaN	NaN	NaN	NaN	NaN	NaN	NaN	NaN	NaN	NaN	NaN	NaN	NaN	NaN	NaN	NaN	NaN	NaN	NaN	NaN	NaN	NaN	NaN	NaN	NaN	NaN	NaN	NaN	NaN	NaN	NaN	NaN	NaN	NaN	NaN	NaN	NaN	NaN	NaN	NaN	NaN
NaN	NaN	NaN	NaN	NaN	NaN	NaN	NaN	NaN	NaN	NaN	NaN	NaN	NaN	NaN	NaN	NaN	NaN	NaN	NaN	NaN	NaN	NaN	NaN	NaN	NaN	NaN	NaN	NaN	NaN	NaN	NaN	NaN	NaN	NaN	NaN	NaN	NaN	NaN	NaN	NaN	NaN	NaN	NaN	NaN	NaN	NaN	NaN	NaN	NaN
NaN	NaN	NaN	NaN	NaN	NaN	NaN	NaN	NaN	NaN	NaN	NaN	NaN	NaN	NaN	NaN	NaN	NaN	NaN	NaN	NaN	NaN	NaN	NaN	NaN	NaN	NaN	NaN	NaN	NaN	NaN	NaN	NaN	NaN	NaN	NaN	NaN	NaN	NaN	NaN	NaN	NaN	NaN	NaN	NaN	NaN	NaN	NaN	NaN	NaN
NaN	NaN	NaN	NaN	NaN	NaN	NaN	NaN	NaN	NaN	NaN	NaN	NaN	NaN	NaN	NaN	NaN	NaN	NaN	NaN	NaN	NaN	NaN	NaN	NaN	NaN	NaN	NaN	NaN	NaN	NaN	NaN	NaN	NaN	NaN	NaN	NaN	NaN	NaN	NaN	NaN	NaN	NaN	NaN	NaN	NaN	NaN	NaN	NaN	NaN
NaN	NaN	NaN	NaN	NaN	NaN	NaN	NaN	NaN	NaN	NaN	NaN	NaN	NaN	NaN	NaN	NaN	NaN	NaN	NaN	NaN	NaN	NaN	NaN	NaN	NaN	NaN	NaN	NaN	NaN	NaN	NaN	NaN	NaN	NaN	NaN	NaN	NaN	NaN	NaN	NaN	NaN	NaN	NaN	NaN	NaN	NaN	NaN	NaN	NaN
NaN	NaN	NaN	NaN	NaN	NaN	NaN	NaN	NaN	NaN	NaN	NaN	NaN	NaN	NaN	NaN	NaN	NaN	NaN	NaN	NaN	NaN	NaN	NaN	NaN	NaN	NaN	NaN	NaN	NaN	NaN	NaN	NaN	NaN	NaN	NaN	NaN	NaN	NaN	NaN	NaN	NaN	NaN	NaN	NaN	NaN	NaN	NaN	NaN	NaN
NaN	NaN	NaN	NaN	NaN	NaN	NaN	NaN	NaN	NaN	NaN	NaN	NaN	NaN	NaN	NaN	NaN	NaN	NaN	NaN	NaN	NaN	NaN	NaN	NaN	NaN	NaN	NaN	NaN	NaN	NaN	NaN	NaN	NaN	NaN	NaN	NaN	NaN	NaN	NaN	NaN	NaN	NaN	NaN	NaN	NaN	NaN	NaN	NaN	NaN
NaN	NaN	NaN	NaN	NaN	NaN	NaN	NaN	NaN	NaN	NaN	NaN	NaN	NaN	NaN	NaN	NaN	NaN	NaN	NaN	NaN	NaN	NaN	NaN	NaN	NaN	NaN	NaN	NaN	NaN	NaN	NaN	NaN	NaN	NaN	NaN	NaN	NaN	NaN	NaN	NaN	NaN	NaN	NaN	NaN	NaN	NaN	NaN	NaN	NaN
NaN	NaN	NaN	NaN	NaN	NaN	NaN	NaN	NaN	NaN	NaN	NaN	NaN	NaN	NaN	NaN	NaN	NaN	NaN	NaN	NaN	NaN	NaN	NaN	NaN	NaN	NaN	NaN	NaN	NaN	NaN	NaN	NaN	NaN	NaN	NaN	NaN	NaN	NaN	NaN	NaN	NaN	NaN	NaN	NaN	NaN	NaN	NaN	NaN	NaN
NaN	NaN	NaN	NaN	NaN	NaN	NaN	NaN	NaN	NaN	NaN	NaN	NaN	NaN	NaN	NaN	NaN	NaN	NaN	NaN	NaN	NaN	NaN	NaN	NaN	NaN	NaN	NaN	NaN	NaN	NaN	NaN	NaN	NaN	NaN	NaN	NaN	NaN	NaN	NaN	NaN	NaN	NaN	NaN	NaN	NaN	NaN	NaN	NaN	NaN
NaN	NaN	NaN	NaN	NaN	NaN	NaN	NaN	NaN	NaN	NaN	NaN	NaN	NaN	NaN	NaN	NaN	NaN	NaN	NaN	NaN	NaN	NaN	NaN	NaN	NaN	NaN	NaN	NaN	NaN	NaN	NaN	NaN	NaN	NaN	NaN	NaN	NaN	NaN	NaN	NaN	NaN	NaN	NaN	NaN	NaN	NaN	NaN	NaN	NaN
NaN	NaN	NaN	NaN	NaN	NaN	NaN	NaN	NaN	NaN	NaN	NaN	NaN	NaN	NaN	NaN	NaN	NaN	NaN	NaN	NaN	NaN	NaN	NaN	NaN	NaN	NaN	NaN	NaN	NaN	NaN	NaN	NaN	NaN	NaN	NaN	NaN	NaN	NaN	NaN	NaN	NaN	NaN	NaN	NaN	NaN	NaN	NaN	NaN	NaN
NaN	NaN	NaN	NaN	NaN	NaN	NaN	NaN	NaN	NaN	NaN	NaN	NaN	NaN	NaN	NaN	NaN	NaN	NaN	NaN	NaN	NaN	NaN	NaN	NaN	NaN	NaN	NaN	NaN	NaN	NaN	NaN	NaN	NaN	NaN	NaN	NaN	NaN	NaN	NaN	NaN	NaN	NaN	NaN	NaN	NaN	NaN	NaN	NaN	NaN
NaN	NaN	NaN	NaN	NaN	NaN	NaN	NaN	NaN	NaN	NaN	NaN	NaN	NaN	NaN	NaN	NaN	NaN	NaN	NaN	NaN	NaN	NaN	NaN	NaN	NaN	NaN	NaN	NaN	NaN	NaN	NaN	NaN	NaN	NaN	NaN	NaN	NaN	NaN	NaN	NaN	NaN	NaN	NaN	NaN	NaN	NaN	NaN	NaN	NaN
NaN	NaN	NaN	NaN	NaN	NaN	NaN	NaN	NaN	NaN	NaN	NaN	NaN	NaN	NaN	NaN	NaN	NaN	NaN	NaN	NaN	NaN	NaN	NaN	NaN	NaN	NaN	NaN	NaN	NaN	NaN	NaN	NaN	NaN	NaN	NaN	NaN	NaN	NaN	NaN	NaN	NaN	NaN	NaN	NaN	NaN	NaN	NaN	NaN	NaN
NaN	NaN	NaN	NaN	NaN	NaN	NaN	NaN	NaN	NaN	NaN	NaN	NaN	NaN	NaN	NaN	NaN	NaN	NaN	NaN	NaN	NaN	NaN	NaN	NaN	NaN	NaN	NaN	NaN	NaN	NaN	NaN	NaN	NaN	NaN	NaN	NaN	NaN	NaN	NaN	NaN	NaN	NaN	NaN	NaN	NaN	NaN	NaN	NaN	NaN
NaN	NaN	NaN	NaN	NaN	NaN	NaN	NaN	NaN	NaN	NaN	NaN	NaN	NaN	NaN	NaN	NaN	NaN	NaN	NaN	NaN	NaN	NaN	NaN	NaN	NaN	NaN	NaN	NaN	NaN	NaN	NaN	NaN	NaN	NaN	NaN	NaN	NaN	NaN	NaN	NaN	NaN	NaN	NaN	NaN	NaN	NaN	NaN	NaN	NaN
NaN	NaN	NaN	NaN	NaN	NaN	NaN	NaN	NaN	NaN	NaN	NaN	NaN	NaN	NaN	NaN	NaN	NaN	NaN	NaN	NaN	NaN	NaN	NaN	NaN	NaN	NaN	NaN	NaN	NaN	NaN	NaN	NaN	NaN	NaN	NaN	NaN	NaN	NaN	NaN	NaN	NaN	NaN	NaN	NaN	NaN	NaN	NaN	NaN	NaN
NaN	NaN	NaN	NaN	NaN	NaN	NaN	NaN	NaN	NaN	NaN	NaN	NaN	NaN	NaN	NaN	NaN	NaN	NaN	NaN	NaN	NaN	NaN	NaN	NaN	NaN	NaN	NaN	NaN	NaN	NaN	NaN	NaN	NaN	NaN	NaN	NaN	NaN	NaN	NaN	NaN	NaN	NaN	NaN	NaN	NaN	NaN	NaN	NaN	NaN
-28.1790659071766	-30.9030972268699	-34.5667960723298	-35.5492999990415	NaN	NaN	NaN	NaN	NaN	NaN	NaN	NaN	NaN	NaN	NaN	NaN	NaN	NaN	NaN	NaN	NaN	NaN	NaN	NaN	NaN	NaN	NaN	NaN	NaN	NaN	NaN	NaN	NaN	NaN	NaN	NaN	NaN	NaN	NaN	NaN	NaN	NaN	NaN	NaN	NaN	NaN	NaN	NaN	NaN	NaN
-28.605914862759	-30.9544524271816	-34.5516405293767	-35.3643796938365	NaN	NaN	NaN	NaN	NaN	NaN	NaN	NaN	NaN	NaN	NaN	NaN	NaN	NaN	NaN	NaN	NaN	NaN	NaN	NaN	NaN	NaN	NaN	NaN	NaN	NaN	NaN	NaN	NaN	NaN	NaN	NaN	NaN	NaN	NaN	NaN	NaN	NaN	NaN	NaN	NaN	NaN	NaN	NaN	NaN	NaN
-28.6586269488564	-30.5889875315459	-34.8235670514792	-35.4872923360956	NaN	NaN	NaN	NaN	NaN	NaN	NaN	NaN	NaN	NaN	NaN	NaN	NaN	NaN	NaN	NaN	NaN	NaN	NaN	NaN	NaN	NaN	NaN	NaN	NaN	NaN	NaN	NaN	NaN	NaN	NaN	NaN	NaN	NaN	NaN	NaN	NaN	NaN	NaN	NaN	NaN	NaN	NaN	NaN	NaN	NaN
-27.730737726287	-30.6565996316664	-35.0683978120237	-35.6678483187246	NaN	NaN	NaN	NaN	NaN	NaN	NaN	NaN	NaN	NaN	NaN	NaN	NaN	NaN	NaN	NaN	NaN	NaN	NaN	NaN	NaN	NaN	NaN	NaN	NaN	NaN	NaN	NaN	NaN	NaN	NaN	NaN	NaN	NaN	NaN	NaN	NaN	NaN	NaN	NaN	NaN	NaN	NaN	NaN	NaN	NaN
-28.0012876330848	-30.5289957368392	-35.3252045460964	-35.7305686244954	NaN	NaN	NaN	NaN	NaN	NaN	NaN	NaN	NaN	NaN	NaN	NaN	NaN	NaN	NaN	NaN	NaN	NaN	NaN	NaN	NaN	NaN	NaN	NaN	NaN	NaN	NaN	NaN	NaN	NaN	NaN	NaN	NaN	NaN	NaN	NaN	NaN	NaN	NaN	NaN	NaN	NaN	NaN	NaN	NaN	NaN
-28.0164106106659	-30.269293577747	-35.079497045279	-36.0745967506403	NaN	NaN	NaN	NaN	NaN	NaN	NaN	NaN	NaN	NaN	NaN	NaN	NaN	NaN	NaN	NaN	NaN	NaN	NaN	NaN	NaN	NaN	NaN	NaN	NaN	NaN	NaN	NaN	NaN	NaN	NaN	NaN	NaN	NaN	NaN	NaN	NaN	NaN	NaN	NaN	NaN	NaN	NaN	NaN	NaN	NaN
-27.7946941254385	-29.9360747122631	-34.7296439781446	-35.982600637937	NaN	NaN	NaN	NaN	NaN	NaN	NaN	NaN	NaN	NaN	NaN	NaN	NaN	NaN	NaN	NaN	NaN	NaN	NaN	NaN	NaN	NaN	NaN	NaN	NaN	NaN	NaN	NaN	NaN	NaN	NaN	NaN	NaN	NaN	NaN	NaN	NaN	NaN	NaN	NaN	NaN	NaN	NaN	NaN	NaN	NaN
-27.6584532137989	-29.7551744313243	-34.8084930305953	-35.8256510501917	NaN	NaN	NaN	NaN	NaN	NaN	NaN	NaN	NaN	NaN	NaN	NaN	NaN	NaN	NaN	NaN	NaN	NaN	NaN	NaN	NaN	NaN	NaN	NaN	NaN	NaN	NaN	NaN	NaN	NaN	NaN	NaN	NaN	NaN	NaN	NaN	NaN	NaN	NaN	NaN	NaN	NaN	NaN	NaN	NaN	NaN
-27.9040353543433	-29.8731938554041	NaN	NaN	NaN	NaN	NaN	NaN	NaN	NaN	NaN	NaN	NaN	NaN	NaN	NaN	NaN	NaN	NaN	NaN	NaN	NaN	NaN	NaN	NaN	NaN	NaN	NaN	NaN	NaN	NaN	NaN	NaN	NaN	NaN	NaN	NaN	NaN	NaN	NaN	NaN	NaN	NaN	NaN	NaN	NaN	NaN	NaN	NaN	NaN
NaN	NaN	-33.9670651737968	-31.5543249071257	-21.5081284416155	NaN	NaN	NaN	NaN	NaN	NaN	NaN	NaN	NaN	NaN	NaN	NaN	NaN	NaN	NaN	NaN	NaN	NaN	NaN	NaN	NaN	NaN	NaN	NaN	NaN	NaN	NaN	NaN	NaN	NaN	NaN	NaN	NaN	NaN	NaN	NaN	NaN	NaN	NaN	NaN	NaN	NaN	NaN	NaN	NaN
-27.3415515011071	-28.1484295795579	-33.2720999779248	-29.7368388483796	-20.9205971200781	-30.7808542780749	NaN	NaN	NaN	NaN	NaN	NaN	NaN	NaN	NaN	NaN	NaN	NaN	NaN	NaN	NaN	NaN	NaN	NaN	NaN	NaN	NaN	NaN	NaN	NaN	NaN	NaN	NaN	NaN	NaN	NaN	NaN	NaN	NaN	NaN	NaN	NaN	NaN	NaN	NaN	NaN	NaN	NaN	NaN	NaN
-25.0956779471031	-26.6051783979692	-31.8841775506441	-27.8730673173479	-19.9338803755344	-28.6540178744743	NaN	NaN	NaN	NaN	NaN	NaN	NaN	NaN	NaN	NaN	NaN	NaN	NaN	NaN	NaN	NaN	NaN	NaN	NaN	NaN	NaN	NaN	NaN	NaN	NaN	NaN	NaN	NaN	NaN	NaN	NaN	NaN	NaN	NaN	NaN	NaN	NaN	NaN	NaN	NaN	NaN	NaN	NaN	NaN
-22.1277422739265	-29.2969608945884	-30.731362354081	-26.4361353606789	NaN	-28.3005759311724	-25.2377672508689	NaN	NaN	NaN	NaN	NaN	NaN	NaN	NaN	NaN	NaN	NaN	NaN	NaN	NaN	NaN	NaN	NaN	NaN	NaN	NaN	NaN	NaN	NaN	NaN	NaN	NaN	NaN	NaN	NaN	NaN	NaN	NaN	NaN	NaN	NaN	NaN	NaN	NaN	NaN	NaN	NaN	NaN	NaN
NaN	-30.3987816089086	-29.6034450131708	-26.255999671109	-22.6366389962241	-28.7501682460649	-22.3556525181747	NaN	NaN	NaN	NaN	NaN	NaN	NaN	NaN	NaN	NaN	NaN	NaN	NaN	NaN	NaN	NaN	NaN	NaN	NaN	NaN	NaN	NaN	NaN	NaN	NaN	NaN	NaN	NaN	NaN	NaN	NaN	NaN	NaN	NaN	NaN	NaN	NaN	NaN	NaN	NaN	NaN	NaN	NaN
-24.9033200378724	NaN	NaN	-25.8434378639886	-19.9973046233809	-28.9255359608746	-18.1845016058892	-28.9686796109536	NaN	NaN	NaN	NaN	NaN	NaN	NaN	NaN	NaN	NaN	NaN	NaN	NaN	NaN	NaN	NaN	NaN	NaN	NaN	NaN	NaN	NaN	NaN	NaN	NaN	NaN	NaN	NaN	NaN	NaN	NaN	NaN	NaN	NaN	NaN	NaN	NaN	NaN	NaN	NaN	NaN	NaN
-25.8441566816071	-31.1425967872167	-25.2182533663176	-26.4138190341483	-20.4433628982949	-29.6820071222302	-18.3582432417368	-29.431513721369	NaN	NaN	NaN	NaN	NaN	NaN	NaN	NaN	NaN	NaN	NaN	NaN	NaN	NaN	NaN	NaN	NaN	NaN	NaN	NaN	NaN	NaN	NaN	NaN	NaN	NaN	NaN	NaN	NaN	NaN	NaN	NaN	NaN	NaN	NaN	NaN	NaN	NaN	NaN	NaN	NaN	NaN
-26.8256505522805	-31.5959016922895	-26.3319996063121	-27.1268250050956	-20.7523916260651	-30.1964668831169	-18.7610185501104	-29.8424599595565	NaN	NaN	NaN	NaN	NaN	NaN	NaN	NaN	NaN	NaN	NaN	NaN	NaN	NaN	NaN	NaN	NaN	NaN	NaN	NaN	NaN	NaN	NaN	NaN	NaN	NaN	NaN	NaN	NaN	NaN	NaN	NaN	NaN	NaN	NaN	NaN	NaN	NaN	NaN	NaN	NaN	NaN
-26.7991968968133	-31.9501839120115	-26.7474914378417	-27.5156339245042	-20.2862917216059	-30.555539461921	-18.7653970834898	-29.8289682246095	NaN	NaN	NaN	NaN	NaN	NaN	NaN	NaN	NaN	NaN	NaN	NaN	NaN	NaN	NaN	NaN	NaN	NaN	NaN	NaN	NaN	NaN	NaN	NaN	NaN	NaN	NaN	NaN	NaN	NaN	NaN	NaN	NaN	NaN	NaN	NaN	NaN	NaN	NaN	NaN	NaN	NaN
-27.1620131476638	-32.2956594434263	-27.2450735156859	-27.3194271206431	-20.3917858987284	-31.2045731725218	-18.466549757854	-30.124917872522	-33.1062512077295	NaN	NaN	NaN	NaN	NaN	NaN	NaN	NaN	NaN	NaN	NaN	NaN	NaN	NaN	NaN	NaN	NaN	NaN	NaN	NaN	NaN	NaN	NaN	NaN	NaN	NaN	NaN	NaN	NaN	NaN	NaN	NaN	NaN	NaN	NaN	NaN	NaN	NaN	NaN	NaN	NaN
-26.7625226475027	-32.5186774806897	-27.3905697129029	-27.6935496181187	-20.8074044043812	-30.7514500937207	-18.3760198346047	-30.2173155862172	-33.434914234396	NaN	NaN	NaN	NaN	NaN	NaN	NaN	NaN	NaN	NaN	NaN	NaN	NaN	NaN	NaN	NaN	NaN	NaN	NaN	NaN	NaN	NaN	NaN	NaN	NaN	NaN	NaN	NaN	NaN	NaN	NaN	NaN	NaN	NaN	NaN	NaN	NaN	NaN	NaN	NaN	NaN
-26.7674443768997	-32.4653809968651	-27.4322467496262	-27.8604305615718	-20.6823503114208	NaN	-18.5276088636574	-30.0870767830736	-33.464846975089	NaN	NaN	NaN	NaN	NaN	NaN	NaN	NaN	NaN	NaN	NaN	NaN	NaN	NaN	NaN	NaN	NaN	NaN	NaN	NaN	NaN	NaN	NaN	NaN	NaN	NaN	NaN	NaN	NaN	NaN	NaN	NaN	NaN	NaN	NaN	NaN	NaN	NaN	NaN	NaN	NaN
-26.9747230067167	-32.808337499335	-27.7329680248753	-27.997354177755	-20.8467667994553	-30.9630565881487	-18.3462416449729	-30.0534734033019	-33.2760158213122	-35.6172941994511	-30.7462775155637	NaN	NaN	NaN	NaN	NaN	NaN	NaN	NaN	NaN	NaN	NaN	NaN	NaN	NaN	NaN	NaN	NaN	NaN	NaN	NaN	NaN	NaN	NaN	NaN	NaN	NaN	NaN	NaN	NaN	NaN	NaN	NaN	NaN	NaN	NaN	NaN	NaN	NaN	NaN
-26.639299716071	-32.478717780861	-27.2768824206322	-27.826373304264	-20.6131775979592	-30.4315443233237	-18.5388124116973	-29.9153619185899	-32.8306183918259	-35.0949349253731	-30.0814133908534	NaN	NaN	NaN	NaN	NaN	NaN	NaN	NaN	NaN	NaN	NaN	NaN	NaN	NaN	NaN	NaN	NaN	NaN	NaN	NaN	NaN	NaN	NaN	NaN	NaN	NaN	NaN	NaN	NaN	NaN	NaN	NaN	NaN	NaN	NaN	NaN	NaN	NaN	NaN
-26.3723714014675	-32.1210602432246	-26.9735026737968	-27.5781743360397	-20.8058964140268	-30.6493611479761	-18.8250225406628	-29.6847582826289	-32.7937599020008	-34.7633052140078	-30.1631974932758	NaN	NaN	NaN	NaN	NaN	NaN	NaN	NaN	NaN	NaN	NaN	NaN	NaN	NaN	NaN	NaN	NaN	NaN	NaN	NaN	NaN	NaN	NaN	NaN	NaN	NaN	NaN	NaN	NaN	NaN	NaN	NaN	NaN	NaN	NaN	NaN	NaN	NaN	NaN
-27.0362460520975	-31.7430064018762	-26.6319244244599	-27.1121021044615	-20.7885400895798	-30.1758852706699	-18.2479831352158	-29.4612517982802	-32.5907262491203	-34.3292344560358	-30.1574153105462	NaN	NaN	NaN	NaN	NaN	NaN	NaN	NaN	NaN	NaN	NaN	NaN	NaN	NaN	NaN	NaN	NaN	NaN	NaN	NaN	NaN	NaN	NaN	NaN	NaN	NaN	NaN	NaN	NaN	NaN	NaN	NaN	NaN	NaN	NaN	NaN	NaN	NaN	NaN
-25.9417260543271	-31.4659951033746	-26.5404061220726	-26.9384270829753	-20.9176407299941	-30.3458356844305	-18.0247326470683	-29.3143928958706	-31.9752584269663	-34.0114951789976	-29.6537462281598	NaN	NaN	NaN	NaN	NaN	NaN	NaN	NaN	NaN	NaN	NaN	NaN	NaN	NaN	NaN	NaN	NaN	NaN	NaN	NaN	NaN	NaN	NaN	NaN	NaN	NaN	NaN	NaN	NaN	NaN	NaN	NaN	NaN	NaN	NaN	NaN	NaN	NaN	NaN
-25.7474205544007	-31.1780314894266	-26.3912585793086	-26.9270988417386	-20.3069757733608	-30.3727760476549	-17.9609694909801	-29.2475006848377	-31.802627580512	-33.9304342083897	-29.7737952690632	NaN	NaN	NaN	NaN	NaN	NaN	NaN	NaN	NaN	NaN	NaN	NaN	NaN	NaN	NaN	NaN	NaN	NaN	NaN	NaN	NaN	NaN	NaN	NaN	NaN	NaN	NaN	NaN	NaN	NaN	NaN	NaN	NaN	NaN	NaN	NaN	NaN	NaN	NaN
-25.9989197329636	-30.9413862223622	-26.3855347937111	-27.1528480047002	-20.3280712819662	-30.7985651913876	-17.7199026539969	-29.0929868545122	-31.6811032826261	-33.6645336466335	-29.6810668265627	NaN	NaN	NaN	NaN	NaN	NaN	NaN	NaN	NaN	NaN	NaN	NaN	NaN	NaN	NaN	NaN	NaN	NaN	NaN	NaN	NaN	NaN	NaN	NaN	NaN	NaN	NaN	NaN	NaN	NaN	NaN	NaN	NaN	NaN	NaN	NaN	NaN	NaN	NaN
-26.0547561781419	-30.7157685491891	-26.2692343811139	-27.1178572952518	-20.1440965316238	-30.5971684375823	-17.805701354047	-29.1552996644295	-31.1601879194631	-33.5423175588492	-29.3350277611466	NaN	NaN	NaN	NaN	NaN	NaN	NaN	NaN	NaN	NaN	NaN	NaN	NaN	NaN	NaN	NaN	NaN	NaN	NaN	NaN	NaN	NaN	NaN	NaN	NaN	NaN	NaN	NaN	NaN	NaN	NaN	NaN	NaN	NaN	NaN	NaN	NaN	NaN	NaN
-26.1862849298951	-30.6531264515427	-26.5666857155195	-27.2173302178218	-20.2354847903252	-30.4183546407353	-18.1148028297609	-29.2108760704925	-31.0281076345432	-33.4882071536524	-29.4817741834199	NaN	NaN	NaN	NaN	NaN	NaN	NaN	NaN	NaN	NaN	NaN	NaN	NaN	NaN	NaN	NaN	NaN	NaN	NaN	NaN	NaN	NaN	NaN	NaN	NaN	NaN	NaN	NaN	NaN	NaN	NaN	NaN	NaN	NaN	NaN	NaN	NaN	NaN	NaN
-26.2613813642319	-30.5535376164356	-26.793024154018	-27.5255679882608	-20.1921174557737	-30.5912954545455	-18.2016823570769	-29.3702688133657	-31.0691886409736	-33.3370121985816	-29.3988997550502	NaN	NaN	NaN	NaN	NaN	NaN	NaN	NaN	NaN	NaN	NaN	NaN	NaN	NaN	NaN	NaN	NaN	NaN	NaN	NaN	NaN	NaN	NaN	NaN	NaN	NaN	NaN	NaN	NaN	NaN	NaN	NaN	NaN	NaN	NaN	NaN	NaN	NaN	NaN
-26.1438333784651	-30.548957754871	-26.6159804713101	-27.5297798831007	-20.1985408481914	-30.6172476441798	-18.0901709822427	-29.3286804336603	-30.9943642172524	-33.5633454368143	-29.5338371300617	NaN	NaN	NaN	NaN	NaN	NaN	NaN	NaN	NaN	NaN	NaN	NaN	NaN	NaN	NaN	NaN	NaN	NaN	NaN	NaN	NaN	NaN	NaN	NaN	NaN	NaN	NaN	NaN	NaN	NaN	NaN	NaN	NaN	NaN	NaN	NaN	NaN	NaN	NaN
-26.1403050911854	-30.5573423702556	-26.5012814348587	-27.7494840760766	-20.401969016593	-30.6644148035509	-18.2469231707388	-29.095404776649	-30.8205228215768	-33.6402098550725	-29.3429861722114	NaN	NaN	NaN	NaN	NaN	NaN	NaN	NaN	NaN	NaN	NaN	NaN	NaN	NaN	NaN	NaN	NaN	NaN	NaN	NaN	NaN	NaN	NaN	NaN	NaN	NaN	NaN	NaN	NaN	NaN	NaN	NaN	NaN	NaN	NaN	NaN	NaN	NaN	NaN
-26.0789231886833	-30.3682691399871	-26.3836262108579	-27.7408807307855	-20.5548313250387	-30.7162415797009	-18.3253459086172	-29.1064135938232	-30.6343350253807	-33.4711740192926	-29.2335211468129	NaN	NaN	NaN	NaN	NaN	NaN	NaN	NaN	NaN	NaN	NaN	NaN	NaN	NaN	NaN	NaN	NaN	NaN	NaN	NaN	NaN	NaN	NaN	NaN	NaN	NaN	NaN	NaN	NaN	NaN	NaN	NaN	NaN	NaN	NaN	NaN	NaN	NaN	NaN
-26.1771463074016	-30.5495150086921	-26.3633148308251	-27.8103584394057	-20.3580673000413	-30.9897571594351	-18.490101544817	-29.1473574599031	-30.6047009113505	-33.6015360787531	-28.9122533093646	NaN	NaN	NaN	NaN	NaN	NaN	NaN	NaN	NaN	NaN	NaN	NaN	NaN	NaN	NaN	NaN	NaN	NaN	NaN	NaN	NaN	NaN	NaN	NaN	NaN	NaN	NaN	NaN	NaN	NaN	NaN	NaN	NaN	NaN	NaN	NaN	NaN	NaN	NaN
-26.0397809296673	-30.516644028161	-26.1457145697076	-27.7001791724757	-20.4370476594228	-30.934913208903	-18.6412778421729	-29.0740596999886	-30.4822421307506	-33.5228858576717	-28.6841671902455	NaN	NaN	NaN	NaN	NaN	NaN	NaN	NaN	NaN	NaN	NaN	NaN	NaN	NaN	NaN	NaN	NaN	NaN	NaN	NaN	NaN	NaN	NaN	NaN	NaN	NaN	NaN	NaN	NaN	NaN	NaN	NaN	NaN	NaN	NaN	NaN	NaN	NaN	NaN
-26.354519225311	-30.32339984152	-26.3377414281221	-27.907645431548	-20.5082523605264	-31.2713439982348	-18.9208027756608	-29.1073382323206	-30.4646805778491	-33.4447702994012	-28.5137520487625	NaN	NaN	NaN	NaN	NaN	NaN	NaN	NaN	NaN	NaN	NaN	NaN	NaN	NaN	NaN	NaN	NaN	NaN	NaN	NaN	NaN	NaN	NaN	NaN	NaN	NaN	NaN	NaN	NaN	NaN	NaN	NaN	NaN	NaN	NaN	NaN	NaN	NaN	NaN
-26.5323634676408	-30.3482554137339	-26.3466413130779	-28.0228976487465	-20.6465084634633	-31.1638637713771	-19.039931039088	-29.1259308308937	-30.4704958547177	-33.3752555155483	-28.5253188625296	NaN	NaN	NaN	NaN	NaN	NaN	NaN	NaN	NaN	NaN	NaN	NaN	NaN	NaN	NaN	NaN	NaN	NaN	NaN	NaN	NaN	NaN	NaN	NaN	NaN	NaN	NaN	NaN	NaN	NaN	NaN	NaN	NaN	NaN	NaN	NaN	NaN	NaN	NaN
-26.5081233684963	-30.379998421211	-26.5316441211652	-28.1834594927222	-20.4557068068164	-31.3828571978869	-19.1864384124198	-29.1343932380972	-30.6006232980333	-33.4765673749483	-28.8957359091313	NaN	NaN	NaN	NaN	NaN	NaN	NaN	NaN	NaN	NaN	NaN	NaN	NaN	NaN	NaN	NaN	NaN	NaN	NaN	NaN	NaN	NaN	NaN	NaN	NaN	NaN	NaN	NaN	NaN	NaN	NaN	NaN	NaN	NaN	NaN	NaN	NaN	NaN	NaN
-26.6355956024506	-30.3071250138876	-26.4939395670007	-27.9600012143375	-20.4587461244781	-31.5838581785598	-19.5778400056286	-29.4948878666767	-30.4932206391991	-33.3997552941176	-28.9549747742515	NaN	NaN	NaN	NaN	NaN	NaN	NaN	NaN	NaN	NaN	NaN	NaN	NaN	NaN	NaN	NaN	NaN	NaN	NaN	NaN	NaN	NaN	NaN	NaN	NaN	NaN	NaN	NaN	NaN	NaN	NaN	NaN	NaN	NaN	NaN	NaN	NaN	NaN	NaN
-26.5457136332248	-30.1459033458654	-26.60938336794	-27.8211189205458	-20.5087327254213	-31.5231788901283	-19.9494430853714	-29.420852890236	-30.5161176470588	-33.7240723341523	-28.9218023021215	NaN	NaN	NaN	NaN	NaN	NaN	NaN	NaN	NaN	NaN	NaN	NaN	NaN	NaN	NaN	NaN	NaN	NaN	NaN	NaN	NaN	NaN	NaN	NaN	NaN	NaN	NaN	NaN	NaN	NaN	NaN	NaN	NaN	NaN	NaN	NaN	NaN	NaN	NaN
-26.6084596598826	-30.1995266320398	-26.316137546477	-27.5717782178218	-20.688144629546	-31.4979386847584	-19.9906139528351	-29.455982745715	-30.3634857142857	-33.6296773919636	-28.9190120662996	NaN	NaN	NaN	NaN	NaN	NaN	NaN	NaN	NaN	NaN	NaN	NaN	NaN	NaN	NaN	NaN	NaN	NaN	NaN	NaN	NaN	NaN	NaN	NaN	NaN	NaN	NaN	NaN	NaN	NaN	NaN	NaN	NaN	NaN	NaN	NaN	NaN	NaN	NaN
-26.637234726947	-30.2293580850889	-26.3295110771581	-27.4806898091774	-20.6084474374294	-31.4714018375242	-20.0681635299292	-29.3116579818656	-30.3584680390032	-33.53290782737	-28.9224314759597	NaN	NaN	NaN	NaN	NaN	NaN	NaN	NaN	NaN	NaN	NaN	NaN	NaN	NaN	NaN	NaN	NaN	NaN	NaN	NaN	NaN	NaN	NaN	NaN	NaN	NaN	NaN	NaN	NaN	NaN	NaN	NaN	NaN	NaN	NaN	NaN	NaN	NaN	NaN
-26.5822834555527	-30.0906537475011	-26.3962979493873	-27.3558031788202	-20.6464320996724	-31.3258883087208	-19.8392530253264	-29.5430661027857	-30.3361258741259	-33.4177252673583	-28.9451689253525	NaN	NaN	NaN	NaN	NaN	NaN	NaN	NaN	NaN	NaN	NaN	NaN	NaN	NaN	NaN	NaN	NaN	NaN	NaN	NaN	NaN	NaN	NaN	NaN	NaN	NaN	NaN	NaN	NaN	NaN	NaN	NaN	NaN	NaN	NaN	NaN	NaN	NaN	NaN
-26.5767995854758	-30.2588906420077	-26.3268998130479	-27.4417324861145	-20.4605574915219	-31.270730635871	-20.0475532662319	-29.8314563984363	-30.2464302369312	-33.4586744483986	-28.8682899765501	NaN	NaN	NaN	NaN	NaN	NaN	NaN	NaN	NaN	NaN	NaN	NaN	NaN	NaN	NaN	NaN	NaN	NaN	NaN	NaN	NaN	NaN	NaN	NaN	NaN	NaN	NaN	NaN	NaN	NaN	NaN	NaN	NaN	NaN	NaN	NaN	NaN	NaN	NaN
-26.3789475584343	-30.2804289235786	-26.2565203878415	-27.5213424799968	-20.3559070709485	-31.139275863049	-19.7714505158305	-29.6492949255514	-30.2819307958477	-33.3790934197731	-28.8061279837658	NaN	NaN	NaN	NaN	NaN	NaN	NaN	NaN	NaN	NaN	NaN	NaN	NaN	NaN	NaN	NaN	NaN	NaN	NaN	NaN	NaN	NaN	NaN	NaN	NaN	NaN	NaN	NaN	NaN	NaN	NaN	NaN	NaN	NaN	NaN	NaN	NaN	NaN	NaN
-26.4154199546525	-30.269565175957	-26.306894956755	-27.470092035152	-20.2935141120046	-31.0048455120829	-19.8332077070587	-29.5866027104919	-30.4543140186916	-33.4642360287988	-28.8575693740489	NaN	NaN	NaN	NaN	NaN	NaN	NaN	NaN	NaN	NaN	NaN	NaN	NaN	NaN	NaN	NaN	NaN	NaN	NaN	NaN	NaN	NaN	NaN	NaN	NaN	NaN	NaN	NaN	NaN	NaN	NaN	NaN	NaN	NaN	NaN	NaN	NaN	NaN	NaN
-26.5347764336456	-30.0910360971929	-26.1677073070014	-27.7110514956416	-20.250352304859	-31.0955738050609	-19.8890993778488	-29.529292860811	-30.3917088846881	-33.2624061878453	-28.9350323415822	NaN	NaN	NaN	NaN	NaN	NaN	NaN	NaN	NaN	NaN	NaN	NaN	NaN	NaN	NaN	NaN	NaN	NaN	NaN	NaN	NaN	NaN	NaN	NaN	NaN	NaN	NaN	NaN	NaN	NaN	NaN	NaN	NaN	NaN	NaN	NaN	NaN	NaN	NaN
-26.498539847283	-29.9860547885563	-26.0601168167637	-27.4120771502061	-20.232880812025	-31.0966453087729	-19.706442892832	-29.4137399870102	-30.3467976878613	-33.3880869902913	-28.6456478875586	NaN	NaN	NaN	NaN	NaN	NaN	NaN	NaN	NaN	NaN	NaN	NaN	NaN	NaN	NaN	NaN	NaN	NaN	NaN	NaN	NaN	NaN	NaN	NaN	NaN	NaN	NaN	NaN	NaN	NaN	NaN	NaN	NaN	NaN	NaN	NaN	NaN	NaN	NaN
-26.492700422203	-30.0574658762317	-25.9839502636973	-27.2318663882847	-20.2831171789337	-31.055907394844	-19.626971389993	-29.3227159148886	-30.4401681115718	-33.0955410191083	-28.5844035260193	NaN	NaN	NaN	NaN	NaN	NaN	NaN	NaN	NaN	NaN	NaN	NaN	NaN	NaN	NaN	NaN	NaN	NaN	NaN	NaN	NaN	NaN	NaN	NaN	NaN	NaN	NaN	NaN	NaN	NaN	NaN	NaN	NaN	NaN	NaN	NaN	NaN	NaN	NaN
-26.5083029460996	-30.1045114487019	-26.045635856641	-27.2877684972871	-20.0239439278291	-31.2401268154922	-19.6475121984289	-29.188745602534	-30.5126724511931	-33.3116998594848	-28.7985583481153	NaN	NaN	NaN	NaN	NaN	NaN	NaN	NaN	NaN	NaN	NaN	NaN	NaN	NaN	NaN	NaN	NaN	NaN	NaN	NaN	NaN	NaN	NaN	NaN	NaN	NaN	NaN	NaN	NaN	NaN	NaN	NaN	NaN	NaN	NaN	NaN	NaN	NaN	NaN
-26.5301208426305	-30.1075193549606	-26.0137378554412	-27.4150968018926	-20.051355152279	-31.3002280388151	-19.7245359295937	-29.204101978746	-30.4769369823551	-33.1959853970535	-28.7293391030784	NaN	NaN	NaN	NaN	NaN	NaN	NaN	NaN	NaN	NaN	NaN	NaN	NaN	NaN	NaN	NaN	NaN	NaN	NaN	NaN	NaN	NaN	NaN	NaN	NaN	NaN	NaN	NaN	NaN	NaN	NaN	NaN	NaN	NaN	NaN	NaN	NaN	NaN	NaN
-26.7532693768997	-30.2726011596721	-26.1213761059519	-27.3724350694639	-20.1042300923657	-31.4898379721838	-19.7254373353145	-29.3251598937706	-30.5347717996289	-33.3864225716385	-28.9851404661523	NaN	NaN	NaN	NaN	NaN	NaN	NaN	NaN	NaN	NaN	NaN	NaN	NaN	NaN	NaN	NaN	NaN	NaN	NaN	NaN	NaN	NaN	NaN	NaN	NaN	NaN	NaN	NaN	NaN	NaN	NaN	NaN	NaN	NaN	NaN	NaN	NaN	NaN	NaN
-26.9188814850382	-30.2245441137176	-26.2824757644181	-27.6120481922837	-20.5052611102516	-31.7519906714531	-20.59076166796	-29.5546350702374	-30.5987988668555	-33.4771331147541	-29.2149137340243	NaN	NaN	NaN	NaN	NaN	NaN	NaN	NaN	NaN	NaN	NaN	NaN	NaN	NaN	NaN	NaN	NaN	NaN	NaN	NaN	NaN	NaN	NaN	NaN	NaN	NaN	NaN	NaN	NaN	NaN	NaN	NaN	NaN	NaN	NaN	NaN	NaN	NaN	NaN
-27.2099268338564	-30.2573677939844	-26.5925966335283	-27.9701681735086	-20.7369078448506	-32.2363069005584	-21.1607117056599	-29.8585711597566	-30.6753909287257	-33.5648572693727	-29.2454542914937	NaN	NaN	NaN	NaN	NaN	NaN	NaN	NaN	NaN	NaN	NaN	NaN	NaN	NaN	NaN	NaN	NaN	NaN	NaN	NaN	NaN	NaN	NaN	NaN	NaN	NaN	NaN	NaN	NaN	NaN	NaN	NaN	NaN	NaN	NaN	NaN	NaN	NaN	NaN
-27.4897882651298	-30.2735237721577	-26.8586647961255	-28.442551083161	-21.2036230164091	-32.3200914295628	-21.5215701149388	-30.1355498888125	-30.7911302696544	-33.8509344927536	-29.6325872203912	NaN	NaN	NaN	NaN	NaN	NaN	NaN	NaN	NaN	NaN	NaN	NaN	NaN	NaN	NaN	NaN	NaN	NaN	NaN	NaN	NaN	NaN	NaN	NaN	NaN	NaN	NaN	NaN	NaN	NaN	NaN	NaN	NaN	NaN	NaN	NaN	NaN	NaN	NaN
-27.583379925805	-30.2076831523785	-27.1081158543126	-28.6507225206976	-21.4668729244861	-32.605611947859	-21.891437395828	-30.3676543649602	-30.840138869005	-33.7755489978678	-29.674050719247	NaN	NaN	NaN	NaN	NaN	NaN	NaN	NaN	NaN	NaN	NaN	NaN	NaN	NaN	NaN	NaN	NaN	NaN	NaN	NaN	NaN	NaN	NaN	NaN	NaN	NaN	NaN	NaN	NaN	NaN	NaN	NaN	NaN	NaN	NaN	NaN	NaN	NaN	NaN
-27.5455560453839	-30.2843881717823	-27.2794287380238	-28.6174114055947	-21.4541993214443	-32.5807685224611	-22.2123228455862	-30.5110359468082	-31.0656307692308	-33.8210987072243	-30.0050012803607	NaN	NaN	NaN	NaN	NaN	NaN	NaN	NaN	NaN	NaN	NaN	NaN	NaN	NaN	NaN	NaN	NaN	NaN	NaN	NaN	NaN	NaN	NaN	NaN	NaN	NaN	NaN	NaN	NaN	NaN	NaN	NaN	NaN	NaN	NaN	NaN	NaN	NaN	NaN
-27.4327826600611	-30.1853086623904	-27.4594715319283	-28.7998219934716	-21.3763639414438	-32.6499063222054	-22.014587882171	-31.0239592373309	-31.0744004638577	-33.8614989473684	-30.0331494038084	NaN	NaN	NaN	NaN	NaN	NaN	NaN	NaN	NaN	NaN	NaN	NaN	NaN	NaN	NaN	NaN	NaN	NaN	NaN	NaN	NaN	NaN	NaN	NaN	NaN	NaN	NaN	NaN	NaN	NaN	NaN	NaN	NaN	NaN	NaN	NaN	NaN	NaN	NaN
-27.2169300911854	-30.2338864117064	-27.3823072768968	-28.7558903673545	-21.070413099989	-32.6586049145225	-21.7444746046342	-30.5258278084018	-31.1893357015986	-34.232418900132	-30.1323574907199	NaN	NaN	NaN	NaN	NaN	NaN	NaN	NaN	NaN	NaN	NaN	NaN	NaN	NaN	NaN	NaN	NaN	NaN	NaN	NaN	NaN	NaN	NaN	NaN	NaN	NaN	NaN	NaN	NaN	NaN	NaN	NaN	NaN	NaN	NaN	NaN	NaN	NaN	NaN
-27.3224898455548	-30.4247140516715	-27.5646485610187	-28.8620760901622	-20.948780134957	-32.6009604355821	-21.628510842557	-30.4424850919213	-31.021020979021	-34.1004797014925	-30.0981557396005	NaN	NaN	NaN	NaN	NaN	NaN	NaN	NaN	NaN	NaN	NaN	NaN	NaN	NaN	NaN	NaN	NaN	NaN	NaN	NaN	NaN	NaN	NaN	NaN	NaN	NaN	NaN	NaN	NaN	NaN	NaN	NaN	NaN	NaN	NaN	NaN	NaN	NaN	NaN
-27.4846348484194	-30.393623269132	-27.4705347861902	-28.9244977039032	-20.8762864902908	-32.5401402198884	NaN	-30.1715403419639	-31.3242045454545	-34.114832959381	-29.9362814759597	-34.2968053793453	NaN	NaN	NaN	NaN	NaN	NaN	NaN	NaN	NaN	NaN	NaN	NaN	NaN	NaN	NaN	NaN	NaN	NaN	NaN	NaN	NaN	NaN	NaN	NaN	NaN	NaN	NaN	NaN	NaN	NaN	NaN	NaN	NaN	NaN	NaN	NaN	NaN	NaN
-27.4972107411116	-30.5662314303481	-27.5594445890244	-28.889406496043	-20.3632021308093	-32.5159905764967	-20.9677156352651	-30.0126242024172	-31.2340965147453	-34.4229055436832	-29.7957642884597	-35.908987482956	NaN	NaN	NaN	NaN	NaN	NaN	NaN	NaN	NaN	NaN	NaN	NaN	NaN	NaN	NaN	NaN	NaN	-2.86561234578515	-17.0465862399295	-9.0109269927134	NaN	NaN	NaN	NaN	NaN	NaN	NaN	NaN	NaN	NaN	NaN	NaN	NaN	NaN	NaN	NaN	NaN	NaN
-27.5966049286041	-30.7513395373944	-27.8911036003355	-28.8593758509579	-20.4973382744919	-32.4858775440977	-20.8656950530834	-30.1827675835047	-31.4010033222591	-33.9642657189015	-30.0247404641191	-35.9569231012671	NaN	NaN	NaN	NaN	NaN	NaN	NaN	NaN	NaN	NaN	NaN	NaN	NaN	NaN	NaN	NaN	NaN	-2.83448951937471	-16.9999484806698	-9.12876749011708	NaN	NaN	NaN	NaN	NaN	NaN	NaN	NaN	NaN	NaN	NaN	NaN	NaN	NaN	NaN	NaN	NaN	NaN
-27.4959753173161	-30.9723458364601	-27.8701791099046	-29.0460009694597	-20.3434203477008	-32.4627930519827	-20.809048436542	-30.0064429530201	-31.2624651162791	-33.78589177678	-30.1041146403334	-35.6571994680153	NaN	NaN	NaN	NaN	NaN	NaN	NaN	NaN	NaN	NaN	NaN	NaN	NaN	NaN	NaN	NaN	NaN	-2.97465173085719	-17.0178164078604	-8.90945391757418	NaN	NaN	NaN	NaN	NaN	NaN	NaN	NaN	NaN	NaN	NaN	NaN	NaN	NaN	NaN	NaN	NaN	NaN
-27.7458271918108	-31.0483656260696	-27.7544494022276	-29.2334997368091	-20.6715624370308	-32.4394383116883	-20.9497045021999	-29.8907463677262	-31.4758209606987	-34.0858877419355	-29.8032482855127	-35.5886016526373	NaN	NaN	NaN	NaN	NaN	NaN	NaN	NaN	NaN	NaN	NaN	NaN	NaN	NaN	NaN	NaN	NaN	-3.09442014955981	-16.9078959934149	-8.92979668841773	NaN	NaN	NaN	NaN	NaN	NaN	NaN	NaN	NaN	NaN	NaN	NaN	NaN	NaN	NaN	NaN	NaN	NaN
-27.9983125796647	-31.0183764418059	-27.8439121030772	-29.6328259477403	-20.9299144601088	-32.7247602507339	-20.9854146337251	-30.0744397864516	-31.7048361344538	-34.0507528940432	-29.7549268220218	-35.5683220966706	NaN	NaN	NaN	NaN	NaN	NaN	NaN	NaN	NaN	NaN	NaN	NaN	NaN	NaN	NaN	NaN	NaN	-3.14046443550776	-16.858142695277	-8.98882265690562	-10.9865199943678	-15.5539920948617	NaN	NaN	NaN	NaN	NaN	NaN	NaN	NaN	NaN	NaN	NaN	NaN	NaN	NaN	NaN	NaN
-28.350543686892	-31.3073187482084	-28.1706427516178	-29.8994814819167	-21.4102865323176	-33.0337981112936	-21.0923023729863	-30.4725204191465	-31.7209252336449	-34.2541015235008	-29.4193760346054	-35.642096939831	NaN	NaN	NaN	NaN	NaN	NaN	NaN	NaN	NaN	NaN	NaN	NaN	NaN	NaN	NaN	NaN	NaN	-3.11536762162625	-16.8275429970607	-8.95082227838513	-10.1186358878818	-16.746383237786	-12.7802677188261	NaN	NaN	NaN	NaN	NaN	NaN	NaN	NaN	NaN	NaN	NaN	NaN	NaN	NaN	NaN
-28.8164707272278	-31.5229423702556	-28.1998399872296	-29.710584187971	-21.4955851773391	-33.4449445484499	-20.8113271821866	-30.4778797719564	-31.8526183844011	-34.2009390369541	-29.3124364998832	-35.7074857627917	NaN	NaN	NaN	NaN	NaN	NaN	NaN	NaN	NaN	NaN	NaN	NaN	NaN	NaN	NaN	NaN	NaN	-3.18931191368339	-16.8604671255637	-8.96741617581346	-9.16559053646625	-17.9757602324277	-14.2435679873634	-13.0488022930698	-10.3687666886753	-10.9835264851766	NaN	NaN	NaN	NaN	NaN	NaN	NaN	NaN	NaN	NaN	NaN	NaN
-28.677091754003	-31.8578220082647	-28.3989060351413	-29.5334887441376	-21.8127757904643	-33.395312403698	-21.0216820359984	-30.6745375765174	-32.0037317487266	-34.0726034862385	-29.6319500775429	-35.9659668700286	NaN	NaN	NaN	NaN	NaN	NaN	NaN	NaN	NaN	NaN	NaN	NaN	NaN	NaN	NaN	NaN	NaN	NaN	NaN	NaN	-8.33925947187142	-18.8394295481252	-15.2523240351002	-13.383203190449	-9.97679170584747	-10.360946956759	-14.0327971854928	-12.3939164655158	-14.7762593703148	NaN	NaN	NaN	NaN	NaN	NaN	NaN	NaN	NaN
-28.921281328361	-32.0377475747166	-28.780051405439	-29.8819398209246	-22.1459085210431	-33.5576522384651	-21.1356198651134	-30.8509684068721	-32.3200882352941	-33.9629169230769	-30.1484090833217	-36.1976776841597	NaN	NaN	NaN	NaN	NaN	NaN	NaN	NaN	NaN	NaN	NaN	NaN	NaN	NaN	NaN	NaN	NaN	-4.01029451632779	-14.161222370319	-12.5229693708858	-8.7151590009138	-18.9096345912326	-15.3166224651737	-13.5621691566505	-10.0003829956297	-10.0497782334284	-14.2787623080433	-11.8666873874624	-15.8788333756199	NaN	NaN	NaN	NaN	NaN	NaN	NaN	NaN	NaN
-29.159638559188	-31.6287527937084	-29.3016082638589	-30.3424249839909	NaN	-34.2812687165775	-20.4988332978152	-31.2455149910627	NaN	NaN	NaN	-35.5642421286426	-26.8935479899813	-28.1954401330377	-33.1307612415314	-32.4113505881577	-27.9018455868456	-24.246681667537	NaN	NaN	NaN	NaN	NaN	NaN	NaN	NaN	NaN	NaN	NaN	-4.63256648490904	-14.1445477097994	-12.9556938290901	-9.1214488987389	-18.1811941713067	-14.6169998236643	-13.6589129076768	-10.1751370366957	-10.1705133311281	-14.6625986602517	-12.0055517289235	-16.5071907132301	NaN	NaN	NaN	NaN	NaN	NaN	NaN	NaN	NaN
-29.8308685891156	NaN	NaN	NaN	-25.0726449500817	NaN	NaN	-31.611894782683	-32.889299270073	-31.6850793860685	-32.7485301246084	NaN	-25.4909595082918	-29.7402813765182	-34.0710839688042	-32.7699805452956	-27.9342441448154	-25.2421814215133	-31.9564001467436	-27.6946116015132	-33.883456953994	-32.4454214917508	-32.9976278080993	-29.1622798286594	-29.3133074516591	-31.2186328903655	-31.2779385725799	-22.8819950124688	NaN	-5.12531602170413	-14.0656963189056	NaN	-9.32017293340988	-18.1665022546345	-13.7642395799441	-13.7834564679793	-10.8341940926225	-10.3984311414959	-15.0348095467608	-12.256893952897	-16.6830517387275	-13.7282598674374	-18.3291774891775	-15.8436559229108	-11.3913928429901	NaN	NaN	NaN	NaN	NaN
NaN	-35.5257057906832	-31.7267379679144	-30.2286845950267	-25.8663968468273	-31.9385713166144	-22.5739055793991	NaN	-33.0006046511628	-31.4368204207574	-33.5172309569286	-34.8988686681692	-24.9158178834295	-30.6042902097902	-34.7705497582778	-32.9581628947988	-28.4276277737319	-26.6842473879597	-32.7659938929604	-27.6711885245902	-33.4075262422527	-32.0599135830843	-33.0355891657321	-28.3184961759793	-30.3910584023125	-31.1448649222065	-31.1239664831509	-22.513769123783	NaN	-5.14176613655483	-14.5109093253393	-13.2265507875517	-9.67848757940402	-15.0644000746408	-13.433823917242	-13.6278863074151	-11.2247053933616	-10.8343197383082	-15.163241948764	-12.8090690618841	-16.1565272325988	-14.5436795258859	NaN	-15.0559581841925	-11.1656037056099	-15.7960065791695	-12.3246094496045	-13.1688673577198	NaN	NaN
-33.4675600124453	-36.5579556299241	-32.2678809121388	-30.97359639964	-26.5639581013042	-31.5031074097136	-23.2041463498646	-28.6760114012002	-33.0704675324675	-31.2415142028986	-34.1967364945471	-35.0524625222025	-25.3069165336875	-30.6147295081967	-34.8732000704991	-33.3085791659853	-28.6299973103819	-27.7351247464503	-33.1908962612126	-27.8275346784363	-33.1748218224392	-31.7253878483906	-33.0355565235093	-28.3344628198617	-30.6385450394756	-30.5172428571429	-31.1765175303766	-23.3688268156425	NaN	-4.55042546870874	-15.2138767902329	-13.2224740148487	-9.90678594753023	-17.0666342353299	-12.6912543603786	-13.8131065468549	-11.4461438098791	NaN	-14.9512167540816	-13.738785267622	-16.1539042338816	-15.7860097401304	-15.7998159890588	NaN	-11.0951264938136	-15.5396055607287	-14.4041653301975	-14.2729237248821	-15.0082838400851	-11.7100383513129
-33.5593929991973	-36.0031042750175	-31.8454107517912	-31.0073091211498	-27.2533899540785	-31.4055895721925	-24.5950441932605	-28.7943373504918	-32.6454146341463	-30.7652243478261	-33.7258814759597	-34.8178978163201	-26.5006913478029	-29.9371046511628	-34.4020081623525	-32.785046858293	-29.6488952043217	-28.1390079104561	-33.0406849646921	-28.2974557527678	-32.7078922823271	-31.8366780587833	-32.8163271016536	-28.8780100770109	-30.8115546749223	-30.2897960235641	-31.502929017447	-24.8769863013699	NaN	-4.10285094677398	-15.4564451609512	-12.9874173015804	-10.0058528784648	NaN	-12.247438237492	-13.7665247076415	-12.1002214836022	-15.4893482485812	-14.8705965619828	-14.3710890179132	-15.8483339200845	-16.771948273144	-14.7660139946746	-11.1578767878827	-10.7456282454872	-15.4034278097307	-14.0362238789362	NaN	NaN	-12.2650882582661
-32.9863752057813	-34.8188869247111	-31.3660093762097	-30.6871880538874	-28.024879443568	-31.7631021772345	-26.0157416449729	-29.2226787749417	-31.8274028436019	-30.4635218957346	-32.7252874165538	-34.6251340006658	-27.674384673782	-28.9400403726708	-33.7220171855874	-31.5298048030509	-30.7121443296221	-28.5043264039089	-33.0186806559623	-28.5995421831267	-32.1052078424399	-31.7905580522076	-32.7546079529283	-29.9474211912201	-31.3524755196682	-30.5315735930736	-31.5512278186156	-26.7713055181696	NaN	-3.25127508433975	-14.8760992771959	-12.79567706351	-9.54573383084577	-13.8268604242353	-11.304677385241	-13.4281136592305	-11.5282697270213	-15.8025421591578	-14.0261224090194	-14.1492457957086	-14.9557417629505	-16.6849990255071	-14.224265010352	-10.3278134320683	-10.2860600162895	-14.7167126547032	-13.5169338795547	-11.3449232152197	-15.34440591133	-12.1499509993093
-32.2527189921647	-34.0079423702556	-30.8106705059646	-30.1384448844884	-28.5003542353787	-31.9280792950491	-27.5546831171961	-30.0291582071431	-31.1961867785939	-30.1124577643505	-31.4651911206298	-34.6013379148726	-29.0337164378426	-27.6393365019011	-32.9724190728567	-30.7745131892165	-31.4104073833144	-28.254334243657	-32.8137988674259	-29.2735446396981	-32.418894701244	-32.1755634674923	-33.2891200504707	-30.9921177881492	-31.4698458789368	-30.6888512880562	-31.7751650257384	-28.9731210191083	NaN	-2.7088896479721	-14.1890294777097	-12.2191471741786	-8.93984741895617	-13.3941758814335	-10.5529302197389	-12.7561745493253	-11.1719356838018	-15.3348922917838	-13.5297804811199	-13.2901736474584	-14.1870482361573	-16.2635362561418	-13.3537619047619	-9.50670184713581	-9.85610432827489	-13.6974573362357	-12.6431379536593	-10.6783698981901	-14.6062737774689	-11.6683386330787
-31.2828010589273	-32.9107725667396	-29.4854064394872	-28.9710040242734	-28.0904492517181	-31.6278954545454	-27.7080631068169	-29.9696414452514	-30.4601044487427	-29.8007856716418	-30.5506231172971	-33.9470206435332	-29.5498147249565	-26.2974171974522	-31.7375851292482	-29.9918559471433	-30.9233112813866	-27.3361154296801	-31.7989478392312	-28.4810849114127	-32.2971925693561	-31.3234609901377	-32.9721162949227	-30.792776106575	-30.8187901404169	-30.4984675324675	-31.0170348338292	-29.4427530364372	NaN	-2.03606491743429	-13.8505810116776	-11.8043726204447	-8.73429443690638	-13.1013563553152	-10.0174762623043	-12.4290231023009	-10.5633560805158	-15.1247236516465	-13.1412800889821	-12.5896797012133	-13.625755817073	-15.9802478565142	-12.7422987364123	-9.22453122655451	-9.51583284910265	-13.0815844436795	-11.9377919370125	-10.4698644862803	-14.4446640196798	-11.3728890180803
-30.2363350815885	-31.8564245620364	-28.4111883880825	-28.2035756358953	-27.015545841309	-31.6079637191667	-26.9718233876183	-29.6316973614613	-29.9350085959885	-29.2425726891522	-29.6263015082699	-33.603472046012	-29.0645925593593	-25.5995616929699	-30.7995196830899	-29.4427852489346	-30.1798327909714	-25.9770363511647	-30.9325723345849	-27.7506520873432	-31.8249778633577	-30.651550043941	-32.8845403811975	-29.9912687787597	-29.6240589728754	-30.2178966282165	-30.3731854339017	-28.8712570356473	NaN	-1.20878296517267	-13.4912898802738	-11.0360886479811	NaN	-12.6160343579598	-9.61957259493451	-11.7452363850692	-9.82679535952153	-14.4938396548966	-12.4024330023989	-12.1478363567621	-13.2151568865917	-15.472412206249	-12.0704817222145	-8.58505078131608	-8.78049217441896	-12.4763957495132	-11.3717814168488	-9.93390622129526	-13.6556637412757	-11.0499611204132
-29.5526520642796	-31.2982251827556	-27.7241276737968	-27.5027604442016	-25.8438443487717	-31.1645077450482	-26.3295170901905	-29.2469620839327	-30.1466444644464	-29.2945686486486	-29.3959625132369	-33.4967167857684	-28.1432656415537	-25.6155491803279	-30.9016632009966	-29.3431151058349	-29.0864610740055	-25.0888126305592	-30.149760487895	-27.2372877824751	-31.78619155752	-30.5927790542346	-32.3796086889223	-29.254047009585	-28.4978537958993	-29.8801274864376	-29.492579571193	-28.305798816568	NaN	-0.801613356907498	-13.1141437194936	-10.7179605365442	-7.60703334333816	-11.7175999689718	-8.72752991353392	-11.350301860721	-9.1778334321988	-13.7727809392653	-11.8347082142961	-11.9010470130929	-12.8736410123467	-15.1525369179859	-10.9310388875414	-7.81487523551307	-8.35922727353132	-11.9215002803189	-10.5429324413871	-8.92471490639755	-13.2584528094519	-10.5703056495704
-29.5536573639127	-31.3073315399307	-27.5269069291159	-27.3126168686878	-24.924822493761	-31.0415701798202	-25.5247858610893	-29.0905554664773	-30.1627972270364	-29.800884833183	-29.2424643905326	-33.5052171510599	-27.279772428884	-25.7641640625	-30.7896277700804	-29.3625016989668	-28.5261412858986	-24.3270707896158	-29.9159999132741	-26.7206657297438	-31.9864106099907	-30.6254657564413	-32.3154616424896	-28.6849299527288	-27.502402767876	-29.7935061259495	-29.2287575022274	-27.527701863354	NaN	-0.618442442364771	-12.4431365337	-10.1508552432959	-7.29507721902371	-11.3248336863087	-8.17086907197763	-10.8127229607711	-8.68522271194177	-13.2793284983335	-11.5078518532809	-11.2595092321285	-12.2886726381668	-14.0774896207765	-10.4446777255096	-7.2443422654231	-8.27884636403338	-11.212262272884	-10.2448432406289	-8.51886356840568	-12.6709953284908	-10.1995086120786
-29.5318646706247	-31.4584266162539	-27.3857644763719	-27.2920962390232	-24.4848449565923	-31.1597761175289	-25.1467390580391	-29.2300870270669	-30.2511845493562	-30.0566579679144	-29.5562631553491	-33.6366223855671	-27.0482107850484	-26.2827412818096	-31.0563328699031	-29.4049369681831	-27.9827446575771	-24.0308680380424	-29.5431354234288	-26.9006226220114	-32.2372495692757	-30.4264937881184	-32.0476375481215	-28.3655470295109	-27.1218568982205	-29.8620086007076	-29.5090206219811	-27.0946375545852	NaN	-0.156797614221221	-12.0699581340994	-9.61332166532084	-7.15572250398493	-11.0995933814469	-8.09883646130773	-10.5467282810465	-8.38892445079046	-12.5888740401487	-11.1472001256866	-10.8931597721408	-11.7029717138309	-13.8587375624785	-10.1113803496082	-7.14065592291078	-7.94072642101458	-10.9523600055098	-10.0125426759287	-8.31246303154254	-12.3986599008188	-9.62671899414467
-29.7561608604162	-31.8124865926709	-27.2998165424099	-27.4397782178218	-24.4240415351635	-31.5606254454297	-24.9839700955282	-28.9892468994526	-30.4005799828914	-30.0584048484849	-29.8907703648486	-33.5965630115989	-26.776627006981	-26.6039876033058	-31.2930405936923	-29.8507804030987	-27.5720024113817	-23.6895480854622	-29.3858796319089	-26.8165674569067	-32.6958518268281	-30.6277077769049	-32.1263647269372	-27.9324877260423	-26.6309754293766	-30.1232379755923	-29.5220370062307	-26.7941917808219	NaN	-0	-12.0516203011553	-9.70806024153445	-7.19946525335108	-9.16991548314019	-8.17819979395099	-10.2075582003677	-8.19770595731223	-12.2345799059826	-11.1846022380693	-10.5768360773085	-11.6170623411371	-13.2272970940884	-9.68694677871149	-7.16368734219572	-7.84617904807563	-10.9878647845206	-9.74474389692995	-8.35931637889731	-12.2032371259304	-9.46754688513673
-30.0970899490895	-31.9714116771863	-27.4829904786748	-27.6551861352056	-24.3762905388738	-31.8566925664588	-25.1010652432647	-29.0291319872306	-30.5388989547038	-30.4354717241379	-29.8903827125632	-33.7856838511606	-26.8521354182079	-26.8694268292683	-31.509421631706	-30.1272846205307	-27.4976748251748	-23.8317137875462	-29.3618137566602	-26.9323574960681	-32.7830483648348	-31.0022699322564	-32.5846825767746	-28.1258002665306	-26.8669314782174	-30.4852816359823	-29.8138776357091	-26.8153517364203	NaN	-0.0705935359356329	-12.1853005989296	-9.95382941187824	-7.51199559650627	NaN	-8.49340197689138	-10.3373028484197	-8.2122992886043	-12.3738532803327	-11.2730204182336	-10.7318644002607	-11.5637560946126	-13.3006149245833	-9.65045177045177	-7.55407438444925	-8.08706901550813	-10.9195958769576	-9.80038863866164	-8.72079268691874	-12.1976243445098	-9.68092599490015
-30.213167379321	-32.1530362478066	-27.4816413599282	-27.6174246558165	-24.822805212655	-32.1499744446266	-25.2182354763064	-29.2729335353973	-30.5848571428571	-30.5765070307167	-29.9544821585536	-33.8327553057076	-27.1418694096709	-26.8145	-31.5694709526462	-30.1954163313396	-27.8053104490446	-24.1423927605101	-29.3710889215193	-27.1574523622285	-32.7577903938604	-31.1258023281945	-32.6283722444251	-28.3736191834981	-27.0287805686385	-30.694830557335	-29.992619571193	-27.1615171137835	NaN	-0.296995177328735	-12.4446822343986	-10.2453203883495	-7.93489042701898	-11.5635518192565	-8.88338232795242	-10.5519952165141	-8.40620778543172	-12.6096181903191	-11.4257469022886	-10.6613621060779	-11.8640994916269	-13.4730007374361	-10.0235554336898	-7.98013596185918	-8.51928594860054	-11.0453912250152	-10.1727780849641	-9.20690484442666	-12.2862847022494	-9.8824795626139
-30.3816631872708	-32.052734429809	-27.5301297924409	-27.7237782178218	-24.7674643004837	-32.1720016156829	-25.3103571923024	-29.3132458427735	-30.5671	-30.3986765674256	-29.7936271406996	-33.7084751871101	-27.048772428884	-26.6429883920894	-31.3742160047323	-30.0416865344063	-27.9102026286966	-24.238437571407	-29.3212261057585	-27.3048115192426	-32.636277800391	-31.2447518796992	-32.7058010180111	-28.4883050354774	-27.2500133526325	-30.7529373570827	-29.9242023050059	-27.1302266545784	NaN	-0.654159152537604	-12.6893935020042	-10.7517206608755	-8.41225126880687	-11.9813679964142	-9.3696944179243	-11.0183005318173	-8.65315962793212	-12.927272209332	-11.9235688928099	-10.9835211166786	-12.1646799196125	-13.5015888123753	-10.4907384139124	-8.29378586557219	-8.96021207062889	-11.363161825076	-10.5677376190387	-9.77271041121804	-12.442759601242	-10.2463469831637
-30.0211109327252	-31.984606521199	-27.5963803716385	-27.6659800526842	-24.7054705379001	-31.9168449050949	-25.2239777815652	-29.1989318236244	-30.3958545454545	-30.1604906760316	-29.3055158452468	-33.5216065090229	-27.061772428884	-26.5707033898305	-31.2579262764965	-29.9765949916349	-27.4782593322171	-24.1655443979508	-29.4237966733455	-27.1658744109929	-32.5671582776326	-30.9964619364689	-32.6057014559705	-28.3655137649562	-27.3055550334187	-30.7576676040495	-29.8011580327314	-27.0905263157895	NaN	-0.743846312112888	-13.0351081719064	-11.043405433599	-8.60004853953727	-12.2429698996655	-9.72569716570323	-11.321030202147	-9.13066178350851	-12.9844081318319	-12.2131156696694	-11.2475574320019	-12.4153934267505	-13.7195717523104	-10.3362637362637	-8.60766000330976	-9.46971152232147	-11.4665022009238	-10.6948451604008	-10.006458089006	-12.7827673347442	-10.3131542793583
-29.7764768071891	-31.9454498082722	-27.5969461127108	-27.7113465631455	-24.6851386363471	-31.67468380406	-25.0530831494926	-29.1617193273509	-30.2213072014585	-30.1950047457627	-29.1854988672641	-33.3896195299411	-27.0054757781663	-26.5122969924812	-31.032979633544	-30.0364255713231	-27.340350778254	-24.2359670283295	-29.2961686511603	-27.0766291800375	-32.5011639354143	-31.1668571428571	-32.4809543014124	-28.3021049285609	-27.1657859706038	-30.7927669701433	-29.6381280457692	-26.8724222431668	NaN	-1.00983818834205	-13.0159788138754	-11.4454686672551	-8.99362032641559	-12.4530150948265	-9.94719243676253	-11.477393950758	-9.35744514252237	-13.101002848813	-12.5549094898248	-11.444359681701	-12.6077882307077	-13.9911563260806	-10.5209478241057	-8.83441781769175	-9.72758368741152	-11.7303952210855	-10.9371224668695	-10.2258574408075	-12.8813264535615	-10.5146745195866
-29.5143877183041	-31.8682389219798	-27.4226887203084	-27.455002821736	-24.5829383829739	-31.4376986517035	-25.0206121662255	-28.9998886888198	-30.2170769230769	-30.1890373874669	-29.1128696470243	-33.3041477576374	-26.7818562612194	-26.4693592321755	-31.0284489220752	-30.0335513487264	-26.882374265995	-23.7971012942927	-29.0679083400429	-27.055608660529	-32.3558506582446	-31.1344748003778	-32.1102285308423	-28.0466956499292	-27.0659409010394	-30.3937838658569	-29.521762051404	-26.7664772727273	NaN	-1.08916343018547	-12.8919072305851	-11.4354615090589	-9.06258920826728	-12.5307767873385	-9.92566891580403	-11.5887367607181	-9.40763961174628	-13.0135987952757	-12.5720126137401	-11.3177533441667	-12.5959788799418	-13.6172590559059	-10.27258472564	-9.03019438444924	-9.77448559537366	-11.7537897284112	-10.8289866612488	-10.2028508742033	-12.8765318649576	-10.4786552967364
-29.2940353543433	-31.7571260366327	-27.1546980465474	-27.0974620199556	-24.1564073151896	-31.0724680787826	-24.6525873507689	-28.6809075271576	-30.0676	-30.2587572093023	-29.1964676216081	-33.2021984478153	-26.4410295717412	-26.375897260274	-31.2979474412899	-29.8244889393307	-26.7273368663566	-23.6535074280145	-28.7060562714067	-26.9517399951784	-32.120772601476	-30.9723267490761	-31.9545054317237	-27.883316802992	-26.9020772838955	-30.2784210734017	-29.3264431006047	-26.543565300286	NaN	-1.04975837351245	-12.6987759331631	-11.4455386614222	-9.08602958092506	-12.3132604286092	-9.88049695245835	-11.5873875750067	-9.16913568380176	-12.8913260018836	-12.6081955594765	-11.2327923031193	-12.4971021581545	-13.6247305973476	-10.4597284016796	-8.93871430854792	-9.80468335162758	-11.8395325430674	-10.8132467190554	-10.0559053009087	-12.7215321786112	-10.4646546475782
-29.0738688666956	-31.633715504584	-27.0495139097518	-27.0621782178218	-23.8374495187978	-30.956932573659	-24.6398872307753	-28.6440470670269	-29.902	-30.0196825329815	-29.0019420820203	-33.3624507259558	-26.1867782092308	-26.2153449682684	-31.1464437986718	-29.773912591352	-26.4868414918415	-23.6274627052686	-28.6027440703503	-26.7306063328093	-32.156487949143	-30.8163222960025	-31.898929518618	-27.5840936471659	-27.1335830021574	-30.3651184448463	-29.3056141017308	-26.4026740947075	NaN	-1.09172251746836	-12.709751313267	-11.5307223086413	-8.9251583244001	-12.5515715326694	-9.92555226049338	-11.6378433889602	-9.20379469352864	-12.9514738826966	-12.5462060581642	-11.3358889832282	-12.4144314381271	-13.5401943618159	-10.4476668436892	-8.98322925721079	-9.96348125663029	-11.7385307017236	-10.8804171489966	-10.1376329965132	-12.7129153338225	-10.445202616117
-28.7772976689422	-31.8117012219303	-26.8841455309396	-26.8979538552156	-23.5378132739501	-30.5720313036021	-24.6337716081073	-28.4229042098841	-29.8316925858951	-29.945396635514	-28.9315359262215	-33.3748450039543	-26.1089231138155	-26.0337344497608	-31.0335641031612	-29.5704377961223	-26.2893406928642	-23.4251283435726	-28.4972699218573	-26.487915929838	-32.2097202510487	-30.889548617306	-31.7348604893421	-27.549734148533	-26.83914053352	-30.4864935794543	-29.2231427741047	-26.3334348239772	NaN	-1.2673853178658	-12.6598409535295	-11.4152504854369	-9.03763257547742	-12.6741254940711	-10.1141836400424	-11.3943513254681	-9.27644473501826	-12.940491904725	-12.4629855098125	-11.2525006737484	-12.420819224254	-13.4692521700826	-10.4568060186373	-9.12642389264596	-9.89157261752698	-11.8998899946046	-11.0728464913679	-10.2114789840117	-12.8449938736216	-10.4305110760697
-28.7232120115123	-31.6899932241456	-26.7394073898699	-26.9555455308412	-23.4450523848377	-30.460230472596	-24.6983123590602	-28.2901769371568	-29.8645974025974	-29.9416	-28.857302482138	-33.1852321424556	-25.9836167868607	-25.905823943662	-30.9976694988901	-29.4758120369247	-26.1878218839984	-23.4003850326757	-28.3439747736093	-26.2979071411572	-32.0738377423211	-30.9315260343372	-31.5294314301148	-27.6414878013842	-26.9299781103417	-30.2903338754066	-29.1034741166475	-26.2198130841121	NaN	-1.20955622431677	-12.7211595990253	-11.2680272694521	-9.07393942695283	-12.5446754185234	-10.1857926046323	-11.4974455589421	-9.31399128804652	-12.837552110558	-12.3422344534298	-11.3058375723748	-12.3106808819097	-13.3474650685492	-10.4414803587217	-9.25079267504753	-9.8335375899074	-12.0644081687382	-11.2260133526205	-10.1395358644708	-12.908789246636	-10.3781837746883
-28.5129129971683	-31.6573987994878	-26.6367554619009	-26.9376061549171	-23.3797737924623	-30.4621348706038	-24.6192803508799	-28.2303480800866	-29.7008612099644	-29.821529403255	-28.5541057750252	-33.107084825676	-25.960427105143	-25.9434180327869	-30.8023539688042	-29.4417021957418	-26.1911629674673	-23.4561188958652	-28.1115854747163	-26.2308155964134	-31.9543914144916	-30.6635616968843	-31.4763174280159	-27.6317308457672	-26.9230103684063	-30.194722334004	-29.0316674092794	-26.2026773226773	NaN	-1.25817828274299	-12.7440504263831	-11.2675237248735	-8.99837110330176	-12.3216292403249	-10.1105694162265	-11.6197866391752	-9.33023924916679	-12.8293364873292	-12.2771861818124	-11.3614803336443	-12.3346646052881	-13.3804137795656	-10.3695411255411	-9.16535078255351	-9.78615723041406	-12.1034901863592	-11.0767841505831	-9.92290416428675	-12.7293963409493	-10.3187408735828
-28.4608384469806	-31.3556406817003	-26.5687443926867	-27.0052078207099	-23.3621267336388	-30.2352338107098	-24.4570836615909	-28.2601508670197	-29.4590190641248	-29.6478994520548	-28.4794594576111	-32.783028506174	-25.877463455711	-25.8669055299539	-30.726980693695	-29.2902928849935	-26.2773491371014	-23.3864136027553	-28.176806338596	-26.2314507623524	-31.618243671345	-30.5852105263158	-31.3635241005232	-27.7091480023957	-27.0136639742161	-30.1953472906404	-29.0301620958125	-26.1376901408451	NaN	-1.08278237504744	-12.6248395621159	-11.3154172698892	-8.92549282147739	-12.340267740789	-10.2829543139064	-11.4018988482323	-9.31172430980902	-12.8663733306389	-12.2315324420557	-11.1900446066115	-12.1442839014208	-13.3050864222769	-10.5037229437229	-9.34203786271012	-9.69241192478797	-12.1123487520634	-11.2523673431869	-10.1317068124372	-12.7493637805794	-10.3830206254158
-28.4298482406516	-31.6482336746034	-26.6273277390709	-26.8875590397396	-23.300419280803	-30.1570885579937	-24.448488139696	-28.2137521854379	-29.665074204947	-29.8708575	-28.4870257144771	-32.7696960792495	-25.7305906107022	-25.8398707679604	-30.7242037734223	-29.4897352134161	-25.9909559244998	-23.3186583598957	-28.3792929554275	-26.2236089489933	-31.6511142095604	-30.6361083986562	-31.393705919602	-27.7707318401618	-26.9292815404209	-30.021309731753	-29.0621244775266	-25.9436065573771	NaN	-1.04753052606015	-12.6175463540276	-11.494482343844	-9.11001677658221	-12.5024300395257	-10.4710414928917	-11.7435741899511	-9.49671632896305	-12.8603463277645	-12.3817416587673	-11.1809898666786	-12.1657965326599	-13.3132768679031	-10.6977409393792	-9.45057736317265	-9.85762350759008	-12.2122831124357	-11.2698191346812	-10.1992260556257	-12.5544108963289	-10.4545620543754
-28.3596573639127	-31.7315131019629	-26.5796188677584	-26.799998401308	-23.4074484336107	-30.0450165913128	-24.1736013968896	-28.1665997548454	-29.7307652173913	-29.7561863185379	-28.5845943472469	-32.7543404883042	-25.6479212660933	-25.9850968586387	-30.8041831213465	-29.5696571444443	-25.9342747309241	-23.3666716355396	-28.3441963492584	-25.8177593210503	-31.721548523135	-30.5373189600507	-31.3374334414783	-27.7066510551558	-26.8544505512866	-29.954408230842	-28.9894978320625	-25.860701754386	NaN	-0.909829961274999	-12.4167082613699	-11.5115193378959	-8.95763302206472	-12.3459985519948	-10.4607627297446	-11.6721432242156	-9.35379802574231	-12.7548596328865	-12.4002065243888	-11.04029254525	-11.9608714992803	-13.0762437609422	-10.6588405114929	-9.42536944849707	-9.68023661700229	-12.2336112733259	-11.2172150429777	-10.1381830420355	-12.4814521161693	-10.3549902124212
-28.28318463664	-31.7927917883398	-26.460797755764	-26.9410465105047	-23.3588909568864	-30.0562608524693	-24.2167785075759	-27.8997790547844	-29.8521685891748	-29.8772370731707	-28.7039676003617	-32.5978610209514	-25.6281525193818	-26.2742288135593	-30.9535776357661	-29.8307983765116	-25.7849957351458	-23.2437736826205	-28.2819177037626	-25.7071784031327	-31.8519527590691	-30.5200945842868	-31.2402343880387	-27.5389101611996	-26.6788806173055	-29.7683230399625	-28.7625824118205	-25.7868265682657	NaN	-0.883849213882484	-12.3493838558922	-11.3339000694635	-9.15084052058049	-12.3241356062057	-10.5690472630174	-11.6650629011553	-9.4763624828092	-12.7309728035641	-12.3905470147209	-11.1503340663189	-11.9820455648741	-13.0026979205347	-10.6540023228804	-9.58618423216498	-9.73154529992717	-12.171992515613	-11.3424618877514	-10.187609933043	-12.5700940438871	-10.3238955160545
-28.3206143017117	-31.8453080694641	-26.553144312022	-26.8424165156941	-23.4874488003812	-30.0654050435866	-24.1060367269401	-27.9096177316564	-29.8865398773006	-29.9067793615185	-28.7256333370019	-32.4376055601772	-25.7567999518198	-26.2677383292383	-31.0199854945234	-29.9135624105373	-25.7483759857164	-23.2577208318596	-28.3898656750415	-25.5758338533099	-31.706719284468	-30.414106480073	-31.2121986711603	-27.3925865074417	-26.7002519404977	-29.855165879575	-28.8401030149016	-25.7921367521368	NaN	-0.915841422515414	-12.2642840871257	-11.2226429287618	-9.06455648802252	-12.2380240718234	-10.5893248140378	-11.5919841418244	-9.41757839792857	-12.7415787052079	-12.2963276591938	-11.1159314752443	-11.9041712406587	-12.9957535663511	-10.6294376566416	-9.64042502695336	-9.62633583443942	-12.1475767573831	-11.2630693365293	-10.2018100129848	-12.4535736677116	-10.4334988826284
-28.4563034817434	-31.8195828120568	-26.4635896663403	-26.7521131015427	-23.3716060565837	-30.1694533492823	-24.1035481091883	-28.0040812433769	-29.7848547153781	-29.7694212897678	-28.6107785011314	-32.4087619010845	-25.6569616180732	-26.1577287917738	-30.8818053973756	-29.7916645869957	-25.6852820013165	-23.2093909482551	-28.3138605604113	-25.7447402775117	-31.5958349330124	-30.2854457728801	-31.3657840881853	-27.3178466963626	-26.5438580417311	-29.8150340364334	-28.9152651823496	-25.824483074108	NaN	-0.858643203796832	-12.0573868063751	-11.005030342693	-9.17929026676459	-12.1184116968065	-10.50830104453	-11.578692445564	-9.23418386143058	-12.7162424948307	-12.263857274358	-10.9060257606414	-11.750606187291	-12.7012451646292	-10.4264545249379	-9.62626892846193	-9.5377305938274	-11.8656589052279	-11.0755826397624	-10.0601976744619	-12.5581649802352	-10.1745357151038
-28.4166664707988	-31.6900701189467	-26.4587258497625	-26.8742312022862	-23.4893431704528	-30.3327828495034	-24.2499518839405	-28.0734635292476	-29.7372644836272	-29.9944136170213	-28.4872415996073	-32.0407376210167	-25.8564118959948	-26.138564051241	-30.9229900663651	-29.8198313645668	-25.7475909629808	-23.2176550494806	-28.4889061950557	-25.8280121760424	-31.374554681122	-30.2605070613682	-31.3496286711603	-27.404239911401	-26.5385450394756	-29.6258976023976	-28.9358387492752	-25.6855670103093	NaN	-0.736530413763688	-12.2112841605052	-10.9555513118832	-9.14723726727189	-12.2010404404784	-10.5645402941025	-11.5386474090607	-9.36686305582535	-12.5652918810711	-12.0416256670034	-10.8234789949937	-11.5715324865082	-12.6252848770565	-10.4264524391664	-9.56025947802125	-9.56519282947695	-11.7824224621371	-11.1246143466309	-10.0549173077698	-12.4143211960453	-10.1727796238509
-28.6002462865582	-31.6122466523715	-26.3550741023682	-26.7917415205741	-23.5148540063661	-30.3299037019681	-24.3536374828844	-27.9668572048245	-29.7351921824104	-29.9598203322259	-28.3893328033934	-31.9880618882881	-25.8322676997353	-26.1216492168178	-30.9871023684792	-29.8529893614505	-25.8492129376975	-23.28707726503	-28.3907515815894	-25.6661281582288	-31.3457277609091	-30.2552154362994	-31.3422815488582	-27.3338368353199	-26.6354440789281	-29.7642515123313	-28.8423616676988	-25.9637476808905	NaN	-0.953151943054067	-12.1627822673116	-11.1144577342013	-9.09156716417911	-12.4147293700089	-10.6400760164295	-11.5480308889602	-9.35783143687672	-12.6355533813574	-12.1982124371137	-11.0700383580579	-11.7184419637786	-12.668140228227	-10.774275248561	-9.60784144327277	-9.69429583343529	-12.2051298277642	-11.3641712473573	-10.1989985168832	-12.6121591028194	-10.3636310129379
-28.7026319975979	-31.7322700405668	-26.5486770002627	-26.8977073448745	-23.6861359601815	-30.4746132905556	-24.4373252685183	-27.9111082010149	-29.6974741035857	-29.6880182567353	-28.2220454583902	-31.9130381164973	-25.9985872436988	-25.9085560448359	-30.8469482545184	-29.8513609357582	-25.9085737272791	-23.4321163852463	-28.4042167090932	-25.5382521755109	-31.3339843003347	-30.0867917620137	-31.4744932359916	-27.3142538053468	-26.6761828347512	-29.5547116402116	-29.005619571193	-25.9965	NaN	-0.975871897280169	-12.1066429824937	-11.1586227296875	-9.01981821020421	-12.2561548307024	-10.4134540982873	-11.4617322778491	-9.4341739560817	-12.5986065007388	-12.2974460902621	-11.0127087562914	-11.615762582101	-12.6205440743809	-10.5860714285714	-9.68072200192658	-9.71165579716474	-12.373432788114	-11.1955722096668	-10.1078232664542	-12.7096386017518	-10.2727923700111
-28.7293996564028	-31.7447444410063	-26.5972936057867	-26.9252757547676	-23.8673079674082	-30.427858751062	-24.4346223029486	-27.9951573056255	-29.6620939702428	-29.479220155521	-28.3201192808378	-32.160182002722	-26.0501624703778	-26.0801356275304	-30.9037477006297	-29.7114218007158	-25.7564315096668	-23.4610551261971	-28.4818995824453	-25.6483419899367	-31.4994918637711	-30.2502784031903	-31.2362763513592	-27.3847796238029	-26.629034290117	-29.4632680293982	-29.0019598201556	-25.9983566433566	NaN	-0.874304957465872	-12.1954178542244	-11.2406012282047	-8.99933743444937	-12.2989574402939	-10.4423813023865	-11.4972941159392	-9.35272275294592	-12.5809168351456	-12.2401357443596	-10.9762516556008	-11.5709557973583	-12.7700305801952	-10.5595185766614	-9.63078844385518	-9.43674771204592	-12.3843813701022	-11.0665624093868	-9.997149167653	-12.6748521025422	-10.0960729129975
-28.7037668258793	-31.9062593827038	-26.4477604551216	-26.9549495733205	-23.8695628348056	-30.424906346416	-24.4975146019555	-27.9767650678525	-29.9693529411765	-29.5435890647482	-28.6289293714605	-32.1838528522102	-26.0871170234786	-26.0405856911884	-31.0705280864512	-29.8881626429541	-25.8101748251748	-23.52688448671	-28.5053618167987	-25.7759036128727	-31.6370189219134	-30.2532979666973	-31.1936676158839	-27.4753595608566	-26.6538277344019	-29.4283081023454	-28.9828308387986	-26.0055564853557	NaN	-0.867420106507205	-12.1949443639078	-11.370828815008	-9.02145480462855	-12.2740591304348	-10.3745186915888	-11.587949610508	-9.55944458201841	-12.4519833616335	-12.2208984740002	-10.8182793584368	-11.5744393396512	-12.7199415301397	-10.4423624278087	-9.6014433836486	-9.76605653579856	-12.2435410580212	-10.9576538996318	-10.0668531366468	-12.6698128295033	-10.2320702211481
-28.7677402177677	-32.0202128738527	-26.5440090029107	-27.0059498405915	-23.8037124666148	-30.7091525974026	-24.5284219797356	-28.0882479476913	-30.0562857142857	-29.7056463643351	-28.6752328658386	-32.2407753506414	-26.1576767109999	-26.1474991993595	-31.1609786496552	-29.8931495842963	-25.9618891108891	-23.3932969456204	-28.5096359826773	-25.8177252218379	-31.6115255225074	-30.498640714995	-31.2625241905894	-27.2729697717334	-26.7069011872648	-29.5978931128537	-29.1638433474167	-26.0592452830189	NaN	-0.919170823392316	-12.2933363051646	-11.2693782588437	-8.85507266798943	-12.4159045439686	-10.522026401689	-11.6353832522859	-9.4749052759384	-12.473640870791	-12.1293745901393	-10.7557892272088	-11.6995072555079	-12.7034617982499	-10.5470610119048	-9.60415892917124	-9.63072796596492	-12.2280491201766	-11.0629131828412	-10.0650520363505	-12.7333309943865	-10.1978480485837
-28.7829877834931	-32.1979589836742	-26.5285107972736	-27.2069801180593	-23.8975858109523	-30.8114713732319	-24.7717579283924	-28.3326799275874	-30.0821498751041	-29.9130854676259	-28.6535804629351	-32.2953213188514	-26.2095300046416	-26.5041377952756	-31.3273392319621	-29.8818105397382	-25.9655637586151	-23.6617321844668	-28.828747500882	-25.8940269613347	-31.7448591399376	-30.657021715127	-31.3472524730773	-27.2741366834981	-26.7713995979451	-29.7611393728223	-29.2043763279497	-26.1274892148404	NaN	-0.973886947186597	-12.2628789880914	-11.2930622501428	-8.93912271973466	-12.3403880044965	-10.583333314927	-11.5745607141882	-9.48711799101291	-12.3553370648409	-12.180386673897	-10.9044134933602	-11.8106621070479	-12.5276929549121	-10.5492554510319	-9.57490667060788	-9.53202062403889	-12.3456253181871	-11.0726962281413	-10.1467628868482	-12.759533066328	-10.3511339603965
-28.7022472407547	-32.3744760218069	-26.649999871555	-27.2763747948389	-24.1148483320706	-31.00130733103	-24.7920397856185	-28.3463089483596	-30.2104539223153	-29.9544524881141	-28.652352064195	-32.3368518713149	-26.30211901076	-26.6259735249622	-31.3881084014819	-30.1888422744008	-25.9644605394605	-23.8188474842693	-28.9865791074777	-25.8450181862739	-31.9356642946398	-30.8703851051826	-31.4746503247036	-27.2123942760162	-26.7113861103417	-29.8294090909091	-29.3398976777018	-26.2150441058541	NaN	-0.949731674797732	-12.4258680197515	-11.3554645783904	-8.84645767512801	-12.2225926869201	-10.5530099452331	-11.7562781715689	-9.48419319729045	-12.3811140683252	-12.1228255961066	-11.105289383902	-11.9637233937687	-12.7697644927727	-10.684759823813	-9.53123637511799	-9.68873414039249	-12.480519113534	-11.0150833352694	-10.0597082022685	-12.7942462639648	-10.4166000078617
-28.858669580056	-32.3748962648268	-26.8998631116389	-27.480238509556	-24.1640650462323	-31.1329313992459	-24.8098830532527	-28.4191124819815	-30.2374973821989	-30.0349655927052	-28.7770797941097	-32.3605270755166	-26.3682239392179	-26.6562160030053	-31.4576134400328	-30.3554297489449	-26.2224468251748	-23.8494818893074	-29.0608593889939	-25.8538911746291	-31.8992997211768	-30.724385225111	-31.5689342267159	-27.2040645085755	-26.8788186663516	-29.8724858642107	-29.4261503058256	-26.3633898305085	NaN	-1.26827053551244	-12.69856757978	-11.494125217443	-8.98149082830124	-12.3780429279031	-10.5955637432875	-11.6642959437047	-9.63966504691177	-12.5218599442487	-12.2877319957718	-11.3612941767079	-12.0405959581584	-13.0830717283117	-10.7860967167389	-9.81860365085851	-9.80443516628404	-12.6551185660332	-11.2417295929998	-10.2179779618542	-13.0714427872569	-10.5738955741653
-28.7585193332392	-32.2579279420131	-26.9148746953187	-27.3907050470901	-24.2752496504766	-31.3513672248804	-24.8965108216549	-28.4882467063359	-30.1421883830455	-30.0376513432836	-28.6967011480909	-32.2659069993748	-26.5122959723796	-26.840301242236	-31.355210766948	-30.2599458276053	-26.0767105108204	-23.7541393095571	-29.0481515336396	-25.976396078816	-31.6762235508431	-30.8346824364281	-31.6106820636044	-27.2193089395956	-27.0200636887887	-29.9109590163934	-29.465219571193	-26.2713392141139	NaN	-1.04013015806371	-12.4795850965979	-11.3567256902023	-8.96296732987919	-12.2832751304348	-10.591932608375	-11.5225405824609	-9.48477262923115	-12.4579723726225	-12.1784542659442	-11.3258177084117	-12.0151315166128	-12.8499752790253	-10.7115599343186	-9.66534519651421	-9.80166400711742	-12.4903270948179	-11.2370251799416	-10.2404200321747	-12.8805967262607	-10.5995110468718
-28.8344583625909	-32.1851739003947	-27.0253664870264	-27.6003085692595	-24.1825740578903	-31.2991120316752	-24.9285534667231	-28.5420578148997	-30.18136	-30.0354755555556	-28.5689690976565	-32.2595114648007	-26.4554644898303	-26.9625	-31.2972398253195	-30.3276991077187	-26.1266713448964	-23.6651084895114	-29.1346254585408	-26.1036172656828	-31.685476755081	-30.9729007918025	-31.7068030409082	-27.3974010468521	-27.0588404956628	-29.7984777827149	-29.4627451251073	-26.2112158808933	NaN	-0.950287025691083	-12.5262644407199	-11.3648269560251	-8.7140441516268	-12.1661617348574	-10.4356563031193	-11.5162362461031	-9.53105601582486	-12.4610656828211	-12.1671547086184	-11.2035824274608	-11.8266813621161	-12.6872457888967	-10.7899047619048	-9.49717814314994	-9.95098605855106	-12.4323823742023	-11.227804383452	-10.0945959547042	-12.8935448849778	-10.5084260653137
-28.7699788716732	-32.3330111399717	-27.0767420560362	-27.5514267801221	-24.3547910280149	-31.1227064974902	-25.0815905435996	-28.4940321309971	-30.113572327044	-30.0316591304348	-28.7416403117186	-32.2002875222025	-26.6266341140987	-27.0940102040816	-31.5230801226503	-30.2538178831864	-26.1674562242209	-23.7418711232619	-29.1554701899577	-26.2167930022021	-31.7453518374821	-30.956152972359	-31.5831008933826	-27.3649299527288	-27.0782034624544	-29.7869481137005	-29.4468842770753	-26.3521718377088	NaN	-0.953461182994453	-12.4063922592536	-11.2310655519066	-8.68972368591823	-12.2271936758893	-10.4288592500017	-11.5982361382049	-9.36555974533316	-12.4532674765796	-11.9912011190608	-11.1368258258199	-11.8190544538132	-12.6725505216908	-10.7801225836869	-9.70448332350116	-9.92300428197876	-12.3980580790869	-11.124889878536	-9.98111704761657	-12.9764257871064	-10.4971439054604
-28.7915548068791	-32.4588367522781	-27.0102822013558	-27.5172606067957	-24.3476162725629	-31.0887612079701	-24.9669354067147	-28.5631971470012	-30.1065454545454	-29.8526250997783	-28.5991969481634	-32.242311528825	-26.541772428884	-27.2990345211581	-31.6139217516096	-30.1149342879365	-26.1059904280117	-23.6809955863869	-29.1792717838375	-26.2171009193874	-31.8029657832942	-31.0443155591385	-31.4360887236735	-27.2686421492775	-27.0315435957038	-30.0373742066382	-29.557619571193	-26.2708223684211	NaN	-0.992010607503598	-12.6058149252807	-11.2713598998179	-8.79541901603096	-12.1831742449386	-10.6339929405158	-11.5778433889602	-9.31122544537259	-12.4722709569211	-12.0918634073386	-11.2222394067977	-11.8346595603885	-12.7412162691586	-10.7205968599974	-9.78531739457949	-9.85945322681371	-12.4288702158912	-11.1454155108658	-10.1545596819245	-13.0112287225443	-10.6885982679671
-28.8677141034836	-32.4260823083361	-27.0453767017906	-27.5605292382299	-24.4719660533879	-31.1175965697871	-25.0599415449973	-28.6702077537978	-30.120961038961	-30.0079377514793	-28.6673272590923	-32.0794625222025	-26.4425117284949	-27.3580948987247	-31.6186868836024	-30.2038128501958	-26.0664387361446	-23.7488735348186	-29.1840260264567	-26.4618490090716	-31.7495135296655	-30.9730532476033	-31.4606821646101	-27.2697672107089	-27.1592554716611	-29.9780141050095	-29.6096134362236	-26.2711257189811	NaN	-1.0968258926307	-12.6959216710183	-11.2423346959632	-8.99731110881578	-12.0888488676836	-10.6582427579788	-11.6421381258023	-9.37112194620669	-12.4312432572367	-12.1517446604447	-11.2949530482538	-11.7478672895907	-12.6927926917765	-10.8122192273136	-9.81453736885904	-9.76906762313566	-12.4672444393647	-11.0626401270253	-10.126234347166	-13.0690837640728	-10.5655958513595
-28.8624483838683	-32.5081723547997	-27.0365026737968	-27.6221508886292	-24.3287436687399	-31.0505970066519	-24.9287941380916	-28.6584651792391	-30.1060256959315	-29.870186075388	-28.7246817396381	-32.047419396298	-26.4093160736007	-27.4671366985999	-31.4291392942479	-30.0501540374238	-26.0316816744899	-23.8496247464503	-29.2532874624311	-26.4949711849227	-31.8535108301756	-30.8584203165256	-31.2199936484674	-27.2347028899473	-26.9806447770084	-29.7418996383363	-29.7530767555181	-26.266962962963	NaN	-1.08794913480168	-12.699152440249	-11.352292103934	-8.88372635130866	-11.9666918118228	-10.7319301960136	-11.6732882288179	-9.47796632896305	-12.2302600067773	-12.1725775186027	-11.2790092200097	-11.7323509164424	-12.6965092073787	-10.822113530172	-9.79752771778258	-9.81617513418131	-12.4527816996738	-11.0083358043193	-10.1097015273238	-12.9572296047098	-10.5958845455157
-28.7442110579528	-32.3167494499016	-26.9450647280051	-27.4039599006215	-24.2632075473455	-30.9252716621878	-24.8703761676344	-28.6222696497345	-30.0234039917412	-29.85341670812	-28.7397852192753	-31.8750339507739	-26.3534276012978	-27.4962077363897	-31.4598902409516	-30.138310891557	-25.9378619000048	-23.9314523326572	-29.1118003550047	-26.645121230813	-31.6913938020839	-30.6319851742031	-31.3451732769695	-27.190475302901	-27.0231352857404	-29.6130341614907	-29.6224582808704	-26.2484462151394	NaN	-1.16181658014313	-12.7726128891486	-11.4251406242243	-8.89536822989847	-12.0773291925466	-10.8611767418103	-11.4902349973518	-9.65458119382792	-12.3433785999712	-12.3073635328669	-11.5204369061523	-11.6917183839179	-12.7167858602332	-10.9016164983495	-9.81719726629362	-9.87887706201126	-12.6344980261158	-10.9055752161737	-10.2618025627587	-13.2207025325512	-10.5473367574474
-28.8254535811183	-32.3309969157102	-27.1167595545307	-27.4562445312207	-24.4160516269874	-31.0500242681048	-24.9554440409376	-28.5922484260394	-29.9695616438356	-29.8870130232558	-28.7830837443907	-31.8542028333765	-26.4807122403416	-27.4069263959391	-31.5272975730444	-30.1698182734904	-26.298861392339	-24.0152090161132	-29.2228081069426	-26.6858676290678	-31.6877151690436	-30.5441288936627	-31.162545337827	-27.2820186583339	-27.2585090027903	-29.4577751434612	-29.7214959348293	-26.2266236905721	NaN	-1.04876700823717	-12.6671776823337	-11.275318355473	-8.94071445100081	-12.1483860147078	-10.9203882568062	-11.479243826597	-9.5817693090955	-12.3871994980277	-12.1045901172997	-11.429009316274	-11.6598230086596	-12.7635565412244	-10.8178558488613	-9.88290918589329	-9.85319627271243	-12.6149659824466	-10.9790189982223	-10.2585181946877	-13.0067754707426	-10.4513292925351
-28.723271367127	-32.4494348072304	-27.0522442720044	-27.5212581583864	-24.5108307355193	-31.0452698135198	-25.0071488226424	-28.4749031268271	-30.0209285714286	-29.8622420704529	-28.8273266372501	-31.8637196650596	-26.4798246785212	-27.3364405366207	-31.4574228100059	-30.0732789387126	-26.2500303165043	-24.1913989399987	-29.0682832842476	-26.4660859327975	-31.6704312378396	-30.584898424405	-31.0554795580783	-27.2858665843791	-27.2129348912657	-29.4667884653174	-29.5178398355101	-26.108897338403	NaN	-0.849473472774531	-12.5532642124547	-11.2455694619827	-9.01352128482482	-11.9547994431675	-10.7874376860022	-11.379920202616	-9.52063738159463	-12.1097276755139	-11.9095046666995	-11.5167588973919	-11.6551800974234	-12.6061358220336	-10.542468520294	-9.79193996748812	-9.75156689579393	-12.6084614231761	-10.7669998187859	-10.0457242536329	-12.7620787656403	-10.2034999402434
-28.7318074146055	-32.6872730060938	-27.1319587644483	-27.6162536396853	-24.4925010651896	-30.9704295327577	-24.8887277700108	-28.5426709697559	-30.3132869924294	-29.9108611764706	-28.8244142944926	-31.9195544140944	-26.4394079909707	-27.4665	-31.3451065802691	-30.1435432896966	-26.1808483244428	-24.2005987724243	-29.1038588795696	-26.5023727351165	-31.8124726898152	-30.5328521160958	-30.9904863744414	-27.3052104235271	-27.1518023781242	-29.5026586239847	-29.4649831431278	-26.1696226415094	NaN	-0.98249860713471	-12.7914881801337	-11.2395374112319	-9.04206853154465	-11.9946437867541	-10.7750439016728	-11.3948329359985	-9.4145707713071	-12.1607114381547	-11.9353126765937	-11.7044889235196	-11.8890966629037	-12.87168410838	-10.6930784063797	-9.82759481891702	-9.68976968071362	-12.8563331805747	-10.9301008248221	-10.142346227843	-12.7703398562842	-10.338696252656
-28.7494246207259	-32.4843801061047	-27.1271722016938	-27.698911697034	-24.3585507265892	-30.7489004965623	-24.961688384829	-28.4320490709577	-30.2109626556017	-29.8328164518465	-28.960618318065	-31.9115672841073	-26.4607385555409	-27.6104018404908	-31.2239231865631	-30.0669595402057	-26.1359342236711	-24.2167955134546	-29.1049747736093	-26.5186303850553	-31.6279336341655	-30.664707471326	-31.0941319462695	-27.2280508318497	-27.1524123791748	-29.5273375844339	-29.4084184499596	-26.1946418338109	NaN	-0.831493028037137	-12.8528488323525	-11.1443866817559	-9.12761132241278	-11.9303683439179	-10.8639500220609	-11.6097497434753	-9.39579510914094	-12.3701169772534	-11.9859672489743	-11.6114725729893	-11.8976010753143	-12.8800716406712	-10.669253348715	-9.80223608107038	-9.73707292585612	-12.9052018334419	-10.929542423428	-10.3543657791202	-12.6999197711578	-10.2485826649089
-28.6699671800587	-32.4544578937213	-27.1081196950734	-27.6032151679684	-24.2221839404539	-30.6815020661157	-24.9840692804668	-28.377895098728	-30.2180081466395	-30.1152067132867	-28.8490632941416	-32.0571101926954	-26.3900332984492	-27.3369769539078	-31.2988527533345	-30.2552040018862	-26.1786058990514	-24.1383607015065	-28.9927221891848	-26.4512555348994	-31.691675479825	-30.5471619329654	-31.0995039257428	-27.1626012564073	-27.0592627818746	-29.4098615763547	-29.294566939614	-26.0663456090652	NaN	-0.885651278841103	-12.8788373336689	-11.2420133776606	-9.04591830921727	-11.8659002042603	-10.8647570283028	-11.5790830583817	-9.46045248531484	-12.2165234436085	-11.973098513063	-11.5702298545427	-11.9450361015471	-12.913456162293	-10.4819047619048	-9.73083605712408	-9.85935370560988	-12.9001714934337	-10.7404698060395	-10.2737918694099	-12.4821883289125	-10.1423504865269
-28.6889990567027	-32.4967002649925	-27.3017526737968	-27.5689292557602	-24.0321898912151	-30.6727660427807	-24.9270867491566	-28.3947538281557	-30.2917997329773	-30.1424250916497	-29.1348651647929	-32.0821918572742	-26.1527250831165	-27.4186566579634	-31.4551740087775	-30.3148568130441	-25.9348871113335	-23.9275372285163	-28.9776612142873	-26.4857828380437	-31.6938273767569	-30.7684082850501	-31.1224241257058	-27.0522895894021	-27.0155448005323	-29.6164608141526	-29.5306996533285	-26.0306881405564	NaN	-1.11587514092944	-12.7986563648958	-11.3270529750634	-9.0986911747332	-11.7104973003694	-10.8577445524936	-11.6307287644543	-9.55195653123865	-12.4256407579605	-12.1200406687488	-11.5678492416786	-11.7756453430371	-12.8862249475617	-10.4336647619048	-9.76896034189605	-10.1528187089588	-12.8670977868124	-10.7711418944554	-10.3543777777849	-12.4491594827586	-10.1449481169761
-28.7736239687364	-32.5509834852382	-27.256283553071	-27.5305053575438	-23.9450545601967	-30.658444214876	-24.8926670150079	-28.2519898104149	-30.1581884368308	-29.9915571077763	-29.0016118130384	-31.9952694586187	-26.160544763178	-27.2006229050279	-31.3073144126322	-30.21899870797	-25.9059812767877	-23.6494281172368	-28.9006904598838	-26.4022559403205	-31.6439284233938	-30.839055320029	-31.1937805785173	-27.0977848977838	-26.7609802985256	-29.6265	-29.285619571193	-26.053343350864	NaN	-1.19061279589768	-12.843944017387	-11.4951873565603	-9.02345174488244	-11.8278410686975	-10.846529561154	-11.7654663397799	-9.77360614318471	-12.541715253252	-12.2365328981503	-11.6932631981266	-12.0123606640408	-12.9737826605752	-10.6138964343545	-9.82560580031284	-10.2036159255691	-12.8868899946046	-10.8414237258768	-10.3791106742261	-12.6401989736202	-10.3286287544196
-28.7321095422762	-32.4751521862065	-27.399521782077	-27.6728104758863	-23.8375045987585	-30.685451163888	-24.8223178356666	-28.2831765366762	-30.0808742182071	-29.927457619699	-28.95295977004	-31.952289868047	-26.0764409682099	-27.2653119891008	-31.2999793863194	-30.1761896452185	-25.9258524285985	-23.6632992780256	-28.9450827281548	-26.3698900222076	-31.7021930560215	-30.7542118481929	-31.3539221494212	-27.0546889165576	-26.8604694598227	-29.5408952318868	-29.2283603119337	-25.9957195571956	NaN	-1.23751290713239	-12.795572946001	-11.619593690305	-9.18798095728255	-11.7458638646658	-11.0634821062229	-11.8561566419723	-9.75684940881096	-12.5482515187637	-12.2123074689039	-11.7292483894059	-12.1450551724999	-12.9451238464606	-10.5356725826787	-10.0192555508788	-10.1059902602317	-12.9171560044569	-10.8988431223573	-10.4749319181594	-12.7380069009754	-10.2763423352881
-28.7835743864874	-32.3268779351092	-27.2838119163263	-27.5500498227601	-23.9680550721582	-30.6848580828822	-24.825321888412	-28.2228435608099	-29.9332605042017	-29.8803342011834	-28.7678605786026	-31.9410524835925	-26.0560406171865	-27.133440397351	-31.1805102118981	-29.9859579366396	-25.875404182973	-23.6256398652408	-28.8748081069426	-26.3797754811119	-31.4810445881614	-30.7123653124665	-31.1686597362491	-26.9955994605064	-26.8572202156049	-29.6017896983495	-29.2095613187658	-25.9322670375522	NaN	-1.3445525948357	-12.7328014596576	-11.6028263096127	-9.23444716417911	-11.728717853839	-11.0692270530183	-11.9417384709274	-9.84050497249618	-12.5118295154797	-12.2627556969336	-11.6241581677183	-12.0891114320462	-12.9963899735148	-10.5007701070859	-10.0293556747718	-10.190974507529	-12.9679223131058	-10.822185861136	-10.5500587978586	-12.7673405513602	-10.3549286115269
-28.6953181083038	-32.2944919547432	-27.3079046209456	-27.4086828114614	-23.9494588116685	-30.6699489132426	-24.7136190464479	-28.1961749391548	-29.8776824512535	-29.7899729801325	-28.9122314759597	-31.9630742078976	-26.0411612380662	-27.365719578518	-31.2061642013623	-29.968859316173	-25.9616257497836	-23.5932054850455	-28.9587103166276	-26.4028613557939	-31.6369043582328	-30.6382039860934	-31.2142976434923	-27.0412314415626	-27.0072464030247	-29.7520044642857	-29.2111856728879	-25.9427718550107	NaN	-1.28270424303319	-12.6842172990544	-11.6332527185144	-9.31500607820626	-11.5535354940711	-11.0125218362429	-11.9202360701706	-9.88305491164022	-12.2534705411207	-12.3205724809337	-11.5760523666786	-11.9726834732126	-12.9108994912153	-10.4874726289408	-10.0832889403232	-10.2058052032273	-12.89024597413	-10.6115815037676	-10.3055540672367	-12.7266132303867	-10.1825063356289
-28.6232345894553	-32.257461867111	-27.1449167468685	-27.4523725509247	-24.023537005993	-30.6409882296974	-24.7308443549093	-28.0459015472747	-30.0257113402062	-29.6708545794393	-29.0114363649819	-31.9185569945643	-25.9229425533654	-27.41896875	-31.2423130763092	-29.9362184997299	-25.9823351039205	-23.7207191670512	-28.7779854119072	-26.2519601295284	-31.6055755764238	-30.7568591749644	-31.2017674092879	-27.0855291430122	-27.0591225395027	-29.7689180958561	-29.2510752082844	-25.7759465478842	NaN	-1.4190280974926	-12.7763167830346	-11.7037329596637	-9.37148132726923	-11.8485792791337	-11.109837840525	-12.1487005318173	-10.0139329536482	-12.3253990111746	-12.5197862027514	-11.7605701964332	-12.0964130010356	-13.0422748436116	-10.7110831186182	-10.250646250854	-10.4119894924119	-12.9720886553189	-10.8416647538508	-10.4244264767124	-12.9409071753111	-10.2292137037401
-28.6412397146164	-32.2504411356877	-26.971020946222	-27.3548097967691	-24.0076763229216	-30.6221224964123	-24.607364698896	-27.8841163310962	-30.0305887913572	-29.7932847375505	-28.9677320097676	-32.0163627740917	-25.9707020063488	-27.2357404730618	-31.1970431139334	-29.8722914047912	-25.8565579559825	-23.7205642256903	-28.7462451642879	-26.0818462404297	-31.6389801240611	-30.7034443507873	-31.300383654549	-26.9989023707491	-26.878276784452	-29.7841701315426	-29.0044790753252	-25.7768421052632	NaN	-1.392134367352	-12.8872412586471	-11.7765114480037	-9.28221990569346	-11.89490628586	-10.9898194677854	-12.1161941743005	-9.9600131031566	-12.4139355760857	-12.4094112457511	-11.7132863778491	-12.1909551316821	-12.9948179733052	-10.6166666666667	-10.2080359686077	-10.4491847111965	-12.9439032493911	-10.9115162165565	-10.374566613105	-13.025998930076	-10.2808960765408
-28.6746329797686	-32.3815134411875	-26.9580942326804	-27.3711276987906	-23.982668662955	-30.7319744668911	-24.7503992680387	-27.7570680389878	-30.1600402684564	-30.0060146745562	-29.041443712881	-32.1924184277143	-26.0503188921295	-27.3806628664495	-31.2159656761212	-30.0280885635756	-25.8832808346279	-23.6995465103194	-28.8131381002626	-25.9554675003314	-31.7318096513375	-30.9591613878346	-31.1999253637673	-26.919725157524	-26.9314938998154	-29.8829006568144	-28.9272925957161	-25.6731054545455	NaN	-1.56018770233147	-12.8351232314864	-11.8021501413213	-9.41488322635527	-11.986867335563	-10.9570448695993	-12.1855021445728	-10.088977942655	-12.5668041264543	-12.5156041279196	-11.6790905162913	-12.0980808246109	-12.9448161830585	-10.6415377894277	-10.0828937709523	-10.4288509476605	-12.9065572829299	-11.0116079519789	-10.3402416624275	-12.9619575596817	-10.273678761479
-28.7338655750564	-32.2943907573524	-26.8614204456801	-27.2853496463932	-23.8585050413327	-30.8401476972895	-24.6921809618748	-27.8318430845803	-30.0447959866221	-29.8232273929961	-29.0974975148419	-32.1080519894407	-25.9879379461254	-27.4002157490397	-31.0839094654929	-29.9077808823142	-25.7211464850939	-23.5817992616858	-28.7442002765295	-25.8879285245902	-31.6115340716703	-30.857324775353	-31.0661786073441	-26.8525055076087	-26.9406356819652	-29.8297781954887	-28.941701203846	-25.7888842105263	NaN	-1.53594264158531	-12.7138504778739	-11.6682658700523	-9.25648807806311	-11.9123707840899	-11.0065206836207	-12.069718794541	-10.018109771586	-12.4541031829419	-12.4690951116199	-11.6243406655508	-12.0254958895242	-12.8129919231423	-10.6277855909203	-10.1656427998235	-10.4418105151937	-12.853824619302	-10.9617662775789	-10.35276054178	-13.0026734072145	-10.3569689458293
-28.7234304329489	-32.2002778541266	-26.8730868130618	-27.1516970819191	-23.785695416232	-30.7100379893829	-24.4842988378261	-27.7642819625662	-29.9770877192982	-29.9583286444008	-28.8504746043503	-32.1207001997812	-25.839921497207	-27.2364364049319	-31.0253108918811	-29.7611510766553	-25.5362436537652	-23.3828977269517	-28.490638653208	-25.8907255616272	-31.5554227692612	-30.9215353670801	-31.0943849500764	-26.8307835208475	-26.7053381103417	-29.8488925845147	-28.8653229204753	-25.6109458483755	NaN	-1.27271027828999	-12.7674087176504	-11.7504003212872	-9.07191692570534	-11.8503742279278	-10.9878738223735	-12.1091355595522	-10.0828413289631	-12.5172996412658	-12.3355288928099	-11.5730794340782	-12.0379880554228	-12.7855615568984	-10.8363506549947	-10.145396696588	-10.3554309963152	-12.8741049076715	-10.9646279878	-10.4282805658709	-12.9649237212734	-10.4433002758528
-28.4347781924512	-32.3142211581344	-26.7802708466848	-26.9585300671829	-23.7074735926621	-30.6765826274874	-24.5810714296441	-27.737310679023	-29.9544342548887	-29.8020673951715	-28.9871580717044	-32.1566383798899	-25.7622155426565	-27.3342005758157	-31.2053403517829	-29.6791221447087	-25.5949253378201	-23.4800829949228	-28.5115792122516	-26.0001036189298	-31.6047547918888	-30.8185234174297	-31.0645613447489	-26.7113506789467	-26.6066343603417	-29.7583336166026	-28.8642840831516	-25.5209638554217	NaN	-1.4672731539739	-12.8029839327718	-11.7558220672063	-9.23274363476734	-11.9536336481308	-11.0629775956984	-12.2544032319949	-10.0291757884225	-12.5029485630987	-12.3366238373228	-11.6166440423086	-12.1139333880685	-12.6947127657653	-10.8196505024028	-10.0238144101232	-10.2996624140248	-12.9546005743276	-11.0039712473573	-10.5223809745378	-13.1238204934284	-10.3987984031936
-28.4997823716483	-32.0499728050382	-26.9004894287637	-26.9744413336673	-23.8777414833081	-30.5617228899331	-24.578170858983	-27.7601545824623	-29.7794918354017	-29.707138710493	-29.0303340307043	-32.0595521604612	-25.826253265121	-27.2762498428661	-31.0784828013592	-29.3598288548199	-25.6439116672801	-23.5121847190343	-28.5409110324178	-25.8701717460667	-31.4723447267327	-30.8505255168281	-30.8420500997318	-26.7490032587332	-26.4991239989359	-29.7224408866995	-28.8340866370612	-25.5843814789219	NaN	-1.52264476508401	-13.0253797355344	-11.7106999903874	-9.27235211920773	-11.9394760469836	-11.1169598680594	-12.1774869533166	-10.0742540174053	-12.5010938832958	-12.3849755933175	-11.6992398076792	-12.2434551501259	-12.8156181539978	-10.860412979351	-10.1108129411503	-10.2664037056099	-13.135499471441	-11.0733296504481	-10.4873388794185	-13.0545473193272	-10.4833388371187
-28.6683010589273	-32.0273322007641	-27.1114058996032	-27.2316177900143	-23.93902140089	-30.6436405872888	-24.4697177124715	-27.8745965771336	-29.8570288276746	-29.81202	-29.0756731426264	-32.0686297153981	-25.7859855436381	-27.3490505761844	-31.1955330585311	-29.4246416050097	-25.9144194294914	-23.6869958804709	-28.7277198328979	-25.9476420129623	-31.4494999330822	-30.8000783789206	-30.9546004756716	-26.8467038532779	-26.6488352531989	-29.8648527533919	-28.982281079897	-25.56	NaN	-1.42575335903357	-13.1140125801092	-11.6829449223433	-9.32278304507241	-11.9823663081351	-11.0478852710525	-12.2412916648223	-10.063129973708	-12.6464946353559	-12.4553449305457	-11.8336432448527	-12.3874079486138	-12.9080387849748	-10.7904113781619	-10.0626278445253	-10.3376589126362	-13.1661283247086	-10.9888316247158	-10.4564355559449	-13.0835853145516	-10.5705373031273
-28.7001276471936	-32.1362247231968	-27.1395091254097	-27.349205708364	-24.0690059195585	-30.5872428229665	-24.6695913317294	-27.8055150595249	-29.9576867779204	-29.836060459913	-29.1585462646921	-32.0830079767479	-25.8178369450131	-27.302774611399	-31.1500749811338	-29.5470040505539	-25.8547011409643	-23.7441992145354	-28.8068298224692	-25.9572292558281	-31.5425259798544	-30.9601305747713	-30.8447197097924	-26.972202460038	-26.7837310362195	-29.7471097094136	-28.9428237189571	-25.5717174515235	NaN	-1.43022671971762	-13.0040802783684	-11.7000549798189	-9.24996306861597	-12.0142544678581	-11.1205527230024	-12.177254431905	-10.0741232768539	-12.6740042119152	-12.3766877713146	-11.7646351251686	-12.4268659775008	-12.9156839018431	-10.8297782894931	-10.1071425610327	-10.3861085599788	-13.218975376461	-10.9220143475463	-10.5311811720392	-13.2070567875913	-10.4959762825753
-28.8459124786609	-32.2584597870854	-27.0694071323955	-27.3479400977173	-23.9966062608278	-30.5862954545455	-24.6377119008517	-27.7722157661244	-29.8498023407022	-29.8569531043098	-29.1945240098964	-31.9131908804114	-25.7978627514647	-27.463125	-31.3054683438042	-29.4596044818375	-25.782159970347	-23.7496543322491	-28.8415931168046	-25.9439670056028	-31.6869376461474	-30.8983950281608	-30.8824786711603	-27.0273736021027	-26.9160875896475	-29.9030686763568	-29.018515093581	-25.5826086956522	NaN	-1.63332750137184	-13.1347657320667	-11.7312538997507	-9.34690298507463	-12.2104215160104	-11.0834453127492	-12.3601917255551	-10.2160248722943	-12.6753864137677	-12.444459125368	-11.8807071631902	-12.4016508941918	-12.9026689949149	-10.8758995399727	-10.0915577155439	-10.48660309324	-13.3325014651414	-11.1754878700486	-10.6967619796542	-13.2435408766205	-10.4414694848713
-28.9017803905866	-32.1821404775111	-27.0977479568157	-27.3826873087309	-24.0145311403776	-30.5730452985879	-24.6051250915943	-27.8299943686936	-29.814239948947	-29.9061116932907	-29.1223112853185	-31.976067829802	-25.8473897290151	-27.6310916230366	-31.1342636717745	-29.5265689532193	-25.7812288792289	-23.7585540195348	-28.8725739693198	-25.9853520045137	-31.656873944187	-30.9738889483122	-31.1043096730507	-27.0176020961194	-26.8082260650302	-29.962797864954	-29.0086894264478	-25.6223420865862	NaN	-1.46292362999627	-12.9544460926121	-11.7811634388048	-9.34030597622142	-12.2374365627734	-11.1624238362833	-12.4503799433149	-10.1840090118899	-12.6523374519876	-12.5466749602256	-11.8221835486205	-12.2997448943286	-12.8465060813143	-11.0586279257466	-10.0409929325436	-10.5380808629703	-13.2760773786492	-11.0363920265781	-10.6445399810014	-13.2032040144717	-10.4594013782617
-28.8737804848862	-32.2949647106811	-27.0770458047872	-27.3553751565973	-24.0381609636668	-30.4792560644565	-24.6691935375143	-27.7910760380559	-29.9286840052016	-29.9572572781065	-29.2250524604157	-32.0804817993109	-25.8260143974418	-27.6052579340386	-31.1647794233496	-29.6497895256975	-25.8392299432851	-23.7973001562864	-28.942557996859	-25.950006621021	-31.7742514975799	-31.0588837209302	-31.1160281107618	-27.0960628198617	-26.9694619813095	-29.9953816923479	-28.9412985218488	-25.4756866048863	NaN	-1.43042645650398	-13.0193584670133	-11.928679725203	-9.24286512336278	-12.2008642158757	-11.1209417685119	-12.4809316242543	-10.1515703435616	-12.5571008154988	-12.548586957326	-11.909948181705	-12.3907678433205	-12.8621640743809	-10.9552871148459	-10.0763741597301	-10.6772252562012	-13.2761361952125	-11.0827921371058	-10.6922498324832	-13.315573273229	-10.5533496692791
-28.8160481373184	-32.3416012401636	-27.1975596482565	-27.4315032178218	-23.9876171899408	-30.6144673596128	-24.6075656685144	-27.7595970328506	-30.1513906350225	-30.0071588059701	-29.1053281618387	-31.994048913454	-25.8396260874206	-27.6075684762492	-31.1256228216882	-29.8118648490454	-25.7782775919732	-23.771676539279	-29.0845997736093	-25.9648845170761	-31.8683520575704	-30.9879943100996	-31.0622177374994	-27.1244349956311	-26.9125513587494	-29.9471693583026	-28.8834318455612	-25.5327310632384	NaN	-1.4914176650395	-12.950799413965	-11.8469944956867	-9.20260513886265	-12.2049486795064	-11.2160414619873	-12.6232753342678	-10.2032030546268	-12.6331727498031	-12.4627110489437	-12.135230794098	-12.4460876736418	-12.9066315488533	-10.9821864520456	-10.1325833091112	-10.652956306766	-13.5264765161912	-11.0274382498762	-10.7721604580621	-13.2814366765429	-10.7290567365269
-28.9715700911854	-32.292667951651	-27.2351734812502	-27.6090978054506	-24.1082505908063	-30.6214065656566	-24.6598749331633	-27.7996506213673	-30.2608031914894	-30.1233779439252	-29.0853733928189	-32.1956034816121	-25.9065812715368	-27.5663966789668	-31.1821831213465	-29.7546467844616	-25.7866837009145	-23.7956071142085	-28.8800508676655	-26.0597559403205	-31.8640761729046	-31.1279304796413	-31.1132039723651	-26.9977628777656	-27.0219441011854	-29.9887018154578	-28.8282975372947	-25.4731914893617	NaN	-1.50082277468996	-12.9594837148139	-11.7350883514096	-9.21080767050822	-12.0193294918806	-11.1956989121263	-12.4806935716642	-10.1360358555903	-12.582488178945	-12.3503680795012	-11.9651483283931	-12.4134017631024	-12.8279911285396	-10.887300224811	-10.0855020767569	-10.511388092227	-13.3812931020712	-11.013268967227	-10.8050532346232	-13.1509292196007	-10.5994725186498
-28.8884514026608	-32.345558865101	-27.2031808916186	-27.5477627738063	-24.0201736994607	-30.7917791188632	-24.6830079814219	-27.8966903423956	-30.4134143920595	-30.2428604388715	-29.105005563551	-32.2561742904584	-25.9128805882768	-27.4155414912808	-31.2890261765964	-29.8524752187747	-25.838930495946	-23.798830003021	-28.9765910526791	-26.2352184443928	-31.7350054996915	-31.2422105263158	-31.12926769264	-27.0214627617728	-26.968258340668	-30.1112526540165	-28.9028468439202	-25.5762139338494	NaN	-1.48888481067942	-13.1721275533712	-11.5539846756683	-9.34785078276101	-12.0692749844113	-11.1769993367501	-12.3172452581191	-9.98039253647647	-12.6052918810711	-12.3182784172233	-11.8452545304301	-12.4028146406024	-12.9030910503057	-10.8926047619048	-10.1823381423307	-10.4705050454394	-13.3630725198834	-11.0571846701761	-10.8218711362756	-13.2439511494253	-10.5767473113106
-29.0451642048978	-32.2003842550724	-27.1809471182412	-27.4536788922546	-24.1066274592416	-30.811352058319	-24.9320294067913	-27.9023449523876	-30.4394173424828	-30.3303236697248	-29.2326739287899	-32.362451598321	-25.994581158024	-27.4604012797075	-31.2286585391415	-29.9086408053295	-25.7848021744943	-23.7169409468407	-28.9430777792449	-26.3718680441856	-31.6690336450099	-31.4170721725505	-31.1882572200562	-27.1936636805395	-27.0551154905334	-30.1131035626965	-28.9692474781697	-25.6964722617354	NaN	-1.57059662887219	-13.1899468599352	-11.7011870708027	-9.26678380196074	-12.163884825799	-11.2527406167225	-12.4174650787458	-10.176763057935	-12.7098525039854	-12.4182423863404	-11.9392601666478	-12.3409287793256	-13.0229600407674	-10.9637115373125	-10.2392480928891	-10.6629125291393	-13.370528212443	-11.2238912473573	-10.7950377403918	-13.2880974198216	-10.6798068634305
-29.0729391761951	-32.173242768662	-27.4161083075996	-27.6284365719365	-24.1136281949406	-30.8762283404515	-24.8448204058976	-27.9545925215724	-30.4314513715711	-30.311176281407	-29.3164323941567	-32.2645482867016	-26.0762439117738	-27.4843695652174	-31.1733111392222	-29.900962162501	-25.9481748251748	-23.9910726228982	-29.0257247736093	-26.3877278397455	-31.573603580451	-31.3659987065381	-31.1420553160922	-27.1611277549266	-26.9342160564908	-30.2936845906902	-29.1771617398677	-25.7616597510373	NaN	-1.368057957188	-13.3198141441366	-11.6420316864813	-9.31944595205789	-12.2756259228876	-11.2610308702085	-12.2748175587019	-9.9889518238436	-12.6970384964814	-12.4171511838316	-12.0128254645047	-12.313619515315	-13.1099771413139	-10.9672918796666	-10.2006550370404	-10.4895648706584	-13.3627319398934	-11.3363141045002	-10.7535052056763	-13.2099691502101	-10.8079084414153
-29.0803015197568	-31.9697275694966	-27.3983123109176	-27.5568088926684	-24.2059611412352	-30.8886605242847	-25.0760479783728	-28.164880494469	-30.180203125	-30.0906651923077	-29.2361556785339	-32.2284643655205	-26.1699001994186	-27.273541716329	-31.0519048309816	-29.7114503282408	-25.9981615801417	-23.9745068682578	-29.1709991713857	-26.6019670545708	-31.500619841425	-31.2536840881984	-31.0089123790255	-27.1225452878123	-27.0700997833456	-30.1671914765906	-29.1839632640632	-25.8131326949384	NaN	-1.48891817224177	-13.2950385377271	-11.7865329127441	-9.35734181206643	-12.1542828197552	-11.135721908923	-12.3151848523748	-10.0961421662836	-12.9119909031116	-12.5237198235975	-12.0149230834887	-12.3998486826005	-13.0008699462582	-11.0223211656903	-10.1009154470678	-10.5309830159547	-13.4196772814777	-11.3131137393701	-10.7684701579234	-13.1408224686243	-10.8716241988385
-29.1998258440812	-32.153200593318	-27.563327848622	-27.6208802337045	-24.4767948505003	-31.056610988526	-25.1794374942928	-28.2276750346807	-30.3532452830189	-29.8610964705882	-29.2821439898641	-32.3851319099576	-26.2819293404656	-27.4202142857143	-31.0120136298211	-29.7253908124324	-26.1228094040222	-24.088224247386	-29.3711732660716	-26.6196337657896	-31.6158466610371	-31.4143262287951	-31.1481022434568	-27.2796613763147	-27.2102638246275	-30.368181397739	-29.4165989074484	-25.8566215253029	NaN	-1.64240945885653	-13.3578921507231	-11.7181760328822	-9.27353437729386	-12.2005830610706	-11.1487573949287	-12.448654199771	-10.0164544101873	-12.9904516316292	-12.49416212165	-12.1295709344186	-12.4880006296457	-13.257329925516	-11.0581402002861	-10.0822502220127	-10.5627071538857	-13.5301689930293	-11.2958517766579	-10.7789418777943	-13.3376525585604	-10.9264050739278
-29.0973013938915	-32.1971240961439	-27.4703985845775	-27.7014333902356	-24.5123228347631	-30.9389175160283	-25.0365713875125	-28.229654388839	-30.1594558734023	-29.8481605745063	-29.1352252785397	-32.3410114958095	-26.3794542470658	-27.3960661375661	-31.0316190619719	-29.8914824973427	-26.085191414425	-24.16046176477	-29.3794967516313	-26.5859037936765	-31.7476731116801	-31.2944434030281	-31.1392099405102	-27.3090463464023	-27.2052074681399	-30.4547845245177	-29.2922679621346	-25.8930061349693	NaN	-1.74521504234265	-13.4577812718442	-11.8202226503853	-9.2633438139253	-12.0473004881371	-11.1372804716935	-12.5110073025561	-10.187036582858	-12.778946061709	-12.5325972157912	-12.0529753461108	-12.4684585248827	-13.1298797387165	-11.169924687185	-10.0748490003305	-10.5927199563707	-13.4541391640399	-11.2985483580515	-10.6609456012097	-13.2328456005112	-10.9832164822897
-29.0443116373201	-32.2874414117892	-27.3996856682515	-27.6898722772277	-24.4153899540785	-30.8892249301332	-24.8761986511343	-28.2235272232344	-30.3163142144638	-30.1214139759036	-29.2507161395857	-32.4343897949298	-26.1501460552577	-27.4471662714878	-31.2805550113979	-29.9615252931529	-25.9125035922981	-24.1550862849118	-29.4281085590594	-26.6127689843603	-31.7662440644985	-31.3404006791171	-31.2248912384853	-27.3643926819501	-27.0319628042193	-30.3752518055311	-29.2630885977416	-25.8258788774003	NaN	-1.57833898632971	-13.2878991991082	-11.6562807583897	-9.26661303573874	-11.9822048484167	-11.1704217823808	-12.5490687326542	-10.2106380088722	-12.8721057224425	-12.3481923543483	-12.0261467851278	-12.423649863003	-13.0273636010081	-11.2101141610719	-10.1358225251528	-10.6393437182922	-13.4677704040974	-11.2936430484489	-10.7336948706324	-13.3034507507012	-10.9524768028859
-28.9622789283947	-32.2860346779479	-27.437318949999	-27.7227610188046	-24.3619431252754	-30.6889383116883	-24.9279704173044	-28.1765194318714	-30.2753082706767	-30.0964888073394	-29.3299134576845	-32.3257358206318	-26.2005663220138	-27.4629652250146	-31.2568493050707	-29.8855340526791	-25.7816051890393	-24.0499084791111	-29.2219322069003	-26.5844634323392	-31.7484243005051	-31.3094736842105	-31.1314435247168	-27.438838297659	-27.13037957913	-30.3246950221616	-29.2470180674336	-25.9910460251046	NaN	-1.74307855928905	-13.2569445717816	-11.7118305980072	-9.37667255059597	-12.0764511723196	-11.2588466837405	-12.3915420190972	-10.1547775534528	-12.7622063270739	-12.5113173543483	-11.9776889998903	-12.4791695590934	-13.0746613351689	-11.2280105311355	-10.091553045106	-10.5998938410064	-13.4916403421392	-11.3768670079558	-10.845126957593	-13.2580109665212	-11.0164640700602
-28.9575826704272	-32.2478057848898	-27.5221501646169	-27.7606940264226	-24.4029255934915	-30.7900649623486	-25.0441880652748	-28.1993712826343	-30.2534857489387	-30.1998632176656	-29.1825839039665	-32.4846066069582	-26.2855268148489	-27.5429654459539	-31.2701267809101	-29.9321937114398	-25.819672312612	-24.0788432979116	-29.3328718324328	-26.5714992852581	-31.7777537790822	-31.4044583748528	-31.1396149348966	-27.43510696267	-27.1991669044952	-30.1990503296703	-29.2455600178431	-26.0191862955032	NaN	-1.6846875980888	-13.1967465587668	-11.9622308092227	-9.37808631311528	-12.0542006688963	-11.0990665639292	-12.4983649171591	-10.2545683145226	-12.509495812187	-12.6163549797664	-11.948955954568	-12.45752218289	-12.8901997873673	-11.2215305917177	-10.1700735790801	-10.6951123904734	-13.3837401688207	-11.3267422252753	-10.7422444409946	-13.2238572022078	-10.9290603079555
-29.1102675448319	-32.2336454972499	-27.6303787495283	-27.8384210749646	-24.4685525673355	-30.7409248591627	-25.1745722460658	-28.2791483625076	-30.3050808402292	-30.1649262111801	-29.1264587255353	-32.4891508942955	-26.4148918318691	-27.4526899441341	-31.2334579302731	-30.0775066078457	-25.983131346914	-24.1785327924273	-29.4696128747191	-26.5469858218875	-31.8444377440675	-31.4066631822049	-31.0136251500336	-27.4472913210902	-27.1633147196784	-30.1659617578429	-29.3109529045263	-26.1462078458362	NaN	-1.66916631119958	-13.1006966710183	-11.9180714069811	-9.27733045748957	-12.1380458397	-11.2461745357446	-12.5211499898239	-10.3893715013768	-12.5744701434712	-12.559200093283	-11.8740368004929	-12.473124306455	-12.8070792261727	-11.2806041484078	-10.2468786645021	-10.6764580507751	-13.4020579731677	-11.2772719310117	-10.7652492510558	-13.2301296103688	-10.939583446185
-29.0080214617438	-32.2891076763781	-27.615970563705	-27.792608406501	-24.5611211029968	-30.9482402324566	-25.0814324611196	-28.3976885079242	-30.3676943563729	-30.0818881177192	-29.0268458595214	-32.450985028003	-26.4468271114736	-27.5579538059268	-30.984911388159	-29.8781744601029	-26.0134409033589	-24.1251782519854	-29.4513926510572	-26.4641385245902	-31.794742869222	-31.3763038672378	-31.1596691361397	-27.4623754945288	-27.1913015304161	-30.3373193624557	-29.247360791156	-26.1529563350036	NaN	-1.68485824181799	-13.2498019105392	-11.847290407159	-9.3234911939066	-12.3077768662838	-11.3300849899313	-12.4731589387325	-10.4530023174467	-12.6929239369265	-12.7005141869275	-11.7898632917449	-12.5919092376888	-12.7864706478074	-11.1654529431428	-10.2496943844492	-10.565006456101	-13.4563977312005	-11.2825311393222	-10.9263159376531	-13.154367816092	-11.0146227470663
-28.9994254007539	-32.2440566559699	-27.5152418042316	-27.8720798419517	-24.5576544394227	-30.8432834063527	-25.1221706396401	-28.378120055491	-30.3349759704251	-30.0564368539326	-28.9957723056541	-32.3207248778607	-26.4635952136941	-27.483276292853	-30.9229181793305	-29.8648799622923	-26.028909726637	-24.1473210337297	-29.638494060576	-26.5757784395355	-31.7055758282553	-31.2945112947022	-31.2109295998601	-27.526995640925	-27.2803781103417	-30.1943404846037	-29.180936463918	-26.05675	NaN	-1.62996367676004	-13.1912505746728	-11.8577313198567	-9.19549573560768	-12.1500415177027	-11.2994299246424	-12.3787798867152	-10.4236045277208	-12.8597115213794	-12.6245788928099	-11.886031879888	-12.5108573563347	-12.8488162411454	-11.2678595357741	-10.2296283467134	-10.657971435441	-13.5181283187805	-11.2737084323604	-10.8285256535224	-13.0595436425817	-11.0223325938448
-28.9856598545727	-32.3191308065237	-27.601420823263	-27.7803811589983	-24.5703781601617	-30.9175709350347	-24.9076887119293	-28.1673851483005	-30.3373798641136	-30.0717946195983	-29.1423379976989	-32.3849966041789	-26.4764287756333	-27.5077890995261	-30.9730751598712	-29.9283158603967	-25.9703939861016	-24.1903694273014	-29.5926196334224	-26.6055198498914	-31.7354857498674	-31.4553662825235	-31.1690862183301	-27.2486900091861	-27.1914564786977	-30.1195714285714	-29.2451927929503	-26.001974944731	NaN	-1.58639742460519	-13.3971024548362	-11.734880431961	-9.24732058883664	-12.0649115442279	-11.2972853143669	-12.4285426896595	-10.3607633946226	-12.7956054907597	-12.5541851775707	-11.9342486670757	-12.7425254458303	-13.0166424316325	-11.3323334988688	-10.3426844506744	-10.7793186699804	-13.5649629636333	-11.3028855330716	-10.7555970478623	-13.1913375130617	-10.8507455645202
-29.1650334346505	-32.3844894475655	-27.6983739435452	-27.8820551771618	-24.496973114879	-31.090635077187	-24.9371228054916	-28.293836113614	-30.2442639296188	-30.0666747169811	-29.2111210925732	-32.6021101142705	-26.4646026175633	-27.5819028169014	-30.8907679493867	-29.9789921492788	-25.9966932495713	-24.1276172651535	-29.571925112906	-26.5486520282398	-31.8702968552074	-31.5953703230408	-31.2823651576468	-27.3321657691603	-27.2181528676233	-30.2735012168411	-29.3888125109373	-26.0214765100671	NaN	-1.81994077483119	-13.4652521219139	-11.7774985397914	-9.36973156960608	-12.1529698996655	-11.3628788360405	-12.3962052471509	-10.3999472307436	-12.8814842773844	-12.5170905366455	-12.0926080732003	-12.7396246026212	-13.2622536425239	-11.318044716758	-10.3423633630117	-10.824833929931	-13.5853340100487	-11.3326804951995	-10.9244262626553	-13.3365183537264	-11.0045900698603
-29.1766213025868	-32.4973661499803	-27.7119962042959	-27.9141455149542	-24.6486158290868	-31.0646889353371	-25.0987764281076	-28.4083916482099	-30.1974816112084	-29.9803463093788	-29.2019721887027	-32.7677406980983	-26.5593083683544	-27.5953959636157	-30.8846628801664	-30.039726309641	-25.9939591030542	-24.1594159012415	-29.5356188658283	-26.7532398823233	-31.868447601476	-31.5677904940056	-31.2554036117779	-27.4681804223307	-27.2417029142042	-30.2220786435786	-29.4061685433816	-26.105625	NaN	-1.61447589704221	-13.4679768931071	-11.9041814588882	-9.19823881713348	-12.171745307087	-11.3542380127376	-12.5180060850671	-10.4165715248745	-12.932336402532	-12.3838293936446	-12.1093574591364	-12.7306243901349	-13.1811009725994	-11.3133128764632	-10.2153806647568	-10.7628823941345	-13.6868583519802	-11.2912344308324	-10.9025931494191	-13.177276973201	-10.9235320871991
-29.199799040418	-32.4852414528244	-27.5931180584122	-27.842125523211	-24.5818827016668	-31.2907799062639	-25.1046198651134	-28.3020877012393	-30.2287992766727	-30.0760376470588	-29.3558867866342	-32.6733172307227	-26.6293638267335	-27.7350493757094	-30.9554705815065	-30.0945563405005	-26.0363355930213	-24.3201394966008	-29.6267092843215	-26.7230521609538	-31.9663108170668	-31.6330182186235	-31.4239529171	-27.6090162566688	-27.2539781103417	-30.4024481381927	-29.3348686857148	-26.0682352941176	NaN	-1.66390335031618	-13.3530664000236	-11.8409871068919	-9.08714320104546	-12.1665574860753	-11.1906887359206	-12.4774075536091	-10.407176066256	-12.9545551140064	-12.433586035667	-12.155382326643	-12.6063871931394	-13.1513815579685	-11.3715745732255	-10.2133900102087	-10.710684786691	-13.5345320455559	-11.3130827952688	-10.7977703389677	-13.1771395155814	-11.0174372103351
-29.2568574519602	-32.5114744457273	-27.5054926205738	-27.8542648329318	-24.4047146224781	-31.2251998704202	-25.1045608151615	-28.3000967232531	-30.3066987218503	-30.1138520388349	-29.3041509173617	-32.734464284317	-26.5227430171193	-27.5774983669026	-30.9739771382031	-30.0913666169657	-26.2645865898807	-24.4460006678262	-29.804466329701	-26.7933341241176	-32.0571260187422	-31.6673385307876	-31.5962285253877	-27.5169740650147	-27.2782513152454	-30.353518355073	-29.2077575022274	-25.9880930232558	NaN	-1.6339508737161	-13.2376704861842	-11.8105847920062	-9.12175878944525	-12.0861479974299	-11.1439966462734	-12.3863839295007	-10.3608219745751	-12.8476286022376	-12.4949085963447	-12.0751454553029	-12.4503439793624	-13.0850690422531	-11.3219047619048	-10.1150119026974	-10.6289562235955	-13.447101517888	-11.2308541741866	-10.6676981894103	-13.1731017096494	-10.9602900942982
-29.2152185857475	-32.7378533420424	-27.4289766886455	-27.8712216960827	-24.2802716912867	-31.1786372969428	-25.2210509384184	-28.3269120300209	-30.4496207513417	-30.1522852173913	-29.2765700679433	-32.7896734273279	-26.4817462071915	-27.6392357859532	-30.8849407495006	-30.3309369424628	-26.1100831941424	-24.2404995270237	-29.6600588444058	-26.9360578625693	-32.2999370751602	-31.8067631578947	-31.6206943393631	-27.4901108057741	-27.2382951423822	-30.342393557423	-29.3309548827657	-26.0462472885033	NaN	-1.77045547336966	-13.3913315630024	-11.8841072162061	-9.2520671641791	-12.1494353329664	-11.180588381181	-12.5056654030117	-10.3213913018775	-12.7295016524128	-12.614872176392	-12.1740595782171	-12.495651977399	-13.2540805765164	-11.2708569259139	-10.2887296466554	-10.6371175177646	-13.4893055790202	-11.2688504926403	-10.774924914341	-13.2712416801414	-11.0003064039648
-29.3321423553364	-32.7880940359128	-27.6167319587003	-27.8367933601598	-24.3321720405128	-31.2120861004252	-25.1344442210853	-28.4452124360091	-30.3718837209302	-30.1707946355685	-29.2698989432086	-32.8101543254812	-26.5323302923855	-27.715282122905	-31.0127429080175	-30.4341143690172	-26.1664334856829	-24.1891091033449	-29.8364835404124	-27.1204792222646	-32.3903448519243	-31.9273255705636	-31.682298138136	-27.7572742135101	-27.4400197770084	-30.3260417977156	-29.4441799356577	-25.8909428571429	NaN	-1.62585278944248	-13.2572133376849	-11.7965424279728	-9.18917085081505	-12.1501701323251	-10.9695534828413	-12.1704899253723	-10.2737432801141	-12.6915092175281	-12.566985114008	-12.0185929236239	-12.4771952988836	-13.0933836865178	-11.3279011926008	-10.1688291569113	-10.6512430498722	-13.3813705212962	-11.3665690968197	-10.642937003857	-13.0826416256158	-11.0246325844636
-29.1979669575449	-32.8030090369223	-27.741958171179	-27.9281461423501	-24.4892401956244	-31.0983821136104	-25.3129215841413	-28.6435534038746	-30.5798723404255	-30.1859851920838	-29.5029402994892	-32.7547364138281	-26.6910998625123	-27.8513571428571	-31.1825345086962	-30.3492255017354	-26.2134928240247	-24.2425728596579	-29.9557954590438	-27.062849363751	-32.3647629860914	-31.7813170516922	-31.6672909718437	-27.910876730783	-27.7282334294907	-30.3387857142857	-29.5954364726014	-25.8713985448666	NaN	-1.53474140277468	-13.3148097949425	-11.7937632450808	-9.46913924308654	-12.3624794289422	-11.2076031071732	-12.2371395766435	-10.2319478614879	-12.7343269625985	-12.6032396825763	-11.9492566444879	-12.534357438751	-13.0307336766895	-11.3372283770651	-10.4382851328287	-10.7349450229752	-13.3388098268116	-11.3993432403846	-10.8438945935512	-13.0168640791712	-11.0626562492263
-29.287143741037	-32.6665178311584	-27.8754747853506	-27.9668563880592	-24.6491473320195	-31.0577385784843	-25.3798823235852	-28.6901378364725	-30.5740967741935	-30.2437474464389	-29.4427994360484	-32.8117524838042	-26.6899357952207	-27.8513289473684	-31.2841361986498	-30.1923576945956	-26.1729241047137	-24.2391941664855	-30.0703100180269	-27.1216375396539	-32.3205483086062	-31.8752654348016	-31.5847045820915	-28.0410035313242	-27.780914457754	-30.3715039463299	-29.7084447860927	-26.062037302726	NaN	-1.79158694986562	-13.4782986343691	-11.760731566518	-9.47311412550507	-12.3326550182852	-11.3599740819234	-12.3048451842923	-10.2437467858158	-12.6995710120783	-12.6017013656825	-12.0090579030235	-12.4069171892811	-13.0990524659893	-11.3720365670624	-10.5349539998339	-10.6362827408603	-13.451386310269	-11.3712525782261	-10.8258570070746	-13.0728018458303	-11.0745603079555
-29.3484558156088	-32.6902535909708	-27.8080886796277	-28.0365983617067	-24.591767337379	-31.1408683188671	-25.3600693979024	-28.7665817399012	-30.5620344629523	-30.169126440483	-29.2863365138796	-33.0136625222025	-26.5944436853384	-27.7760070185289	-31.3395644035868	-30.2917024489227	-26.1665662075806	-24.2242376112508	-30.1021814873902	-26.9902665592722	-32.4109763307578	-31.843191879539	-31.7675678603495	-27.9660282974221	-27.8042577058206	-30.4031665630344	-29.7008115482703	-26.0012320916905	NaN	-1.53601909805237	-13.4772936846702	-11.5744781984964	-9.49515609698543	-12.1945481191988	-11.3396208230275	-12.3460813493001	-10.096604324368	-12.7473271000207	-12.5826564095884	-12.0462059304322	-12.4320272197124	-13.0483407776776	-11.3783634465591	-10.3958137740363	-10.6005881615684	-13.4876411137439	-11.4521541583767	-10.796860057062	-13.063452183784	-11.1076833060337
-29.4929116154348	-32.9341014064002	-27.9379840717675	-28.1333114375833	-24.6859570743903	-31.3187727272727	-25.4732240282828	-28.8198556794671	-30.6721265822785	-30.2017006670435	-29.5009268577003	-33.0096892458797	-26.7127160908559	-27.7572414066631	-31.3572792945832	-30.3831262627595	-26.161993006993	-24.299539702462	-30.2857275075097	-27.0614176082555	-32.4599724701275	-31.9084084372559	-31.8350266777141	-27.9308343186332	-27.7918517075065	-30.4515897009967	-29.7674522538477	-26.1444736842105	NaN	-1.57337459695817	-13.4404100431113	-11.6052602415345	-9.56206269626684	-12.1769503980404	-11.2210463875228	-12.2182057501525	-9.94174994240843	-12.6439723463282	-12.553248826912	-12.0474684850996	-12.3493347021718	-13.0487723886198	-11.384276854928	-10.2393248192319	-10.4551969259489	-13.5502731544911	-11.4152437549102	-10.7653826496568	-13.0849054505006	-10.9742142107537
-29.3799300911854	-32.9218246685725	-27.918910374816	-28.1068321032444	-24.6807356692952	-31.4131154660463	-25.3746721299218	-28.7889028664	-30.8719826689775	-30.3661590158172	-29.6300590216516	-33.1916582188136	-26.6694502967867	-27.9319020618557	-31.3947212993875	-30.4143574232467	-26.062410259182	-24.261307584534	-30.2440048940912	-27.0524735713191	-32.3419508801645	-31.9095285179476	-31.830305084143	-28.0057291029457	-27.5999355571503	-30.5164191021744	-29.6533702637137	-26.2535108619481	NaN	-1.62861110195718	-13.436487091579	-11.5711949694227	-9.38344686342723	-12.2757318927991	-11.2316529773031	-12.2106016182451	-9.91800901188988	-12.6073186516747	-12.5663105639689	-12.0915742784022	-12.4652519389923	-13.0673443470309	-11.411805314391	-10.2406478450698	-10.4596577596639	-13.3557214465315	-11.4400361122222	-10.7136533366134	-13.1127301349325	-11.1228729719193
-29.557510056036	-33.0747747388321	-28.008197589051	-28.144513903189	-24.5468217778845	-31.5336529674988	-25.3154273185296	-28.8454962045398	-31.0505613207547	-30.3880541107872	-29.4393141529156	-33.1741641651379	-26.6479530889883	-27.7513384736017	-31.4877339688042	-30.5730943269176	-26.0981315559441	-24.1421080696765	-30.13617494494	-26.9871656418968	-32.4644267776774	-31.9901850486088	-31.9378720994188	-28.0674775893771	-27.5838750175582	-30.5571850560301	-29.7221895543296	-26.4046995273464	NaN	-1.55858505086872	-13.3380550823699	-11.5849678507064	-9.43457168906598	-12.2291405080177	-11.170714601488	-12.2289363170724	-9.94325479050151	-12.6563570934173	-12.5316293294911	-12.0018111398805	-12.336501903021	-13.1484231887111	-11.4412202211175	-10.2790003545985	-10.5030196348134	-13.4521237537144	-11.3914728631562	-10.8327219455699	-13.0666581151437	-11.1249072007926
-29.6152553339039	-33.0695054471787	-27.9782686905099	-28.1968802586381	-24.5467278693133	-31.5061119683069	-25.3367364194452	-28.9215356859349	-30.9562558139535	-30.2390481451141	-29.4048453692094	-33.4208325604748	-26.6426227419176	-27.7125487804878	-31.4115166913172	-30.5216831315025	-26.163426113097	-24.2971769506266	-30.1728575629268	-27.0725418129544	-32.5920815637402	-31.8732337821297	-31.7362747107643	-28.0155415592833	-27.6862009578375	-30.5903003684475	-29.7505607476635	-26.4863709677419	NaN	-1.51783618299446	-13.3863575393497	-11.5142909932269	-9.38243010834154	-12.2991975627388	-11.0777778538924	-12.2561257419014	-9.8636525106829	-12.5110021722802	-12.4770611771289	-11.9055205513875	-12.2258948545061	-12.9638213881354	-11.2285566219825	-10.1688558954546	-10.420115771531	-13.4947231876569	-11.3826059266922	-10.8030864645183	-13.0207782094004	-11.0181880745551
-29.5684658265664	-33.0310031520967	-27.9850710232012	-28.2422358837257	-24.8308841934849	-31.6015830651649	-25.3235897899255	-28.8044460456117	-30.9492350230415	-30.2249082352941	-29.4080900649168	-33.5126745703952	-26.732117752625	-27.6661024030584	-31.2743040032473	-30.4232836403788	-26.1771474115872	-24.2322718052738	-30.0439490004134	-27.0235611360551	-32.5721966382536	-31.9437142378746	-31.959815322744	-27.9630991834981	-27.5997863916804	-30.5998548690607	-29.6234307486211	-26.5012777404169	NaN	-1.87440217678328	-13.4136278479799	-11.5958832645343	-9.48123506085807	-12.3631175919732	-11.2501480218428	-12.2346854942234	-9.79332818880133	-12.6614016547831	-12.6552473870816	-12.071310086853	-12.3571738771199	-13.1205772308795	-11.2431547619048	-10.1599881988822	-10.37563728986	-13.6379119726266	-11.4643691083199	-10.8995247794599	-13.2375101121105	-11.1263490540142
-29.249112331464	-32.9146929963737	-27.7714464444693	-28.035923295542	-24.7939619347548	-31.4009159902597	-25.3983902906109	-28.6570358713261	-30.9455677530017	-30.3717586491557	-29.3055128123653	-33.2730674631262	-26.7845271458652	-27.6613662420382	-31.3235154837844	-30.490249895599	-26.0971579352505	-24.2740244129317	-29.8263644170728	-26.9843537372401	-32.5327875110294	-31.8932261350567	-31.8070916091657	-27.9645476683465	-27.6093309502729	-30.5450780730897	-29.4387488674286	-26.4468639053254	NaN	-1.6241485180868	-13.3558743203982	-11.7757462938201	-9.46503655193421	-12.3341054488122	-11.375638181148	-12.3677305221431	-9.87386727235928	-12.7520261195905	-12.7084101023131	-12.0578847530422	-12.3690107723004	-13.1719821432725	-11.2308630952381	-10.2067139090672	-10.4601796218402	-13.6162478446754	-11.4860509601042	-10.8376627722561	-13.2896244341363	-11.0439107733541
-29.3642170867011	-32.8404013638936	-27.5734344919786	-27.9787628856242	-24.7127559898709	-31.4271511868548	-25.4169178385935	-28.6666322731252	-30.6525799648506	-29.9729719480519	-29.2317336927085	-33.1167752373607	-26.7095561188782	-27.7189953219593	-31.2249989511778	-30.3757867850329	-26.039197471182	-24.2231380307917	-29.5854865038146	-26.9414110805705	-32.5406942985147	-31.8209718367682	-31.7233075612886	-28.0651823295655	-27.456939840791	-30.4437904989747	-29.2185513893748	-26.3885190039318	NaN	-1.83448230975502	-13.3992938683277	-11.7087854584423	-9.393793312589	-12.3710056341023	-11.4307584815538	-12.4228348999959	-9.93629760975123	-12.782360492091	-12.8225606123424	-12.2055407245217	-12.4645752693139	-13.2214043262287	-11.2451157710791	-10.1861896451128	-10.534145999932	-13.7241034601986	-11.4850925071998	-10.8550803171742	-13.431017953833	-10.9665776824729
-29.4095313461769	-32.66854073665	-27.5484258351579	-27.8009100506192	-24.6446488711942	-31.3744460273769	-25.4184510339446	-28.68437140356	-30.5564350758853	-29.8854400880572	-29.0538428384407	-33.1502738759143	-26.6838746435348	-27.585780653951	-31.1103346399451	-30.3282500182881	-26.0067228678794	-24.0276526794112	-29.8627978687068	-26.9726825754285	-32.3221729179317	-31.7022508232405	-31.7210556623108	-28.0392000154448	-27.365473646056	-30.1999627477785	-29.346789121366	-26.1546222791293	NaN	-1.62610060344279	-13.3831839311462	-11.8022278912946	-9.27685301235155	-12.1567304347826	-11.2721429151913	-12.2719282103888	-9.99342489745972	-12.8435732384234	-12.7756763982329	-12.1909502396791	-12.4764532474033	-13.2209971079984	-11.2502333414826	-9.93976158262692	-10.4905082282229	-13.6588851132073	-11.4287056261269	-10.5976168455201	-13.3775784827586	-11.0065317365269
-29.3334736268055	-32.5331014771886	-27.4912035666539	-27.7889352426152	-24.613002258507	-31.4121664222874	-25.299688436542	-28.6458707170611	-30.3891287128713	-29.9063732019704	-29.0498939176394	-32.9817920501937	-26.582849174412	-27.3838534808419	-31.050893495298	-30.2213410870098	-25.8463669959933	-23.8942552314388	-29.7605506435466	-26.8895409561162	-32.1147269351858	-31.7957464496793	-31.7411880074933	-27.9673741270647	-27.3531315494952	-30.2404928227838	-29.3056615292349	-26.1053154362416	NaN	-1.75952282683007	-13.5543245328785	-11.8939597637874	-9.31480018223586	-12.2983052557248	-11.3260746356447	-12.428368528625	-10.1317760790988	-12.971162848813	-12.859487117353	-12.3822063958664	-12.6599128674529	-13.4254507422051	-11.3036438923395	-9.99477414431202	-10.647637225163	-13.7416371441687	-11.4964030893096	-10.6818300169511	-13.4757810265374	-11.0934803143295
-29.20753685898	-32.4927584935514	-27.4950529156023	-27.77260013563	-24.5744916975081	-31.3665816230669	-25.2867476846623	-28.7449941484153	-30.3119831365936	-29.7859794386351	-29.0642260181222	-32.9774016526373	-26.5468584822965	-27.2843706467662	-30.8585673021375	-30.0497375693914	-25.8303070850943	-23.8615570173666	-29.734640602755	-26.9276111765239	-32.0922328032697	-31.6654020156775	-31.7975793889958	-27.8746151969359	-27.2261765319877	-30.3406255456872	-29.274213482738	-26.0440396039604	NaN	-1.71280885577302	-13.6551189761193	-12.0516609293011	-9.38808048137039	-12.4043437815976	-11.4118572385111	-12.5785863310107	-10.356849408811	-13.0051533476253	-13.0309687796557	-12.4479399367664	-12.8141184610996	-13.5147783685999	-11.4085226242767	-10.1544742618752	-10.7769679701706	-13.8701686651921	-11.624432640757	-10.7642792777753	-13.6364844135385	-11.046533563011
-29.2290427672417	-32.4081541215391	-27.6661092311738	-27.830575545216	-24.4801440857846	-31.3868704032108	-25.2748318229669	-28.9023574985309	-30.2332723214286	-29.7650315834219	-29.0743963274449	-32.8170727507117	-26.5521757902286	-27.2482763578275	-30.9517367621002	-30.0292733472253	-25.8640104416132	-23.8552996620858	-29.8610018006363	-26.8805280171439	-32.0522344128283	-31.6513326283251	-31.7264209705096	-27.8987150007213	-27.339054696775	-30.417366359447	-29.4334529045263	-25.9780209895052	NaN	-1.75134998548279	-13.5424752130282	-11.9527154616651	-9.39511979575805	-12.4244802471861	-11.5124039805555	-12.5905564808822	-10.6125509746323	-12.97988260379	-13.1523705506207	-12.3267163444443	-12.8333985956266	-13.4206374304888	-11.373779084765	-10.233478052071	-10.8975091835905	-13.9156273217936	-11.6496720656879	-10.8160244754113	-13.5480994178236	-11.0879540305496
-29.1545802993948	-32.535996622618	-27.835073470257	-27.918241969897	-24.363160344968	-31.4556147157592	-25.0906907078847	-29.0812650836755	-30.2242495606327	-29.8570147030498	-28.97309654038	-32.7373685355655	-26.4190867145983	-27.201250929368	-30.9078436425949	-29.9658578994945	-25.8656982104755	-23.7263641232208	-29.9866018204755	-26.9287214916231	-32.0215551301176	-31.6597281978335	-31.7153205316254	-27.7918078791502	-27.435584356856	-30.3079259012016	-29.6123835668022	-26.1057754010695	NaN	-2.01946585589165	-13.6307769341762	-12.1531187530184	-9.53294120998063	-12.4177940189425	-11.6332694221557	-12.7448658009132	-10.7317264812473	-13.0250161346001	-13.1968312183913	-12.2801863709159	-12.8777043086728	-13.5367339205347	-11.3606953061599	-10.3395821395513	-11.1308703367967	-13.8982489503697	-11.6134404781265	-10.8802508369224	-13.5545292196007	-11.082667134757
-29.1109576299117	-32.5326673130474	-27.7210213504243	-27.7964567100612	-24.3895223417853	-31.3197673880174	-25.2209605603463	-28.8953341629098	-30.3005995623632	-29.9016750574084	-28.9063700255781	-32.6177608828582	-26.4756071396278	-27.1627922374429	-30.9094914504529	-29.9811262627595	-26.0724132525686	-23.7856963733243	-29.830454365446	-26.7859402880194	-31.9593023701796	-31.5613384153759	-31.5288198476309	-27.8328071442396	-27.4022609386246	-30.0989286438346	-29.4808961669376	-26.1139622641509	NaN	-1.92020930329521	-13.5980738449313	-12.2820470184813	-9.60693203988079	-12.5047862218475	-11.6051968182807	-12.7489357372452	-10.7214569773421	-13.1333808104679	-13.2262924547341	-12.5398035995823	-12.7688247901167	-13.4910247420764	-11.5655506498042	-10.3239422929824	-11.3466628425305	-13.9518617653489	-11.8360550444113	-10.6859611163289	-13.5167721876767	-11.2053480106169
-29.0583247499391	-32.4023021017992	-27.5912124546626	-27.7637804866817	-24.4753969927914	-31.2377894567265	-25.223205902327	-28.6893816206871	-30.1686444073456	-29.6603707512521	-28.8134786843346	-32.5158167638477	-26.5722572773689	-27.191881517811	-30.7865199998463	-30.0807021289482	-25.8629471024025	-23.7991799872435	-29.7331316478749	-26.7840121320172	-31.8242252713789	-31.6339333877465	-31.4288464130958	-27.7263807228176	-27.3630631480167	-30.1066487566276	-29.3068648542118	-26.2579732313576	NaN	-1.93102611805939	-13.6163402756694	-12.2093993841153	-9.60849769729704	-12.4447425434041	-11.5860414188615	-12.8302547000142	-10.8745518486401	-12.943427336183	-13.2232498230424	-12.5330464527696	-12.6558688445651	-13.4975966646477	-11.503514441021	-10.3323879328363	-11.353498993568	-13.9991220468164	-11.6647979883044	-10.806556461455	-13.5350454992834	-11.1029704462044
-29.1038688666956	-32.2935401418434	-27.5673940020075	-27.7641311589983	-24.511496040064	-31.1647782131661	-25.2241687372939	-28.6459150944464	-30.0506870897155	-29.6388376090469	-28.82503041213	-32.5750650645754	-26.6539581351305	-27.3009552429668	-30.7419875611405	-30.0080721551438	-26.0096250157029	-23.9430040187767	-29.7735021865162	-26.7343951987349	-31.8948248381691	-31.4734384898416	-31.4187623920906	-27.7486692831658	-27.3853961388077	-30.1993569968611	-29.1790199198275	-26.3684665792923	NaN	-1.75673830909416	-13.4580745372603	-12.1437151406093	-9.58388442700959	-12.4033077578858	-11.5166478048069	-12.7434268131696	-10.7404079177481	-12.8192662461542	-13.0706776531405	-12.4340914084558	-12.5549176328876	-13.4144636210178	-11.4748958774033	-10.2695609002863	-11.273066265355	-13.7622986827395	-11.6097866319727	-10.748437352942	-13.329947742978	-11.0280444002824
-28.8930501835642	-32.2447152516116	-27.4892865721019	-27.7382874926953	-24.3857140615795	-31.1172758467023	-25.1617761075082	-28.547605566434	-30.0863326039387	-29.5551461306533	-28.8653382164024	-32.5457557864512	-26.5688739099592	-27.2766818181818	-30.8593665336457	-29.954490318059	-25.966855767359	-23.8876846134126	-29.6643269475224	-26.7857236315567	-31.7996793740513	-31.4553376848715	-31.285630318398	-27.7272316510305	-27.387403348942	-30.0657250610975	-29.3451381289872	-26.0833824670287	NaN	-1.6655150291483	-13.4685550766582	-12.1239060764912	-9.47814206296453	-12.3861011805984	-11.5412022532326	-12.6143951130981	-10.6945779314604	-12.9902332155127	-12.929500000354	-12.3550811166786	-12.4868753327586	-13.3542270056749	-11.4762174586519	-10.3254457150229	-11.2061465165953	-13.7517109800708	-11.7161435421822	-10.916182731152	-13.1966849296305	-11.0935622001031
-28.8426403663117	-32.255302183884	-27.3616125933678	-27.6821994346705	-24.4261202761673	-30.95322223167	-25.1117513967857	-28.4886361051075	-30.1061071428571	-29.5392460273973	-28.8229017028961	-32.4562221076947	-26.4953125590359	-27.2362254098361	-30.7453960433585	-30.0034601691201	-25.8195528939146	-23.7031520492633	-29.6816468906489	-26.5675346784363	-31.7263767449688	-31.4602026561731	-31.1868878454723	-27.7463908725061	-27.4212935465834	-30.0015270844397	-29.302244571193	-26.1381969486824	NaN	-1.58158748779612	-13.4753120453498	-12.0703467160356	-9.73030949546745	-12.4441307925302	-11.4707084587788	-12.5863546987971	-10.5396864782168	-12.966487067563	-12.8260214152426	-12.2428417273656	-12.5674637047735	-13.2915345645494	-11.5143445524807	-10.4548759486951	-11.1270684943423	-13.7546543539566	-11.7895634677787	-10.8728355984019	-13.2470521818737	-11.0692354154567
-28.6738451596786	-32.3176546911725	-27.3279080792022	-27.446487328689	-24.4238073971919	-30.9288234545454	-25.1863986078431	-28.4893209781025	-30.2322179988821	-29.4366783929554	-28.9500089418171	-32.5637926202923	-26.3932530918675	-27.267225747247	-30.7750896846754	-29.9343046451624	-25.7972600269685	-23.7779810196107	-29.7397523940059	-26.5416416757335	-31.9135305436626	-31.6928799478034	-31.2948807501624	-27.7130102202874	-27.3325552304328	-30.1917638164755	-29.2717125944488	-26.177277486911	NaN	-1.49485386592128	-13.2706091710183	-11.9673266342334	-9.64346518117627	-12.4746146669155	-11.5675889395227	-12.6186635782347	-10.3053849680163	-12.8873129196011	-12.7217270910081	-12.1922768418694	-12.3762883344673	-13.1551678453467	-11.4979566063714	-10.3737359349233	-11.0347630379316	-13.5706754040743	-11.6564642181115	-10.8881151687323	-13.1802073040289	-10.9585706080003
-28.6930855987448	-32.5420643433498	-27.2988617023079	-27.418366327088	-24.4217547965329	-30.9753428257063	-25.1276804138362	-28.4756253401052	-30.305868852459	-29.4596613318657	-29.0240771171154	-32.6863325678183	-26.3227209502422	-27.3532005076142	-30.7845365559808	-29.8840025930953	-25.69307391754	-23.7634247464503	-29.6232838188354	-26.4906157483098	-32.0614131504214	-31.6834109221594	-31.3830134156105	-27.6196363233619	-27.3792121528949	-30.1527555786755	-29.1599877201071	-26.2724905183312	NaN	-1.4820978668836	-13.2819237619749	-11.9114426932291	-9.69559456143938	-12.4652761774872	-11.536309716549	-12.5096814283848	-10.2534139038561	-12.9313057059558	-12.754593360576	-12.1565901161857	-12.4087200926164	-13.2299341168537	-11.5790219688873	-10.4447588827954	-10.9357725035638	-13.4292682479303	-11.6274371083845	-10.9507786861322	-13.1601293732696	-11.024191391158
-28.6390433580968	-32.3992464496382	-27.2986312911601	-27.4471937816121	-24.3576021887851	-30.9918916389652	-25.2585125662987	-28.4985307455106	-30.1920932528799	-29.4222599677246	-28.9837481426264	-32.7009918273384	-26.3664362312471	-27.2424747634069	-30.7799087881482	-29.9164308495553	-25.6425783532895	-23.8338529713676	-29.6454747736093	-26.504373456097	-31.9530862217911	-31.7056552437605	-31.3432052017726	-27.5960098631097	-27.2690094255818	-30.0743517990737	-29.2564756972733	-26.3030707610147	NaN	-1.41304191341253	-13.284237460492	-11.8809794756649	-9.68611261872456	-12.6138053343857	-11.4835614218884	-12.3584443906297	-10.1742341099019	-13.0673966919309	-12.6963402807102	-12.2607949755998	-12.5946223972381	-13.3022788604825	-11.7293193960511	-10.4393894655001	-10.9285804497959	-13.4926680701876	-11.6502475230017	-10.990089803207	-13.1948657145724	-11.1124788617285
-28.7580875239885	-32.3952368481124	-27.4406012429542	-27.5594705255141	-24.5377010651896	-31.1322670185265	-25.2621908086012	-28.3149482990554	-30.1030364886303	-29.5685519218241	-29.1318175490191	-32.7682097120222	-26.563772428884	-27.2341262833676	-30.8670019246053	-29.9427543404921	-25.6409403754141	-23.9227888933186	-29.5766667602537	-26.4294005582213	-32.0254779486205	-31.7033352863926	-31.5315885157199	-27.7006773312608	-27.2928792092428	-30.1509639123942	-29.1643711635496	-26.4539851485149	NaN	-1.35626817966271	-13.4307366844231	-11.8395224854369	-9.82416179597539	-12.6591202100713	-11.5871383088137	-12.3285616772944	-10.1789666907576	-13.1606863945194	-12.6088051496541	-12.3183062906574	-12.7628555268579	-13.3603799987044	-11.7927164004959	-10.5469896198435	-10.8164734844797	-13.5309872590423	-11.777626490324	-11.1083473494262	-13.1973148062088	-11.227496251016
-28.7367752239288	-32.6412625739908	-27.5215125336826	-27.6431611965452	-24.7359955706841	-31.1115228460771	-25.2203269840814	-28.3995363417971	-30.0868013064779	-29.5807470676692	-29.0433929966971	-33.0669904101838	-26.6274049302117	-27.2567126348228	-30.8639501850204	-30.0142658835425	-25.9341980564314	-23.9764215378942	-29.7160782978384	-26.5386801866246	-32.3636807920542	-31.7656096294548	-31.5033089803342	-27.7719225991801	-27.3591394006643	-30.1752252304147	-29.272042648116	-26.4783533882204	NaN	-1.37610525479417	-13.4775580346546	-11.8652068270236	-9.99306276535213	-12.776262579754	-11.6634472630174	-12.2409302056805	-10.0845963289631	-13.167580817563	-12.6245710764327	-12.4063484322202	-12.8647227493004	-13.4670856918423	-11.8284518471066	-10.5539736486633	-10.7544837890301	-13.487128821717	-11.9485253815227	-11.149471358036	-13.2484235532864	-11.3319845503798
-28.8197918974966	-32.6100044955962	-27.6867479169258	-27.6877782178218	-24.6966830803575	-31.2044462083143	-25.2608962948552	-28.6403160787075	-30.0835500538213	-29.5258733898305	-29.1540605804374	-32.9317379939006	-26.658995995428	-27.3692087428867	-30.9479880671648	-29.964854451626	-25.952075473123	-23.9977791088664	-29.7231207713545	-26.6760769054401	-32.2808733218602	-31.8748084644601	-31.5746562262705	-27.7872018402462	-27.327748602145	-30.3256576151122	-29.4757743019823	-26.4475824835033	NaN	-1.45650191667716	-13.5711249905204	-11.8750390753185	-10.0907053514005	-12.7869736236269	-11.6158730813104	-12.1455356966525	-10.1093127681322	-13.2115357301689	-12.5707886792867	-12.248111360581	-12.9893237403141	-13.4975068975702	-11.810247957171	-10.495435441992	-10.6307741368214	-13.464396887136	-11.9779832990072	-11.186903713887	-13.1761871545143	-11.3626157890598
-28.9138975623292	-32.6123652336198	-27.6496614720801	-27.7300597149225	-24.6145565301162	-31.1734247920849	-25.2813814118374	-28.8663938983223	-30.0068654353562	-29.4842889320388	-29.0795751696534	-32.9620202048221	-26.6146951756651	-27.2328195266272	-30.8718483185799	-29.967024880271	-25.902493217756	-23.8203808440113	-29.8239649586906	-26.7667654476671	-32.2439752455723	-31.814101924682	-31.4512894928036	-27.7903754870603	-27.4207769210454	-30.1935363569592	-29.45690852732	-26.4911860465116	NaN	-1.59132823760502	-13.4817218791348	-12.0529157277506	-9.98924746157688	-12.807658412946	-11.5271165288699	-12.2665618355621	-10.249942211316	-13.2608751457968	-12.6089943860938	-12.2339098981099	-13.0559533680655	-13.5580237522373	-11.9900536260904	-10.4575670386047	-10.7436734730517	-13.5111263686723	-12.0218346667436	-11.298880775523	-13.3476681015058	-11.4045339253094
-29.0468658169487	-32.5106173293391	-27.7048108433935	-27.6833622178218	-24.66410678856	-31.2624917735639	-25.4373207341483	-28.8766237715724	-30.1445423728814	-29.5838106752411	-29.1582619684754	-32.9649782044835	-26.6118874448585	-27.1071687306502	-30.8618441382957	-30.0599638355888	-25.9388240187232	-23.8652458644627	-29.7584781032431	-26.803913604976	-32.1928093193975	-31.7681916227241	-31.5173136487388	-27.9186853586133	-27.6879993546513	-30.2287444771723	-29.4720595103719	-26.6433009708738	NaN	-1.79434202931962	-13.675435553142	-12.2082566068619	-10.0296028784648	-12.8443701684615	-11.6032124293579	-12.3332137593306	-10.2634244175306	-13.3567871582053	-12.6622448281448	-12.415457601169	-13.1921740047569	-13.7011579205347	-12.06175267065	-10.4799420185186	-10.8189344711371	-13.6750381138796	-12.1052597429325	-11.2373521476324	-13.4882582024352	-11.5488467031618
-29.2074372227227	-32.4928288567421	-27.9326861885713	-27.9764951989539	-24.6792970798723	-31.2824892960396	-25.4514406495394	-28.846463897429	-30.2506890574215	-29.6027355339806	-29.1624916454513	-33.0461468972025	-26.5786534442198	NaN	-30.8695932240068	-30.1211119327646	-25.9646717450927	-23.9650792919048	-30.0685783676897	-26.9538310907816	-32.1751629860914	-31.8298977301073	-31.5928032359572	-27.9569565024503	-27.6683540655124	-30.1241875834446	-29.676772443637	-26.6614075286416	-27.5666211171826	-1.87821537420424	-13.7291358164014	-12.2898177507011	-9.67968796954823	-12.7384190509119	-11.5339464024322	-12.5382077047005	-10.3618250246152	-13.4525383762392	-12.8471354501869	-12.5124757480586	-13.2852145362591	-13.7343791154417	-11.9528443896851	-10.4740148437394	-10.98708873555	-13.855015239223	-12.0293541267347	-11.0040738354526	-13.5844432710409	-11.504448019962
-29.3328197894164	-32.2820370605211	-28.04483165552	-28.1617326943013	-24.7676868487114	-31.496494001761	-25.5954521895686	-29.0937847429636	-30.2605491183879	-29.4800097308076	-29.0572077102289	-32.9425283449873	-26.6142496073073	-27.0032723861931	-30.8488625707252	-30.0005357761548	-26.1172712718753	-24.0007802776661	-30.1185777779012	-27.1130759671629	-31.9546833538773	-31.8061183957976	-31.6848226473626	-28.0998258325746	-27.6686013282644	-30.2343635831382	-29.8139380041412	-26.7390099009901	-27.775122641866	-1.90735469942849	-13.7653499720121	-12.4537225760651	-9.89752742907977	-12.7329367049674	-11.5125150419537	-12.695596197949	-10.5471173984818	-13.544815022726	-13.0177433105548	-12.7074891574382	-13.3330726452516	-13.8638133051501	-12.0393333333333	-10.3856432687253	-11.227255369015	-13.9070584635859	-12.1163326646801	-11.0507799340324	-13.6404772602983	-11.5691445753287
-29.4507416543546	-32.3637529982749	-28.0745398254996	-28.1362962901109	-24.8292659286068	-31.4963153352612	-25.5739055793991	-29.0566159074392	-30.273093990755	-29.5265476107998	-29.1123337083169	-32.9725196650596	-26.6990568983868	-27.0408685503686	-30.8393808147194	-29.8775628613308	-26.1900795870796	-24.1534673860442	-30.1480382411016	-27.0339984419455	-31.8993578469403	-31.87195153351	-31.7493291985335	-28.0769896421169	-27.69761636398	-30.3143469791078	-29.7867582792551	-26.8621604278075	-27.7988647599975	-2.01254112623003	-13.7760850728339	-12.385860204107	-9.6961627260975	-12.7519149214945	-11.5214322254234	-12.6869308414317	-10.5117920527938	-13.4393372674176	-13.0164835423747	-12.6364184568559	-13.3476911887208	-13.8882190337785	-11.9567216633132	-10.387790489011	-11.2685736626914	-13.9947078659763	-12.1003513836767	-11.0535094283836	-13.6458846189984	-11.494536230909
-29.439916166482	-32.3001161355238	-28.00463421186	-28.1715614690533	-24.7963335259226	-31.410082496233	-25.6321046315318	-29.1545238127261	-30.2842585590189	-29.6136530552659	-28.983914262845	-32.8648434194529	-26.7510433352436	-26.9524336492891	-30.8929002834821	-29.8521005593089	-26.2383157547101	-24.2213576163609	-30.1782520247941	-27.0002183192822	-31.8382168564603	-31.7245438596491	-31.6870432903249	-28.1648178104541	-27.6442751400447	-30.1785	-29.7990203494031	-26.9560788492275	-27.6965305750205	-2.10070394826776	-13.907598019566	-12.5433223001087	-9.68420297906844	-12.668711607499	-11.3861971905746	-12.7643283243978	-10.7370339333188	-13.446537150489	-13.1277197253637	-12.7589960939306	-13.4009227587705	-13.9016327031434	-12.0312761904762	-10.1603130788113	-11.4497392331994	-14.1607085374866	-12.1472651808211	-10.9353285128438	-13.8416947781539	-11.5122957013255
-29.2453500911854	-32.2674826417488	-27.9079426737968	-28.0766773816191	-24.964258253688	-31.2287784807336	-25.7711406024406	-29.0999047542499	-30.1814834710744	-29.5161094736842	-28.974535411684	-32.9540539535559	-26.9369490171782	-26.8623684719536	-30.7465673021375	-29.7471779177319	-26.3185731824644	-24.293641482852	-30.1239430316083	-26.9748921354227	-31.7904924290622	-31.6340632579072	-31.5223188484129	-28.1301753739743	-27.6940378118343	-30.0292256563986	-29.6558893659144	-26.9928397790055	-27.8930848556913	-2.23861359427744	-13.9941292961905	-12.7219055189939	-9.68506747726614	-12.743065661047	-11.5683769300846	-12.9858729911804	-11.0453886961998	-13.3959532997414	-13.2504352315043	-12.8630125038046	-13.4528215908022	-13.9892695684365	-11.9940598149735	-10.2112703660913	-11.6492722138972	-14.3395795151609	-12.1370898520085	-11.058339084196	-14.0350919907458	-11.4527369396305
-29.2383422850364	-32.3783104043526	-27.8741893472454	-28.0218905773723	-25.047913327346	-31.1437148093842	-25.7213114797043	-29.0908370883646	-30.1802564622402	-29.4415419119227	-28.9312910869437	-32.7851011186937	-26.916715386986	-26.9158854961832	-30.7868578556559	-29.898122695397	-26.4708131230472	-24.3585029190391	-30.1245347736093	-27.0952644000765	-31.6968192656439	-31.5692159123122	-31.4331469638433	-28.1211168275572	-27.6926607450723	-29.9489882459313	-29.7201586928487	-26.9278460716195	-27.9258121284186	-2.3771459818022	-14.1547997197988	-12.891744747732	-9.78790632972419	-12.8052253689669	-11.6851971498781	-13.1947099266778	-11.1079232255148	-13.4836016478892	-13.4862544567197	-13.0001289224854	-13.5813974912526	-13.9824218011317	-12.065028849496	-10.1727083509297	-11.7723616793435	-14.4397239501951	-12.2785281735454	-11.1228128826633	-14.1788529978824	-11.5673439700765
-29.185410840405	-32.2316970028435	-27.7472457884688	-27.9579213589749	-25.0191133932589	-31.1326463486972	-25.6286763602556	-29.1102946217803	-30.2663057722309	-29.61399239819	-29.0102963695768	-32.6990412797175	-26.9169439008112	-27.0327017629775	-30.8612339688042	-30.0173354392772	-26.4096755816045	-24.2593015725144	-30.0970325727007	-26.9408142730932	-31.7280375097329	-31.5719593889182	-31.4971918501872	-28.1067580070275	-27.6462262492996	-30.0075649849191	-29.648937287152	-26.8697407611693	-27.8062406998471	-2.25426506992025	-14.1133408065209	-12.8442224976943	-9.61826281635302	-12.7133255470592	-11.6698995561117	-13.2893296274923	-11.1626862436465	-13.3998801483911	-13.4966238034014	-12.9405831476941	-13.5622522302724	-13.7618934443911	-11.9025720640973	-10.134422714259	-11.8378440489575	-14.3208021220455	-12.2062131168802	-11.1867354895879	-14.1362561346485	-11.5342963763773
-29.0817546066385	-32.1422820903848	-27.6290582293523	-27.8732762722965	-24.9819809474271	-31.0947490627929	-25.5550797283878	-28.9564760335979	-29.9797482088025	-29.4823379104478	-28.9209133230935	-32.6737700078071	-26.8212088281013	-27.0555164097464	-30.7337555293791	-29.9830888163349	-26.4017247506592	-24.2143439352179	-29.9798504081271	-26.8231937719665	-31.6943824769209	-31.5470481646922	-31.4664893581832	-28.1103658501647	-27.4615064773866	-29.8005550904672	-29.6704767140501	-26.7295176848875	-27.7594787950852	-2.41686685283891	-14.0975205670624	-12.8869428687293	-9.88082313687535	-12.6634470637344	-11.5343127478974	-13.2127484060084	-11.2017348560589	-13.4486470640197	-13.5267043802751	-12.992450145757	-13.4432034527423	-13.8427727088696	-11.9365591397849	-10.0936733236068	-11.941575104997	-14.2912392734665	-12.1986868723573	-11.109637745227	-14.1593139547659	-11.58777659634
-29.0888736648531	-32.0331259084705	-27.6207857788196	-27.7532735449246	-25.0198250088516	-30.9985198259188	-25.4948376567417	-28.8896209791706	-30.0019408284024	-29.3980247120419	-28.9297858584299	-32.6050888057635	-26.8313523811513	-27.1938448275862	-30.612708301453	-29.8725966481706	-26.3472602029962	-24.2760778241496	-29.8891481172149	-26.6005293328701	-31.6157164637515	-31.5735482684037	-31.4384987584966	-28.0217504655493	-27.4358856247926	-29.7322244420687	-29.6172707339837	-26.6834279475983	-27.8952273826558	-2.39939384371712	-14.0439673409881	-12.9774010826658	-9.79017915156081	-12.6616547422491	-11.5980539560724	-13.3270610276515	-11.1806897478448	-13.3201208320063	-13.550245873942	-12.994733882636	-13.4497647057971	-13.7162103686675	-11.8891131141517	-10.2322515273064	-11.9048673503832	-14.265111579589	-12.2871048411073	-11.2976826520146	-14.1059160205324	-11.5984559686089
-29.0522370630897	-31.9445708839058	-27.4484389795293	-27.6126322396689	-24.8035899762785	-31.010084332962	-25.3142814046912	-28.7946442345653	-29.8515747873937	-29.4064695867769	-28.9509346674491	-32.5968160105746	-26.6301191477871	-27.102189892051	-30.553158497106	-29.7993316317387	-26.2931864081864	-24.106367687054	-29.6652743560728	-26.628432051703	-31.5627243503437	-31.5278826574633	-31.3436349300172	-27.9675969107708	-27.404704151	-29.7513406275805	-29.5101318381213	-26.4865704772475	-27.9464875581456	-2.33313116491127	-14.2391067141631	-13.1884935347642	-9.91400062425515	-12.8080085345409	-11.6741728626553	-13.4234205861098	-11.2674912367121	-13.4221314586785	-13.7104390051694	-13.0528376920892	-13.4512929633193	-13.823984415073	-12.0095643363728	-10.2534073424949	-11.9931605569218	-14.3683180349658	-12.4081252305339	-11.4088312024494	-14.1432252954795	-11.6986421335024
-29.0367034902002	-31.8710751332149	-27.4614638149675	-27.6026873087309	-24.7437917055837	-31.0584493006993	-25.3270738962308	-28.7659886422303	-29.9485330661323	-29.5193702228826	-28.90352222663	-32.5255705125173	-26.6174872688452	-27.1566081081081	-30.5870672158264	-29.8558310387768	-26.0847814602459	-24.0079580797836	-29.6160202281548	-26.5987949075689	-31.4969331412904	-31.4268190606386	-31.3404377073049	-27.9677163836892	-27.2834201704276	-29.6523197310611	-29.5460874234501	-26.5673769605192	-28.2470179045918	-2.51978471240622	-14.2500940848114	-13.0322455267592	-10.1092535395004	-12.7613178666434	-11.6916877712165	-13.2536867624542	-11.1797838711769	-13.4306096573236	-13.5537386830197	-13.0556124651561	-13.4736800776863	-13.8148072048674	-12.1036788772707	-10.3986935687886	-11.762856493714	-14.2977004690667	-12.4094921084542	-11.4910740444136	-14.1568292605873	-11.8292866661044
-28.9812317671631	-31.9673393911096	-27.469345370426	-27.6663633706602	-24.7909480537411	-31.1275437208423	-25.3182686833523	-28.7004214326316	-29.8633108433735	-29.4364792972182	-29.0490393706966	-32.5655969016604	-26.5301924103826	-27.309598265896	-30.7157769105613	-29.8711668921053	-26.0695714997591	-23.9776072025907	-29.6384900020357	-26.5562417160795	-31.5182464972993	-31.4878972103889	-31.4441357134138	-27.9961094399083	-27.2558974427479	-29.6389635328008	-29.4140602491591	-26.4832225352113	-28.3552634558522	-2.29486418530392	-14.1186663818786	-12.9431818150344	-10.1018897448243	-12.7927148661085	-11.6034518987278	-13.1760911230992	-11.1508023744379	-13.426765711067	-13.4230512808696	-12.9954470963593	-13.4625675448989	-13.756622578069	-11.9764339098868	-10.3900431965443	-11.7809414043938	-14.1338784595558	-12.5634924152405	-11.4443737432262	-14.0196115578574	-11.8892762018178
-28.9810707161854	-32.0470380224295	-27.4810700427336	-27.6025782178218	-24.6269754176528	-31.1899621212121	-25.2045782251391	-28.691425568044	-29.9366797066015	-29.5294876691729	-29.1412119480628	-32.5584774720658	-26.5148574728723	-27.347656626506	-30.7457488202893	-29.9036482568944	-26.0801748251748	-23.9228553627525	-29.7273415758462	-26.591145171989	-31.5474203287487	-31.5596441390198	-31.4769159778027	-27.9574661264527	-27.1997900761537	-29.7729132769281	-29.3393634794586	-26.4464341957255	-28.3460557294777	-2.35526775233752	-14.2965563325641	-13.0304121561986	-10.1565387730119	-12.9745840877855	-11.8370652272661	-13.1596883349857	-11.228486543673	-13.5630611538977	-13.4471706543141	-13.0550277329357	-13.5482613248032	-13.9196150009717	-12.2581077694236	-10.5683567541695	-11.825206759045	-14.2069113342608	-12.5611922159045	-11.5152061987349	-13.9477801009491	-11.964855874458
-28.8346269415791	-32.1473126672853	-27.4363154816786	-27.5501301325091	-24.6213084046391	-31.0946363430314	-25.2511528504006	-28.7066731041627	-30.0754611503532	-29.5765115492958	-29.1625338364748	-32.6725717831941	-26.492972428884	-27.3565332541568	-30.9358449971201	-29.9432589897738	-25.9643033901363	-23.8634500179212	-29.7019472145542	-26.565440804955	-31.5585855648967	-31.6252841349334	-31.4950129467787	-27.9270686225696	-27.0680681666269	-29.6987518763516	-29.3308753851464	-26.3561304836895	-28.2728295500213	-2.61169315877871	-14.2952046898862	-13.0965199623287	-10.3850124294578	-13.1839248667098	-12.0221199061637	-13.1276869166985	-11.1790059152683	-13.6719713594513	-13.5849608067079	-13.1216437324824	-13.5588799112306	-14.0707950428369	-12.3045596291614	-10.8111881732691	-11.9173639900182	-14.2276998852124	-12.7162895056453	-11.5988283991234	-14.0452606180691	-11.9662950018331
-28.970926211457	-32.2305607325385	-27.5329374564055	-27.7003014245728	-24.6810239679173	-30.9738124944676	-25.3251080827518	-28.7506512454572	-30.1770842418236	-29.7537683965015	-29.2563174072675	-32.719392130134	-26.5258413944013	-27.4316360946746	-30.996943914909	-30.172893209631	-25.9342478178756	-23.9691593999157	-29.8718029589375	-26.5256009889099	-31.6619445903055	-31.7715793962518	-31.6012144243364	-27.9998451688995	-27.1344066817703	-29.8351622833234	-29.4176058160348	-26.4817910447761	-28.3609534896751	-2.43041000189209	-14.3921228095382	-13.2314159050527	-10.5919552624973	-13.3748152513941	-12.1197771358058	-13.231743962574	-11.1492196667468	-13.8323561261239	-13.720763231557	-13.2332581608245	-13.7220401107562	-14.0466830690496	-12.4007018979429	-11.0324278061999	-11.8816456903427	-14.3396065275099	-12.6962473894893	-11.7597216647032	-14.1309140008309	-12.0162938986891
-29.0358567546143	-32.2119050238183	-27.6702570597617	-27.7675346581028	-24.7265184901654	-31.2708724803691	-25.3095171929165	-28.9036487165622	-30.1538604651163	-29.7686413740458	-29.1987380033186	-32.7855985066836	-26.5899000884585	-27.442793834718	-30.9576701181165	-30.1834401420279	-26.0743043215777	-24.0331013089503	-29.9615128326007	-26.5535260697165	-31.692229712913	-31.8317877620881	-31.6878081865788	-27.9863210644961	-27.1139592868123	-29.9134396652394	-29.5732394059037	-26.5860784313725	-28.4911577166538	-2.61574460171826	-14.4305738449313	-13.2414214778033	-10.585375132827	-13.5083327559328	-12.1727329773031	-13.1523768479611	-11.0147641649539	-13.935592755355	-13.6919718648875	-13.2176551868372	-13.8504944943366	-14.1058712974849	-12.4639676302741	-11.2280789998339	-11.90673434694	-14.4533714036066	-12.7458931050049	-11.9218897393256	-14.194622197975	-12.0542769879236
-29.2352602975644	-32.3930154937423	-27.8039495619578	-27.8936405659999	-24.8729476671314	-31.3776364156439	-25.3650506175671	-28.9963831236084	-30.2289847151459	-29.8369874621386	-29.2176961477744	-32.848131816428	-26.6925522052574	-27.6225	-31.0559186361137	-30.3760609051157	-26.2774036310089	-24.1881481877263	-30.1837422154698	-26.8487811590231	-31.7910282276991	-31.9048859880572	-31.7452189040193	-28.1153538324544	-27.2766325725843	-30.0991836336615	-29.7053369624973	-26.8051271186441	-28.5490509787654	-2.60467799715375	-14.555713967459	-13.2478370139343	-10.5644132639683	-13.4445991304348	-12.0529632501103	-13.1918376692271	-11.1715703435616	-14.0877186682904	-13.690792768175	-13.2758814985402	-13.9702410865246	-14.2670576053339	-12.5269315519681	-11.2449460043197	-12.0705803078479	-14.5138909936056	-12.8031691886851	-11.9515275687959	-14.3100467122977	-12.2376115053131
-29.2846844098035	-32.5282089051049	-27.934004277095	-28.0749894854274	-24.9631625437888	-31.4527992139439	-25.4954757462294	-29.0675320686952	-30.3522603664417	-29.8612723631259	-29.4098712457807	-32.8322142463404	-26.7670766166429	-27.7510472943247	-31.1063076030084	-30.3259642647128	-26.3346312957631	-24.3569468060162	-30.275553409327	-27.069495946857	-31.9785686541076	-31.9802741586622	-31.7488786711603	-28.2676535127083	-27.3848098683758	-30.2056247739602	-29.76580308307	-26.7909194805195	-28.7040633847	-2.71087462262999	-14.7770666341632	-13.3027159059976	-10.6361114178119	-13.6780858796608	-12.0801136783962	-13.3681942661532	-11.3156209144193	-14.1801051565053	-13.7420233075743	-13.4821280530948	-14.0375667479168	-14.5200807371401	-12.6665901442862	-11.2619001413789	-12.1918100386027	-14.7069836714196	-12.8928735450596	-12.1057963683598	-14.5206222060752	-12.3560978382219
-29.4763213955332	-32.5554551522105	-27.977179567373	-28.0980886738328	-25.1724328723011	-31.6886713943951	-25.5918889281503	-29.2760190074952	-30.3947522037218	-29.833801773399	-29.4595001530025	-32.8427240256193	-26.8604169029186	-27.8502229129662	-31.1816167439238	-30.3454052421589	-26.3969209682323	-24.3478836099763	-30.4503679774928	-26.9248475542398	-32.0250666000033	-32.0472833739979	-31.8257310201536	-28.383350484274	-27.5120326557963	-30.3043252427184	-29.8766500421071	-26.8871413390011	-28.7170183026192	-2.92414425567155	-14.9479886566642	-13.5419431683637	-10.8640185260468	-13.6495042201575	-12.1791017985958	-13.5564385109114	-11.5614916098619	-14.3560352190795	-14.0648582871969	-13.6791769948319	-14.178198815044	-14.6321706252494	-12.7833718702815	-11.4583373940544	-12.3829568213369	-14.785495231595	-12.98693829564	-12.1638329660847	-14.7129526911325	-12.4823144967719
-29.6297119359878	-32.562027590985	-28.0889429824668	-28.1179979039844	-25.2060250504295	-31.7122379776823	-25.7118243848121	-29.2902579853805	-30.3865176470588	-29.9271507692308	-29.5938606154643	-32.9695677996044	-26.9255008239458	-27.94474	-31.283593233302	-30.4019297665075	-26.4827610320714	-24.3823201172816	-30.4693171751103	-27.015981809195	-32.0223698236982	-32.1589723896157	-31.9065882348448	-28.4027215715578	-27.5530525205051	-30.3363457325422	-29.9528817773412	-26.9023846153846	-28.8112298499375	-3.18830214409285	-15.0770956894381	-13.7276757752156	-10.7937936517031	-13.7335940962782	-12.2695425011126	-13.6981520002096	-11.7249207488526	-14.4353289680059	-14.1803987124101	-13.8508294170739	-14.3485115844538	-14.6360400257979	-12.9103935399596	-11.4896465863827	-12.5029148695054	-14.9606780130378	-13.1170387172368	-12.3254159123358	-14.8365796831314	-12.4686353336492
-29.6430500536971	-32.6447709416842	-28.2218424050828	-28.2737321348725	-25.4257133022833	-31.8168836898396	-25.8211714261352	-29.2918758939377	-30.4465548266167	-30.0979938286796	-29.6977898729063	-33.1044880456322	-27.0660581431697	-27.9319920634921	-31.3456067553838	-30.4706972811685	-26.7144682545178	-24.5310339938679	-30.5568066020517	-27.0135700735651	-32.078304730477	-32.2144174228675	-32.008475145672	-28.563122439312	-27.6394430728803	-30.5467059343682	-29.9505438069041	-27.1938864628821	-28.9475397548777	-3.19058399808185	-15.0571708308839	-13.7867885394359	-10.7024773657674	-13.6032430468839	-12.1745431747226	-13.8039820028216	-11.6655118803118	-14.4940385658302	-14.0652380382372	-13.7394363373033	-14.4659759389483	-14.6216698306471	-12.8208808711198	-11.3478248192319	-12.5196187582943	-15.0247347151015	-13.0821037626947	-12.0892028643983	-14.8845432546884	-12.5349113975439
-29.7524533469994	-32.6719556515056	-28.3521352513072	-28.3818960782026	-25.5852639013754	-31.8967530289568	-25.9580164339026	-29.3996824435269	-30.5042478386167	-30.2052238674033	-29.7786841855279	-33.1298816282498	-27.1168444434693	-28.0392530647986	-31.4328357787589	-30.4620390338849	-26.8475787614447	-24.6540039899033	-30.5917419491818	-27.1055920098449	-32.086009176655	-32.3192118380779	-32.0975847899634	-28.6435615913605	-27.7539596601572	-30.6665275085964	-30.0391544549139	-27.3555702792239	-28.708917460018	-3.22862387776989	-15.114186584123	-13.8529742559287	-10.6688815605639	-13.3587341220875	-12.1542995786004	-13.6951285452102	-11.7567982961762	-14.5262019549582	-14.1649288928099	-13.7954783736067	-14.5182655180324	-14.5873597927922	-12.8257955468877	-11.42708102628	-12.6602880774178	-15.1853197274734	-13.1929423316946	-12.1256463806771	-15.0362855797845	-12.6176600384137
-29.6952476715257	-32.6370569260212	-28.3553308676294	-28.4650678148227	-25.618776550023	-31.9607368714392	-26.1059596334532	-29.4384274422073	-30.5085	-30.2125666575716	-29.8678526927064	-33.2046598864618	-27.1985153968763	-27.9749327750113	-31.4582451212205	-30.501032465606	-27.0097823018103	-24.8137267872666	-30.6662407310561	-27.1242138702123	-32.0885167197949	-32.2425182186235	-32.1301144790206	-28.8078298034697	-27.8015860240108	-30.6006545667447	-30.0230390119386	-27.39859030837	-28.8165366182145	-3.33397850295799	-15.2320445760462	-13.9972390021833	-10.8295408977626	-13.5349879418452	-12.3402658945723	-13.6679673354153	-11.9573550748685	-14.6369795604033	-14.2196497996109	-13.9228413022934	-14.5376126550385	-14.7554066328373	-12.93068153487	-11.5390598625692	-12.766227876951	-15.2174454273376	-13.1901241477043	-12.1907257902669	-15.3133492549629	-12.7590769161111
-29.7856255393318	-32.7476477936619	-28.4398819841416	-28.5506264810759	-25.7171142038757	-32.0753935627725	-26.1979724317668	-29.539856982677	-30.5338504672897	-30.2560988617886	-29.8266140766923	-33.0730177544878	-27.221059951488	-27.9305936515083	-31.5292077270047	-30.4983262458631	-27.0842802343288	-24.9114147512557	-30.8118396005504	-27.3156117711715	-32.1517554805415	-32.3253409610984	-32.2959131539189	-28.8394652106389	-27.9303957521059	-30.689466212211	-30.1350812406989	-27.4503098868667	-28.8722757962386	-3.34452017719175	-15.1150001303621	-14.1410968694768	-10.7967064046854	-13.4639727369922	-12.3963989971915	-13.6320337716884	-11.9023554267074	-14.5894630909437	-14.1816677406681	-13.9350793241798	-14.4255483469119	-14.7371263924344	-12.9145261211281	-11.5933133555103	-12.731459375713	-15.0497954567895	-13.1506368738809	-12.2598138306018	-15.3096141372692	-12.6660204121507
-29.7512580225486	-32.7186085299514	-28.4506086978932	-28.5580464531159	-25.7724820898575	-32.0776054176451	-26.3662749823842	-29.5457659162597	-30.4302919981282	-30.2160039463436	-29.8144680017193	-32.9771102767601	-27.3101152336503	-27.9336666666667	-31.5045449645569	-30.5500771694879	-27.0937462537463	-24.9073308570226	-30.7680726149983	-27.3365831381733	-32.0435231289022	-32.3608868219827	-32.292186363468	-28.8637420339871	-28.0983131310504	-30.7498651335855	-30.1623479772482	-27.5237829766053	-28.7355558304996	-3.26096118299446	-15.1086499947177	-14.1050849116664	-10.6933289507796	-13.4868724973195	-12.3061460016504	-13.5573103188714	-11.8513765011425	-14.6194006110508	-14.200758917023	-13.8482269990315	-14.3343919963095	-14.6510105092711	-12.8466624711559	-11.5642640253633	-12.5997302878884	-14.9897873789105	-13.1325072920955	-12.2157354895879	-15.0963351303072	-12.5800439316489
-29.6884953085767	-32.7204456741179	-28.4245142344904	-28.5823976868483	-25.8936639676403	-32.0427298610808	-26.553539786023	-29.5074929544728	-30.454338028169	-30.1944292838196	-29.8179887888113	-32.9132002796396	-27.4941879413494	-27.8614820051414	-31.558429457526	-30.5419782474801	-27.1835989137766	-24.9899808877851	-30.7543835188565	-27.4290111052353	-32.0135929796273	-32.3264179076866	-32.3073523553709	-28.9233754389832	-28.127299244834	-30.7554151963574	-30.1452216120093	-27.5452712433989	-28.7394430297061	-3.22325673536174	-15.0775788138754	-14.0406955865255	-10.7898312683329	-13.4509208082526	-12.4484950374289	-13.6745068597176	-11.9406400957792	-14.710037319899	-14.1631082427143	-13.9788331467538	-14.2867736033635	-14.6405654419022	-12.9410492485968	-11.5689131864459	-12.6895832138066	-15.0674598561873	-13.1214434367064	-12.3409198213852	-15.1761478561968	-12.7363170096861
-29.677426683201	-32.7303186368006	-28.4951142830464	-28.6114708121394	-26.0806133594781	-32.0407486155976	-26.5425583308223	-29.4950834672464	-30.3585309734513	-30.135118320112	-29.7525229853937	-32.9572355559104	-27.5382237352973	-27.8588873239437	-31.5429346987312	-30.4782276206922	-27.2077619686787	-24.9255459875004	-30.8341845132429	-27.3798488621429	-32.1015708916793	-32.4427367493215	-32.2784172646423	-28.9348825333494	-28.1803595395634	-30.6792346938775	-30.0695176379768	-27.5292589027911	-28.8534053487575	-3.29088651898251	-14.9733231580071	-13.8223581777446	-11.1437699402805	-13.5944170965365	-12.6711326156394	-13.6602146690736	-11.9076272601371	-14.6959428130348	-14.0999917338259	-13.9130187243341	-14.3295812957451	-14.7484881084262	-12.9094792299899	-11.7433152635701	-12.5883481002287	-15.0558203159537	-13.1623858592294	-12.4208163385015	-15.0762575310858	-12.8373927502645
-29.7542428665158	-32.7961736955568	-28.4540156172292	-28.6416519906128	-25.9856085762353	-32.0525152936875	-26.6522823329062	-29.5020787445482	-30.3851183294664	-30.1504354639175	-29.7872843844285	-33.0642656175595	-27.4924794506758	-27.8525459363958	-31.5376694988901	-30.5066685356768	-27.3046658139717	-24.9944508334068	-30.8586890943548	-27.3457891300862	-32.0932500815883	-32.4129624845403	-32.2868086977325	-28.959870123669	-28.2165793490268	-30.6822735849057	-30.0888155233549	-27.6508842208109	-28.9552392296192	-3.22160481763715	-14.8852092405916	-13.6866576944997	-11.0497757531362	-13.5355798915765	-12.6390717260338	-13.3785424180864	-11.7504297273659	-14.6376898298533	-13.9839966732395	-13.8369968540716	-14.2212413052062	-14.5062057945505	-12.9419893086403	-11.8408286108024	-12.3108335738383	-14.8516442803189	-13.2591521086013	-12.4662904715188	-14.9241330743079	-12.7083974707927
-29.7869394065091	-32.8817891604323	-28.5156180584122	-28.709361243652	-26.0065561832998	-32.1742954545455	-26.3725034762444	-29.4881259234223	-30.4431001410437	-30.26177282523	-29.9160322297286	-32.8129724123124	-27.4854895020548	-27.9944141707644	-31.6641970701587	-30.605223470918	-27.3095860267067	-24.9405549790084	-30.9428907028129	-27.4156533067959	-32.1118933320263	-32.5174763491006	-32.3123966443089	-28.8848273886263	-28.1541434755232	-30.8841202030205	-29.9831511997259	-27.5444126659857	-29.0455180107715	-3.21647605713633	-14.9815456026422	-13.7954408331276	-10.979524690725	-13.6310332480818	-12.7521412656439	-13.4721125080309	-11.8389621699982	-14.5653721840322	-14.0951797466998	-13.7809570995439	-14.2368052823136	-14.4570208523199	-12.9663512735327	-12.0476633536883	-12.4793767621043	-14.8389572214954	-13.3497059593218	-12.4836098614472	-14.9989655172414	-12.8013684063118
-29.6026538376376	-32.8727670662332	-28.5042830206176	-28.6084448844884	-26.0332250470901	-32.0376392914315	-26.2881020529508	-29.3793823145027	-30.4058649155722	-30.2611168434897	-29.8572359910099	-32.9056945506722	-27.4112399925553	-28.0600593834995	-31.5958377423891	-30.6241138290581	-27.1778218839984	-24.8561896319465	-30.8043947736093	-27.3960554970672	-32.0728065610136	-32.5478221768012	-32.3817150347967	-28.8509986711553	-28.157748602145	-30.9900318895291	-29.9307386723166	-27.5867140680548	-29.180195107142	-3.22518478547893	-14.9551433458951	-13.9442068996564	-11.2405511213984	-13.6072297252492	-12.6219781588731	-13.5447524798693	-11.93032822698	-14.489162848813	-14.0773114801193	-13.7920356797854	-14.3171388564291	-14.397139797619	-13.0097846868579	-12.0311812265545	-12.4020314512746	-14.8197755510372	-13.4209579421831	-12.6475767994116	-14.982817683134	-12.9938608052005
-29.7046124946189	-32.9578802630467	-28.574628929177	-28.6362715256612	-26.0488566207452	-31.9500073659028	-26.1701996970462	-29.4632564324531	-30.4119178082192	-30.35742	-29.8579355757062	-32.9348839163279	-27.4793365561743	-28.1345997328584	-31.7350718567152	-30.7509672287237	-27.1373447257901	-25.0666247464503	-30.7828927942888	-27.3751940925189	-32.1586413253254	-32.4969555725509	-32.3618169971515	-28.7932702678354	-28.1661642880568	-31.0117413278627	-29.9951973790414	-27.6789802289282	-29.2598616930535	-3.24992918659969	-14.7208875801092	-13.669037361049	-11.2137346518638	-13.5114604926639	-12.7271273323164	-13.7241725028843	-11.7889275965687	-14.4966732031618	-13.782797573255	-13.7199039628693	-14.1692517376503	-14.1870860593968	-13.0026743450472	-11.8465861370266	-12.4567757754353	-14.698938397966	-13.2521312473573	-12.4750080776431	-14.9713225486022	-12.9573955402079
-29.8477971976887	-33.1028536484511	-28.7007662700731	-28.717867210796	-26.1659066837209	-32.0999539911308	-26.214317344105	-29.6236236588168	-30.5283456090652	-30.4827545070423	-30.0387797810445	-33.1726723215492	-27.5411637332318	-28.3021813186813	-31.8044441239523	-30.8274010876935	-27.2332789143942	-24.9484617245815	-30.9244762594934	-27.399835396757	-32.2904117524194	-32.5007202792417	-32.5045857951709	-28.80806849907	-28.1765096376654	-31.0798473483039	-30.0912776594283	-27.6857057356608	-29.2923721284186	-3.41702029629495	-14.7482746121947	-13.7738273845004	-11.2337582469817	-13.4794161553966	-12.8637024698229	-13.65503299435	-11.7679458371598	-14.5195050541362	-14.0179754947516	-13.8023897298173	-14.2606357968507	-14.2440787594289	-13.1201023040076	-11.8790069188088	-12.6253278435409	-14.851857280799	-13.341438995836	-12.5108859825822	-15.1553660335608	-13.0958910726265
-29.8295834435392	-32.9755298702556	-28.6647526737968	-28.7848101073982	-26.1545333074954	-32.0075254010695	-26.2136730212596	-29.6078566411737	-30.5837057169634	-30.5493794594595	-30.054672684751	-33.015845588564	-27.5578022796303	-28.3443245291686	-31.8736926844005	-30.7363143872242	-27.2530838256721	-24.9002942025172	-30.9309152327198	-27.5280796685016	-32.1996249884107	-32.5421235697941	-32.4508512488568	-28.7206609106816	-28.0480380558458	-30.9327857142857	-30.1663551010238	-27.7616417910448	-29.4537521829145	-3.51369922399673	-14.8447553305095	-13.6925405110123	-11.3056219229796	-13.4759582940134	-12.9012129064648	-13.6312343396465	-11.8058396607624	-14.4577817382292	-13.8992522245196	-13.8582602471134	-14.3237144736616	-14.2760978735643	-13.0885149313963	-11.9785675901909	-12.6384516318772	-14.9469230658977	-13.3240793225224	-12.522619257123	-15.0713153014164	-13.0370242752412
-29.8458505457309	-33.1861009909453	-28.6867120119189	-28.7480618364037	-26.1763494616911	-32.1674001827823	-26.0716923814296	-29.6424025180275	-30.7516810506567	-30.7981402183199	-30.2322766752739	-33.1547472679652	-27.5252716939502	-28.4562375165709	-32.0015976051678	-30.9356284718014	-27.1047076283557	-24.9199215501033	-30.9420264977472	-27.4810905300596	-32.2873579019052	-32.6283694667131	-32.4676046985576	-28.6899933011451	-28.0907720034715	-31.0532899159664	-30.0632988798823	-27.7669647553919	-29.7245632958635	-3.43784533745518	-15.0526917541208	-13.7014351008215	-11.3454602939501	-13.4339904393353	-12.8798700647713	-13.5656733444718	-11.6958732270695	-14.3685867566382	-14.0233988277774	-13.8671041642043	-14.3145627764764	-14.3537925151293	-13.0444409576112	-12.0071748180822	-12.4259903010446	-14.8132744879481	-13.3696374127708	-12.5780841325942	-14.9358170914543	-13.1881410910639
-29.851642680259	-33.2571561633591	-28.7972346622694	-28.6911951274428	-26.2526605866253	-32.1704590909091	-26.1500469637879	-29.64184084372	-30.779947295423	-30.9062542318059	-30.3459353117605	-33.2657360582896	-27.6236304410544	-28.5568041722746	-32.0315026255206	-30.8958510859125	-27.2332449598706	-25.0056543798004	-30.997577191817	-27.4374603737162	-32.3108772152099	-32.598943533868	-32.5187371398378	-28.6228786218607	-28.0113366009078	-31.0473607594937	-30.0103011354388	-27.8218867924528	-29.7464484920549	-3.72075007698252	-15.1445974389364	-13.556414670757	-11.3313885927505	-13.4162845849802	-13.1581239547467	-13.4311571719514	-11.7371708744176	-14.4883932385515	-14.0122028995116	-14.018934909782	-14.3236657876123	-14.3135726255843	-13.1445441139772	-12.0541139554948	-12.4461615691114	-14.8487840555998	-13.4012899688185	-12.5716361586564	-15.0071788904981	-13.1681173342226
-29.8981261209621	-33.3461909567434	-28.8049675175468	-28.8657618795229	-26.0776136896003	-32.4210232482417	-26.1819211815444	-29.5124718428425	-30.7705488647581	-30.8963357870583	-30.3800311946962	-33.092989736521	-27.4725830015712	-28.7295200190658	-32.114691473325	-31.0755006722614	-27.1915324894084	-25.1145025468576	-30.9334502713122	-27.4409480527208	-32.3535196944993	-32.8219378857057	-32.5244459649375	-28.6870645116078	-28.090199914853	-31.1635797923476	-29.8526218913786	-27.8602886597938	-29.7125241703034	-4.01805914972273	-15.1483653949645	-13.5466265520342	-11.5432701091215	-13.2760997043587	-13.1324541503757	-13.6149209237515	-11.7621976123855	-14.557933419965	-14.1867744648539	-13.988645176829	-14.3782023411371	-14.2920665532425	-13.3376023820634	-11.9744891882668	-12.4561672628839	-15.0571845911998	-13.486012930724	-12.6447478035951	-15.2195508878941	-13.192636906394
-29.8628601543229	-33.3996043205424	-28.8677228120001	-28.9251899825277	-26.2334143071987	-32.3344081306018	-26.148071413565	-29.5925782574704	-30.6602239382239	-30.966924048583	-30.4951002259597	-33.2515822929761	-27.6467636312301	-28.7922347130762	-32.1087532821089	-31.0853317585779	-27.2120945959485	-25.1894904180921	-30.8945001089297	-27.5411273663276	-32.5427242885926	-32.8658008877616	-32.5268880169547	-28.7307675184355	-28.1342405283361	-31.268236515201	-29.899101416139	-27.848585260893	-29.6245411003812	-4.22027936481264	-15.1620244302952	-13.5325313518629	-11.4615671641791	-13.3284571581698	-13.1824428101376	-13.769055665175	-11.7205496622964	-14.4143051638035	-14.178386035667	-14.182685238816	-14.3863446248124	-14.0645730910668	-13.2840624382533	-11.8459586784983	-12.5453362802898	-14.995327033665	-13.3755348837209	-12.6920299712795	-15.1889292196007	-13.2379354656732
-29.8181686454023	-33.448405507701	-29.0803128927749	-29.0413508673944	-26.2869052102673	-32.3415940327445	-26.1401977142306	-29.5491052935686	-30.5711172214182	-30.9645131283906	-30.6270547611583	-33.1779476951063	-27.7080714943046	-28.8111970954357	-32.1290600557607	-31.0742447421935	-27.2867454303621	-25.2663057156578	-30.8603421357554	-27.5928136990899	-32.6354282865379	-32.8633485494681	-32.4823465183178	-28.8091176773017	-28.2025736438405	-31.2953090787717	-30.0593158710488	-27.7913955928646	-29.6753695808151	-4.0046795945468	-15.0668191779435	-13.5574101553698	-11.3537908397841	-13.3949492471663	-13.1424364326924	-13.6964558765717	-11.6962310968955	-14.4993471359129	-14.3070479543935	-13.9874302075877	-14.2342608180184	-13.811568466853	-13.3004496977108	-11.8205226120204	-12.4991348060884	-14.9063144940956	-13.3283141045001	-12.5985305357269	-14.9631228751821	-13.0847727374894
-30.0210207833095	-33.4155093496177	-29.2560608685711	-29.2414734282717	-26.338589774867	-32.4395849282297	-26.1385793275023	-29.5730317539818	-30.5656578707916	-30.9210738461538	-30.6248810293318	-33.1487917088054	-27.7069108904225	-28.8245747663551	-31.944780081793	-31.050831809037	-27.3461777251265	-25.3803643914207	-31.0387773729227	-27.7346870980566	-32.5240034741948	-32.8519108873266	-32.5651792382681	-28.9735468209137	-28.2123796327014	-31.3353892645816	-30.2335900245806	-27.7963355635615	-29.6535842803173	-4.17350355587581	-15.0965755356366	-13.6100029225017	-11.3975206525512	-13.2851363907088	-13.2334757881889	-13.4419141854204	-11.3525888121845	-14.4999133178561	-14.2111433506412	-14.0328759864954	-14.3476378250081	-13.7645018937276	-13.3911090429657	-11.8990139460007	-12.4821706035286	-14.9824448875295	-13.4302832239883	-12.5959774661544	-15.0502580561917	-13.1552622960678
-30.0157612600166	-33.2329493259488	-29.1972601888269	-29.1307667674401	-26.4122019624977	-32.3365835203891	-26.1942267472824	-29.5559430174576	-30.4975994358251	-30.8491135483871	-30.5141802311465	-33.0271730707257	-27.8994400846704	-28.8012443946188	-31.8954311519028	-30.997905906759	-27.4845312608184	-25.5041069799528	-31.0123991433572	-27.7089509741191	-32.4908971444376	-32.881596980499	-32.4899291856599	-28.8815466491541	-28.3514471874112	-31.3226337106008	-30.1166248067951	-27.8164890282132	-29.5521440115758	-4.0214652333995	-15.2151828650481	-13.7557401154525	-11.2794467453309	-13.2995398532019	-13.1399732370433	-13.4528360107015	-11.4694190316658	-14.4596299507718	-14.3845640490599	-14.1527641073328	-14.3167903772545	-13.9951128928083	-13.5634874957177	-11.8674222858323	-12.6962116351253	-14.9818524937539	-13.3878847198431	-12.5067593464468	-15.1773810869741	-13.06983134127
-30.0190176824263	-33.2724582692155	-29.1177642122583	-29.1328372809582	-26.4473679662443	-32.2666219851577	-26.3042866298626	-29.599046303085	-30.4468927038627	-30.7868157871397	-30.3067989071524	-32.9624106138055	-27.9551292613321	-28.6824112343967	-31.8194033651542	-30.9586183606161	-27.6697106085404	-25.5716512230287	-30.9988730659247	-27.733929042629	-32.6515761729046	-32.8515878350229	-32.4930639939657	-28.9326939628051	-28.423291087441	-31.2885977948226	-30.0629284515018	-27.808896	-29.5759595764337	-4.12984790174445	-15.4901408229954	-13.8065701934661	-11.412262816353	-13.4526599704994	-13.1916940162641	-13.5779974721651	-11.4478401074647	-14.3038295154797	-14.2588972125017	-14.2140161464997	-14.2120495382438	-14.2001109019898	-13.6538026737377	-11.8486717966076	-12.8966166926229	-15.0173640568552	-13.6089327152472	-12.5534598990368	-15.1085718321562	-13.1002776592737
-30.0716707601142	-33.2947308376304	-28.8826750538164	-29.1233929487	-26.5107680677085	-32.3559761579235	-26.2801555793991	-29.2921307242921	-30.4110756302521	-30.7774771492604	-30.4051918207873	-32.8806212949733	-28.0577118228234	-28.7640565777369	-31.7781218406577	-31.0367391659853	-27.7122893836474	-25.5919553834574	-30.9679800979075	-27.7169245226754	-32.5452378541836	-33.0363783584836	-32.5449249926862	-28.9475404226075	-28.5049493825716	-31.3351679857539	-29.863648626883	-27.7528874388254	-29.4611264141328	-3.98096118299446	-15.3734761504372	-13.8217118747745	-11.4782506446331	-13.3629347256105	-12.9007315628759	-13.6269023341515	-11.5429513520045	-14.4530288031598	-14.184183005793	-14.2976271910213	-14.1150617717421	-14.0802671329452	-13.5918297150005	-11.5959629794906	-12.9765312985649	-15.0228456596293	-13.5277085607901	-12.3834790283553	-15.0208613225855	-13.0178513626952
-30.2513919307157	-33.3425119119018	-28.9747513106561	-29.2955046796652	-26.5478801265614	-32.36207115548	-26.5640834450118	-29.351943591555	-30.619494199536	-30.8199653309157	-30.3296582201458	-32.8553339573663	-28.0861913686679	-28.7627035815269	-31.771184226899	-31.0665377525577	-27.7164647846525	-25.6286298615398	-30.9972353721131	-27.7869575699132	-32.5845311631198	-32.9675944742551	-32.6070005280269	-29.0359219213171	-28.4780674403666	-31.3103155947638	-29.8972989002507	-28.1650026954178	-29.4273070779135	-3.85380209208536	-15.3693114347978	-13.8139455006963	-11.5019119917653	-13.2829499174463	-12.9761558597304	-13.717322826753	-11.5104827843507	-14.5223034270782	-14.0096455507184	-14.1614038752993	-14.0442574072164	-14.0566391246739	-13.5359136158152	-11.8119920163115	-13.1420927885793	-15.0812241526981	-13.5534193486231	-12.4072321749526	-15.1194682748801	-13.1252980985014
-30.1448521691075	-33.1031200937534	-29.035320855615	-29.1345486930493	-26.5756023310124	-32.2751117810761	-26.4606702852815	-29.3934875791215	-30.4561209829868	-30.6666087417219	-30.3306581395878	-32.7463874130322	-27.8686440947119	-28.8164404818139	-31.5261211797527	-30.7581460375947	-27.7521370893258	-25.58128448671	-31.103060139463	-27.7878234219509	-32.2522785934077	-32.8649513989783	-32.6282074382836	-29.1301486217003	-28.7701681340947	-31.2890795841968	-29.959307131463	-28.0903569525839	-29.3040460400022	-3.68962097680889	-15.3163400091272	-13.833557027493	-11.7732964874874	-13.3286882829772	-13.0140268883101	-13.5787547560108	-11.8086609006534	-14.5029088072426	-14.0893298023602	-14.4139294063403	-13.8493107327455	-14.0043813412112	-13.5961634070966	-12.0865762124644	-13.144498543086	-15.0690349372532	-13.493909986096	-12.5957886003618	-15.0384911301575	-13.1208810104863
-30.3036333878887	-33.0574062000429	-29.1648264114089	-29.5085136774841	-26.4034874081335	-32.2249161442006	-26.3753641208577	-29.4136936140907	-30.5221301115242	-30.661295464684	-30.4861334591609	-32.7876110042632	-27.8431681992768	-28.879918506341	-31.5911196295352	-30.9426565213572	-27.8888704773487	-25.8896056103103	-30.9889772811319	-27.9102331805199	-32.2937681330984	-32.9553527505072	-32.606422921042	-29.1116917692256	-28.8296944634532	-31.178348628193	-29.8470260993829	-28.0321038399135	-29.2488320840726	-3.80137920435999	-15.279040034389	-13.9098340603161	-11.6592436725231	-13.2836084878432	-13.0976772281741	-13.6237640400284	-12.0148597474306	-14.4454801292663	-14.173479338796	-14.4057194289149	-13.8875222830539	-13.8515806252265	-13.451541213674	-11.9909048828586	-13.2651037056099	-15.1295217115116	-13.6170215592076	-12.776099936363	-15.0981007733087	-13.0073842047921
-30.3215214130825	-33.0735147840487	-29.2499256946807	-29.5632067892504	-26.4231001435306	-32.2056397168405	-26.3495850925837	-29.365894108874	-30.5832762078396	-30.5256239884671	-30.5736986401389	-32.7290874871394	-27.873772428884	-28.9863371982963	-31.7210880954836	-30.8482247774961	-27.9058651236823	-25.7582824481618	-31.1106783134323	-27.9396530915193	-32.4068421621455	-32.8439776242825	-32.6072598866299	-29.0491748746325	-28.7237853273462	-31.1677418343781	-29.7327318502183	-27.980866807611	-29.4085855787751	-3.90046937971577	-15.4024695355249	-14.0745706684567	-11.7218774871683	-13.2918527667984	-13.2156720387606	-13.9204533454609	-11.8862163289631	-14.6829689269606	-14.4690928025843	-14.7089273380876	-14.1793195531497	-13.975155264209	-13.8752506976326	-12.1900020767569	-13.4231606257799	-15.2611161633171	-13.9738809247766	-12.9428711009067	-15.1055650341744	-13.420050313972
-30.0540210002763	-33.1208528305067	-29.1382547808865	-29.5316731055428	-26.5221986261652	-32.3363440625879	-26.2893277564083	-29.32197140356	-30.4796394052045	-30.6157628949691	-30.5444941927227	-32.7125746101146	-27.7850908971342	-29.0782507190796	-31.8103806102422	-30.7883936628686	-27.8825566777268	-25.6589042224328	-31.0693360452856	-27.8490657470793	-32.3576716730028	-32.7951336032389	-32.726889124122	-28.8264749090917	-28.581957286868	-31.1632995482778	-29.8390204437087	-27.8782020095188	-29.4558121284186	-3.89856155216843	-15.3008857541941	-14.161070819276	-11.7917861422813	-13.6408350510522	-13.3432566905782	-13.7625968918144	-11.7144453275392	-14.7110528347086	-14.1742443670195	-14.8075964364323	-13.8844741101564	-13.9027106684101	-13.7737216293746	-12.1444145679355	-13.4183328821925	-15.2116548639765	-13.9396440281322	-12.9680407527458	-15.1298100901907	-13.5942465690628
-30.1386970814767	-33.0912346366839	-29.0204516055321	-29.613556836554	-26.4812637426744	-32.2347598055509	-26.1609740165799	-29.2844197924523	-30.5238775510204	-30.6725499422479	-30.5470331074377	-32.6817090338304	-27.7608921863373	-29.0375871369295	-31.9159529807142	-30.7307883911448	-27.819389044071	-25.6420555764898	-31.1331026805861	-28.0221415366384	-32.3749382991504	-32.842	-32.7448894625272	-28.8551034388172	-28.7038263862038	-31.2048219133807	-30.0810974037053	-27.900658651333	-29.678191875254	-3.88786051185352	-15.3688710143579	-14.217944749776	-12.0017872130789	-13.4629286465638	-13.4171070308114	-13.8359377010652	-11.7957829652022	-14.5999857468452	-14.0022556832608	-14.8189506941434	-13.816201902925	-14.0397056779395	-13.8950306459217	-12.0842888726382	-13.6075241656003	-15.4364502964335	-13.9799473667603	-13.0907570878601	-15.2868918155012	-13.665769787571
-30.2986923862674	-33.2141721574897	-29.1396269341518	-29.5655149803029	-26.6897519594155	-32.1062226610969	-26.0577366813559	-29.3962048511515	-30.7668638670974	-30.8672108366534	-30.6165800053715	-32.8244111255544	-27.8658407400795	-29.2926346153846	-32.0910048316047	-30.846112163697	-28.0515218028045	-25.7142461975544	-31.1218977343344	-28.1713709280236	-32.435747601476	-32.8708158237539	-32.7256507769033	-28.787992336825	-28.7117001180638	-31.2912773343974	-30.1315364851395	-27.9425385023898	-29.8377307448987	-4.18286853994268	-15.4924240228527	-14.4207282056441	-11.9920876102758	-13.4754930736524	-13.3791908227363	-13.7984994525785	-11.8907864159992	-14.6716729702705	-14.2601240001489	-14.8087162386298	-14.1768291639387	-13.9110123816534	-13.9142373254152	-11.9783146852011	-13.6888957410081	-15.5639003697044	-13.9088969331428	-13.2025014033456	-15.3123039494882	-13.6560499521403
-30.3620333657446	-33.2216150975283	-29.2335148987357	-29.4759347881852	-26.75867875114	-32.1997272529816	-26.2014633683439	-29.6414496644295	-30.6452098765432	-30.8469614201183	-30.5312943199964	-32.8006909389819	-27.9699073982092	-29.2823189533239	-32.1473910170539	-30.9243209116654	-28.0594441079894	-25.6730239460501	-31.294853021925	-28.3134357292572	-32.4738586496346	-32.8723314054367	-32.6546315159487	-28.8132219107708	-28.6382302962598	-31.4370404688191	-30.3466453591586	-28.0755140186916	-29.656850589957	-4.10251290713239	-15.4379665727956	-14.3670205294898	-11.963910021322	-13.4017391304348	-13.2305908756184	-13.7958721363935	-12.1698148241751	-14.6556255639182	-14.2305452862525	-14.6806699538879	-14.2540204134263	-13.9647555413526	-13.8898711013157	-11.8766783779381	-13.8206134143477	-15.632543443817	-13.9524311205899	-13.2057799999737	-15.3035712474645	-13.5710157037874
-30.2540803502528	-33.4292436578093	-29.4645970943976	-29.5011648084067	-26.683023193484	-32.3045570953437	-26.0706007074755	-29.6711250375639	-30.700487394958	-30.8942775418994	-30.6887333618843	-32.6465696457372	-27.9065868001415	-29.3682369635441	-32.2460886696589	-31.2836506587198	-28.036510143544	-25.9160296636605	-30.9662950695924	-28.1622572449693	-32.5694618871903	-32.9671851139217	-32.6203121686973	-28.8765412887612	-28.3441442232986	-31.3954232854432	-30.3973233793735	-28.0507208872458	-29.9620653908642	-4.10148981735569	-15.4202476039422	-14.2010310709531	-11.9331156352266	-13.3081753276895	-13.4110831406532	-13.9952705246386	-12.0808721439608	-14.5914992974111	-14.2743878204517	-14.7153595921777	-14.1962025706002	-13.8253595833523	-13.7877093867278	-12.0504646547195	-13.7046388344155	-15.6253134735647	-13.9764526667757	-13.3263791039241	-15.2054025124984	-13.7168884932837
-30.2035203948615	-33.4663785693506	-29.4509766074461	-29.5744567892504	-26.6831568862369	-32.4775857771261	-26.1102356764865	-29.6567690616099	-30.7105820203892	-31.0393991177851	-30.9195178395961	-32.4391625222025	-27.9825786911149	-29.5466441792499	-32.4205414427871	-31.2799674268548	-28.000341030161	-25.9986565240074	-31.4002692681513	-28.1604307342219	-32.5453908702526	-33.1037640977444	-32.6449377117507	-28.8434803735173	-28.4564745235412	-31.5674523809524	-30.2527122541198	-28.2612765957447	-30.0218974942722	-4.21342908599017	-15.4666794292397	-14.2943651231895	-12.0050198496011	-13.3182876666443	-13.3653028244301	-14.1808652577475	-12.2855913289631	-14.5547021541146	-14.2831581611026	-14.7211351202693	-14.3729401550219	-14.0207617065429	-13.7220162342689	-12.0034442567027	-13.7142694239598	-15.5830515377029	-13.8488514382881	-12.9763718532243	-15.1100439807233	-13.5730354945471
-30.1626310257648	-33.6363920834487	-29.5866422086805	-29.5431656792812	-26.6494070308114	-32.5191428349555	-26.1992832229037	-29.7089518103523	-30.8891021159154	-31.1470590493114	-30.9511802253808	-32.6261870011167	-28.0358681226639	-29.8044384941676	-32.6076140071919	-31.1449006009629	-27.9513799769687	-26.0147128521772	-31.5742626227029	-28.1768402755629	-32.5279736884325	-33.0764246472203	-32.7934072752793	-28.8572895449438	-28.4971556804352	-31.6318574442435	-29.836067571193	-28.234	-30.1556585890367	-4.09491445830366	-15.2675676308501	-14.2563022426254	-12.0116841232434	-13.1376810090025	-13.4335355173045	-14.0254421731547	-12.2657497086571	-14.2971970368472	-14.3475061655372	-14.5114898945555	-14.2394523411371	-13.856394182217	-13.7819329177002	-12.0822861667331	-13.681725522884	-15.176339431244	-13.6816369741439	-13.4033602965874	-15.1317124488603	-13.5957701129107
-30.6729579118964	-35.1404228140836	-29.8150183206908	-29.7918830671009	-27.6628416224651	-32.3332589789415	-27.4770123755156	-29.9728595004951	-31.6218891966759	-32.5303861016949	-31.6037806752061	-32.6802619772434	-28.9799818529678	-30.6242387173397	-32.8496407484652	-32.2551292233467	-28.6125944055944	-27.313617034368	-31.5774098181352	-28.1758208049455	-33.5268702905516	-33.3461596937128	-32.7779616204691	-28.9776386920047	-29.6608325704356	-31.8283670019189	-30.3571887551767	-28.211871657754	-30.6941677622214	-4.40118423132159	-14.985065624953	-14.1984958462616	-12.1399072451508	-12.9617391304348	-13.6946461219619	-14.3051472850641	-12.2998133438884	-13.9341837693151	-14.3208866555871	-14.2772799479041	-14.0311985243432	-13.7097851091468	-13.595329419439	-12.1298685975912	-13.7249437924406	-14.9459475085193	-13.6912774420476	-13.5764094707792	-15.0880767362797	-13.4580828367714
-30.6558844358099	-35.146302427317	-30.3118421233381	-29.8503776088614	-27.7427322790624	-32.3116262851414	-27.5736375085518	-30.0890507623252	-31.5888243858053	-32.4823899352451	-31.6662795720221	-32.8621788478446	-28.9747892107202	-30.5500598762704	-32.9418240748112	-32.4826180354335	-28.6861524788061	-27.4001145204008	-31.6758366249417	-28.1840238484303	-33.6470846644131	-33.3567463000263	-32.9007948722776	-28.935858738229	-29.723494239374	-31.8912129750983	-30.4934030339613	-28.2593535146229	-30.758447890008	-4.31594118299445	-15.0620901726937	-14.2555761436713	-12.1617281158936	-13.2325671559125	-13.7636998007742	-14.4034453545622	-12.4444219962391	-14.1156368372523	-14.254117128104	-14.5017687274518	-14.1081816799801	-13.6984132490019	-13.7506776815098	-12.1812528188484	-13.9030652440714	-14.9982558316316	-13.9681227892075	-13.6169562752667	-15.275799188641	-13.3771508100964
-30.8135802152549	-35.1082623702556	-30.5267607383129	-30.0207559955996	-27.8815508389453	-32.161862416748	-27.8263474398643	-30.0742500249523	-31.4850597014925	-32.3323063636364	-31.4562716557055	-32.6058587356276	-28.9635104201504	-30.6810902744343	-32.7268708865229	-32.4383518142066	-28.7433718511971	-27.490730163727	-31.7266512441975	-28.4219583193116	-33.3516517035726	-33.1530367348655	-32.673561429781	-29.0062386930349	-29.7890913178889	-31.5640971896955	-30.4542735816343	-28.1559375	-30.699395241875	-4.34614803576348	-14.9902818605917	-14.4657494359616	-12.3691561710498	-13.3495455820477	-13.9419190586575	-14.4888962807051	-12.433846586765	-13.8738153047907	-14.4105607653198	-14.1879548407543	-14.0617023411371	-13.47797668991	-13.6853477542437	-12.4392532079787	-13.9332794831782	-14.9130898806734	-14.08006395122	-13.463202087738	-15.3026760696259	-13.2913394614445
-30.8969510116875	-35.019933882192	-30.4518116651249	-29.5993176982089	-27.7847759925855	-32.1023446038838	-27.7576457368795	-30.0523110810595	-31.4058095238095	-32.0541606876791	-31.5340671299682	-32.7250040823612	-28.9576881855143	-30.6541363636364	-32.6623001418722	-32.2662956513409	-28.5549023519564	-27.7080759729192	-31.5938971338578	-28.4341551601478	-33.3984156051223	-33.2483204164257	-32.5471298470775	-29.0842961434244	-29.2882055155896	-31.5815234879233	-30.4501296926505	-28.0906273062731	-30.8007737537007	-4.51375455621121	-14.9987856261375	-14.3677517512597	-12.3716167919707	-13.413889774637	-13.9418228207577	-14.1937129541776	-12.4258561633697	-14.0614497229673	-14.4910098862209	-14.378166912743	-14.2648587558999	-13.5613407776776	-13.8230975496995	-12.3384631045767	-13.6418497447525	-14.9546717758784	-14.235232849	-13.3986286193589	-15.3241048653755	-13.3072725043514
-30.8223562866116	-34.9299418500996	-30.4214449120639	-29.7400940072955	-27.960914858293	-32.2118855166572	-27.948546463377	-30.0186478211116	-31.2908151658768	-31.916329495549	-32.1826560117688	-32.5024385754176	-28.855324153022	-30.5553430740911	-32.4766039594845	-32.3250863759056	-28.3870616176277	-27.798685942556	-31.7383698382955	-28.5140477522507	-33.3806563296556	-32.9721941997852	-32.2101890159879	-29.172913787238	-29.160170578961	-31.040844441855	-30.4686835928341	-28.0852034261242	-30.678250641288	-6.97015819724463	-15.0977026508454	-14.5119437020671	-12.1249087026406	-13.5580682443588	-13.8396234510301	-14.237882681691	-12.2922820048979	-13.9338270279175	-14.5536632498156	-14.5540211166786	-14.3757911510838	-13.8608118893879	-13.787006899672	-12.5382050796364	-13.9265304648248	-15.1432044584133	-14.1256086231028	-13.4204457844664	-15.4109973080374	-13.261261393755
-31.0057451891309	-35.0735296774394	-30.6625026737968	-29.8567995752019	-27.9036486061732	-32.5452457307885	-27.8996384784219	-30.0347646843675	-31.4332934631433	-32.1571013613522	-31.9801698054792	-32.4938798019287	-28.9163233044164	-30.4330488721805	-32.6906732211406	-31.8408036821143	-28.5190983379227	-27.9678181497487	-31.8901065546943	-28.4065173201601	-33.2924804800572	-33.0009237046104	-32.3836283382708	-29.1268328240511	-28.8309328044099	-31.3773900308325	-30.3589978703132	-28.0235294117647	-30.7673846273167	NaN	-15.1862785483417	-14.739761596548	-12.2304814146418	-13.5416455266906	-13.8318973569073	-14.4047271098904	-12.44472384776	-14.0106790943004	-14.6888372302544	-14.5007816800589	-14.4768892442749	-13.839344373624	-13.9319463707813	-12.5511201219874	-14.0315251029898	-14.9649416297165	-14.2649905244657	-13.2344823630247	-15.3645041583581	-13.2164786070477
-31.0261698276274	-34.8278736927614	-30.4724998687477	-29.984889032241	-28.1595196101254	-32.5360047056468	-27.5692746097899	-29.7427556045814	-31.4588363636364	-32.0556622056771	-32.0939487885554	-32.423625655843	-28.9779948747824	-30.5143118081181	-32.4634550990253	-31.7098768141165	-28.5001149449353	-27.9077635794483	-31.7210753309711	-28.3807299992445	-32.9176552002602	-32.973003499967	-32.3072956018982	-29.0934671604875	-28.7625008376145	-31.5318257142857	-30.131067847055	-27.9954632587859	-30.682402292353	-7.29365839603177	-15.3414690597997	-14.4936709772402	-12.2689362262985	-13.4612682029961	-13.7618233790888	-14.2609654909695	-12.190379145489	-14.3387511379255	-14.7492935986922	-14.5994302075877	-14.6169071052232	-13.8611190342238	-13.7002143342062	-12.5057887900437	-13.8868715714339	-14.9963579567895	-14.1609654531515	-13.373331787737	-15.2652361634309	-13.4183925695097
-30.9494893328916	-34.7359516476865	-30.4153923663827	-29.9275219249156	-28.1548329037546	-32.7620130578896	-27.6929726347927	-29.7169204673492	-31.7099086115993	-32.0978207633588	-31.8327967985404	-32.6737509199925	-28.7727573730317	-30.6767332155477	-32.4270402392768	-31.4026173797877	-28.4625379375668	-27.8371779379397	-31.622606849081	-28.1815776122467	-32.9681367319108	-33.1700415745245	-32.3515206945066	-28.9711570524236	-28.6162749782491	-31.6387921927679	-29.8708059154319	-28.0640506329114	-30.7931630448244	NaN	-15.4564255772683	-14.7356021956985	-12.3251044958805	-13.5552265253928	-14.0513648454349	-14.1791005318173	-12.4665788344192	-14.4919766419164	-14.9508973138625	-14.6994517752045	-14.8024123783118	-14.0057363820732	-14.2065692690774	-12.8200206491401	-13.885162572972	-15.2745685660332	-14.3092464353272	-13.6142640255681	-15.4934557248828	-13.6193817365269
-30.7198088001911	-34.5109516303162	-30.2936137849079	-29.8968386829381	-27.9494241421127	-32.6975749002729	-27.4967777670487	-29.6851462161537	-31.3331279620853	-32.0047108745247	-31.8610956561665	-32.5981413954419	-28.8973226410481	-30.6264357106981	-32.3172897179331	-31.254308477232	-28.4365685694251	-27.851775909241	-31.5029409390228	-28.2700842514829	-32.7304651393363	-33.0972444688745	-32.0409361424247	-28.9892918608436	-28.3911835897938	-31.5618936955064	-29.834289733752	-27.7528295987494	-30.7429673008323	-9.72158675797145	-15.3062072519795	-14.6608124391644	-12.3488398914518	-13.4376331701699	-14.0063926926543	-13.9347039139216	-12.3459865992333	-14.3826863866161	-14.8824891952673	-14.7398350441305	-14.6249817868646	-13.9724840771026	-14.177145477173	-13.0509587156594	-13.7104552223741	-15.31955164874	-14.3305358827219	-13.5084143367315	-15.4985651142384	-13.4594904321791
-30.8499497187647	-33.9385264193354	-30.2762005155234	-29.8460639321075	-27.7313293075531	-32.810569275082	-27.1167885527794	-29.4984413999667	-31.2511292875989	-31.9003455319149	-31.6384389607087	-32.4482914070288	-28.5417800190169	-30.5890440900563	-31.9798940673263	-31.0449623569182	-27.8324285493459	-27.4083457913	-31.4165473731409	-27.9370344603179	-32.6031841525538	-32.9717480586713	-32.1305837938465	-28.5349198700785	-27.7547293700761	-31.6177207792208	-29.8306181295784	-27.5925561497326	-30.6534126449919	-9.87343617212016	-15.6007419835183	-14.5807393323178	-12.2984587304442	-13.5880013613545	-13.7367089570755	-13.8689058889602	-12.5070461442665	-14.5144348153402	-14.7928765072208	-14.9679398613046	-14.734793250228	-14.0781213544094	-14.3415734628638	-13.010032112644	-13.5985751341813	-15.4790028568314	-14.3984314354451	-13.5200183581138	-15.2835914004469	-13.7313491278313
-30.5383676238566	-34.2523495258907	-29.9197405848219	-29.5082871192547	-27.529745509634	-32.2250787956779	-26.7887277137865	-28.8208539197487	-30.6533793103448	-31.4354656570156	-31.2454934021311	-32.2022872413036	-28.0862227600098	-30.1391742687159	-31.6126790103283	-30.8869883672632	-27.3067515886603	-27.0327486189698	-31.0525062506069	-27.7397466158765	-32.6174199248878	-32.5750784508441	-31.7936152035279	-28.356810191394	-27.3804259663502	-31.0655570525365	-29.518815697101	-27.2141701244813	-30.4126224206122	-9.70480328825761	-15.4631401660319	-14.5257179733855	-11.7098714035806	-13.7657511064827	-13.862065107267	-13.9959406184427	-12.5420524634168	-14.3711393194012	-14.5939615617452	-14.8564282230418	-14.7761810645414	-14.0204637433195	-14.0162694027887	-12.8725713911815	-13.626209164667	-15.1420874784649	-14.1935870889415	-13.5274222365759	-14.9743769861974	-13.7242227616227
-30.1530063012781	-34.1134678837198	-29.6332754010695	-28.9536345052469	-27.3743832886348	-31.7593410651389	-26.2647644145423	-28.6485646930765	-30.9535916183683	-31.5343634006576	-30.9910158596483	-32.0472627023015	-27.7605606808973	-30.3126298104538	-31.6606226849303	-30.8161573478035	-27.251638239809	-26.8414628705048	-30.7926388432702	-27.7407420150707	-32.3957096452716	-32.5081082681138	-31.4267853956723	-28.1110106589079	-27.2689162121299	-30.9671493506493	-29.3217680428087	-26.8520105540897	-30.1631454617519	-9.81429746226975	-15.7295598128276	-14.6821120238984	-12.3471625547041	-13.903003216667	-13.7602438926612	-14.1318727858178	-12.6443351630438	-14.2088441983913	-14.6283076538718	-14.7053121279146	-14.9683382858376	-14.2953817887047	-13.9948760079112	-12.860865390959	-13.7397112324916	-15.5588651498841	-14.5162528800104	-13.5070012803914	-14.8388964584014	-13.7568618952571
-29.4578270377503	-33.6971648735264	-29.0347279084162	-28.4581715076633	-26.615470971455	-31.2077479685119	-25.7751140386136	-28.3046396319167	-30.7230642201835	-31.0996787131367	-30.6296128192433	-31.6885451247485	-27.336759441871	-29.6306339712919	-31.2511530009121	-30.6442905993748	-26.669435305627	-26.4455849338039	-30.3102470322785	-27.3861885245902	-32.1131333834665	-32.3682193876361	-31.2022786711603	-27.6598826697366	-26.8085152322483	-30.7413327228327	-29.2642327098791	-26.3074250888776	-29.9629155766944	-9.74004359590865	-15.1739216710183	-14.3963279702239	-12.2656202615242	-13.6639527226678	-13.3129699257851	-13.9905864633763	-12.4965116230807	-14.3354586425715	-14.5685384530393	-14.6655763426028	-14.6766876286984	-14.2728939805722	-13.9862594417077	-12.3520390446434	-14.0858413293723	-15.3195619350421	-14.2939806468351	-13.4324319613134	-14.7979389242122	-13.5204174508127
-29.0333297003696	-33.4354236889369	-28.8382157297509	-27.9920750638329	-26.2815352405239	-30.8206035230051	-25.6379448914385	-28.0045153014952	-30.4204460694698	-30.5116024196597	-30.4303320254103	-31.4184525577897	-27.1656671657261	-29.4993766079085	-30.7098197811611	-30.3544929303785	-26.4298114462225	-26.2215172924329	-30.036939669245	-27.1521434602125	-31.9542350539475	-32.3661415607985	-31.1310534661539	-27.40479164438	-26.5358948576796	-30.3952300380228	-28.8013456389396	-26.1523586347427	-29.4140627216791	-9.73547815427383	-15.0632833731459	-14.2861047935309	-12.3668677106272	-13.749551318247	-13.2526362214693	-13.8935190646359	-12.3843870030721	-14.1874626659976	-14.5098703562245	-14.5382232443382	-14.6182420236768	-14.0092783494891	-13.9702333738028	-12.2002750296105	-13.8715852500489	-15.2021456337024	-14.1625557064736	-13.4782776104997	-14.6586269161206	-13.4199216197954
-28.6156423648273	-32.7501823702556	-28.2859818981735	-27.34957956787	-25.6332099803346	-30.2804397261155	-25.1877697480174	-27.4275432890394	-30.0843026025584	-30.1815162036238	-30.1600125802272	-30.747090595437	-26.7520235499603	-29.0401348773842	-30.2878450295476	-29.8774352744243	-25.8242544271649	-25.2638163632168	-29.3963621389374	-26.7305276323263	-31.3990793522179	-32.0975838714173	-30.5336932118656	-26.8065532375521	-26.2892906103417	-30.2100661675435	-28.2681363176044	-25.6514689880305	-29.1225797704151	-9.45102015519328	-14.5797671042735	-14.0470181086096	-12.2264347333374	-13.5087450012763	-13.02467197428	-14.2167293306048	-11.9719278945484	-14.1108027938428	-14.2200622261432	-13.9432911654159	-14.1539818171197	-13.8237945188775	-14.1178462771905	-11.9455447029206	-13.8112982662793	-14.810214434444	-14.0955034408111	-13.2187475377807	-14.3986682855755	-13.2286024925897
-28.1062360848763	-32.352476377841	-27.4505709849922	-26.6869266313325	-25.3131282087467	-29.5983683912057	-24.6940965101867	-26.7814002817135	-29.4231320754717	-29.6935420472441	-29.6781588892681	-30.1949256800972	-26.3126873848958	-29.011360040568	-29.9377460673523	-29.4203599014749	-25.3202155583724	-25.4424296244991	-28.7477815103508	-26.2679856332641	-30.8231227305234	-31.3942131136379	-29.7611573158326	-26.2641872620394	-25.7626895440986	-29.4275486739667	-27.7186594923364	-25.1168026101142	-28.7510105089853	-9.21062410434277	-14.6694285203333	-14.069030006578	-12.1259922903709	-13.4172042467139	-12.8809153466063	-13.8333922611407	-11.7496639272163	-14.2150750889978	-14.1984032151361	-14.0025083778251	-14.0039821870935	-13.7826121319732	-13.884164869065	-12.0125601319093	-13.5432037056099	-14.7312521428134	-14.0630400998163	-13.0964857225796	-14.3345644366757	-13.1690241850395
-27.7420178104837	-31.990971236235	-26.9777653896157	-26.2891621840665	-24.5861280567547	-29.0532954545454	-24.018908003054	-26.5442695173707	-28.8655720761559	-29.046810080429	-29.1116815698124	-29.6685364717823	-25.6051235036026	-28.4278925657298	-29.3369052016809	-28.5636766659853	-24.7511383424807	-24.7291610367729	-28.1610991437422	-25.9969946274253	-30.2337140350424	-30.7493578535648	-29.2874886890494	-25.8607204600938	-25.076981523311	-28.8079648673802	-27.26226015799	-24.1144041450777	-28.2641379016144	-9.16103665469257	-14.6422818108784	-13.9492804274506	-11.7512660640054	-13.2924237977443	-12.813349911874	-14.2503420627003	-12.0390863867152	-13.7884590626215	-14.0615897293118	-13.6845271136801	-13.6290284186295	-13.6131005678447	-13.7308355202656	-11.8588873560892	-13.4796808264325	-14.6021427418574	-13.7378189051984	-12.9155180982836	-14.2920770938194	-12.9573338641865
-26.9116956784256	-31.0456384731082	-26.0587681605225	-25.5285023557528	-23.8186701724168	-28.0991931818182	-23.1991400725913	-25.5428824207544	-28.2101255448997	-28.3171640944882	-28.4376280822946	-28.6990537881928	-24.953593400751	-27.8082968397291	-28.5980768072891	-27.6917324244123	-24.0446256097683	-24.2094768174562	-27.1362453705506	-25.3978388686876	-29.3666399369133	-29.9609306314406	-28.4718464130958	-24.8947741964313	-24.4410719731576	-27.9378920972644	-26.3007156944006	-23.5749873417722	-27.6014243902247	-9.1115895197501	-14.20108955423	-13.7144078270134	-11.6195527756899	-13.1762680058147	-12.4865527331146	-13.5437882093662	-11.6802529143289	-13.0888983235414	-13.6533428007433	-13.56310472952	-13.2047832234901	-13.2214664776657	-13.4555420072976	-11.7197334990642	-13.0091739535438	-14.4338614231761	-13.3182376536073	-12.6012807670953	-14.1564190981432	-12.758799606563
-25.5193773692629	-29.9731249789513	-24.8710645828468	-24.2135075411301	-22.8096064516065	-26.5524971510582	-22.3878292722866	-24.0589983960717	-27.2526586826347	-27.4499382982617	-27.9220777949781	-27.5431473038522	-23.912844180013	-26.6059015748031	-27.5181994860455	-26.9787949428777	-23.2684306926392	-23.1677228263673	-25.9011966094925	-24.0249803413683	-28.1796673114896	-28.6974814056795	-27.0754928754567	-23.8446538114472	-23.5396086088755	-26.8498843603205	-25.045150911598	-22.9214479638009	-26.6503596922236	-8.7480654300987	-13.7929486980453	-13.439007628294	-10.9039116617868	-12.8318958702467	-11.8282705656518	-13.268518235586	-11.6345598404134	-12.7177199630415	-13.5497398883522	-13.3778538576826	-12.8513304818406	-12.9661897904534	-12.8590837502316	-11.3382261935944	-12.9539872672537	-13.8999818175314	-12.9801686116167	-12.1631235492894	-13.7559278982015	-12.3837985709507
-24.1543979023442	-28.6504197046859	-23.6338207893869	-22.9402284023236	-21.3090266776618	-25.2019863906524	-21.0641248358338	-22.4811003843552	-25.9999226069246	-26.1987578258948	-26.3010766190647	-26.0861818592191	-22.635084928884	-25.500767281106	-26.4485883421134	-25.6746992385806	-21.9736369207808	-22.3730118432245	-24.4294485686491	-22.2797672220121	-26.8022273863259	-27.2693195488722	-25.8940312816021	-22.0742591834981	-22.0171155385344	-25.4721467985064	-23.3995402392514	-21.534042988741	-25.761291284363	-8.30626179649139	-13.1490840816414	-12.9669755474716	-10.4290700018636	-12.2173939840557	-11.4582305042161	-12.8143852052763	-11.3454680658783	-11.997053473813	-13.0006806599616	-12.7025238451916	-12.3933886156469	-12.4561819752044	-12.2727132725431	-10.6502114590082	-12.4901938695443	-13.2429640482106	-12.2721342843203	-11.7704463569858	-13.249597532612	-11.9008738984362
-22.9247730429356	-27.1285721574897	-22.1069318773366	-21.522344898691	-19.9437129060777	-23.7691578567544	-19.6855921536944	-21.1885477213658	-24.2919469026549	-24.3692662603878	-24.9122657124129	-24.4781137905603	-21.1187049626172	-24.0336441133366	-24.8747076530147	-24.0275023971831	-20.329477604307	-21.0067374225066	-22.8699072060417	-20.7676769638965	-25.1124115794778	-25.6357766868364	-24.4348588909405	-20.5215558011451	-20.4021483231077	-23.9977952745152	-21.9737139917938	-20.1329112610275	-24.0427123099068	-7.71808180556255	-12.3897494222145	-12.3559143376796	-9.71149417147838	-11.3820756934129	-10.7955126674924	-12.3862003869318	-10.6905858941804	-11.3366936521644	-12.3031301519914	-12.1223292411384	-11.5039880554228	-11.6489732014336	-11.4869640504423	-10.1105756757558	-11.9305700921645	-12.4979401152157	-11.3985641045002	-10.7131916299388	-12.6456098887911	-11.1376144951476
-21.0390386709237	-25.1361656737127	-20.4386721653222	-19.8715318890676	-18.1546063283475	-21.927617768595	-17.8566240260011	-19.27079503689	-22.3828211143695	-22.7682299864437	-23.637992307194	-22.3223093232542	-19.4948425395851	-22.2323755980861	-23.328423702993	-22.0603691219324	-18.5541471571906	-18.963052485995	-20.9299960305409	-18.7775865897152	-23.099720885335	-23.3595215803004	-22.4244579310964	-18.5676712114701	-18.5121231522756	-21.799287144219	-20.0854172235127	-18.3120990201135	-22.2535108400142	-6.99041480434134	-11.5464930995897	-11.7608818503933	-8.89169703430897	-10.6626711692697	-9.97695746709899	-11.7772403242049	-10.0590564304859	-10.4939021853059	-11.6139919469971	-11.2990731277743	-10.7267756863965	-10.8341935613368	-10.7277485420398	-9.35023963331802	-11.1070937454505	-11.704929603794	-10.300278939665	-10.1199905039146	-11.5700794265788	-10.2318731079029
-18.784215942966	-22.6415403180966	-18.4195439664359	-17.4084999686034	-16.2588964140268	-19.5077927807487	-16.2220591983061	-17.0640440245163	-20.2216330275229	-20.5373004300132	-20.9966153796067	-20.4155621761817	-17.6553929079822	-20.3162089783282	-21.1795565494493	-19.9735286396695	-16.3415511896741	-16.9327869086125	-18.5812446851137	-16.8135591345717	-21.0354926623691	-21.2733659345213	-19.8294596518438	-16.4966700207511	-16.3905022482728	-19.4901624495658	-17.8805450768664	-16.495250501002	-20.5420359046423	-6.07781982173791	-10.5589317140599	-11.1041885092341	-8.12511521612716	-9.95764665625869	-9.24821778661141	-11.1167695634569	-9.44371819987044	-9.40082629175303	-10.6027034211118	-10.4685563589693	-9.8481378323096	-9.89912232204669	-9.71109551334985	-8.85615805750676	-10.2438445433062	-11.1493038318884	-9.62447954775255	-9.48093809450835	-10.8275778682494	-9.10096610322314
-16.5275144740569	-19.7658547856055	-16.4136843696245	-15.2763855476647	-13.9802865666792	-17.1412375573708	-13.8256974869136	-14.9859731254713	-17.7001399808245	-17.585572173913	-18.4848538079756	-18.0285928817837	-15.3075898562699	-17.8831197449221	-18.7514117082347	-17.4838186861985	-14.0377132867133	-14.8726209417579	-16.4471623570539	-15.2886074435091	-18.3561983772165	-18.6385895350621	-17.4273635594652	-14.5462571892507	-13.6974325541651	-17.1514756706176	-15.6884309302193	-14.3133192834563	-18.1812926937896	-5.60992045901255	-9.92541504362505	-9.75027820715755	-7.4224408536449	-8.70377251434981	-8.294111202602	-10.1494736076481	-8.30017318175493	-8.26872449264861	-9.62430308635827	-9.19011198586209	-8.83198907310506	-9.01893682392898	-8.721528524281	-7.93394495969085	-9.29106455689732	-9.99035725378645	-8.63365044391397	-8.33163959917699	-9.62906196067815	-8.05203135042656
-14.020994819655	-16.6701776105302	-14.1196408851789	-12.3958199033678	-11.6346585830894	-14.9037954545455	-11.7872637535957	-12.5313782358581	-15.1934830508475	-15.4965625011328	-16.0935394046233	-15.5062988444601	-13.0615104119189	-15.5041195301704	-16.2778609390318	-14.6307640770173	-12.0182511905687	-12.8308572113802	-13.6591611721633	-12.6299089970311	-15.811238174489	-15.8141691221754	-14.7571455551845	-12.208253984662	-11.9363125553155	-14.5241348805313	-13.14953446481	-12.0368635235732	-15.7055401284185	-4.87645162885433	-8.83471764079157	-8.43596774826737	-6.3056471641791	-7.58834546527641	-7.20320811890156	-8.80878509299608	-7.18596321979677	-7.29366566307191	-8.47521508740998	-7.99246096630266	-7.73464083772027	-7.77049549838939	-7.46660234254993	-6.71760179185665	-7.95314800940735	-8.7131678811017	-7.56982206459355	-7.20629321952924	-8.42188390360804	-7.0084724520295
-11.7654363152518	-14.4176560175022	-11.8339472292413	-10.3925566344516	-9.40591113713205	-12.4117976379516	-9.7277411958375	-10.3742069277847	-12.6867420728822	-12.9312609415121	-13.5095288923731	-13.1990220830442	-10.7936306195931	-13.2051186402521	-13.7220891412179	-12.1672585222271	-9.53088530474854	-10.0995415671527	-11.2150582632904	-10.43950949156	-13.4653361939323	-13.1779072371231	-12.3207553834891	-9.85258521290983	-9.36061640821409	-11.7931489503892	-11.03135788895	-9.78122448979592	-13.1817810000139	-3.38742989016668	-7.2656700027628	-7.36287126465767	-5.19448913429532	-6.66163982556884	-6.06223766969097	-7.7017559800112	-6.1793563104531	-6.10186998217587	-7.3958809413683	-6.40248951396979	-6.40598967243882	-6.42013801270062	-6.182433440209	-5.70652978817595	-7.24775127232888	-7.42398067230111	-6.4868171946472	-6.25641764850849	-7.11022535412792	-5.79591048598038
-10.1893647880804	-12.1637704801102	-10.1164056625278	-8.44802322447957	-7.35431414930175	-10.6041288681227	-7.97297666944653	-8.33390127733276	-10.8350022573363	-10.8209396779964	-10.9177214759597	-11.3166280394439	-8.71983273039156	-10.7005771513353	-11.1961668046251	-10.1713438171481	-7.50527868274159	-8.76918037976031	-8.82209428832279	-8.7271947252666	-11.4509553482875	-10.9799352726766	-10.3285982578207	-8.01658331202776	-7.01844869857704	-10.3587682893099	-9.221351396718	-8.12995391705069	-10.9406471799649	-2.25636859040186	-6.16660252208211	-6.62522636092328	-4.24299573560768	-5.44766581067918	-5.057089114124	-6.97056598288712	-5.27068066072068	-5.09123150686025	-6.33134990448303	-5.16732472647662	-5.2363221213569	-5.01790132410036	-5.34451259532073	-4.79935286972274	-6.42297212666251	-6.3355022395026	-5.59218816176017	-5.07070088751183	-6.02764465225015	-4.73097293824368
-8.68832013267919	-10.0398530998694	-8.37210058502395	-6.87370226845469	-5.6708191639099	-9.02948111905516	-6.34823776274069	-6.45181529879517	-9.03452453166815	-9.28656562669071	-9.09807795418032	-9.3562763746244	-6.79513406870833	-8.80395127974854	-9.46077025360562	-8.42970191670162	-6.03904881981289	-6.81162890733796	-7.22019260656642	-7.10421484037964	-9.64824213618798	-9.01282855206686	-8.4709976585021	-6.42374542627263	-5.70058755240183	-8.58542788841757	-6.74455505506393	-6.14054054054054	-9.10676330382542	NaN	-5.12614147206044	-5.68973744195863	-3.40390067230706	-4.59243350448445	-3.70457683112367	-6.1845236126511	-4.40916001162711	-4.45767011433479	-5.5143610095982	-4.25539483681512	-4.40429912896468	-4.13476230845205	-4.32184265010352	-3.61811293648544	-5.51851365821652	-5.6062958401952	-4.83687638160129	-3.87875045218146	-4.95863141909179	-4.20101347644539
-6.92103444836669	-7.98640966611118	-6.8075075677609	-5.10339671493161	-4.29901063809093	-7.64122368421053	-5.21095377217023	-4.88208075491677	-7.42662809917355	-7.52338153846154	-7.56800725098189	-7.5447198879666	-5.55496616665311	-7.21931406105458	-7.72413160659943	-6.59653799849538	-4.87783946786515	-5.67530080278833	-5.57838692977613	-5.6793793911007	-7.4880545782202	-7.14986943448337	-6.97419128217276	-5.2154573408877	-4.61630778067142	-7.03057524363526	-5.76867425869296	-5.23381799694967	-7.53477226130892	NaN	-4.10536684440159	-4.74169030166966	-2.17692048323692	-3.25605913043478	-2.67965396212987	-5.12273141232924	-3.36925918610591	-3.4026556717795	-4.37475007966618	-3.24114032197661	-3.26243070962614	-2.87254731812508	-3.26436580435506	-2.66229964760714	-4.41481062022486	-4.40648248867323	-3.82100154407775	-2.87871157054471	-4.05762943130867	-3.15962361893151
-5.50778809722771	-6.25999650559396	-5.5678154068815	-3.7137748048525	-2.92248729740622	-6.23146101745936	-4.283590984247	-3.57249098674358	-5.92990180639185	-6.21512852641334	-6.07014960181474	-6.24405393031705	-3.91804501693916	-5.6858417721519	-6.04991193490585	-5.17371082590431	-3.68237262737262	-4.38376611678855	-4.08351990082967	-4.33406446443979	-6.24066065690432	-5.65373726861725	-5.59184766340839	-3.94176267556156	-3.66460889993151	-5.86776086613552	-4.48444591849835	-4.0989061716006	-5.9061975891117	NaN	-3.48329245753513	-3.86160639726054	-1.59580902464422	-2.38553883588397	-1.83863466117053	-4.21895033079886	-2.85409293617997	-2.46404047119061	-3.76804755685703	-2.51133906756767	-2.52615864763734	-1.90618992053472	-2.47527642944266	-1.92136105111591	-3.91869261889199	-3.79993260555092	-2.75637678095413	-2.12675235931616	-3.34105395695531	-2.21142478788646
-4.28475187336363	-4.52468383367025	-4.33670739820624	-2.86323985519855	-2.45429094845808	-4.91164163154726	-3.48349185588754	-2.51014971605576	-4.77757638238051	-4.87830526912181	-4.24581424906899	-4.78409888583885	-3.34803278391361	-4.03561880261927	-4.68106982193591	-4.06171875782202	-2.6928243978244	-3.53563194069491	-2.98657690706369	-3.07499621689786	-4.89273044305568	-4.10006893339544	-4.05427439308546	-2.77223886603775	-2.82595330963315	-4.49318713105077	-2.84747423860493	-3.43	-4.33727346638553	NaN	-2.61676843394329	-3.27956274864726	-1.13763727488021	-1.41309458067175	-1.31239819823015	-3.42267230462285	-1.87432894157567	-1.77891976415247	-3.19545368251795	-1.95487844098003	-2.10026825753584	-1.58733821417257	-1.54451845266589	-1.01129950574304	-2.97798869745328	-3.01406333739089	-1.77620783272315	-1.33520917379848	-2.94971115397281	-1.36018565180294
-3.38845306160706	-3.65474667845777	-3.42485892718066	-2.02260497311883	-1.36431558131864	-3.80368351424695	-2.3273454290232	-1.79464067566549	-3.88086462882096	-3.70367928677563	-3.07597493390367	-3.60961727333371	-2.4763546731382	-3.16834790874525	-3.41653350012073	-2.95511485659302	-1.57841561141561	-2.4110934964503	-1.95315179224285	-1.98021638741931	-3.84881284667857	-3.18153321002186	-2.98774770253823	-1.77758536235986	-1.73866371816662	-3.49471941594317	-2.50827932614112	-2.50965092402464	-3.18650433449517	NaN	-1.8256781616181	-2.592244083885	-0.72775587833267	-0.986502006518412	-0.974578106579644	-2.6135685797999	-1.52023422369989	-1.07646500708637	-2.73921991188852	-1.24218820689461	-1.23474441812906	-0.829006532974911	-0.919234048702942	-0.846022955877819	-2.32479087138528	-2.39215884602048	-1.08142622743697	-0.990735489587948	-2.31995102741455	-0.871476417378009
-2.39329372754905	-2.67484519757184	-2.82404559003257	-1.50944245139842	-0.979474245266232	-2.98111069047496	-1.72325182637251	-1.02120734660688	-2.77990087463557	-2.59790496946923	-2.18369397595974	-2.72267581614636	-1.58983800265452	-2.30256332453826	-2.46987275207412	-2.30545234427985	-0.821695951935388	-1.45971492681103	-1.31237730068513	-1.11102678706706	-3.06726239850788	-2.48104432464182	-2.30850041242939	-0.946711949455512	-0.676855402302254	-2.78406910190786	-1.86013098671808	-1.72287071240106	-2.10700131760774	NaN	-1.44075226698261	-2.18200745365205	-0.586254071199981	-0.341795521412226	-0.79621132614969	-2.32412987301948	-1.23593909518092	-0.573425005261195	-1.98434950349691	-1.05725968151284	-0.578034609507728	-0.346331103378964	-0.132160144979377	-0.598042660311316	-1.95642875960556	-1.92485349591731	-0.697921852684172	-0.586497884349409	-1.82626175548589	-0.294068978475748
-1.71920338311088	-1.91782092366184	-1.9058435828877	-1.01666278647306	-0.375245459808436	-2.05246775552692	-1.1311983970787	-0.523284526814852	-2.01146454413893	-1.86618451287228	-1.79108056062794	-1.95258269026971	-1.04904673109769	-1.71273438836613	-1.72156264013283	-1.58817836979316	-0.468814191092921	-0.864996566411164	-0.60071313750212	-0.576783366520281	-2.14892144343787	-1.83358155105077	-1.52129115479193	-0.0543729518069881	-0.020918708823211	-2.04990617045107	-1.01873319470907	-1.34370762711864	-1.64005212841855	NaN	-0.879427783487715	-1.69877738899019	-0.328163687509391	-0.0900091726288747	-0.549670513451133	-1.73889699339644	-0.682785222491235	-0.350959351197732	-1.58592057391907	-1.07501997945343	-0.173654148366036	-0.115770620831454	-0	-0	-1.57849377464865	-1.86133471510154	-0.275619677850567	-0.297381884027567	-1.46958781933924	-0.0327949489621784
-1.26065805088314	-1.30467933588847	-1.45393217136567	-0.724704515248733	-0.0334797128764347	-1.46435134761957	-0.620121558328027	-0.489513473003808	-1.17127113702624	-0.962382751971954	-1.26940496589263	-1.24771093370022	-0.669446454248047	-1.41881527093596	-0.951130774700964	-0.591959945206061	-0.246985542547339	-0.553867744179297	-0.0972051106879661	-0.378448325804962	-1.47196805035382	-1.40288724190484	-1.18514192784733	-0	-0.0305654770357575	-1.46682665439185	-0.637084917727617	-0.178604651162791	-1.0654768965227	NaN	-0.415922587188685	-1.15263548102383	-0	-0.092419859102088	-0	-1.35189976736441	-0.363768000695576	-0.183048094714632	-1.22350216675197	-0.798401071378482	-0	-0.0293217479268384	-0.0555332508364273	-0.181499288500416	-1.18699547471731	-1.17540529640699	-0.308084633184065	-0.169241439345551	-0.826593222013635	-0.304207685894033
-0.853761210730002	-0.619050817122101	-0.956855227338802	-0.300699081131135	-0.061105524314294	-0.958548975672215	-0.853956686724527	-0.267600507375405	-0.736621513944223	-0.443721073049937	-0.923957226939283	-0.961752537722405	-0.622728642948599	-1.02748785425101	-0.521000392161823	-0.324394080958322	-0	-0.100186739497812	-0.347449121975056	-0.328691177110057	-1.01542319202719	-1.13069757294791	-1.04182702378722	NaN	-0	-1.06467126087412	-0.426185567933865	-0.53821409921671	-0.657619357334214	NaN	-0.0252654824131687	-0.790365947467999	-0.26477158406861	-0	-0.01301380487177	-0.974417974595563	-0.262727246876519	-0	-0.740700867332174	-0.323799952064936	-0.234889171759891	-0	-0.179413852813855	-0.571261166756268	-0.847041113562755	-0.758691457635896	-0.0848398810386371	-0	-0.522439680063725	-0.0106243306869101
-0.423279901071341	-0.374607668321152	-0.491800203334923	-0.156759222465091	-0.0656988150814243	-0.545068460680423	-0.182048375829232	-0.10205708461935	-0.434069339111592	-0.412912874109264	-0.827241200572483	-0.816779457686358	-0.298658504833393	-0.500062925942753	-0.366721641181929	-0.123480853964821	-0.0340111888111872	-0.115011219880255	-0	-0	-0.56557794752748	-0.75233241885789	-0.325638818761803	NaN	NaN	-0.612840546362479	-0.204824851120136	-0.1424	-0.397919751736935	NaN	-0	-0.325789425107824	-0.88882206613989	-0.0667532149418238	-0.0583211058200419	-0.542265543343112	-0	-0.0337857595345591	-0.274636113816444	-0.101499779551999	-0.0110362075905397	-0.0422808020219395	-0.00422744958622388	-0.394809769064627	-0.513241837905604	-0.381568135740612	-0	-0.0427667395879476	-0.0704094827586226	-0
-0.0106688569133907	-0.239197735729955	-0	-0.106086518217039	-0	-0.164668335901386	-0	-0	-0.400345021037868	-0.155806922744928	-0.110670568418201	-0.46582131063755	-0	-0.264429155313352	-0.0395973804234416	-0.173891085851726	-0.147248433792419	-0	-0.195163366448614	-0.052179696339762	-0.383703717491148	-0.489585949089183	-0.153583589193115	NaN	-0.778530955870202	-0.359406308618817	-0.269654547345586	-0	-0	NaN	-0.13455960205276	-0	-1.47083321922498	-0.271748229615856	-0.264373903943998	-0.136793639987133	-0.0342392265483988	-0.306479344472033	-0	-0	-0.243675034558717	-0.107264463972798	-0.130378490011522	-0.834191630892567	-0	-0.211771445774248	-0.285466813859756	-0.203482477539756	-0	-0.348583042940246
-0.00560799137983651	-0.235422662226419	-0.202577476946398	-0.00481751212811702	-0.681452002564951	-0	-0.799927884231856	-0.222123092421417	-0.173866983372922	-0	-0	-0.269968780524724	-0.86443358590882	-0	-0.0519113881589971	-0	-0.677714092190531	-0.371385309830586	-0.334160776131383	-0.30529916182047	-0.14334402278549	-0.318427393785668	-0.057813465388013	NaN	-0.887453476520175	-0.256590134915319	-0	-0.868887818969668	-0.19510942571585	NaN	-0.344508137183691	-0.164186809181405	-2.27042722372824	-0.918063454759106	-0.681093581456626	-0	-0.230555795198392	-0.886410194467732	-0.0989398517139907	-0.314267890309569	-0.605086587438603	-0.677084712987551	-0.631232310711704	-2.0823490593242	-0.718961327853411	-0	-0.606648520084568	-0.677257228718383	-0.16088542532767	-1.05841365356279
-0	-0	-0.184211558484883	-0.116603955087199	-1.37442314311168	-0.317363192777371	-1.80417192322481	-0.191842343298082	-0.0251496062992115	-0.0890358678455095	-0.346074247044081	-0	-1.35966087509917	-0.425845952476843	-0	-0.0567053458469263	-1.28689469077751	-0.759922880269148	-0.603107909703989	-0.210169130077392	-0	-0	-0	NaN	-1.16378292196226	-0.0835719550719551	-0.328228515055951	-1.28871385842473	-0.663434904219262	NaN	-0.817521499270747	-0.455363428623565	-3.65226680229732	-1.27616164198455	-1.76335284091559	-0.388956417433025	-0.74262576725117	-1.62461422424887	-0.309722220440335	-0.80388591171821	-1.26924906081903	-1.58723800069504	-1.06535597622091	-3.44900820402698	-1.30513739965809	-0.406692687324765	-0.895915433403806	-1.70001172601738	-0.679907353007641	-1.69774987495176
-0.118501255695577	-0.780566351260762	-0.329665464494466	-0	-2.20449158651662	-0.565260396114736	-2.64984053874873	-0.710666780118911	-0	-0.255328406026964	-0.47024102652154	-0.4575550669755	-1.78347003493191	-0.486388842803816	-0.410344378898798	-0.106552115625569	-1.65695715955968	-0.800747538712709	-0.723982472685425	-0.189786554383533	-0.427523839099777	-0.12309898032753	-0.186881710674005	NaN	-1.34687574813702	-0	-0.569609390720959	-1.73381472684085	-0.959613655136107	NaN	-1.07616843547039	-0.925512833615031	-4.87959672082935	-2.22676062656548	-2.63794906373764	-0.820376470245649	-1.12384257481023	-2.20133468652182	-0.694648766626914	-1.54934980193756	-1.90780234113712	-2.40080685908221	-1.95499581947928	-4.66873030677934	-1.32191293254255	-1.03684346206558	-1.90915246418049	-2.78009953361567	-0.935022060398372	-2.19268236686448
-0.359668257752217	-0.996547203397159	-0.296421128732414	-0.344000006185703	-2.71847391586834	-0.761185044450817	-2.58128622456043	-0.553528417505822	-0.125813953488372	-0.438040035304501	-0.549299197478734	-0.55613611675104	-1.19466492381303	-1.0367347588717	-0.609730209405665	-0.499057513494394	-2.0429057488696	-1.25669371196755	-1.05948613724568	-0.155087000609886	-0.416178865045272	-0.63067927631579	-0.349903567425887	NaN	-1.39554545728052	-0.476340269966254	-0.608907124841032	-2.2028813559322	-1.14546046103007	NaN	-1.61505154114815	-1.39839245233076	-6.88567164179105	-3.48724994009989	-3.89727325824249	-1.17732772057465	-1.79061328106755	-2.97611044866642	-1.08410032138131	-2.30098134395132	-2.61088471195779	-3.12446107842946	-2.25499925361995	-6.48230540868693	-1.97399757462986	-1.74342695824414	-2.67159652990229	-4.54729039319231	-1.34053833220259	-2.96383225840571
-1.10920976216073	-1.74404344883805	-0.870014301703768	-1.0294494506985	-3.79861539824677	-1.31091083916084	-3.40235616906974	-1.25015356157698	-0.81844283121597	-1.31334178217822	-0.916065525039497	-0.838715776640357	-2.53877242888403	-1.51295454545455	-1.37811201758465	-0.847170139782702	-2.97096934572277	-1.9411974774905	-1.53426980466521	-0.43495088916859	-0.679610207835174	-1.16967649490218	-0.536092311258932	NaN	-2.0271970971786	-0.796860701952215	-1.33336710924131	-3.36096433952787	-1.87098025651615	NaN	-2.58686579872637	-2.15336075760546	-8.33940153574378	-4.86956735129368	-5.2651577227034	-1.58720002120802	-2.70071632896305	-4.18594193179897	-1.76203076546905	-3.36549364974065	-3.49095846585872	-4.81326871699489	-3.64056978044618	-7.99312130606984	-2.71528739588995	-2.61257508323863	-3.76257282216044	-5.93467821222428	-2.03663008715423	-3.75764112709805
-1.71644149183688	-2.72411602517213	-1.8227708667649	-1.75241220234077	-5.12504770293364	-2.13064328063241	-4.51492007215276	-1.96483199308354	-0.988847826086956	-1.85821188748471	-1.43554508452244	-1.32120098374095	-3.82872088249227	-1.80915741118824	-2.09493952228907	-1.22849164879659	-4.15231768231768	-2.9092925002212	-2.76147477360931	-1.3668647972027	-1.34956464183476	-1.51431088190647	-1.21054115153709	NaN	-3.09809091880238	-1.03268585046365	-1.52572913080628	-4.8866985645933	-2.34376046790195	NaN	-3.80602744024905	-2.80326438505079	-10.1550129760092	-6.70124367213585	-6.64429245584734	-2.70217328586742	-3.87769242458058	-5.83986153876933	-2.58672406383604	-4.64198800971765	-4.69160059232949	-6.59713133040843	-5.38770149967139	-9.91157331236052	-3.70628604849146	-3.36498420566111	-5.2302643647662	-7.62158021008484	-2.94341661675366	-5.53690982087854
-2.18216340779354	-3.66465006256331	-2.12378267379679	-2.27790587739625	-6.95737950927388	-2.59669053795195	-6.36178122706754	-2.74523513155756	-1.77668005018821	-2.47057260644648	-2.32351088331158	-1.77209935303761	-5.49692367225948	-2.63015217391304	-2.90253928400812	-2.09062317852447	-5.58907534873503	-4.30063428540102	-3.6122554427543	-2.28080149530146	-1.7991422154796	-2.31920586068593	-1.67124726757849	NaN	-4.242443553528	-1.60427507598784	-2.40671884480071	-5.96047538200339	-3.16979819113632	NaN	-6.02663226669566	-4.14776179602935	-12.0019274524097	-8.58984638595529	-8.52272915759337	-3.81650215146483	-5.7318037925199	-8.09607661583266	-3.89473274513733	-6.77861587977086	-7.27954563857492	-9.33194368324658	-7.59369612573546	-11.721766368885	-4.4535011868295	-5.07602981223382	-7.01515592755645	-9.13476124066091	-4.31228662684096	-7.70189460190364
-3.07681448424899	-4.99888658794269	-3.21921107577373	-3.19534134717887	-9.31770012842145	-3.46254545454545	-7.79105298975771	-4.43556824150463	-2.80273529411765	-3.56999776049767	-3.69657087551497	-2.69343353901594	-7.03727198364805	-3.37137162162162	-3.95554838285071	-2.90313062506001	-7.28590637459217	-5.73650464201166	-4.88243608662221	-3.54333887424051	-3.04456275798343	-3.5528138782711	-2.79006079594954	NaN	-5.69550495597933	-2.46727898782831	-3.53088397946397	-8.1815079006772	-4.05424777198291	NaN	-7.98119726156946	-6.01242301762573	-14.8199655705536	-10.7749225908924	-10.4225528716411	-5.49321397048814	-7.78064194879776	-10.8230357686314	-5.86882323386571	-9.58023710871576	-9.86738655166344	-12.3665805197338	-9.98294971937742	-13.7315711473774	-6.43484642405649	-7.30278708016466	-8.96464493156782	-11.2591348739666	-6.04140078312492	-10.2642249264911
-4.03059797439709	-6.65460871983944	-4.23746392030099	-4.503258855635	-11.0096675026036	-4.22478602058319	-9.58197897389456	-5.92740158750645	-3.51406266318538	-4.96067500770416	-4.64160736787073	-4.02317361601331	-8.41584774611693	-4.05617045454545	-5.72987873580187	-3.87350029958852	-9.30932819940795	-7.17860394020843	-6.80012663720963	-4.6353821734071	-4.39198151151062	-5.30303646988486	-3.83330735737969	NaN	-7.09542053969645	-3.82365011412185	-4.57706708500512	-10.0919423076923	-5.26494805074865	NaN	-10.6753642073459	-7.90163598100498	-16.8661218915232	-13.4501837592195	-12.5696410692112	-7.39259748732086	-10.7711490795874	-13.4598110643993	-7.43675966204065	-12.4679682009119	-12.8589142857839	-16.3991979205347	-12.5552998484936	-16.2684494180063	-8.49729601330219	-9.62740269929126	-11.5413737790029	-13.7717843286592	-8.53245616950561	-12.6714073270781
-5.50255340957106	-8.63541929333254	-5.65616181137379	-5.75627091718532	-12.3447462540706	-5.87762717367378	-11.4420925805394	-7.4851982358581	-4.76695830174374	-5.97649243816254	-6.2023424425025	-5.60672406066403	-10.1504693361005	-5.72973748498198	-6.98939127217495	-5.11837742283064	-11.2204254966162	-8.94587201122054	-8.57892459651368	-5.88938472712181	-5.87634817220573	-7.2358582327378	-5.14345706837287	NaN	-9.27875138003148	-4.96008468335788	-5.76155392567874	-11.8332031943212	-6.25725909498892	NaN	-13.090715894845	-10.3898705811307	-19.3448377331517	-16.1187711381942	-15.0585480101308	-9.91170291104565	-14.2202741313286	-15.953097018092	-9.2841846305148	-15.8682319775576	-15.7763230307923	-20.2034377853996	-15.1269896414942	-19.0586275641727	-10.8687190568675	-12.0552753329505	-13.7175718056267	-17.102891725312	-10.6709898941895	-14.9112419406086
-6.82377839751825	-10.2204383702556	-6.96932791651524	-7.29614510093866	-14.8816492565548	-6.94374903544731	-13.4721613478778	-9.02085810359381	-5.87749738219895	-7.27359432150313	-7.784622734701	-6.94999005960645	-11.961047571199	-7.24685047305636	-8.77775381836538	-6.5499493820953	-12.7693922791957	-10.4345369501377	-10.2781243597347	-7.49194502081816	-7.56425016557858	-8.78055355847505	-6.57182736976463	NaN	-11.1844284077079	-5.9624769894535	-6.95124097036992	-13.7646962083143	NaN	NaN	-15.5188464478989	-12.8776473007235	-21.4413280875097	NaN	-16.9562036802165	-12.0251750945758	-16.9860514074971	-18.3757237772463	-11.2180911047914	-18.8885295733382	-18.0585262614029	-23.0589279818844	-17.4602692478861	-21.5561608933681	-13.4240199492647	-14.261174790564	-15.6510745845265	-19.0178794318591	-12.6110344827586	-16.9569350152155
-8.29741095477717	-12.0675997959982	-8.50899789534327	-8.9060639321075	-17.3055264693466	-8.47547578241431	-15.9611253103408	-10.9505246850396	-7.38049250535332	-8.8641380896027	-8.36135835457246	-8.61960362443219	-14.0658522354137	-7.9778489148581	-10.5773673557065	-7.89625713005714	-11.7746403354612	-12.6907583980016	-12.6039129361535	-9.20362907155806	-8.96125081919436	-10.3120151910388	-8.03215475462742	NaN	-13.0145301608149	-7.47369251529327	-8.99075389955117	-15.5497027972028	-8.16933515085067	NaN	-17.7605827936794	-15.1468338764404	-23.6422084943454	-20.4338125249302	-18.6469520249221	-13.7944511628118	-19.4862580113471	-20.5389861703678	-13.2602486262419	-22.1807811010169	-20.3780620705442	-26.3576666705347	-19.8885973689087	-23.3486596287713	-15.2238063701234	-16.6572351046917	-17.3479835190885	-21.0637671637961	-14.9324528379434	NaN
-9.6298589614783	-14.0692514611647	-10.2301400768184	-10.6072717294223	-20.1284949722726	-10.005897048171	-19.1783693017966	-12.7875682415046	-8.4835748031496	-10.5173776271186	-9.99993219563075	-10.0571654393553	-15.908524330369	-9.55079040622299	-12.5544612620712	-9.36405734780346	NaN	-14.9472660079483	-15.0614191923217	-11.0817494292028	-10.3750014507967	-11.8330930130482	-9.98181439894861	NaN	-15.2041353050213	-8.92678165749058	-10.4572271065148	-17.7557820738137	-9.50242218041162	NaN	-20.2086186882867	-17.2515516289264	-25.557721010333	NaN	-20.3548758344459	-15.456311660295	-21.8605372410876	-23.3872159461581	-15.1267899249714	-24.5788251633428	-23.0517912981923	-29.3042478054158	-22.1667085668988	-25.1090918293215	-17.1912171241402	-18.6532709469856	-19.4957162064854	-23.219152755775	-17.2808916256158	-21.2378520162472
-11.2121890553288	-16.0532827450427	-11.745579099191	-12.4585990270703	-23.0107165924202	-11.6153482699099	-21.7284567937603	-14.7035533935337	-10.0672515337423	-11.8194914285714	-11.7031356768893	-11.5757498302057	-18.3717449623137	-10.833636	-14.5205280864512	-10.7876214508174	-13.0395712362678	-17.1830823735689	-17.1561760723106	-12.3481663157066	-11.7614717631269	-13.8684780848442	-12.1437585144342	NaN	-17.240449909436	-10.298009988692	-11.9916118936498	-20.1724939467312	-10.9224793171421	NaN	-22.098826294092	-19.2442335978943	-27.5384616365409	-24.2357838373095	-21.9760229065519	-16.6341953661601	-23.2783971800269	-24.7593437979424	-16.8422202157117	-26.7040812541356	-25.0053087551313	-30.7842308152716	-23.6631678382318	-25.6421921143017	-18.7553556265759	-20.477502633071	-21.3847030969352	-24.5791329509128	-19.3301901056287	-22.9297894463244
-12.4095211843028	NaN	-13.4305465265767	-14.003064588419	-25.154453078203	-13.1953282552183	-23.7150246611782	-16.6290324865154	-11.5612118226601	-13.4537980297107	-13.1802019627752	-13.2592430524755	-20.2089758978633	-11.7891766917293	-16.0848878625001	-12.5867596282816	-14.4348834865921	-18.8587096270869	-19.3515388487909	-14.2760521609538	-13.4674646746467	-16.3388232099417	-13.9419385513998	NaN	-19.0789306419873	-12.0464725206976	-13.769395028112	-21.3337555886736	-11.8591103410244	NaN	-23.4621624736939	-20.78057356236	-28.1098245260186	-25.3103989242492	-23.3977270537173	-18.4684123790029	-24.7776031624777	-26.2721310016792	-18.3752259066482	-28.1582448815542	-26.6350773411371	-32.2219041375197	-24.8642960662526	-26.9694767835924	-20.5859434739496	-21.4966899334238	-22.3984869173043	-25.9008332890989	-20.8828660384776	-24.6004754865269
-13.864755752302	NaN	-15.1745306024236	-15.800318249219	-28.0528594881287	-14.9726688836298	-25.7289948651134	-18.6841629511428	-13.1875386949924	-14.7582072928177	-14.23576957362	-14.8610761954354	-22.0791228182055	-13.0068548521449	-17.5837072512469	-13.9600792333253	-17.1463403424162	-20.6069047620936	-21.8377748763842	-16.0304934877542	-15.0779497992782	-18.6039237981398	-15.300070379034	NaN	-21.2059062540543	-13.5659285714286	-15.6340914484757	-22.8164892086331	-12.7923703539269	NaN	-24.2276795185519	-22.3998736290479	-28.9171878195912	-26.3814353329664	-24.2542864311645	-19.6591046502215	-26.1761383473117	-27.9220629458062	-19.5750964603774	-29.1786500522108	-27.9601968507926	-33.6625913013475	-26.2648488471083	-28.3759231980086	-22.050015406585	-22.7358293433366	-23.6315459617518	-26.5843510937744	-21.945054802062	-26.0156582382937
-15.0520691640331	NaN	-16.4362687115326	-17.2543588629831	-31.4662625330795	-16.0898391019093	-27.721292440713	-20.3683959559896	-14.21248676345	-16.0213969975787	-15.5045165734528	-16.2323828869441	-23.6541030681199	-14.3339788069074	-18.9157764642834	-14.9167810038635	-18.7092364873732	-22.133453786263	-23.7507000311104	-17.6322339791356	-16.1998061380614	-20.5066299792033	-16.691821391924	NaN	-23.6574940046351	-14.838640836446	-17.2782418577342	-24.3291643781875	-13.9912073046709	NaN	-25.6104981029774	-23.867717028875	-29.6296921641791	-27.5550491129216	-25.1397207295368	-20.8342183889602	-27.3292409595049	-29.0658431310261	-20.8219340652237	-30.5056773666786	-28.7841522873158	NaN	-27.3581109474718	-29.6774078675953	-23.4562056473575	-23.5817807509072	-25.1112363361147	-27.8950212038737	-23.3030275141175	-27.2717536044085
-16.4867929287336	NaN	-18.2146275465487	-18.7999792950211	-34.3272073014038	-17.5884243526744	NaN	-22.3345576783668	-15.3675128205128	-17.158774727133	-16.5304153742648	-17.9512996903441	-25.4485151754991	-15.1749009471192	-20.4277908864924	-16.4660308489216	-20.5761123251748	-23.8913459332133	-26.1772298756501	-19.8565281255111	-17.7981048461316	-22.2618920053946	-18.4818864532615	NaN	-25.7470616838288	-16.2847980981866	-18.7702597158584	-26.5090564714135	-14.5987051953986	NaN	-26.374955468235	-24.6721172019664	-30.2992375286799	-28.8567955921663	-26.4176955138024	-21.8853459796338	-30.8693488968127	-30.5206705010435	-22.0265756284503	-31.5214486529105	-29.8564512398155	NaN	-28.2034710714725	-30.8367261763568	-24.5159194950836	-24.721190360905	-26.7044759810851	-28.8963730196601	-24.2522762167777	-28.7058952326709
-18.304574070243	NaN	-19.92577417464	-20.8127346471523	NaN	-18.5581781132903	NaN	-24.337586598625	-15.7883667296786	-18.0774302711586	-17.1601986565765	-18.856506950301	-27.1435794252652	-15.7480071193866	-21.6816957113959	-17.7573276583378	-22.0707540251748	-25.9858682697664	-28.3195174008385	-21.6448404183817	-18.5706316628692	-23.5001419156811	-20.0049803727828	NaN	-27.364072207861	-17.2998791035827	-20.679873637808	-27.6442105263158	-15.2518243191679	NaN	-27.272949900274	-25.3305254854369	-30.7177555825024	-29.1643945215553	-26.6326607013585	-22.6907999984456	-31.6105718636722	-30.8954115353279	-22.605396870338	-32.2946976604001	-31.0582109585251	NaN	-28.7449261211281	-32.6613035698912	-25.003438292076	-25.5822042803189	-26.7931977569302	-29.1284191507682	-25.0505104652914	-29.3892586472984
-18.9884178212468	NaN	-21.257623399547	-22.1642738303174	-35.5918864685187	-19.6678910744125	NaN	-25.9585668095032	-16.7755861321777	-18.8207682490272	-17.9453315993295	-20.0274155364517	-28.204827643608	-16.1140044799377	-22.7154513601085	-18.678490611072	-23.4944757856871	-27.123986448578	-30.2761828028064	-22.9988300340241	-19.6539544196578	-24.8868184149469	-21.1810291728326	NaN	-28.7424449295637	-18.6539557325672	-21.6327549915236	-28.8857730545081	-16.1285519852205	NaN	-28.5613164301054	-26.1556392359391	-31.0174466822514	-29.793557312253	-27.149681596576	-23.7705009232068	-30.3189881444094	-32.1881688729094	-23.5455035763542	-33.2179227339293	-31.6702407171104	NaN	-29.5095241793805	-35.4238924675163	-25.8159778395591	-26.8974792803189	-27.6932407454268	-29.9204951049726	-26.2013121563046	-30.634463279121
-20.1581471964486	NaN	-22.5036277685656	-23.3919563254285	-36.5513272797315	-21.2581209424903	NaN	-27.7267564373379	-17.1508539325843	-19.5961689694971	-18.4267474553412	-21.2162273272604	-30.1728455996157	-16.5480429899303	-23.6804277672538	-19.7161139439604	-25.2053898043704	-28.6108653479541	-32.3262050640657	-24.1218871902684	-21.1373386989434	-26.5177589134126	-22.6917346542172	NaN	-29.9588075469075	-19.9749506252919	-22.9254844252513	-30.2787405340773	-16.4313605155153	NaN	-29.3787009352323	-26.8688381987475	-30.9644548001034	-30.6440427018634	-27.979522384351	-24.249513579235	-30.3286913705604	-32.87808521266	-24.1831810667229	-33.3340272692627	-32.3051811684987	NaN	-30.4705471086517	NaN	-25.8488370024335	-27.2428871231043	-28.3485262432956	-31.0044124126649	-26.8074839941593	-31.4296662819815
-21.1995358501616	NaN	-24.0363163383931	-24.6354383485407	-36.9154194207194	-22.4555175989042	NaN	-29.1853493985731	-18.2598549329667	-20.9259904225352	-19.7931529768029	-22.3877093141202	-31.1059637616722	-17.1426446142378	-24.7550720759025	-20.538417922462	-26.1257665206766	-29.7166486508328	-34.1902511449173	-25.4742806298533	-21.9999463074429	-28.4215200887145	-23.8800906852946	NaN	-31.4025430650245	-21.1974152132271	-23.928749591615	-31.0415625	-16.6447387831592	NaN	-29.5383238534033	-27.5480669359741	-32.0513230490963	-31.285182293532	-29.1505086761805	-24.7914224325179	-30.1101778674246	-33.3476598778238	-24.527065265939	-34.0106551948909	NaN	NaN	-31.0574733433819	-33.6692581137962	-26.6684505794399	-27.3630655973394	-28.8480532903245	-31.6578418725667	-27.920682834407	-31.711586012721
-22.7604046674566	NaN	-25.1237755883179	-25.6678747550726	-38.0319986299166	-23.6391414075481	NaN	-30.5977293847093	-18.7641393961983	-21.5067882745826	NaN	-23.1303696677042	-31.7894935254275	-17.5573759278897	-25.6467512101835	-21.5690672118847	-26.9214805035155	-30.6614651373298	-36.317878714496	-26.9014616338339	-22.611207284789	-29.6212952720785	-25.2618127370944	NaN	-33.6401882897632	-22.2303969555035	-25.4027895428643	-31.681904042312	-17.1996609912212	NaN	-29.904752870087	-28.0512192927763	NaN	-31.9330165844913	-29.8204096331859	-25.4378433889602	-29.6138920184421	-33.8875353496899	-24.841656426905	-34.0023766299866	NaN	NaN	-31.6589970695971	-37.2953316393512	-26.9671992909469	-28.2252612146255	-28.8939798198237	-32.6280693981298	-28.5403064463568	-32.4629520837211
-23.5463418558913	NaN	-26.2811937622082	-26.88336354023	-37.1886885651896	-24.5132340744463	NaN	-32.115061604728	-19.7041096173733	-22.4938019979886	-20.7502683154413	-23.3609870255137	-32.7074154696479	-17.6002862371889	-26.1523735569048	-21.5622895747046	-28.5794501384156	-31.9816849589651	-37.7661609971518	-28.5230444964871	-23.2724965947646	-30.2522325648833	-25.8709161043154	NaN	-34.8392642705915	-22.7744283655825	-27.0086607022984	-32.6779960861057	-17.3700535077289	NaN	-30.4191518510259	-28.455010849211	NaN	-32.4936917479357	-30.2247072516754	-25.9825319506816	-29.9662357713695	-34.4145380402372	-25.4798925291735	-34.6961737221377	NaN	NaN	-32.5461235704473	-37.8356823338764	-27.7430675610316	-28.2569565796174	-29.6769969449116	-33.1263713998124	-29.0763092080333	-33.5693617248128
-25.3364350416805	NaN	-27.513149354739	-27.7946712995828	-37.1188027587698	-25.8284184413683	NaN	-33.0953806989123	-20.7432439115774	-23.29970332239	-21.5329963987728	-24.2848693695634	-33.0169830935479	-18.1674251804026	-27.0618612512961	-22.2867115643441	-28.8876238047667	-32.7484938433848	-38.7931025134584	-29.2041170532087	-23.8457671980178	-31.2705634674923	-26.594242983428	NaN	-35.1801658276071	-23.5182083267994	-27.9807066254814	-32.903053009167	-17.5460182810354	NaN	-31.4016678278965	-29.6342475003623	NaN	-33.0635616343967	-30.4497793941135	-26.2234749069208	-30.1288146838808	-34.8365665578002	-25.7296558074707	-35.0434441936017	NaN	NaN	-33.1571100893187	-38.0606753378436	-27.9202902493525	-29.1060130853504	-30.1598645426497	-33.4272380362772	-29.2459837728195	NaN
-25.5185928546514	NaN	-28.0744601890849	-28.9264388513059	-37.7801198512374	-26.6689350484541	NaN	-33.526268941538	-20.8761997772001	-23.9243490288154	-21.8070393706966	-25.2476595382413	-33.2890779644699	-18.6687980251346	-27.2186533236429	-22.8264726945358	-29.1822482314852	NaN	-39.0512667498352	-29.7209066657591	-25.0621282418334	-32.1029664366627	-28.0101943031723	NaN	NaN	-24.1459392412567	-28.4745971831333	-33.2823529411765	-18.1396150313979	NaN	-32.2072795698815	-29.5254911547712	NaN	-34.0629272492467	-30.9724168430285	-26.2693397918379	-31.154587296705	-35.2366338464928	-26.3886604717573	-35.6031614952275	NaN	NaN	-33.4303101156332	NaN	-28.2213834342611	-29.4631769547375	-30.779656961643	-33.6042155057365	-29.9392776399833	NaN
-26.6021270893092	NaN	-28.5705114074212	-30.0710646672214	-37.1871031831926	-27.7546957268395	NaN	-34.4860661613076	-21.3032204319506	-24.3446790987868	-22.6500965563059	-25.9691621596209	-33.5959126772405	-19.502712034384	-28.1730402784153	-23.2161448421122	-29.5316287500895	NaN	-40.2033649190051	-30.5328312896562	-25.8202469721286	-32.8784940314704	-28.7239547501654	NaN	NaN	-24.7770367936613	-29.3479866684057	-33.4216252319109	-18.4148538104547	NaN	-32.7890261486302	-30.3039351829458	NaN	-34.5315231835909	-31.6357052169786	-27.1313925401643	-32.5641171773194	-34.8944622500106	-27.1934778202869	-36.3399283512177	NaN	NaN	-33.037376460018	-37.9054238889023	-28.4488528523676	-30.1123298237972	-30.9395567222176	-34.1356060778232	-30.4767356712136	NaN
-26.9996742772319	NaN	-29.4980674545132	-30.8328714203446	-37.9136161381231	-28.3340243658649	NaN	-35.3031618306016	-21.9129387755102	-24.7780961006289	-22.8911970905777	-25.9994013687748	-34.232189504819	-20.2381192609183	-28.3139539372957	-24.0263034195357	-30.2721581237134	NaN	NaN	-31.3160025741769	-26.7025005426525	-33.0745900207978	-29.3653226924855	NaN	NaN	-25.199725401553	-30.0561722027719	-34.0681854114265	-18.9798506173708	NaN	-32.6663510015177	-30.6639352362799	NaN	-34.7760166580647	-31.9004168951816	-27.5534438217045	-30.4301407662621	NaN	-27.7500712170567	-36.7066938879295	NaN	NaN	-33.3375776243583	-37.9580797724805	-29.0184270152849	-30.6341401734742	-31.5336153093194	-34.2189566982538	-30.7245591282684	NaN
-28.363293727549	NaN	-30.9449720752763	-32.1158546509428	-38.2184864666495	-29.3943090831656	NaN	-36.4525889049359	-22.5980980735552	-25.1910231664964	-23.7574333772958	-26.2648173151902	-34.4804490755906	-21.0849307228916	-28.9521172775191	-24.2873022727814	-30.7976444831373	NaN	NaN	-32.2180497039513	-27.8715024401857	-34.4269437316901	-30.323545093984	NaN	NaN	-25.6628401212498	-30.6941494615361	-34.7703309243058	-19.7781488287552	NaN	-32.6581551696829	-30.8841205016444	NaN	-34.7610494752624	-32.4764763960465	-27.5752675292164	-29.9571954444422	NaN	-28.1315206538809	-36.6453171854747	NaN	NaN	-33.8903148037458	NaN	-29.216032796519	-31.1475538455363	-32.37661999781	-34.7220013123728	-31.0279993171731	NaN
-29.3238010589273	NaN	-31.5458890374332	-32.9676223736659	-39.2368789453739	-29.4325549965302	NaN	-37.3522432263609	-22.7804208671131	-25.4862507140417	-24.458601502529	-27.1405267197334	NaN	-21.6050798045603	-28.8380339688042	-24.3931465498172	-31.8661292517718	NaN	NaN	-32.8855103869383	-27.3918049830916	-34.3579402560455	-30.8249361791475	NaN	NaN	-25.9913812199037	-31.4516298539693	-35.2064516129032	-20.0705683926555	NaN	-32.9531328947127	-30.6012284943522	NaN	-34.9611875215756	-32.765557033356	-27.6458005318173	-31.1647610217005	NaN	-28.0144059622005	-36.0771682426778	NaN	NaN	-34.1569065022459	-38.5336396883166	-28.8843916722645	-31.3961287558434	-32.6994345702413	-34.8133867864179	-31.1479575596817	NaN
-29.7963432097125	NaN	-32.5546496449984	-33.5618701483631	-39.8716219443105	-30.0319497674349	NaN	-38.0489643756536	-22.8855612634502	-25.9764546534653	-24.5532308735501	-27.8681948415941	NaN	-22.000719187436	-29.7482085758175	-24.9010880756426	-32.0840701131329	NaN	NaN	-33.738068435762	-27.9859350444785	-35.2986100308063	-31.4065954916004	NaN	NaN	-27.0368478674489	-32.7702317885402	-35.6709883103082	-20.4955914878492	NaN	-33.5271481858617	-31.3048927214617	NaN	-35.4390319934372	-32.796424444806	-27.9275412306868	-31.5348093946565	NaN	-28.7532976190784	-35.8668562518137	NaN	NaN	-34.0440037124295	-38.6421387680709	-29.4494010555709	-31.8230932346635	-33.6489848066793	-35.1257835111016	-31.5126377532883	NaN
-30.6166245240025	NaN	-33.1999933570266	-34.7044846252174	-40.9939768530451	-30.8075002738226	NaN	-39.5922129181729	-23.2581562829989	-26.1782136918304	-24.6218700146417	-28.4033930921507	NaN	-21.8003397626113	-30.2627603051288	-25.4755520692111	-32.5323849062464	NaN	NaN	-34.427984752741	-28.7495856515776	-36.6221537439814	-32.0992570002373	NaN	NaN	-27.3949057828963	-33.4437056768681	-36.4599532241898	-20.6949716994293	NaN	-34.1609008537477	-31.8191732215426	NaN	-35.9919793955549	-33.4941444400918	-28.3813080161113	-30.0714209079882	NaN	-29.1255862912445	-36.2487592644184	NaN	NaN	-34.5104205390766	NaN	-30.2264878191939	-31.6824278345612	-34.1185599986838	-35.1739141438803	-31.7051220739995	NaN
-31.1689300911854	NaN	NaN	-35.1083982940607	-37.5857217697187	-31.6506645183175	NaN	-40.0318623857884	-23.331301340861	-26.0706460273973	-24.6067190167973	-28.7174628724652	NaN	-21.4551355140187	-30.0567134985974	-25.6983872843513	-33.4784132357709	NaN	NaN	-34.6973912792346	-29.260812495093	-37.0211908591448	-32.3131971069145	NaN	NaN	-27.9972862796834	-33.8681653282645	-37.2573842514363	-20.3275734729564	NaN	-34.2977755897708	-32.5106733862003	NaN	-36.0413377926421	-34.1893169220592	-28.6619167249506	-31.6366181947251	NaN	-29.4993217730688	-36.3676680569498	NaN	NaN	-34.984515973478	-39.2891543844492	-30.2660549300178	-32.2229179049976	-34.1479121906246	-35.6547246002958	-32.0094415624046	NaN
-32.5843697943394	NaN	-34.6090909090909	-35.8649144646084	NaN	-33.1124568237386	NaN	-41.0361054989938	-23.4284544456641	-26.6185253412463	-25.8698891095475	-29.7454235102156	NaN	-21.9490723204995	NaN	-26.0083940007466	-35.1112691128555	NaN	NaN	-35.855545859718	-30.2563552764196	-37.8659725921012	-33.3714301552204	NaN	NaN	-28.3145369919689	-34.7551010787661	-38.1508363636364	-20.6430730593071	NaN	-34.1332635357349	-32.5437871596966	NaN	-35.9892484859441	-34.8105354934428	-29.1233894640455	-30.5020001999308	NaN	-29.8476479821269	-36.5093695087154	NaN	NaN	-34.7054794793598	NaN	-30.6167359492949	-32.2069747033548	-34.6153015405169	-35.6243371683365	-32.3026305739638	NaN
-32.8090487036434	NaN	-35.7770257507199	-36.6326410837694	-35.0738007041788	-33.6637186069326	NaN	-45.4596201474005	-24.0091321695761	-26.9457705154639	-25.7596314759597	-30.3207623585364	NaN	-22.4075946930281	-29.6411188608905	-26.5472700795503	-35.6654410973642	NaN	NaN	-36.3952454496631	-30.6268094771498	-38.3831177881831	-33.9207332492573	NaN	NaN	-29.3492593984962	-35.5430080740357	-38.7260672614962	-20.7048773458099	NaN	-34.4063296532799	-32.9306294081535	NaN	-36.5036882829772	-35.3258014933651	-28.9895986693681	-30.0975723289631	NaN	-30.1078587897171	-37.0102692426156	NaN	NaN	-35.3980224539185	-39.1519419572648	-30.5258326124331	-32.3804808235288	-34.9128371201031	-36.2029199556074	-32.7752195708066	NaN
-34.1447990730323	NaN	-36.640830323908	-37.7204148867271	-35.0376754837943	-34.1592185314685	NaN	NaN	-24.1935168153741	-27.4121640944882	-25.8488784178558	-30.6006663035707	NaN	-22.4288268453911	-30.2125286183897	-27.0222646492893	-35.8957055514318	NaN	NaN	-37.1529827220791	-31.3584466047983	-38.832482252142	-34.2679774365924	NaN	NaN	-29.638604015368	-35.8125784753026	-39.105	-20.8751811048519	NaN	-35.3241025583903	-33.1105502165164	NaN	-37.0467574008367	-36.4193424157804	-29.42805317917	-30.8466122490297	NaN	-30.2465526509092	-37.3597542604641	NaN	NaN	-36.1891084442983	-39.9008753428351	-30.5598301931339	-33.4652907489658	-35.8549446986847	-37.3490208750885	-33.3341751957042	NaN
-34.8321310009655	NaN	-36.7519812306382	-38.4303685261918	-35.6185159429792	-34.7293969223183	NaN	-42.6209803425781	-24.4767322720695	-27.892101097158	-26.1094980197238	-30.9774910936311	NaN	-22.4852855917667	-30.5494794931008	-27.3787599722272	-36.7655752222628	NaN	NaN	-37.7506330612889	-31.8863564804284	-39.1329851913584	-34.6709547030213	NaN	NaN	-29.8560415282392	-35.9525379456285	-39.1761226725082	-21.1613440134921	NaN	-35.8356528379311	-33.4068370845799	NaN	-37.9284686055357	-36.6634426658446	-29.6247849697162	-31.0559745486904	NaN	-30.6501402244591	-37.8906685821164	NaN	NaN	-36.8032855297808	-39.6853326234965	-30.8251890370626	-33.7980380736796	-36.623064272294	-37.8720430526132	-34.2312236378658	NaN
-35.7703020804807	NaN	-37.4207296545248	-38.9548581653971	-36.2254071103462	-35.3601460709341	NaN	-43.2712407528152	-25.0275732160974	-28.3398320234604	-26.1825750243468	-31.6260376985071	NaN	-22.8043998144712	-31.0875444381182	-27.8883607352459	-37.3760874616803	NaN	NaN	-38.2740593685799	-32.4047474174834	-39.6879187728177	-34.9882540377292	NaN	NaN	-30.3503878051057	-36.897515621089	-39.7970758245495	-21.7373794696607	NaN	-35.9101657719133	-33.444649375559	NaN	-37.9314060817584	-36.6586186114927	-29.5392817975294	-31.1532851912385	NaN	-31.0696362515017	-38.2159405435487	NaN	NaN	-36.7024814795979	-39.2818137500586	-31.1700112291209	-34.065348113336	-37.0385527502475	-38.1768859846375	-34.3179760492733	NaN
-35.8719450762004	NaN	-37.9800670371781	-39.5508245927401	-36.5635859201842	-35.9551920541291	NaN	-43.6465044639882	-25.5113743372216	-28.2477728827038	-26.4247449040074	-31.9914422123918	NaN	-23.3587023121387	-31.0745846181548	-28.2213473671227	-37.9977409949345	NaN	NaN	-38.9310685983909	-32.6141785003524	-40.4583661459123	-35.3707287228666	NaN	NaN	-30.6457033856602	-37.4208857002252	NaN	-22.071408646914	NaN	-36.4117956062823	-34.3064091061266	NaN	-38.4283896745702	-37.3811536396857	-30.0677613256542	-31.5113543380128	NaN	-31.7204264831713	-38.4188220016343	NaN	NaN	-37.367979563567	-39.680527321429	-31.4264446399814	-34.4634549074569	-37.527309975681	-38.5651257334904	-34.9449737587415	NaN
-36.1535393056368	NaN	-38.011292147481	-39.9014414388955	-37.2655017988653	-36.9026590909091	NaN	-44.0747391476243	-25.485873015873	-28.3435552040816	-26.8687020728768	-32.8227415984796	NaN	-23.4202736289382	-30.8658879611996	-28.2230267692911	-38.4585539187904	NaN	NaN	-39.7835802213411	-33.3254758747208	-40.7893236988575	-35.9716278000802	NaN	NaN	-31.2617291714747	-38.0040463876198	NaN	-21.4938983043611	NaN	-37.1174545177336	-34.426696547844	NaN	-38.8920050654284	-37.7251996292099	-30.1472651314429	-32.2249458804142	NaN	-32.0968117402162	-38.973291028183	NaN	NaN	-37.7889228124463	-40.024617051684	-31.3059037056099	-35.0836487415096	-38.0046831818069	-38.6031913664186	-35.1711213735784	NaN
-36.8246670942435	NaN	-38.3210327942787	-40.5665767021483	-37.7272845921167	-37.6960853378139	NaN	NaN	-25.6814105263158	-28.6212351364764	-27.1549835036392	-33.4888819030908	NaN	-23.4884682539683	-30.8969006354708	-28.6853850686161	-38.7051801957441	NaN	NaN	-40.0610935878813	-33.8934410146497	-41.4145817174515	-36.5925036711603	NaN	NaN	-31.9428712969059	-38.1884858132312	NaN	-21.8798453510099	NaN	-37.2625690886677	-35.032369386291	NaN	-39.0669550772786	-37.8253466915888	-30.5250542733139	-32.8807290439967	NaN	-32.573664027945	-39.895264572176	NaN	NaN	-38.1916628821536	-39.6729137589062	-31.6476634071024	-35.7010690690513	-38.7022336064858	-38.8878783467308	-35.8559787778028	NaN
-37.0358448763274	NaN	-38.4780590508763	-40.6952438518973	-38.4577516618483	-38.377601711406	NaN	NaN	-26.2798234086242	-29.4377401634877	-27.9276668320279	-34.2230328808188	NaN	-24.0245255881139	-31.1962339688042	-29.0870664387126	-39.8448128777052	NaN	NaN	-40.3689284117021	-33.7481986535629	-41.9012717508056	-37.0848505069255	NaN	NaN	-32.3165860981629	-38.2992629914477	NaN	-22.5146406564914	NaN	-37.618667939675	-34.9533193596091	NaN	-39.3742213999383	-37.9945852775452	-30.1523795121343	-31.363872203333	NaN	-33.1015024610918	-39.6979091292969	NaN	NaN	-38.5973073973367	-39.754031056252	-32.1864072903746	-35.8905973116778	-38.6841654670105	-38.8128844171476	-35.8617195742339	NaN
-37.313511560834	NaN	-39.0132314102336	-41.0622502943414	-39.1435184349166	-37.8679180960549	NaN	NaN	-26.90333240805	-30.0220016326531	-27.8327731278248	-34.8227910138226	NaN	-24.1910205158265	-31.7356803973756	-29.7223907788885	-40.5440402647178	NaN	NaN	-40.724239178682	-34.2418777499589	-41.9880841661894	-37.3898706066442	NaN	NaN	-32.7367843679377	-38.3788959770246	NaN	-22.7287787365029	NaN	-38.4575565257901	-35.3527093089663	NaN	-40.2362006688963	-38.8612696963385	-30.7192163866719	-32.7156629811133	NaN	-33.3760616439016	-40.2748504722872	NaN	NaN	-39.1667030929201	-39.9929216571765	-32.6146425513369	-36.4872778127597	-39.1983617938861	-39.3328466435825	-36.3829247510806	NaN
-37.9093273747168	NaN	-39.3243684225059	-41.3919282647114	-39.9081013875103	-38.2176064593301	NaN	NaN	-27.3674518736223	-30.7105592980257	-29.1173826306942	-34.6681429299757	NaN	-24.5170963551764	-32.7195079694875	-30.0039189579615	-40.8323487382183	NaN	NaN	-41.1935142073327	-34.549650476011	-44.9207089660911	-38.0212479893422	NaN	NaN	-33.2070186869146	-39.1453174129196	NaN	-23.3754617194646	NaN	-39.2503540638362	-35.5498076906771	NaN	-40.457480241102	-39.3390908487478	-31.0494902732332	-31.7268466558145	NaN	-33.6066080609967	-40.2811811625151	NaN	NaN	-39.8069201360079	-39.9759122685802	-32.9045799338191	-37.225841393721	-39.6724202052959	-39.5865007199	-36.6125646465621	NaN
-38.135710242805	NaN	-39.289621713693	-41.4613895922294	-40.5001015244318	-38.7377429196446	NaN	NaN	-28.1878062353336	-31.564588579627	-30.0173608372131	-34.933393265672	NaN	-24.814052025417	-33.3203537623906	-30.4556659952536	-41.1158914862989	NaN	NaN	-41.4053228736206	-34.8571768901789	-40.9231855679131	-38.102140859676	NaN	NaN	-33.710417724781	-39.5363517745828	NaN	-24.5317100876022	NaN	-39.45505491085	-36.1033007239107	NaN	-40.4060287586148	-39.6168105104346	-31.088069926177	-32.3408671967868	NaN	-34.2536871445054	-40.6308438328144	NaN	NaN	-40.0967274334328	-39.7738371695148	-32.5357685531823	-37.7014080950328	-39.7897041193296	-39.9237953565503	-37.1524338251043	NaN
-38.9466457309958	NaN	-39.5178788205858	-41.4918810455853	NaN	-38.9551531699763	NaN	NaN	-28.9809433962264	-32.5404889001264	-30.3427653801731	-35.1976214518851	NaN	NaN	-33.8841968784188	-31.1244200776662	-41.6253428924017	NaN	NaN	-42.0163145693462	-35.377782284294	-41.4285335076822	-38.0831742686446	NaN	NaN	-34.2982278023771	-39.9762064298788	NaN	-23.789276563565	NaN	-40.0178439868849	-36.1850948354794	NaN	-41.1470170297783	-40.1267017495988	-31.4989738546552	-32.6842137382895	NaN	-34.4228631704303	-40.4776721958153	NaN	NaN	-40.6098968096185	-40.7136591731816	-33.0148676461303	-37.8957601903987	-40.1963797956255	-39.9575096831363	-37.3378292615839	NaN
-39.336589955131	NaN	-39.4808215143765	-42.1275377114927	NaN	-39.3181098545455	NaN	NaN	-29.0211571428571	-32.900932536162	-30.7532666680872	-35.6567611682373	NaN	-26.0289880655504	-34.0769089509852	-31.2835245062994	-41.8694281398992	NaN	NaN	-42.5751983102379	-35.974173575502	-41.6498596273697	-38.2590847780306	NaN	NaN	-34.7166181750187	-40.1395098748169	NaN	-24.8883016389081	NaN	-40.0580846544437	-36.4729045394909	NaN	-41.2522848644855	-40.4089922704519	-31.6403248834967	-32.8228046847267	NaN	-34.8439203117034	-40.7623231644602	NaN	NaN	-41.3669262827082	-40.735265205979	-32.9844898702333	-38.1990982562225	-40.6336777665197	-40.523050814836	-37.7780052991605	NaN
-39.8970385024004	NaN	-40.0090873266592	-42.687335555432	NaN	-39.8046561102832	NaN	NaN	-29.4413952033368	-32.5572139013178	-30.8980708250722	-36.3459542403731	NaN	-26.1192402234637	-33.8202479352846	-31.8849133383682	-42.3665558403363	NaN	NaN	-43.3893680080066	-36.4287511752682	-42.095209567543	-38.3419705174584	NaN	NaN	-35.2302159588603	-40.2948547302615	NaN	-26.8568097417837	NaN	-40.7447966710183	-36.9657483875348	NaN	-41.8818012663571	-40.8552356033535	-31.9716330383759	-32.750797211316	NaN	-35.2992784035731	-41.473943476927	NaN	NaN	-42.1231591173055	NaN	-33.7098234858297	-38.7134971871339	-40.9756389126843	-40.698951273042	-38.6034563296864	NaN
-40.4226910473607	NaN	-40.0325143393833	-42.8337105214695	NaN	-39.8770816953317	NaN	NaN	-29.8514691841824	-32.7884555648536	-30.4911241944063	-36.6112766954308	NaN	-26.6409360902256	-33.9536770825766	-31.9809354995157	-42.9568529824923	NaN	NaN	-43.4748405245902	-37.1579611062992	-41.8450365301399	-38.4247917146386	NaN	NaN	-35.4998010989011	-40.7552967365473	NaN	-26.3468746284186	NaN	-41.6789732020116	-37.7131092576854	NaN	-42.8849007505685	-41.495537323232	-31.8037203821265	-32.895652716474	NaN	-35.711947497461	-42.0916756284215	NaN	NaN	-43.1835056156934	NaN	-34.5734425681691	-39.3000481526155	-41.9281243893842	-41.4706246248429	-39.3012627064178	NaN
-39.936826714204	NaN	-40.1710519311475	-43.1785498713651	NaN	-39.8262574558121	NaN	NaN	-30.3498425760286	-32.5000613427562	-31.1313386290612	-36.7619931277671	NaN	-26.5765015140045	-33.807592386182	-32.4770630040662	-43.0736417985564	NaN	NaN	-43.8653041916648	-37.4594640571722	-41.7194105263158	-38.3456688809505	NaN	NaN	-35.8664410235811	-40.9103716918339	NaN	NaN	NaN	-42.4716767567781	-38.2821239289824	NaN	-43.5818805025761	-42.0970703198652	-32.3641553947115	-32.5712702857976	NaN	-36.3438958652869	-42.7691681755021	NaN	NaN	-44.2406869633099	NaN	-34.5924391870352	-40.0093905796488	-42.6552873998074	-42.2871194181594	-40.0825378996151	NaN
-39.961047334929	NaN	-40.1544927728067	-43.3287297350872	NaN	-39.6171072858859	NaN	NaN	-30.4593903743316	-32.8320526224592	-31.9488784007571	-36.6089633560703	NaN	-27.0128017656501	-33.6619858366768	-32.2640097387305	-44.0545609146	NaN	NaN	-44.4316632081345	-36.7046504282136	-41.5327003222342	-38.1989703922184	NaN	NaN	-36.0832334754797	-41.0118035799553	NaN	NaN	NaN	-42.6426876284651	-40.6067635085108	NaN	-44.2802006688963	-42.1435679873634	-32.4043600685568	-33.1518334511047	NaN	-37.0524810093956	-42.7136175490347	NaN	NaN	-44.3814658445675	NaN	-34.3714848937287	-40.4490791112731	-42.9851490744083	-42.6516752486241	-40.6208978084989	NaN
-40.2810738118033	NaN	-40.1305262982917	-43.2859380873161	NaN	-39.4341166835957	NaN	NaN	-30.3269945945946	-32.513015599393	-31.7048021521626	-36.7951435348607	NaN	-27.082171875	-33.6439494384174	-31.9000605402632	-44.1221971774899	NaN	NaN	-44.0386749744547	-36.9894781884997	-41.2537635442603	-38.2517973247368	NaN	NaN	-36.2362301587302	-41.0055481926065	NaN	NaN	NaN	-43.182088276791	NaN	NaN	-44.7154704737184	-43.1399497260715	-33.0058522877366	NaN	NaN	-37.7317861542207	-43.0377289714396	NaN	NaN	-45.0744816441953	NaN	-34.997817468421	-41.1754823290994	-43.4136974080058	-43.2711548816618	-41.4614610735869	NaN
-40.413450467361	NaN	-40.1578600079235	-43.9202917313353	NaN	-39.7534583321537	NaN	NaN	-30.7178871915394	-32.5341239882314	-32.4663389092507	-37.2832115055666	NaN	-27.4826354292624	-33.9287385005262	-32.2405213381788	NaN	NaN	NaN	-44.0682355886208	-37.4204803688784	-41.5767165657309	-38.4375873239533	NaN	NaN	-36.3383201213135	-41.0964895072271	NaN	NaN	NaN	-43.6240273915107	-39.9083358831417	NaN	-45.1164711620094	NaN	-33.2897393621146	NaN	NaN	-38.1119930309999	-43.6939743598143	NaN	NaN	-45.2133920194171	NaN	-35.3554178438148	-41.661717866065	-43.7309187556629	-43.5916845551797	-42.0693718488146	NaN
-40.6681539827208	NaN	-40.5256034878231	-44.3114556371766	NaN	-40.4457678471835	NaN	NaN	-30.7943154848046	-32.2019557252849	-32.510328870583	-37.4113270215523	NaN	-27.4937082262211	-33.641235655856	-31.9545561151378	-44.2454009558281	NaN	NaN	-44.2502062262733	-37.1453161408019	-41.6947559808612	-38.7777824144758	NaN	NaN	-36.7378602422751	-41.7016752987471	NaN	NaN	NaN	-43.829078475752	-39.9621703541937	NaN	-45.0053812026483	NaN	-34.3187296518849	NaN	NaN	-38.3765139674368	-44.2763859815435	NaN	NaN	-45.262127479054	NaN	-36.0315879220699	-41.6211706943596	-44.0216038634388	-43.6559799766445	-42.4056145839391	NaN
-41.166802927639	NaN	-40.6376600309624	-44.1644701579301	NaN	-41.179304050534	NaN	NaN	-31.1655905156191	-32.8263556435644	-33.5382195041288	-37.6669783615955	NaN	-27.9175357698289	-33.8939850165829	-32.3537491448181	-48.604632433468	NaN	NaN	-44.6134456096104	-37.1814301666063	-41.5521903302956	-39.2980009391363	NaN	NaN	-36.9398495140742	-41.4621104237991	NaN	NaN	NaN	-44.3510421621925	-42.2693913492243	NaN	-44.9836298364579	NaN	-34.5947502430903	NaN	NaN	-38.9762791638616	-44.8577267633783	NaN	NaN	-45.7980310776942	NaN	-36.0609849210795	-42.1832580020018	-44.3311404668516	-43.6099350626936	-43.1033485323454	NaN
-41.0115530544291	NaN	-41.1267071466402	-44.2340932083341	NaN	-42.000476546423	NaN	NaN	-31.5118326359833	-33.0997526806693	-33.7116607566238	-38.0364018586954	NaN	-27.4988669724771	-34.1412984849332	-32.2157102270785	-45.2510094909887	NaN	NaN	-45.2230275437799	-37.0448299620049	-41.4370557684424	-39.2677913797611	NaN	NaN	-36.9592077326343	-41.995931838851	NaN	NaN	NaN	-44.5692154351054	NaN	NaN	-45.3706316652994	NaN	-34.5621518995985	NaN	NaN	-39.2072962848898	-45.2849189067338	NaN	NaN	-46.0755430749855	NaN	-36.1395556286868	-42.6212560562252	-44.6390478993397	-44.2063072151597	-43.1882245360446	NaN
-41.3107624265147	NaN	-41.2071886011034	-44.4261716062515	NaN	-42.0369336224844	NaN	NaN	-31.962814953271	-33.0468268322981	-33.8149652198021	-38.3563694807128	NaN	-27.8168805668016	-34.2699767340775	-32.6335293327983	-49.1851846588956	NaN	NaN	-45.6939941273066	-37.5222105271977	-41.2212064777328	-39.7056599832876	NaN	NaN	-37.4496089528518	-42.3942415551072	NaN	NaN	NaN	-44.7043299656196	-41.8850219620881	NaN	-45.7308053714563	NaN	-35.1301204707583	NaN	NaN	-39.4701461933821	-44.6270338452551	NaN	NaN	-46.2464016390734	NaN	-36.0233319286064	-42.5402391687571	-45.1419014526359	-45.0333229021754	-43.132938910025	NaN
-41.9976475799746	NaN	-41.2711618052661	-44.8322804234546	NaN	-42.5732372931946	NaN	NaN	-32.1302804428044	-33.7349093907245	-33.8297254340949	-38.8684722882249	NaN	-28.5309257083621	-34.185345617483	-33.2716989915848	-48.7481243519887	NaN	NaN	-46.577099583884	-38.1678251446622	-41.538924297044	-40.0296362063244	NaN	NaN	-37.9506143564138	-42.8075527262732	NaN	NaN	NaN	-44.8780771480501	-40.0277151505639	NaN	-46.0033877565797	NaN	-35.0411011055835	NaN	NaN	-39.6320613160181	-43.9375515956336	NaN	NaN	-46.1699047619048	NaN	-36.2879849066543	-42.5230159227306	-45.1735277933183	-45.0581256360593	-43.1446872448781	NaN
-42.3058934636802	NaN	-41.4299379679144	NaN	NaN	-42.6013239897389	NaN	NaN	-32.7747946627131	-34.2382316883117	-34.3952856210375	-38.9887282661471	NaN	-28.9824187227866	-34.1374373586347	-33.7471386602963	NaN	NaN	NaN	-45.9842092969717	-38.5539521127542	-41.4721653672327	-40.6903238813602	NaN	NaN	-38.5375469874953	-42.985443336213	NaN	NaN	NaN	-45.1419380476815	-40.1192495811415	NaN	-46.1175100555449	NaN	-35.1278846544348	NaN	NaN	-39.8838233523217	-43.8867251983112	NaN	NaN	-46.2856623811231	NaN	-36.4005867564573	-42.9787438152026	-45.0915637001875	-44.7833105968841	-43.6298275862069	NaN
-42.5415527326948	NaN	-41.5641302425606	-45.8482630663066	NaN	-42.7216800699301	NaN	NaN	-33.3338604651163	-34.8668179591837	-34.7052382598793	-39.2001131879587	NaN	-28.9795374639769	-34.7964034198781	-34.0203042324977	NaN	NaN	NaN	-46.2493376057994	-39.2467310753377	-41.3678674385257	-40.4942928885219	NaN	NaN	-38.6679684819097	-42.8600868119268	NaN	NaN	NaN	-45.2290794204142	-40.4188120073321	NaN	-46.1346598595573	NaN	-35.2768274729426	NaN	NaN	-40.2009235885977	-44.0668442318402	NaN	NaN	-46.2392577030812	NaN	-36.1277946603837	-42.9780541370525	-45.2266382920065	-45.0392255885978	-43.351407926742	NaN
-42.7654456378253	NaN	-41.648373295444	NaN	NaN	-42.7021878750834	NaN	NaN	-33.7306028257457	-35.4463629967427	-34.4095823388552	-39.3607796006128	NaN	-29.7295135135135	-34.9139672496853	-34.4647832004988	NaN	NaN	NaN	-46.7888965505565	-38.9968455376861	-41.3329673550966	-40.5160146835251	NaN	NaN	-38.905922245651	-43.2736239539541	NaN	NaN	NaN	-46.1652575200749	-40.57598082655	NaN	-46.6943757100072	NaN	-35.301703583135	NaN	NaN	-40.5772082821229	-44.3030978037952	NaN	NaN	-46.5787214468663	NaN	-36.0430091110153	-43.0934156682193	-45.7997763144214	-44.9614783883498	-43.6578724834676	NaN
-42.892576991455	NaN	-41.7741413217178	NaN	NaN	-42.9156108436619	NaN	NaN	-33.7336631578947	-35.2442853250774	-35.1082510105155	-39.3271548456416	NaN	-29.7930833333333	-35.2597064799483	-34.3155261949073	NaN	NaN	NaN	-46.9459435298589	-38.7346988427236	-41.120989673903	-40.8070849477213	NaN	NaN	-38.7700402021421	-43.4905931560986	NaN	NaN	NaN	-46.4550930105821	-41.041678654451	NaN	-47.1667915853236	NaN	-36.2211055840822	NaN	NaN	-40.8499034511138	-44.3404963488767	NaN	NaN	-46.7097879209383	NaN	-36.6870043500782	-43.1464040021548	-46.2047288978286	-45.1199064740439	-44.0147675850117	NaN
-43.2358405028077	NaN	-42.2711063980699	NaN	NaN	-43.3829841962673	NaN	NaN	-34.3892811059908	-35.9409291743119	-40.4477328544516	-39.6437412107271	NaN	-29.7455235546038	NaN	-34.4395702528795	NaN	NaN	NaN	-47.847367454356	-38.6002268355467	-41.2178444516511	-42.7007768771672	NaN	NaN	-38.8899422419686	-44.1146497848997	NaN	NaN	NaN	-47.00074520043	-41.6127959819727	NaN	-47.3184452115159	NaN	-36.7694058889602	NaN	NaN	-41.5417559534631	-44.8989324100781	NaN	NaN	-47.6602276285468	NaN	-36.9568867781561	-43.6967364620688	-46.6791188186757	-45.075184828795	-44.5019387568667	NaN
-43.4187300911854	NaN	-42.3487240760108	NaN	NaN	-43.5820504050405	NaN	NaN	-34.7684435797665	-36.675407804878	-35.342090755328	-39.7935971109042	NaN	-30.0922789203085	-36.2127782726016	-34.5564491873073	NaN	NaN	NaN	-47.7834145519874	-38.6990487003771	-41.5097134617365	-43.2226460797778	NaN	NaN	-39.2153944099379	-43.863800776734	NaN	NaN	NaN	-47.4193422184765	-41.5458666277078	NaN	-47.6179923828199	NaN	-36.9385649992906	NaN	NaN	-42.1627608677315	-45.3027633865949	NaN	NaN	-48.1326933333333	NaN	-37.1573653039844	-44.6122869068579	-47.4614287323872	NaN	-45.0474854294023	NaN
-43.7809973694729	NaN	-42.5108854130088	NaN	NaN	-44.0849132927026	NaN	NaN	-35.2291580439405	-36.3765425165563	-34.348447941752	-39.7210228884549	NaN	-30.8606408450704	-36.5779042898692	-34.5095030917147	NaN	NaN	NaN	-47.9379230522775	-38.3777767808073	-41.5445311370028	-43.5096142591696	NaN	NaN	-39.850762184874	-44.5496880344122	NaN	NaN	NaN	-47.7045296880456	-41.7302081062547	NaN	-47.7887494397131	NaN	-37.7531566140182	NaN	NaN	-42.3620751999611	-45.7695281096856	NaN	NaN	-47.8961969305795	NaN	-37.0997249845514	-45.1433415567976	-47.4579904177157	NaN	-45.1972529411064	NaN
-43.7672169323471	NaN	-40.613958845532	NaN	NaN	-44.2269481639051	NaN	NaN	-35.5943244929797	-40.4172290481786	-35.0592105657115	-39.9493678267212	NaN	-29.8343774373259	-35.9335526206617	-34.4100147866091	NaN	NaN	NaN	-47.7661839035181	-38.5895752542091	-41.8157914521773	-43.6172058639592	NaN	NaN	-40.04966354234	-45.1829298214501	NaN	NaN	NaN	-48.3246909017875	-42.1210112684271	NaN	-47.8346183874007	NaN	-38.0332505184161	NaN	NaN	-43.0210492970073	-45.8972042286331	NaN	NaN	-47.7880586080586	NaN	-38.2386696396758	-45.5419286950346	-47.4424243461178	NaN	-45.7023754242707	NaN
-43.5504217112971	NaN	-42.8241515287586	NaN	NaN	-44.4877222535529	NaN	NaN	-36.2524525547445	-36.9837447011952	-35.5814406463542	-40.0431634818954	NaN	-31.1372586206897	-36.4059516721534	-34.9396169940396	NaN	NaN	NaN	-48.477523639094	-38.8690512559611	-41.5970774518364	-43.5368999477561	NaN	NaN	-39.787405837489	-44.8237582912502	NaN	NaN	NaN	-48.5457563393938	-42.5012023249018	NaN	-48.0978478682989	NaN	-38.1223783620578	NaN	NaN	-42.98490256411	-46.3518387532845	NaN	NaN	-48.6619047619048	NaN	NaN	-45.946579890075	-48.0129395542151	NaN	-45.9338671409076	NaN
-43.8866302411104	NaN	-42.3975610766573	NaN	NaN	-48.7164815738706	NaN	NaN	-36.6995113122172	-38.4374892190185	-35.647496382792	-40.170364215946	NaN	-30.856083081571	NaN	-34.915744873024	NaN	NaN	NaN	-47.8647823214137	-39.1548073552025	-41.2844204388522	-42.4554059324273	NaN	NaN	-40.1023213632802	-43.6202097079522	NaN	NaN	NaN	-49.2466106790612	-44.0735429585552	NaN	-48.6056943543154	NaN	-38.0091317325185	NaN	NaN	-42.8273940613492	-46.4201306326753	NaN	NaN	-48.6478318135765	NaN	NaN	-46.1469200697926	-48.076657044881	NaN	-46.1864432877901	NaN
-44.0440490435317	NaN	-42.0834459109035	NaN	NaN	NaN	NaN	NaN	-37.0288769939738	NaN	-36.2965931414036	-40.1581205123178	NaN	-30.1867872928177	NaN	-35.062342608961	NaN	NaN	NaN	-48.0034094548227	-39.5125353932175	-41.0014065490431	-43.466303381585	NaN	NaN	-39.9678277310924	-43.5798430869089	NaN	NaN	NaN	-49.39465814326	-42.5699408080175	NaN	-48.7177715190987	NaN	-38.9413236673825	NaN	NaN	-43.3249802071379	-46.5746362125919	NaN	NaN	-48.4068972656529	NaN	NaN	-46.3264430009722	-47.7795736142212	NaN	-46.4148500466942	NaN
-43.9094187789682	NaN	-42.4718553588476	NaN	NaN	-44.7929937596302	NaN	NaN	-37.5102051282051	-38.2132328834356	-36.6610918319468	-39.9980250180757	NaN	-30.8737941176471	NaN	-35.2881568875043	NaN	NaN	NaN	-48.2079099467324	-39.2286578254293	-40.6517994591221	-43.622376929	NaN	NaN	-39.891133880893	-44.2301326601982	NaN	NaN	NaN	-49.5881888190327	-43.9848396746261	NaN	-48.2291433857539	NaN	-39.0532814054891	NaN	NaN	-43.2854636336928	-46.8262488843737	NaN	NaN	-47.9508204245554	NaN	NaN	-46.3809492245191	-47.5684165169039	NaN	-46.6743228924621	NaN
-44.4868755952726	NaN	-40.8743070442442	NaN	NaN	-45.2186493667277	NaN	NaN	-37.595614889048	-38.3938112133891	-36.7494354582606	-40.0254414835873	NaN	-31.3679608695652	NaN	-35.3746820231281	NaN	NaN	NaN	-48.7783534039467	-39.2961941883411	-41.1588414684074	-43.4049511153039	NaN	NaN	-40.2366978625355	-43.3645346491826	NaN	NaN	NaN	-49.9479141599223	-44.6019402716602	NaN	-48.3260556771974	NaN	-39.457605116436	NaN	NaN	-44.1183705217692	-47.2112935484081	NaN	NaN	-48.1847087486157	NaN	NaN	-46.8311497348644	-47.8577325552592	NaN	-47.4020161581513	NaN
-44.8741036923332	NaN	-40.7694353723469	NaN	NaN	-45.4225905879834	NaN	NaN	-37.9340909090909	-38.5834983365571	NaN	-40.3573024001272	NaN	-31.2598004926108	NaN	-35.635046858293	NaN	NaN	NaN	-49.1933157043857	-39.5218747849893	-41.3694515764351	-42.8582483394068	NaN	NaN	-40.4060575696896	-43.3414089639678	NaN	NaN	NaN	-50.0037191393727	-43.2646797552986	NaN	-48.8497664575057	NaN	-39.035493212697	NaN	NaN	-44.0912007331646	-46.8517370635224	NaN	NaN	-48.4512992316283	NaN	NaN	-46.8363017593105	-48.2025612766828	NaN	-47.6202562726419	NaN
-45.4168890923036	NaN	-42.4124630365781	NaN	NaN	-45.7913468140621	NaN	NaN	-37.8783872491145	-38.8897788567396	-37.1493100473883	-40.6542054293829	NaN	-31.8661408163265	NaN	-35.2523837232687	NaN	NaN	NaN	-50.1839035783536	-39.651393346881	-41.8888127945989	-43.4910845441255	NaN	NaN	-40.6733075930493	-44.277700872006	NaN	NaN	NaN	-49.9198909017875	-42.8892317334572	NaN	-49.5310223539915	NaN	-39.2965993002007	NaN	NaN	-44.0377594853684	-46.6941505347436	NaN	NaN	-48.2385544341553	NaN	NaN	-46.8167897386962	-48.6663588791212	NaN	-47.2629851075681	NaN
-45.3101891441102	NaN	-41.2259314994196	NaN	NaN	-45.8982037168212	NaN	NaN	-38.3426855439642	-38.8828187778126	-37.4733203842428	-40.9654043953921	NaN	-31.7927738589212	NaN	-35.670899403374	NaN	NaN	NaN	-50.351126767957	-39.7800727969877	-41.7609385704397	-43.1572745945698	NaN	NaN	-41.2145715531417	-44.2250252749648	NaN	NaN	NaN	-50.2484582563841	-44.3543751779629	NaN	-50.0600813764241	NaN	-39.1421036523219	NaN	NaN	-44.194992410313	-46.5197728925271	NaN	NaN	-48.3171836391988	NaN	NaN	-46.7152760360441	-48.3735331654532	NaN	-47.5119972469317	NaN
-45.2079116862774	NaN	-41.4358079946463	NaN	NaN	-46.2052565742966	NaN	NaN	-38.2054381858083	-38.9827442870285	NaN	-40.9688111708511	NaN	-32.0175163934426	NaN	-35.7931719608649	NaN	NaN	NaN	-50.6237533994743	-39.4666322431142	-41.6802121771618	-42.5398319330883	NaN	NaN	-40.6805854321983	-45.356369571193	NaN	NaN	NaN	-50.631486945599	-43.8123639553731	NaN	-50.3104486420029	NaN	-39.0163741235929	NaN	NaN	-44.5658418179799	-46.9277647282629	NaN	NaN	-48.7706585612969	NaN	NaN	-47.3653864343796	-49.0962559477256	NaN	-47.8431365848607	NaN
-45.4355183650144	NaN	-41.8336808980353	NaN	NaN	-46.1177072192513	NaN	NaN	-38.3586561514196	-38.808292016999	NaN	-41.067488609159	NaN	-32.6873862837046	NaN	-35.8487503495827	NaN	NaN	NaN	-51.0893395829609	-39.7340368439967	-41.7053422081932	-43.4760851100888	NaN	NaN	-40.804578542971	-44.6126016243157	NaN	NaN	NaN	-51.0572487986778	-43.8317821408096	NaN	-51.1425148471296	NaN	-39.5346626660686	NaN	NaN	-44.7196143821237	-47.0867413809958	NaN	NaN	-49.2834400879917	NaN	NaN	-47.49404009892	-49.6336469001449	NaN	-48.4112040827586	NaN
-45.6096681864235	NaN	-42.0476623376623	NaN	NaN	-46.5783296875935	NaN	NaN	-38.4797677564825	-38.7543496641171	NaN	-41.3572897507276	NaN	-32.260052238806	NaN	-35.8168645451562	NaN	NaN	NaN	-51.5801765628677	-40.0270602868137	-42.2949128981597	-43.0049523951679	NaN	NaN	-40.9625531561462	-44.7143222231526	NaN	NaN	NaN	-51.6039242616919	-43.8483383835261	NaN	-52.0021919606234	NaN	-39.8161922869804	NaN	NaN	-45.2930311186294	-47.3882171166786	NaN	NaN	-49.7095153813738	NaN	NaN	-47.9281748240216	-49.7959267712347	NaN	-48.9942904554549	NaN
-45.6839498038483	NaN	-42.6800897421289	NaN	NaN	-46.2764547465809	NaN	NaN	-38.2706236478926	-38.074105110664	NaN	-41.3197785062547	NaN	-32.4743714462299	NaN	-35.5559111192407	NaN	NaN	NaN	-51.2945898644196	-39.7548955006357	-42.6423636585664	-43.0139971847191	NaN	NaN	-41.1501316858497	-45.0661350351105	NaN	NaN	NaN	-53.8694637431419	-44.286329694	NaN	-53.6509526135808	NaN	-40.3667944379112	NaN	NaN	-45.7790400380827	-47.5884661967701	NaN	NaN	-49.4254645528669	NaN	NaN	-48.4767011033144	-50.2189735287261	NaN	-49.0782154224454	NaN
-45.4729569084049	NaN	-42.3245026737968	NaN	NaN	-45.9082260019263	NaN	NaN	-37.9439565217391	-38.4657094736842	NaN	-41.4489795099433	NaN	-32.7109352331606	NaN	-35.8575221939506	NaN	NaN	NaN	-51.4004174965528	-39.8119872725963	-42.8919407172951	-42.9634936574533	NaN	NaN	-41.186779767804	-44.5512948043065	NaN	NaN	NaN	-52.1336031953463	-45.8312925950203	NaN	-52.7477426828326	NaN	-40.5932532250258	NaN	NaN	-46.1163555494928	-47.6662602471134	NaN	NaN	-49.5369695151424	NaN	NaN	-48.4667166398695	-50.1780663522524	NaN	-49.3314991549419	NaN
-45.610161841717	NaN	-42.5742327192218	NaN	NaN	-46.1474054644563	NaN	NaN	-38.2585763813651	-38.1099330165962	NaN	-41.6557157062473	NaN	-33.0022267080745	NaN	-35.9009209841671	NaN	NaN	NaN	-49.417899050906	-39.9253649927804	-43.1211595285331	-42.9073114282655	NaN	NaN	-41.2223290630614	-45.0986681148823	NaN	NaN	NaN	-52.3063238554063	-46.6871643559785	NaN	NaN	NaN	-40.6107603729663	NaN	NaN	-46.7284036080718	-47.9346099683131	NaN	NaN	-50.3301205295396	NaN	NaN	-49.0236324738449	-50.855478295508	NaN	-49.5368801056014	NaN
-45.7499515691614	NaN	-43.3465848655776	NaN	NaN	-46.2038293105683	NaN	NaN	-39.1225076142132	-38.8489379163902	NaN	-41.7527599951267	NaN	-33.5241906729634	NaN	-36.0362831399266	NaN	NaN	NaN	-50.1972652757079	-42.9984633909497	-43.4342255639098	-42.9173159427803	NaN	NaN	-41.4216946788444	-45.7951853820477	NaN	NaN	NaN	-52.6214032822267	-47.4000133474471	NaN	NaN	NaN	-40.9555634224891	NaN	NaN	-47.356553650614	-48.3717679174099	NaN	NaN	-50.9210285449368	NaN	NaN	-49.6355427208114	-51.3119502735745	NaN	-50.2717047787777	NaN
-44.8877566409662	NaN	-43.4060771080961	NaN	NaN	-47.0840080645161	NaN	NaN	-37.8947295756808	-39.0514168814969	NaN	-41.7457459676937	NaN	-33.5571232790989	NaN	-35.9774535812165	NaN	NaN	NaN	-50.1259292728618	NaN	-43.3961602861976	-43.4493629804454	NaN	NaN	-41.9024167822469	-45.7181338569072	NaN	NaN	NaN	-53.224308788994	-47.6269641486235	NaN	NaN	NaN	-41.2135334980238	NaN	NaN	-48.0204494226112	-48.8526035909054	NaN	NaN	-50.970028473245	NaN	NaN	-50.3912866332601	-51.2795438217428	NaN	-50.7809004345013	NaN
-45.4781042847338	NaN	-44.3394981489099	NaN	NaN	-47.6804728458498	NaN	NaN	-39.3088269609775	-39.4708942895805	NaN	-42.3103459993093	NaN	-33.6644504132231	NaN	-36.1140079370549	NaN	NaN	NaN	-51.0675800647203	-40.6604480822452	-43.1731540645843	-44.0537856479045	NaN	NaN	-42.5284286404862	-46.3258450795109	NaN	NaN	NaN	-53.1118410568148	-47.3043794763245	NaN	NaN	NaN	-41.4395405359975	NaN	NaN	-48.4422783918079	-48.6073451701307	NaN	NaN	-50.7938361512701	NaN	NaN	-50.6946905658328	-51.5352426759287	NaN	-51.0960170168964	NaN
NaN	NaN	NaN	NaN	NaN	NaN	NaN	NaN	NaN	NaN	NaN	NaN	NaN	NaN	NaN	NaN	NaN	NaN	NaN	NaN	NaN	NaN	NaN	NaN	NaN	NaN	NaN	NaN	NaN	NaN	-53.432004720712	-48.051056426031	NaN	NaN	NaN	-41.0011112276365	NaN	NaN	-48.6106666173608	-48.9260891956584	NaN	NaN	-51.3019615397614	NaN	NaN	-50.946029271853	-51.7123053936988	NaN	-51.5415469663329	NaN
NaN	NaN	NaN	NaN	NaN	NaN	NaN	NaN	NaN	NaN	NaN	NaN	NaN	NaN	NaN	NaN	NaN	NaN	NaN	NaN	NaN	NaN	NaN	NaN	NaN	NaN	NaN	NaN	NaN	NaN	-53.9197081603427	-48.1077662410639	NaN	NaN	NaN	-41.4943326301833	NaN	NaN	-48.9492697772164	-49.551332866782	NaN	NaN	-51.9498386462023	NaN	NaN	-51.3190315800222	-52.7608810757504	NaN	-52.5195752552908	NaN
NaN	NaN	NaN	NaN	NaN	NaN	NaN	NaN	NaN	NaN	NaN	NaN	NaN	NaN	NaN	NaN	NaN	NaN	NaN	NaN	NaN	NaN	NaN	NaN	NaN	NaN	NaN	NaN	NaN	NaN	-54.7978738781208	-47.9850194410562	NaN	NaN	NaN	-41.8422430791229	NaN	NaN	-49.4882521400424	-49.9004950580467	NaN	NaN	-52.2115200055838	NaN	NaN	-52.1714698679333	NaN	NaN	-52.7186319471009	NaN
NaN	NaN	NaN	NaN	NaN	NaN	NaN	NaN	NaN	NaN	NaN	NaN	NaN	NaN	NaN	NaN	NaN	NaN	NaN	NaN	NaN	NaN	NaN	NaN	NaN	NaN	NaN	NaN	NaN	NaN	-55.2035864437456	-48.0182108212186	NaN	NaN	NaN	-41.9647769129059	NaN	NaN	-49.4425768834459	-50.4694692900006	NaN	NaN	-52.7773606442577	NaN	NaN	-52.7551635408009	NaN	NaN	-52.8829346878167	NaN
NaN	NaN	NaN	NaN	NaN	NaN	NaN	NaN	NaN	NaN	NaN	NaN	NaN	NaN	NaN	NaN	NaN	NaN	NaN	NaN	NaN	NaN	NaN	NaN	NaN	NaN	NaN	NaN	NaN	NaN	-55.9887071754257	-48.2198765833566	NaN	NaN	NaN	-41.879036994644	NaN	NaN	-50.0284538420999	-50.6193418473498	NaN	NaN	-53.1693678491531	NaN	NaN	-53.3779305543097	NaN	NaN	-53.1678276284135	NaN
NaN	NaN	NaN	NaN	NaN	NaN	NaN	NaN	NaN	NaN	NaN	NaN	NaN	NaN	NaN	NaN	NaN	NaN	NaN	NaN	NaN	NaN	NaN	NaN	NaN	NaN	NaN	NaN	NaN	NaN	NaN	NaN	NaN	NaN	NaN	NaN	NaN	NaN	NaN	NaN	NaN	NaN	NaN	NaN	NaN	NaN	NaN	NaN	NaN	NaN
NaN	NaN	NaN	NaN	NaN	NaN	NaN	NaN	NaN	NaN	NaN	NaN	NaN	NaN	NaN	NaN	NaN	NaN	NaN	NaN	NaN	NaN	NaN	NaN	NaN	NaN	NaN	NaN	NaN	NaN	NaN	NaN	NaN	NaN	NaN	NaN	NaN	NaN	NaN	NaN	NaN	NaN	NaN	NaN	NaN	NaN	NaN	NaN	NaN	NaN
NaN	NaN	NaN	NaN	NaN	NaN	NaN	NaN	NaN	NaN	NaN	NaN	NaN	NaN	NaN	NaN	NaN	NaN	NaN	NaN	NaN	NaN	NaN	NaN	NaN	NaN	NaN	NaN	NaN	NaN	NaN	NaN	NaN	NaN	NaN	NaN	NaN	NaN	NaN	NaN	NaN	NaN	NaN	NaN	NaN	NaN	NaN	NaN	NaN	NaN
NaN	NaN	NaN	NaN	NaN	NaN	NaN	NaN	NaN	NaN	NaN	NaN	NaN	NaN	NaN	NaN	NaN	NaN	NaN	NaN	NaN	NaN	NaN	NaN	NaN	NaN	NaN	NaN	NaN	NaN	NaN	NaN	NaN	NaN	NaN	NaN	NaN	NaN	NaN	NaN	NaN	NaN	NaN	NaN	NaN	NaN	NaN	NaN	NaN	NaN
NaN	NaN	NaN	NaN	NaN	NaN	NaN	NaN	NaN	NaN	NaN	NaN	NaN	NaN	NaN	NaN	NaN	NaN	NaN	NaN	NaN	NaN	NaN	NaN	NaN	NaN	NaN	NaN	NaN	NaN	NaN	NaN	NaN	NaN	NaN	NaN	NaN	NaN	NaN	NaN	NaN	NaN	NaN	NaN	NaN	NaN	NaN	NaN	NaN	NaN
NaN	NaN	NaN	NaN	NaN	NaN	NaN	NaN	NaN	NaN	NaN	NaN	NaN	NaN	NaN	NaN	NaN	NaN	NaN	NaN	NaN	NaN	NaN	NaN	NaN	NaN	NaN	NaN	NaN	NaN	NaN	NaN	NaN	NaN	NaN	NaN	NaN	NaN	NaN	NaN	NaN	NaN	NaN	NaN	NaN	NaN	NaN	NaN	NaN	NaN
NaN	NaN	NaN	NaN	NaN	NaN	NaN	NaN	NaN	NaN	NaN	NaN	NaN	NaN	NaN	NaN	NaN	NaN	NaN	NaN	NaN	NaN	NaN	NaN	NaN	NaN	NaN	NaN	NaN	NaN	NaN	NaN	NaN	NaN	NaN	NaN	NaN	NaN	NaN	NaN	NaN	NaN	NaN	NaN	NaN	NaN	NaN	NaN	NaN	NaN
NaN	NaN	NaN	NaN	NaN	NaN	NaN	NaN	NaN	NaN	NaN	NaN	NaN	NaN	NaN	NaN	NaN	NaN	NaN	NaN	NaN	NaN	NaN	NaN	NaN	NaN	NaN	NaN	NaN	NaN	NaN	NaN	NaN	NaN	NaN	NaN	NaN	NaN	NaN	NaN	NaN	NaN	NaN	NaN	NaN	NaN	NaN	NaN	NaN	NaN
NaN	NaN	NaN	NaN	NaN	NaN	NaN	NaN	NaN	NaN	NaN	NaN	NaN	NaN	NaN	NaN	NaN	NaN	NaN	NaN	NaN	NaN	NaN	NaN	NaN	NaN	NaN	NaN	NaN	NaN	NaN	NaN	NaN	NaN	NaN	NaN	NaN	NaN	NaN	NaN	NaN	NaN	NaN	NaN	NaN	NaN	NaN	NaN	NaN	NaN
NaN	NaN	NaN	NaN	NaN	NaN	NaN	NaN	NaN	NaN	NaN	NaN	NaN	NaN	NaN	NaN	NaN	NaN	NaN	NaN	NaN	NaN	NaN	NaN	NaN	NaN	NaN	NaN	NaN	NaN	NaN	NaN	NaN	NaN	NaN	NaN	NaN	NaN	NaN	NaN	NaN	NaN	NaN	NaN	NaN	NaN	NaN	NaN	NaN	NaN
NaN	NaN	NaN	NaN	NaN	NaN	NaN	NaN	NaN	NaN	NaN	NaN	NaN	NaN	NaN	NaN	NaN	NaN	NaN	NaN	NaN	NaN	NaN	NaN	NaN	NaN	NaN	NaN	NaN	NaN	NaN	NaN	NaN	NaN	NaN	NaN	NaN	NaN	NaN	NaN	NaN	NaN	NaN	NaN	NaN	NaN	NaN	NaN	NaN	NaN
NaN	NaN	NaN	NaN	NaN	NaN	NaN	NaN	NaN	NaN	NaN	NaN	NaN	NaN	NaN	NaN	NaN	NaN	NaN	NaN	NaN	NaN	NaN	NaN	NaN	NaN	NaN	NaN	NaN	NaN	NaN	NaN	NaN	NaN	NaN	NaN	NaN	NaN	NaN	NaN	NaN	NaN	NaN	NaN	NaN	NaN	NaN	NaN	NaN	NaN
NaN	NaN	NaN	NaN	NaN	NaN	NaN	NaN	NaN	NaN	NaN	NaN	NaN	NaN	NaN	NaN	NaN	NaN	NaN	NaN	NaN	NaN	NaN	NaN	NaN	NaN	NaN	NaN	NaN	NaN	NaN	NaN	NaN	NaN	NaN	NaN	NaN	NaN	NaN	NaN	NaN	NaN	NaN	NaN	NaN	NaN	NaN	NaN	NaN	NaN
NaN	NaN	NaN	NaN	NaN	NaN	NaN	NaN	NaN	NaN	NaN	NaN	NaN	NaN	NaN	NaN	NaN	NaN	NaN	NaN	NaN	NaN	NaN	NaN	NaN	NaN	NaN	NaN	NaN	NaN	NaN	NaN	NaN	NaN	NaN	NaN	NaN	NaN	NaN	NaN	NaN	NaN	NaN	NaN	NaN	NaN	NaN	NaN	NaN	NaN
NaN	NaN	NaN	NaN	NaN	NaN	NaN	NaN	NaN	NaN	NaN	NaN	NaN	NaN	NaN	NaN	NaN	NaN	NaN	NaN	NaN	NaN	NaN	NaN	NaN	NaN	NaN	NaN	NaN	NaN	NaN	NaN	NaN	NaN	NaN	NaN	NaN	NaN	NaN	NaN	NaN	NaN	NaN	NaN	NaN	NaN	NaN	NaN	NaN	NaN
NaN	NaN	NaN	NaN	NaN	NaN	NaN	NaN	NaN	NaN	NaN	NaN	NaN	NaN	NaN	NaN	NaN	NaN	NaN	NaN	NaN	NaN	NaN	NaN	NaN	NaN	NaN	NaN	NaN	NaN	NaN	NaN	NaN	NaN	NaN	NaN	NaN	NaN	NaN	NaN	NaN	NaN	NaN	NaN	NaN	NaN	NaN	NaN	NaN	NaN
NaN	NaN	NaN	NaN	NaN	NaN	NaN	NaN	NaN	NaN	NaN	NaN	NaN	NaN	NaN	NaN	NaN	NaN	NaN	NaN	NaN	NaN	NaN	NaN	NaN	NaN	NaN	NaN	NaN	NaN	NaN	NaN	NaN	NaN	NaN	NaN	NaN	NaN	NaN	NaN	NaN	NaN	NaN	NaN	NaN	NaN	NaN	NaN	NaN	NaN
NaN	NaN	NaN	NaN	NaN	NaN	NaN	NaN	NaN	NaN	NaN	NaN	NaN	NaN	NaN	NaN	NaN	NaN	NaN	NaN	NaN	NaN	NaN	NaN	NaN	NaN	NaN	NaN	NaN	NaN	NaN	NaN	NaN	NaN	NaN	NaN	NaN	NaN	NaN	NaN	NaN	NaN	NaN	NaN	NaN	NaN	NaN	NaN	NaN	NaN
NaN	NaN	NaN	NaN	NaN	NaN	NaN	NaN	NaN	NaN	NaN	NaN	NaN	NaN	NaN	NaN	NaN	NaN	NaN	NaN	NaN	NaN	NaN	NaN	NaN	NaN	NaN	NaN	NaN	NaN	NaN	NaN	NaN	NaN	NaN	NaN	NaN	NaN	NaN	NaN	NaN	NaN	NaN	NaN	NaN	NaN	NaN	NaN	NaN	NaN
NaN	NaN	NaN	NaN	NaN	NaN	NaN	NaN	NaN	NaN	NaN	NaN	NaN	NaN	NaN	NaN	NaN	NaN	NaN	NaN	NaN	NaN	NaN	NaN	NaN	NaN	NaN	NaN	NaN	NaN	NaN	NaN	NaN	NaN	NaN	NaN	NaN	NaN	NaN	NaN	NaN	NaN	NaN	NaN	NaN	NaN	NaN	NaN	NaN	NaN
NaN	NaN	NaN	NaN	NaN	NaN	NaN	NaN	NaN	NaN	NaN	NaN	NaN	NaN	NaN	NaN	NaN	NaN	NaN	NaN	NaN	NaN	NaN	NaN	NaN	NaN	NaN	NaN	NaN	NaN	NaN	NaN	NaN	NaN	NaN	NaN	NaN	NaN	NaN	NaN	NaN	NaN	NaN	NaN	NaN	NaN	NaN	NaN	NaN	NaN
NaN	NaN	NaN	NaN	NaN	NaN	NaN	NaN	NaN	NaN	NaN	NaN	NaN	NaN	NaN	NaN	NaN	NaN	NaN	NaN	NaN	NaN	NaN	NaN	NaN	NaN	NaN	NaN	NaN	NaN	NaN	NaN	NaN	NaN	NaN	NaN	NaN	NaN	NaN	NaN	NaN	NaN	NaN	NaN	NaN	NaN	NaN	NaN	NaN	NaN
NaN	NaN	NaN	NaN	NaN	NaN	NaN	NaN	NaN	NaN	NaN	NaN	NaN	NaN	NaN	NaN	NaN	NaN	NaN	NaN	NaN	NaN	NaN	NaN	NaN	NaN	NaN	NaN	NaN	NaN	NaN	NaN	NaN	NaN	NaN	NaN	NaN	NaN	NaN	NaN	NaN	NaN	NaN	NaN	NaN	NaN	NaN	NaN	NaN	NaN
NaN	NaN	NaN	NaN	NaN	NaN	NaN	NaN	NaN	NaN	NaN	NaN	NaN	NaN	NaN	NaN	NaN	NaN	NaN	NaN	NaN	NaN	NaN	NaN	NaN	NaN	NaN	NaN	NaN	NaN	NaN	NaN	NaN	NaN	NaN	NaN	NaN	NaN	NaN	NaN	NaN	NaN	NaN	NaN	NaN	NaN	NaN	NaN	NaN	NaN
NaN	NaN	NaN	NaN	NaN	NaN	NaN	NaN	NaN	NaN	NaN	NaN	NaN	NaN	NaN	NaN	NaN	NaN	NaN	NaN	NaN	NaN	NaN	NaN	NaN	NaN	NaN	NaN	NaN	NaN	NaN	NaN	NaN	NaN	NaN	NaN	NaN	NaN	NaN	NaN	NaN	NaN	NaN	NaN	NaN	NaN	NaN	NaN	NaN	NaN
NaN	NaN	NaN	NaN	NaN	NaN	NaN	NaN	NaN	NaN	NaN	NaN	NaN	NaN	NaN	NaN	NaN	NaN	NaN	NaN	NaN	NaN	NaN	NaN	NaN	NaN	NaN	NaN	NaN	NaN	NaN	NaN	NaN	NaN	NaN	NaN	NaN	NaN	NaN	NaN	NaN	NaN	NaN	NaN	NaN	NaN	NaN	NaN	NaN	NaN
NaN	NaN	NaN	NaN	NaN	NaN	NaN	NaN	NaN	NaN	NaN	NaN	NaN	NaN	NaN	NaN	NaN	NaN	NaN	NaN	NaN	NaN	NaN	NaN	NaN	NaN	NaN	NaN	NaN	NaN	NaN	NaN	NaN	NaN	NaN	NaN	NaN	NaN	NaN	NaN	NaN	NaN	NaN	NaN	NaN	NaN	NaN	NaN	NaN	NaN
NaN	NaN	NaN	NaN	NaN	NaN	NaN	NaN	NaN	NaN	NaN	NaN	NaN	NaN	NaN	NaN	NaN	NaN	NaN	NaN	NaN	NaN	NaN	NaN	NaN	NaN	NaN	NaN	NaN	NaN	NaN	NaN	NaN	NaN	NaN	NaN	NaN	NaN	NaN	NaN	NaN	NaN	NaN	NaN	NaN	NaN	NaN	NaN	NaN	NaN
NaN	NaN	NaN	NaN	NaN	NaN	NaN	NaN	NaN	NaN	NaN	NaN	NaN	NaN	NaN	NaN	NaN	NaN	NaN	NaN	NaN	NaN	NaN	NaN	NaN	NaN	NaN	NaN	NaN	NaN	NaN	NaN	NaN	NaN	NaN	NaN	NaN	NaN	NaN	NaN	NaN	NaN	NaN	NaN	NaN	NaN	NaN	NaN	NaN	NaN
[truncated: 185 more columns]
