# Supplementary material for: Notch-dependent and -independent transcription are modulated by tissue movements at gastrulation
Source: eLife. 2022 May 18;11:e73656. doi: 10.7554/eLife.73656 (PMC9183233; doi:10.7554/eLife.73656)
Supplement: Source data 1. [file elife-73656-data1.zip › numerical data/2S1C_m5m8peve RhoGEF2Ri_MSE_sorted-Gast_YMov_normF-Y.txt]

NaN	NaN	NaN	NaN	NaN	NaN	NaN	NaN	NaN	NaN	NaN	NaN	NaN	NaN	NaN	NaN	NaN	NaN	NaN	NaN	NaN	NaN	NaN	NaN	NaN	NaN	NaN	NaN	NaN	NaN	NaN	NaN	NaN	NaN	NaN	NaN	NaN	NaN	NaN	NaN	NaN	NaN	NaN	NaN	NaN	NaN	NaN	NaN	NaN	NaN
NaN	NaN	NaN	NaN	NaN	NaN	NaN	NaN	NaN	NaN	NaN	NaN	NaN	NaN	NaN	NaN	NaN	NaN	NaN	NaN	NaN	NaN	NaN	NaN	NaN	NaN	NaN	NaN	NaN	NaN	NaN	NaN	NaN	NaN	NaN	NaN	NaN	NaN	NaN	NaN	NaN	NaN	NaN	NaN	NaN	NaN	NaN	NaN	NaN	NaN
NaN	NaN	NaN	NaN	NaN	NaN	NaN	NaN	NaN	NaN	NaN	NaN	NaN	NaN	NaN	NaN	NaN	NaN	NaN	NaN	NaN	NaN	NaN	NaN	NaN	NaN	NaN	NaN	NaN	NaN	NaN	NaN	NaN	NaN	NaN	NaN	NaN	NaN	NaN	NaN	NaN	NaN	NaN	NaN	NaN	NaN	NaN	NaN	NaN	NaN
NaN	NaN	NaN	NaN	NaN	NaN	NaN	NaN	NaN	NaN	NaN	NaN	NaN	NaN	NaN	NaN	NaN	NaN	NaN	NaN	NaN	NaN	NaN	NaN	NaN	NaN	NaN	NaN	NaN	NaN	NaN	NaN	NaN	NaN	NaN	NaN	NaN	NaN	NaN	NaN	NaN	NaN	NaN	NaN	NaN	NaN	NaN	NaN	NaN	NaN
NaN	NaN	NaN	NaN	NaN	NaN	NaN	NaN	NaN	NaN	NaN	NaN	NaN	NaN	NaN	NaN	NaN	NaN	NaN	NaN	NaN	NaN	NaN	NaN	NaN	NaN	NaN	NaN	NaN	NaN	NaN	NaN	NaN	NaN	NaN	NaN	NaN	NaN	NaN	NaN	NaN	NaN	NaN	NaN	NaN	NaN	NaN	NaN	NaN	NaN
NaN	NaN	NaN	NaN	NaN	NaN	NaN	NaN	NaN	NaN	NaN	NaN	NaN	NaN	NaN	NaN	NaN	NaN	NaN	NaN	NaN	NaN	NaN	NaN	NaN	NaN	NaN	NaN	NaN	NaN	NaN	NaN	NaN	NaN	NaN	NaN	NaN	NaN	NaN	NaN	NaN	NaN	NaN	NaN	NaN	NaN	NaN	NaN	NaN	NaN
NaN	NaN	NaN	NaN	NaN	NaN	NaN	NaN	NaN	NaN	NaN	NaN	NaN	NaN	NaN	NaN	NaN	NaN	NaN	NaN	NaN	NaN	NaN	NaN	NaN	NaN	NaN	NaN	NaN	NaN	NaN	NaN	NaN	NaN	NaN	NaN	NaN	NaN	NaN	NaN	NaN	NaN	NaN	NaN	NaN	NaN	NaN	NaN	NaN	NaN
NaN	NaN	NaN	NaN	NaN	NaN	NaN	NaN	NaN	NaN	NaN	NaN	NaN	NaN	NaN	NaN	NaN	NaN	NaN	NaN	NaN	NaN	NaN	NaN	NaN	NaN	NaN	NaN	NaN	NaN	NaN	NaN	NaN	NaN	NaN	NaN	NaN	NaN	NaN	NaN	NaN	NaN	NaN	NaN	NaN	NaN	NaN	NaN	NaN	NaN
NaN	NaN	NaN	NaN	NaN	NaN	NaN	NaN	NaN	NaN	NaN	NaN	NaN	NaN	NaN	NaN	NaN	NaN	NaN	NaN	NaN	NaN	NaN	NaN	NaN	NaN	NaN	NaN	NaN	NaN	NaN	NaN	NaN	NaN	NaN	NaN	NaN	NaN	NaN	NaN	NaN	NaN	NaN	NaN	NaN	NaN	NaN	NaN	NaN	NaN
NaN	NaN	NaN	NaN	NaN	NaN	NaN	NaN	NaN	NaN	NaN	NaN	NaN	NaN	NaN	NaN	NaN	NaN	NaN	NaN	NaN	NaN	NaN	NaN	NaN	NaN	NaN	NaN	NaN	NaN	NaN	NaN	NaN	NaN	NaN	NaN	NaN	NaN	NaN	NaN	NaN	NaN	NaN	NaN	NaN	NaN	NaN	NaN	NaN	NaN
NaN	NaN	NaN	NaN	NaN	NaN	NaN	NaN	NaN	NaN	NaN	NaN	NaN	NaN	NaN	NaN	NaN	NaN	NaN	NaN	NaN	NaN	NaN	NaN	NaN	NaN	NaN	NaN	NaN	NaN	NaN	NaN	NaN	NaN	NaN	NaN	NaN	NaN	NaN	NaN	NaN	NaN	NaN	NaN	NaN	NaN	NaN	NaN	NaN	NaN
NaN	NaN	NaN	NaN	NaN	NaN	NaN	NaN	NaN	NaN	NaN	NaN	NaN	NaN	NaN	NaN	NaN	NaN	NaN	NaN	NaN	NaN	NaN	NaN	NaN	NaN	NaN	NaN	NaN	NaN	NaN	NaN	NaN	NaN	NaN	NaN	NaN	NaN	NaN	NaN	NaN	NaN	NaN	NaN	NaN	NaN	NaN	NaN	NaN	NaN
NaN	NaN	NaN	NaN	NaN	NaN	NaN	NaN	NaN	NaN	NaN	NaN	NaN	NaN	NaN	NaN	NaN	NaN	NaN	NaN	NaN	NaN	NaN	NaN	NaN	NaN	NaN	NaN	NaN	NaN	NaN	NaN	NaN	NaN	NaN	NaN	NaN	NaN	NaN	NaN	NaN	NaN	NaN	NaN	NaN	NaN	NaN	NaN	NaN	NaN
NaN	NaN	NaN	NaN	NaN	NaN	NaN	NaN	NaN	NaN	NaN	NaN	NaN	NaN	NaN	NaN	NaN	NaN	NaN	NaN	NaN	NaN	NaN	NaN	NaN	NaN	NaN	NaN	NaN	NaN	NaN	NaN	NaN	NaN	NaN	NaN	NaN	NaN	NaN	NaN	NaN	NaN	NaN	NaN	NaN	NaN	NaN	NaN	NaN	NaN
NaN	NaN	NaN	NaN	NaN	NaN	NaN	NaN	NaN	NaN	NaN	NaN	NaN	NaN	NaN	NaN	NaN	NaN	NaN	NaN	NaN	NaN	NaN	NaN	NaN	NaN	NaN	NaN	NaN	NaN	NaN	NaN	NaN	NaN	NaN	NaN	NaN	NaN	NaN	NaN	NaN	NaN	NaN	NaN	NaN	NaN	NaN	NaN	NaN	NaN
NaN	NaN	NaN	NaN	NaN	NaN	NaN	NaN	NaN	NaN	NaN	NaN	NaN	NaN	NaN	NaN	NaN	NaN	NaN	NaN	NaN	NaN	NaN	NaN	NaN	NaN	NaN	NaN	NaN	NaN	NaN	NaN	NaN	NaN	NaN	NaN	NaN	NaN	NaN	NaN	NaN	NaN	NaN	NaN	NaN	NaN	NaN	NaN	NaN	NaN
NaN	NaN	NaN	NaN	NaN	NaN	NaN	NaN	NaN	NaN	NaN	NaN	NaN	NaN	NaN	NaN	NaN	NaN	NaN	NaN	NaN	NaN	NaN	NaN	NaN	NaN	NaN	NaN	NaN	NaN	NaN	NaN	NaN	NaN	NaN	NaN	NaN	NaN	NaN	NaN	NaN	NaN	NaN	NaN	NaN	NaN	NaN	NaN	NaN	NaN
NaN	NaN	NaN	NaN	NaN	NaN	NaN	NaN	NaN	NaN	NaN	NaN	NaN	NaN	NaN	NaN	NaN	NaN	NaN	NaN	NaN	NaN	NaN	NaN	NaN	NaN	NaN	NaN	NaN	NaN	NaN	NaN	NaN	NaN	NaN	NaN	NaN	NaN	NaN	NaN	NaN	NaN	NaN	NaN	NaN	NaN	NaN	NaN	NaN	NaN
NaN	NaN	NaN	NaN	NaN	NaN	NaN	NaN	NaN	NaN	NaN	NaN	NaN	NaN	NaN	NaN	NaN	NaN	NaN	NaN	NaN	NaN	NaN	NaN	NaN	NaN	NaN	NaN	NaN	NaN	NaN	NaN	NaN	NaN	NaN	NaN	NaN	NaN	NaN	NaN	NaN	NaN	NaN	NaN	NaN	NaN	NaN	NaN	NaN	NaN
-4.01976392251816	-5.07786128691983	-3.88100133452702	-4.71935266660565	-4.57015774560816	-0	-4.86012012293217	-2.32384574672326	-1.32403890282041	-1.84900075018755	-4.16855117281635	-1.28902490366776	-0.639435105248069	-2.57199047398053	-0	-3.9253329583802	-1.21738474926903	-0.763943577138687	-4.16876492518027	NaN	NaN	NaN	NaN	NaN	NaN	NaN	NaN	NaN	NaN	NaN	NaN	NaN	NaN	NaN	NaN	NaN	NaN	NaN	NaN	NaN	NaN	NaN	NaN	NaN	NaN	NaN	NaN	NaN	NaN	NaN
-4.16313679245283	-5.19037685139133	-3.95216132768258	-5.17051689339569	-4.973059132357	-0.285570922156022	-4.97200332693423	-2.83141063430693	-1.35717538609489	-2.09086941224399	-4.16088258469661	-1.46493355410551	-0.68485331527034	-2.74854712961021	-0.000576112768877692	-4.19980710700342	-1.34797513271395	-1.02997431068237	-4.5306915963414	NaN	NaN	NaN	NaN	NaN	NaN	NaN	NaN	NaN	NaN	NaN	NaN	NaN	NaN	NaN	NaN	NaN	NaN	NaN	NaN	NaN	NaN	NaN	NaN	NaN	NaN	NaN	NaN	NaN	NaN	NaN
-4.26777093596059	-5.20395847777246	-4.09582223947795	-5.4457888220151	-5.21156938811795	-0.504176139255176	-5.22291745567373	-3.01520082305641	-1.70617541313776	-2.21255328341014	-4.17958109150381	-1.71414746821632	-0.869041859569062	-2.95934996387944	-0.221943908664855	-4.45086255815727	-1.2164129922608	-1.15355859015835	-4.5789061590299	NaN	NaN	NaN	NaN	NaN	NaN	NaN	NaN	NaN	NaN	NaN	NaN	NaN	NaN	NaN	NaN	NaN	NaN	NaN	NaN	NaN	NaN	NaN	NaN	NaN	NaN	NaN	NaN	NaN	NaN	NaN
-4.32544117647059	-5.18459174730527	-4.28027207549963	-5.65069106897366	-5.38689530930043	-0.441685484374029	-5.29382229470997	-3.10713610089333	-1.77326189698285	-2.2874536797815	-4.06131477988934	-1.60456647501841	-0.892528817811586	-3.08269317668324	-0.238812372356119	-4.21946126788712	-1.27414258353144	-1.15898538566632	-4.42712610382927	NaN	NaN	NaN	NaN	NaN	NaN	NaN	NaN	NaN	NaN	NaN	NaN	NaN	NaN	NaN	NaN	NaN	NaN	NaN	NaN	NaN	NaN	NaN	NaN	NaN	NaN	NaN	NaN	NaN	NaN	NaN
-4.44945348837209	-5.12243465331423	-4.63470340865942	-5.76413705433189	-5.52102187453286	-0.641752557544758	-5.55506814156423	-3.22407216596076	-1.9286523945584	-2.49115848527349	-4.10747345208912	-1.75742952051486	-1.1178146450057	-3.40082316528073	-0.393969657379382	-4.10247793567689	-1.35643052560885	-1.11031121040243	-4.67080850917685	NaN	NaN	NaN	NaN	NaN	NaN	NaN	NaN	NaN	NaN	NaN	NaN	NaN	NaN	NaN	NaN	NaN	NaN	NaN	NaN	NaN	NaN	NaN	NaN	NaN	NaN	NaN	NaN	NaN	NaN	NaN
-4.73173166472642	-5.03244354080584	-4.62606681492007	-5.89442288803633	-5.6139998115799	-0.902222896527809	-5.72288323935192	-3.26075593560407	-1.95122514698348	-2.46994410731396	-4.03988461939355	-1.88729084938511	-1.01627390217276	-3.55606001085409	-0.332878751948676	-4.02625084850355	-1.45900994928115	-1.25850345445716	-4.72627582727634	NaN	NaN	NaN	NaN	NaN	NaN	NaN	NaN	NaN	NaN	NaN	NaN	NaN	NaN	NaN	NaN	NaN	NaN	NaN	NaN	-10.4642604175912	-13.547204451327	-7.33893389909626	-10.3654758579409	-8.96503081766053	-6.84210706774555	-6.83884052957058	-6.67365670956726	-8.61200170812427	-10.5364407639281	-9.14233060304915
-4.80509704756697	-4.91028786285106	-4.82737874267624	-5.89575840528029	-5.47609849924012	-1.10522714612172	-5.8549794339696	-3.28360631297901	-1.84810559378521	-2.53888609420621	-3.97663505244373	-1.92096280447663	-0.985962334701724	-3.68569317668323	-0.409295405141043	-3.93554438053785	-1.70092642689205	-1.43671941851918	-4.56638429800593	NaN	NaN	NaN	NaN	NaN	NaN	NaN	NaN	NaN	NaN	NaN	NaN	NaN	NaN	NaN	NaN	NaN	NaN	NaN	NaN	-10.1713826172021	-13.62988889896	-7.45323096568292	-10.4251155569231	-9.03771458875106	-6.88493858080404	-6.97225251503066	-6.65634791002262	-8.82213429002696	-10.6671794132003	-9.20608780401186
-4.88235444743935	-4.86865801215945	-4.95157259617994	-5.8397766756255	-5.50124596127612	-1.25657012511233	-5.94137282143646	-3.19802062177785	-1.79273611987945	-2.7245999715788	-3.98055816998089	-1.91530132472118	-0.956489166360631	-3.86890007323496	-0.390181934614598	-3.95463342318059	-1.66773175741176	-1.62492780916065	-4.58198071456875	NaN	NaN	NaN	NaN	NaN	NaN	NaN	NaN	NaN	NaN	NaN	NaN	NaN	NaN	NaN	NaN	NaN	NaN	NaN	NaN	-10.4029601539057	-13.7571915774569	-7.46631016945684	-10.4183371413295	-9.09561578635041	-6.74777482339558	-6.8032585209746	-6.77913289628771	-8.83402638350895	-10.6006962932623	-9.01860799278111
-5.04320707070707	-4.95150941467314	-4.99962662182155	-6.08055193372087	-5.5333836468518	-1.46524858087456	-6.1464146054829	-3.32260435123595	-1.94229444416244	-2.79975628206243	-3.9904996415528	-2.00878405010073	-1.12368565587794	-3.84345937386634	-0.476650855284287	-3.9794266767715	-1.80380303455111	-1.71484769427457	-4.56080361750435	NaN	NaN	NaN	NaN	NaN	NaN	NaN	NaN	NaN	NaN	NaN	NaN	NaN	NaN	NaN	NaN	NaN	NaN	NaN	NaN	-10.4626775212841	-13.7874498737182	-7.58987526961092	-10.4486942964791	-8.97053475096849	-6.75789612666743	-6.75106439308814	-6.7966480521429	-8.80509695886928	-10.5851533152142	-8.94858822625731
-5.16653389830509	-5.10808211133097	-5.17203049367393	-6.34728476197453	-5.75772167781155	-1.71274026246279	-6.19330855263809	-3.54721622415989	-2.21514636518856	-2.77009821884745	-4.12110518775793	-1.98496717795398	-1.02210714388872	-3.61612096959877	-0.242394706508865	-3.96218246110325	-1.67841040176984	-1.85710762490739	-4.48259345641221	NaN	NaN	NaN	NaN	NaN	NaN	NaN	NaN	NaN	NaN	NaN	NaN	NaN	NaN	NaN	NaN	NaN	NaN	NaN	NaN	-10.5275690157266	-13.6574891765357	-7.57780931870331	-10.3810340191206	-9.0673061805064	-6.88360630159667	-6.68067639202795	-6.67003343767786	-8.62062985185331	-10.3699785432559	-9.08724993970701
-5.38941813804173	-5.31737466812087	-5.44898420146564	-6.46806441996884	-6.25518570687226	-1.89620255754476	-6.27743338758821	-3.67070339393548	-2.4596494710567	-2.75048547054119	-4.15465026977299	-2.0260438541829	-1.12847953554201	-3.74969426719578	-0.130708241060137	-4.11158582796514	-1.81889612167027	-1.94710474773803	-4.27947081712062	NaN	NaN	NaN	NaN	NaN	NaN	NaN	NaN	NaN	NaN	NaN	NaN	NaN	NaN	NaN	NaN	NaN	NaN	NaN	NaN	-10.5482777209496	-13.8212345011406	-7.5772965330932	-10.5805440494077	-9.0126090337174	-6.87524113014579	-6.46973888276548	-6.70640501822497	-8.83192443358117	-10.3700419125033	-9.35082390187202
-5.5401621253406	-5.59240260708615	-5.45200271140255	-6.74728519078765	-6.59079416561643	-2.2573839322676	-6.35685218934364	-3.85634052402671	-2.85433837358217	-3.03760228166798	-4.51812178171372	-2.10011126818486	-1.26089130607114	-3.76202142095804	-0.170682734312807	-4.01022623501565	-1.99931706780704	-1.88692035533793	-4.32961951311128	NaN	NaN	NaN	NaN	NaN	NaN	NaN	NaN	NaN	NaN	NaN	NaN	NaN	NaN	NaN	NaN	NaN	NaN	NaN	NaN	-10.7471137636848	-13.8556755887539	-7.77663089602756	-10.5734913335498	-8.98355791462372	-6.98337874529269	-6.62361106137894	-6.80124887546588	-8.8410591539524	-10.634319104616	-9.4239214092034
-5.7418415007657	-5.77784366775017	-5.80639086498884	-6.96935576277108	-6.80282273088126	-2.49485621608135	-6.64984517404371	-4.0367276107051	-3.22634666347804	-3.03478263608871	-4.70449691641964	-2.15577130531529	-1.3675882484976	-3.87963690409676	-0.339900981406777	-4.3100925690339	-1.99855114905588	-1.99985846997567	-4.48031753244909	NaN	NaN	NaN	NaN	NaN	NaN	NaN	NaN	NaN	NaN	NaN	NaN	NaN	NaN	NaN	NaN	NaN	NaN	NaN	NaN	-10.9028414568166	-13.8710195033092	-8.02730365827875	-10.6526943422358	-8.93319339134213	-6.99575432213988	-6.64901863108245	-6.94156983549057	-8.93924194601264	-10.8274946257272	-9.36519339982373
-5.92994872436218	-5.84134379199083	-6.07183958090997	-7.25966928569295	-6.91969296068008	-2.51696225527776	-6.88741011465701	-4.31105964799724	-3.57757171130095	-3.30043855645569	-4.92597763306814	-2.09586876490174	-1.50093743144347	-4.15277117980336	-0.500437849517231	-4.45582312175146	-2.22487735697297	-2.21776249560542	-4.79991509134506	NaN	NaN	NaN	NaN	NaN	NaN	NaN	NaN	NaN	NaN	NaN	NaN	NaN	NaN	NaN	NaN	NaN	NaN	NaN	NaN	-11.2625197208968	-14.0432917299225	-8.30491891895476	-10.7387523540119	-9.04745458823924	-7.09064850713038	-6.73616098083857	-7.38152848460174	-9.26267952779244	-11.1941189216897	-9.34470770841465
-6.0836421686747	-5.89539729135115	-6.09969589445886	-7.46609344744209	-7.15656611049931	-2.76495923624512	-6.94893758744896	-4.58425486540136	-3.64725408816411	-3.38396161880312	-4.84903454495727	-2.05821059749201	-1.74380259919645	-4.1949374514924	-0.594730090916194	-4.54415515222482	-2.49297174991425	-2.47969787587264	-5.00862984677022	NaN	NaN	NaN	NaN	NaN	NaN	NaN	NaN	NaN	NaN	NaN	NaN	NaN	NaN	NaN	NaN	NaN	NaN	NaN	NaN	-11.444737455087	-14.1674163469254	-8.3315188826634	-10.8223258645947	-9.23610880134684	-7.25707713538992	-6.88442786686163	-7.31052494085554	-9.22871011568606	-11.2801223995116	-9.31474682000819
-6.28928726483358	-5.91311863986101	-6.35117166059665	-7.68003287868774	-7.31767986692329	-2.78449719401675	-7.20383422395719	-4.70080245515762	-3.78645288494038	-3.63907415910917	-4.69739015378656	-2.01122408379798	-1.88772614651725	-4.08666599424727	-0.705828616760569	-4.80902203452075	-2.67011283950169	-2.76237328928559	-5.34274067493347	NaN	NaN	NaN	NaN	NaN	NaN	NaN	NaN	NaN	NaN	NaN	NaN	NaN	NaN	NaN	NaN	NaN	NaN	NaN	NaN	-11.6952500801403	-14.4461324368809	-8.41999764833484	-10.8448163685134	-9.19902971980164	-7.46873717708112	-7.03604860155635	-7.37843106126495	-9.43829019360974	-11.4117028081588	-9.40062009252347
-6.33784916864608	-6.03763599970107	-6.34385271544686	-7.79390674196611	-7.42705466141811	-2.67535374060827	-7.30242196109862	-4.75237101210973	-4.00533483065896	-3.74018332999399	-4.87825231617886	-2.03293178719729	-2.00430027417174	-4.06220396805014	-0.942788356199795	-5.06109214720371	-2.81688436512568	-2.87611769379981	-5.61250433955487	NaN	NaN	NaN	NaN	NaN	NaN	NaN	NaN	NaN	NaN	NaN	NaN	NaN	NaN	NaN	NaN	NaN	NaN	NaN	NaN	-11.8442446294598	-14.6029607845757	-8.67545123318273	-10.8376788165395	-9.31081303356076	-7.49985839376536	-6.98352096930061	-7.50733600136699	-9.54429006734103	-11.712029463397	-9.71854257264348
-6.45228388998035	-6.27468526651167	-6.59027997536852	-8.01291290300476	-7.76528811390178	-2.77479203122897	-7.27109232171267	-4.99614073583436	-4.11262670811352	-3.81260803408399	-4.88264633856906	-2.02019172512755	-2.3051659930235	-4.3205321377222	-1.1358441438258	-5.31741967021742	-2.97536821229131	-2.98087621046908	-5.7711390592307	NaN	NaN	NaN	NaN	NaN	NaN	NaN	NaN	NaN	NaN	NaN	NaN	NaN	NaN	NaN	NaN	NaN	NaN	NaN	NaN	-12.2147717605604	-15.0988507935266	-8.93969207875021	-10.9610281156288	-9.54330836025652	-7.65925623334246	-7.06182778672712	-7.70334568577459	-10.0395919557349	-11.9671028268377	-9.94572842311642
-6.49297365877236	-6.35884212633589	-6.62574634775015	-8.03908717595668	-7.90574170845598	-2.89732651704982	-7.3066372297749	-5.06327791907515	-4.24361658904509	-4.18943689869836	-4.93774511516006	-2.05230748332552	-2.68397927625074	-4.42640788693584	-1.30472749144447	-5.58426913005528	-3.18451775686415	-3.07089315237033	-6.05566603826958	NaN	NaN	NaN	NaN	NaN	NaN	NaN	NaN	NaN	NaN	NaN	NaN	NaN	NaN	NaN	NaN	NaN	NaN	NaN	NaN	-12.6090002736722	-15.468371016598	-9.606642515844	-11.4424338439847	-9.71568528634456	-7.93477686946514	-7.55961473715002	-8.05959650758667	-10.415807846564	-12.5748297917144	-10.4333593257134
-6.54384199134199	-6.3552476505562	-6.72192389901244	-8.130077309222	-7.86646283035392	-2.87743734015346	-7.40085636389126	-5.16969733380774	-4.30888889188904	-4.18393538982413	-4.93424077242518	-2.06245120851989	-2.66797627437457	-4.43216890483857	-1.30575526918337	-5.67747486509514	-3.28731311670197	-3.14804295814638	-6.04312285902134	NaN	NaN	NaN	NaN	NaN	NaN	NaN	NaN	NaN	NaN	NaN	NaN	NaN	NaN	NaN	NaN	NaN	NaN	NaN	NaN	-12.9470732716821	-15.6893694457529	-9.97774177015279	-11.7824778700134	-9.80991506041512	-8.39639987848152	-7.87593507821983	-8.65772348357574	-10.7271613655331	-12.8756099314771	-10.5704733084491
-6.41233317886932	-6.41599866315746	-6.65700525330172	-8.13869039196098	-7.83442540257388	-2.95839203122897	-7.2936631089722	-5.02672379293167	-4.27051384698115	-4.04964509837845	-4.90750377260977	-1.95261557832834	-2.83455253702438	-4.27935827324471	-1.28177452474324	-5.64734529960411	-3.43925393349067	-3.2296590047833	-6.19835191207357	NaN	NaN	NaN	NaN	NaN	NaN	NaN	NaN	NaN	NaN	NaN	NaN	NaN	NaN	NaN	NaN	NaN	NaN	NaN	NaN	-13.3756596630261	-16.0685626938993	-10.3941727235694	-12.1370294293695	-10.0351231108216	-8.90121787159302	-8.22722374594828	-8.96625047571596	-10.9854619330341	-13.237738736504	-11.229765701905
-6.3812030075188	-6.48465899111918	-6.68898154256411	-8.04216327663838	-8.11082420646548	-3.06876159368934	-7.4098185086037	-4.86485653492269	-4.38358721005072	-4.139763259695	-4.8801200914619	-1.9940476614586	-3.03128852430606	-4.213422039657	-1.26532536994013	-5.68195636808481	-3.27101006146843	-3.19587126537458	-6.30886677276315	NaN	NaN	NaN	NaN	NaN	NaN	NaN	NaN	NaN	NaN	NaN	NaN	NaN	NaN	NaN	NaN	NaN	NaN	NaN	NaN	-13.7014797942568	-16.2816358044904	-10.7334177874486	-12.5446836087008	-10.2543398200275	-8.99053618419235	-8.61705419410558	-9.2171808074561	-11.2436957172526	-13.4977077226401	-11.4974036073778
-6.30841267998142	-6.37011821571658	-6.78772776538162	-7.90885603253159	-7.88793382417401	-3.09743907380919	-7.38272123620929	-4.72669952936576	-4.2344701895778	-4.26285849565017	-4.76508046807115	-1.8276074337941	-2.87020101585647	-4.23773543020436	-1.14568221803467	-5.61943878982168	-3.34898205354332	-3.14795279742943	-6.12634766441126	NaN	NaN	NaN	NaN	NaN	NaN	NaN	NaN	NaN	NaN	NaN	NaN	NaN	NaN	NaN	NaN	NaN	NaN	NaN	NaN	-13.8147847201322	-16.1828129034201	-10.9471513868448	-12.5590479603668	-10.1980875588925	-8.92292069851575	-8.64493387792408	-9.29362444541517	-11.3914421509235	-13.6321461652997	-11.5121161851701
-6.40129377431907	-6.33632348038032	-6.93137534466442	-7.79982214641343	-7.75754384640072	-3.21880693038711	-7.33128881190613	-4.85170257229698	-4.14971274871726	-4.28555144743971	-4.66732891779456	-1.76942465978111	-2.85794559294241	-4.14457464422792	-1.14209301649432	-5.57871590144069	-3.44711842830921	-3.39792860430262	-6.07537300502281	NaN	NaN	NaN	NaN	NaN	NaN	NaN	NaN	NaN	NaN	NaN	NaN	NaN	NaN	NaN	NaN	NaN	NaN	NaN	NaN	-13.8219639986017	-15.9956985949858	-11.1015413606794	-12.6367596794626	-10.2998252651076	-8.8811338028026	-8.57824457947122	-9.19262035155192	-11.4256859186506	-13.646145209671	-11.6198447611497
-6.3479347826087	-6.40007872201383	-7.07451175519794	-7.91825407282199	-7.80103050780729	-3.53656636264917	-7.20676182784565	-4.89476673797278	-4.20088214092629	-4.17184987875671	-4.6177116508284	-1.79644399620313	-2.67912288958313	-4.05224408819947	-0.991378045419955	-5.52141442263806	-3.3362488385144	-3.38287397366261	-6.08732457996811	NaN	NaN	NaN	NaN	NaN	NaN	NaN	NaN	NaN	NaN	NaN	NaN	NaN	NaN	NaN	NaN	NaN	NaN	NaN	NaN	-13.6726575282161	-15.8424593732556	-11.0996757430724	-12.4033985846673	-10.1288206956064	-8.97337674946006	-8.55501853948562	-9.23026840008388	-11.266779265173	-13.5515907940884	-11.6523085567797
-6.38184065934066	-6.34659712100868	-7.0321354985384	-7.80757579668351	-7.71301751412868	-3.54096517436719	-7.18520010841473	-4.88420838849193	-4.23920060049713	-4.13509208211144	-4.7269848247215	-1.56355602351744	-2.62613704425593	-4.18431239376509	-0.949739142152658	-5.40452902428983	-3.24506278713344	-3.3852332002644	-5.90110342880696	NaN	NaN	NaN	NaN	NaN	NaN	NaN	NaN	NaN	NaN	NaN	NaN	NaN	NaN	NaN	NaN	NaN	NaN	NaN	NaN	-13.4815147873185	-15.6678035253549	-10.9615859803294	-12.1786576693047	-9.92947837408637	-8.8972554998013	-8.57158465561777	-9.03875703412033	-10.9895655626134	-13.3445250752712	-11.3858757728243
-6.21075606125053	-6.33008977925373	-7.1601168430946	-7.54974774750866	-7.60665876361498	-3.5143597004019	-7.04426875244385	-4.66524502613665	-4.12771065504964	-4.09409474750887	-4.59268152589959	-1.55614685004437	-2.41910654897801	-4.11572968603319	-1.01111954130792	-5.26983200408345	-3.20799554711202	-3.26327701435254	-6.12584567741909	NaN	NaN	NaN	NaN	NaN	NaN	NaN	NaN	NaN	NaN	NaN	NaN	NaN	NaN	NaN	NaN	NaN	NaN	NaN	NaN	-13.1373323052192	-15.3831741505909	-10.6568225560065	-12.0471728211574	-9.79765683125114	-8.53192058413227	-8.46539431132995	-8.74730091388907	-10.7567875709724	-13.0863529582894	-11.1223181117349
-6.0357021957914	-6.27639013307368	-7.07483309778283	-7.46366794950845	-7.61468609160465	-3.486620771205	-7.03034466870903	-4.67445760455155	-4.00069538371067	-3.98339276628531	-4.36515922578783	-1.45119593061036	-2.2854532828129	-3.88032738960407	-0.786014199876599	-5.2343166077267	-3.07228749923262	-3.05221010449767	-6.04187267542492	NaN	NaN	NaN	NaN	NaN	NaN	NaN	NaN	NaN	NaN	NaN	NaN	NaN	NaN	NaN	NaN	NaN	NaN	NaN	NaN	-13.0117673083466	-15.1862084825083	-10.514652708392	-11.6275536494892	-9.38277895676168	-8.34777827645763	-8.32950689056167	-8.62556122223318	-10.5769910697986	-12.9908580935227	-10.7466412622225
-6.09127274650868	-6.31098839484563	-6.94274414071764	-7.51095889292566	-7.73396772337321	-3.8684104522816	-7.06720356956331	-4.61896842227734	-4.02446678167288	-4.20127329710497	-4.32904346556957	-1.44997849553044	-2.22890475077621	-3.76996590395596	-0.875126044837968	-5.03166583307283	-3.01142022305885	-2.98164061920669	-5.86181426442321	NaN	NaN	NaN	NaN	NaN	NaN	NaN	NaN	NaN	NaN	NaN	NaN	NaN	NaN	NaN	NaN	NaN	NaN	NaN	NaN	-12.9418906372467	-15.2339421888911	-10.4359523790354	-11.308917820278	-9.17143916979125	-8.30442991080823	-8.29421345081084	-8.48163838947453	-10.5353444087673	-13.0205135348859	-10.4119715377482
-6.33842592592593	-6.55357957050192	-7.12434826221401	-7.721094472694	-8.05092245379307	-4.13176891268494	-7.29928493319508	-4.71376176210627	-4.17330323240374	-4.40350182906552	-4.40102966196952	-1.5036860488309	-2.36000507403375	-3.72215869392461	-0.99288425686111	-5.03071508715688	-3.20042228298479	-2.95973067997788	-5.67079049466787	NaN	NaN	NaN	NaN	NaN	NaN	NaN	NaN	NaN	NaN	NaN	NaN	NaN	NaN	NaN	NaN	NaN	NaN	NaN	NaN	-12.8273786065951	-15.0685522513212	-10.3039123604313	-11.1696073514474	-9.01388858776737	-8.16981054465266	-8.38043150375896	-8.50352366580416	-10.2665352434645	-12.9684624375951	-10.2055287728739
-6.66564099959366	-7.02205358290034	-7.44646203494742	-8.13842411546127	-8.51252803187853	-4.26981821822991	-7.51278250025028	-5.0482698544218	-4.47805357601121	-4.75867923192387	-4.74723142663079	-1.83046245188467	-2.5466276982982	-3.88925745926331	-1.16097050012335	-5.20402365184484	-3.33035092063412	-3.09193438026773	-5.8102479244064	NaN	NaN	NaN	NaN	NaN	NaN	NaN	NaN	NaN	NaN	NaN	NaN	NaN	NaN	NaN	NaN	NaN	NaN	NaN	NaN	-12.8159355590694	-15.0608879972518	-10.4317724377711	-11.0985084530751	-8.99291374672665	-8.17482769238178	-8.34635967126271	-8.54221547472626	-10.1133096200752	-13.2256752864638	-9.94102622543909
-7.30674354243542	-7.81319394422098	-7.84575469007012	-8.86166192774227	-9.19579939209726	-4.74811186928565	-8.06481341413039	-5.62485459861182	-5.1016657574061	-5.30550878573302	-5.20320250725638	-2.37532968068494	-3.09036778122969	-4.32710024144354	-1.53985129137791	-5.44040742698559	-3.59580274410053	-3.27009540106529	-5.67681391364953	NaN	NaN	NaN	NaN	NaN	NaN	NaN	NaN	NaN	NaN	NaN	NaN	NaN	NaN	NaN	NaN	NaN	NaN	NaN	NaN	-12.8450120580547	-15.0772178005454	-10.5752178051173	-11.0374572759694	-8.87996026512493	-8.13006442736627	-8.47622521602853	-8.57324847941005	-10.0247384027426	-13.1636912691172	-9.88381854277328
-7.96041081750619	-8.41294703072149	-8.32611355550979	-9.59123406996972	-9.89283686014881	-5.05267746920554	-8.57213959219848	-6.04182694745004	-5.68376844246375	-5.95783862893133	-5.65036114101249	-3.0594780467392	-3.45963250858717	-4.77339044058438	-1.95812528653947	-5.83515007735946	-3.97724217498546	-3.46097576993289	-5.84694739317615	NaN	NaN	NaN	NaN	NaN	NaN	NaN	NaN	NaN	NaN	NaN	NaN	NaN	NaN	NaN	NaN	NaN	NaN	NaN	NaN	-12.9336518709624	-15.0539725003899	-10.5401400477376	-11.0182689070224	-9.12432232790716	-8.1179565137099	-8.77526105044514	-8.55901478653824	-10.091805120503	-13.067927089343	-9.9088241052264
-8.54235	-9.05915493934383	-8.88427170954539	-10.3342774947738	-10.6352031331997	-5.46021643037713	-9.15946954105492	-6.54848957660362	-6.28058940988015	-6.52075268817204	-6.14595369584957	-3.66467537184365	-3.96655213709776	-5.26835225783394	-2.40777403584892	-6.1096313303921	-4.11428144249382	-3.44367111430268	-6.0436612933111	NaN	NaN	NaN	NaN	NaN	NaN	NaN	NaN	NaN	NaN	NaN	NaN	NaN	NaN	NaN	NaN	NaN	NaN	NaN	NaN	-12.8787218087068	-15.0052439663849	-10.558373952448	-10.9757852686795	-9.0553599859701	-8.27903176488656	-8.97365567660708	-8.57821043578988	-10.336050877137	-13.0149494272672	-10.0445428636256
-9.10617647058824	-9.54582480366624	-9.23762387645436	-10.9054536375439	-11.2270193986353	-5.62388298269976	-9.56444178409965	-7.00653713586965	-6.60874773437383	-6.94763810483871	-6.54846879253767	-3.99514952037597	-4.30945340339575	-5.49703279932475	-2.82118109864848	-6.30844557383108	-4.60536113238056	-3.48892802999925	-6.03655502988357	NaN	NaN	NaN	NaN	NaN	NaN	NaN	NaN	NaN	NaN	NaN	NaN	NaN	NaN	NaN	NaN	NaN	NaN	NaN	NaN	-12.9871814090283	-14.9925917821694	-10.488106969621	-11.3476535116577	-9.27725172446352	-8.52414950605573	-8.8235827282543	-8.83512842248029	-10.3172702764612	-12.784411463541	-10.0682395910216
-9.39153838697169	-9.7351288489033	-9.42024131597048	-11.0888910768158	-11.5661036058691	-5.63958726519094	-9.69280348593254	-7.15570177344792	-7.1125120079089	-7.29317693059628	-6.75219186376315	-4.28061452708453	-4.62960752341342	-5.62410416930013	-3.13854969890207	-6.47591029900332	-4.58188894087779	-3.51839759552159	-6.04807908441555	NaN	NaN	NaN	NaN	NaN	NaN	NaN	NaN	NaN	NaN	NaN	NaN	NaN	NaN	NaN	NaN	NaN	NaN	NaN	NaN	-13.1690632490952	-15.1708049207666	-10.4357167351134	-11.4390062647151	-9.15340142434783	-8.67223562898395	-8.84382567461673	-8.74447361343271	-10.5689100100098	-12.8009276021536	-10.2563478448681
-9.44186488169365	-9.92483701952056	-9.28567917599353	-11.0875783040489	-11.6881683863317	-5.62460179660627	-9.82343540253238	-7.29236418242034	-7.07322981117719	-7.42571145759799	-6.92206113926734	-4.34453870422684	-4.64222877013302	-5.80313724158503	-3.24603226482924	-6.55459205500382	-4.61437337480582	-3.49087534663095	-6.34970646666745	NaN	NaN	NaN	NaN	NaN	NaN	NaN	NaN	NaN	NaN	NaN	NaN	NaN	NaN	NaN	NaN	NaN	NaN	NaN	NaN	-13.2653524057217	-15.0121704049855	-10.3513037565695	NaN	-9.12527407506398	-8.59330792344481	-8.62471598147076	-8.81361835628038	-10.8089305854184	-12.8257771661763	-10.7056403354385
-9.32418248490078	-9.79366933662875	-9.13188194097049	-10.9541909697337	-11.7926290775752	-5.50027369091984	-9.36604141217109	-7.20420680796403	-7.02718182164852	-6.84151283925797	-6.94565644606813	-4.28111704681873	-4.62047261048455	-5.6174062201615	-3.32246477449834	-6.75292825340287	-4.78285780322931	-3.50002094967515	-6.26425553657944	NaN	NaN	NaN	NaN	NaN	NaN	NaN	NaN	NaN	NaN	NaN	NaN	NaN	NaN	NaN	NaN	NaN	NaN	NaN	NaN	-13.6204921906679	-14.8890177027055	-10.3443771613655	-11.662712273366	-9.37752764895844	-8.70358749579704	-8.357335052617	-8.92165965012724	-10.7566958134886	-13.1058444692941	-10.6429303367489
-9.36962189156135	-9.64840691222279	-9.19623809384743	-10.7692327365729	-11.5915891495097	-5.23315015902077	-9.61719602371502	-6.96431791907514	-6.93929748799052	-6.76145019184312	-7.0802802175962	-4.01745427844728	-4.59865526490417	-5.42399312853687	-2.88063414139304	-6.53601662993388	-4.90347608416928	-3.43148228503613	-6.27979588638254	NaN	NaN	NaN	NaN	NaN	NaN	NaN	NaN	NaN	NaN	NaN	NaN	NaN	NaN	NaN	NaN	NaN	NaN	NaN	NaN	-13.5876290014664	-14.9302537994944	-10.2988017962511	-12.0305404942249	-9.27542493039429	-8.89434395264071	-8.39451532234876	-9.11393476939699	-10.7846390196062	-13.2521581247848	-10.8064830477443
-9.24340909090909	-9.45163266518945	-8.99724508944991	-10.4481497326203	-11.1590097408037	-4.87629402895994	-9.4209484542647	-6.77228284027494	-6.70347385975152	-6.55405945766647	-6.74518432382705	-3.83123039048863	-4.67693127744104	-5.13861470481953	-3.23156337536375	-6.40369387755102	-4.6556870212784	-3.25868876845463	-6.29219255487233	NaN	NaN	NaN	NaN	NaN	NaN	NaN	NaN	NaN	NaN	NaN	NaN	NaN	NaN	NaN	NaN	NaN	NaN	NaN	NaN	-13.6348549437928	-15.0359027790862	-10.5398680388326	-12.0860187150838	-9.43638702474742	-9.06834788138148	-8.69761922179479	-9.22667146994581	-10.8464007122556	-12.8484772320959	-11.0097751285566
-9.23646039603961	-9.40303628691983	-8.96120790782132	-10.6132108223286	-10.9398073156582	-4.85354801209021	-9.336704157528	-6.98492166150772	-6.80220572571354	-6.40967879454638	-6.48395097105737	-3.77423764721482	-4.38393439288983	-5.17389949009924	-3.15622630152649	-6.21994024682589	-4.52443506118477	-3.01939755119731	-6.37181183094551	NaN	NaN	NaN	NaN	NaN	NaN	NaN	NaN	NaN	NaN	NaN	NaN	NaN	NaN	NaN	NaN	NaN	NaN	NaN	NaN	-13.6233978602672	-15.1352928574152	-10.5443769454643	-12.1261448344868	-9.65815542447794	-9.09449934818175	-8.57840547061716	-9.26818133804838	-10.799886153936	-13.1365025723854	-11.0467219777225
-9.28429624664879	-9.46166184377798	-8.99469466181854	-10.6039295491341	-10.9659215509663	-4.71032747868041	-9.1461743499811	-6.83264668619843	-6.34891058146838	-6.2026787742334	-6.23020940857281	-4.03264744790698	-3.98140088385662	-5.09246761277346	-2.98056230157143	-6.11061344537815	-4.42269773208658	-3.15065870383778	-6.53259782126402	NaN	NaN	NaN	NaN	NaN	NaN	NaN	NaN	NaN	NaN	NaN	NaN	NaN	NaN	NaN	NaN	NaN	NaN	NaN	NaN	-13.6366561599879	-15.0240684061599	-10.3861965330932	-12.2817699288397	-9.66838124223951	-8.90303070292399	-8.49348414044746	-9.01677809537473	-10.8968062831374	-13.1864779226374	-11.2567573487183
-9.30436592178771	-9.40640022134606	-9.32615308813155	-10.779955960994	-10.8373422492401	-4.81999895610419	-9.19821945568853	-6.5259083249792	-6.1201395802104	-5.92724694104561	-5.99934994222357	-3.96377954437589	-4.05700427625074	-5.23058450915413	-3.20825350946443	-5.99555919955531	-4.26420041544973	-3.34971638490598	-6.71354224569205	NaN	NaN	NaN	NaN	NaN	NaN	NaN	NaN	NaN	NaN	NaN	NaN	NaN	NaN	NaN	NaN	NaN	NaN	NaN	NaN	-14.0467885111984	-15.0998649967453	-10.4193416943835	-12.4862925729518	-9.68573973280554	-9.02267728597404	-8.52659260484738	-9.0803674712913	-10.9940284392275	-13.1047106473293	-11.3056045572631
-9.24127551020408	-9.39661528820024	-9.37878771604647	-10.8434100065929	-10.732221259039	-4.423456760807	-9.11776300617242	-6.49728150815187	-5.98440123054573	-5.67444372856925	-5.83276992747169	-3.85880974528262	-3.84622640586531	-5.13973171623699	-2.96747071857671	-5.80442506573181	-4.18567098524852	-3.45360935003677	-6.28043434295649	NaN	NaN	NaN	NaN	NaN	NaN	NaN	NaN	NaN	NaN	NaN	NaN	NaN	NaN	NaN	NaN	NaN	NaN	NaN	NaN	-13.9179214433786	-15.1750634348239	-10.4323613832294	-12.8019054750057	-9.66138369774148	-9.08876828225746	-8.65816214210624	-9.16899802039245	-10.8323428804942	-12.9750515564202	-11.438028645818
-9.17146193771626	-9.31571568521937	-9.39811963604851	-10.8432057516906	-10.9852508206687	-4.31380024540603	-9.16846234611523	-6.49250238509456	-6.04637737036745	-5.79258064516129	-5.60745677137949	-3.88494897959184	-3.54744762361862	-5.15387118715444	-2.91897504833439	-5.79602237521514	-4.35874603734333	-3.60609651842924	-6.20708585471461	NaN	NaN	NaN	NaN	NaN	NaN	NaN	NaN	NaN	NaN	NaN	NaN	NaN	NaN	NaN	NaN	NaN	NaN	NaN	NaN	-13.8583909452755	-14.8977170833775	-10.4377129265358	-13.0622859564631	-9.46488182395835	-9.34283080943441	-8.70844918305179	-9.36865945544248	-10.9628205002434	-12.7121893115223	-11.7883112756094
-9.24615633802817	-9.19946951375689	-9.33662032727855	-10.7856554360424	-10.7390681630614	-4.31801354655575	-9.13048397480203	-6.2399558838501	-5.82569737356243	-5.55084309446857	-5.52744734216273	-3.85436743724038	-3.78079070195858	-4.96651483273419	-2.93937575980263	-5.74259855334539	-4.30027634521779	-3.55075728029343	-6.11819078912657	NaN	NaN	NaN	NaN	NaN	NaN	NaN	NaN	NaN	NaN	NaN	NaN	NaN	NaN	NaN	NaN	NaN	NaN	NaN	NaN	-13.5544814149876	-14.9633015570903	-10.7112786618711	-13.3416521027059	NaN	-9.42990377917334	NaN	-9.46453319398675	-11.0622175896405	-12.6135565641244	-11.7800646372513
-9.23183823529412	-9.02763858577041	-9.48323301170377	-10.6560450205784	-10.5963047225877	-4.42023660009795	-9.09731580120348	-6.33131409985172	-5.53517172944226	-5.4075789293068	-5.31055499848972	-3.71368847539016	-3.60770803923088	-5.02357350680703	-3.04876944773978	-5.5555889212828	-4.18317993644939	-3.62850374983399	-6.06028540678628	NaN	NaN	NaN	NaN	NaN	NaN	NaN	NaN	NaN	NaN	NaN	NaN	NaN	NaN	NaN	NaN	NaN	NaN	NaN	NaN	-13.4549178864182	-15.3453581113891	NaN	NaN	-9.49015060893847	NaN	-11.5014247791247	NaN	-11.0503386263948	-12.5365223218348	NaN
-9.19103281853282	-8.62165400843882	-9.56966631798791	-10.376502443267	-10.2841107716028	-4.21202142546929	-9.03030145310616	-6.42435200998423	-5.41673844591163	-5.1978410415857	-4.75319969749253	-3.63816764268793	-3.57180345207492	-5.34321265720272	-2.9565134775529	-5.44726614481409	-4.22789413143192	-3.69851693783477	-6.11499462664443	NaN	NaN	NaN	NaN	NaN	NaN	NaN	NaN	NaN	NaN	NaN	NaN	NaN	NaN	NaN	NaN	NaN	NaN	NaN	NaN	NaN	-15.1175594999134	-9.73078548188026	-10.5829574358541	-9.17837758675487	-11.7828162062361	-12.4197894080442	-12.4234529259792	NaN	NaN	-11.8975607816133
-8.98493317340644	NaN	-9.51287198364474	NaN	NaN	-4.23386742240962	-9.10800575753535	-6.34006791907515	-5.22227466126466	-4.92915703792792	-4.12300619492892	-3.25330549033773	-3.39449491899726	-5.4852058120623	-2.9580124213015	-5.38785544091054	-4.21023088858526	-3.81344930965783	-5.97076001572689	NaN	NaN	NaN	NaN	NaN	NaN	NaN	NaN	NaN	NaN	NaN	NaN	NaN	NaN	NaN	NaN	NaN	NaN	NaN	NaN	-9.44789294626226	NaN	-8.83471061760024	-10.2726845045575	-8.43469495668614	-11.6190467047817	-12.6669129511677	-12.5239500264083	-9.47719056261343	-7.66334209696077	-11.6623587243457
NaN	-4.88550528571356	-9.78074144510271	-9.52195234855373	-5.74487216837759	-5.90594801209021	NaN	-6.28597725973449	NaN	NaN	NaN	NaN	NaN	NaN	-2.64946506737701	NaN	NaN	NaN	-5.35453209120498	-11.7506672206066	-8.17598717202932	-5.92887840668406	-6.22463529306886	-2.64823184660748	-5.73988929592909	-7.05847530040053	-3.64037161962246	-8.26951456874202	-4.25848514565514	NaN	NaN	NaN	NaN	NaN	NaN	NaN	NaN	NaN	NaN	-8.58341746937094	-9.39362585600928	-7.56338816304915	-9.37539350847223	-8.21299662685489	-11.3465516010994	-12.4907248928697	-12.2067855483199	-8.87771230174386	-6.02974892484128	-11.0008319912403
-10.0951573426573	-4.44827372841749	NaN	-9.38736594883654	-4.54805736713193	-7.65112436501038	-6.95816335633291	NaN	-6.46945216697317	-4.8413348655575	-6.02007575239848	-6.04742876395841	-6.73229691001884	-7.96522482225286	NaN	-2.0741328068916	-6.02794363372593	-4.48146264659574	-5.03736092701073	-11.5829851848671	-8.74578933316073	-5.7731567451086	-5.76139426497562	-2.60643472327626	-5.04471724816262	-7.38474725274725	-3.71254621347645	-7.86233597042975	-3.1487275128723	-8.07062694756808	-1.67186583372563	-5.48342898827226	-6.47433563875079	NaN	NaN	NaN	NaN	NaN	NaN	-8.29655745304033	-7.97509613088675	-6.3613512093522	-8.34564254261784	-7.93615135508157	-10.9864594808229	-11.8903597008219	-11.3738610774294	-8.17415607985481	-4.96176812176978	-10.0405561492384
-10.5161363636364	-4.04675057263412	-7.81858875555052	-9.68591717448079	-4.22498263421842	-8.86813299232737	-6.59367887495283	-10.433666190522	-6.90700500795624	-4.84058151700087	-6.07011970844243	-6.5870519527608	-7.06932918918734	-8.53444317668323	-3.7038491119199	-0.915096832038254	-5.96826251793187	-4.8469486320383	-8.15713754383653	-11.7974082588335	-9.21369438748288	-5.83610229670024	-5.56140506265412	-2.92162473374218	-4.527095626541	-7.41725835866261	-4.49248799679052	-7.94303012295525	-2.60198375846787	-9.22711068022886	-0.627397060164432	-5.16669487668368	-5.10830926846383	NaN	NaN	NaN	NaN	NaN	NaN	-7.65029977414277	-7.14393682163939	-5.60197239516217	-7.45142895604766	-7.30550443868789	-10.1701157943052	-10.878520794305	-10.3603883201372	-7.28971206053299	-4.15072725301466	-8.71893592309952
-10.7479669987547	-4.33409888233968	-7.56823340540563	-9.7433616285311	-4.6464960864719	-9.15030286714228	-6.56648514841256	-10.7779878219878	-6.82024805070791	-5.09144340010038	-6.58930613651587	-6.88655582532514	-7.08283577057609	-8.95878438189496	-3.73463061357428	-0	-6.16749235493946	-5.08455426655684	-8.25367489875328	-11.9370996168582	-9.30394767235848	-6.28001869757316	-5.71936736413238	-3.34408761583825	-4.03968452869185	-7.69430182280627	-3.59611127160672	-8.01861044731586	-2.63418499433557	-9.94774296811265	-0.157990860486491	-5.08408838660707	-4.21034053548025	NaN	NaN	NaN	NaN	NaN	NaN	-7.17382552400128	-6.7523027790862	-4.80199121249293	-6.26878864390942	-6.85688727378915	-9.38342175403255	-10.3189448055477	-9.31988821128263	-6.28297798126853	-3.81988131102146	-7.26298299278111
-10.7787068965517	-4.95901889561549	-7.8213922008884	-9.97743275148824	-5.62173590003377	-8.82880453774278	-6.78419450740294	-10.4020050356396	-6.71543632288496	-5.31673570872611	-6.83575525550406	-6.84097382431233	-7.07484797034734	-8.17078656189724	-3.785001783924	-0.188014514896867	-6.1353538894885	-4.76875671662205	-7.93957165745676	-11.5870597525665	-9.03917044037387	-6.16477025036819	-6.0474307438317	-3.39947223122286	-4.62648195404497	-7.69069565217391	NaN	-7.77094111440282	-2.77692916494201	-10.04197972929	-0.0490023762038896	-4.93842498114592	-3.99309513343799	NaN	NaN	NaN	NaN	NaN	NaN	-6.96571330797735	-6.40944389583747	-4.29760216874196	-5.371691106643	-6.71836109202884	-8.73894342301476	-9.60466657435613	-8.58245975206979	-5.50944085777282	-3.55224033193044	-6.04957610840335
-10.5337550066756	-5.94567890987065	-7.82201959279235	-10.4881146888156	-6.9697128809988	-8.32514048857924	-7.24837042305222	-10.3331847501479	-6.58810873415997	-5.87284792626728	-7.31391706268055	-6.98770674356699	-6.88667668766987	-8.21302528000427	-3.84913092793084	-0.610191637630661	-6.3220371738083	-4.40098043889785	-7.33602984130917	-11.4826991606836	-8.92110373478345	-6.64614197552884	-6.58429426321513	-3.88469778532977	-5.37978676687919	-7.43632391138273	-4.41450166921292	-7.39889890934127	-2.2873181938608	-9.36898760330578	-0.465085551690771	-4.78582904322487	-4.2250463427849	NaN	NaN	NaN	NaN	NaN	NaN	-6.75923841608441	-6.3875815332575	-3.75838814077773	-4.95990345828621	-6.54506477721052	-8.33478410627925	-9.1140586352346	-7.78121262783323	-5.12370407612694	-3.82433620988558	-5.26686401498471
-9.81928090575275	-6.39285325350081	-7.68496302205156	-10.8327250750861	-7.75881600339294	-7.60474468648029	-7.37032887850856	-9.98435682067698	-6.81201117318436	-6.75414273573882	-7.26408797444295	-7.05190373302346	-6.59564051006643	-8.52686971059066	-3.97890651122504	-1.77896946046827	-6.3920587051892	-4.01519062841298	-6.88300678185715	-11.3961775998544	-8.58131522406143	-7.42139757956074	-6.96278590531376	-4.41273309261086	-6.1620881179211	-7.09135544666415	-3.89898026052905	-7.08657956490497	-2.22556905297865	-8.8466277597595	-0.907868871672469	-4.88626839207836	-5.00020290223738	NaN	NaN	NaN	NaN	NaN	NaN	-6.81943565838387	-6.44187417967386	-3.76424868033246	-4.64604084623134	-6.42938594219182	-7.93176560433091	-8.70642191500851	-7.49638239238169	-4.86785984622481	-4.38449227806972	-4.85475071550425
-9.37127378435518	-7.27032931017564	-7.80045068362618	-10.7889049466708	-8.35951367781155	NaN	-7.46694484619163	-9.82738325100349	-6.92565524098096	-7.30515439757376	-7.49625834213834	-7.22349556344277	-5.95795822361916	-8.29582570680372	-3.78875092842371	-2.48452850736707	-6.52350806679005	-3.79156507799366	-6.73644646058236	-11.3286199851266	-7.99252220090407	-7.55208372636588	-7.44540061326591	-4.60232392707744	-6.58251403960647	-7.38099316552759	-3.69930579115367	-6.36838828937899	-2.70195160310426	-7.94195534524127	-1.30855457674512	-5.09454410674574	-5.68197952093989	NaN	NaN	NaN	NaN	NaN	NaN	-6.91444331481263	-6.66766932183713	-4.24843337519846	-5.06810433566907	-6.77805590927613	-7.94376779261448	-8.57104341431189	-7.31953248951098	-4.72647667631334	-4.79215576385663	-4.77157377162977
-8.69392595978062	-7.92289784013172	-7.55077419386452	-10.9194344041532	-8.69817347162598	-6.26751116175126	-7.55710725466773	-9.76467630587624	-7.10964410628899	-7.56504230565838	-7.7420832502684	-7.38257421150279	-6.03490619529183	-8.49890607330555	-3.94155058166092	-3.46919006744328	-6.23759107403875	-3.78081439522285	-6.30891565929439	-11.1963143902909	-7.87670782242428	-7.89672273125561	-7.67287498418856	-4.9946389671896	-6.94778313051556	-7.24448433919022	-3.22289243662267	-5.93597107473703	-2.84257439110942	-7.13442355594303	-1.7429895654852	-4.75416257270586	-6.77082942572378	NaN	NaN	NaN	NaN	NaN	NaN	-7.25965749046748	-7.28575084694671	-5.01035734152905	-5.56698243349535	-7.00140321936235	-7.91628140496718	-8.58624914573139	-7.53354813174668	-5.12579547754727	-5.45920044838699	-5.13933385877201
-8.32961645101663	-8.24078590524044	-7.3651676552562	-10.6294270435447	-8.60971045777577	-5.94115656378825	-7.72236178649971	-9.670704057689	-6.75804598943194	-7.80463255280826	-7.89652451113194	-7.3455817696206	-5.97823620912678	-8.66090391226972	-3.95606963099626	-3.31103079737765	-6.11903638316856	-3.99071628795445	-6.31983291047282	-11.0832595680182	-7.77952849118908	-7.90711825096281	-7.76179793699211	-5.18152141562296	-6.95150504859748	-6.95506368330465	-3.42131336672121	-6.14807966104602	-3.01445022259501	-6.3710806265616	-1.85474961266693	-4.9811892344164	-7.26919695878351	NaN	NaN	NaN	NaN	NaN	NaN	-7.46231557852625	-7.90536815626221	-5.55772836333193	-6.32904411265162	-7.50718185804273	-8.19744251537408	-8.94283873491693	-7.81567348583195	-5.79983904110241	-6.3867158699548	-6.11328093013787
-7.69804170661553	-8.13205894701835	-7.33573980899079	-10.2150465297733	-8.40942423237327	-5.53363065671831	-7.45392074125837	-9.00827864415067	-6.67374251646794	-7.79024269868729	-7.87184567280065	-7.23130676594962	-6.08779927776946	-8.67393166184189	-3.825979326739	-3.18287889219214	-6.04601145907459	-3.81691927759122	-6.12702698910398	-10.6162483283073	-7.44087159819124	-7.69586189457304	-7.56653088956539	-5.15970388278298	-7.05284100993344	-6.6944815270936	-3.29550991644015	-6.25658226388363	-2.99280692521442	-5.90235515977395	-1.81217979099003	-4.7448312198774	-7.45135465236942	NaN	NaN	NaN	NaN	NaN	NaN	-7.80469870922366	-8.36826085274059	-6.17652357435747	-6.56902358234043	-8.02960527902403	-8.29842387278824	-9.18195831605925	-7.955127539634	-6.21062624726073	-6.98883705937881	-6.45635774122804
-7.31040494665374	-7.81941370627467	-6.95517806206793	-9.96591000659292	-8.12307925158204	-5.15623825104621	-7.1114794052343	-8.6088693209443	-6.52590222376802	-7.8234110903759	-7.88446734903713	-7.12298051327554	-5.85731230981425	-8.487629885544	-3.29904745329931	-2.91767883995704	-5.81531683503801	-3.6226671737839	-5.93459095043376	-10.1273618895377	-7.15147972672198	-7.37006436801525	-7.56182251995962	-5.33014549365175	-7.09839644961908	-6.5575623100304	-3.35133785599252	-6.02706820351875	-3.02043952740784	-5.52427062217371	-1.71880375129938	-4.88307042253521	-7.70452244897959	NaN	NaN	NaN	NaN	NaN	NaN	-8.10728142451086	-8.73125176065749	-6.56590185628712	-7.13576035006479	-8.34460540444733	-8.41214600494127	-9.40302525936231	-8.18526678561827	-6.67637998992621	-7.59333216866513	-6.82305075110974
-6.93642523364486	-7.58310309453083	-6.64532482674203	-9.82365214342071	-7.88105517978783	-4.7206385272089	-6.82661849850617	-8.38491791907514	-6.66043222581594	-7.90320044425289	-7.71139906066915	-6.63463599539599	-5.51590607598162	-8.12562000595153	-3.24884098042557	-3.08131873653984	-5.27507838236414	-3.48721573301549	-5.96123313239156	-9.76611671087533	-6.85216312332008	-6.99940206185567	-7.39946957878315	-5.27944761583825	-6.90921260419977	-6.23209065332917	-3.41932969574968	-5.87350071977416	-3.45101406324873	-5.17133991265057	-1.36362649612213	-4.72154462670645	-7.84739521838863	NaN	NaN	NaN	NaN	NaN	NaN	-8.13127941302099	-8.9304903542365	-6.88673565044526	-7.4926750213901	-8.4755840907822	-8.38065490719244	-9.42916053457902	-8.36406663633619	-6.92221183920917	-7.99774360067735	-7.24304427980869
-6.62656940063091	-7.31403559487831	-6.31288496211852	-9.23977900091301	-7.52958445637576	-4.62127037611928	-6.41856894466658	-7.87445074015088	-6.18345593239116	-7.68687531338793	-7.58149422918982	-6.40361458214571	-5.65489494294282	-7.88358584405837	-3.3729376984187	-3.02669898484626	-5.27503111895024	-3.50185354622734	-6.10337918492209	-9.50399418946495	-6.41027379884868	-6.79521875535158	-7.07323123681424	-5.08614586826543	-6.85276478772328	-6.14844625557435	-3.42233416485609	-5.73766911687272	-3.48208658623137	-4.82255366130793	-1.36338253534719	-4.68305902002666	-7.91157801876192	NaN	NaN	NaN	NaN	NaN	NaN	-8.23083463922425	-9.03407729646072	-7.14689766623768	-7.49081092613908	-8.61421168638388	-8.24386867353386	-9.29480341386839	-8.46276650100629	-7.12268252402822	-7.94671992376717	-7.48254437984765
-6.46176315789474	-6.99359375298318	-6.24119568703555	-9.1319941543194	-7.32815236767849	-4.70654198972141	-6.26076881877414	-7.6043570252204	-6.01138248949084	-7.38371805613741	-7.40471375408245	-6.33035066761935	-5.71477240156361	-7.90669317668323	-3.36735864278199	-3.47873544973545	-5.57903562732018	-3.4031451447802	-6.36328634018024	-9.42890390337826	-6.42763694161457	-6.75061570082539	-6.86755514028047	-5.01047373297491	-6.73504715721189	-6.23290909090909	-3.43251195055062	-5.67342255660855	-3.774514393718	-4.64797494507794	-1.50096570699075	-4.61508835975494	-8.00165484334579	NaN	NaN	NaN	NaN	NaN	NaN	-8.3867740924687	-8.96190439198942	-7.30074855621459	-7.60146305470644	-8.48122671448346	-8.22062035793967	-9.26420851301853	-8.37856142995585	-7.22842288584575	-8.04135077921816	-7.68752015774381
-6.59704258675079	-6.84778663820789	-6.29463967843047	-8.98874831704904	-7.18378896456859	-5.02500255754476	-6.38690490581084	-7.48713610089333	-5.98031156844128	-7.41609261186264	-7.5920282907692	-6.31191075021558	-5.88011874281433	-8.00632560911567	-3.26867165389676	-3.72925586353944	-5.78469679208971	-3.62597001872978	-6.64373603172665	-9.48231618936295	-6.42453807500602	-6.66372734758407	-6.79231122737317	-5.09761347790721	-6.7024400796681	-6.53212987012987	-3.690678163923	-5.5943132764215	-3.94177889392368	-4.77860905440988	-1.5484999561546	-4.52317375204153	-7.9509037792013	NaN	NaN	NaN	NaN	NaN	NaN	-8.38323919817454	-8.97283116424167	-7.36386602461863	-7.67758028832069	-8.32593315640322	-8.06655800536045	-9.0620841223389	-8.23036747129131	-7.1403761644132	-8.00506570736363	-7.74521370324711
-6.62472222222222	-6.87470204034449	-6.28952457419933	-8.926098971199	-7.22870286700073	-5.28030690537085	-6.4711960424864	-7.65971044243963	-5.98874707822887	-7.59905179837054	-7.72486235862746	-6.44805048335123	-5.97839489514961	-7.81344727504389	-3.15785594903976	-3.84567675544794	-5.97539363431519	-3.77585490827323	-6.86409067184217	-9.37524700914849	-6.49459169372541	-6.59342445024556	-6.76262508389098	-5.03521695337768	-6.81840637073902	-6.68517118226601	-3.49963390295088	-5.6526894362447	-4.14604698227097	-4.86201728600793	-1.38607647857211	-4.71830451617267	-8.24594706797139	NaN	NaN	NaN	NaN	NaN	NaN	-8.49087047801087	-8.98628726662083	-7.30683508163232	-7.55586426404522	-8.31103887810468	-7.87530567661514	-8.92517085871031	-8.27774469329546	-7.18024479254835	-7.90530155642023	-7.64673089045306
-6.65689330543933	-7.17657037269861	-6.40149783501022	-9.10637106058813	-7.44682796352583	-5.61111874011737	-6.76110821412126	-7.95573632911699	-6.09411029854879	-7.85241935483871	-8.16099523291795	-6.75566326530612	-6.27638168763246	-8.03197808020196	-3.25274292056694	-4.09608809263026	-6.30893862938297	-3.96020368482272	-6.97218410846965	-9.45204769577828	-6.65735628627723	-6.92455405479905	-6.97745910757896	-5.28846816552112	-7.06427763397976	-6.74077982482634	-3.51553209650727	-5.94839300023045	-4.33880568735496	-4.89477272727273	-1.60818874062997	-4.83421327967807	-9.27977058651541	NaN	NaN	NaN	NaN	NaN	NaN	-8.46991264078538	-8.95647973075906	-7.28777595547587	-7.39255548551181	-8.17263628452968	-7.8179382241677	-8.79806199260249	-8.14480560516554	-7.1257595826345	-7.87228796125407	-7.5193294440614
-6.56965455475947	-7.33901237132781	-6.32811271020126	-8.87480279384481	-7.32162547905379	-5.78587270182889	-6.81349569538337	-7.82442714495001	-6.2248683160415	-8.07612266326988	-8.40362406904998	-6.87893199117485	-6.38177701284251	-8.11897331445591	-3.2035191069345	-4.24832935231971	-6.29137585008509	-4.1167174631193	-6.90957590357353	-9.27139212439709	-6.60796523887876	-7.07699873166607	-7.18051741477404	-5.47401747768734	-7.27985941561275	-6.84751842064356	-3.55804690055068	-6.00523535084837	-4.38714604569083	-4.96859566601575	-1.64746647471458	-4.74331432497423	-5.81336642360961	NaN	NaN	NaN	NaN	NaN	NaN	-8.34824895744585	-8.65086099409634	-7.22819890276145	-7.13646694691091	-8.21740639947221	-7.63314344431439	-8.89139641172753	-8.15249671735593	-7.18188197300579	-7.68450280123351	-7.53813807299501
-6.57252055498459	-7.29965825223775	-6.25091897800752	-8.86451336898396	-7.34712429728057	-5.61651795795544	-6.60032862738658	-7.90401676482541	-6.21308580005003	-8.29533127193715	-8.31885554333924	-6.89884508348794	-6.48173129711124	-8.07307906422458	-3.16205315090519	-4.25059234635965	-6.34923619362505	-4.02636057658444	-7.28738033513002	-9.19576837996096	-6.55238774891597	-7.05788779473828	-7.23625916663565	-5.61927224764188	-7.2699636710561	-6.72540659340659	-3.63838363846281	-6.10588846387632	-4.47239305615191	-4.9530334048325	-1.69213460423023	-4.63350520514391	-5.85153231445044	NaN	NaN	NaN	NaN	NaN	NaN	-8.16173083523922	-8.81965930082533	-7.21080701467961	-7.13318561649225	-8.23813488658001	-7.60140628933351	-8.52787701560391	-8.13853555600698	-7.07596607281751	-7.68246682838676	-7.55583435506867
-6.5041430020284	-7.46224753551376	-6.42729358550573	-8.8357651172357	-7.30119109716639	-5.76276824792133	-6.76719939908707	-7.81088753932831	-6.24522657380871	-8.30467405212472	-8.42612563530245	-7.01808575770734	-6.56945784474108	-8.14946663206081	-3.27545157175993	-4.47430612244898	-6.36214311429058	-4.2792586924427	-7.21978644373228	-9.03543295019157	-6.29139610692518	-7.07586428291792	-7.2697881810442	-5.56362463356505	-7.28992370988983	-6.86961904761905	-3.86274201227016	-6.1643536117318	-4.61858009272488	-5.00023760330578	-1.73727319064758	-4.86617549927665	-5.98131510110359	NaN	NaN	NaN	NaN	NaN	NaN	-7.89314678011551	-8.72626030121009	-7.31803434499339	-7.2047280900838	-8.217824996939	-7.39487108139866	-8.34770260742759	-7.97417009647361	-6.96948504114104	-7.46142568403738	-7.35145332484426
-6.64123212583413	-7.67295207639352	-6.4325775931444	-8.86475875517671	-7.28733976476807	-5.79094981920804	-6.72262887111229	-7.962460776218	-6.29661060768011	-8.24420953770685	-8.45382269117398	-7.08822492189058	-6.45647170927596	-8.11977228418831	-3.37792007995529	-4.38414928801102	-6.57503263963481	-4.12594033521868	-6.96966052614577	-8.86325284005228	-6.28203252735311	-7.0675247370875	-7.36537589242877	-5.87366854930399	-7.49929063840199	-6.6859165329053	-3.83149436994285	-6.1883272834219	-4.5413401537396	-5.05894724003636	-1.66430525305495	-4.69613187504918	-5.80597474353669	NaN	NaN	NaN	NaN	NaN	NaN	-7.87971306145942	-8.66742903606944	-7.25897068452923	-7.21072625698324	-8.28502030834511	-7.1979858159196	-8.11575981408774	-7.83075155111149	-6.92088676514507	-7.53612118643051	-7.21019852272305
-6.49066023738872	-7.51484591258828	-6.35235252920578	-8.62650984342364	-7.13342672128981	-5.77795474472686	-6.69463048651816	-7.87349875868763	-6.10134834897686	-8.22161045696207	-8.50207797040519	-6.98572820037106	-6.29645432315506	-8.16038951176177	-3.30569318919899	-4.34537852593267	-6.33977769686686	-4.20915690948608	-7.11468202696341	-8.71983699059561	-6.18941664741058	-6.96112716931131	-7.25274688970752	-6.04804725256882	-7.39185612020628	-6.76851428571429	-3.86744220886682	-5.90368384423397	-4.63085735035097	-5.10035995446623	-1.69556296286027	-4.75055073749584	-5.64319816478023	NaN	NaN	NaN	NaN	NaN	NaN	-7.82368911225345	-8.53309246389995	-7.30762442683134	-7.08264608734657	-8.33531719759428	-7.23695903160492	-8.15596699732607	-7.8280416794361	-6.74889503711915	-7.57392581677526	-7.3132407946807
-6.38507142857143	-7.61240542011222	-6.34198095087148	-8.71283159223746	-7.08500312118967	-5.63000836025269	-6.41781312520512	-7.99027030002753	-6.10687652327412	-8.28365829289181	-8.56352265871947	-7.11272306597057	-6.26282717534878	-8.34926401857235	-3.07004218385758	-4.30078310740354	-6.41586983381852	-4.19501380993857	-5.12097495203225	-8.69124633263479	-6.21428147163161	-7.08065694987557	-7.29737471712307	-6.14398165557335	-7.46592313051556	-6.70846900269542	-3.86401815739188	-5.87511732147102	-4.75167125076811	-4.91211260330578	-1.55480069553162	-4.70095869069164	-5.84672442917761	-2.64659947694441	NaN	NaN	NaN	NaN	NaN	-7.92212163649095	-8.42426310080202	-7.30495703729488	-7.03041980997431	-8.26967887059083	-7.19725966583674	-8.45006846707614	-7.64762132701943	-6.84375213896811	-7.77328042965967	-7.37375572005383
-6.40587423312883	-7.58229998118735	-6.36796201723359	-8.58876965881958	-7.11732347608244	-5.52243364258875	-6.3818132318304	-8.02781791907514	-6.11745886404204	-8.1081722505916	-8.42323576858625	-7.05671922996003	-6.333399366389	-8.00305462246637	-3.02542193929516	-4.45180657395701	-6.55202438277301	-4.09781409367123	NaN	-8.70671029052403	-6.22983954489697	-7.04266303896155	-7.28790522234751	-5.93714127437483	-7.44732556953995	-6.68071328270526	-3.90436313598796	-5.73701566571437	-4.89456592507434	-4.63471794038444	-1.5447367587561	-4.60819457603408	-6.07692244897959	-2.33632141419372	NaN	NaN	NaN	NaN	NaN	-7.84135240572172	-8.52533317308245	-7.21337907277574	-6.96556008974687	-8.27424381258795	-7.35995204065736	-8.26239317715643	-7.70870102009544	-6.89744612892514	-7.80907078718946	-7.3499605171018
-6.2728305785124	-7.57304111589367	-6.23125851405858	-8.42916843253127	-7.01034547078752	-5.62990207907586	-6.28773033464691	-8.11107161365643	-6.06274841325997	-8.2337632283565	-8.58259906066915	-7.100887919684	-6.31948110504175	-7.97202651001657	-2.96792633777757	-4.38827051671733	-6.61536843217301	-4.11446163465484	-7.18747081712062	-8.58590419965115	-6.25041297848093	-6.97783410628305	-7.25691805768403	-5.99223634382259	-7.47752671617293	-6.60169604863222	-4.09218249496295	-5.66211617708803	-4.7606432872623	-4.6883824159859	-1.38028259503629	-4.43498328119621	-5.88213217542336	-2.38188362571035	NaN	NaN	NaN	NaN	NaN	-7.92925811741709	-8.5659827790862	-7.35042127176916	-7.06777033233447	-8.43621592328173	-7.41374671486542	-8.2675796178344	-7.79720645567863	-6.90317849017882	-7.95999194459029	-7.39618855587473
-6.21474657534247	-7.68159798904749	-6.1649798366704	-8.47028585827477	-7.08687610665405	-5.61943734015345	-6.28833900022667	-7.93672125567966	-6.05878536673274	-8.06646429865893	-8.64854972036306	-7.1140173025732	-6.28487425952833	-7.92750834256001	-2.87747409126718	-4.20884224364592	-6.59727263087201	-3.88791138518941	-7.21555523270504	-8.41478471575024	-6.0806220870835	-6.91555888552485	-7.19800804032161	-5.93331016776703	-7.59222552572514	-6.53014419225634	-4.14906158216573	-5.63617324324378	-4.72800624796498	-4.5575204218386	-1.27031645075235	-4.33256280832201	-5.97288428104066	-4.31125098140737	NaN	NaN	NaN	NaN	NaN	-8.09216223283727	-8.46319866197733	-7.40496665831682	-7.03579501693728	-8.5956556991921	-7.44419580092565	-8.31631357848453	-7.71806436452581	-7.08320273299883	-7.95563392636243	-7.38275572005384
-6.21092696629214	-7.5904398797342	-6.10740507264308	-8.36726084373143	-6.98182788289151	-5.59732688186908	-6.39980459407412	-7.69665926967644	-5.87195922513241	-8.09959326788219	-8.63065432382705	-7.10759169184915	-6.26058499916298	-8.01613855483449	-2.72870547736597	-4.33323588039867	-6.64900252163666	-4.11543700046984	-7.23915022978505	-8.50164041226619	-6.12028575476125	-6.90272591539282	-7.20187681860215	-6.02753785280507	-7.581415482332	-6.61778463747308	-4.17830026894479	-5.67203611696124	-4.81920257369219	-4.49834609387182	-1.30693249562008	-4.36410032286744	-5.98676122057268	NaN	NaN	NaN	NaN	NaN	NaN	-8.12997578234509	-8.3858839205254	-7.6308941978138	-7.06964740360839	-8.7000818380687	-7.44548124541393	-8.29993350094088	-7.78850565990008	-7.26925531081487	-8.12798738183078	-7.32054749724216
-6.25536751361162	-7.77915936384291	-6.05473185055457	-8.53427473262032	-7.15076367781155	-5.53474668287113	-6.2143214551801	-7.7560561741087	-5.9195247847996	-7.92740575556401	-8.61389878366084	-7.13083116792261	-6.36665789526952	-8.1252948026995	-2.8317814743154	-4.23527329192547	-6.57018244700198	-4.1449573811224	-7.25051763331812	-8.47175353306953	-6.17606362783158	-6.79689324785263	-7.37807827443533	-5.97390156932662	-7.63561034089554	-6.49279705105022	-4.26757637938896	-5.95375252555265	-4.82972562085886	-4.47546447163318	-1.30793987833025	-4.4315594046968	-5.97552945287064	-6.02966118668596	-4.42105652806272	NaN	NaN	NaN	NaN	-8.00633959615724	-8.36790671029013	-7.63857691586832	-7.1261963012907	-8.82074396650579	-7.46181528113864	-8.38322924063406	-7.65281118058522	-7.22819243878604	-8.13515293175297	-7.41914259788189
-6.31207559681698	-7.75353040456689	-6.07175022519926	-8.61322247582803	-7.16741241198876	-5.53841432225064	-6.36422856985076	-7.79799118640188	-6.10471341070587	-7.99371139023694	-8.62353867285752	-7.19651514713534	-6.42604106218598	-8.12595700261252	-2.75708560471136	-4.14639901477832	-6.58365531655819	-4.32514096666035	-7.11532795997777	-8.44867558057706	-6.25764811225175	-6.74984671271049	-7.48223821382671	-5.98314055135316	-7.59832416727333	-6.39174989402289	-4.391170353564	-6.03164793371592	-4.81839298707082	-4.45671445940111	-1.42649011118228	-4.38341525012142	-5.78495443392785	-6.04641442919277	-4.42487966730416	NaN	NaN	NaN	NaN	-8.15957230100967	-8.41102913891884	-7.84496835354208	-7.15777407657852	-9.05265003180886	-7.82549321617388	-8.41318937393196	-7.91104931400337	-7.37528508057184	-8.46271105868267	-7.46329458931178
-6.50640638297872	-7.86560906798492	-6.24360222069077	-8.50894973262032	-7.24461571862787	-5.62173138560293	-6.37475653068676	-7.74715575691298	-6.09201117318436	-8.07115049947048	-8.62289757358597	-7.23297415029742	-6.48011285974042	-8.13765338888483	-2.86894537162535	-4.29748669402886	-6.68947013494146	-4.36501268733022	-7.19166806150061	-8.4789051724138	-6.28802585574451	-6.77656173536434	-7.44944172362995	-6.01796867713742	-7.64132884221093	-6.39599672846238	-4.41922389777132	-6.20478971128147	-4.92973425462515	-4.698457099327	-1.57092379341943	-4.50005627672455	-5.79452434471419	-5.87864785335263	-4.429808437876	NaN	NaN	NaN	NaN	-8.39882328758528	-8.71085662524005	-8.13846311785979	-7.16870554022482	-9.04043058193992	-7.83895966583675	-8.37886188261375	-8.0652444766389	-7.58563624506468	-8.80796969801315	-7.57308294518473
-6.47185309973046	-7.94423628691983	-6.32733021683255	-8.51099821746881	-7.30404519399554	-5.67248447512255	-6.46318463699402	-7.92584983396876	-6.20697180310562	-7.9725797826462	-8.54623765716038	-7.39938270497838	-6.75728937154145	-8.18074723073729	-2.82192849933829	-4.35657051865332	-6.91161400917966	-4.60203540514664	-7.26281461952953	-8.50046523312498	-6.49137887709844	-6.94721237851757	-7.51888186729606	-6.27355180681968	-7.76516828287013	-6.54771428571429	-4.53725092133689	-6.23865973119602	-5.10919677334156	-4.77062299204573	-1.5202284690149	-4.64390119176598	-5.86968629737609	-6.03258705286378	-4.36186246883046	NaN	NaN	NaN	NaN	-8.59087220353132	-8.88340704983559	-8.40348906421353	-7.27759452153541	-9.1230250966649	-8.07645391924623	-8.75485234510712	-8.19775016794259	-7.69032202226891	-8.94585299495554	-7.73869705105208
-6.76110335195531	-7.8386533992193	-6.54644068770678	-8.40802790520916	-7.29045117781155	-5.67095201602851	-6.54207604965068	-7.98872905013439	-6.32044971139034	-7.95389853995828	-8.6093713422967	-7.52701046241282	-6.93237003460899	-8.35459098690221	-3.08777676024208	-4.37614285714286	-7.16443506118477	-4.70236766946038	-7.37392918073056	-8.53227644900954	-6.64914329206978	-7.04529918745052	-7.58945168969549	-6.3818844072821	-7.86840960481673	-6.5537256278693	-4.63429351153202	-6.35029139109887	-5.11384896246899	-4.86877408017411	-1.62927464181925	-4.60275195119763	-5.94420789321399	-6.08594682863895	-4.56161617966058	NaN	NaN	NaN	NaN	-8.79463484846981	-9.21355992194334	-8.48359944571456	-7.44086146870699	-9.15472524005192	-8.26732969358883	-8.84700745728786	-8.2127444766389	-7.68275932925052	-9.06358922765311	-7.91487110466922
-6.91423344235487	-7.85531320999675	-6.85924425981106	-8.49410891629379	-7.47534902890113	-5.91993075369187	-6.51874126704199	-8.10332650276613	-6.40053985148859	-8.2157017975868	-8.79671715805165	-7.68680908522111	-6.83761265304344	-8.52891151729459	-3.17591357073264	-4.44378162366268	-7.23322102761876	-4.6823066421064	-7.54079073663773	-8.61941987829615	-6.75332657572706	-7.32680529079945	-7.67315941835535	-6.58893317235249	-8.06571864502743	-6.75729800449319	-4.54789248714047	-6.49016192885791	-5.37026472388319	-5.13877633570015	-1.69017329085074	-4.60798141729961	-6.03106177070278	-6.47743645683654	-4.61738088554294	NaN	NaN	NaN	NaN	-8.87696746848322	-9.40580795961995	-8.598588380015	-7.59552902042731	-9.10101773441714	-8.30084327787688	-8.90079663911099	-8.38076733528315	-7.9217565677903	-9.27064155642023	-8.13094896095505
-7.15082898172324	-8.09529715648505	-6.94522676855669	-8.64491547569337	-7.45666130083073	-6.00256899111119	-6.4688115995228	-8.09485301479073	-6.4342668122821	-8.33272863318923	-8.945226123135	-7.83826583574607	-6.86896303395645	-8.61250244098841	-3.21357779555549	-4.35147978436657	-7.24821694542085	-4.80262198301549	-7.75973507460227	-8.73806298889638	-6.74638860659114	-7.45361174456304	-7.77986526223639	-6.71229814215404	-8.19084248535427	-6.76378170144462	-4.72225241532058	-6.4071795730675	-5.5226238996642	-5.22904088927381	-1.58329098820041	-4.80561140614177	-6.03303872804936	-6.71693467505806	-4.61989592820122	NaN	NaN	NaN	NaN	-9.04633165883375	-9.4967965290862	-8.57847880964018	-7.85989056598354	-9.35330353790995	-8.32005917489619	-8.83362667665793	-8.31756091020533	-7.9167189468929	-9.56540346448615	-8.26833955238916
-7.20780776092774	-8.16675047436609	-6.96095178764851	-8.88484973262032	-7.62204087446427	-6.24633120429344	-6.53915707104475	-8.31340417244441	-6.55738406813223	-8.39257642290153	-8.97160205682453	-7.82931614184135	-7.02159446958316	-8.68872889096895	-3.27654423025235	-4.43040635211083	-7.35641233431604	-4.91205317143914	-7.95596342795806	-8.80295228616592	-6.88204066625707	-7.60586621547178	-7.92155252809191	-6.80058331291226	-8.31585822451735	-6.82058193277311	-4.69276020291838	-6.24031136630206	-5.48627084726784	-5.36864649019986	-1.74300060707519	-4.67242595422157	-6.00869682756468	-6.84797221002528	-4.70542767698679	NaN	NaN	NaN	NaN	-9.08935240572171	-9.72606514300533	-8.91924947426967	-7.94344680072612	-9.50337967229117	-8.29754964128092	-8.9057486319189	-8.41393724372583	-8.20757072790269	-9.53530991762424	-8.29424226336755
-7.30811332250203	-8.22119443473818	-7.01928145670898	-8.98202070036226	-7.71840608287484	-6.35461049799141	-6.63731137152463	-8.48430817593963	-6.67034727967354	-8.30494567062818	-8.96400558964983	-7.91824295834036	-6.89723232478393	-8.6933054215812	-3.23639331455299	-4.46484321815369	-7.27666160462565	-4.78412270975968	-7.90745893710874	-8.84899845599588	-6.99033723883595	-7.58852349712143	-7.87140366377882	-6.78252060552897	-8.3872801472852	-6.77968535262206	-4.58926474939345	-6.21062329483766	-5.57481385895864	-5.5000220860644	-1.80092105335217	-4.52544634650564	-5.96586790352505	-6.76045043097419	-4.6339239771982	NaN	NaN	NaN	NaN	-9.32111926667092	-9.61703637717992	-8.97957888603438	-8.04545500950004	-9.61803023559884	-8.27297186570696	-8.87495351695369	-8.56795831452515	-8.40973601715888	-9.52078591784508	-8.45466477286188
-7.46584394904458	-8.44450060410045	-7.25192164320374	-9.11790440361951	-7.83669090315237	-6.34130772571539	-6.76073730632655	-8.5113636132755	-6.80211626615121	-8.34041407779386	-9.17534593927919	-7.98376608605226	-6.95144914695728	-8.90345129942692	-3.15460346298592	-4.67289515072084	-7.35092590840465	-4.80445743917663	-7.86344749350546	-8.84244390480816	-7.13557269588004	-7.75270629340465	-8.0062042726607	-6.76481611499508	-8.43865142057822	-6.89255414336553	-4.73511643318384	-6.38230562273637	-5.52160849858197	-5.58358967943035	-1.9313811738768	-4.68092756539235	-6.17550592876869	-6.83111498950286	-4.86445322186124	NaN	NaN	NaN	NaN	-9.31791260228191	-9.73343005181347	-9.12065305483233	-8.04953719790023	-9.8433231986243	-8.3483536060989	-8.97191506087237	-8.72140706405149	-8.57952954566428	-9.65460155642023	-8.60051478741135
-7.38947749196142	-8.39919732588087	-7.20338933013304	-9.09301720249984	-7.9343146145797	-6.44108522845096	-6.56931109033314	-8.58279927781583	-6.87258260175578	-8.42513975786138	-8.98132204534603	-8.15962749256822	-6.96870743736002	-8.92884702283708	-3.14521488285499	-4.76603091684435	-7.30858379581365	-5.11261742633628	-7.60190389120986	-8.77138128706348	-7.00840699392494	-7.87575276743201	-8.02555010466647	-7.02718761583825	-8.5003105477341	-6.95237306642402	-4.88679722562219	-6.35454457624389	-5.33939914708824	-5.51864530501727	-2.06426524754961	-4.81964760374326	-6.24177754736957	-6.86894519696874	-4.94269506282675	NaN	NaN	NaN	NaN	-9.24055240572171	-9.54785266013299	-9.16844322054449	-8.03668517078	-9.63539917553	-8.18081068126001	-8.94220659598059	-8.7276208236961	-8.51237260750121	-9.59521815528109	-8.51352495082306
-7.31978155339806	-8.4462040014483	-7.18219969797983	-8.86764654790695	-7.86774334288332	-6.45320255754476	-6.53113335714151	-8.58497807200632	-6.82562819446095	-8.46808574209772	-9.14259572348978	-8.24227309120644	-6.90407867659893	-8.8736378575343	-3.25606083625781	-4.68145535714286	-7.30146103533325	-5.4459488291009	-7.80826029080483	-8.6978624262998	-7.03026275328171	-7.82879523217755	-8.11257062407932	-7.20654122408567	-8.62693116094667	-7.09793493884756	-4.93867409403471	-6.40505408490879	-5.5221431366555	-5.47875734014789	-2.03056377495694	-4.94902183953926	-6.20849503689663	-7.04489756299258	-5.05635050415961	NaN	NaN	NaN	NaN	-9.25724281668062	-9.68699109471594	-9.20251866748055	-8.1701187150838	-9.57118993200873	-8.01820108951631	-9.0475118977441	-8.74920682032304	-8.67017801031217	-9.67519180032267	-8.4927017632193
-7.51305060728745	-8.66117826644202	-7.31148062518101	-9.1236904618678	-8.19416156513549	-6.52429476533697	-6.63935205936156	-8.56259869140017	-6.93060649091011	-8.66739901309746	-9.32636586228858	-8.25558281674445	-6.98332590105451	-8.68196210618715	-3.37408907111196	-4.92765637065637	-7.42840560911521	-5.6576618577792	-8.0812724585172	-8.7932554947345	-6.95395851419521	-7.80436611502984	-8.25722789752221	-7.27676231463343	-8.40960170194413	-7.18009875891207	-5.30801221337839	-6.50243638468952	-5.8870722595838	-5.56522450902698	-2.23828307931082	-5.15858062661684	-6.54059305862472	-7.10291257605131	-5.25920115903979	NaN	NaN	NaN	NaN	-9.49425563152817	-9.79061982977744	-9.1705216976872	-8.27740319784242	-9.4596372829169	-8.14156273489045	-9.11379422290146	-8.83625534171936	-8.71272679449749	-9.79647084775881	-8.61826204916776
-7.77819850039463	-8.75405446873802	-7.53244187661006	-9.35450213536632	-8.3864789287768	-6.66640080175864	-6.79994978260669	-8.75065125240848	-7.04425092081842	-8.82942966411706	-9.51529302814598	-8.21422666819537	-7.19070619932766	-8.75153437839997	-3.69352738356275	-5.12218916168426	-7.52971818826592	-5.65577258171738	-8.22982212340189	-9.09190555881256	-7.20608111034906	-7.93948453608248	-8.33636880358935	-7.4858392936906	-8.43711543820787	-7.17517644065641	-5.45600775193798	-6.62404173947943	-6.06009008885834	-5.65859640526177	-2.37819925829935	-5.17115737905695	-6.55618448106515	-7.24922279742422	-5.47846665616403	NaN	NaN	NaN	NaN	-9.55762106243813	-9.75341510785332	-9.14603381119971	-8.2263687150838	-9.62138808445389	-8.38566490207312	-9.03857284582537	-9.12239079186214	-8.73156566774379	-9.86411329731092	-8.58218691630091
-7.79027598710717	-8.89081843871299	-7.54919718438629	-9.49402597402598	-8.51479684305592	-6.74711698139649	-6.69510187442673	-8.6391395751261	-7.19368435535793	-8.84197344236967	-9.58810432382704	-8.39097824352571	-7.27658156757644	-9.02667352066358	-3.82848364731772	-5.17706722689075	-7.69288591300438	-5.75817985445064	-8.28596057478564	-8.93253517241379	-7.0814973503346	-8.13717488761576	-8.3896229007593	-7.81697650472714	-8.663659350988	-7.24383673469388	-5.52178203015321	-6.66925074523327	-5.99892314159165	-5.66287827854694	-2.40325363445115	-5.23054327544735	-6.57259986833443	-7.5200045980572	-5.47180402721938	NaN	NaN	NaN	NaN	-9.6156187714102	-9.74694230004428	-9.05013322755871	-8.13079595966584	-9.53053728819133	-8.60381763685124	-8.87573153639352	-9.1787786186588	-8.65511574964585	-9.68984312121241	-8.61838792604922
-7.73400470219436	-8.95040518984012	-7.42546871782999	-9.51411740005681	-8.54626367781155	-6.88506439643817	-6.62592448709731	-8.63686132743527	-7.29143701050493	-8.92361809300906	-9.55700300803757	-8.53815543586743	-7.371927847309	-9.05534165180362	-3.98973504997513	-5.37107436399217	-7.74861608623034	-5.98514529742699	-8.56738575332277	-8.96508114052314	-7.0435031155884	-8.13834167893961	-8.42369275474882	-7.8845658064683	-8.80799704355904	-7.28909297864177	-5.83021689620737	-6.86602561699262	-6.30280885622277	-5.67279042020719	-2.61997058957619	-5.50965486276292	-6.62260994897959	-7.71876442123296	-5.53504188459247	NaN	NaN	NaN	NaN	-9.68890127790217	-9.86946779020555	-9.16742485679262	-8.35166672832883	-9.49744561515848	-8.62401871960452	-8.87045633016316	-9.3288155163776	-8.81747402718036	-9.72955480317348	-8.73871312604002
-7.66175784238715	-9.02332254890066	-7.3995679044915	-9.58912845602458	-8.64052183199983	-6.88862872576906	-6.6051985614158	-8.7548340481074	-7.29398764377259	-8.90681530183793	-9.63551033384374	-8.59329719387755	-7.37457314319461	-9.18350463253049	-3.93374037906314	-5.26116912684513	-7.78878463263374	-5.88347785150741	-8.36022195291063	-8.90108904712377	-7.0396340311125	-8.05799588252725	-8.52573772566616	-7.8114918711574	-8.81506901580234	-7.27492458614347	-5.808101769032	-6.86375864101253	-6.29532460137014	-5.62386490391928	-2.51741901395414	-5.53138136303425	-6.63929082430539	-7.79274862854643	-5.53196176789588	NaN	NaN	NaN	NaN	-9.6550051003325	-9.88425052545748	-9.14381701502091	-8.33362616351772	-9.31971233554527	-8.78879134873347	-8.9818264951305	-9.31078999907762	-8.89867204409491	-9.80479680582641	-8.69077336711266
-7.72641705069124	-9.06180150431114	-7.37901532819765	-9.53543438239677	-8.61887731417518	-6.96580128971592	-6.65917710494827	-8.81923715898013	-7.40616430543494	-8.89850838504539	-9.75644900467811	-8.51424691881643	-7.17370678112526	-9.20006330655336	-3.78650256558112	-5.1975574912892	-7.5837390380475	-5.86007694297991	-8.34095351063856	-8.91097827295101	-7.11249728690528	-7.89976039815144	-8.57774629792151	-7.80893533954311	-8.79165568865509	-7.10180557202134	-5.80196820391538	-6.96758282099758	-6.37524985153749	-5.63241417673236	-2.37151518620594	-5.61361987308466	-6.66042244897959	-7.74401012559271	-5.56251920032831	NaN	NaN	NaN	NaN	-9.73930262534104	-9.88368737189618	-9.0516396403142	-8.34915536239875	-9.48520677347875	-8.86413267750164	-9.21515398854378	-9.29937400723902	-8.88612303849767	-9.76132690204235	-8.68363101509711
-7.76181506849315	-9.00394438635848	-7.52569277363014	-9.4252977146831	-8.57242564169417	-6.84638426101479	-6.77861362202672	-8.93313993312667	-7.21233758267991	-8.88483973700432	-9.63204843911928	-8.52343664827494	-7.16711840390078	-9.15798349926388	-3.85417173851345	-5.10681063677558	-7.66198710350105	-5.68945933407463	-8.14594535128211	-8.95670427607708	-7.30021042943959	-7.90906593143131	-8.56559398069703	-7.7712304729811	-8.72339751138661	-6.96089154323937	-5.72389457364341	-6.78830270208714	-6.26861924954795	-5.56914004233017	-2.38362861312163	-5.45038726363892	-6.42529935899657	-7.74107485965227	-5.49278947059858	-4.29382532152913	NaN	NaN	NaN	-9.61340236898402	-9.76808133488488	-9.06043971817211	-8.26759992481895	-9.35223323929905	-8.87661374838871	-9.19916203541682	-9.38897853362669	-8.83720600662887	-9.84132588923028	-8.61972000576812
-7.90382867132867	-8.96093193909375	-7.57799596254214	-9.51596914571287	-8.56242758509631	-7.0281084398977	-6.96536255032409	-9.09082380142809	-7.25743952799861	-8.93206306030189	-9.70836574237732	-8.58500392464678	-7.1989225224782	-9.12932117999724	-3.85370999592167	-5.10109431345354	-7.57473393118161	-5.70599449407744	-8.05531426134763	-9.01185989682324	-7.51846525345078	-8.01381786941581	-8.55300704856558	-7.87975169048832	-8.77375870098536	-6.97567346938775	-5.97834108527132	-6.90452362944875	-6.38104979693371	-5.75422271302365	-2.32395096433479	-5.48875522553709	-6.48685945685361	-7.84953747807669	-5.4301607050493	-2.39975059037505	NaN	NaN	NaN	-9.57327293552304	-9.73331129269402	-9.01462917558025	-8.20258252354705	-9.30089732592875	-8.76254878609721	-9.10196417719346	-9.43909320712728	-8.77309753935761	-9.87703411455977	-8.67480956620768
-7.71347331240188	-8.93382107297371	-7.53548668405349	-9.49516660716178	-8.51789205618992	-6.95588038559906	-7.00642608505643	-9.14730217104365	-7.19774460579791	-8.84901327533754	-9.65048588411073	-8.59155257467225	-7.34403284570287	-9.14072596356848	-3.9514475914624	-5.17190472225526	-7.74667099902407	-5.57669518507029	-7.92991317188038	-9.08241562868756	-7.69006239933035	-8.03312418989836	-8.63113222938556	-7.88316007960636	-8.8170052200678	-7.02893565976009	-5.82315819173174	-6.96629979446021	-6.40495820785299	-5.71054453591616	-2.36155626732556	-5.4641448027005	-6.64082075406434	-7.85974952963732	-5.59637571973724	-2.42355914787144	NaN	NaN	NaN	-9.45436964710103	-9.81667492393299	-9.03876695562841	-8.15795831045952	-9.31572521901744	-8.438311062992	-8.88473193571519	-9.38700304593845	-8.61595275773538	-9.8930718266905	-8.67823778283411
-7.90139552238806	-9.08052200120554	-7.62389663604763	-9.6063236456638	-8.61595946094408	-7.10504940966775	-7.06374300339426	-9.15997075227546	-7.32899747455422	-8.81786729672733	-9.78695670094227	-8.65427015487046	-7.43157704378289	-6.88033738805879	-4.03767676852079	-5.22655102040816	-7.89485662449779	-5.465299502649	-7.80819312851709	-9.14996753026065	-7.77526586464668	-8.21387039311553	-8.82651183230428	-7.88086840592345	-8.86765389974633	-6.9922419730107	-5.76480004378853	-6.91214708879196	-6.4357368409003	-5.76810932903768	-2.66216829373369	-5.25583405889885	-6.72803637303022	-7.73174203909322	-5.80940300721212	-2.49883431157627	NaN	NaN	NaN	-9.51009402895328	-9.83653147287635	-8.93720661524406	-8.21416991990308	-9.42337729700217	-8.63653920547869	-8.82800090386544	-9.24032813531151	-8.50556821800289	-9.83106903362388	-8.43855266328528
-7.89538274831964	-9.14040017159358	-7.54307956355592	-9.62556851056369	-8.71846334958398	-6.93060850550015	-6.90950950580396	-9.09335915618854	-7.39371361581944	-8.78115517331521	-9.65927109498692	-8.50329646993933	-7.46233634244037	NaN	-4.11504352901076	-4.95518532175568	-8.00426653304733	-5.51149447866009	-7.82901648456793	-8.99057035416718	-7.67149847745821	-8.15329275526056	-8.80240249609984	-7.85590011583825	-8.7812421935204	-6.97365584415584	-5.72994548087571	-6.97405791681744	-6.50365455954246	-5.62757882732426	-2.7707587428727	-5.35758655156747	-6.66556950780312	-7.78809967009828	-5.90736762657208	-2.44044517432313	NaN	NaN	NaN	-9.59871854175645	-9.88752056961705	-9.03498969988233	-8.21384224004598	-9.37123613568324	-8.63048430351791	-8.8616855780993	-9.4362193483663	-8.62445039299122	-9.73701208273602	-8.40944433215348
-8.11757598784195	-9.14745876935543	-7.67302101381817	-9.72739411043142	-8.73985702545103	-7.16580756929104	-6.90786162015459	-9.10441519533973	-7.40468429306522	-8.76578299120234	-9.67252120694393	-8.61874238618525	-7.56581742430958	-9.09900385629489	-4.08114507977277	-5.15524618762962	-7.92731051134797	-5.72369476377039	-7.90631681791648	-9.09087498665528	-7.73212485998785	-8.10378810751105	-8.89482066837153	-7.90264183270572	-8.8312081468022	-7.17354079962591	-5.74251009935582	-6.93463169656412	-6.75893578589439	-5.86931811829425	-2.74681240930804	-5.44508902718637	-6.78047278455006	-7.99238712728002	-5.830733087465	-2.44731003743983	NaN	NaN	NaN	-9.66419704467139	-9.91776550971351	-9.02841521276312	-8.33649938380017	-9.43606653019116	-8.81052656447934	-9.00216138121043	-9.52531280919065	-8.65575306261343	-9.74041258245392	-8.54043429148241
-8.15872352081811	-9.25240617108972	-7.74628537444688	-9.78504169937933	-8.75988750958725	-7.12731453945885	-6.93988920324272	-9.07160363336086	-7.4747626524743	-8.80641935483871	-9.72766716967685	-8.62294764239549	-7.41548115054862	-9.16190639462187	-4.04945187433688	-5.38744463229079	-7.93639969539524	-5.93184073301549	-8.20947990344066	-9.22294151602613	-7.67966883722892	-8.10024501512439	-8.90503249269043	-7.9446774775894	-8.94157847032138	-7.29282377476538	-5.72518914180842	-6.85207205867316	-6.90854260672667	-5.83041617473435	-2.83629890807631	-5.43281564546515	-6.8739034877265	-7.90899087973927	-5.82273663757442	-0	NaN	NaN	NaN	-9.71035240572171	-10.0181112297904	-8.8903137437757	-8.36433278694009	-9.37416376107409	-8.77114186548047	-9.06991460718855	-9.38196083773768	-8.90331886450022	-9.83407104417079	-8.62585257495019
-8.20606653992395	-9.26455856180135	-7.85425336954191	-9.82331954394107	-8.7598949094831	-7.20613463301646	-7.11034038692859	-9.24255445303299	-7.5647626524743	-8.83508653393172	-9.79030432382704	-8.74720714988367	-7.41339374093633	-9.08980495462772	-4.00169284503402	-5.5695811550152	-7.90144174217486	-5.95308852453493	-8.26912137862493	-9.24640041956208	-7.8564191401184	-8.26904676784213	-8.97702810721124	-7.94540720346711	-8.96313559057946	-7.37913581406268	-5.63992802260583	-6.84448750663117	-7.10375734790213	-5.981413730833	-2.8997487755322	-5.43668665869757	-7.05077382216214	-7.9114156914783	-5.85412585584376	-0.192089445596084	NaN	NaN	NaN	-9.74189759940895	-9.9293751928793	-9.0263369825314	-8.33018507089441	-9.4357538371779	-8.72221763685124	-9.12226581030302	-9.37375155433629	-9.0326924842122	-9.82552344991136	-8.67738728008259
-8.22879197080292	-9.31644681323562	-7.96902866783279	-9.83641719175851	-8.83594490457735	-7.34023543425709	-7.07478080599734	-9.25293462669186	-7.64886274739725	-8.8527703630538	-10.0353618499075	-8.76007190317988	-7.29168282226225	-9.00562895649975	-3.92881191942065	-5.58607459775719	-7.94636155429789	-5.96252607784308	-8.29533671654519	-9.15598493686776	-7.92169754471076	-8.26014821321252	-9.22965250561242	-8.03604128379191	-8.99743267705494	-7.31768934805843	-5.7863011578666	-6.95372626504845	-7.00947120161598	-6.08791068022886	-2.67754247020759	-5.40357889711148	-7.09650797529538	-5.84619286551808	-6.01768811924723	-0.318958323381897	NaN	NaN	NaN	-9.63033109785985	-9.97429280678703	-9.25863971491139	-8.35813342096615	-9.39030164446376	-8.74602625710118	-9.24663456288934	-9.53490725391804	-9.05678252551915	-9.90950787612283	-8.73315779296305
-8.28680232558139	-9.37624853806838	-7.86369285006139	-9.90609258976318	-8.91258034447822	-7.40639386189258	-7.09081569314209	-9.37398991907514	-7.79465604688421	-9.00352880011607	-9.98781341473614	-8.7672409733124	-7.31415919564797	-9.22370909783562	-3.78439228152373	-5.48604243873281	-7.9435832855575	-5.8535117801139	-8.14702823495485	-9.33093807710366	-7.97599109398245	-8.37315269751745	-9.25845419416776	-8.18434929808124	-9.10845962686592	-7.12831130063966	-5.85478909879625	-7.00661016170103	-6.68707447969384	-6.03856207139089	-2.74682286764464	-5.5043372688964	-7.03738846839707	NaN	-6.0819094279944	-2.60397797084125	NaN	NaN	NaN	-9.74560186184934	-9.97618553770689	-9.42340093107445	-8.38915132377945	-9.64058865366885	-8.62024892007068	-9.09915362505461	-9.60215316380665	-9.03744253111737	-10.063509521022	-8.70795784771341
-8.28794989027066	-9.46036712804133	-7.91884940300953	-9.85178033220681	-8.97585712710837	-7.41546807478614	-7.17572910786734	-9.4705733935277	-7.8583687890784	-8.95319867020652	-10.0229774186949	-8.74464135538026	-7.3273009977011	-9.08050638852834	-3.75410594903976	-5.40019691119691	-7.80971444418804	-5.9278131356129	-8.19513213752346	-9.27865012555006	-8.14020585657058	-8.28259098285908	-9.28309603792712	-8.17163038646656	-9.09640389974633	-7.16312712975098	-5.83385265339471	-7.04155812286019	-6.75755456652694	-6.25529942224962	-2.5169298492678	-5.49807042253521	-6.898951741087	-7.98507229945669	-5.9992044149547	NaN	NaN	NaN	NaN	-9.8254903367562	-9.9449183144256	-9.21972062947875	-8.39012047813034	-9.57571894278475	-8.6337976767714	-8.97259015894473	-9.54568042260248	-8.99556846959017	-10.0698208559199	-8.88221537423251
-8.20998953974895	-9.33149668753617	-7.91595041457961	-9.79146888155649	-8.85769809525258	-7.43859973068963	-7.06740306047885	-9.41053666907514	-7.69555253748044	-9.06241935483871	-10.0295787424317	-8.63923469387755	-7.20988148401277	-9.02673655391019	-3.74148085637853	-5.17065584415584	-7.83434997052339	-5.89250493162176	-8.11411672779001	-9.08413651842696	-7.95062895412909	-8.10853967766221	-9.07901434357829	-8.11986066548364	-9.08076675358623	-7.11988121990369	-5.73992550085573	-6.97355416647929	-6.67011268737329	-6.19134507634122	-2.43521801500178	-5.30749846681565	-6.68849248155288	-8.02270319440797	-5.7802036293316	-4.55290916848761	NaN	NaN	NaN	-9.78059221221791	-10.0545915094714	-9.22998579532841	-8.44826864256748	-9.70603951867278	-8.72204053606423	-8.95003676069154	-9.84600693998201	-9.13263207204739	-10.130872509857	-8.9290844820998
-8.19752115655853	-9.36472710249661	-7.764229012554	-9.75690922629121	-8.89348240454275	-7.40337078859169	-7.0452821877581	-9.37877916235987	-7.65712506003226	-9.0732459824905	-10.0106688025915	-8.7796892393321	-7.29092457150219	-9.19039249331194	-3.89097365394378	-5.29520689655172	-7.95346696285581	-5.8033008039079	-8.11179010096993	-9.13951563753008	-7.9937833527561	-8.20092940300263	-9.05513521345807	-8.2193611651977	-9.1254522331833	-7.02658131954592	-5.64803673744523	-6.96337458584787	-6.65656600511757	-6.10104621660099	-2.39708861397769	-5.25001895194697	-6.75700459483039	-8.22020801411626	-5.81150808769283	-4.71093464221131	NaN	NaN	NaN	-10.0530821354514	-10.0382890315647	-9.37651303380444	-8.53559297460425	-9.57917256862643	-8.6337976767714	-8.93619597003565	-9.90765627428684	-9.14162677073887	-10.1421030532128	-8.81238698328602
-8.28971739130435	-9.41515264517298	-7.73921768104269	-9.92627703106445	-8.92373943758	-7.31497658351878	-7.13204139215928	-9.53139330710176	-7.68540029452327	-9.12627546994663	-10.0946650139996	-8.82539332529279	-7.41285741131653	-7.02519506063199	-3.91697515020473	-5.32598349459305	-8.00006459599191	-5.86263705281245	-8.19906831987494	-9.12530304036428	-7.98207212073825	-8.06599015406	-9.08441389949585	-8.31648047298111	-9.06806810092976	-6.98892244897959	-5.5894072812113	-7.0538099866559	-6.73991126155605	-6.06585187787677	-2.29719565351482	-5.32590861882168	-6.70584767494508	-8.18671694978391	-5.88533128728879	-4.81724349646168	NaN	NaN	NaN	-9.99490781020846	-10.1045498615812	-9.49747804569824	-8.55270704484825	-9.55713317542849	-8.73429993668493	-9.19398987424465	-9.82339867051132	-9.04114312006339	-10.3219852298896	-8.77857128508582
-8.25072004204625	-9.58919677324202	-7.85347157379986	-10.1296562261268	-8.966258203359	-7.23841767880011	-7.22155888106348	-9.65187602418247	-7.82387557996402	-9.13438893658776	-10.2434111731421	-8.96125428694462	-7.52241070596093	NaN	-3.88803577006695	-5.38478462284744	-7.82392007139111	-5.90465240263463	-8.26383599040887	-9.34163541235734	-8.09385684166	-8.03803772757184	-9.28423007988853	-8.45014118726682	-9.04397868607111	-7.00147946790052	-5.8048758446296	-7.23588159187468	-6.74840949409274	-5.95655851239669	-2.38418417575298	-5.46542336371168	-6.87297171006334	-8.20102769831387	-5.85655280400938	-4.82684109238263	-10.0177176015474	NaN	NaN	-10.1028520553363	-10.1543181091075	-9.60623988569436	-8.55364144235653	-9.64454033250569	-8.86307575913315	-9.27791645993966	-9.84991664507089	-9.36013219685467	-10.4067663141295	-8.90236456359125
-8.25372905027933	-9.62230340101379	-7.94599857164003	-9.97439584294564	-8.90273948426316	-7.34444506625556	-7.20201757073304	-9.40516117926323	-7.76992203669411	-9.19626779466041	-10.2633885816981	-8.92051749271137	-7.64221579394471	-9.09031222430228	-4.05429248926814	-5.52074239947695	-8.00179828670438	-5.68318617636525	-8.22857482938742	-9.41069865067466	-8.03058871511982	-8.2171915062105	-9.31524169272618	-8.63280983806047	-9.07937661888765	-6.95021038555828	-5.7106976744186	-7.03855916446588	-6.75391846569211	-6.05728184637615	-2.51785254034817	-5.44386407332886	-6.9202274135186	-8.30716300486778	-5.94864517717508	-4.88368246294765	-10.1718576223022	NaN	NaN	-10.1208471425638	-10.2484872437468	-9.67200758165055	-8.53732377126357	-9.6184350178161	-8.97473486280202	-9.26427332980194	-9.89514549252846	-9.43756265563669	-10.434272771772	-8.89432351666401
-8.21579113924051	-9.64682621497738	-7.82271045190909	-9.94357111626812	-8.93246067427798	-7.26816573746108	-7.1139695753769	-9.44278140869851	-7.80746386208837	-9.19345184581344	-10.3601446671747	-8.99262190916043	-7.69333470143853	-9.19855841404924	-4.07582302312308	-5.53163627819549	-8.04266146417199	-5.71937683960622	-8.17050037377087	-9.44133448522696	-8.11550325309181	-8.30806563622352	-9.38160133303926	-8.57006932315532	-9.26605070096491	-6.92537222099934	-5.60217241057252	-7.02193038269551	-6.79362678157322	-6.20783114072075	-2.42424908684034	-5.62212377881748	-6.8612108800414	-8.37774782784893	-5.98342010122921	-4.84968873776349	-10.0854777643519	NaN	NaN	-10.0617155529981	-10.3391027790862	-9.67467612492994	-8.67264762188127	-9.66287136345387	-8.92865097018457	-9.20857758117452	-9.79815683374287	-9.45727267405038	-10.555703374602	-8.96057018546264
-8.2490034965035	-9.59186083565629	-7.99533661419607	-10.0124358399106	-9.00915223202842	-7.33952441932191	-7.2316721414924	-9.53368823277063	-7.86912668924724	-9.19705987771453	-10.2716511592701	-8.87654411091791	-7.6158207335096	-9.21213924082318	-4.10894830256509	-5.69275576036866	-8.03965005732788	-5.75413880993857	-8.15347756627698	-9.36372711485984	-8.18836074059006	-8.29083634844921	-9.43849468956602	-8.45221552281499	-9.20870671260511	-6.91127678571429	-5.49098468388723	-6.82797019240055	-6.85464923780776	-6.23927787906776	-2.54554665441397	-5.6129494199423	-7.01535488141202	-8.24777123334226	-6.17513660178292	-2.7115261123323	-10.1357041411798	NaN	NaN	-10.1021456068549	-10.4385172120759	-9.67410862100529	-8.87998404885776	-9.87182213960737	-9.07393274828891	-9.27929543552877	-9.70867241754492	-9.40618265463356	-10.5591547509644	-9.04546233162408
-8.32468487394958	-9.79777999694116	-8.10562866586131	-10.1954229493094	-9.21180875977876	-7.22572828397991	-7.37812054946381	-9.63767489848018	-8.02611373728692	-9.33493548387097	-10.466615306486	-9.02444870165965	-7.58909935704522	-9.19189047600807	-4.03346322088167	-5.6602118226601	-8.16144308629314	-5.68809832410861	-8.21889938854919	-9.51018699702483	-8.39218499615398	-8.39531763761238	-9.49583052552871	-8.41953221611875	-9.37676659556115	-7.16109038836064	-5.62368961947327	-6.87601472658691	-6.88578793650937	-6.24298760330578	-2.58200197726943	-5.70064936990363	-7.06659560073057	-8.50983050175446	-6.24189164594466	NaN	-10.1194849184688	NaN	NaN	-10.0334020951627	-10.5793905806024	-9.71175150138073	-8.77088058843472	-10.0153227903833	-9.20971307096526	-9.38424628450106	-9.63192732151477	-9.44453059130784	-10.6930549096244	-9.05889238895914
-8.34516351989211	-9.9107801841361	-8.15223637135023	-10.1481823634837	-9.26645582657188	-7.44559888157471	-7.45937005075139	-9.665260776218	-8.09851117318436	-9.39112265154201	-10.5732116951761	-9.09183584994692	-7.39488606358106	-9.1845676925624	-3.88155809751708	-5.57363207198324	-7.97954302805456	-5.86880674773277	-8.23181972060222	-9.46280396134113	-8.41419012928562	-8.38780108284506	-9.59020783381671	-8.57628845265833	-9.387593534103	-6.97	-5.62685985090935	-6.80683288269551	-6.99429911596967	-6.30981488922741	-2.75430499163208	-5.76130665557591	-7.11242448979592	-8.58216486015535	-6.23358939486611	-6.38925469035473	-10.291670995671	NaN	NaN	-10.2291616662608	-10.7684951666294	-9.9434962660705	-8.98489632244576	-10.0420960081092	-9.14071532662022	-9.36606122318557	-9.81902629482072	-9.545425166719	-10.8721585408992	-9.04690843971911
-8.28220527758739	-9.90259979369104	-8.09392485942542	-9.98072420070543	-9.2796727235372	-7.52368610184855	-7.36920432308622	-9.61092143041384	-8.15694515511625	-9.34910048282136	-10.4375700462066	-9.17571550488407	-7.46637927625074	-9.40688815452666	-4.05904270991179	-5.70617548357026	-8.09871500767897	-6.06618125025687	-8.50660615546649	-9.41150132625995	-8.2811695215937	-8.51548453608247	-9.45267139972397	-8.65105668800319	-9.39043582655738	-7.05452886574598	-5.61511031604055	-6.94547486818363	-7.28257670480845	-6.306599759601	-2.80534120176433	-5.89151717994114	-7.16020369897959	-8.4843559095241	-6.25514152779478	-7.1504847073039	-10.2541731401778	NaN	NaN	-10.4582077516337	-10.8948701097635	-9.90598568971971	-9.0863687150838	-10.1758399332063	-9.09820360176352	-9.41399673013386	-10.0334667806507	-9.64623102504118	-10.7316967405562	-9.11941434074349
-8.31751038062284	-9.89467326170975	-8.04963246951171	-9.89535713024252	-9.25006517282816	-7.52399548540897	-7.22171877395327	-9.56437640694961	-8.06025359742678	-9.46754755996692	-10.4994514936384	-9.20687708753292	-7.69005906541233	-9.37754236461827	-4.09424637118079	-5.85954962346858	-8.17086480380986	-6.09097262118405	-8.55874516034373	-9.39379891809451	-8.30712599569627	-8.65420909510554	-9.51440170547998	-8.85779796066584	-9.48773983333552	-7.08837259292432	-5.70302596998524	-6.97590991757923	-7.4025140671474	-6.22255023907696	-2.84834621974286	-5.92870678617157	-7.29640346163782	-8.55925888240236	-6.45512380493291	NaN	-10.4011341039912	NaN	NaN	-10.3964806108499	-10.8421060048927	-9.88791274930942	-8.98426345192591	-10.2177793367659	-8.99920472621489	-9.12595171085765	-10.1847347060357	-9.6733397735173	-10.7195025873481	-9.21660514221563
-8.24742537313433	-9.86549762601271	-7.9803134762402	-10.0806548520742	-9.29935557504475	-7.6215575025997	-7.21304774925542	-9.68662226690123	-8.2070735864992	-9.3739311440204	-10.4567421616649	-9.03854946903815	-7.70011009988255	-9.32140838010936	-4.09847037055611	-5.38047295423023	-8.03995786891288	-6.1073398264885	-7.93307386161711	-9.45196445076431	-8.27420857836359	-8.50906478299606	-9.66941698674709	-8.85576321323144	-9.38828346571109	-7.04810263522885	-5.7595489092322	-7.0769272123751	-7.35971836621609	-6.11432851239669	-2.82276100027609	-6.01431022677665	-7.216967113992	-8.54139198128866	-6.42468530804186	-9.04377420101134	-10.3969253510717	NaN	NaN	-10.4262906773267	-10.8425181032512	-9.95625695112064	-9.06804536179039	-10.2447120648213	-9.14107735055267	-9.35390266445291	-10.1875751576739	-9.84520519319134	-10.7490872707059	-9.29982456567275
-8.25982867132867	-10.0081124304807	-8.0084602542235	-10.0753950156392	-9.35943351749091	-7.43597615267001	-7.1515049876407	-9.66362149050371	-8.24920266254606	-9.26429036830434	-10.4817132410245	-8.93768296973962	-7.52940534109499	-9.21611599547518	-4.05768812166221	-5.66332406519655	-7.77154216120007	-6.11920428575466	-8.38443648710955	-9.42379832738252	-8.28913710026079	-8.42724211184005	-9.6062903880317	-8.7739771863904	-9.30125695840873	-7.06996508957281	-5.92280262373286	-6.88244904593458	-7.20383875671282	-5.96922603247829	-2.70909755585548	-6.06075515159925	-7.12055549107649	-8.3926902001707	-6.41449466263272	-9.0528950253274	-10.1028694265308	NaN	NaN	-10.5097562256399	-10.6932239517246	-10.0075586917408	-9.19082739541692	-10.1734159730144	-9.41800028525306	-9.42244164148748	-10.3938006263715	-9.77684399221632	-10.880954110654	-9.6984163965866
-8.30757817811013	-10.0458533081964	-8.02813078279709	-10.0876341076203	-9.43879844602347	-7.31276255754476	-7.13538947595639	-9.74002254540966	-8.38063643487312	-9.23687718616401	-10.627700502171	-8.87175594033647	-7.39108996379329	-9.14000531541156	-3.89589121257441	-5.51787134964483	-7.69034976005861	-6.0144936032318	-8.22431569003912	-9.43201768102854	-8.28563314654816	-8.30272329040773	-9.67126182457686	-8.62554750888637	-9.24059750773976	-6.94484433055734	-5.94419070933147	-6.93777038269551	-7.08556872908851	-6.0085467355661	-2.6488185718848	-5.90179860208633	-6.94440393046107	-8.38472151817767	-6.28931194949394	-8.99748632094733	-10.0277311460469	NaN	NaN	-10.503580487462	-10.7108400703664	-10.1691571472454	-9.2467741204892	-10.1989018949677	-9.5225656377651	-9.52255003203558	-10.636381285036	-9.65533670040049	-11.0248874459908	-9.75147523224896
-8.20123469387755	-10.0375831077291	-7.88124427951569	-10.0998016772479	-9.29910171767866	-7.29536797994162	-7.06753134712544	-9.73802941582135	-8.31799026726101	-9.3280749182689	-10.733362949353	-9.01138986629134	-7.47494330979459	-9.12105170800073	-4.0706360941509	-5.17242210242587	-7.81446204335671	-5.69658550793511	-8.00561918229114	-9.63214832309873	-8.37217857309574	-8.43803433687929	-9.73632318402714	-8.66349134254632	-9.44723159376723	-6.74257100871208	-5.66588227216237	-6.8894428565631	-6.75962213125507	-5.80526477721883	-2.62654233211021	-5.67338074061124	-6.83915917128612	-8.50136320915787	-6.25829431506569	-8.76864788580662	-10.1665789415091	NaN	NaN	-10.4870483646698	-10.748651166183	-10.0649906507403	-9.3148062150838	-10.2248723537986	-9.55302571490888	-9.63254065679543	-10.5824764267468	-9.87546989222237	-11.130357412886	-9.7169899999727
-8.21274590163935	-10.1990806066954	-7.83410472900359	-10.148459515229	-9.50764116785139	-7.28900255754476	-7.11864572849764	-9.78657614877522	-8.39173145290464	-9.49787267012964	-10.7175677985192	-9.15228209794076	-7.55293093040134	-9.41838058623461	-4.17446069620179	-5.11490998043053	-7.92224177013808	-5.61604500130818	-7.94721511951084	-9.58330592453937	-8.43822609990026	-8.5396692806591	-9.80714649086321	-8.75926523457605	-9.57233526440677	-6.79628571428571	-5.49491662483966	-6.7929333329528	-6.8505352735822	-5.79251102489438	-2.57168111115228	-5.66912063174023	-6.82797099266891	-8.65778208826372	-6.33910932428686	-8.61022688931755	-10.3495055821372	NaN	NaN	-10.7152885759345	-10.7134053789594	-10.0207428907091	-9.29707400475634	-10.2776628097286	-9.5194540004876	-9.65390562042172	-10.6920092907721	-9.85424770547057	-11.1550332878225	-9.70690479657098
-8.1814402173913	-10.1449635596471	-7.92858318850824	-10.2315395631288	-9.50507580798907	-7.40329199691895	-7.21566719241378	-9.85103220478943	-8.40038633830985	-9.47820373631763	-10.6059557484275	-9.18739333410418	-7.5903177377892	-9.45299360586778	-4.13786687470755	-5.19443233082707	-7.85300412061331	-5.63110444525715	-8.1526082450134	-9.55898297324367	-8.49504742440883	-8.38225228246428	-9.86623747466168	-8.76081730957993	-9.6330390832482	-6.98736263736264	-5.34391555335642	-6.83237752555265	-6.96254883584616	-5.90436644289623	-2.53543379040526	-5.43033203622714	-6.9141943454	-8.64669325443473	-6.26846688016532	-6.79960570118609	-10.4046457102768	NaN	NaN	-10.9363394187087	-10.8825913732507	-10.15822483498	-9.31390200614277	-10.2366598133965	-9.51928689251467	-9.64322728622818	-10.8625067545908	-10.0005685939972	-11.2809759433412	-9.74672630828913
-8.37328719146097	-10.2138313789444	-8.02550356259211	-10.3504027523279	-9.70275934811302	-7.51934649005612	-7.19569577174839	-9.96736709940302	-8.52515633447468	-9.61643149239771	-10.6644149621249	-9.4225726632795	-7.69192575382127	-9.39303191011475	-4.25846600523398	-5.15315856394914	-8.04397666758996	-5.62508982502518	-8.12241352147509	-9.66088097886541	-8.40893249979731	-8.4733765669308	-9.85964527424435	-9.05575560002797	-9.7562144773404	-6.83549709114415	-5.26633061406713	-6.89458856451369	-6.9179606019794	-6.04546760330578	-2.51957244206807	-5.27081841181135	-6.80847353506165	-8.83406245877077	-6.3563162760926	NaN	-10.5244698692765	NaN	NaN	-10.8988059866236	-10.843968504375	-10.3184343971709	-9.43748260744926	-10.2927190949069	-9.46031699335059	-9.49631145402991	-10.7532724486669	-10.0107212888704	-11.3954181892803	-9.75402346198932
-8.60432121414276	-10.4224722950115	-8.27186907923415	-10.4864491338179	-9.88542538606491	-7.70583245445198	-7.5107621066222	-10.035427809185	-8.64658882986011	-9.63221031910034	-10.7028430993373	-9.27914885696768	-7.70522993627301	-9.3960774713323	-7.00866276973807	-5.31597478991596	-8.189901906468	-5.76873440521466	-8.08133036575162	-9.81790413506939	-8.64903357648757	-8.51477260463883	-9.925525412713	-8.78119341788603	-9.71273594368664	-6.7710989010989	-5.19930252486	-6.84989435717135	-6.90692240712689	-6.18570293177293	-2.53037688358736	-5.28625497189144	-6.92360894783543	-8.73991952828766	-6.4951889755819	-6.88068632094733	-10.4592654657171	NaN	NaN	-10.9034709429222	-10.912384597268	-10.5557362681925	-9.51491890095741	-10.3776898312954	-9.1873835283241	-9.33066765988433	-10.5104030390068	-10.0401771577877	-11.664110214715	-9.8275614195357
-8.78893431635389	-10.2537518484895	-8.42095351024166	-10.4516864925422	-9.89264916168252	-7.81031024985245	-7.55400264145682	-10.0743501771397	-8.73753588543893	-9.62006800348736	-10.6365665754827	-9.2783274773827	-7.69054607454485	-9.44416610087096	NaN	-5.49577466863034	-8.11669584644519	-5.52998603463962	-8.18458602449389	-9.86886856153513	-8.77843932853838	-8.50505694987558	-9.95438017025495	-8.85160761583825	-9.720680149954	-6.85008617444049	-5.20414257410506	-6.85561099966209	-6.97174602895583	-6.33304700924637	-2.69258243836574	-5.2766794450916	-7.15018452804255	-8.78189365352947	-6.82465819646731	NaN	-10.3604301075269	-5.00354383655598	NaN	-10.9779358990039	-10.932634982476	-10.6832617504845	-9.80612833046842	-10.4455085189327	-9.1968755603485	-9.51590978861238	-10.5180157968396	-10.1984974933065	-11.6804077340264	-9.83078402194062
-8.84681465226198	-10.1651774633904	-8.44935029540087	-10.3160728588215	-9.80728665745374	-7.7348288148929	-7.69418143062356	-10.0650821047789	-8.7964133470974	-9.65147447294895	-10.7787889135535	-9.40953815188743	-7.77855276919185	-9.42533147455558	-9.59395945537166	-5.35718894346326	-8.2367496674124	-5.72013293046772	-8.16251623413136	-9.84123081092067	-8.66847675224982	-8.52265677258633	-9.96905262731357	-8.92455514830578	-9.90217942095409	-6.91257795557427	-5.405360417433	-6.74653262668482	-7.0224563859232	-6.37485059860464	-2.77586884608162	-5.37771042253521	-7.08250428027015	-8.85556114404204	-6.69873284865597	-8.87369456991413	-10.5091503997025	-7.4203470698689	NaN	-10.9414721662008	-10.8596249802247	-10.5413527830932	-9.7818620314428	-10.4302921624731	-9.52496604301548	-9.55888146850447	-10.7394262948207	-10.0164028867929	-11.5207950417623	-9.74193202063187
-8.87445	-10.1340230304357	-8.49068882433569	-10.2481223524087	-9.74934418628612	-7.67500758267039	-7.65750588627241	-10.0103464905037	-8.78907239767415	-9.71400448204028	-10.7663340320499	-9.4080813695899	-7.8388304626393	-9.35407126855603	-9.75547770051388	-5.45614285714286	-8.21200352170333	-5.77542501704382	-8.28668295205384	-9.98175637081593	-8.81764494229548	-8.4741883598025	-9.88734921489232	-8.98217583176978	-9.92575071672245	-6.98684210526316	-5.38449856558628	-6.8138099866559	-7.05591447940644	-6.4777918827268	-2.73069985519549	-5.39909015937732	-7.0819378788106	-9.11339440982646	-6.68781726434978	-8.85088824473964	-10.5350816845554	-7.42246303444547	NaN	-10.9435354565692	-10.9097364869514	-10.4890064372466	-9.74840261338888	-10.5330975077739	-9.76040382914264	-9.74292688273913	-10.6923707045646	-9.96367088825793	-11.4830351709562	-9.61766547306207
-8.81025523145212	-10.1623534474987	-8.43409553320349	-10.1361125348522	-9.74970950851275	-7.67934738513097	-7.51634966652072	-10.0032009274317	-8.90473248465977	-9.64720882852292	-10.7526127706935	-9.35197461042832	-7.91219101307386	-9.37929695026814	-9.77494668200715	-5.59136963900031	-8.19456174406595	-5.70704569252966	-8.28412795997777	-9.94862932748338	-8.72815307064682	-8.49106994875042	-10.0898897468504	-9.06808761583825	-9.80023164115386	-7.15624876847291	-5.34958931222167	-6.98961848396133	-7.05522091458958	-6.28584131072061	-2.64768433812671	-5.25544446181788	-6.92152710014238	-8.92497288793078	-6.48615384106661	-8.92957398729027	-10.5136591494708	NaN	-9.21768957689208	-10.877271868809	-10.8710887439985	-10.6545494929914	-9.8593606953429	-10.5151650201619	-9.66251097018457	-9.88458331697126	-10.6672328664264	-9.96370759668156	-11.3801056316553	-9.63792217929466
-8.76944656488549	-10.1298217719163	-8.42842619460325	-10.372749228842	-9.70916796718415	-7.62371977320666	-7.50224221421422	-10.1164448805587	-9.0174339919763	-9.70434929535424	-10.761431305839	-9.4980631457604	-7.89965600613025	-9.56757889096895	-9.8812738310943	-5.46994653812445	-8.26685999338769	-5.68874460137577	-8.24273281827736	-9.82982789345561	-8.77313038919521	-8.60984888732756	-10.0099148084651	-9.18537941494823	-9.88506554215797	-7.13505605786619	-5.43410185082156	-6.82740893691237	-6.9615014399448	-6.26025154382623	-2.78133177373566	-5.23041866534671	-6.80388454810495	-9.05180106246236	-6.45082409508482	-8.83334710193205	-10.5867794221283	-9.87769722653146	-9.14728124527731	-10.8479377715754	-10.8167027790862	-10.4972947530551	-9.8913687150838	-10.7282817888803	-9.57316133287887	-9.79735061020081	-10.7770329572166	-10.1056528331777	-11.3566301278488	-9.72323568126909
-8.63379113924051	-10.0658801225363	-8.25501437859045	-10.2298443139011	-9.64470913808897	-7.83017138871359	-7.42683550895199	-10.1021268763879	-8.7883425341311	-9.6378570206212	-10.6604412365787	-9.41241651205937	-7.69796995711035	-9.46094858491771	-9.93727554546165	-5.38444794188862	-8.02530518648785	-5.65816927452349	-8.02431292238378	-9.79691929856359	-8.58208889363017	-8.46794167893962	-9.901737473893	-9.19705668800319	-9.76031873491116	-6.93431312292359	-5.51478736626305	-6.84533664775575	-6.98776164343961	-6.2196962647231	-2.84689741079557	-5.16954710647303	-6.6847019166602	-8.96455865147469	-6.29369787900699	-8.87801799603477	-10.486015277428	-9.70709744855053	-8.97704014309591	-10.6915849638612	-10.91397839971	-10.5406131458922	-9.87629427339645	-10.9578318633238	-9.50748804883625	-9.65434653512763	-10.8009737031646	-10.0630087444316	-11.2527826528286	-9.81143219064207
-8.7693093385214	-10.0959829176476	-8.17225577274619	-10.1451683661607	-9.6251669441432	-7.72081295912474	-7.30798783339664	-9.93890202127529	-8.64546146558201	-9.55794876660342	-10.6391434255444	-9.5308143548945	-7.71267456657001	-9.53959021476504	-9.74482229048671	-5.53077382675212	-7.93122980173613	-5.80539056346011	-8.26073168668584	-9.59512147969143	-8.42805309200978	-8.46843777118817	-9.96638781777686	-9.2483133211674	-9.92025857355353	-6.96695252320495	-5.61051994705993	-6.82314351702387	-7.00088357871257	-6.22419500598606	-2.87684493291569	-5.17207842253521	-6.62024984318895	-9.08834909138113	-6.13877333506006	-8.88236979161354	-10.4853385096517	-9.60083869699651	-8.88932060127016	-10.9345533982775	-10.8653426832204	-10.6895663703898	-10.0787958995498	-10.9310894260571	-9.48472938925609	-9.48093971666083	-10.9556811355453	-10.20789972596	-11.4090127365445	-9.99379912076727
-8.56505639097744	-10.1045865766816	-8.1259044128806	-10.1898457926578	-9.71292573498992	-7.67773714547468	-7.25140725327437	-9.99065690212599	-8.76469599808708	-9.46043128326813	-10.62494607333	-9.4770306122449	-7.76783951093131	-9.46160435146834	-9.90870821007044	-5.45880858351803	-7.91742889782806	-5.89165656828231	-8.16011816976798	-9.49884688225835	-8.4463776458746	-8.51665260876255	-10.1677709486462	-9.23200761583825	-9.87498050756474	-6.99285112781955	-5.52652635843046	-6.58726517018548	-7.01365567288242	-6.18100084833889	-2.853128014932	-5.21656735505055	-6.64876288275186	-9.0987074436692	-6.18359052729437	-8.79715328678862	-10.3461444415335	-9.53166047954186	-8.83104040860446	-11.0925116413905	-10.9344471399885	-10.7235280989073	-10.2381863290751	-11.0857397328055	-9.48733486365318	-9.69169726489322	-11.1294152042477	-10.2568135992626	-11.4711665754316	-10.2426564313757
-8.51227611940298	-10.0622496380547	-8.14830553346378	-10.1356679537445	-9.66181889352308	-7.7428753899147	-7.24392869829307	-9.86214503771921	-8.78093077117431	-9.52802670874547	-10.6782208044574	-9.49708593354697	-7.72256036496241	-9.46037738720955	-9.86214849859547	-5.26353658536585	-8.00751644675021	-5.84532744752287	-8.10030518093449	-9.37971231527094	-8.44513265572281	-8.52251667218834	-10.1198515705976	-9.17301766247382	-9.89905187303053	-6.95314858415527	-5.3827588067903	-6.63250252555265	-7.01425667420791	-6.08784869613001	-2.91002154989423	-5.1253781148429	-6.56358763744966	-9.02954217910498	-6.28373162770896	-8.72846912860317	-10.4725182863114	-9.7500550782745	-8.85642945309044	-11.1823335377972	-10.8646522679617	-10.8038945528952	-10.1975590474101	-11.3339683042341	-9.58692079115644	-9.86174257136718	-11.0244587077859	-10.1604982549211	-11.4517288067285	-10.2366008977188
-8.58577032136106	-10.1067273048839	-8.12007116567482	-10.0599335164041	-9.52923811136941	-7.91484871139091	-7.31271698058335	-9.91268634012778	-8.66464944400444	-9.54848156529536	-10.7878775679742	-9.41353221453871	-7.56674126720097	-9.4225032173888	-9.68921506018108	-5.38772743958397	-7.94837061631658	-5.75476945202376	-7.92303612489288	-9.46779269697175	-8.57961616733825	-8.48956092931979	-10.0761895787832	-9.15352324652745	-9.97008309027411	-6.80268184159028	-5.49569872685394	-6.62469345961858	-6.95111382358546	-6.13585233149795	-2.85664009795926	-5.11929403473224	-6.66775160615499	-9.11985231004916	-6.20044446618515	-8.60930653874063	-10.4273907025277	-9.63305551306665	-8.89037372801582	-11.2096589570196	-10.9408523117965	-10.8268516133071	-10.3401362135622	-11.3311622252068	-9.51825066806977	-9.69647049439969	-11.0831327168391	-10.200115185729	-11.5056090098364	-10.4443528557948
-8.63675373134328	-10.0473607954388	-8.10354674543976	-10.2097434826203	-9.56719947841578	-8.0309596621024	-7.44717483871769	-10.0230537681318	-8.63198536673275	-9.63828094653421	-10.7680458029267	-9.43221428571428	-7.6983083627892	-9.46215929577975	-9.72587251190336	-5.38414285714286	-8.00047948521717	-5.88378716158692	-8.0586915963414	-9.39979133731073	-8.56417596885842	-8.67415641108247	-10.011774077053	-9.15859865684771	-9.83148764664459	-6.85452370755583	-5.73517441860465	-6.78368678140933	-7.11604631777499	-6.19876639315614	-2.80765659712416	-5.13697630488815	-6.55001223226133	-9.07549652410928	-6.20987154883362	-8.71040783067698	-10.3889582137161	-9.70312115269556	-8.97190642277327	-11.0708791420462	-10.9224170648005	-10.876718115827	-10.3500225612376	-11.0799348547568	-9.53565364398136	-9.67011450155533	-10.9565813750346	-10.1545522647411	-11.4790561463835	-10.3869203726218
-8.6703947368421	-10.1183659529316	-8.16865466824321	-10.0865164200038	-9.64428432001338	-7.94738292564292	-7.52400619932994	-9.9159390794847	-8.671471327426	-9.70798663716061	-10.7717472557642	-9.47350904775429	-7.77153503792026	-9.28936896327694	-9.89632250640584	-5.51571672077922	-8.22642093094849	-5.94278738170579	-8.017904430566	-9.60725364277708	-8.55021716647534	-8.49009992069786	-10.0580237956506	-9.25441132976547	-9.86025239880824	-6.78480166435506	-5.9173595000031	-6.96162189081616	-7.07998746086694	-6.26951391909526	-3.00219940023643	-5.20481523421853	-6.67393648954121	-9.20740107618873	-6.34936535577002	-8.99494052625507	-10.5462410167829	-9.89693647698353	-9.10791031355308	-11.1736487927395	-10.9598312707063	-10.9005405476035	-10.3740063705012	-11.2309550438103	-9.51961008587203	-9.58850520767106	-10.9058769822086	-10.239269758088	-11.5465729849917	-10.3308136865758
-8.74832672361196	-10.0239252949627	-8.11412830862684	-10.054113368984	-9.59763829224708	-7.86398096593464	-7.52529165633426	-9.84066675628445	-8.68771321669128	-9.73805432612142	-10.6824368682057	-9.53549725248438	-7.87221825592392	-9.30217003785024	-9.95303342761993	-5.48503253685816	-8.20594655030747	-6.00990931971383	-8.17905613952889	-9.71107225784093	-8.54151482032094	-8.54803772757183	-10.0000432945937	-9.25612333012396	-9.95199832840474	-6.79869247009148	-5.81943542489396	-6.78793204551306	-7.07442138799349	-6.38993732397617	-2.93136737601547	-5.10687323943662	-6.59945415257012	-9.30253828011157	-6.30351533932445	-8.89359586670111	-10.4544311034877	-10.0793290222239	-9.04038438650907	-11.2161216364909	-10.9849900719039	-10.918058825145	-10.3578904542142	-11.2194226887054	-9.54146541259774	-9.56159875659038	-10.8435019091874	-10.2589534492114	-11.6787168739794	-10.3414311269254
-8.5933938547486	-10.047001387591	-8.11305279524185	-10.0844780367845	-9.65132812290843	-7.66363670388622	-7.36938515868349	-9.84060728650449	-8.67006816800301	-9.76862716423646	-10.5930456281749	-9.57874118738405	-7.88680071651261	-9.37535385394654	-10.0021744726214	-5.6774595831215	-8.53442172336828	-6.12568084929456	-8.03107795997777	-9.67939928444435	-8.37360258887054	-8.73695171754965	-10.0284040050127	-9.31994717370561	-10.0023176346217	-6.88085507993811	-5.83975807669766	-6.7729277676834	-7.215242589107	-6.16015815081994	-3.01966414090977	-5.16390563698216	-6.84645733270052	-9.22614565580463	-6.41305088646062	-8.75117366586048	-10.6120318979266	-10.1073870698689	-9.06423065531428	-11.1127336211913	-10.9679623887846	-10.9567013407855	-10.0891691818283	-11.1384883430588	-9.41396206203899	-9.51213062577575	-10.870632965458	-10.2572382763311	-11.6851501802734	-10.222385294139
-8.55388699690403	-10.1578228790986	-8.10112074694064	-10.0668780416767	-9.64545858492237	-7.45812094545408	-7.36632962608827	-9.80977104407514	-8.77580786638705	-10.0196633986249	-10.8507881654883	-9.51037241842845	-7.98777175238774	-9.53942140887321	-10.2186095375565	-5.66166134880348	-8.54429461621511	-6.14935732593585	-8.15445955905963	-9.59727494427691	-8.49668087827441	-8.68789485703905	-10.0767123494624	-9.38496378260863	-9.89730977019167	-6.96746532305868	-5.76499990880073	-6.88352795845308	-7.06031740862252	-6.05965799436723	-3.11565202497693	-5.34550778016619	-7.03910386814565	-9.44786307644974	-6.59007180903275	-8.70803015753343	-10.6472360995762	-10.1332636645057	-9.05863665061604	-11.1480762269097	-10.8788169953681	-10.8472292433736	-10.0423220678535	-11.2667182530919	-9.24598321677616	-9.40155791801523	-10.8444531604924	-10.2230133474236	-11.3952635624993	-10.2737624412695
-8.54761254019293	-10.1787195875092	-8.13779392141059	-10.014190845075	-9.66906300789681	-7.51731661719174	-7.28854172543898	-9.68041519533974	-8.69119332931819	-10.0083693548387	-10.9876735545963	-9.67568814542917	-7.86629679015828	-9.36741015781531	-10.0766787947977	-5.75288288465317	-8.33414844281681	-6.17382103722766	-8.11256379458726	-9.58013793103448	-8.39318565558216	-8.5893073208926	-10.1315177715542	-9.35843593756086	-9.9822423433241	-7.00879245283019	-5.7169268976283	-6.87851804624691	-7.05774819143744	-5.94044529323784	-2.9478856077807	-5.66155706941948	-7.09874695730032	-9.37238830131047	-6.4947529454454	-8.79952047654505	-10.5384858674166	-10.1474745802538	-8.95835816835424	-11.0570827428004	-10.9515916679751	-10.8620932891755	-10.1064181283018	-11.225442335036	-9.22816728135145	-9.46802406227884	-10.8216808402753	-10.2512562419438	-11.2676073497053	-10.3395431893413
-8.33426788935659	-10.1465911256295	-7.82973908382763	-10.0500044812237	-9.74004331211167	-7.52343166670411	-7.23010686681539	-9.72091742463757	-8.7440794843798	-9.93223753665689	-10.818545833261	-9.53359891112995	-7.68352965915889	-9.55684142115658	-9.99031255973541	-5.57976923076923	-8.34175879473527	-6.24876722042968	-8.15602931744383	-9.4780758225094	-8.28053520464186	-8.60893134459311	-10.0882954897143	-9.30542677886136	-9.85987049893661	-7.12413831398284	-5.65267441860465	-6.64982517721606	-7.07076661387477	-5.77200877072079	-2.8728143778532	-5.78908865961728	-7.15474063079777	-9.26181870319851	-6.20960808427583	-8.7846411751038	-10.4693222299329	-9.92515811491054	-8.84441374628416	-11.2099651922115	-11.0402169300296	-10.8908393902361	-10.1591609622068	-11.3080877159482	-9.3630715478019	-9.3003455752812	-10.9714728064486	-10.4575152858607	-11.2488576311866	-10.384446983336
-8.34821603427173	-9.97774064557488	-7.82257420251818	-9.95056314044155	-9.61556878113027	-7.60481971471445	-7.16913582370066	-9.64683030499431	-8.73313476868998	-9.80123825247651	-10.6927504776732	-9.41079842580922	-7.58833309335874	-9.35041493801061	-10.0030888894349	-5.59393678052463	-8.33464450091408	-6.15714467454029	-8.30603265796434	-9.39901537392513	-8.21593850015027	-8.41955770681418	-9.98991508940687	-9.23613924460285	-9.83971469061786	-7.01679014778325	-5.75558368882161	-6.74402719203403	-6.85920637088816	-5.73743012493743	-2.82181230459819	-5.89060547788577	-6.97538799262431	-9.09617101056072	-6.27919060857867	-8.84565991693659	-10.3588425609478	-9.78934643856345	-8.74466674994606	-11.3390102843238	-11.0119990088887	-10.8032327839097	-10.3235951632991	-11.3375389984114	-9.38863422377309	-9.30360112321074	-10.9765374059318	-10.3992687749039	-11.3226503276868	-10.3119361934266
-8.38415853658537	-9.96038899627944	-7.93758542590847	-9.75695855614974	-9.36257378710117	-7.51996641296644	-6.91243948901726	-9.57770013539897	-8.55959295637872	-9.74006487478639	-10.6962040781268	-9.27392663700551	-7.50776006647325	-9.41792363760508	-9.80714321601822	-5.50228133916682	-8.22080853856323	-6.07579599811122	-8.12803188747021	-9.26036703682057	-8.10786124952529	-8.24913010570272	-9.88840108563247	-9.0633567021962	-9.77703758834688	-6.85386920546306	-5.68228751384274	-6.81008278698341	-6.73612385331211	-5.73694343926793	-2.74727009823046	-5.76310081767199	-6.87781166611401	-8.84336811130237	-6.19253389780524	-8.7134771328918	-10.5010098170745	-9.68707361798428	-8.79602250401857	-11.2029427671675	-11.0909535079492	-10.9095684192142	-10.4073087855891	-11.2675778338402	-9.42407954161314	-9.37920123945602	-11.006044219349	-10.4859125385476	-11.4290032998823	-10.4739687041085
-8.25127880184331	-9.78297632487049	-7.84711353881609	-9.77854973262032	-9.27372719644705	-7.3243880784394	-6.89126076916427	-9.65076758350468	-8.48015200085576	-9.66142539916376	-10.7221445261026	-9.19266752969845	-7.4009260612137	-9.37329278983604	-9.65816368559426	-5.36951861065926	-8.26755699435668	-5.660322529132	-8.09325139385248	-9.35969443777162	-8.04276133639281	-8.22681372862906	-9.80420219910401	-9.12533498099634	-9.73412080493416	-6.84445976554739	-5.59748394241417	-6.47070061525365	-6.72587340250065	-5.68432093663912	-2.75699052635639	-5.39241263083592	-6.83167820934825	-8.70551736862945	-6.10034244971406	-8.4181263821484	-10.3720950997115	-9.66162780908184	-8.6998940957076	-11.2332152087968	-11.1706611124195	-10.9279890420112	-10.3836572434731	-11.4216445543459	-9.41047609333728	-9.39452038839219	-10.9535671398911	-10.5622812503797	-11.5445533812377	-10.4106292344851
-8.29465810732833	-9.63596444225964	-7.68936139302528	-9.83614973262032	-9.22246767296893	-7.35578388432609	-6.90572595821065	-9.7516217165435	-8.54787815655728	-9.67502103334097	-10.5128050024205	-9.2418055300904	-7.41587228324375	-9.33523755538146	-9.75923014512849	-5.47871691902567	-8.24347385736975	-6.10519380662552	-8.16102381611537	-9.31928931875526	-8.04879090055885	-8.18872221543369	-9.65439192854682	-9.0375754207163	-9.62708896592703	-6.93601379586124	-5.61380765176268	-6.65459157474849	-6.90891371971058	-5.91965509403508	-2.73954668345748	-5.4162992626606	-6.94648409281521	-8.63970450415707	-6.12394723301216	-8.60224841772152	-10.3574374449893	-9.63970772900156	-8.80540509689374	-11.1383122193501	-11.186483125907	-10.9019489602777	-10.2974251712045	-11.351331130655	-9.52674580283284	-9.47984765907151	-10.8473311148329	-10.3882844852654	-11.5248308962735	-10.4932545394163
-8.34174731182796	-9.81180631949312	-7.75180921369776	-9.94944385026738	-9.34854593587606	-7.45880577758054	-6.97424614994014	-9.74523928211577	-8.6459941208092	-9.73023185483871	-10.5502812871778	-9.11985807050093	-7.40763065644949	-9.36019317668324	-9.70093494393821	-5.55847162426614	-8.1186076758014	-5.71204500130818	-8.083271922093	-9.27819377205473	-7.99104604043997	-8.22788428932122	-9.78350841373461	-9.09940650128717	-9.62462150560019	-7.01440833088882	-5.55492411110157	-6.77124797156722	-6.89804769318724	-5.89465086861191	-2.68922080421114	-5.56171907118386	-7.0539119226638	-8.70219898843916	-6.13522045773545	-8.47227341772152	-10.6163939803994	-9.70342148778445	-8.78239627266479	-11.0840646842801	-11.2869181637016	-10.833283159233	-10.3025074434075	-11.3995374311702	-9.54082025201921	-9.64298887050343	-10.8808559153838	-10.3680296793327	-11.4092232198632	-10.6046329442531
-8.51477218934911	-9.76971201507517	-7.82379383524361	-9.93991819097827	-9.46901128546705	-7.54404957948833	-7.16885551492786	-9.67548741060057	-8.77661294309586	-9.90601457796882	-10.67608068635	-9.28061921244269	-7.50810326654616	-9.41277029750586	-9.65262832161157	-5.55582561576354	-8.08416446167601	-6.30751730840934	-8.2918826769589	-9.38747493624226	-8.15184941988384	-8.31033321605672	-9.90340658665716	-9.0993165315009	-9.83633686853473	-7.34318076809162	-5.6865954645554	-6.71673281561143	-7.03583032280975	-5.84267972597566	-2.8259444072536	-5.52805906750115	-7.10292244897959	-9.05833366710372	-6.26244472244133	-9.12470886075949	-10.6801430453604	-9.84984914824675	-8.78755627750765	-10.994796192704	-11.1745190702474	-10.7846576314914	-10.3533670381693	-11.2449063994722	-9.4366880621727	-9.47755623969296	-10.8776275455313	-10.2862318552526	-11.3666654689354	-10.5380127293996
-8.63639840519787	-9.84807412475767	-7.8781987487093	-10.1226497326203	-9.71051543528079	-7.67598097481095	-7.25946836708419	-9.76652092659394	-8.92985298802188	-10.0121891758106	-10.7157109703527	-9.29334609971309	-7.62547221720809	-9.5960478092711	-9.88569209785335	-5.51126102054596	-8.12773633660474	-6.30583782603875	-8.33490195100915	-9.52763141944467	-8.2317155853631	-8.36154440169029	-9.93028551806209	-9.12956389000345	-9.79793846793887	-7.21600696864112	-5.87237233527132	-7.02601421433557	-7.03733939522013	-6.01497254684405	-2.77845717016967	-5.62365693279914	-7.16172510973347	-9.21170118668596	-6.43144146563805	-9.35348073885297	-10.659783407849	-9.74775879720596	-8.69124588699257	-11.0240634639857	-10.9961017774168	-10.9347251045218	-10.2712935705751	-11.2246810446582	-9.31164606539519	-9.57323179174744	-10.8613644391506	-10.157712923973	-11.259712325651	-10.4609882583843
-8.48434750733138	-9.93477474845829	-7.94553661722948	-10.3251621513075	-9.78797658582342	-7.55131963071549	-7.32627266950566	-9.80029799875642	-9.03383386382292	-10.0381251985682	-10.7502614666842	-9.35507818329384	-7.6269927377892	-9.57537419429576	-9.82422578561163	-5.39692906403941	-8.22920623308527	-6.32800144730121	-8.39665866863918	-9.53890673686936	-8.33562837120628	-8.55970636076941	-10.0113625042134	-9.21435096103398	-9.7440986272043	-7.13912532865907	-5.9691339846796	-6.82880797668047	-6.89004477438468	-5.98047828653559	-2.76887680324744	-5.53690603897357	-7.03527969641737	-9.11295480146169	-6.39093022750989	-9.38576975918494	-10.5547833396377	-9.81568342845943	-8.92232697551704	-10.7941566385259	-10.8458286315351	-10.6569811225195	-10.2346180068685	-11.0863713117529	-9.37443829915542	-9.60925591841243	-10.7672538199241	-10.0213938694107	-11.3508528697984	-10.4519502445495
-8.56007894736842	-10.0103912684696	-7.87964495712847	-10.3209497326203	-9.9631697211068	-7.65999156853377	-7.08950157122019	-9.79076882087875	-9.23764430927903	-10.0786751842857	-10.834213472092	-9.32429896122973	-7.63914794485376	-9.43960078196293	-9.78681469726167	-5.28598285714286	-8.24727854453256	-6.36389089225116	-8.42333435656625	-9.3960158281515	-8.23441204171278	-8.59656944174285	-10.1347413866213	-9.25178773675723	-9.7164002297522	-7.24210919017288	-5.99617781996519	-6.65578666692941	-6.72517365747147	-5.98948850855623	-2.70675603157724	-5.46605835724068	-6.97110625641942	-9.12513854709205	-6.43020946728238	-9.08098520019886	-10.6057830019591	-9.80011746011552	-8.86202543854202	-10.5757751410681	-10.8622224095712	-10.5794527407681	-10.1511659737931	-11.1553953219294	-9.30947125072227	-9.42070127955546	-10.8798410575624	-10.0420739981962	-11.4315009963704	-10.2327383186617
-8.43535714285714	-10.1635076805629	-7.72136004955192	-10.1799906417112	-10.0251915457142	-7.83591336675917	-7.07327623491091	-9.64031791907514	-9.10027279108453	-10.0451199419229	-10.9719751202872	-9.34299758047549	-7.6824777377892	-9.44038103795491	-10.0236554239741	-5.32887012987013	-8.31700252163666	-6.07316378496355	-8.3811038845608	-9.28234621907205	-8.19735187215661	-8.70284030531324	-10.3134085955846	-9.29859121296055	-9.76500544954182	-7.20059286688755	-5.80598757437543	-6.65821982089775	-6.84408522661206	-5.98522592106279	-2.77387088135243	-5.42559143093857	-6.96654338250151	-9.19269510912716	-6.56235662032033	-8.70176831725784	-10.7204043223583	-9.79690767759478	-8.8793325273286	-10.6520864045473	-10.9930541304376	-10.4069943487565	-10.2032652668079	-11.0887206686808	-9.29077618909876	-9.2044049225355	-10.8877899311844	-10.0226378835045	-11.3931831433373	-10.3463907607989
-8.32169786096257	-10.2291593638429	-7.68067338482075	-10.139516069254	-9.91344586103582	-7.68025029714693	-7.10420169029739	-9.64630651223104	-9.04539498215349	-9.95556513488986	-10.9546924952211	-9.39246207774063	-7.54692226267608	-9.54349618797558	-10.071930651926	-5.60133960069781	-8.29730892851266	-6.12249232876017	-8.517094877271	-9.19949217112013	-8.28225899496444	-8.78800585155141	-10.3201672532018	-9.21249258919526	-9.81791751253803	-7.25705312868949	-5.79906474039291	-6.79883232959816	-6.96538859965419	-6.15634788868034	-2.83413858716053	-5.53603286052245	-6.91131240466645	-8.94977960565829	-6.51229953385332	-8.65980445220428	-10.6416626738957	-9.65746562906453	-8.82746013615388	-10.6534874944452	-10.7130093992953	-10.4828883967546	-10.1868821079409	-10.9786720636326	-9.34172506586718	-9.40823288416606	-10.8944297550283	-9.82604465514012	-11.2006337242524	-10.4826110209134
-8.1885	-10.210501011429	-7.67374495466911	-10.0423352996306	-9.87746887597352	-7.467140110801	-6.99623023195039	-9.70637452284873	-9.05778436906064	-9.86080707076962	-10.9446249120623	-9.3887573376964	-7.63877626257759	-9.51594588196649	-10.1040965505435	-5.53672886848501	-8.23460336821656	-6.12571252102406	-8.26274811611687	-9.1489832974138	-8.22638728737018	-8.70660631172734	-10.2089243574875	-8.99075345588784	-9.74409405703313	-7.12213643104301	-5.82344862001894	-6.72758004594587	-7.03560653024816	-5.98266035198147	-2.79158545092756	-5.4436787615646	-7.06788043217287	-8.73592682511833	-6.58395568967178	-8.44381856227304	-10.581070618075	-9.72134359160803	-8.91782134347699	-10.6438753415015	-10.8263643893546	-10.6134009665907	-10.2367264663615	-11.07209348209	-9.50167927207136	-9.42094863191891	-10.8781471070035	-10.0176935566254	-11.2837859501777	-10.5415692051677
-8.18487308146399	-9.91349099206412	-7.64234524372278	-9.93734882764295	-9.67574440311138	-7.52373747527785	-7.03664047652815	-9.61680783449479	-8.9491899281815	-9.68253150437142	-10.8605252193494	-9.3687608477237	-7.46069146041694	-9.59526253735875	-9.85205797169594	-5.42788366952197	-8.16933216973766	-6.10159949685313	-8.1755440553578	-9.13637229877685	-8.21218390136336	-8.62745222217595	-9.96594402177135	-8.93335707691609	-9.60477047291358	-7.25562795477903	-5.85615860880499	-6.51021215579844	-6.86159275907087	-5.81862593965298	-2.75610111413073	-5.45830474120861	-6.85087682160317	-8.56634777022711	-6.38430714211625	-8.49627341772152	-10.5749197150791	-9.56760733084676	-8.82113483579556	-10.6507722793576	-10.8037851320274	-10.6061936824661	-10.1834633096784	-11.1018095002474	-9.36418929771071	-9.35278795116773	-10.78415814845	-10.0165774239273	-11.2818509165665	-10.3906797483224
-8.17968446601942	-9.89952896984666	-7.44465247921411	-9.79147383234331	-9.6005875033149	NaN	-6.96425891119083	-9.48699456578173	-8.71982945697572	-9.58816548486967	-10.7239493519696	-9.27966712630998	-7.58666279149186	-9.83033166064825	-9.98209848104545	-5.3161105365223	-8.26540854026575	-6.19516922138759	-8.31053189297121	-9.05586231959732	-8.10367509028217	-8.72096113920206	-9.87183599099689	-8.74010947376174	-9.48333525705334	-7.18355736899027	-5.86755243702636	-6.73679332866146	-6.88186740814918	-5.87589798066428	-3.08484271233834	-5.67170543737201	-7.06499673068947	-8.41878470396916	-6.61764774350563	-8.43269031912997	-10.5406496098712	-9.6451439185519	-8.98213904030128	-10.6395072656888	-10.8307684642504	-10.6778961888591	-10.2480445695491	-10.8492999422296	-9.4091779972116	-9.27237845165364	-10.7103981258066	-10.0589035466681	-11.2444203247487	-10.3460342667666
-8.08447112715158	-9.99999968802889	-7.31295012278867	-9.96204917396111	-9.54655200533768	-7.43439938294158	-6.93870092638757	-9.54614718736783	-8.83927260740231	-9.53647750907386	-10.6518345563852	-9.21608425139967	-7.52242621236547	-9.83807332758283	-9.95663604829839	-5.41494882729211	-8.2452501376642	-6.1563881468086	-8.27821911644035	-8.92548125937032	-8.06220968979881	-8.67509350675527	-9.98185655889165	-8.7542361077176	-9.43182034305911	-7.07824060150376	-5.82645807691477	-6.60152584121079	-6.90480823571591	-5.64893269177436	-3.0120962334651	-5.45652174996884	-7.25742562022695	-8.54636580207058	-6.61641553501916	-8.5289544988026	-10.4216842847075	-9.70230880899934	-9.02225837625445	-10.7286129099234	-10.8813336515694	-10.6635307872368	-10.2322278700134	-10.958038713553	-9.46868680636205	-9.2271362680807	-10.8075968017332	-10.1081371983443	-11.180900779373	-10.4163605036529
-8.05739571899012	-10.0575992143343	-7.22943378043537	-9.96409675248787	-9.53302017131804	-7.34335845928233	-6.74885711095755	-9.59002380142809	-8.84008446579957	-9.47481479210107	-10.7161384030009	-9.16517714836962	-7.61138410038898	-9.73487666292177	-9.76741745211641	-5.41390523338048	-8.49067201167696	-6.29091055203608	-8.32209938854919	-8.81093594864181	-7.95683338898056	-8.62798453608247	-10.0922060226671	-8.69308761583825	-9.34331786735766	-7.07152380952381	-5.77535392407303	-6.67035560996823	-6.92429935218882	-5.56285744642025	-2.9773679989196	-5.75701779095626	-7.18180971105865	-8.38603203414359	-6.42232110032095	-8.67657471642282	-10.307696969697	-9.58909988873622	-9.10811512837535	-10.573629191436	-10.7878041489492	-10.5625089995091	-10.0887340676657	-10.9944056879816	-9.5461075938657	-9.12511165126058	-10.8916622562501	-10.1246480671342	-11.1456866419948	-10.4245316215993
-8.03074008690929	-9.89944979717315	-7.32257397426419	-9.95404922443286	-9.48679665413624	-7.44744503542086	-6.78730372876887	-9.52999716435816	-8.79054605690529	-9.4529656731285	-10.6158560756938	-9.13852040816326	-7.82082252857149	-9.56703837885584	-9.77386944431642	-5.56380367585631	-8.55520967811863	-6.12125886745115	-8.46350944418056	-8.83401204973721	-8.2144255139035	-8.57101532787133	-9.83790878023506	-8.6979337696844	-9.36314320198667	-7.03777276524645	-5.85827876232514	-6.75081747410825	-6.80805853011914	-5.63239656530238	-2.87581465622612	-5.6994663616215	-7.30960357696224	-8.44872586753703	-6.2600599582444	-8.72894876519774	-10.2706940371457	-9.64697757323251	-9.18182620091621	-10.576517857208	-10.8146757520592	-10.6906535341957	-10.14821486893	-11.0449127469514	-9.31025645044385	-9.00553970652619	-10.9451253509007	-9.99292026030164	-10.9851736214413	-10.5292336651856
-8.04748357064622	-9.95361128691983	-7.47269092973453	-10.0127919033382	-9.5433439530409	-7.35917757263227	-6.83605865834633	-9.4861640729213	-8.85809762851577	-9.47460913586061	-10.6437699507017	-9.18030612244898	-7.82639783429101	-9.55893627060589	-9.80874205923243	-5.59084376348727	-8.41297443707091	-6.12501644475927	-8.50296989790358	-8.72509046653144	-8.03061764076425	-8.48497247016134	-9.82026380260987	-8.76117809762438	-9.41922277902171	-7.1757322459452	-5.86352035093006	-6.88498864232461	-6.79658530088433	-5.49438760330578	-2.90040229100852	-5.4971478240556	-7.01018394520471	-8.57892214609556	-6.47036280302762	-9.04216335854992	-10.2833852813853	-9.72883587282481	-9.31986712000125	-10.414839247827	-10.7359268671001	-10.5897528711214	-10.1991290456623	-11.0630035764538	-9.09449694174855	-8.94047539248228	-10.9045948341466	-10.0039825089222	-10.9009648217264	-10.5683525481006
-8.08905471289274	-10.0452362869198	-7.63732238418378	-10.0854417680186	-9.63630840887631	-7.12439141579076	-6.99948024108014	-9.64406563943989	-8.95188168525028	-9.55459326788219	-10.6288584111731	-9.25711620195654	-7.79590607598162	-9.60529026406188	-10.0272555042659	-5.76917074558907	-8.43039003977889	-6.13433279930605	-8.34854762975522	-8.92805426021311	-8.16428283231279	-8.59965946319617	-9.84615198728374	-8.85363285945774	-9.35318168182341	-7.11145760122231	-5.82221469121927	-6.7112618578623	-6.76600658623137	-5.3630100752159	-3.03186343772695	-5.55852867100772	-6.99765652645825	-8.62654266457815	-6.78127044136527	-9.02394116440782	-10.3733885342993	-9.61831545421373	-9.15229096479967	-10.3831024057217	-10.8163067394822	-10.6207078416554	-10.3012917103042	-11.1611506186113	-9.10137973968197	-8.96130880762352	-10.8385001864463	-10.1019446809783	-11.0214889868985	-10.5748761105094
-8.07213123644252	-9.97021596414637	-7.72388194097049	-10.0598371294282	-9.63054257954565	-7.19428683848122	-7.13352540666232	-9.61648128541178	-8.97345447215343	-9.61104795990051	-10.5815875817456	-9.09694897959184	-7.75993624559718	-9.38409186168025	-9.94417804349438	-5.69700860369242	-8.46681291391705	-5.98832008685102	-8.19061490402368	-9.06449003479911	-8.05305226419521	-8.43132322690655	-9.71244778701559	-8.812576452501	-9.42613766641749	-7.03958763663777	-5.70193301028934	-6.7324539269993	-6.75931171712142	-5.48627774415085	-3.02359516813402	-5.48199827149003	-6.94117294599748	-8.62015266576669	-6.65971442747035	-9.05651799603477	-10.3937200361827	-9.80653153798067	-9.03049210938298	-10.3163032253938	-10.8863208533197	-10.5823525945304	-10.3671110731624	-11.2614743299619	-9.18884974426513	-9.08927335333324	-10.7347306426468	-10.1105997326657	-10.9965328997038	-10.6276686553772
-8.12814059900166	-9.76057927649109	-7.83703630338659	-10.1481768359518	-9.49938324302894	-7.25537839647093	-7.1141339350991	-9.66973073046305	-8.83514526042184	-9.57415610072537	-10.5117879093917	-9.1851978840616	-7.76433564823696	-9.50380686577836	-10.110267979115	-5.90738892385148	-8.35969550887627	-6.0245785648739	-8.483670696226	-9.10166669979132	-8.2480597943157	-8.65454739322533	-9.60143407582457	-8.94923944829898	-9.50254508173507	-7.18644695898161	-5.66217970198601	-6.69646636449991	-7.01925194056208	-5.66719273151091	-3.07878705015024	-5.56093606284312	-7.14428055275922	-8.74687775914537	-6.81623849203381	-9.18788066935314	-10.5779893225055	-9.84345487495428	-9.0236453914592	-10.3628822374402	-10.8991381239138	-10.5076081533878	-10.1266122301711	-11.2112862254646	-9.23317709974364	-9.1385899383124	-10.6365328201972	-10.0406236334796	-10.9772610158797	-10.494141975978
-8.07320739549839	-9.88500958956655	-7.84039891796939	-10.0958218637679	-9.79696743189207	-7.33313669718192	-7.26228538195829	-9.65859399269478	-8.99867030263602	-9.66589052548519	-10.5269896480591	-9.22420848537435	-7.86383633586721	-9.50640379511964	-10.1228894694402	-5.83490002731494	-8.35779990650791	-5.87400524503297	-8.44347081712062	-9.23401880877743	-8.32549406581465	-8.64893991365684	-9.84897131690598	-9.04685050243619	-9.52518369389584	-7.26170301458091	-5.64399993388539	-6.88402309027673	-7.06435591291466	-5.67235150015392	-3.01155846137804	-5.47287624777793	-7.25569353331694	-8.8780870690389	-6.9847095918804	-9.00513955260187	-10.4814526403524	-9.87815863646655	-9.03499797299404	-10.4037772984256	-10.8601258364757	-10.5491849302869	-10.1599632095253	-11.1460464488288	-9.15782463114537	-9.11588171265248	-10.615923592118	-10.1239097744361	-10.9879306441999	-10.4779505078024
-8.11815916398714	-9.88718414323501	-7.65583196812964	-10.012154172132	-9.6728995045832	-7.42697260746156	-7.18487673744238	-9.57027204751551	-8.9312639204371	-9.46490674979669	-10.5687844169586	-9.19170582551728	-7.97866400644592	-9.42130982381102	-10.1013325221191	-5.78442857142857	-8.48285525696514	-5.83555201620133	-8.54524346328416	-9.03223711221313	-8.18668625905529	-8.56825604943559	-9.80072879602648	-8.92342630699783	-9.4571389138586	-7.06752885525071	-5.91310412550977	-6.72307105084695	-6.98958658623137	-5.75648331514112	-2.98970320694836	-5.6031351241887	-7.24892244897959	-8.96608830951266	-7.06475164725245	-9.24878630970758	-10.3428306595365	-10.002364891303	-9.01159255749451	-10.4593423554705	-10.9489919357127	-10.5755765118505	-10.2467006652913	-10.9106453931829	-9.1537515063776	-9.20264263153303	-10.6596096636907	-10.2629426287291	-10.9869375959156	-10.3334455934716
-8.3146985058698	-9.92811729378482	-7.75314544342548	-10.1398510313216	-9.69255304789029	-7.52392460654253	-7.20944002480596	-9.74461698449571	-8.96496386486462	-9.60145926229967	-10.749574007085	-9.03174665560004	-7.92871352479915	-9.43627457203207	-10.120426810803	-5.78350037009622	-8.42581360355689	-5.76827693005652	-8.53271789708468	-9.21338639771024	-8.22452025458526	-8.39786493281526	-9.83759153000266	-8.86256144813988	-9.23951770144376	-7.22828239417136	-5.87828733703935	-6.88098795888261	-7.13101426702937	-5.84831338234261	-2.91602591844521	-5.74024283632831	-7.16249636763679	-8.98208720387794	-6.91519487600399	-9.06439909747983	-10.2646814171411	-9.93536178280917	-8.88977809269219	-10.3623232795081	-10.9888080422441	-10.4713288012964	-10.2464653334413	-11.0579727425143	-9.32402869944221	-9.25504715030193	-10.8233284155385	-10.2190188688779	-10.8920733740967	-10.3618967184606
-8.36107292211187	-9.93774649100146	-7.76968551239906	-10.0163464539318	-9.65664415967403	-7.56900255754476	-7.23701216388139	-9.5738293026128	-8.88557049521826	-9.70602191149182	-10.7290716567796	-9.2107498453927	-7.8717177377892	-9.52162072944992	-9.77731143381976	-5.80079092309086	-8.38887487468772	-5.71248774867107	-8.39570109430612	-9.20988675136116	-8.15650260666096	-8.53258667384969	-9.97354636123288	-9.03581753434814	-9.42963655564465	-7.1673575978162	-5.69341325021977	-6.84422334436798	-7.14325617687464	-5.94774995077818	-2.93976376496992	-5.81689512373043	-7.10223147009284	-8.95076920511914	-6.94061308368535	-8.94161797505098	-10.3233563482931	-9.83910613341405	-8.97124820210801	-10.3727683349253	-10.9668663559673	-10.6128685076155	-10.2527281620884	-11.1131605942482	-9.21873792670631	-9.21301370143568	-10.7592644451097	-10.1236277087063	-11.008013420827	-10.4294761098589
-8.36723002159827	-10.0005752699707	-7.74188194097048	-10.0365125928124	-9.69530811934275	-7.62186984318102	-7.17422905109558	-9.65924315272001	-8.86462590103921	-9.60925388721281	-10.7781881076108	-9.27643052238276	-7.95596098103245	-9.65048301106359	-9.80071410339426	-5.72951154086088	-8.27139017172242	-5.7113362149432	-8.75949768811884	-9.26686100709775	-8.2386415499095	-8.57252820909479	-9.9301439973878	-9.20210823439495	-9.42678373834724	-7.23758755065092	-5.86695803442386	-6.88196536053893	-7.12249474949668	-5.97059031210939	-2.96404747730937	-5.82579769526248	-6.94804794435608	-9.06730357474567	-6.8297254775733	-8.94201742947758	-10.2369169146686	-9.80846841629246	-8.90981711083272	-10.5464080496009	-11.1469172836827	-10.612283893688	-10.2924889918267	-11.0742558618378	-9.1185902827517	-9.20443306611026	-10.8417682637326	-10.2161131501002	-10.9324965804973	-10.4375228956264
-8.268781128943	-9.93062914406269	-7.72606857818749	-9.90224872144416	-9.53864411259416	-7.92214868934992	-7.07662856125895	-9.55910861674956	-8.81469370428225	-9.4672220992641	-10.6383887415416	-9.35964612244898	-7.96151601920703	-9.76115471514477	-9.84672307200413	-5.6920104778942	-8.26198312655242	-5.88518460461082	-8.7720482292373	-9.19107289393278	-8.19089933723495	-8.72607664134563	-9.88676226170998	-9.11710679392044	-9.40937818669533	-7.28140412528648	-5.93715789420106	-6.70262812037767	-7.07298055712534	-6.01586467971774	-2.95045636293321	-5.79185830132309	-7.01050594603264	-9.0187531581824	-6.6729749034891	-8.96651076451315	-10.2395761813944	-9.88162160996937	-9.05272855127528	-10.4255426891225	-11.0603647509172	-10.7532077347225	-10.3458986077767	-11.082209717413	-9.12675524825944	-9.16604631891855	-10.6801145741225	-10.0974907257456	-10.9698201899606	-10.5697418661496
-8.37185950413223	-9.85125633146326	-7.8536559819584	-10.0070836255899	-9.57838390681918	-7.90004749528163	-7.13127149257093	-9.54235240183377	-8.87881223419231	-9.66239649769585	-10.6207598151565	-9.38668703356559	-8.0110895439566	-9.90654967892539	-9.85697334903397	-5.60050388866148	-8.3679520779628	-5.84371573301549	-8.66408055154653	-9.19797984773847	-8.13181038107833	-8.83555210365004	-9.79534955570179	-9.18866032779782	-9.51635214113602	-7.10575776397515	-5.99584719110578	-6.76004533035776	-7.16264035313414	-6.11641357141512	-2.86132810699341	-5.92998934145413	-6.85029907235621	-9.12008479286799	-6.57035649142926	-8.99253625846757	-10.3842424242424	-10.0271892327964	-9.15450090865814	-10.4347546807993	-10.9987577868703	-10.7424680960833	-10.3385859096539	-10.9467322140085	-8.9497098398863	-9.13049807277002	-10.5370459267226	-10.1240398776819	-10.9664398771953	-10.5899897353991
-8.274073976915	-9.74372277340632	-7.82548732678095	-9.95683367044415	-9.5065921588242	-8.017608135234	-7.20111834421021	-9.51432793019862	-8.73398360160429	-9.7383766821829	-10.5317019629501	-9.40714268949639	-7.92487116244674	-9.81790817117056	-9.7589402047434	-5.76182798833819	-8.31354320819638	-6.03605444269291	-8.95568878472004	-9.29410154294467	-8.23299724779281	-8.77952362403035	-9.64646108019958	-9.22520204369894	-9.45809093290057	-7.01077064829418	-6.33076048612724	-6.91172199559873	-6.92509590713683	-6.12067435029373	-2.89576328995567	-5.72891894988444	-7.03852656209013	-9.20136883677173	-6.61511533932445	-9.00546835443038	-10.4597449796087	-9.9012599795679	-9.10873262408718	-10.3047625439706	-10.8729348174045	-10.7633038762854	-10.4294395027209	-10.9265285236722	-8.9577193912372	-8.92706798992742	-10.4032421515982	-10.0999892568463	-10.9150868076358	-10.7064201036155
-8.36700252951096	-9.74831898550525	-7.85259909707558	-10.0927315508021	-9.57563502125683	-7.97097158409343	-7.04391320380088	-9.6522444224159	-8.70529717724115	-9.76873574547264	-10.7164637951927	-9.49953037690534	-7.95181631148175	-9.74519050859359	-9.85489749732523	-5.80404861630516	-8.3244550767827	-6.2101485393396	-8.76739838251298	-9.24971767241379	-8.2573971121239	-8.84180711672763	-9.67984521907911	-9.19701695202668	-9.63205144909963	-7.14858542908997	-6.2815217020114	-7.02041367332261	-6.9149593135041	-6.10803282943643	-2.8510469626335	-5.70096292607128	-6.87022745849132	-9.16708520025295	-6.52778999370233	-9.23506282709015	-10.4923275306254	-9.89930522843668	-9.14288936992043	-10.25308172903	-10.7971528769336	-10.82913606426	-10.4218591094215	-11.0464484352547	-8.78653394890797	-8.90555720316298	-10.2115622371482	-9.98416656261343	-10.8766673711167	-10.7960102472168
-8.30176680244399	-9.79139213107567	-7.6577940748617	-10.0006729217813	-9.63567115812651	-7.99615931430152	-7.04508054601281	-9.60941930156362	-8.73566970976972	-9.77525197286446	-10.7312701222415	-9.31310656017282	-7.74380558825649	-9.98189742071507	-9.65387246090767	-5.77512681436211	-8.25088658918135	-6.22861815562653	-8.45388196694641	-9.23574084137202	-8.20845172500531	-8.96465312730649	-9.64558321514679	-9.2074361500402	-9.71028281871155	-7.14771428571429	-6.09592890121429	-7.04953275893313	-6.63668885895864	-6.08849197648363	-2.72757186668488	-5.60509875479535	-6.73761340538818	-9.15244526878402	-6.58372078851444	-9.13828578885554	-10.3737645481362	-9.85969054229376	-9.12152679018642	-10.1057703161695	-10.7631505402802	-10.8389234657615	-10.4278720162519	-10.9518888011285	-8.69219246396051	-8.81997877969924	-10.113199490697	-9.99701301692152	-10.8025859229971	-10.707302563231
-8.42615546218488	-9.51596787448121	-7.78688194097048	-9.88013928875609	-9.4965076657875	-7.7871824290651	-6.9357370088618	-9.54139592557569	-8.58168018020542	-9.60027841885162	-10.4246182048469	-9.14000780312125	-7.80239899797388	-9.74884783212774	-9.49796809589191	-5.56319777567032	-8.34730083707737	-6.17616563281509	-8.29949230538167	-9.20494705860979	-8.1970319762371	-8.92255706122805	-9.50673399911439	-9.00552725648957	-9.5090911705391	-7.17339178418148	-6.02429979139657	-6.9344874453305	-6.97816205792948	-5.95279272034443	-2.64730979697784	-5.39795992529764	-6.6237428343121	-9.08819998733426	-6.49682388810724	-9.32828188973362	-10.4099682773367	-9.77724385901419	-9.21800076808084	-10.1044958241893	-10.7128531550261	-10.9288349326906	-10.3625968291408	-10.9480004252699	-8.72324521102227	-8.74676390786461	-10.0419991392211	-9.99890484832772	-10.7459989813129	-10.8101374934528
-8.44580628803245	-9.44900700812543	-7.9219939741655	-9.78876234523293	-9.47884733778215	-7.7543455928878	-6.95570003765667	-9.37755092878388	-8.49835504670214	-9.56655050237969	-10.3624691078802	-9.00522471051648	-7.8042594683478	-9.76106052362201	-9.63071930775452	-5.61657763975155	-8.37505847479215	-6.00284379390232	-8.33870561955223	-9.17300545783154	-8.13264396609796	-8.89048453608248	-9.30470193678659	-8.93493561583825	-9.38213644879998	-7.05289854555189	-6.0293703250374	NaN	-7.02499744129504	-6.03099592796759	-2.61807509799965	-5.54684152947705	-6.64455813671193	-9.00823404149836	-6.46845360206673	-8.99432928985494	-10.5753401323245	-9.77008589049907	-9.3217412680132	-10.0879220522914	-10.7711781972312	-10.9967719099776	-10.3299051786203	-10.9114668692373	-8.80667477970838	-8.81834343692987	-10.1068026500092	-9.94608465521588	-10.6815808479734	-10.6708766514509
-8.46796262415055	-9.46643628691983	-7.90107528816383	-9.75674338666331	-9.33845793040159	-7.78740470231688	-7.07753303851162	-9.25230502341278	-8.49556672873991	-9.5479474683437	-10.3269014419827	-8.96701992877688	-7.82181270496645	-9.67191510879812	-9.56484992652078	-5.53285283942283	-8.40744437602436	-6.06097904662496	-8.3477551773102	-9.20311348416936	-8.0780827285359	-8.81098761616461	-9.40123187386512	-8.92273688174363	-9.27630458258589	-7.15917740542408	-6.00781006459086	-7.10581916318331	-7.23567057652852	-6.02974945732816	-2.73331895799304	-5.48109195685553	-6.73818080764221	-9.07057723498454	-6.53740752261286	-9.06690477660654	-10.6389976689977	-9.61756324464814	-9.26420432220039	-10.1940834981587	-10.7238252581811	-10.7490626313881	-10.3011564164015	-10.8848250115097	-8.84416234557237	-8.73386102486957	-10.111737847356	-9.84165864771981	-10.7184819019926	-10.6692796244363
-8.43438118811881	-9.47773149458757	-8.03453155733877	-9.7777426529743	-9.52964648646871	-7.89395493849714	-7.15778327460557	-9.27531791907515	-8.63671530048421	-9.52850906460124	-10.3723225151496	-8.98718936198333	-7.91806266532543	-9.74761431232992	-9.60035260381229	-5.55524398073836	-8.4590485147831	-6.32055783827865	-8.52375900594712	-9.28042253176504	-8.15454855385744	-8.68383254229687	-9.4752225581981	-8.90391823473076	-9.2552046431206	-7.24953246753247	-6.01308613150645	-7.16222486946116	-7.41966900381379	-6.09492308717675	-2.60066624175011	-5.70966453265045	-6.86399579423898	-9.00821297476543	-6.53951162874931	-9.2231819777746	-10.8525878281421	-9.75713848308685	-9.34144570151074	-10.1422036826371	-10.7610271034105	-10.8372046360484	-10.3499269972924	-10.9001975641308	-8.72849261606986	-8.74818690528379	-10.0574014501002	-9.90594885645229	-10.8474531957645	-10.6195836634596
-8.4277288218111	-9.57158037853878	-7.98005345705012	-9.94042684105406	-9.74251219339789	-7.91440002589919	-7.19681997018624	-9.42993246254152	-8.69840377338991	-9.60563080157957	-10.4407420554385	-9.06776016304645	-8.06381491002571	-9.91777979085646	-9.78792984673251	-5.56594677871148	-8.51249786645004	-6.42513128004045	-8.42379409543593	-9.339898163068	-8.26847131596226	-8.95540115932374	-9.52354745871825	-8.94436644720678	-9.57816080937089	-7.43654289237273	-6.09304947408623	-7.18218898734667	-7.56143204077682	-6.10997437848381	-2.50580490004935	-5.73861259120991	-6.83451365208438	-9.06658774406301	-6.63164052799532	-9.16573056057866	-11.1195485466914	-9.94726707263382	-9.40822916692089	-10.1400124057217	-10.7441109028773	-10.9598385676421	-10.3492714727035	-10.9503959214106	-8.69262764361256	-8.68143857963655	-10.0012986352462	-9.83419056261343	-10.8234695726146	-10.5151229339602
-8.3668258719417	-9.62172937447744	-7.77746333631932	-9.87202161874132	-9.54254634480326	-7.7796037075709	-6.9637454356789	-9.36895428271151	-8.57054058494906	-9.58357908072168	-10.482840947495	-9.0601376518433	-7.93130535993904	-9.96638067668324	-9.65278513515215	-5.57046718146718	-8.35616177346819	-6.31633023683229	-8.29585479894397	-9.20818148820327	-8.14231946132047	-9.04760200130658	-9.53183631652302	-9.0526753536818	-9.52407292925046	-7.16672633390706	-6.06034108527132	-7.22296723308921	-7.43019035398925	-6.04331949985751	-2.6935590399909	-5.50298845532209	-6.832358470811	-8.94872261148807	-6.58905819646731	-8.92325369941166	-10.9966817306008	-9.85723197649439	-9.39644830653167	-10.0678094081787	-10.8643524574632	-10.8471494478914	-10.1536468215927	-10.8327124731212	-8.62463683136709	-8.66622344702257	-9.97131506928004	-9.91649761655534	-10.908706318325	-10.3358479530635
-8.40265974440895	-9.67425794756965	-7.79170534959472	-9.75648065299261	-9.56496300859548	-7.68961404937396	-6.84187684016452	-9.35863706801131	-8.57986514457064	-9.63479830220713	-10.3804127810285	-9.13459014411452	-7.97353025802665	-9.99167406840298	-9.75993496405803	-5.57684992784993	-8.44561173851519	-6.34992204815958	-8.35812900709818	-9.22705465022058	-8.11086785825462	-9.050764741738	-9.51311013177854	-9.07040600841939	-9.47943282356887	-6.99724472049689	-6.07856527779823	-7.12271037006127	-7.31194994026864	-6.03342970856894	-2.67705119290371	-5.45774014130565	-6.85621853836507	-8.93429008720952	-6.43865819646731	-8.92907064955543	-11.0969760284212	-9.89847082627515	-9.39733409319276	-10.1778441598447	-10.7984519381443	-10.7816560121091	-10.1287233804477	-10.8083203779668	-8.50798344706021	-8.65161370874349	-9.93662322576701	-9.81985440591676	-10.7802561018748	-10.2755323157985
-8.43248034398035	-9.75623417163691	-7.76253457254943	-9.7250475282115	-9.50713136682724	-7.69813641581247	-6.88099813203055	-9.30791696820351	-8.53590666012022	-9.7692850264805	-10.5579883946235	-9.14532430691217	-8.11569551556698	-9.94137242196626	-9.72650187962904	-5.54693580868471	-8.48547268266908	-6.20490766455584	-8.25362207762482	-9.30705114556816	-8.04401355861146	-9.08550012049806	-9.52295359201358	-9.12211532235441	-9.64196024841949	-6.85338763814982	-5.91980262373286	-7.17985038269551	-7.2164433295502	-6.03441106464192	-2.75897683797502	-5.26036912383391	-6.83692489696001	-9.14769334020409	-6.40693883890179	-8.85354255020303	-10.9688308655734	-9.89115903605506	-9.39091981515814	-10.1047193412056	-10.7207314187043	-10.696350379247	-10.102422526743	-10.8173778746148	-8.48588336455077	-8.59397370650435	-9.94076936051415	-9.81623344244403	-10.8174261032871	-10.355197580519
-8.43237969924812	-9.77987075167179	-7.74660739187229	-9.74228359875419	-9.63176498671207	-7.78618833621276	-6.89412285023668	-9.33645293790247	-8.58585200363418	-9.85471469994305	-10.6427430983122	-9.13351894221003	-8.0416206666595	-9.63051107307256	-9.67823455434179	-5.52293368808841	-8.3445588953136	-6.08831736413218	-8.3570438767004	-9.40313740591633	-8.16072695760349	-8.85746633588025	-9.64657302705901	-9.20221605620522	-9.67465689674932	-6.97595776397515	-5.74800863144546	-6.92366947713276	-7.1469137389655	-6.14386773116939	-2.66980776766741	-5.1509430423645	-6.7110826492299	-9.00485246845989	-6.26161137773982	-8.9731532558874	-10.7737470513518	-9.82425644948005	-9.18033473374502	-10.1817127660821	-10.7086675884704	-10.5990168264917	-10.0884739782417	-10.9231677558382	-8.53823694303525	-8.54250630405141	-9.95209154905801	-9.80045030287317	-10.8187932056895	-10.4740225361973
-8.46395591939547	-9.75525041564824	-7.70214678115313	-9.83756427093074	-9.56351180075852	-7.83081524636651	-7.05976664313721	-9.349151714089	-8.57907905955894	-9.91531914161909	-10.7285445773928	-9.24381910275726	-8.00998454363471	-9.68426813882357	-9.70832855913643	-5.45197067171239	-8.20861008537545	-5.90514387672807	-8.12635929157046	-9.50231477907037	-8.30817495175945	-9.00097881287748	-9.63421781917297	-9.14264438100154	-9.85972982597992	-7.14687218045113	-5.56647095540119	-6.70534000294867	-6.96912850239903	-6.12379617910977	-2.75652442791396	-5.19787633750748	-6.66287505561466	-9.02970352489056	-6.35982498779117	-8.79358770343581	-10.8222401227465	-9.73063241650092	-9.03775542862821	-10.071062695432	-10.768493302777	-10.5404886123011	-10.0674425405872	-10.6602032310907	-8.34084967148327	-8.42306687420621	-9.89014072675521	-9.83190340225115	-10.9094265564202	-10.3961712130116
-8.35460526315789	-9.79728169559794	-7.73776971652159	-9.92147907393769	-9.58685690423567	-7.7572594382787	-7.02340009001661	-9.40047648144301	-8.6111407669948	-9.8127812989959	-10.6574947896992	-9.23624869076713	-7.84718379283508	-9.63987598351907	-9.60223203008746	-5.50325728500355	-8.10765592606652	-5.80817064345404	-8.17521386601803	-9.46993316469179	-8.28644738342025	-8.87929886504312	-9.44971348122217	-9.20675496591513	-9.75831473696358	-7.19726404874746	-5.52465358527132	NaN	-6.69836228151553	-6.0090351468874	-2.66150841839022	-4.99687872924448	-6.62076095829636	-9.0763145200193	-6.28805607131973	-8.91185472613273	-10.6989308342599	-9.57454414585689	-8.82654337799438	-9.95543433343256	-10.8340881449399	-10.4457816394762	-9.87991926611399	-10.4774323220096	-8.22661354216154	-8.25695739561218	-9.73973622218149	-9.73637304436526	-10.6334265564202	-10.3281545527387
-8.51513157894737	-9.72123930806787	-7.89510600736053	-9.84476217281171	-9.50123287551929	-7.8717376871838	-7.07071721347941	-9.40955716356623	-8.57097853801631	-9.68062407924816	-10.674029323827	-9.29710834564951	-7.90561758307028	-9.6625312333634	-9.66749618887987	-5.43866810966811	-8.07029577955334	-5.71688710027484	-8.1764838384454	-9.43994823153976	-8.28065253328799	-8.86622637584509	-9.4722985612019	-9.15491114525001	-9.51268997687674	-7.08782048040455	-5.42055161158711	-6.91315499808012	-6.64084187324043	-6.16879270075706	-2.49824063020995	-4.9082892337697	-6.611332766916	-9.06672219388021	-6.30969414445745	-8.75279713478116	-10.7391118907577	-9.53717058581558	-8.68570902439475	-10.0583659803823	-10.7555461525802	-10.3810108188075	-9.97084215404	-10.47022070979	-8.08955276033872	-8.42265250413177	-9.87836002088846	-9.68653331879718	-10.5731886215844	-10.3190809349535
-8.51135427135678	-9.58167102484378	-7.91873103553789	-9.80351971776148	-9.39103941310567	-8.06230309861707	-7.00302013821575	-9.36079779523613	-8.61517832860958	-9.74222507529203	-10.6155196680204	-9.26312690944641	-8.0001899890981	-9.58234302220332	-9.64654698267367	-5.32010553551827	-8.04017782334395	-5.77712340612841	-8.0476371449713	-9.27229171465348	-8.20422911224449	-8.88659673598448	-9.25701928324312	-9.13544844058052	-9.5237950752552	-6.94947104247104	-5.49294043380552	-6.88055519282209	-6.9773168105525	-6.22886216426916	-2.39523125459586	-5.1817863758426	-6.64010800315145	-9.11886079229053	-6.36424893005804	-8.88177874316531	-10.8585085578803	-9.64715524709107	-8.7947569812202	-9.91686203465549	-10.644210053577	-10.3640930088641	-9.93306673954288	-10.4431857241642	-7.8568581444159	-8.36738372676894	-9.78364155900858	-9.69521084658909	-10.4100087636274	-10.213224235796
-8.43867618586641	-9.47843608094661	-7.86856662565517	-9.72709548394053	-9.42628711163161	-8.11954697015221	-7.04914884577743	-9.26614244338804	-8.70025529524539	-9.71510639382712	-10.6191540603918	-9.24119315085085	-7.9651677377892	-9.75826475237839	-9.64755966819891	-5.26245806247027	-8.11692996691762	-5.86232422358153	-8.05831803441945	-9.19670183573542	-8.08806471948392	-8.83502292042768	-9.20103820623413	-9.21941992824254	-9.56417313051556	-7.04053390042532	-5.50315060908084	-6.86398156281973	-6.95205574107406	-6.26393372952435	-2.2754561577165	-5.40372679319158	-6.78473136617704	-9.02559120186047	-6.54397435571789	-8.82869172562721	-10.902672917516	-9.56782258014723	-8.71371715614486	-9.96978289899526	-10.6584833988599	-10.5351665524356	-9.88804018482443	-10.5569939375148	-7.87458585961946	-8.31826221169105	-9.78298610343316	-9.73866773270876	-10.4535373077156	-10.1367898109629
-8.43074110671937	-9.52210267952004	-7.86584351832134	-9.94940227745794	-9.64569706715385	-8.04671006742618	-7.06923952597703	-9.45632822835349	-8.90055303583723	-9.74355143031041	-10.7120052772763	-9.25153129531936	-7.84057251218584	-9.71023416028979	-9.75151388358869	-5.33982070211262	-7.99904067723932	-5.89840166266374	-7.92673950326509	-9.32618982587914	-8.26607012133807	-8.79766183001715	-9.45193210554974	-9.31313434481021	-9.58128382703297	-7.21519234305776	-5.65580292227002	-6.95843835911987	-6.995537913665	-6.18004720595479	-2.26021599328137	-5.61789255692256	-6.77970166975881	-9.22675438256225	-6.62424284775069	-8.9683088012737	-10.9605597046957	-9.57631108231131	-8.71422061769197	-9.95187512189172	-10.4240853294218	-10.4685099302224	-9.84670962417471	-10.6659472799754	-7.90027567606693	-8.42049704902706	-9.66434320026484	-9.61970151151854	-10.3835988613051	-9.97429688001642
-8.25202549217567	-9.642960477983	-7.69018373125181	-10.1601314492277	-9.77749426033582	-7.9493802815157	-7.04627576431729	-9.59531791907514	-8.95182105911591	-9.79605200789993	-10.6525936188662	-9.24632560296846	-7.99192600225201	-9.82309133901095	-9.74021712721456	-5.52098788161268	-8.26912965310674	-6.1467264218516	-8.18485481419772	-9.21475048254995	-8.28280390726902	-8.86120898956493	-9.6334318429341	-9.31179601520433	-9.65754330218938	-7.25798270376112	-5.85100339748556	-6.9110606218681	-7.03684821071636	-6.00284081431496	-2.52993106131681	-5.71680410399735	-6.95123664837536	-9.29553493603048	-6.67046629636051	-9.2448864047345	-11.1154245328686	-9.67633385935807	-8.83665814805791	-9.87977422744602	-10.3886456362291	-10.3794785236145	-9.99625399233045	-10.6450614473604	-7.82922197610173	-8.42232270083835	-9.61017351570037	-9.47240165660418	-10.414647314775	-10.0089038313858
-8.37284482758621	-9.72484098559194	-7.76713347471282	-10.1401266778653	-9.99203247480403	-7.8711114344452	-7.21686291366548	-9.81638411412315	-9.11793307135539	-10.027602281668	-10.6927473164509	-9.33736802721088	-8.0311009838625	-9.86148593322247	-9.87820208464906	-5.76998775064368	-8.33637331737086	-6.25928102926701	-8.47169835428934	-9.37263517241379	-8.3341164533844	-8.88567984858247	-9.6585663529767	-9.28181974924217	-9.77258850918635	-7.32311462642979	-5.93054798182304	-6.92696457027807	-7.35164863002699	-6.09776251823043	-2.53854902748243	-5.59724723227256	-7.29505686092732	-9.15266728534067	-6.83088676789588	-9.01717355231102	-11.1361105561106	-9.77899908913228	-8.8970689601857	-9.70871879955898	-10.2787195858089	-10.375786085332	-10.0510055865922	-10.5521813914362	-7.60297004108922	-8.26953330813831	-9.5010682162181	-9.30132220818305	-10.3039710311477	-9.99821771530324
-8.58285714285714	-9.90953942639487	-7.74035831892324	-10.1382125128894	-9.94326613360723	-8.04414583097847	-7.13348744704813	-9.86755278715585	-9.07518820667718	-10.3512897348491	-10.8483589640773	-9.47084349583354	-8.16726200008429	-9.75367109466431	-9.9491168975129	-5.88302090592334	-8.60376027856266	-6.17647697238366	-8.50818793355769	-9.69648253397731	-8.37451949720492	-8.9838776718079	-9.67086184982603	-9.7767777116849	-9.87857905567148	-7.2645	-6.03424620861098	-6.93925375865459	-7.51843399848598	-6.22175726887338	-2.85776724064023	-5.72508273022752	-7.23014433347807	-9.44949257909103	-6.86250303583846	-8.88912341772152	-11.218356136617	-9.87221759338265	-9.06877996795685	-9.77811711160407	-10.0838517152564	-10.2091908296711	-10.0684016821168	-10.555472670491	-7.60793967515049	-8.1199113713889	-9.55573549247238	-9.33563466674819	-10.1494155741892	-10.0289889254281
-8.44372942884802	-10.0174528223529	-7.74779543221662	-10.2485006778457	-9.9666565349544	-8.06434610672914	-7.28190930212315	-9.73851476946885	-9.10961735079053	-10.1547109122587	-10.8960143393953	-9.52681486880466	-8.18717316695156	-9.75252156981896	-9.92230975727637	-5.66641373750403	-8.56609592700254	-6.01645666103453	-8.33473517647261	-9.33307501974204	-8.39177375757432	-8.73050523389442	-9.68190808145695	-9.57831732487347	-9.84343336593009	-7.122	-6.25652879181461	-7.12591760665059	-7.40890686272907	-6.19946097608685	-2.91090819513524	-5.56327142756034	-7.15355297343451	-9.47030988579222	-6.75729239179746	-8.82618787475017	-11.0941249088535	-9.96515118228783	-9.1673017144303	-9.53720995023905	-9.83837845476187	-9.94295802868075	-9.84768860509296	-10.5066809092761	-7.71384313079643	-8.20295995178616	-9.42233298662091	-9.16973032164957	-9.98716361708465	-9.77912169943528
-8.43573486682808	-10.1097885881751	-7.88798150173183	-10.1543931693745	-9.97743675473462	-7.99850040546441	-7.20137946664781	-9.59104125592837	-9.25059474258946	-10.1182056451613	-10.9278117788399	-9.58493781887755	-8.28827809814956	-9.88160517668324	-9.96713606422133	-5.73479090183559	-8.63508952036262	-6.16644327093848	-8.38236269943186	-9.35246609678354	-8.43962931727483	-8.81023690699923	-9.63340833274302	-9.51648129253381	-9.80816322315581	-7.12020276497696	-6.13309108527132	-7.26939562170124	-7.49539222421356	-6.33068876433556	-3.10017426314048	-5.63453571816503	-7.2027901579393	-9.56901691821662	-6.87999879135629	-8.87657845369274	-10.9991471036185	-10.0291545224917	-9.2657206062367	-9.52724025618901	-9.76779682899023	-9.60578822363761	-9.69983397049107	-10.2681991295573	-7.6487821055341	-8.15136771652816	-9.30528539462502	-9.04204827012331	-9.78777254288058	-9.52587255604803
-8.41548245614035	-9.94928891849878	-7.86675066879613	-10.0090479303797	-9.76354793090384	-8.23275375371701	-7.11574833089041	-9.55614144848691	-8.92635519650797	-9.97863557105493	-10.8040187262785	-9.56117327353206	-8.41699200025105	-9.91296344695351	-9.93474774706274	-5.54309888870994	-8.7110345637942	-6.12584731196286	-8.2087001997254	-9.27014778325123	-8.36686910746776	-8.78486015550765	-9.6354276939664	-9.62511948834821	-9.88966740532472	-7.038454617206	-5.99376758494172	NaN	-7.35599962970963	-6.33439287431523	-3.23948414660129	-5.56626549706535	-7.03423870865797	-9.48789468149565	-6.86201223373439	-8.39852684501172	-10.9818161947342	-9.85623455378696	-9.23290931951366	-9.48896302519074	-9.710681668485	-9.60354530435974	-9.56219229744204	-10.222190594473	-7.45919063024123	-8.0133022652905	-9.17420890351637	-8.86577139514005	-9.72799125197058	-9.44138974067239
-8.50540989660266	-9.8840858167004	-7.92901267604695	-10.0860380007767	-9.75352025366876	-8.3383008031588	-7.21553760571475	-9.58101971856101	-8.80454974260932	-9.97885685483871	-10.8480798724164	-9.45760089106065	-8.34720234121066	-9.81484507541741	-9.90897050012336	-5.63244155844156	-8.56178455411174	-5.96645662608247	-8.05958131032875	-9.29445269307495	-8.44051366917367	-8.75560599357235	-9.52393434478638	-9.49276294051357	-9.81284649925608	-6.77455170219536	-5.99273074729915	-7.13638112974662	-7.1649537190985	-6.36712185799483	-3.18280045881722	-5.54190537399152	-7.05846503941133	-9.50345129399306	-6.66682316956952	-8.5580173026136	-10.8881081524503	-9.85417149394079	-9.22555625353086	-9.29000926381379	-9.63510353167322	-9.5821759267455	-9.58279132861485	-10.3129935675408	-7.40932530432501	-7.9630452238241	-9.09336184266405	-8.61711535232149	-9.71510230829993	-9.20238719415742
-8.23303811659193	-9.85512020154763	-7.85888194097049	-10.0260532075238	-9.60394976803711	-8.38949323467921	-7.30038434493761	-9.52675758764065	-8.81404153371567	-9.80847105276066	-10.8748240318562	-9.30605668828575	-8.08264166416957	-9.84021698620704	-9.62063745770758	-5.40393399984379	-8.23424459134086	-6.10380084553713	-7.92019411676553	-9.30716580019432	-8.54817835272932	-8.34234274969896	-9.52316863834428	-9.37641297468992	-9.53009827032237	-6.52047879083374	-6.15252290345313	-7.0592594712706	-6.99092324898108	-6.31873722774244	-2.88521959676045	-5.40051403155777	-6.91769093965909	-9.42845288479917	-6.62766546038983	-8.42358770343581	-10.6729589102664	-9.68426936043094	-8.92682144659457	-9.15659319892285	-9.56603429341089	-9.47161454322678	-9.38764318026359	-10.2285622758889	-7.27678622854323	-7.75951778119388	-8.93361948709303	-8.6184828411544	-9.63505842007775	-9.14973623953435
-8.14875365853659	-9.73943963245041	-7.85170416319271	-9.96450528817588	-9.61933892053	-8.59504067188779	-7.29783120736594	-9.46481546140175	-8.81136601189403	-9.80278972520908	-10.8083328952556	-9.17312862603235	-7.71712613843541	-9.58944993343999	-9.53277096429344	-5.634324178825	-8.03627821480928	-6.08001525282342	-7.87920811714869	-9.24298918567234	-8.4341361891445	-8.51004063364345	-9.57517799767432	-9.26231759530437	-9.54552450327163	-6.86333617626155	-6.47939910574913	-7.17730999000763	-7.06746892173819	-6.3165639780512	-2.74774435168261	-5.69307042253521	-6.90030297995304	-9.27019121803392	-6.53812985586715	-8.50685829893102	-10.4394878737736	-9.45293666226021	-8.86957459391057	-9.14413425052406	-9.48435910366854	-9.45841756313612	-9.09375884961295	-10.4034433960095	-7.1778208266439	-7.61275785423215	-8.84179784372105	-8.56904270269125	-9.51884116038063	-8.83089401792618
-8.14759489051095	-9.81081507167781	-7.88891164394078	-9.98883998952774	-9.70140668192678	-8.44847836399637	-7.36030562404554	-9.42249415066478	-8.82307500297159	-9.70384120533531	-10.7059820905269	-9.07123469387755	-7.55843320170673	-9.59553721338048	-9.50636532464925	-5.8385687627411	-7.90782429092101	-6.18501366363022	-7.92547359104573	-9.18360866078589	-8.39150504197299	-8.45399981992527	-9.58927350035178	-9.15686834840222	-9.39750849636922	-6.84824968131214	-6.1700553709856	-7.18820063041389	-6.99798079278049	-6.19475741653143	-2.84720534970098	-5.68036324021477	-7.15371727337885	-9.04046069488268	-6.8814927325946	-8.4892844606663	-10.6796147949076	-9.50535547028408	-8.86496987243963	-9.0290143775527	-9.46618849337191	-9.32915024528385	-9.0485989633908	-10.1101465124666	-6.99970518705204	-7.47676829707968	-8.82563831868487	-8.29087692836494	-9.38024058081047	-8.82275572005384
-8.17784579439252	-9.7841717707908	-7.93845619839623	-9.94332797448531	-9.5253142267594	-8.4161070351567	-7.42315590605276	-9.33048763186888	-8.75809556965148	-9.72904474183562	-10.6822605447873	-9.2061624900078	-7.81541369901699	-9.90966565374746	-9.41537459219497	-5.90052093933464	-8.16191939309511	-6.06764430444407	-8.01026510642654	-9.3537505524436	-8.44584046038186	-8.60566934101061	-9.63155243263815	-9.26099459258244	-9.32804114647907	-7.22540571428571	-6.35300505288265	-7.45261413269551	-7.38296893917255	-6.09721333026488	-2.86370725417101	-5.71586972849241	-7.28799037573683	-9.12825058856436	-7.09372745796132	-8.60457498840215	-10.7288141769367	-9.55296920057945	-8.98050902236247	-8.91517724491024	-9.31376329781819	-9.40275636215303	-9.00143953661354	-10.0151795668304	-6.87635097018457	-7.66228059140881	-8.93393152923128	-8.07298918057987	-9.27063015536101	-8.93991388086269
-8.2298346303502	-9.86202994570191	-7.98543082770814	-9.96605183052242	-9.52563064808959	-8.37935343473774	-7.60503685739847	-9.40948109899147	-8.75499470259612	-9.81551979151993	-10.704704323827	-9.4095209722586	-7.97944640020958	-10.1145179942015	-9.48341765411134	-6.08275415282392	-8.37279462314733	-5.90940078639628	-8.26930730384168	-9.29059634888438	-8.60427432597322	-8.78386128958949	-9.58524139086369	-9.41231395534751	-9.45504931847754	-7.07756043956044	-6.13961381254404	-7.5107716933115	-7.41696271916188	-6.09094291056836	-2.82813416962478	-5.54000472910455	-7.22770217136945	-9.2686253584651	-7.04532319521637	-8.61477785917508	-10.7729109794832	-9.67508060584428	-9.17004142627279	-8.76210168526062	-9.13416452526082	-9.16912315425361	-8.85097122554405	-9.83483247474103	-6.89994656616351	-7.57549361600457	-9.00218030306625	-8.06800137342424	-9.12490785563283	-9.01352947358159
-8.22657543698252	-10.0598983694346	-7.97997879327073	-10.0992136423948	-9.60122883860787	-8.20659654250717	-7.64790304421876	-9.58445432731852	-8.88564578856897	-9.86991203776554	-10.8428541000578	-9.63076159644663	-8.40607354065089	-10.2912779356257	-9.65472372824387	-5.9049225181598	-8.67772085568113	-6.2199323105556	-8.32126162091143	-9.275895641622	-8.59272697531702	-8.97907528866486	-9.57512175269619	-9.63431393929623	-9.73026628735871	-7.10185041136873	-6.32651121253186	-7.80189941495357	-7.40387186970543	-5.99388333319655	-2.8706317346368	-5.8350966442277	-7.24174597839136	-9.43587116223608	-7.190442639782	-9.02318339076734	-11.0361814678578	-9.88409544738746	-9.52176682220039	-8.6212659918955	-9.09512601560072	-9.02500005354991	-8.90180793424972	-9.81984730063039	-6.98380466668263	-7.73467505351904	-8.85206759916855	-7.95281502918526	-9.06479264111563	-9.04988161933441
-8.37495614035088	-10.1840526134504	-7.90679799398963	-10.2031468171684	-9.95295630076237	-8.16776711450678	-7.62531459054972	-9.76975560904475	-9.10026885986078	-9.85635053314945	-10.9761672720342	-9.86552320243501	-8.62133879042078	-10.51568952895	-9.8524408422351	-6.08171030896298	-8.96030842266044	-6.33069749885043	-8.40880114609764	-9.32115517241379	-8.65197249999887	-9.33161581405363	-9.69590750439866	-9.73006819836252	-10.0471983765021	-7.18668335787923	-6.33764801596439	-7.47130545834888	-7.48588247919963	-6.10210748775451	-3.0722163903642	-5.94770729404359	-7.61915830365499	-9.48772896116667	-7.44309441945562	-9.05334194919005	-11.2754826477061	-10.2322203993702	-9.76457737919521	-8.56571604208535	-8.98018726595971	-8.84856977252982	-8.7604063158	-9.66238869465972	-6.57582013607023	-7.53555795718458	-8.7212383565318	-7.80822086564373	-9.08297521778058	-8.96923354069029
-8.1277741020794	-10.1641450006128	-7.75310384298778	-10.211604702289	-9.93492804245243	-7.94450331245165	-7.35049048858506	-9.65198458574181	-9.12805400847247	-9.95906663141195	-11.0110370032282	-9.93017486481772	-8.68694515630964	-10.6968846660449	-10.0770545514467	-6.09635698990517	-8.898682086715	-6.20189068861052	-8.36423468317583	-9.25822102607233	-8.60782846901449	-9.31163838223632	-9.79306242465374	-9.6699346863447	-10.1147702807746	-7.4692356432333	-6.58484240453253	-7.45012757245257	-7.6070773894196	-5.80084088515907	-3.03567252525325	-6.16426275327218	-7.31440759749444	-9.5266408483979	-7.44270539706987	-8.34447603780886	-11.1451674242424	-10.2870625234807	-9.67739929762366	-8.59992819412456	-8.87436912431281	-8.85961789737553	-8.54038740667258	-9.75949388562946	-6.50097152011221	-7.19443987191788	-8.73620327323798	-7.72628671645958	-9.06849923083884	-8.84432351666401
-8.06612831858407	-10.1494714029642	-7.64642036437158	-10.0665841001621	-9.77164163330529	-7.71102164343125	-7.29233848667251	-9.51631028548736	-9.0439758097266	-9.98807065744392	-10.9105374896562	-9.92417916514747	-8.63512099810505	-10.4438342555214	-9.83742792927254	-6.02503295507539	-8.69179849048312	-6.3311087175577	-8.23699462664443	-9.21641927246284	-8.37418671003904	-9.32312431836847	-9.52938792391108	-9.75576618726682	-10.041582639718	-7.32899088145897	-6.22535803442386	-7.28867223945943	-7.71894269264008	-5.75678885150549	-2.90724318072242	-6.29501988101896	-7.49488370805949	-9.46389535631521	-7.10246245850361	-8.60089280830324	-11.3797859612895	-10.1430113852384	-9.5308573625683	-8.23669369450453	-8.73842933064943	-8.89896468686634	-8.57967787192877	-9.76763277587227	-6.19848008410862	-6.9822084387951	-8.58217983589721	-7.58897356789427	-8.95254068685502	-8.54618726039613
-8.03161373707533	-9.8729781725458	-7.56437046075554	-9.99538373542275	-9.6310383208332	-7.59088827183047	-7.16873012649038	-9.3823956392824	-8.8753692712527	-9.87783867803636	-10.8504786619126	-9.85886166661787	-8.22372418940211	-10.3711078722041	-9.49796840036985	-5.93057441166722	-8.60338436988291	-6.13887106713038	-8.34116846295593	-9.0464081815616	-8.2959182551862	-9.22145394900798	-9.17960936909768	-9.76284744116576	-9.80062145160685	-7.22422435282838	-6.499253602095	NaN	-7.64685317099795	-5.81665128677258	-2.7872126714266	-6.23024774461	-7.3505943428276	-9.45484359454837	-6.92356603056869	-8.5824918649677	-11.3301530022141	-9.97510613341405	-9.40123149321797	-8.20739685016616	-8.66985268420954	-8.97628611742192	-8.46720204841713	-9.66162758327283	-6.00582049808157	-6.70765275289047	-8.46060939341227	-7.63856900630603	-8.93431490953596	-8.36429520007309
-7.95441176470588	-9.82067665389231	-7.48054198073191	-10.1099721264427	-9.56940378770166	-7.70980408426232	-7.14815063231596	-9.28906025036349	-8.7401740331645	-9.8584731664979	-10.9440675891332	-9.68793803375967	-8.19202562160663	-10.1813247556306	-9.43923288723588	-5.83490967328635	-8.41466796086825	-6.08937095689609	-8.14468090115424	-9.03497925566454	-8.22457275902535	-9.01300233872744	-9.03028262901619	-9.63579332735809	-9.66456300109794	-6.95030814236958	-6.47946113718566	-7.04401953177651	-7.58053046378239	-5.93768345798673	-2.53851600281175	-6.02835172925028	-7.22826796582711	-9.2773174698718	-6.70504528735982	-8.94328325378709	-11.3595384242424	-9.74811421172994	-9.16035737287257	-8.13693807851939	-8.38199203528455	-8.81523499463166	-8.42318532408034	-9.61362322795117	-5.79054988803996	-6.88139534608009	-8.28392422013192	-7.36697753888804	-8.74607217870677	-8.39923410905187
-8.0274855907781	-9.71019924988279	-7.5526514035521	-9.92779839396368	-9.46131672912916	-7.83761541399715	-7.16536276793537	-9.21163370854883	-8.63169072078096	-9.65166155394718	-10.8242072604576	-9.60006228008445	-8.01412463434093	-9.79424247245788	-9.5369083651363	-5.75369491116649	-8.22309799657854	-6.1724566089279	-8.06531536551933	-9.13191578734791	-8.25176296399237	-8.78147531949261	-9.22853159826034	-9.37464173699018	-9.7573501162087	-7.03355975043993	-6.28895445355441	-6.9416728217199	-7.74012651363609	-6.15275841623428	-2.70412363007757	-5.64829240985022	-7.11769856838258	-9.28684153581315	-6.70977464304594	-8.86025345610923	-11.2962769628285	-9.37241585642599	-8.84731732859698	-8.02796110137389	-8.31950333182687	-8.6622598868379	-8.39509914986641	-9.69706154504281	-5.49724905748227	-6.81148137872411	-8.10941047350848	-7.37037646314457	-8.5739293759691	-8.43081154180755
-7.96010655737705	-9.6867984989014	-7.62523163422202	-9.80284012407939	-9.52514954240441	-7.86985488658341	-7.15434001427854	-9.16085880277245	-8.62844483937551	-9.49993325074574	-10.5773448184175	-9.50618461800502	-8.0056980068475	-9.62319737836391	-9.53579632332077	-5.83414285714286	-8.27831788551806	-6.39070353789354	-7.95243055655788	-9.16891671087533	-8.10933902890109	-8.54249890542787	-9.19321623832351	-9.16983469557416	-9.71765486855082	-7.05713142857143	-6.38693020347019	-6.95805609698122	-7.74651989869223	-6.18809986258244	-2.69593432447398	-6.03404057178894	-7.04162748495081	-9.15230346849971	-6.73784260272532	-8.9343258598809	-11.0907317859446	-9.34189284486147	-8.84276465363488	-8.06318097715029	-8.38328184994495	-8.59577615838594	-8.3172318362695	-9.68017128732991	-5.46102448797113	-6.76548787471513	-7.96384634255342	-7.4914323620511	-8.68344155642023	-8.45289329121133
-7.9083984375	-9.70794548875003	-7.61127793480716	-10.0486714717508	-9.52747095418004	-7.7299796567814	-7.25471087073572	-9.21021142556865	-8.60981708035735	-9.48540310668509	-10.603219981656	-9.36256965243435	-7.90429638390918	-9.7119715271987	-9.30774006299437	-6.03621735571019	-8.18786473613516	-6.26477354750088	-7.99388577446315	-9.15523866946684	-8.25460341728648	-8.2428508327525	-9.15008398556281	-9.22172956198846	-9.4594139139257	-7.17874760022586	-6.23161748069835	-6.97942392600259	-7.60185129211372	-6.21486743163196	-2.67760993324096	-5.84773117079139	-7.09734624080115	-9.0727751022895	-6.43932570594898	-8.56694028032255	-10.800044077135	-9.20631077782624	-8.55010527056709	-7.69855010245876	-8.5053041111509	-8.57345756250496	-8.35295506046533	-9.44723255577205	-5.42682548195222	-6.77763643601621	-7.87592984427647	-7.43089635756142	-8.64720600321748	-8.26473287741424
-7.99806368960469	-9.84391895493398	-7.71910740516147	-9.88146173262032	-9.48340430981513	-7.77698630564024	-7.21745648914894	-9.35224414858334	-8.44397722693259	-9.43302246767918	-10.6251484020969	-9.59865301670838	-7.9586138328656	-9.34448297897252	-9.38631648887857	-6.04114285714286	-8.27924718263603	-6.16619750701306	-8.30638818582469	-8.99315980430068	-8.20804962706441	-8.35163723811519	-9.14788601713931	-9.47456160427756	-9.62123428931384	-7.17197112281298	-6.16431450719823	-7.13846968339481	-7.68690023120926	-6.08874092398889	-2.77804475683624	-5.92456774873842	-6.37506420552813	-9.16121127518154	-6.46968011355207	-8.64836122259957	-10.6957303135158	-9.10981092600366	-8.34652470538294	-7.79896044592272	-8.30738771059305	-8.35090063374557	-8.27797710669219	-9.19836939613584	-5.29300682604043	-6.63829194660152	-7.75344926220703	-7.36062881927203	-8.53132455884154	-8.3631613804312
-8.15349804305284	-9.81633603754327	-7.75797143108495	-9.99053535670969	-9.46125754702136	-7.71694065040547	-7.27337000786638	-8.99638390892286	-8.29199281613984	-9.54671587526231	-10.6019301903558	-9.669377260069	-8.07204888533018	-9.29826505496235	-9.63071387104685	-5.89135798100205	-8.26289971828419	-6.18596820826302	-8.3355369631932	-9.02350978930967	-8.16589642719081	-8.34025102621247	-9.26215149146506	-9.54642917556184	-9.71375407370364	-7.25330852340936	-6.5874736153918	-7.53327885727178	-7.54081078885801	-5.99578645662638	-2.90760755517886	-6.19435083226632	-7.11390836447255	-9.28649681168596	-6.57929917839707	-8.75142090375504	-10.4370789092257	-9.04788237844562	-8.50796411332311	-7.58317413002761	-8.15347604877594	-8.3587846703014	-8.28680310422407	-9.1794844733385	-5.23388813030542	-6.77429349885423	-7.80564748007504	-7.32961223172031	-8.58731572646072	-8.42758268902758
-8.08346709870389	-9.66410828691983	-7.71315223901776	-9.93724064171123	-9.48715133322895	-7.70660973600937	-7.29861241753231	-9.01882660393867	-8.49396145999124	-9.66260200324054	-10.4335354926582	-9.61735137760324	-8.17045357020376	-9.41348016514074	-9.83603589611415	-5.96215945465323	-8.44633502194904	-6.38584884399184	-8.30714793369656	-8.99199441292012	-8.3085142734051	-8.42913698145188	-9.39756793943889	-9.60546498349245	-9.51359452848021	-6.88974755743332	-6.85120499059676	-7.48515293303108	-7.70452753111326	-6.04058052365976	-2.77442043571656	-6.46985818544152	-7.38909345269706	-9.31771476144023	-6.56650709122151	-8.93414723564671	-10.5422323739912	-9.38372488999993	-8.70885931705106	-7.66088040201973	-8.19295036129123	-8.47575465600888	-8.0973687150838	-9.28660180177106	-5.25225144865347	-6.88953405974784	-7.88572783983936	-7.36096034678609	-8.73958524837946	-8.41517955297767
-8.20487366003063	-9.67732945462169	-7.52955220291194	-10.0070862885116	-9.68635627913106	-7.67481858128363	-7.10897116529464	-9.02429740882002	-8.75507956505127	-9.5953284457478	-10.3408726588628	-9.74703597277573	-8.48727807894059	-9.50451940800587	-9.85882390520779	-6.09692861180651	-8.37826203430272	-6.31392668454153	-8.13582503600116	-8.80809494296829	-8.41991995781431	-8.45926482687408	-9.22483460425004	-9.57191200608215	-9.58993738549135	-6.93341883116883	-6.6079700075087	-7.43483704936217	-7.46796893917255	-6.02137956310478	-2.87160472606832	-6.53886277226199	-7.355139813127	-9.44286521409767	-6.83437413753667	-8.57884902747762	-10.7174838035528	-9.47202164826512	-8.79813195722923	-7.77001519641939	-8.12778757302272	-8.62849998467518	-8.04344979616488	-9.39121006565648	-5.26163713619248	-6.95754261505919	-8.03473559273343	-7.52291718131847	-8.74524107254926	-8.5709236964782
-7.988282814971	-9.75314999250359	-7.440914199035	-9.93968151869499	-9.54050991841305	-7.65664277987927	-6.88429559678227	-9.11890091502656	-8.73700115314428	-9.70420397022333	-10.3876375159922	-9.7475430228998	-8.35101166044114	-9.48827300861601	-9.89695722771889	-6.33970103589496	-8.29997947894199	-6.33041833195229	-8.15610089134402	-8.7838506611356	-8.2400234654779	-8.57691238418374	-9.04937249140451	-9.59130190155253	-9.49483310882358	-7.0350903597394	-6.41179734368316	-7.05914377325345	-7.28638658623137	-6.08769482764038	-2.63774210050966	-6.46036545158621	-7.31538146537303	-9.44592565943176	-7.11991650682891	-8.35592091112521	-10.9880911450433	-9.54692362132856	-9.15075764522976	-7.86459668053087	-8.3763668735029	-8.60152137840496	-8.21441589725942	-9.36801691432677	-5.34311588246527	-6.74599407566572	-7.95372932512375	-7.73136045829152	-8.68471115520134	-8.59782222251689
-7.85837260486794	-9.85213805509272	-7.2482223665024	-10.049739996312	-9.56103910154036	-7.8011152336011	-6.76304561486807	-9.06362120645585	-8.6286826637777	-9.68149342891278	-10.0501660620888	-9.49492019756305	-8.24006366053598	-9.29288067668324	-10.1499731739201	-6.29535751682872	-7.98068437566808	-6.4789777223583	-8.07773816791727	-8.45544950922452	-8.25725307381249	-8.25659398135983	-9.06127725087984	-9.44370891761339	-9.42658937092476	-6.90652836848143	-6.38575840810596	-6.96078491980339	-7.04686422282603	-6.07148637117173	-2.99341793357728	-6.1695410107705	-7.04565137560179	-9.24190921118826	-7.01198932010006	-8.09082993946065	-10.9891220390097	-9.44658302365295	-9.1231548172499	-7.72866735492346	-8.37104171593309	-8.85850100236694	-8.37115667678011	-9.38821249452984	-5.15369188150255	-6.82556629084725	-7.86305878998513	-7.42541762032393	-8.46657533534054	-8.51755194271785
-7.78624407582938	-9.69602740963524	-7.42872666146738	-9.95435332543469	-9.46548596639253	-7.71048330779155	-7.09792563672155	-9.12240882816605	-8.48325204909677	-9.85745340407915	-10.1393148501428	-9.37074738423288	-8.29270308409716	-9.83688495750515	-9.96729867349797	-6.26808053419668	-8.00596696285582	-6.46650811340534	-7.90662853801245	-8.54674608150471	-8.4413920109678	-7.97188074261567	-8.90946957878315	-9.48732701125512	-9.21328592734933	-6.75807366962758	-6.21594650113205	-6.86780522590108	-7.03815518781448	-6.09399503272629	-2.77983632256199	-6.20943852069472	-7.08237306265581	-9.33223228800755	-7.14977480949033	-7.82586236036146	-11.0072066491147	-9.2097527319517	-9.04392697243152	-7.68291762311302	-8.49118646259089	-8.79965158927298	-8.27132739276975	-9.22651567848934	-4.99964455663916	-6.67881615179224	-7.89734338843972	-7.32370484832772	-8.49609386411254	-8.67288059762484
-7.71066513761468	-9.70011632828488	-7.37629573407393	-9.66297607992571	-9.41308070765523	-7.7877674977838	-7.0730510337129	-8.70653881923034	-8.50368343001234	-9.82965159237848	-10.126859278782	-9.45671161695448	-8.01941321410639	-9.64782074357807	-9.93936797207419	-6.31933434650456	-8.18885157824043	-6.22495133034721	-6.84676766465373	-8.55237810073103	-8.3947762067934	-8.18158222245779	-9.09775386805996	-9.68278149338927	-9.17728688783328	-6.64773815206273	-6.5051895701198	-6.59837824036786	-6.94091699558809	-6.00314114661287	-2.87154483999792	-6.28622768544037	-6.92850206681399	-9.59917672334909	-6.95815613205773	-7.7406177004658	-11.1574482735113	-9.12939871583164	-9.1336791232614	-7.64229775284136	-8.40708951941769	-8.55235762095931	-8.45248710640779	-9.39961273329027	-5.04994119421716	-6.44978111037171	-7.8200191725878	-7.14574241798926	-8.37946489308357	-8.84012913777535
-7.43438259109312	-9.52026117027909	-7.53532784592499	-9.53975271028782	-9.29513509272551	-7.63453196930946	-7.10445865834633	-8.57208277967483	-8.59799616380349	-9.80532258064516	-10.2632072728887	-9.39709111450445	-8.13415150402297	-9.30768498443856	-9.80798963274005	-6.18617863531817	-8.14392482837608	-5.98841671945199	-7.0142128520641	-8.31307734942295	-8.22041598599972	-8.18684405269879	-8.95325833338115	-9.71491309486466	-9.23435916795706	-6.46734089014836	-6.61275017618041	-6.54045609698122	-6.86976679592993	-5.94849293793236	-2.93043759633596	-6.48408779226226	-6.89647983642411	-9.55389027759505	-6.74578634391042	-7.88763017447828	-11.2967927598129	-9.12124745817719	-9.00444009872525	-7.59297201939185	-8.42995982133972	-8.24407676123008	-8.21571782750983	-9.44282520688308	-4.8033795135882	-6.0878990281538	-7.71061975531118	-7.32396875810215	-8.199115755816	-8.59725046443988
-7.12431818181818	-9.18759457568989	-7.26437126944524	-9.32382150721251	-9.25976195367362	-7.46577111649673	-6.96318593107361	-8.11763896028989	-8.36754605690529	-9.54527649769585	-10.1257653900629	-9.49812358276644	-8.09586250677486	-9.21936161734316	-9.46582412529436	-6.09045681759822	-7.91757288971584	-5.80205005959475	-7.36081236608261	-7.98213194913456	-8.06815916346069	-8.20114825289663	-8.68395688842782	-9.4470349842593	-9.04702145687539	-6.44927075148374	-6.47038330163016	-6.23245598107279	-6.6664758742784	-5.71255766088736	-3.0039787073477	-6.34973910086955	-6.84307282491944	-9.4220763023672	-6.79167140174942	-7.82295154272152	-11.2561364054683	-8.94868069573386	-8.86625719933881	-7.49651093616963	-8.47544214877104	-8.54401879387654	-8.20693209536549	-9.27443795765761	-4.77700774767818	-5.8908866267189	-7.61979718215871	-7.44714101068934	-8.30844861524376	-8.43697891207379
-7.00685294117647	-9.15970129469588	-7.12570202465249	-9.3371959489738	-9.26202064159985	-7.34656600932141	-7.02908236375485	-7.84983537287391	-8.36284774905984	-9.49550237969328	-10.1584571520021	-9.41673601174787	-7.99360401229901	-9.04731024451693	-9.2524687088371	-5.87529499183919	-7.88665605666752	-5.96893654833359	-7.64755244977368	-7.73132760374645	-8.07814937055601	-8.21899380855038	-8.6418763050049	-9.38141433869397	-8.9096232315767	-6.51654363923787	-6.76843374936398	-6.5146139581145	-6.39887321862211	-5.57795312054716	-3.09580872870084	-6.40962385057721	-6.68674238467091	-9.15237432652765	-6.85715886820936	-8.09770767186517	-10.9903487707261	-8.64035415641909	-8.76194235481481	-7.51531684589471	-8.47131927691543	-8.42061295960617	-7.91272621170694	-9.3070877383076	-4.95451242187658	-6.07479151374518	-7.5637338392705	-7.43526733804529	-8.36339532188287	-8.23420658000469
-6.83119362363919	-9.15001406469761	-6.97944755183022	-9.20577394973932	-9.03369869983798	-7.24991684325905	-6.99328092046482	-7.56836553812276	-8.25134264950748	-9.69918125960061	-10.081183555007	-9.36403469387755	-8.02455809855583	-8.90073239236951	-9.23997850896069	-5.82670271420063	-7.83114945058085	-5.83915762163535	-7.53204670997777	-7.60379975072705	-7.85774616183301	-7.93219606329137	-8.68960261647716	-9.72588632679511	-8.95737870957426	-6.26644444444445	-6.64021789231091	-6.4902595913286	-6.47716092365865	-5.65960016073304	-2.94531829074451	-6.15696147311887	-6.45715973711518	-9.18600005461049	-6.81839715588086	-8.15573803740051	-10.6474269839529	-8.14921984578863	-8.82652760987162	-7.47117713333896	-8.56641680541394	-8.27950849890517	-7.87693189539615	-9.4129248808236	-5.03206554304889	-6.19143682483933	-7.57811408606023	-7.60800896455048	-8.33759393551158	-8.23824072473987
-6.73413626889005	-9.2446022175192	-6.87456339897366	-9.25644385026738	-9.04629077199044	-7.35400764401475	-6.83724364128149	-8.03384363336086	-8.38728908292307	-9.62084221198157	-10.2239525165981	-9.5680458107072	-8.0124616276343	-8.55177803525229	-9.26558847325496	-4.8505873015873	-7.78248794187679	-5.68831250720904	-7.35942610321384	-7.51022117030186	-7.84429378003231	-8.07437632907777	-8.60368445481621	-9.95809266379383	-9.18692536598501	-6.26461280338818	-6.48051075108109	-6.47170330952478	-6.41536843951322	-5.60831962688142	-3.10900237620389	-5.4176285620701	-6.6582207783352	-9.21990597777231	-6.87373640293238	-8.10525420555842	-10.4122280357532	-8.05956453215816	-8.59526433341744	-7.4319060558932	-8.58141760798354	-8.26604486968811	-7.84820593545505	-9.22793275958674	-4.93882021284299	-6.03925780144743	-7.41295570658542	-7.56900055766538	-8.25589246551114	-8.43172749424738
-6.49554914744233	-9.31081679539441	-6.80452309919179	-9.32361639928699	-9.24002776579969	-7.36796566821275	-6.85084718965119	-7.66751975393753	-8.55999092467999	-9.72448612749372	-10.5054714471147	-9.69535529689263	-8.27410927453753	-8.44233696924479	-9.03766154410852	-5.32298757763975	-7.8915116767626	-5.80221020815362	-7.17276142005381	-7.43623232672241	-7.72141610997601	-8.18693366249563	-8.80125529306886	-10.0267475143154	-9.33084535273778	-6.18518416523236	-6.44773238961914	-6.67109438549467	-6.19491873140311	-5.44724502904836	-2.64219187793526	-5.92261587708067	-6.57372244897959	-9.22859337796289	-6.67416016239129	-8.15027904318414	-10.4496032489847	-7.98227822961054	-8.29589514345643	-7.16486253108333	-8.53019047807317	-8.3536965330932	-7.80274309036776	-9.1446573339757	-4.95486553614828	-6.11748050980665	-7.44953608002358	-7.4288412004937	-8.05823766189691	-8.40902404849958
-6.44747797356828	-9.2851786952968	-6.84525397263275	-9.12161496278683	-9.03867994053574	-7.18339267591841	-6.59902410337251	-7.50540343484212	-8.31633344806587	-9.70805315765561	-10.4400491706237	-9.86355187449429	-8.35427225283937	-8.50032582974446	-9.03626746120386	-5.32697967722654	-7.6929471784577	-5.73234355256437	-6.94124820537654	-7.59702422599416	-7.61687198285267	-7.9237941083839	-8.79373696901502	-10.0345042402681	-9.36824020368629	-6.02668335787923	-6.29234635189409	-6.53256871371081	-5.84547641673984	-5.56796581153823	-3.02607859690547	-5.71165251208745	-6.40852244897959	-9.31498118668596	-6.71145804862033	-8.40746169406485	-10.2332007575758	-8.08548357156317	-8.13843955135555	-7.32013660025059	-8.68485127096555	-8.2936063978904	-8.1798591955915	-9.2601583374567	-4.76462427979311	-6.47702138876799	-7.34248388644375	-7.71279386839855	-8.10924733955276	-8.51003505806788
-6.46023954473266	-9.32149944481457	-7.0605702526588	-9.13284698032674	-8.86256584748488	-7.22378249613227	-6.75170193253065	-7.43132598359127	-8.07012005570585	-9.51754829466679	-10.2488951889533	-9.69047837436289	-8.07440517203818	-7.98367190008749	-8.87326844799493	-5.58560358398928	-7.43009171352791	-5.33402052981763	-6.75812878985328	-7.64963872842613	-7.75946714149582	-7.91418422648495	-8.67058999763132	-9.77941958305136	-8.96655848174343	-5.87427513227513	-6.35383739151712	-6.59508796434943	-5.68077817501642	-5.80686820032071	-2.36547907597471	-5.61260244223964	-6.17728827007438	-9.34162634797629	-6.68591639281641	-8.35261479703187	-9.87311045943304	-7.91908329162702	-7.90246798779525	-7.17474926136726	-8.70324858061292	-8.14153794278483	-8.53887221158729	-9.08354605691621	-4.61857445772905	-6.28310447971285	-7.12043295807033	-7.48200306261343	-8.12131548830878	-8.25426936416981
-6.48887762955362	-9.42912153282147	-6.89631378393668	-8.88577974825346	-8.8841246288202	-7.24429087691391	-6.96844269483436	-7.49726950757741	-8.1159999372293	-9.77540664297431	-10.2686207417375	-9.32122826300938	-8.09111428206566	-8.19814720295394	-8.84421432589794	-5.35468452380952	-7.46571090212265	-4.93382958204856	-6.70433564243615	-7.69867753663105	-7.50567337818485	-7.62431262074949	-8.96619105874204	-9.65919336185466	-9.02910843482036	-5.76213621658437	-6.41019088764286	-6.59442718742924	-5.53197164370263	-5.79213219380123	-2.28619450386929	-5.39204352766968	-6.20525146931231	-9.29708601284061	-6.64667478967446	-8.50060314745125	-9.7769995358398	-7.97926807673389	-7.88711632220039	-7.10188812000743	-8.57460932114228	-8.28656871354433	-8.05350604583815	-9.2620875588925	-4.83060388498278	-6.19431019301099	-7.04467499409231	-7.4381483090923	-8.23161919169078	-8.31884993740179
-6.36377071823204	-9.32027191284759	-6.99807548935758	-8.90995254952173	-8.64234587955742	-7.25879150226838	-7.16384482038063	-7.53175648828199	-8.08491748293579	-9.97459469730446	-10.1135511389487	-9.40358787662909	-7.9992777377892	-8.00063640110745	-8.70218462787972	-5.3155626523647	-7.58110102144756	-5.18160183340159	-6.69830123391986	-7.86964712412406	-7.69470304894858	-7.58515996112112	-8.73646488394747	-9.8315868462128	-9.06449167890266	-5.94576599948458	-6.77261977379591	-6.86025695215061	-5.8758145459291	-5.83242824716896	-2.35860473927869	-5.36451406129592	-6.28184940437714	-9.43325474291697	-6.43129777707019	-8.80846500717269	-10.2483740512991	-7.7955818756918	-7.91478866619157	-7.06648514908455	-8.50977096090438	-8.23545373668319	-7.66031496685183	-9.61484636104762	-4.81169090951723	-6.28919377197885	-6.98624875309083	-7.65312870694333	-8.371136592171	-7.95829065455165
-6.39449104031856	-9.12782123096866	-7.19363194097049	-8.71688705980926	-8.64967332948063	-7.45424255754476	-7.26815677155388	-7.87272986394497	-7.94555324754835	-10.0410557184751	-9.95460011498315	-9.41121745249824	-7.98109825354852	-7.9470691896492	-8.9332681095781	-5.04054845154845	-7.81818336208703	-4.81155236667886	-6.59844584343389	-7.6158269453922	-7.94316434626208	-7.51946527444523	-8.52302255717007	-9.94171466501858	-8.91779651886007	-5.46704514073287	-6.89068591285752	-6.76619862870918	-5.78967954122159	-5.90695084986015	-2.3922019616681	-4.95153596219711	-6.29039232849766	-9.53095587023027	-6.26697455462867	-8.65086310844317	-10.3949301905236	-7.60801365910136	-7.75793294249686	-7.0341769845126	-8.53625037569317	-8.34322443008891	-7.58926673077369	-9.64459169655177	-4.76345858282051	-6.52164938527625	-7.17008647008849	-7.60955419897707	-8.60297580617822	-7.75683696044338
-6.32147270471464	-9.16063315376056	-7.25453170325258	-8.70209513201365	-8.79633230050796	-7.53663714155781	-7.33314930582835	-8.12070253445976	-8.03692642742165	-9.78018585230064	-10.0454548124264	-9.19851316061938	-8.17260981990064	-8.13846240745247	-9.00654682179126	-4.65856367162249	-8.03748046306676	-4.57657573301549	-6.38467006524092	-7.97138713117668	-8.06695101225923	-7.45356313870256	-8.79685275635325	-9.96905069770021	-8.65777377986621	-5.20341321044547	-6.85600027809643	-6.44936234560123	-5.82281928636705	-5.8502859864513	-2.26789020574204	-4.84453350978353	-5.99149579124349	-9.42213538988349	-6.16373990442724	-8.38293742910132	-10.781696969697	-7.47076436779712	-7.45458305974192	-7.36153106577134	-8.64713756169489	-9.04318397027913	-7.87225899419833	-9.31409095231773	-4.75594334306593	-6.72816152492486	-7.24611970456284	-7.82696612371069	-8.99696349556412	-7.90122346198932
-6.21512833675565	-9.09134076453177	-7.12284016126349	-8.33589938491518	-8.93720862631572	-7.38043112897333	-7.21083722163025	-8.06324462064583	-7.97815726890224	-9.82076646227673	-10.030795726542	-9.22449785177229	-7.57114142199973	-8.00372321960169	-8.31148346178245	-4.47995729013255	-7.994280149669	-4.80073891182344	-6.41171593089647	-7.85921334770852	-7.71768838105147	-7.58993933060302	-8.64064970300675	-10.0012503589293	-8.8943251522885	-5.21041065148216	-6.48100775193798	-6.13118501684185	-5.54674760318052	-5.78469589291754	-1.71695131600548	-4.91643490851652	-5.56755021557919	-9.43362084553458	-6.01881811117946	-8.47074324020673	-10.5205277539867	-7.33868912936547	-7.58911821427846	-7.26580909074926	-8.7417809040862	-8.94595459760933	-8.00283586836847	-9.06816769690569	-4.93612915006749	-6.12532460012483	-7.29534287873333	-7.9034771510887	-9.02656275045008	-7.84426925467122
-6.13867114914426	-9.08748282431595	-7.00220057096529	-8.22680933782013	-8.87985555815343	-7.5828403953826	-7.21924907750801	-7.75551113056339	-7.75650654129747	-9.75803670745273	-10.0586301839824	-8.77792003870514	-7.34521323027668	-7.91519588524228	-8.01475179481303	-4.59355402465555	-8.16615879978266	-4.66704641411034	-5.82478250543231	-7.7055130203901	-7.71600218276199	-7.69846325948673	-8.70646957878315	-9.91229642497365	-8.5858868986315	-5.01181721637905	-6.4367354514685	-6.16250320712299	-5.85996878345175	-6.20749096943732	-1.678204716826	-4.70313152233155	-5.11260197808358	-9.39981286985428	-4.9634780722437	-8.25242698915009	-10.3297596656217	-7.30331522162314	-7.65216806842396	-7.19000105437036	-8.71699489203654	-8.86685228930088	-7.92065712224685	-8.94431116137697	-4.96424583184465	-6.63319605619056	-7.46966906938719	-7.94036715191716	-9.15440415843087	-8.05973873334778
-5.92288985439173	-8.53962502686622	-6.90543375865904	-8.30493776254551	-8.52697636437871	-7.51494156236017	-7.07125772648844	-7.65640589408816	-7.77303888099292	-9.47104927609855	-9.55117407859544	-8.52714466172321	-7.29220831667683	-8.08405157571295	-8.23578829976836	-4.4371785505308	-8.19988280982558	-4.74644330128597	-6.38704693287363	-7.65062869583539	-7.75929303087886	-7.81965209784402	-8.26163642602042	-9.77369905045974	-8.3709359073469	-5.30190273556231	-6.50507101227862	-6.14325261619804	-6.05695162902268	-5.97089839904831	-2.04946072052388	-4.80416218408913	-5.146615965679	-9.18470876143679	-5.34264151242142	-8.09831169383547	-10.0355024119499	-7.38758052933513	-8.15105553327306	-7.22786335462683	-8.82413674135035	-8.81777641897052	-8.14368012707606	-9.07288676299055	-5.10272400389244	-6.99067510576724	-7.396418572813	-8.05683118761343	-8.91241654081149	-7.97339953276287
-5.77186046511628	-8.46494001061114	-6.73518628879657	-7.9468814399374	-8.21470823034073	-7.57095276501364	-6.924629679724	-7.04582855737302	-7.36564890524657	-9.54545337603224	-9.42231259818742	-8.10764773735581	-7.25423833105789	-7.87883465578291	-7.86466397017193	-4.09445991630426	-8.3911333808645	-4.07193980346559	-5.89502698910398	-7.23096842542584	-7.32105522889461	-7.5913931323828	-8.16349975119694	-9.77018285393349	-8.05964004800388	-5.13508992893899	-6.14932920878676	-6.297057687818	-6.22392566669114	-5.90764975843332	-1.84649323136949	-4.6977829936028	-5.40035047201222	-9.03739743034079	-5.54685736923218	-7.97634799399271	-9.52483283014648	-7.21959268134887	-7.78379754253938	-7.3136608585146	-8.93036131567157	-9.05956558631977	-8.31465401063827	-9.05458246277587	-5.07245986018959	-7.04845593230611	-7.63869969611822	-8.25101686534296	-9.05639761553353	-8.15161132864572
-5.61520943034945	-8.26161128691983	-6.5830171959594	-7.65164350059731	-8.0680433759615	-7.58228082290356	-6.87367177310043	-6.19251159496447	-6.72069666490782	-9.34896892990953	-9.27437821057801	-7.61225497135887	-7.13697649420677	-7.85666376491853	-7.72541775543467	-4.09555462184874	-8.49263536202421	-4.2710148256921	-5.71019629440831	-6.99342728635682	-7.40207012133807	-7.06836154143007	-7.67974975119694	-9.84357932854543	-7.62210605734483	-4.94599360215506	-6.31313379597747	-6.54361307932472	-6.16051355252351	-5.62960154711432	-1.44984271233834	-4.68428832905266	-5.80311814369583	-9.31661856154692	-4.95733001113912	-8.01778646119978	-9.35011068771548	-7.0713655104007	-7.60472305418886	-7.27051302748337	-8.96389465922153	-8.91168792477182	-8.13482837278551	-8.98722683447474	-5.12781557605783	-6.96129913002952	-7.36086269403794	-8.14437975180262	-9.11861108022975	-7.87783221349725
-5.68235673352435	-8.31381610041407	-6.30580690018745	-7.36717195484255	-7.86182443478366	-7.53147806038127	-6.89699629275494	-6.41345002519317	-6.50157763340351	-9.38881433916473	-9.36155295740206	-7.8356433626082	-6.73673459354285	-7.76978289221934	-7.65517647372273	-4.20300292540224	-8.01008586395471	-3.98466095150821	-5.17360449995155	-6.87981301457164	-7.25012578192946	-7.14000401660196	-7.57809702976354	-9.55835847174291	-7.66369175697273	-4.77271428571429	-5.85389550455547	-6.27354334759469	-6.03555949263531	-5.6759921418837	-0.910821347762189	-4.31743405889885	-5.76579092221158	-9.24900451648448	-5.35873992641793	-7.73320038318809	-9.10085054053558	-6.60966394370192	-7.20746543964623	-7.21930532281486	-8.88888433106278	-9.00048475188703	-8.37855375445388	-8.96799353991214	-5.14869543196304	-6.68482751699406	-7.04466792598323	-8.06917654158188	-8.9641072559021	-7.86193370259506
-5.78573430761859	-8.51789838737645	-6.63210440552883	-7.31398214606739	-7.8751703479253	-7.62369300875148	-6.93954209244548	-6.46325877340154	-6.37631349876575	-9.30867709259898	-9.33012277557678	-7.76248550119725	-6.60336765289956	-7.49003875264317	-7.72763871399464	-3.9583487394958	-7.98670785107843	-3.90524735356885	-4.84970245877488	-6.96475194660734	-7.30151575033594	-6.85558209705809	-7.25951341439959	-9.38213673062979	-7.58899724325042	-4.29113436006373	-6.08902655164876	-6.6365756581028	-6.40643783131656	-5.9447564262114	-0	-4.10996258596455	-5.91568661972837	-8.87896281699595	-5.55979207241454	-8.06851353151953	-8.8426797349632	-6.78563677923882	-7.40031322747549	-6.85223565445268	-8.71611338812353	-8.74542134881801	-7.93861908766204	-8.64357044745329	-5.01529911833272	-6.36756892264723	-7.05178623676557	-7.80529660715214	-8.73564080485447	-7.9872364797973
-6.13724226804124	-8.80330238500086	-6.79022012686074	-7.57985416611786	-8.06205838910434	-7.33048326661671	-6.99130640499676	-6.7348436506594	-6.55317573014638	-9.74301538132878	-9.59669370640062	-7.89480880661242	-6.56007215871075	-7.77986632155956	-8.01237105749352	-4.14384777517564	-7.82034596689961	-3.91113880993857	-5.4727008413337	-6.60230496641026	-7.32960258887054	-6.85246566815794	-7.63241643868653	-9.48575751875087	-7.63333922909972	-4.4801954887218	-6.28909815561214	-6.50277811067078	-6.59641729489279	-6.00101979646474	NaN	-4.14608809037973	-5.81415774309724	-8.97440975811453	-5.37580105361016	-8.09855815381282	-9.13638938176252	-7.14737640148548	-7.49350190933176	-6.9307641704276	-8.97257970216312	-8.88167284108925	-7.97961072421622	-8.50972733611132	-4.75281054465266	-6.28762909556942	-6.76904427234881	-7.76323062758365	-8.71287278929695	-8.04493708085882
-6.18878825271471	-8.82919471142749	-7.01215548357138	-7.64924581802957	-8.06941307418982	-7.24267147295732	-7.06453417600772	-6.70536026952512	-7.08221750055712	-9.53334165780126	-9.36200141120568	-7.88884508348794	-7.06010191724611	-7.49528167225846	-8.02959486325444	-4.26847826086956	-7.62587285483617	-3.97172887444228	-5.06903497510844	-7.10988026275969	-7.52026561005988	-6.96605973397165	-7.87195748850911	-9.42992139599911	-7.65074128984262	-4.34655821635012	-6.43319893243648	-6.74979948536325	-6.51228215337609	-5.98632573280219	NaN	-4.29752970157393	-5.80624036041383	-8.80318388938866	-5.71094125705997	-8.4382707687149	-9.39464950388844	-7.09601373977417	-7.21718843049939	-6.7742027994225	-9.12326719626412	-8.71726726480052	-7.92085623499883	-8.24573973280554	-4.51993196670833	-5.88903807222138	-6.58299552558995	-7.63898439895774	-8.69940573424562	-8.02040350330507
-6.23232035928144	-8.73562499123877	-6.98633539113478	-7.64309403768806	-8.08229540369987	-7.26294164890772	-6.96166292122378	-6.67556831864893	-7.15436411436083	-9.42604359052521	-9.3438841331372	-7.50297320255988	-7.17111683024524	-7.3526516829073	-7.90569802599115	-4.62688804945055	-7.89082731480889	-3.60585413700552	-5.02448032785697	-7.25090670615613	-7.69494316244641	-6.93346790406584	-7.72323644332713	-9.32265765369655	-7.42982672691915	-4.2391464944985	-6.67863633130968	-6.26370088462601	-7.15408658623137	-5.9647231159358	NaN	-4.40424229753521	-5.88300342063951	-8.93513804943106	-5.88140864104348	-8.13503576424266	-9.22225971530871	-7.1548099302007	-7.57309063310526	-6.63749919471254	-9.02566692251249	-8.8048965330932	-7.69505715974494	-8.20504973773408	-4.7182124520553	-5.97000680230042	-6.77726088128689	-7.54915589305763	-8.79904568787563	-7.73723431637041
-6.28901376146789	-8.83635095808341	-7.00089261712707	-7.96131602973784	-8.32539949299695	-7.34584466280792	-7.10472572066087	-6.67723551020034	-7.29671825418283	-9.52569492778449	-9.36508760356981	-7.45257511940946	-7.18619338284899	-7.23212633176345	-7.73279639002988	-4.15489285714285	-8.11776877569266	-3.15121573301549	-5.26143593457198	-7.00767604924052	-7.6679941483714	-6.92332373206237	-7.68085336256694	-9.48357184384046	-7.51162132871376	-4.06933097411064	-6.25113606435082	-5.88898250390763	-6.17584525474732	-6.0722999061449	NaN	-4.30160445394882	-5.96838451794511	-9.19685053341963	-5.7592180063432	-7.85169316021079	-9.15171216487643	-7.29599101163378	-7.64234558614091	-6.64024072275723	-8.70391436729106	-8.66814151146898	-7.49367161964811	-7.85899723022023	-4.63319593697047	-5.86358185747605	-6.7415341279845	-7.56248468026049	-8.43481416808602	-7.73413358264926
-6.27041392405063	-8.77471506450897	-6.90105354521867	-7.60766367684343	-7.57348908764761	-7.57914918511074	-7.18316368560254	-6.60432439855679	-7.03117358380744	-9.87344796104686	-9.0789369138785	-7.49686954864933	-7.54243145349993	-7.00715422257438	-7.97168047346991	-4.2051974025974	-8.13035985537102	-3.77631777383182	-5.06123206956681	-6.90434173957797	-7.94747640058592	-6.84558262591211	-7.66546306412517	-9.34888761583825	-7.50442210064944	-4.37768971568972	-6.12698226685255	-5.65766069348161	-5.7484206426305	-6.07718527772439	NaN	-4.35067770471987	-6.3271193401713	-8.97527113726257	-5.74778451709202	-7.01384870457059	-9.10795540829709	-7.30606508679264	-7.6726278796067	-6.45333168033311	-8.69000036621756	-8.67404587807137	-7.31257913387849	-7.64317456075132	-4.60256968939639	-5.71895150754522	-6.3402706219975	-7.63379983413661	-8.65742610328714	-7.39152309081537
-6.29061503141614	-8.81606806262077	-7.17646144627084	-7.52143898881867	-7.69968911640804	-7.60616666265135	-7.14722592177344	-6.46517686114063	-6.98797702163686	-9.74504267322436	-9.56428322587226	-7.54030765525094	-7.45622012505711	-7.23343944533995	-7.71819534894139	-4.27980790568655	-8.28419404399385	-3.67375191929617	-4.82093854342417	-7.09824340770791	-7.74854211088698	-7.10420794033779	-7.68853071415433	-9.49508489104261	-7.97323143722482	-3.51527385843409	-6.29951349906442	-5.67278281020172	-5.99916766731245	-6.07216196992277	NaN	-4.34506520741135	-6.31075843986797	-9.18515089667522	-5.83622313153224	-8.0032820358493	-9.37627532671011	-7.34747412376636	-7.81110823679114	-6.3226454192775	-8.25795958264879	-8.41536235843394	-7.53333691296366	-7.45038953825301	-4.41166759422549	-5.82034884860363	-6.21898066011263	-7.4687748680217	-8.40620991654885	-7.46570895746391
-6.19582144676515	-8.76556204018874	-7.1164736707317	-7.29531599058991	-7.60118601616838	-7.53431710208426	-7.24801381205339	-6.29952264348459	-6.8928526604642	-9.36319695981538	-9.29034044717507	-7.49222739460748	-7.83173319913583	-7.45533915248545	-7.70498420657681	-4.19862295512203	-7.90308280589239	-3.46353938446778	-4.8876612933111	-7.06982217042572	-7.68611788355781	-7.18113456350979	-7.58147069051189	-9.19880861897305	-8.03177320983867	-4.39043821209466	-6.32307570741543	-5.58773659891172	-6.12610803395255	-5.98512464402078	NaN	-4.70977813478408	-5.46603109291298	-9.1879513440381	-5.93983739133727	-8.39252130504546	-9.22972945594271	-7.4812782634911	-7.92246829366294	-6.52803971222326	-8.36379035546094	-7.89371681706886	-6.75965221748636	-7.04466081172662	-4.36075242322038	-5.99954870770274	-6.19704062569532	-7.38116650575176	-8.31442557730796	-7.33110079047637
-6.07344310609944	-8.73076035109095	-6.97549484419629	-7.14152028122475	-7.51945473871528	-7.68466819221968	-7.10259966020162	-6.24669722941997	-6.68045208678912	-9.49082515194016	-9.23193642655578	-7.58220937742186	-7.42539805274983	-7.51986207748752	-7.78459848104545	-4.37515625543762	-7.84995047933933	-4.20559118427903	-4.74973972468365	-7.19930654856058	-7.57759461743929	-7.31303424054244	-7.51983161937558	-9.20881830477353	-8.3719481434088	-4.94189886219975	-5.81989664082687	-5.39698939797564	-6.52080003652377	-5.82401002483044	NaN	-4.70063139814497	-6.48489963529138	-9.16784968136979	-5.96622639828602	-8.38649901013858	-9.14653276548013	-7.19025449856241	-7.92638919614997	-6.26721977972702	-7.85014098133339	-7.77302168646743	-6.37749576426413	-6.96957833694949	-4.3212189468176	-5.68589547224526	-6.08342629482072	-7.04866982528624	-7.91907021313665	-7.03542551224846
-5.91350824042656	-8.56068166507109	-7.09430547038225	-7.24492544270847	-7.64847414633278	-7.94985563811348	-7.11505484552138	-6.43902931148021	-6.74457702684289	-9.35768089330025	-9.18282914805636	-7.56033617271488	-6.99355432616992	-7.44271563597577	-7.76054169974347	-4.18847518342684	-7.64266601123012	-4.55374617956489	-4.66187361058884	-7.19223807663625	-7.6871050653525	-7.17321518295416	-7.63603815179814	-8.99235090697749	-8.28808258997502	-5.04108720732949	-5.67729683748371	-5.33666485505732	-6.39256277670756	-5.93158097521531	NaN	-4.768853087477	-6.3833334078837	-9.10318690097168	-6.10878499274795	-8.32845803310613	-9.00195571501433	-6.4061108910569	-7.42334307818125	-6.32346083945666	-7.57234354598832	-7.34784665415858	-5.99747745708806	-6.60163612691423	-4.12540123529592	-5.30896673333063	-5.91425831993846	-7.0819317070276	-7.46735467615042	-6.64688538705686
-5.73020750988142	-8.55127474845829	-6.95895993057187	-7.38265575671671	-7.71075616278149	-7.97449951494841	-7.30106616687875	-6.78510307532514	-6.9771774382446	-9.29439015775842	-9.28295125523499	-7.44737555353576	-7.27457630401034	-7.23263419544999	-7.78388626482924	-3.93377536597678	-7.73179574067698	-4.47597968151335	-5.00757914481189	-7.53605346392474	-7.97914188316878	-7.17370171598523	-7.88778931777173	-8.90897311202145	-7.81900990737506	-4.82368710844437	-5.90104131764932	-5.3496874811411	-5.13674400166936	-5.92321548936275	NaN	-4.85102853771846	-6.74589152114454	-9.11527574378308	-6.15443946208762	-7.27373548668703	-9.15149631025279	-6.41219062922912	-7.8572420162137	-5.93567701305156	-7.1960718642597	-7.19108783744103	-6.01206491761544	-6.15760686919205	-4.0082902106909	-5.08791991634186	-5.69995232221798	-6.78512666484985	-7.34380044654232	-6.29321681151417
-6.23537593984962	-8.51192082950658	-7.62018010900586	-7.46453172173462	-7.72765578054798	-8.2184538674805	-7.18333437100312	-6.71867891492577	-7.11524543011131	-9.31887907777355	-9.07931559731348	-7.80812849918729	-7.44329304045264	-7.52689909125059	-7.8093843970254	-4.02628831168831	-7.85424000799249	-4.29299379102306	-4.75069292348141	-7.58580803865583	-7.99718771946255	-7.32732400096542	-7.95374610611434	-8.8116242012041	-8.04580408289651	-4.77274624387814	-6.19296259921554	-5.39558060167361	-5.82953119479858	-6.28235909133908	NaN	-4.57523909723401	-7.14284552590267	-9.14541464676201	-5.8278614931706	-8.10097019191507	-9.30255323505324	-6.91070904401696	-8.2075545760075	-5.57319574775827	-6.67285867871247	-6.50088924932992	-5.52727933902983	-5.81206048752252	-3.59348219502644	-4.73935176973313	-5.65883631133145	-6.64765631603809	-6.70431286364583	-5.95464889959245
-6.63130239520958	-8.27163767655105	-7.21814240060514	-7.624380574626	-7.76273515432161	-8.13432488864326	-6.75737630540515	-6.7051795791542	-7.32380604497923	-8.92137947598964	-8.85235472597182	-7.52224966548313	-7.19957128109629	-6.92361201282412	-7.53737336275209	-3.71347204968944	-7.71168079043134	-4.51467161536844	-5.03194958159939	-7.11193656424435	-7.6405821498501	-6.91544168659131	-8.17033284956063	-8.50085918944231	-7.6726865233727	-4.85614974080054	-5.86501138924638	-5.32897605645437	-5.82879299457712	-6.62074252009852	NaN	-4.86338292253521	-7.12597286378495	-9.13243942596361	-6.3159922797069	-8.12097407899999	-9.24594931064619	-6.48006593660344	-7.80496959918497	-5.36670572477953	-6.55891563472371	-6.25896800397178	-5.21951340275064	-5.52403103491568	-3.0754608293395	-4.43268561420023	-5.06449946555243	-6.34588783164306	-6.45482873648818	-5.71044469643179
-6.36589111592633	-8.42739704986261	-7.3434841109524	-7.56451388624763	-7.79323955608963	-8.09506505754476	-6.96679892299662	-6.75801476946885	-7.39883609900038	-9.05804629784389	-8.99716748172179	-7.38657594323222	-7.22246319233466	-6.60227605264372	-6.87895246386098	-4.06390458999484	-7.65099443538329	-4.44179600380853	-4.39968418315373	-7.05628411691869	-7.64791368953458	-6.87656219059912	-8.34222207600846	-8.55237764604973	-7.79617722887621	-4.25585564697083	-6.00580031273913	-5.2186099629054	-5.23281423695902	-6.70642747503213	NaN	-4.81061916905332	-6.86879446905487	-8.95040500940064	-6.18585700288282	-7.98864264849075	-9.30406305204512	-6.14008272204281	-8.0546749787954	-4.98346758896779	-5.80345953584296	-5.63168854678402	-4.75411646283155	-5.39373973280554	-2.9172899333059	-3.610660512843	-4.4066978324434	-5.77142909472352	-6.02379493390367	-5.38300521088887
-6.40189060939061	-8.40606504297799	-7.53684283482523	-7.3902371850918	-7.29216714315808	-8.07418112897333	-6.9613943766247	-6.88572033356207	-7.25751331502158	-9.24655211715135	-9.14519864799322	-7.13179074768921	-6.92836999909574	-6.60561649114541	-6.40615417612808	-3.82589506953224	-7.43829395742258	-4.44919960398324	-4.14094742900431	-7.28408489777728	-7.61949795828262	-6.6231719022495	-8.16789792188384	-8.60845458831531	-7.37983154224771	-4.15195746189295	-6.07607462047192	-5.32544908571688	-5.20094008941608	-6.73979141081504	NaN	-4.44740003147376	-6.82550739235068	-8.84053611626343	-5.84229216618423	-8.16660850125374	-9.02881452271839	-5.75489298806883	-7.79796645812272	-4.65632957467149	-5.38033822212418	-5.58669054506925	-3.90430073997609	-4.90525241306412	-2.71641477386555	-3.47263424693158	-4.31108884183845	-5.15251068774377	-5.88046289122443	-4.98675471401762
-6.16160929224844	-8.3397472039504	-7.67482834918029	-7.5781998961972	-7.30837665157248	-8.1185211679666	-6.76821702476721	-7.09641374217097	-7.1619017015042	-9.46489358164283	-9.17678896085574	-7.25979719387755	-6.7144177377892	-6.8620226072314	-6.65721280083357	-3.88377673011919	-7.51203520530126	-4.33792097467649	-3.93720685271133	-7.20870412346274	-7.70573493708769	-6.75907979980691	-8.10051124544982	-8.55488842066722	-7.48227490504583	-4.08239170506913	-5.66643015409723	-5.16204039839409	-5.36425219132691	-6.93060569375805	NaN	-4.39816133162612	-7.01105522906258	-8.73612020013888	-5.74193292174203	-8.11674251144731	-8.63580840664712	-6.1614928844315	-7.59822425575521	-4.38767078916183	-5.0579058639191	-5.08988354608021	-3.51566123891722	-4.63216047059218	-2.7929256180719	-3.42371265052887	-3.96030912860818	-4.99635664035194	-5.51717176452538	-4.57482061314185
-6.06811224489796	-8.15301342977697	-7.73406857552798	-7.30076205866406	-7.22417012862717	-8.00956682086764	-6.72871478913652	-6.8454301067345	-7.00313700099892	-8.74745719267655	-8.84986350750051	-7.05443553954351	-6.95297102932525	-6.56256442131843	-6.76784297361198	-3.66485578383564	-7.23029215447092	-4.30449578860966	-4.28323118578422	-7.0178667007057	-7.57588969342836	-6.73682221960613	-7.84408496339854	-8.37157376193396	-7.30151884337697	-4.03238247793397	-5.71091251384274	-4.95068177510057	-5.2375251827226	-6.93623186217843	NaN	-4.28293051580636	-6.61858091497091	-8.55512917122489	-5.64410211316442	-8.07479649464459	-8.40590909090909	-5.99947361427442	-7.15896294289005	-4.16532050143458	-4.75056324420248	-4.47021448739135	-3.2224584906449	-4.20915507289237	-2.49749879627153	-3.14989232141746	-3.66774790286092	-4.35212418850482	-5.14443772434273	-3.97959032991501
-5.871703187251	-8.06211420034935	-7.71133838696352	-7.13771495001163	-7.33445553827666	-8.25063397748434	-6.65354598229	-6.84149791907514	-7.00046754902328	-8.49901650083213	-8.86129792911922	-7.09872613134512	-6.6097579314938	-6.38865881957756	-6.61156527479253	-3.80863813124494	-7.37012462999534	-4.29631454724474	-4.04295153412225	-7.23540854235888	-7.82245431210866	-6.69402631362372	-7.71381885575757	-8.14598715921724	-7.04190671571618	-4.1098078817734	-5.61581518885697	-4.36252420272946	-5.11316350930829	-6.78128490060308	NaN	-4.46086263032742	-6.74398729539597	-8.32644206618339	-5.51932869274756	-8.1459316701487	-8.26798800728129	-5.88549493179369	-7.24430653685116	-3.73217781842807	-4.48717534834204	-3.96184354687574	-2.88856313279314	-3.70676163061576	-2.15809214665516	-2.97410543943064	-3.26670140399102	-4.06880461727043	-4.66878296702712	-3.68927245645551
-6.06354635761589	-7.86198276579307	-6.94973211932958	-7.18838502673797	-7.40024538512862	-8.18599800519271	-6.52529371550474	-6.88852371018166	-7.13677020932893	-8.17921298758459	-8.88121214599925	-6.89847978698274	-6.56993768791389	-6.37918253838536	-6.45338226482924	-3.22644703965236	-7.58034651570321	-4.17193381812188	-3.99641161016788	-7.03604436701109	-7.66829522482944	-6.81549518004203	-7.48466821669462	-8.06038269780546	-6.77459093693323	-3.90909694186953	-5.55632236452249	-4.46309255842773	-4.88719725021527	-6.37068928397805	NaN	-4.35106641451918	-6.47362589725545	-8.31959518217129	-5.52459460488647	-7.9422410532282	-8.59298596985344	-5.76248492911499	-7.17220432220039	-3.24454593780863	-3.76422855228208	-3.63801578191949	-2.75581959669589	-3.51692825739571	-1.92523920547869	-2.62659878356156	-2.94597648472848	-3.38921502064567	-4.16508925139424	-3.26178397558209
-5.78067941952507	-7.31208369836397	-6.51140704433729	-7.12353609625669	-7.19408415716608	-7.92975154539901	-6.49079479280011	-6.54731473267047	-7.23884810835135	-8.49078898403236	-8.1639942114675	-7.25082827676525	-6.25569343872378	-6.57410050541398	-6.4152378798025	-3.50225430475037	-7.80537771652036	-4.05421573301549	-3.90918282016418	-6.96630382106244	-7.31574852023386	-6.93357261341867	-7.45282848289274	-8.05363357825572	-7.00670573921121	-3.77230837004405	-5.27663520291837	-4.57319895412408	-4.92697603664198	-6.20736456665657	NaN	-4.18861998423447	-6.26838440550133	-8.38195202716624	-5.32464862356598	-7.68157823699863	-8.54033771767647	-5.8208368373451	-7.27957721278286	-3.04342733367561	-3.38994026049423	-3.17829481505379	-2.48895626372193	-3.15784273709739	-1.55709126869204	-2.37108294377675	-2.6674524814001	-2.95656497019637	-3.60109423934706	-2.74508905338717
-5.75689929328622	-7.23087559577512	-6.4378199691395	-7.09367961309841	-7.01495722619864	-7.47589382860142	-6.52935241168323	-6.6765080272668	-6.79327814151015	-8.33736335483871	-8.03456021297255	-6.77302557859605	-6.13140998362493	-6.57298263599509	-6.19767486933085	-3.51939240830982	-7.72080986329257	-3.93014228668781	-3.71957697183547	-7.21196646033025	-7.40520804173301	-6.93291938534154	-7.22899229298672	-7.86371229712331	-6.88535795739947	-3.60507692307692	-4.96058919419719	-4.11168197568967	-4.84461966751681	-5.93300175901862	NaN	-3.8674973271337	-6.24355715525913	-8.16543151781179	-5.00560800341711	-7.08719074705385	-8.69726806526806	-5.92395228726021	-7.4619680109612	-2.67517290596693	-3.12745399859839	-2.89177792844204	-2.05411628789933	-2.82583105700645	-1.53151202495131	-2.12718779500646	-2.30353350149135	-2.76618731234257	-3.24826098683399	-2.43778513181854
-6.15536825053996	-7.15160537209333	-6.66905397204706	-7.01930762735717	-6.9784417318917	-7.56563788658979	-6.45473640574928	-6.5665087587698	-6.91715049206981	-8.00442150769124	-7.98880782329682	-6.81561357892935	-5.98339726667311	-6.60307965011319	-6.05469544619693	-3.03986013462977	-7.44162468748413	-3.47819247720154	-3.69170320555733	-7.16831091011871	-7.39467850797631	-7.07432883784813	-7.01392972575884	-7.79246740144315	-6.91537868607111	-3.26227390225113	-4.36123904445499	-3.83286639451235	-4.45640294011877	-6.07794864226682	NaN	-3.37975646904684	-5.73723207241055	-8.03830033562213	-3.87845394904941	-6.65993882219656	-8.09334611492784	-5.92380634131426	-7.21474220536985	-2.36096797515949	-2.90839109077451	-2.7451263771912	-1.65947847118136	-2.10684760452566	-1.27101678488106	-1.6450676178344	-2.1789377452024	-2.43839283886796	-2.98969056111017	-1.94134473948447
-5.69430429594272	-6.95074587596093	-6.41875851804125	-6.89361752471273	-6.52709408355128	-7.16999429308195	-6.18177064966483	-6.33728202675212	-6.7049795544963	-8.30717811227427	-7.74765113115631	-6.75864043158247	-5.77197089393538	-6.41251172507033	-5.97168036208082	-2.62210270657824	-6.90441264457645	-3.52736957916934	-3.22695133660114	-6.80391381012357	-7.22649589164619	-6.7475243370775	-6.78053270170674	-7.89099559753627	-6.97591943046623	-3.02964143025013	-4.35616097270096	-3.44975180684411	-4.29786436400915	-5.79485624737358	NaN	-3.187280948851	-5.76432466300173	-7.97457136811606	-4.66503457582907	-6.68502905278413	-7.53572328946705	-5.58792470478319	-6.78737329726964	-2.00600491537422	-2.57423543510942	-2.46579436940553	-1.2149088610692	-1.54633934595835	-1.40915097018457	-1.61607747191165	-1.87500640531795	-2.28257843841432	-2.79878329158005	-1.61113575710803
-5.80724269819193	-6.65839590127441	-6.07060543590922	-6.9675756755826	-6.27648278978066	-6.88580255754476	-6.06047837357086	-6.24814167759511	-6.60360972465875	-7.40422253692474	-7.45349414894628	-6.43344358736256	-5.57162105183444	-6.02811539890546	-5.86668024724	-2.3649678265431	-6.27366045616891	-3.27715047128878	-3.21146744917226	-6.7742393058145	-7.12106324153232	-6.11253420994098	-6.76908248200896	-7.80862734597318	-6.65435770995481	-2.6052006245121	-4.08512191934408	-3.40906348614378	-4.10287040418333	-5.58921365282139	NaN	-3.20701464564278	-5.31682541784273	-7.38538118668596	-3.98196795601469	-6.41691851055971	-6.93134203899201	-5.31970373234691	-6.26497181655705	-1.81437118280405	-2.05936489512716	-2.41700088091929	-0.879646723382555	-1.529726443769	-1.19415342718703	-1.26178527336139	-1.7749314494599	-2.09511956315958	-2.33837425671697	-1.27989607502815
-5.52549145299145	-6.59213035471644	-5.71256857691519	-6.5667168403708	-5.95010408371561	-6.63857429202013	-5.59223230514786	-5.84773297396276	-6.26321755404178	-7.25351691581432	-7.32544935245796	-5.70794977767643	-4.83150577765631	-5.74701831466618	-5.60534100145685	-2.13587258687258	-5.33664489131034	-2.93234192026109	-2.59189966921156	-6.37568957044819	-6.52665380575017	-5.77387462896173	-6.49121269804921	-6.95563311510042	-6.12681935693065	-2.41457749326146	-3.38624310256238	-2.91389393481906	-3.59068543459989	-5.27091268134949	NaN	-2.94348958421186	-4.68693355238001	-6.80006965253143	-3.8125378761097	-6.03628049736754	-6.28792921053932	-4.78723741122715	-5.39046694846302	-1.63461800804392	-1.47032486380776	-1.54662369754579	-0.548134258510471	-1.34131995480352	-0.873135183307414	-0.882551111563017	-1.57973245122671	-1.66428830697433	-1.58581313943181	-0.904196814022979
-4.97134785819793	-6.13232305481571	-5.36917376976426	-5.9144990608353	-5.2971394716562	-6.39558063063446	-4.90027309133602	-5.20440746384753	-5.46497723319419	-6.77241935483871	-6.80002867615865	-5.63316903468005	-4.47398977895558	-5.18224967087542	-4.94156634443123	-3.68138814016172	-5.03464486329639	-2.31308059788036	-2.35852167725525	-5.57976988563075	-5.47526187747004	-5.53865249782784	-5.88369586830062	-6.65791482966114	-5.78806964967368	-2.30600034485731	-2.75788724575449	-2.65675343354296	-3.10287438801028	-4.85383839324142	NaN	-2.85052772803806	-4.41773416446076	-6.35135655325488	-3.60882775150244	-5.45852031799106	-5.99192150733698	-3.85864731133725	-5.06714318927835	-1.52574381383627	-1.0716237277028	-1.23175804287885	-0.337702679132994	-1.12506568369625	-0.67343415602528	-0.670083489801354	-1.10047547514859	-1.52462944036894	-1.37913506791141	-0.687422778877365
-4.6585815047022	-5.62042269904785	-5.00065305090145	-5.52915198995667	-4.84274869208367	-5.91119956631217	-4.68198408207515	-4.97668968845885	-5.03960699199969	-6.07595781637717	-6.22458169306578	-5.03219312908538	-3.98818147405294	-4.51782831181837	-5.05194570673493	NaN	-4.48306112566758	-2.13928361813299	-2.14076977702817	-5.12243217935136	-5.28796523887876	-5.17666472575581	-5.63766991834173	-6.15620082338542	-5.22424974341879	-1.89320613846021	-2.47078736626305	-2.53177906576352	-2.63907323594529	-4.68691213160767	NaN	-2.60471261212132	-3.9932688012272	-5.63376842072852	-3.31905974086885	-5.07653321153595	-5.76639855807142	-3.81073839530872	-4.67940702490309	-1.25011194770645	-0.947074561736343	-0.894635759612538	-0.363123222712093	-0.842753265236712	-0.579821424730025	-0.6224651952692	-1.14783267402922	-1.7994085720921	-1.09791854523	-0.442733471810276
-4.28217642526965	-5.23326357423925	-4.53889855226616	-4.88980826920569	-4.17766266201019	-5.42738791814756	-4.24250068986998	-4.48900212960146	-4.35294230800492	-5.48395620794901	-5.545970955239	-4.70018707482993	-3.12442193946987	-4.62297629094006	-4.44874618076978	-5.53981225925306	-3.65556462171869	-1.7218131356129	-1.57584147349128	-4.67715963227504	-4.83029639171199	-4.78608884506829	-4.72518386449744	-5.75352450904213	-4.85195504540918	-1.43945950864422	-2.21220993773033	-2.1997409709308	-2.36435899272396	-4.22852209573427	NaN	-1.85665058069481	-3.51478761751892	-5.00363930157721	-3.13504296313993	-4.59606529964034	-5.18144397893426	-3.17877593193689	-4.41980432220039	-0.935088825183217	-0.640085132027377	-0.548571977933058	-0.394270166909581	-0.862464987199621	-0.336551157625995	-0.536685935245798	-1.04817503853931	-1.13216863696996	-0.775291674997307	-0.357443078970314
-3.68447716658018	-4.55982324344157	-4.13038674051876	-4.30980687547747	-3.59327731417519	-4.86922983027203	-3.73175083034192	-3.82269765295437	-3.81582535411345	-4.89703473945409	-4.75063769264024	-4.14489841069171	-2.89824647585919	-4.0691005461817	-4.28880565192601	-5.49847336561743	-3.65685616539639	-1.52052008084158	-1.27059923001476	-4.13060971786834	-4.22900493409812	-4.21854566077685	-3.87383961283536	-5.11362901711213	-4.40221927818811	-0.637269056032307	-1.47509805738287	-1.65579441473823	-2.49833951363184	-3.75463116766222	NaN	-1.60019439987945	-3.03540244897959	-4.47936903964281	-2.58718180674824	-4.26130812255157	-5.01089480774537	-2.97841442825237	-4.08878721554781	-0.705963328872995	-0.445091340139309	-0.306605624002292	-0.434131231698775	-0.830318046058554	-0.137150970184572	-0.395346011277018	-0.510059648974373	-0.972760518430809	-0.592711285607796	-0.21269474444408
-2.89878460417679	-3.87923522647444	-3.53402950056186	-3.94967245989305	-3.17528654847401	-4.40377303982251	-3.05074956743724	-3.48326292631104	-3.91854104644929	-4.41091987190179	-4.21140510385825	-3.71646594715495	-2.86125816332112	-3.8469161663231	-3.88136387179923	-4.94826705911616	-2.88870848522997	-1.14089466278138	-0.726212982670655	-3.32030577482343	-3.5398107207046	-3.81787787635302	-3.39767145412788	-4.80840076823908	-4.0696436029565	-0.709746181756815	-1.23295620846588	-1.44655765903746	-1.91785385895864	-3.27411747343565	NaN	-1.13624166989251	-2.28280531867212	-3.57248388291125	-1.97464202396057	-3.9624888023369	-4.40358811671789	-2.85902667620813	-3.41826330343364	-0.495780450002158	-0.0543233578643344	-0.0407330689524707	-0.275492802675041	-0.383258115158482	-0.117417636851239	-0.0750661914111959	-0.138772055494201	-0.629613639536506	-0.25549483585429	-0.160123561463527
-2.30132046423496	-3.29588884816705	-2.92469656238041	-3.24431784591407	-2.69761015760294	-3.68729549748153	-2.61995619529215	-2.79316182151417	-2.86945061955114	-3.85695875550464	-3.48828916347719	-3.31388750445856	-2.03322682869829	-3.31471317668324	-3.93780829154868	-4.71956390977444	-2.45642510765219	-1.24411728741964	-0.875170455345277	-2.90479194477537	-3.01951683569753	-3.40890545573886	-2.61579808119861	-4.34298957662256	-3.46911175327005	-0.776407927332784	-0.852607999080399	-1.54740990205465	-1.14264214178693	-2.48900391651949	NaN	-1.38422656079505	-1.47914337921215	-3.19251734628696	-1.66166000478557	-3.68565732069837	-3.86871777190361	-2.6644828995051	-3.39362918305382	-0.479303888201499	-0	-0	-0.228560736127201	-0.181404068469877	-0	-0.289778490207537	-0.103180594575019	-0.554594536123363	-0.0772514103637567	-0.136348846439644
-1.80369708693673	-2.60774212349571	-2.48246272699669	-2.73723500393815	-2.01315373193875	-3.30744793569602	-2.22290602676739	-2.23670575177476	-2.44124194241513	-3.16056848228451	-2.65660910358337	-3.00558170326954	-1.90784393705119	-2.74722651001657	-3.52136645455256	-4.1993067295063	-2.25509693140028	-0.968906088345443	-0.725563836506595	-2.50137832277179	-2.29970896897692	-2.89952341297232	-2.11213926204107	-3.58042406443638	-3.08357541477952	-0.521277108433736	-0.523899096321041	-1.21315800484534	-0.744952727963653	-1.96189708606441	NaN	-1.20480246840123	-0.663298919567827	-2.69476311500499	-0.807569968873275	-3.35492698915009	-3.24491312242824	-2.42475837519707	-2.93953427143897	-0.472488139793738	-0.0123164974977516	-0.193069355392853	-0	-0.0678165464613016	-0.360622044564737	-0.679045363984158	-0.213568230304589	-0.479972735873318	-0.021530806563336	-0
-1.67689359267735	-2.07724373848466	-2.22340712915809	-2.12820452714087	-1.69845628965068	-2.94382029153491	-1.87852890847938	-1.8658734746307	-2.15312502237115	-2.71015078922325	-2.20953128158689	-2.58973171177019	-1.21988230266674	-2.19245496076838	-3.11482447588451	-3.97950442410951	-1.56757322772497	-0.605731085212967	-0.475868579498513	-2.27007870182556	-2.04908819590511	-2.35697562198199	-1.84778854430039	-2.90799118382282	-2.63463955220841	-0.158737203545477	-0.346826744927148	-1.06532301427445	-0.523754629171089	-1.55698760330579	NaN	-0.695013446640397	-0.347085344907194	-2.51148170374904	-0.703999811374139	-3.11403503388314	-2.86713671480206	-1.729587858762	-2.46914814242511	-0.457384794385683	-0.349326648108174	-0.218373246753872	-0.203348306920535	-0	-0.226213045399795	-0.272133608444727	-0.24382604497687	-0.672030257269918	-0.229758078159364	-0.0184717027752171
-1.49728120681714	-1.39006434121848	-1.6909993786929	-1.66414973262032	-1.46366528644971	-2.88630730486482	-1.41395330502728	-1.60241836439924	-1.68276672873991	-1.8825750372466	-1.2674365577101	-1.97262244897959	-0.668420044298686	-1.82888151749041	-2.78890552064319	-4.00161706679344	-1.04041720115848	-0.3459951447802	-0.084005379332604	-1.87365517241379	-1.29641449504149	-1.75763347225269	-1.23082625274376	-2.33121168899692	-2.301720073747	-0	-0.422209481934893	-1.03183806683618	-0.316592080736864	-0.991368555686737	NaN	-0.63787916570461	-0.109979483200124	-2.00756540843436	-0.362707663418266	-3.11692704548177	-2.41454763070562	-1.25724721813578	-1.89480541509657	-0.532545821359575	-0.308671283023208	-0.301921332379553	-0.509549917072052	-0.0764045135693331	-0.0916097675119656	-0.0803631229890368	-0.323180056790622	-0.762694414693553	-0.230321406957365	-0.306243401532059
-1.15556854289605	-1.09820330341159	-1.23452156655551	-1.02381424874935	-0.894678895202854	-2.55987905156866	-0.83291027124956	-1.43122058783496	-1.04624252020489	-1.52396247132888	-0.970530427850598	-1.51401214194877	-0.634690392797153	-1.73909934890822	-2.93820527367879	-3.97545792563601	-0.741393951121785	-0.316357913110281	-0.135478936887179	-1.26492789968652	-0.824886593122513	-1.31454014993347	-0.738119096468039	-2.10367328863592	-1.84914667263219	-0.0133575289575285	-0.363260004190235	-0.737120953952272	-0.230393997027344	-0.910763208040728	NaN	-0.428300405499437	-0	-1.61663032775832	-0.498622332749436	-2.6839386768386	-1.99752323459695	-1.1777601690336	-1.56302915590327	-0.396617711844164	-0.189247157784424	-0.401055198524156	-1.20216270650011	-0.324875257344039	-0.231392687403423	-0.309244582083631	-0.430362127553234	-0.551078008500875	-0.259401088036157	-0.97990165306819
-1.00973076923077	-0.654435727739963	-1.11996889749223	-0.484648316189727	-0.187914487528146	-2.27650255754476	-0.25156782865201	-1.06527917815505	-0.776839758408888	-1.25984998176574	-0.519327306712131	-0.929666027541409	-0.415970149939292	-1.28968163418586	-2.84197103208293	-4.19055279503106	-0.529377894029903	-0	-0.185036383303899	-0.770543207012544	-0.509684244546817	-0.781730592864808	-0.563090001681551	-1.57959924374522	-1.19820802033717	-0.150029333525056	-0.495868462792931	-0.602483758491685	-0.264245102251606	-0.552489805948954	NaN	-0.36072142924662	-0.142746495900413	-1.52592855510702	-0.438667811081521	-2.61293365868538	-1.89911763222911	-1.0177995779006	-1.00205448506684	-0.372909852530226	-0.113955090843134	-0.193525267631735	-1.65280756400466	-0.845616817967966	-0.414993293836023	-0	-0.294859064842761	-0.615545592199229	-0.350428273615875	-0.888863102604172
-0.411100823045267	-0.394131023761938	-0.183734882146956	-0.183893279664451	-0	-1.94020795773762	-0.0122040337543839	-0.490830319636679	-0.20430419877392	-0.807101079684706	-0.275881269072003	-0.50946283075968	-0.187530256418115	-0.748881517490411	-2.87447865037141	-4.34729021372328	-0	-0.254556746840379	-0.449981939216519	-0.416131192135891	-0.222871008133136	-0.260900763690483	-0.294689996416561	-0.875028735991433	-0.487432347105421	-0.383418983700862	-0.248880334418074	-0.306580329409539	-0.611637606639533	-0.126773245368472	NaN	-0.270830237777706	-0.0799800182759675	-0.910981186685964	-0.239622821557141	-2.54572425187265	-1.58216510168039	-0.455220494191396	-0	-0.203659089863263	-0.39029614008205	-0.200404607627362	-1.9708999650838	-0.958482508741117	-0.5769993114168	-0.388593491900567	-0.294327582374366	-0.760631808484124	-0.35900649000657	-1.15618435683334
-0.324312443642923	-0.198963997763206	-0.218737403978815	-0.0223682200152797	-0.241248143613963	-1.80842795142798	-0.101376950386395	-0.213946681616951	-0.224538334261353	-0.42078431834236	-0.0790285384234684	-0.288179759507108	-0	-0.551482729671684	-2.73612121652503	-4.2310092693566	-0.258302127690979	-0.0156677453993944	-0.0707403311117858	-0.238072595281308	-0.170465284281296	-0	-0.115214259634216	-0.42262781805298	-0.417144764403608	-0.135864858545709	-0	-0.194589395492582	-0.429202489196329	-0.0354311979520526	NaN	-0.228150754945183	-0.215367210205536	-0.770288449255796	-0.178603039269292	-2.36012796317606	-1.1355839666922	-0	-0.537827510606189	-0.306793018748535	-0.474871095917883	-0.0474132349959501	-2.3333771110184	-1.23057587098092	-0.63106711648252	-0.486511656669348	-0.103901072268788	-0.430234040874299	-0.176630702148875	-1.76776959352775
-0	-0.0578890846242797	-0	-0	-0.271043926921866	-1.90769061795061	-0	-0.0614799248610655	-0.344394465567651	-0.774194865042793	-0	-0.0740949194783369	-0.456025845897311	-0.16273246941408	-3.18786292781266	-4.48893217465027	-1.4621189049731	-0.427784581773959	-0	-0	-0.0972282772198142	-0.36511171871579	-0.518460550636576	-0.174291697470901	-0.31557653689955	-0.494645693656524	-0.116313039697258	-0.483100626032703	-0.655440720396736	-0	NaN	-0.361402807281938	-0.441262369928208	-0.548722511607099	-0	-2.3766566876835	-1.63815452407965	-0.408886497786521	-0.957487744660286	-0.152171197668023	-0.647470135968052	-0.211021845448593	-2.3827707343587	-1.61162749729496	-0.857825759312969	-0.552681658650723	-0.0306790420734666	-0.64831301159302	-0.517963162688598	-1.37654590250388
-0.305865940417962	-0.376073716031364	-0.101033276282057	-0.173621369573323	-0.319832402911152	-1.81363309941668	-0.0620308508597006	-0	-0.177725458898642	-0.803551430310409	-0.360548391623657	-0.0966484076373294	-0.80078549410421	-0.288897487836002	-3.87373940768638	-4.70068831168831	-0.871012349944609	-0.246140224151411	-0.162268258485228	-0.065951746792021	-0	-0.300310029253946	-0.592372804589603	-0.43404010768734	-0.382450561937005	-0.221915274182161	-0.492720889340647	-0.428561409850171	-0.586140855983963	-0.168683603305782	NaN	-0	-0.660808401691692	-0.692639524268829	-0.116657405014991	-2.47248308314903	-2.01651079484945	-0.96231902072714	-0.883903821365668	-0.0894836728137841	-0.848109230699104	-0.34885014624768	-2.82354641543223	-2.06056873417353	-0.977751789483615	-0.501660043617959	-0.237204920774917	-1.07772787604627	-0.385909789537717	-1.33715572005383
-0.716153762505435	-0.28815184451506	-0.257945867911125	-0.368410392314611	-0.443493269648282	-1.93003797988808	-0.128112953150149	-0.0837195584194069	-0.157052942226127	-0.503197853448534	-0.37654783388189	-0.252958098132871	-0.980099204970671	-0.314615694843043	-4.27933198549963	-4.92640453938585	-1.23582030829786	-0.585089658516927	-0.396936275076233	-0.511969848482548	-0.341725093231847	-0.0735877148214001	-0.243345203436121	-0.566971661173906	-0.286319714511815	-0.582891000891001	-0.554222742076051	-0.234042422997775	-0.739761936932772	-0.180991611321817	NaN	-0.447872613649028	-0.723324263626383	-0.582434074223956	-0.318551779182561	-2.64517216548538	-2.29851515151515	-1.37137423617222	-1.1983761013415	-0	-0.699355108835305	-0.342173690453606	-3.25098409969918	-2.10731914717999	-1.15434379921824	-0.496033782004558	-0.217025569526066	-0.872001161239533	-0.364918994142653	-1.50425572005384
-0.709886759581882	-0	-0.379708446994582	-0.332947006896303	-0.390908553777388	-2.04132886861603	-0.0605266295100807	-0.232235727294322	-0.0799084139074773	-0	-0.525758819986106	-0.117211347574049	-0.798674040310211	-0.212846140354365	-4.92733141737161	-5.15648705172753	-1.22916266054762	-1.07439755119731	-0.349751036900842	-0.561320940607866	-0.149798831954291	-0.358730969924086	-0.190094578783152	-0.207674504028639	-0.000366182907359018	-0.468752453653217	-1.18540978756139	-0.427085451188658	-0.746871781208237	-0.267615814648486	NaN	-0.82986508029815	-0.813588200523861	-0.214584685228237	-0.0367919702080167	-3.05541133029957	-2.19679144385027	-1.54420027970234	-1.40363289362896	-0.10601671667578	-0.688561483880144	-0.621139953042909	-3.54235327106836	-2.48932924039873	-1.41089842435972	-0.710637870261583	-0.0715569663270699	-0.378197826535949	-0.306525817834734	-1.64504747436599
-0.804547404985699	-0.244055403055496	-0.532628296655618	-0.530098699813519	-0.392034787582356	-2.21691017879187	-0.283121913208153	-0.323932676884108	-0	-0.112897230944905	-0.716453448995282	-0	-0.624158631426891	-0	-5.02430360817877	-5.33434798534798	-1.15216143739536	-1.08112550745158	-0.533918336288684	-0.860960957537762	-0.595083723739245	-0.436594652465643	-0.148015572848432	-0	-0	-0.799099484955272	-0.985584830803841	-0.189544049724886	-0.582800871945656	-0.356283882156466	NaN	-0.823346168173929	-0.70374334450198	-0	-0.34844220556166	-3.12717823055574	-2.05110871231677	-1.75278246723252	-1.16948152959259	-0.05287811757892	-0.540881883563812	-0.677594559408991	-4.05275748581966	-3.05683064189645	-1.57810799278094	-0.918563224391776	-0	-0.229560471573659	-0	-1.74100529415946
-1.16414677804296	-0.634769559063018	-0.674110538012169	-0.889794001395025	-0.776576893341661	-2.13131024985245	-0.447920555702476	-0.318702832034527	-0.258040712715199	-0.481756756756758	-0.684681341610904	-0.220938977617762	-0.47817813066266	-0.133896081812605	-5.41716130810942	-5.32995685432463	-1.04231903386173	-1.09965783827865	-0.337699623222118	-1.02650081593436	-0.709012009957927	-0.637837477258944	-0.513173824756797	-0.275185956590981	-0.203867480917589	-0.728549940310387	-0.924341085271317	-0.121652859085853	-0	-0.0115441250449135	NaN	-0.576335081806209	-0.640679582357163	-0.250158684261133	-0.24763136390847	-3.05458252643846	-1.76779272010041	-1.81004817767116	-1.18403015674321	-0.25433561708633	-0.55128342424749	-0.739133024611611	-4.4993959397892	-2.93782288185463	-1.68853636061278	-1.17741635252827	-0.369835134599723	-0.236568340391209	-0.0337390564202334	-1.76422144344961
-1.60044081381011	-0.62924173156593	-0.814060222980211	-1.10837491329739	-1.04249206051771	-2.50005087112726	-0.482473521328219	-0.849124147448848	-0.501467557507997	-0.631565696302126	-0.666475873003915	-0.257505465703784	-0.832654124997501	-0.398442216375937	-6.10860056487568	-5.5244791403287	-1.05893441847712	-1.05010462190438	-0.0866017242363206	-1.43937608191	-0.874735693313987	-0.520196074544013	-0	-0.610283630478345	-0.291788889270424	-0.916151785714286	-0.729548357998588	-0	-0.243638310369301	-0.100439216209011	NaN	-0.407049661289536	-0.400658800510884	-0.594915547700383	-0.00528676789587834	-3.0487270762581	-1.80971412235563	-2.25792266807826	-0.903022244030707	-0.531277217751789	-0.554985767957424	-0.98226102965608	-5.18795034773686	-3.33127664555722	-1.84384747868949	-1.19052079430499	-0.848402672773473	-0	-0.082139417201218	-1.98504044791736
-1.84301094890511	-1.09432665661404	-1.21098937898701	-1.28239678218759	-1.42342877215117	-3.00339746200336	-0.40427144796635	-0.84251386502109	-0.729676542834163	-0.758374604408418	-0.873893274103289	-0.325315095887602	-1.13209058807292	-0.292616055860615	-6.29493226482924	-5.86673551525873	-1.08139970961076	-1.14929455074948	-0.495946621235371	-1.54125830557306	-0.664927264195213	-0.587691666812525	-0.504791467195168	-0.82968211199365	-0.512733475343144	-0.935982970671712	-0.632118058479136	-0.100622894851099	-0.412494579570254	-0.429366994406488	NaN	-0.480147999580906	-0.729936477035704	-0.58751265521743	-0.45832563429264	-3.28234980375848	-1.63875516787061	-2.3663881846961	-1.1545449335541	-0.813752760017552	-0.835779328296406	-1.09790960815373	-5.03858245554182	-4.27442499176969	-2.1478407749568	-2.06303416328894	-1.56365750869355	-0.253072915554607	-0.160241002787014	-2.27807639253204
-2.34678118811881	-1.03647333778311	-1.32807042264588	-1.12842264339949	-1.20255246229775	-3.16082411888305	-0.423372015747054	-0.864416416570972	-0.639221585331863	-0.778250915876567	-0.978092627435507	-0.243292425836315	-0.980896168261898	-0.0826931766832351	-6.60102682609086	-5.91128133179134	-1.26470084093841	-1.16181182756842	-0.627588233950368	-1.91729456215027	-0.794740823517247	-0.858780247143421	-0.533925586351742	-0.756783268012161	-0.319661820735291	-0.661601685178093	-1.22219039031887	-0.603408177971098	-0.563568684482826	-0.703561373797584	NaN	-0.619724156773815	-0.642021040528887	-0.733203848734454	-0.629569526516567	-3.4602330751906	-1.37905534069553	-2.66146193976986	-1.21730242891296	-0.935352405721715	-1.1043865735526	-1.38090885075933	-5.273639908673	-4.36761774947952	-2.94746875805085	-2.66145058557633	-1.937901254433	-0.220370146734412	-0.310286534961005	-2.30217193417331
-2.88032506833268	-0.958648901900121	-1.42907501686928	-1.58698820811942	-1.42492721164613	-3.35799683391434	-0.706610749601085	-0.864858735401676	-1.04115608767581	-1.07166123209503	-0.850662388343176	-0.438357150997614	-1.23599105026126	-0.147039595137303	-6.68621880329078	-6.35141410874473	-1.06212080900966	-1.41978716158692	-0.874876659620805	-2.33737871453043	-0.87889235147701	-1.00587599515721	-0.601450409454077	-0.613882668841781	-0.313439149738626	-0.850462146811417	-1.26971118686783	-0.924948296805937	-0.683102920169664	-0.994674215445256	NaN	-1.32018906660301	-0.516350816762913	-0.578733399075342	-0.742304341117636	-3.39942983795498	-1.36880346320346	-3.07487854225798	-1.55817178152455	-0.625790300458559	-1.11724666042118	-1.57305402897459	-6.06956263143361	-4.33200544196174	-3.29983975237575	-2.84415080570297	-2.08479214847925	-0.469411950981159	-0.272184387046684	-2.26411060452891
-3.41956302021403	-1.0030192050693	-2.05048202781373	-1.67758578348046	-1.77138939702904	-3.33354335376076	-0.683692138522543	-0.671781919075146	-0.980956535319045	-1.50295024728722	-0.973829010019515	-0.800445347630578	-1.63537593176914	-0.501243901320917	-7.23033798438643	-6.78120309810671	-1.53324669477761	-1.55775248683888	-1.110109272105	-2.86219258190696	-1.07586526101557	-1.27811379459951	-0.418174032224446	-0.547316407612027	-0.348014208582474	-1.21109839440099	-1.18735018254214	-1.19428930161443	-1.469092696211	-1.04615203283598	NaN	-1.38819936236329	-0.756927551020407	-0.442684961172345	-0.852381544015281	-3.42700757566633	-1.79211399337759	-3.28480134386398	-1.82460785309573	-0.672469222153036	-1.22217906445886	-1.59775876299813	-6.39629198874109	-4.62102398257255	-3.40830481633842	-2.9737376070624	-2.24720353453016	-0.638811517929301	-0.53045860226064	-2.44581580152023
-3.2891793025019	-1.46214437515513	-2.33464917113954	-1.86786705784829	-1.784059132357	-3.16189298032302	-0.947440683773777	-0.623725379620339	-0.949959257238744	-1.561133640553	-1.26490552913038	-1.0430865457294	-2.08521835128614	-0.571554715144775	-7.48346023364171	-7.21360861056751	-1.56362430551316	-1.52124378350638	-1.05961691610485	-2.80651013424586	-1.15519856721394	-1.86315334637186	-0.467244514844533	-0.539501671723091	-0.312784649066034	-1.04496135475467	-1.52184108527132	-1.54486715688906	-1.43761850112499	-1.25269471627649	NaN	-1.55741405187884	-0.644124634771941	-0.552108207471181	-0.711490596519397	-3.29453727618824	-1.62467592177937	-3.72416639305366	-1.96368128359516	-0.895775954372573	-1.74360486576357	-1.55307877247544	-7.01284897824169	-4.88349620452175	-3.77772263208739	-3.31529286647324	-2.18891136944758	-0.779309894355674	-0.779927656126978	-2.82421075752261
-3.31967488789238	-1.5828704332613	-2.1417507934295	-2.33483181354518	-2.17563796235774	NaN	-1.38336695528956	-0.752872398494032	-1.13723928662455	-1.8579607561126	-1.60474761946517	-1.30462729877992	-1.94766044790927	-0.656720841451341	-8.1568877772833	-7.59084732035154	-1.37918059120155	-1.66419733998548	-1.42253118420835	-3.00233383565287	-1.19780939347278	-1.97383099277539	-0.530868670817819	-0.838322098596869	-0.507919186606706	-1.64666165413534	-1.80671706438359	-1.93871479981307	NaN	NaN	NaN	-1.80460997724862	-0.868970194337683	-0.908431355198241	-0.816112887298865	NaN	-1.79148618419994	-3.82701149778652	-1.65407883539814	-1.09298031269846	-1.95007857526454	-1.59009698303696	-7.04180076376534	-4.87500289070028	-4.35007546232715	-3.34266777904346	-2.80064077950038	-0.739232725766499	-0.951413656064361	-3.36821778445613
-3.27850682593856	-1.54490119457155	-2.08579498444875	-2.55432589842343	-2.61014198969648	NaN	-1.18826609077877	-0.973400110855968	-1.0591370639207	-1.84779312673106	-1.88237161354667	-1.53169055262555	-2.31816498008665	-0.520340235506765	-8.57234717710994	-8.33632888442686	-1.06908721888844	-1.34205783827865	-1.54028011308781	-2.98921721620941	-1.43482273457849	-1.89677154753135	-0.494289722668043	-1.32972708452895	-0.464615791066017	-2.00924200286837	-2.02004345858754	-2.44001253516187	-2.30929639156663	-2.42815678759581	NaN	-2.40882308345766	-1.70028965452232	-1.0722523237122	-1.63399800229255	-4.12513456421833	-1.68691092493018	-3.64872345430826	-1.65447459247066	-1.29522995674212	-1.95930743024899	-2.03581667443596	-7.73105353998652	-5.2687146071774	-4.88009214665516	-3.49436010563927	-3.12985424241897	-0.822093048273086	-1.42411173795141	-3.41777017092089
-3.24344890510949	-1.96431471829238	-1.886010157281	-3.17561321995266	-3.2649252571735	NaN	-0.860136624448028	-1.41974999034463	-1.43428840090713	-1.93362853400906	-1.97982044440372	-1.63142525903402	-2.79442548510744	-0.724306079909041	-8.73135244375568	-8.64516436705429	-1.4707399902576	-1.95768089222177	-1.43285912009282	-2.87597535802865	-1.54525058983032	-2.30795457860277	-0.97946957878315	-1.63509196882598	-0.894167547389009	-2.46523045647755	-2.14909195433273	-2.5079972257957	-2.3838869776208	-2.57877934744858	NaN	-2.37037685144183	-1.7872769347564	-1.3630658129201	-1.73660089979359	-4.02720493204621	-2.01405291344472	-4.13614788820286	-2.02847550864107	-1.40187790804011	-2.18165051427784	-2.45442500991439	-7.92866276317209	-4.97174831649653	-5.11697501710539	-4.0175013399479	-2.83624502855879	-0.684147646139042	-1.47893220968656	-3.15662798584005
-3.1856952191235	-1.96370443096416	-1.70720164661235	-3.3707224462635	-3.51350831588125	NaN	-0.963935630713172	-2.06340251604242	-1.69998357640398	-2.50415109043979	-2.21298166126452	-2.11894897959184	-2.88943069996515	-1.03881316110085	-9.62313355127864	-9.09458645178913	-1.5004215923847	-2.46201573301549	-1.7895015949999	-3.21018455856965	-1.86901918413591	-3.22020151721455	-1.0184507896391	-2.19184047625015	-1.29170519204173	-2.98973654916512	-2.2859794702918	-2.4880595152977	-2.53316350930829	-2.73083017933441	NaN	-2.74230525103125	-2.59344876476907	-1.46143150573792	-2.08945670488958	-4.56395691672748	-0	-4.46988418690178	-2.125610758434	-1.16918522305918	-2.24219385051477	-2.51380510230607	-7.86846478495279	-4.69959418024489	-5.42718408276735	-3.94150818926297	-2.74291534591561	-0.627432341214633	-1.64347328772771	-3.25009362047838
-3.44085509138381	-1.96334924373046	-1.679178170773	-3.77161232312716	-3.66165158368532	NaN	-0.713561912665336	-2.13583431560737	-1.68117783985102	-2.44911023091679	-2.23824049733595	-2.6511895810956	-3.75117467385675	-1.24034023550677	-10.6177921008948	-9.76349364651521	-1.96193428500735	-3.14022326513778	-2.69675967803944	-3.22778799973827	-1.73780137345887	-3.91596834411993	-1.28595537785055	-2.40023714854853	-1.76774256403248	-3.48581607388485	-2.76382615221261	-2.61072120236764	-3.40082593887192	-2.63626795328755	NaN	-3.63269306404464	-3.0832853522054	-1.25735895551399	-2.67943679196906	-4.98452776152928	NaN	-5.04683926514718	-2.29322850902274	-1.58005497610115	-2.59580524729861	-3.02144750585585	-7.8143561857181	-5.17373973280554	-5.46869005157055	-4.2055343774951	-2.98093051067232	-1.33230981227846	-1.78489013829752	-3.44420233196349
-3.67466642754663	-2.48464070493172	-1.80552507319128	-3.95980249473983	-3.85549905258303	NaN	-0.932349840335077	-1.92007920939773	-1.64286697623242	-2.47583540757233	-2.41261135654611	-2.77884595924843	-4.24476653067357	-1.49882651001657	-12.4090038370413	-11.36344739278	-2.77085157824043	-3.51234476527356	-2.76958420042606	-3.6696758978024	-1.8260345306312	-4.12853956454547	-1.45700065465113	-2.36726559748963	-1.58305030532915	-4.11086759581882	-3.46504155573655	-2.81554816047329	-4.07572089774378	-2.99570516055769	NaN	-4.02179912502538	-4.00819465528332	-1.24421983243328	-3.20887144424991	-5.70436418289302	-2.50137765555915	-5.33479611597557	-2.51297411513584	-1.39886162325551	-2.71475683314025	-3.45080599939628	-8.20570709690923	-5.47306520878016	-5.89686468787841	-3.86274090815698	-3.03655934203102	-1.38803238566973	-2.12560828600579	-3.6582270804357
-4.08572603219034	-2.79855975672121	-1.76970494982005	-4.20435409024617	-3.789634523733	NaN	-1.32116886242797	-2.85252495032515	-1.84338920691533	-2.5160745272525	-2.61647707209494	-3.2281621386725	-4.50872930870122	-1.62632289653707	-12.8747839384694	-12.2390295806508	-3.03762554168225	-3.85730511849036	-3.24217297842795	-3.76682255438804	-1.93745473672269	-4.53419116068815	-1.61628129786975	-2.84415779127685	-1.94995944336472	-4.40584739580219	-3.87169466444702	-3.41585038269551	-4.37130006937744	-3.32464128629846	NaN	-4.54801499016271	-4.43021082774573	-1.54672440549247	-3.81482660173934	-6.13877381164386	-2.84092750711535	-6.30271896533068	-2.67739719092	-1.58472423020209	-2.89094998740349	-3.75238505768336	-8.56786764441999	-5.50789089559624	-6.14290576584763	-4.05776344136381	-3.21759952316718	-1.60012832194953	-2.41518053862958	-3.83070974956575
-5.04970735785953	-3.28933628691983	-1.93526613466624	-4.85982897790334	-4.39490977017389	NaN	-1.74270865834633	-3.20953387778892	-2.3673232956169	-2.80876192984821	-2.75688486857413	-4.19444596148319	-4.71839226978746	-2.08438428971171	-14.2946557434168	-12.4818508746937	-3.29068424756314	-4.35113232245016	-3.72119791513472	-4.20463901442457	-1.98839465974383	-5.19346106380404	-2.24772489793209	-3.39818721008391	-2.69138159273385	-5.28640833088882	-4.2772474892122	-3.45585726290613	-4.99917675016579	-3.5220315717387	NaN	-5.02612474132417	-4.94562878295272	-2.00016100557341	-4.03898964559372	-6.51795328081336	-3.17763372859025	-7.18796352321526	-2.89325935066339	-1.94401328215282	-3.43228221116602	-4.02933534912917	-9.50411307598605	NaN	-6.19228904171015	-4.29776758775921	-3.38566695872113	-1.73186356641571	-2.70064620871791	-3.92391545077599
-5.23929419525066	-3.2625828215733	-1.94047245063657	-5.24746878560792	-4.39857478064314	NaN	-1.71332099815617	-3.15038334752597	-2.66093534944478	-3.04095303552349	-2.9315292300536	-4.84384276988705	-5.43700718178598	-2.88647224645068	-14.6391950138332	-12.8213687607573	-3.58183075376104	-4.60669960398324	-3.78892961591153	-4.36688970010109	-1.89649906969842	-5.87099598646416	-2.12780772311305	-3.78669955613676	-3.1635100870373	-5.81756158245387	-4.61206924061112	-3.45161653654166	-5.35050763886295	-3.71039444741225	NaN	-5.60389973363657	-5.39916442881461	-2.20758544542441	-4.40422622067611	-7.11511825877004	-3.315082331435	-8.00839474615942	-3.26351549560848	-2.20379292759432	-3.81929523332602	-4.39530819848077	-11.6350950706954	NaN	-6.91039886766154	-4.81939425198074	-4.06167371750113	-2.27077319442557	-2.98215639512991	-4.30590479280704
-5.68981137495213	-3.5356688185138	-2.16335631679177	-5.49663924310983	-4.63195658438594	NaN	-1.47490912405336	-3.37735756833172	-2.91754080989564	-3.50778248333033	-3.29044128880759	-5.28662074763681	-5.86663548603002	-3.52057964580141	-15.7040986179407	-14.0432716822279	-3.853394114356	-4.9719760235724	-4.05120014042889	-4.70102127544171	-2.32341922958458	-6.52266921262747	-2.5349032940041	-4.24810284233235	-3.40073370503679	-6.31591941391941	-4.93136811229834	-4.28744090807396	-5.87489312574091	-3.92366075114353	NaN	-6.17757758710316	-5.72914651536963	-2.64977873269823	-5.38534028302157	-7.20475558664748	-4.21901377885847	-9.57437875784844	-3.97964549867098	-2.65952125233289	-4.34929429775238	-4.69716199175685	-11.5152610829899	NaN	-7.2930812498765	-5.13701324615298	-4.34298753796514	-2.65786071968149	-3.31617252416217	-5.23058295028367
-6.79153553299492	-3.77969624115324	-2.23550712398659	-5.68376951623702	-5.23650704553447	NaN	-2.24258062118578	-3.40404372552676	-3.00083492651515	-3.98838545653363	-3.56975395374524	-5.7158697649676	-5.96640983345195	-3.66175476026095	-16.2789317567374	-14.7592908766008	-3.80645775584661	-5.414773027079	NaN	-4.76636458123977	-2.57603498000881	-6.7629081168685	-2.97881957878315	-4.62987962735318	-3.88491086057691	-6.72494895801872	-5.14328550376735	-4.59650995637484	-6.83578308428584	-4.14238088460881	NaN	-6.68800352568584	-6.18454188217797	-2.84068808323769	-6.33145954896097	NaN	-4.33042121842122	-9.97537699768491	-4.30180432220039	-3.23053200660863	-5.29515047312445	-5.21270214056984	NaN	NaN	-8.00523201905227	-6.14016873603327	-5.1060745482732	-3.250740673972	-4.04211493670192	-6.3245425953078
-6.93483524355301	-4.19885353233536	-3.02639914048485	-6.09248255234297	-5.53614146148069	NaN	-2.5139765923492	-3.94502007841989	-3.25186624564813	-4.59965619694397	-3.99962517901059	-6.32867169119659	-6.74985322166017	-4.31449252237571	-17.2476021229853	-16.1770944952084	-4.28954184372716	-5.77212482392458	NaN	-5.39701466000387	-2.6389203597073	-7.25733141848184	-2.90506543370543	-5.47453389682999	-4.57527571230507	-7.16223233410778	-5.9675553709856	-4.75253391268088	-7.07706028109175	-4.03386274737032	NaN	-7.09240064720668	-6.79213414074221	-3.07325498068857	-7.03082039235003	-5.15635443037975	-4.55800201503526	-10.8927037712333	-5.02518137623444	-3.69132575935704	-5.91070197035187	-5.9147670575055	NaN	NaN	-8.70619281609775	-6.36535636202044	-5.80287684427127	-3.56380874443161	-4.84942535063245	-7.18025572005384
-8.04134661117717	-4.53209124260073	-3.65720980982294	-6.47794681236574	-6.22171469995806	NaN	-2.73322544279863	-4.43424850068865	-3.58317396388203	-5.14277061718778	-4.36793584245169	-6.6893891493231	-7.83488223719088	-4.59273609513817	-18.4534657970488	-17.0155349544073	-4.48595243573328	-6.27678657208014	NaN	-6.04976505413833	-3.02719232443618	-7.80274145307852	-3.58408621826113	-6.16826861131336	-4.92872950817291	-7.71041237592152	-6.36321351718723	-5.6277005177677	-7.44369304606987	-4.66051087552017	NaN	-7.71289413342106	-7.43627309833024	-3.95536335229106	-7.36693757259357	-7.10657570779785	-5.0850857511283	-11.7854364815547	-5.4362338424956	-4.01095435535616	-6.24196380701012	-6.17950843328514	NaN	NaN	-9.24304187927548	-6.68827599666448	-6.16942629482072	-3.93546507241735	-5.31854413067766	-7.05173659881706
-8.76940887193898	-4.72196209337145	-4.02866454966614	-6.95922227885076	-6.41448202169692	NaN	-2.63647971097791	-4.68492195344197	-3.67713330493861	-5.65564586612786	-4.92276842119013	-7.1781820622986	-8.58785967059717	-4.88785114876259	-19.0500212196986	-17.2210042002768	-5.15427029745225	-7.15367661495006	NaN	-6.58012699518877	-2.70705384647369	-8.07227119769672	-3.69749129169027	-6.6877416698923	-5.17738546868739	-8.2891139746723	-7.22378091929621	-6.44511896950574	-7.91539534199174	-4.6828550066207	NaN	-8.51634507042253	-7.75840137618266	-4.36133735106952	-7.94803069312952	-8.03228108322675	-5.70242873916411	-12.2025509741703	-6.46644650689317	-4.49384276809643	-6.9330708572621	-6.98768548336944	NaN	NaN	-9.62548090076848	-7.2245103109037	-6.27739293731528	-4.40418925656206	-6.12822143471638	-7.35472940426436
-8.87433043632494	-5.25145522183107	-4.19525611315591	-7.5127798211159	-6.71878572048491	NaN	-3.31130605511474	-5.19825909554574	-3.89527358453188	-5.98014614622593	-5.10069490534685	-7.78296586421359	-9.45073139472051	-5.6082897059674	-19.820150624347	-18.2544797901882	-6.11464388275015	-7.8952148972445	NaN	-6.82228123255258	-3.43863902239646	-9.12908189581845	-4.05150062664861	-7.13554619884847	-5.27277941124868	-9.20403156616754	-7.57625876534615	-6.69614695173316	-8.61911151471523	-4.96965380972622	NaN	-9.15731458476381	-8.16566492389598	-5.05343726776704	-8.26049847878334	-8.72194275325598	-6.28514763346531	-13.0488151444031	-7.21847098886706	-4.79079288638262	-7.365121453785	-7.4273018252652	NaN	NaN	-10.0107788771613	-7.34318141760942	-7.12454127739912	-4.78422799576851	-6.67833040257408	-7.81878056477433
-10.0636111111111	-5.77690098535931	-4.51086418949119	-8.18943440415317	-7.17420585172459	NaN	-3.60528017841465	-5.52714714108653	-4.74144749886285	-6.81405352711804	-5.77553240731851	-8.80747985987536	-9.95724882739796	-6.53406145442319	NaN	-18.8396889813098	-6.6001591747535	-8.53487160175761	NaN	-7.40369717564481	-4.20795158566155	-9.92109316474195	-4.55594600558216	-7.99679118976957	-6.48208107444079	-9.65311405396458	-8.07950837151667	-6.29960524508083	-9.28346014716825	-5.28485560904466	NaN	-9.85121052904894	-9.26767234023666	-5.60256881555194	-9.04736519224682	-9.30692208058868	-6.79347771836007	-14.1019310990591	-7.86008223961511	-5.36705141259719	-7.9866254310199	-7.30928682515408	NaN	NaN	-10.4857137078272	-7.58418812383221	-7.38073538572981	-5.00149181784356	-6.8654767156559	-7.87426830856682
-9.9060691318328	-6.65811041279396	-4.89727236526009	-8.34599867521851	-8.03275994646826	NaN	-3.78879804691523	-5.88899019413001	-5.08008899419603	-7.87681880576527	-6.42235175925811	-9.66353904170364	-10.1073454371406	-6.93747235083045	-20.6978524635047	-19.4108351091342	-6.95697031664488	-9.32652577668362	NaN	-7.80319425057011	-4.44095250078827	-10.9454845360825	-4.36799334859132	-9.34093829457128	-7.21343819075652	-10.5570989010989	-8.06984078958829	-7.68388524756037	-9.56691417243827	-5.51752800914416	NaN	-10.2993023065932	-10.089380606207	-6.61156133935772	-9.8173046756163	-9.98928890100141	-7.17829336918901	-14.4091769274848	-8.75941069439446	-5.64466871220502	-8.37912523108029	-7.82509500748477	NaN	NaN	-10.9282819892215	-7.84351510170537	-7.69078225377889	-5.27499518073066	-7.25608513850978	-8.26843753823565
-10.0575491803279	-7.02503662178798	-4.90479209266243	-8.43822313893069	-8.43313224198849	NaN	-3.91579539304021	-6.08794614820281	-5.05344790787823	-7.90928537425619	-6.8685017679165	-10.2010285569775	-10.561389405786	-7.21121209560215	NaN	-20.9495149035986	-7.2724498721528	-10.3807490087285	NaN	-7.42609054656346	-4.22523294105111	-11.2538269063381	-4.68451531049047	-9.34623722213746	-7.5370487695246	-11.4715450917797	-9.67432740538075	-8.50161653654166	-9.75613179277852	-5.34312650193784	NaN	-11.2285970805326	-10.9228161964254	-6.60089806713748	-11.1161389418089	-11.0629451437743	-7.17029472810295	-14.8717446331142	-9.09091712496856	-5.92427491494681	-8.83040952186179	-8.37755447181186	NaN	NaN	-11.3647546568205	-8.25071731535133	-7.75290143294226	-5.58237861182257	-7.69193283807197	-8.66790277887736
-9.99254291845493	-7.19290979821347	-4.82548031825243	-8.70722548055158	-8.60404625571523	NaN	-4.10694825442956	-6.39511383744249	-5.43895275394037	-8.2208259482453	-6.94357413159184	-10.5240888362346	-10.937572910203	-7.74599908543417	-22.3567526351996	-21.8932549749232	-7.33124211078481	-11.0306084455661	NaN	-7.71126733971418	-4.93370481930543	-11.5260080962919	-4.66120588709958	-9.80006366374244	-7.84664294475704	-12.1577142857143	-10.486507751938	-9.67209794594451	-10.3746066627132	-5.59388433881545	NaN	-12.1466569879091	-11.6441772505161	-6.55642534253012	-12.3333176721979	-11.5812126403364	-7.76959088453416	-15.3447617401817	-9.1809759757437	-6.20398003870993	-9.37031002142603	-9.03643545656446	NaN	NaN	-11.808729917553	-8.59333183022378	-8.15665706405149	-5.92894866196548	-8.00567665461348	-9.09959787975595
-10.5064156626506	-7.75187429596961	-4.83131336241687	-9.28183619805363	-9.16271842558603	NaN	-4.62368065090524	-7.07245664739884	-5.97636205037734	-8.49488978403776	-7.37963996032723	-11.1888999299291	-11.3064543231551	-8.0498212043649	-22.2544202342886	-22.6896001875586	-7.91382694769856	-11.303684868818	NaN	-8.2817860815047	-5.24265134837292	-11.9646011708817	-4.84822373160707	-10.7544297577019	-8.45937595717224	-13.038643653744	-10.7181479034531	-10.4244827114626	-10.6418480329416	-5.59303461958065	NaN	-12.9271285138215	-11.7864014623937	-6.86921971879605	-12.9211301442147	-12.0891223556994	-8.24884306322006	-15.9703298597088	-9.75573612498549	-6.42567075502164	-9.39754764434475	-9.23504881891725	NaN	NaN	-12.3966252558989	-8.87923123073762	-8.5430894864807	-6.33697687313096	-8.13732900916551	-8.9061085628632
-11.1742682926829	-8.07209257434498	-5.03850378970998	-9.79072600380677	-9.68337297429396	NaN	-4.78619309818036	-7.72119291907514	-6.52585039181696	-9.14833135183006	-7.67846883995608	-11.8565162472756	-12.3635568355336	-9.19294317668324	-23.1233547274571	-23.9835119095219	-8.14006137915926	-12.361290205502	NaN	-8.73210714531136	-5.51914442564295	-12.955096029405	-5.22300849839183	-11.5668884723693	-9.5265478860885	-14.3757592295345	-11.2923410852713	-11.4114826384682	-11.7326320407768	-6.2754212481656	NaN	-13.7479478067314	-12.3434166697847	-7.67321815351061	-13.936213293978	-13.0910780509262	-8.75140854802093	-16.8659205024191	-10.8382110562071	-6.67978377827073	-9.80140950812542	-9.67457629848909	NaN	NaN	-12.7625517828924	-9.2182978498786	-9.10904427234881	-6.63677804812907	-8.83830628828143	-9.187417882216
-11.3554297912713	-8.82683218559293	-5.54787232558587	-10.0123150005351	-9.87742748168413	NaN	-5.18110029657159	-7.65111865708252	-7.3369048695663	-9.64145655396343	-8.37729395914375	-12.5805353073745	-13.0365682568203	-10.0219743322089	-24.1670799392478	-24.9137545674664	-8.70783361416857	-13.2379714125691	NaN	-8.82205233553436	-5.55292726419521	-13.5778513999878	-5.86254650186007	-12.8053100443566	-10.4330922916026	-15.341339849008	-12.4799976050351	-12.399519283526	-12.6421192126588	-6.39607863923184	NaN	-15.1886405083546	-13.1861299961494	-8.48825874099007	-14.6942292699671	-13.8797766170652	-9.5845864045864	-18.1156712210117	-11.7338148924368	-7.24863893323595	-10.1466187454728	-9.93491274930942	NaN	NaN	-13.1098317265806	-9.98211743296044	-9.00414675591582	-7.24598478644014	-9.13223188069718	-9.17086766035234
-11.9127049180328	-9.42254458731509	-6.29815876834218	-10.5022497653107	-10.7372602465955	NaN	-5.6804693535335	-8.23834335938826	-7.8025985052381	-10.3902501137373	-8.6778472715291	-12.9558537220523	-13.5186764631306	-10.3936803011468	-26.8736101165134	-25.4351841864995	-9.06899494741606	-14.3641944564197	NaN	-9.90018605972192	-6.65326624724606	-14.4753767193709	-6.45117866969224	-13.2210491407235	-10.8335564638489	-16.7161037988229	-13.4865088515296	-13.2581723927458	-12.9828483366366	-6.9942805526603	NaN	-16.7753431498079	-13.9268177026621	-9.15571124803566	-15.2309129565163	-14.7006105125595	-10.1446697044396	-18.7587388357902	-12.6710586501385	-7.45056637952084	-10.7251261367504	-10.0945876222021	NaN	NaN	-13.189201603096	-9.7975796178344	-9.12119183376643	-7.54513865949924	-9.4873527375226	-9.46812473939554
-11.7463188277087	-10.0752984111683	-6.53410750488026	-10.8000169949049	-11.4166514869988	NaN	-6.34995654269048	-8.78066922936759	-8.15484612464067	-11.0240979628223	-9.58064218790472	-13.5225548519803	-13.9534833486489	-10.9391207815547	-30.2749398826687	-25.5590967032967	-9.32035484621429	-15.4327819980757	NaN	-10.136490734963	-7.61492059308114	-14.7721862904684	-6.8736878198255	-13.7287684077799	-11.5403228265642	-16.4557831754175	-14.5403233469121	-14.712083178904	-13.3702549761871	-6.95304417568515	NaN	-18.2572940250197	-14.4444867374191	-9.40677565308913	-15.5139185435968	-15.5339587983095	-10.5802770426531	-19.2220654169051	-13.4138708667222	-7.75715277540748	-11.5126776218535	-10.1061947435442	NaN	NaN	-13.4913768141892	-10.0793187482692	-9.60108437444601	-7.68388259590713	-9.56734310928796	-9.80538402053729
-12.6483976234004	-10.2306356771637	-6.89685863183789	-10.9282934905018	-11.8701722842385	NaN	-6.63571073590866	-9.2551871757057	-7.78677813966024	-11.354117339123	-9.46759117759366	-13.7476099799187	-14.3120533310095	-12.0081918692495	-30.9122362546425	-25.9776536485098	-9.9267870621114	-16.6434663724017	NaN	-10.7012303227144	-7.94557035101194	-15.1390956471936	-6.3044763324977	-14.4442115237016	-11.978848585061	-17.6671757918144	-15.9334029989674	-16.3415943584163	-14.0794994444808	-7.01441617473435	NaN	-19.736245269161	-15.2376740017746	-9.32591890701499	-16.4028962734536	-16.7859725912752	-11.3709783411421	-19.9681462419202	-14.1796847868255	-8.44096124309948	-11.6442889859828	-10.4139776293687	NaN	NaN	-14.289901155507	-10.2525378816074	-10.1950684844068	-7.76088495178971	-9.45953658513229	-9.69047518908038
-13.140293904209	-10.4084756722817	-7.57159103187958	-11.1086512691907	-11.8132979556909	NaN	-6.95426868473156	-9.15007912407147	-8.11547358776295	-11.4888127974617	-9.33715778004824	-14.3214195678271	-14.7019469348695	-12.355297678291	-31.4784251438491	-26.9369919137466	-10.6868262617847	-17.6148662593313	NaN	-11.3449395174617	-8.222405863417	-15.3230406163658	-6.63459685151042	-14.539355221472	-12.7082115492238	-18.887329077702	-16.8794783401733	-17.5573954998464	-15.6733240444253	-7.17635437446566	NaN	NaN	-16.4217327383687	-9.96802582954311	-17.477472465434	-18.3268795526908	-12.4361887329673	-20.377124330271	-14.8941379015362	-8.80903452492701	-12.1900432273253	-10.9423605590205	NaN	NaN	-14.6617763304151	-10.5259033172564	-10.783102408181	-8.26220825427308	-10.1359050046961	-9.81249363039623
-13.048343083276	-10.3786617686343	-7.99729586343818	-11.3269598592026	-12.0074232823313	NaN	-7.18183528172295	-9.07958571693571	-8.13029197547662	-11.740799417144	-9.39557960057981	-14.5499846938776	-15.0372743353901	-12.8093669734747	-31.1669702805871	-28.1740155279503	-11.4948311004247	-18.9025377669138	NaN	-11.7292729965808	-8.35074224216878	-15.9771561778735	-7.12680344587683	-14.9487893702242	-13.2135362846881	-20.4382447375807	-18.1901837819005	-19.0106817751006	-16.9453807038784	-8.13188346635856	NaN	NaN	-17.2205685326928	-10.4832279156579	-18.4795764860985	-19.6819391261404	-12.5834830350555	-20.6462001371429	-15.3270248350209	-8.88443955490931	-12.8459231180692	-11.4720919071445	NaN	NaN	-15.2780873271707	-10.5732317917474	-10.5673890607782	-8.6566941425657	-10.3771856421127	-10.2251658996946
-13.0548802816901	-11.0279390332849	-7.80743631762831	-12.1186815352886	-12.1692120811232	NaN	-7.51985595446495	-9.88248593081396	-8.56837058449342	-12.3975429812123	-9.5507508961883	-14.7174619299775	-15.5159906342607	-13.223006697258	-29.8557990752803	-29.3924081134488	-12.0686620047807	-19.879168922552	NaN	-11.8610396779475	-8.51603136514158	-16.4890359379516	-7.70512013640397	-15.9503593928417	-13.4108837810927	-21.4262811646952	-19.2606048215351	-20.6809838556131	-18.0681179998439	-8.4195828846125	NaN	NaN	-18.369352905067	-11.0143086876369	-19.8581865599957	-20.9389889555701	-12.9236171830228	-21.3173640989122	-15.6770096027284	-9.36820251433866	-14.5220019985138	-11.7878833843043	NaN	NaN	-15.513133212138	-11.3488634016182	-10.7597874808045	-8.8542248802511	-10.3851319021309	-10.5179633612498
NaN	-11.7667226018742	-8.56801490052195	-12.8031488149085	-12.9696006343333	NaN	-8.09562096201125	-10.2971712795639	-9.29243484009451	-13.3618983127545	-10.6181485278456	-15.3595781117026	-15.7530520908276	-13.6139357802335	-28.6275449354305	-30.0978862142394	-12.0896274403094	-20.82493474128	NaN	-12.5817611326787	-8.87391808988329	-17.5714845360825	-7.76603253454396	-16.5721434571314	-13.9361033927151	-21.6792600270392	-19.9281598270223	-21.3877703826955	-18.2989973911625	-8.68354431123485	NaN	NaN	-18.8948502956538	-11.992472971172	-20.8321076738192	-20.9777189775671	-13.125793857632	NaN	-15.9461823441784	-9.65299624133815	-13.2600104174884	-12.4502908188075	NaN	NaN	-15.9443600009358	-11.5400841550395	-11.2475051527405	-9.2871702580449	-11.0753388698531	-11.1134817547196
NaN	-12.6966143587535	-8.8411083938763	-13.3571087231566	-14.3042850495809	NaN	-8.28789032862833	-10.725242447377	-9.69444543313928	-14.011361662531	-11.3411594028338	-16.8133090706655	-16.3033710886433	-14.6765027004928	-30.277623615392	-30.5709894693697	-12.5042587076963	-21.2838845694679	NaN	-12.4324938820912	-9.32968853297651	-18.3944085867154	-8.6182557856797	-17.4885904729811	-14.9631060895644	-22.3538244964112	-20.9645515192915	-22.288646146443	-18.7733431860202	-9.04819711980617	NaN	NaN	-19.5341538633906	-12.941752517744	-21.8611731665272	-21.6772334177215	NaN	NaN	-16.5276678446764	-9.78037845328683	-13.6301444947555	-12.5436583519061	NaN	NaN	-16.3675735053958	-12.06780970633	-11.4735703870397	-9.44121944347986	-11.2649365642695	-11.772866307436
NaN	-13.7245919811476	-9.59414411325513	-14.191260111533	-15.1236183898534	NaN	-8.99170809654858	-11.738966368115	-9.9999076369102	-14.9342265837544	-12.2676881076108	-17.3652523929926	-17.7084829551805	-15.4612547530379	-31.1953919111315	-31.9004890588863	-13.4075350888787	-21.6468097924214	NaN	-13.1185466009852	-10.1619579221353	-18.869937090827	-9.22099470876582	-18.6320341041326	-16.0902741943453	-22.9675704008222	-21.7812259237137	-23.0122199820207	-19.4193424001849	-9.21003815906053	NaN	NaN	-20.5827228328567	-13.9245558047823	-22.6143467522342	-22.024810996272	-14.9419005038677	NaN	-17.4229823862416	-10.3989013542351	-13.745144041696	-12.7692721375681	NaN	NaN	-16.7919047750189	-12.3653864588807	-12.2426824233076	-9.98560957953527	-11.2374893034558	-11.6298913636182
NaN	-14.7454918382936	-10.1245768184761	-14.7732602853841	-16.4638317038568	NaN	-9.41175227536761	NaN	NaN	-15.6903414327608	-13.0020669577025	-17.657390077794	-18.270420411586	-16.4261815487763	NaN	-32.2644613383517	-14.2763814723299	-22.2112628422232	NaN	-13.4781566921706	-10.468897800849	-19.4945436434407	-10.4163603350857	NaN	-17.4998283592737	-23.2224001297718	-22.5305226061217	-23.501793153094	-20.1346274480441	-9.2343722186904	NaN	NaN	-21.0632124146416	-15.0840414276498	-23.007095463548	-22.8156040299664	-15.8639405916876	NaN	-18.1456717313062	-11.0990142011288	-14.5627753342912	-12.9700341367104	NaN	NaN	-16.7576160864636	-12.2158561709406	-12.2944035899836	-10.6419218645525	-11.6783744324919	-11.9035443106579
NaN	-15.3224099841903	-10.6181466468528	-15.5290136717259	-16.8517478309117	NaN	-10.1075932900144	-12.4397120796591	NaN	-16.4074637840937	-13.670133297521	-18.1262843022326	-18.9421357472679	-17.7210931766832	NaN	NaN	-15.5367198624692	-22.7994106788639	NaN	NaN	-11.4717619614129	-20.3846635401202	-11.0481630461198	NaN	-18.5780350540251	-23.6380016629424	-23.1815926380663	-24.3498950285879	-20.8240665001482	-9.50025968811144	NaN	NaN	-21.7124663086287	-15.3215341784732	-23.8067506820164	-23.7882513704774	-16.8353399413349	NaN	-18.8975641201073	-11.7511856181945	-14.5692133845625	-13.3180641006608	NaN	NaN	-17.2765744070996	-12.3805796178344	-12.7337299187189	-11.2392432809001	-12.19694551738	-12.2763862208126
NaN	-15.5877134812472	-10.6987214574357	-15.6334031175333	-18.0434579933568	NaN	-10.4760990693052	-12.9175162790908	NaN	-17.098210213109	-13.716180185896	-17.9892048431313	-19.4525243512442	-18.7463460021594	NaN	NaN	-16.4729424873313	-23.7909874997103	NaN	NaN	-12.0035758162152	-20.7724587058242	-11.3089507108586	NaN	-18.8494491891475	-24.9927497732003	-23.9151921491011	-25.601799866725	-22.1432567274553	-9.96167311567327	NaN	NaN	-22.6317278824594	-15.9444932141774	-24.955694876004	-24.6013936263265	-17.4023755745513	NaN	-19.6028937419956	-12.1189149737304	-15.1373958137379	-13.5370286923042	NaN	NaN	-17.4304892436192	NaN	-12.8387687605741	-11.3737792028888	-12.8507386193573	-12.499175838397
NaN	-16.1864927778718	-11.0726149726447	-15.7031293120168	-17.4528513108332	NaN	-10.5032615002646	-12.7013736375502	NaN	-17.5594749857749	-14.653043425689	NaN	-20.1096242224308	-18.974872053943	NaN	NaN	-17.0370223099477	-24.6819492725648	NaN	NaN	-12.0696157541635	-21.3963636569616	-11.7961280554416	NaN	-21.0967441956812	-25.8784676560553	-25.0730433753477	-27.0144447475916	-23.1326938736808	-10.058223812641	NaN	NaN	-23.680023898255	-16.2436127656333	-26.0137838552745	-25.7904391248554	-17.5767890956056	NaN	-19.5095275161167	-12.7371023126811	-15.9040575246654	-13.8977930949074	NaN	NaN	-17.6685212325752	NaN	-13.1273992067846	-11.9416302672894	-13.2801139336304	-12.9895777539521
NaN	-16.7725238268559	-11.2377594919909	-15.9127144057775	-17.8723258461879	NaN	-10.6498896206894	-12.9300370201987	NaN	-18.0364807882858	-15.4423258083477	NaN	-21.0704469620187	-19.8654887351418	NaN	NaN	-17.4899230068119	-25.1902845589264	NaN	NaN	-12.3889144024589	-22.1380889985571	-12.1541838644974	NaN	NaN	-26.3997522004062	-26.1679098585055	-27.7861044644198	-23.2993383897353	-10.2708511580634	NaN	NaN	-24.3136048019208	-17.0274131247795	-27.1087718890031	-26.4651868505573	-18.0487182153213	NaN	-20.4340504760465	-13.4012783864767	-16.2221734981373	-14.1886606765195	NaN	NaN	-17.7143986766066	NaN	-12.9009755289564	-12.382490648598	-14.0875074387732	-13.4695279072057
NaN	-17.3108031659007	-11.4947645196351	-16.4454970232607	-18.6121548199271	NaN	-10.4896832622606	-13.6153063672846	NaN	-19.1376170543355	-15.6913875964339	NaN	-21.6640721662525	-20.8074974235313	NaN	NaN	-18.2905594904049	-25.4911752471855	NaN	NaN	-12.4617631059873	-22.7660624695326	-12.9133442338876	NaN	-20.4432410474857	-26.5717340144442	-26.9727459435709	-28.8186722616099	-24.2444977453147	-10.7058985276755	NaN	NaN	-25.302558812616	-17.7744730197168	-27.8426999529634	-27.1072206762072	-19.364303214516	NaN	-21.5014862989446	-13.8899430097486	-16.4875952275988	-15.2077025571896	NaN	NaN	-17.8949574217975	NaN	-13.3531037141756	-12.5176631570105	-14.5066059042463	-14.1708435437067
NaN	-17.6930244258196	-11.7087725659705	-16.9114838759982	-19.5216379893772	NaN	-10.2348168673016	-13.9452248597498	NaN	-19.7580952100363	-16.3424536144782	NaN	-22.6946145703684	-21.30412268488	NaN	NaN	-19.0253476412326	-26.4246064386954	NaN	NaN	-13.2418263276708	-23.4457586159572	-14.2468582250714	NaN	-21.5441570754697	-27.6764678267908	-27.5598188165237	-29.7388527736487	-25.2426765005986	-10.5889013964092	NaN	NaN	-26.2890407009076	-18.0253084594132	-29.0735279675802	-27.8530595219399	-20.32985833855	NaN	-22.4845692595886	-14.1812543295241	-16.838374001265	-15.2253458324105	NaN	NaN	-17.8867219272803	NaN	-13.8562692934063	-12.659236069748	-14.7407166143353	-14.42060054764
NaN	-18.2527679522834	-11.9164220809458	-17.6839726108491	-19.1970188183187	NaN	-10.7503985317641	-14.7194383441047	NaN	-20.678900214476	-17.1409275142698	NaN	-23.3153710173788	-22.002638457121	NaN	NaN	-19.6474355296902	-27.3996925243629	NaN	NaN	-13.6225487177514	-23.4096633681993	-14.6117831837024	NaN	-21.5702032452383	-28.2552527472527	-28.6369816304161	-30.7755971712915	-25.8701643100343	-11.0029821031339	NaN	NaN	-26.945608020289	-18.5567840035874	-30.478076502712	-28.9265484285113	-20.5634158559767	NaN	-22.3033952377433	-13.9941407595851	-17.2311913935208	-15.2083656108509	NaN	NaN	-17.8328486035297	NaN	-13.6552224113256	-12.4615836261972	-15.1734070174412	-15.273838901041
NaN	-18.7639641219714	-12.2731840789293	-18.1831587184997	-19.6408507251653	NaN	-11.007854789549	-15.1102107901309	NaN	-21.8284935325854	-17.4709827796178	NaN	-23.4817943200677	-22.3230723236027	NaN	NaN	-20.0792446217187	-28.2971173723598	NaN	NaN	-13.8599310839049	-24.3907363346436	-15.0718176121562	NaN	-22.4120907951862	-29.5203985197473	-29.0345314751172	-31.2957789175461	-27.0727628972621	-11.2094953753265	NaN	NaN	-27.6719010321756	-19.2081663718711	-31.5089604880324	-29.948292424201	-20.8350684347872	NaN	-23.0307820358679	-14.2175967653191	-17.5964346226616	-15.6748916640412	NaN	NaN	-18.1902320126694	NaN	-14.1086625152932	-12.5659656325295	-15.6378015564202	-15.3843019628284
NaN	-19.0945759095613	-12.4114168246914	-18.8754269232102	-19.3370427168823	NaN	-11.6748108204032	-15.7113548027786	NaN	-22.5104608773301	-17.8546286941711	NaN	-23.9247436237676	-23.1037501149717	NaN	NaN	-21.1933801351853	-29.1254644376787	NaN	NaN	-14.3876995414229	-25.0247424866125	-15.3801193080626	NaN	-23.7158807576342	-30.7078913480885	-29.4703202952505	-31.9210663826955	-27.6456668769084	-11.12514628908	NaN	NaN	-28.2543217663857	-20.2713307665179	-32.4382445556145	-30.8908235445178	-21.455397539754	NaN	-23.3434043222004	-14.3430028183249	-17.5227805176021	-16.1841503908844	NaN	NaN	-18.457715396475	NaN	-14.2702152856464	-13.0206814717043	-16.0936173680266	-16.1095462860916
NaN	-19.542515171382	-12.8461676552562	-19.4701660745436	-19.4015092432217	NaN	-12.1655638578627	-16.2334543003227	NaN	-23.2172181164486	-18.372666228589	NaN	-24.0781808956839	-23.5554609696379	NaN	NaN	-21.528892311438	-29.9872610291827	NaN	NaN	-14.9664875478832	-25.319059604683	-15.7436383132745	NaN	-24.2796069466994	-32.2682412318221	-30.2551310314114	-33.1609282774323	-28.6550208928007	-10.9458337571519	NaN	NaN	-29.0391950615164	-21.0831562413906	-33.3102279443665	-31.7717448031337	-22.2877158908172	NaN	-23.7209912074463	-14.9351581033112	-18.60108634073	-16.6591109817624	NaN	NaN	-18.647693671068	NaN	-15.6686395649629	-13.3460666955439	-16.386377388726	-16.5029418514407
NaN	-20.2330266095005	-12.7142104560822	-19.8050546034932	-19.8910347621489	NaN	-12.637898853627	-16.8898966154185	NaN	-23.4306837026648	-19.1638174649727	NaN	-25.1051233417271	-24.5873190270234	NaN	NaN	-22.3281830925651	-31.1402427600425	NaN	NaN	-14.9549051500864	-26.3337067583047	-16.4761937167142	NaN	-24.5753557147852	-33.2637755186477	-31.0397861114493	-34.9028262486173	-29.8352540070458	-10.6579749450779	NaN	NaN	-30.2330958593842	-21.0281453004715	-34.3843995641044	-32.7856808123905	-22.9712714637063	NaN	-24.9990949472004	-15.4698672572069	-18.7210299558672	-17.1574478502692	NaN	NaN	-18.4593536133564	NaN	-15.1885479634186	-13.9926684387196	-16.7205040357591	-16.6381282182006
NaN	-20.7035227363195	-13.219854001506	-20.0117415410202	-20.4582659316882	NaN	-13.2908292046646	-16.6592821134485	NaN	-24.1038241607537	-19.077756150389	NaN	-26.2908988278893	-24.9682991831187	NaN	NaN	-22.8528596890887	-32.5415848442345	NaN	NaN	-15.7191316730128	-26.6626345360825	-16.3222271310682	NaN	-25.5693995924501	-35.0412154093098	-31.8850007279649	-36.0616090923729	-30.7593178197282	-10.4803351968887	NaN	NaN	-31.6110277121375	-21.5517333712368	-35.6923938353207	-33.831009563872	-23.8599390186697	NaN	-25.5102855030122	-15.5530119801898	-21.0444509631056	-17.2396018674283	NaN	NaN	-18.9773927107164	NaN	-15.3397554087448	-14.0272707359612	-17.0521716351604	-17.1427799196071
NaN	-21.1818183302635	-14.0159582432449	-20.3990532791898	-20.9611071857422	NaN	-13.5515196835701	-17.1578708813732	NaN	-25.0747695852535	-19.9818085451821	NaN	-27.199047009706	-26.2373990590362	NaN	NaN	-23.688805388864	-33.1472247827893	NaN	NaN	-16.0834933582953	-27.92852355855	-16.8866113172326	NaN	-27.1285896548537	-36.1116424477319	-32.8091103160405	-37.0195417524174	-32.2590171984763	-10.5793328190656	NaN	NaN	-32.7790694941169	-22.5735903237418	-36.6067787375323	-35.071201148814	-24.8149261207112	NaN	-26.2660866751416	-15.5900865829369	NaN	-17.9379003547493	NaN	NaN	-19.1186518678506	NaN	-15.9324009630957	-14.2802566419086	-17.1272920022801	-17.8040630431964
NaN	-22.0682183934672	-14.2202666554402	-21.6740033911569	-21.827539993601	NaN	-13.9828084682323	-17.8283319126166	NaN	-25.7674924907645	-20.7021754989191	NaN	-28.0079330224663	-27.3609701435754	NaN	NaN	-24.3244330510828	-34.1709339732528	NaN	NaN	-16.4715488858168	-28.8106340377436	-17.7663582871503	NaN	-28.3345605012689	-36.9553111849391	-33.9466509444262	-37.8382667330605	-33.2928943856743	-10.6224533072769	NaN	NaN	-34.2369765030336	-23.5402017810769	-37.8001330836854	-35.8338126966589	-25.6157000513611	NaN	-26.9242462802423	-15.9954955727499	-19.990691393887	-18.1712126852827	NaN	NaN	-19.8427440060932	NaN	-16.069077832156	-14.5501096564646	-17.3379705991901	-18.1327813656145
NaN	-22.5885924625456	-14.3997165274367	-22.1706646019505	-22.4839256573587	NaN	-14.2774993823282	-19.1496025164168	NaN	-26.0692921587741	-21.2882375409759	NaN	-28.8542764918171	-28.2124985659048	NaN	NaN	-25.3755726837681	-35.5586819323144	NaN	NaN	-16.8206709159485	-29.3190816583846	-18.8836075098176	NaN	-28.5652912623837	NaN	-34.8794796780219	-39.187316922075	-34.2767127385018	-10.6530705526145	NaN	NaN	-35.3749993994605	-25.01461628938	-39.1802575753493	-37.3490877338698	-26.6892344751168	NaN	-28.4059461899863	-16.6771651591312	-20.3524015480942	-18.1521422473789	NaN	NaN	-20.5968310920429	NaN	-15.7800444359181	-15.0587068081008	-17.6838160491739	-17.8694367545366
NaN	-23.8278517072635	-14.2472780162608	-23.5802853258407	-23.1860807304824	NaN	-14.348224065901	-19.8661955172276	NaN	-26.9681079361536	-22.2600272656492	NaN	-30.2055782882479	-29.5800066095191	NaN	NaN	-26.2116281509085	-36.9789239660439	NaN	NaN	-16.9936699785999	-30.0756666025367	-19.6645093244111	NaN	-29.6601153204084	-38.3143431165883	-36.0672789867702	NaN	-35.5327476485164	-10.8016836566118	NaN	NaN	-36.6815248966701	-25.8463157802587	-40.6941562888793	-38.9207536330647	-27.4068322966815	NaN	-29.6217275420146	-17.1073433810775	-20.7669289193698	-18.6778631997599	NaN	NaN	-20.7937026943225	NaN	-16.1597094806614	-15.4364464781577	-18.0742736376385	-18.1191774334955
NaN	-24.3438515173808	-14.585922757297	-24.2545565499601	-23.8588743397145	NaN	-14.9616643085333	-20.181684241084	NaN	-28.0165466211025	-23.0060131818847	NaN	-31.2258076134553	-30.0252391774343	NaN	NaN	-27.6711791988064	-38.5591397367226	NaN	NaN	-17.114708286093	-31.1406008151522	-20.582855310343	NaN	-30.3515730050225	-39.6162518351214	-36.9687915601696	NaN	-36.919008007114	-11.2154796574553	NaN	NaN	-38.0178150504116	-26.5494774768756	-41.9430194602036	-40.2456971827415	-28.5328335950678	NaN	-30.5886926778814	-17.1161706196292	-20.8810193258488	-19.2900409557938	NaN	NaN	-21.0376617756856	NaN	-16.6503115407224	-15.5607499668393	-18.7822870335987	-18.1270623167555
NaN	-25.0505752130943	-14.9214987118421	-25.0187528161628	-24.6527750502094	NaN	-15.3026068064945	-21.0775867642292	NaN	-28.6569257349596	-24.0745662455352	NaN	-32.3167701968056	-31.0271950217017	NaN	NaN	-28.6786216130836	-39.2493869392412	NaN	NaN	-17.9204792896122	-31.5073603446206	-21.437864823954	NaN	-31.3741627644341	-40.9455067074606	-37.4465422890546	NaN	-37.5554924621835	-11.1480611727881	NaN	NaN	-38.9733447597366	-27.5431480706495	-43.2302927900829	-40.6563440059568	-29.380496443535	NaN	-31.6482212355196	-17.3941479858322	-21.4014199105603	-20.0341852143724	NaN	NaN	-21.0884867635425	NaN	-16.6523624650335	-15.8384185697948	-19.1267234441338	-18.6403826919661
NaN	-25.8299171857962	-15.1090461821347	-25.6702695148345	-25.4831365983291	NaN	-15.9035078386742	-21.5341653394923	NaN	-29.72362984576	-24.6728376571604	NaN	-33.7120850499503	-31.9404901529251	NaN	NaN	-30.0471580574999	-40.1372401445238	NaN	NaN	-18.5622837596635	-32.721	-22.1986195787832	NaN	-32.0784499066669	-42.8595563909774	-37.7761839290506	NaN	-38.516388262209	-11.6932293615475	NaN	NaN	-40.3425149018098	-28.088719702587	-44.8270826337663	-42.0017986513664	-30.4843036799851	NaN	-33.0034737616217	-17.8255952528955	-22.1867764891599	-20.3713270696434	NaN	NaN	-21.5399888080224	NaN	-16.8330120936373	-16.0208540145589	-19.531987461645	-19.1354233178192
NaN	-26.4560608910611	-15.8058323931923	-26.3148962114936	-26.4045674841089	NaN	-16.5237105667433	-22.3680054190751	NaN	-30.6281773520571	-25.2689508610202	NaN	-35.0964012542727	-33.0763053439836	NaN	NaN	-31.0772265782404	-40.9147121480303	NaN	NaN	-19.1813777761406	-33.7721320299198	-23.100861178274	NaN	-33.1982270180546	-42.5558130130571	-38.8127278316048	NaN	-39.873543516398	-11.3454930978113	NaN	NaN	-41.9607189294693	-29.1321164867877	-45.8531102257586	-43.4174976544524	-31.8870202020202	NaN	-33.9667419234345	-18.6147766698998	-23.0100196718112	-20.5676426503674	NaN	NaN	-21.7600960251296	NaN	-17.2517281816132	-17.2219991493755	-20.284851616015	-19.6318299329474
NaN	-26.8871466811851	-15.7655257765869	-27.0383711586325	-26.7690577766611	NaN	-16.7812709450358	-22.8443378271915	NaN	-31.1018052299667	-25.557134229057	NaN	-35.8524065158441	-34.0360915379786	NaN	NaN	-32.456477477521	-41.5387557936478	NaN	NaN	-19.7967464818177	-34.5819484144095	-23.518565323464	NaN	-34.3457325392177	-44.0825025593299	-39.5606995891528	NaN	-40.7097316374259	NaN	NaN	NaN	-43.5378867063267	-29.8564076098868	-47.08297214339	-44.1551378554115	-32.9575530625403	NaN	-35.0957529947668	-19.3476809771503	-23.7054086614391	-21.6824372738339	NaN	NaN	-22.5532681312811	NaN	-17.7304409085994	-18.1249620333101	-21.4334265564202	-20.8300678531262
NaN	-27.7318406034666	-16.7435054703822	-27.9567939043995	-27.4212010227247	NaN	-18.0486036350314	-24.212747350765	NaN	-32.2740958560536	-26.6356315965543	NaN	-36.7565890664605	-35.1903832244247	NaN	NaN	-33.369193769722	-42.2749950553439	NaN	NaN	-21.0862564030076	-35.0003781531038	-24.5075763344128	NaN	-35.1658592586192	-44.7644614166996	-40.3034645912474	NaN	-42.129856370404	NaN	NaN	NaN	-44.9284242199359	-30.4467166518022	-48.219212243181	-44.9570253948535	-33.7954116801705	NaN	-36.2895705519614	-20.2643227027514	-25.3208378001832	-22.3282845846356	NaN	NaN	-22.8076455778454	NaN	-18.170234805459	-18.9822715204241	-21.9230972443052	-21.1440717953616
NaN	-28.6561330396259	-17.4888303945787	-29.0044331113669	-28.2261196380765	NaN	-19.0925496091961	-25.2061306801841	NaN	-33.446837085868	-27.6052832371052	NaN	-37.8159767058482	-36.0471057191842	NaN	NaN	-34.1490650254122	-42.8374562071899	NaN	NaN	-22.266183565087	-35.9945858576684	-25.6125993497755	NaN	-36.1027052674104	-46.1186734115743	NaN	NaN	-43.4819442108099	NaN	NaN	NaN	-46.1045561123459	-31.5510720624646	-49.1280291182285	-45.8269322412509	-34.9347193979266	NaN	-37.0238467803009	-21.1570336396549	-26.1748126691961	-23.4286547835902	NaN	NaN	-23.135102333486	NaN	-18.4266317124279	-19.7882038565573	-23.0269238134735	-22.2339246559191
NaN	-29.9678877322487	-17.6932896955508	-30.4236855036855	-29.7447325052269	NaN	-19.3110727662301	-26.233702850071	NaN	-34.2977888129668	-28.8008654990631	NaN	-38.7238208739544	-37.7404405620412	NaN	NaN	-35.1809646524454	-43.5632592291173	NaN	NaN	-22.8138791754159	-37.5349708518719	-26.7674993801077	NaN	-37.2082060461527	-47.4415714285714	NaN	NaN	-44.42512106899	NaN	NaN	NaN	-47.7612158032855	-32.6572844234832	-50.2358506273965	-46.7297351198492	-36.0218132744449	NaN	-37.7155587890592	-21.6979535617911	-26.6950590782988	-24.1472100466067	NaN	NaN	-23.4695557412504	NaN	-18.9875484322253	-20.679275736115	-23.7484739280584	-23.0741479356227
NaN	-30.8593377361952	-18.1238178897295	-31.7659349354843	-30.962464101028	NaN	-19.7072464828763	-27.0580085020348	NaN	-35.6455358450051	-30.1618143634096	NaN	-40.1235308498896	-38.7192187891554	NaN	NaN	-36.6745952433157	-44.0108752538226	NaN	NaN	-23.4565243157923	-38.6650505159159	-28.1778465421339	NaN	-38.2183924556689	-48.3538389897395	NaN	NaN	-45.7201538428685	NaN	NaN	NaN	-49.1471040399833	-34.0608656578037	-51.2522427714016	-47.7809843243023	-37.5976202948061	NaN	-39.0677285512753	-22.4259568921444	NaN	-24.1731795463871	NaN	NaN	-24.0167076750239	NaN	NaN	-21.4510500220729	-24.5495352247619	-23.6593223867205
NaN	-31.7982201373236	-18.7352085129786	-32.3917887689617	-31.642338956622	NaN	-20.2300184175897	-27.8993087447632	NaN	-36.7120579090556	-31.140643437799	NaN	-41.5805370625855	-39.855747200939	NaN	NaN	-37.5035895775076	-44.4504478296505	NaN	NaN	-24.194299863427	-39.6189284252238	-28.7656606615857	NaN	-39.8235478187949	NaN	NaN	NaN	-46.3325481246929	NaN	NaN	NaN	-49.9502013896033	-35.6770446307947	-52.0149107941746	-47.9945385274833	-39.0294989949558	NaN	-40.3110335904931	-23.0183038547243	-26.9563208567437	-25.0253857965597	NaN	NaN	-24.3066458429533	NaN	-19.6087596281541	-21.9381548743396	-25.2113112089299	-24.4296725424837
NaN	-32.9707412703085	-18.5749142984435	-33.2919490041703	-32.7461160874501	NaN	-20.9614782150608	-28.8066375555825	NaN	-37.8016347508417	-32.3755944756371	NaN	-42.6268471404269	-40.790051538458	NaN	NaN	-38.9995832855575	-45.3317103322196	NaN	NaN	-25.0125421818015	-40.4525785531765	-30.009942370933	NaN	-41.0512147809252	NaN	NaN	NaN	-47.2964100699017	NaN	NaN	NaN	-50.8828963733603	-36.9320023612764	-52.5549992061536	-49.1697123930189	-40.2267464370835	NaN	-41.2129751636118	-23.4857581109515	-27.7023057475463	-25.935284343839	NaN	NaN	-24.6692941280793	NaN	-20.171153567548	-22.344628252583	-25.882208719862	-25.480349032651
NaN	-34.0921964304033	-19.1822784926946	-34.701361000226	-33.8192359000338	NaN	-21.3783021366072	-29.575561444394	NaN	-39.2368779059963	-33.5778500572128	NaN	-43.35931797579	-41.8695992118246	NaN	NaN	-39.8914022158998	-46.0980585607437	NaN	NaN	-25.8007005030447	-41.6223138043752	-31.293848889128	NaN	-42.5525687947616	NaN	NaN	NaN	-47.831514195659	NaN	NaN	NaN	-51.6811952900309	-37.980681186686	-53.3843208470697	-49.9731303347176	-41.2937342147037	NaN	-41.8879202985318	-24.3052468479448	NaN	-27.1104595388735	NaN	NaN	-24.9345457279288	NaN	-20.6066427896661	-23.0256289988575	-26.6270455208421	-26.7307820358433
NaN	-35.5469722324054	-20.2163287494811	-35.3771760849088	-35.1297207784033	NaN	-22.5577800869178	-30.8724199598915	NaN	-41.0124961302706	-34.9811810172828	NaN	-44.0383507274799	-43.2968263149422	NaN	NaN	-40.6001015782404	-46.5524884602882	NaN	NaN	-26.9366160200738	-42.2202500500569	-32.7702300350569	NaN	-43.7464787941979	NaN	NaN	NaN	-48.351441424941	NaN	NaN	NaN	-52.3774996067826	-39.9173122155595	-53.5761195547811	-50.2493488275576	-42.5150585021961	NaN	-42.584992575678	-25.0081320667387	-29.284326308498	-28.1060006805586	NaN	NaN	-25.4428930815987	NaN	-21.5970568680691	-23.7417143169587	-27.926442163188	-28.3960236509588
NaN	-36.8490121269879	-21.4915721705968	-36.8738625873782	-36.208147824153	NaN	-23.2210659662002	-31.9211207938185	NaN	-42.2658875629312	-36.4497002421944	NaN	-44.5355353048316	-44.2105016785404	NaN	NaN	-41.1475089002618	-47.2630988498986	NaN	NaN	-28.0460416336967	-43.006382916053	-34.3123328633919	NaN	-44.1374618786527	NaN	NaN	NaN	-48.7084167362996	NaN	NaN	NaN	-52.4008030208888	-40.9679409153846	-53.3038197379231	-50.118492612768	-43.6562424242424	NaN	-43.4566678678642	-25.6535323365176	-29.6188614266805	-29.0608801134809	NaN	NaN	-26.4917021512869	NaN	-22.0465841895576	-24.546491633617	-28.860530923827	-30.3564057612739
NaN	-37.7480745346031	-22.4723176951604	-36.8415184153047	-37.3161615424368	NaN	-24.2037492987404	-32.6672218856722	NaN	-43.1032666628705	-37.5856557236031	NaN	-45.3264487247823	-45.0501875333424	NaN	NaN	-42.1811642818235	-47.4876863212508	NaN	NaN	-28.8286087710445	-43.3617431737922	-35.3106003208326	NaN	-45.105629177548	NaN	NaN	NaN	-49.6871041918652	NaN	NaN	NaN	-53.0007544037031	-41.7383991931168	-53.6066069472681	-50.328086183679	-44.7146866824151	NaN	-44.2047637627598	-26.7649246556259	-30.8553763811668	-30.4406552959798	NaN	NaN	-27.5455230632078	NaN	-23.1984642695043	-25.7202829108984	-29.7760155515382	-31.4420584686391
NaN	-38.184921545884	-22.7365370278191	-37.4295002480842	-37.8148249360897	NaN	-24.6906355625232	-33.4869241155692	NaN	-42.8603365778027	-38.7385300906982	NaN	-45.8806928574064	-45.4935577520467	NaN	NaN	-43.3465848087724	NaN	NaN	NaN	-29.3139494284716	-43.9432956948808	-36.3733340866655	NaN	-46.3185513356438	NaN	NaN	NaN	-49.4183370978974	NaN	NaN	NaN	-53.5546517722879	-42.5232535762856	-53.9302126105925	-50.8748049676822	-45.6919036791788	NaN	-45.0609137561627	-28.1037737132278	-31.7768945837941	-31.0349613552276	NaN	NaN	-29.1970005942447	NaN	NaN	-27.0253021163983	-31.465074283693	-33.3080072475487
NaN	-38.6117341948696	-23.2936064709224	-38.5114374464617	-38.70135178911	NaN	-25.2543652540039	-34.7753004059403	NaN	-43.694662161303	-39.2402856187911	NaN	-46.3587146529563	-46.3266253800731	NaN	NaN	-44.3296726471792	NaN	NaN	NaN	-29.9317795318198	-44.1217779723759	-37.3044275619764	NaN	-46.9371305525306	NaN	NaN	NaN	-49.6377198793556	NaN	NaN	NaN	-54.1532821612098	-43.3747492092393	-54.6684151005148	-51.1108271543763	-46.4659412659413	NaN	-45.7118357007229	-29.1438553854595	-32.2982095720051	-32.8809677881539	NaN	NaN	-30.5115527932001	NaN	NaN	-27.6746399964283	-32.8474909846391	-34.597112007479
NaN	-39.0078224938164	-23.7478420904101	-39.9522129160954	-39.2980394554	NaN	-25.8594089156362	-36.0206451767388	NaN	-44.2677954337536	-40.2692092883661	NaN	-46.892491508281	-46.9321207861109	NaN	NaN	-44.8742416491624	NaN	NaN	NaN	-30.8058179524543	-44.8643395729375	-38.3406587679723	NaN	-47.4045991714213	NaN	NaN	NaN	-49.7715317157012	NaN	NaN	NaN	-54.6649460246181	-44.0069743461558	-54.9416294793281	NaN	-47.4892208166365	NaN	-45.9625840690358	-30.6762997741428	-33.214237721907	-34.3410171654402	NaN	NaN	-32.2884383953343	NaN	NaN	-28.9137691579312	NaN	-35.8573751579929
NaN	-39.7655414075292	-24.3011236261146	-40.5765598653103	-40.0278485112949	NaN	-26.3276720652195	-37.0515827747627	NaN	-44.3470037377102	-41.3416704296949	NaN	-46.9620172232094	-47.4280482849248	NaN	NaN	-45.0361482474891	NaN	NaN	NaN	-31.4186114747215	-45.1524793547353	-39.3061654595895	NaN	-47.7143258103463	NaN	NaN	NaN	-50.0659676762396	NaN	NaN	NaN	-54.9035791653975	-43.9110681432077	-55.1300526527573	NaN	-47.8784546138587	NaN	-46.414783035272	-31.7571532548147	-34.6824097854556	-35.7963218314226	NaN	NaN	-33.7320761198852	NaN	NaN	-30.6005345190845	NaN	-37.3308321812228
NaN	-40.1718060080354	-24.3108308310066	-40.962410453032	-40.709097201839	NaN	-26.9689851601131	-37.3758378497511	NaN	-44.4431969316922	-41.988456047965	NaN	-47.0158104901981	-47.7570650359797	NaN	NaN	-44.9286458820379	NaN	NaN	NaN	-31.9463940630059	-45.4586016908942	-40.0499292965801	NaN	-48.0324560975485	NaN	NaN	NaN	-50.4505972245292	NaN	NaN	NaN	-54.6879454480596	-44.7443028938911	-55.0622961240793	NaN	-47.9428994115382	NaN	-46.4328878444323	-33.3600494229902	-35.8959308108409	-37.2004235067774	NaN	NaN	-35.2930366844703	NaN	NaN	-32.3139714328604	NaN	-38.397777383832
NaN	-40.4241022710985	-24.9061942791931	-40.9797434826203	-41.1433022240671	NaN	-27.7080459599336	-38.1768552956619	NaN	-44.877133640553	-42.3474421724326	NaN	-46.8669215692068	-47.8291039252437	NaN	NaN	-44.9729671017061	NaN	NaN	NaN	-32.8749454460134	-45.5766646603061	-40.4023579162521	NaN	-48.2198963448013	NaN	NaN	NaN	-50.1500971496117	NaN	NaN	NaN	-54.391662714669	-45.1433550184617	-55.0364067326381	NaN	-48.4834260977118	NaN	-46.1631831954398	-34.641081219281	-37.0375107510765	-38.5152100466067	NaN	NaN	-36.9196617249753	NaN	NaN	-33.5830112209562	NaN	-39.5634970993642
NaN	-40.4420114742637	-25.5774490923819	-41.7039881006078	-41.5383152756811	NaN	-28.3613216402321	-38.6307218187966	NaN	-44.7168502662205	-43.0433480793629	NaN	-47.2279764872646	-48.2100890950506	NaN	NaN	-45.2513486610876	NaN	NaN	NaN	-33.949118568543	-45.7005884252673	-41.120628568382	NaN	-48.7528770554302	NaN	NaN	NaN	-49.9230002918151	NaN	NaN	NaN	-53.9554926883136	-45.7439373619848	-54.8503031790771	NaN	-48.7202424242424	NaN	-46.4072127255617	-36.3239153347835	NaN	-39.623053361287	NaN	NaN	-38.2734761993595	NaN	NaN	-34.860437783771	NaN	-40.5061904139314
NaN	-40.8869521960107	-26.2310123757531	-41.9391057912089	-41.9568907269919	NaN	-28.7784288493105	-39.2085261742346	NaN	-45.1180678904036	-43.2000195070731	NaN	-47.2771433830848	-48.1642534603712	NaN	NaN	-45.2821387754723	NaN	NaN	NaN	-35.0585089260863	-46.2624143097331	-41.5970447083168	NaN	-49.2518780661379	NaN	NaN	NaN	-49.9734909217639	NaN	NaN	NaN	-53.7892686028258	-46.303493569265	-54.691800532709	NaN	-49.2776208597604	NaN	-46.661880742166	-37.6454456494989	-39.3262427522885	-40.4024433361623	NaN	NaN	-39.9857327883664	NaN	NaN	-36.2625516737245	NaN	-41.3384044605576
NaN	NaN	NaN	NaN	NaN	NaN	NaN	NaN	NaN	NaN	NaN	NaN	NaN	NaN	NaN	NaN	NaN	NaN	NaN	NaN	NaN	NaN	NaN	NaN	NaN	NaN	NaN	NaN	NaN	NaN	NaN	NaN	NaN	NaN	NaN	NaN	NaN	NaN	NaN	-38.6482620729166	-39.8362539712321	-41.1138959514563	NaN	NaN	-41.3621765305464	NaN	NaN	-37.6394958017934	NaN	-42.0802845384976
NaN	NaN	NaN	NaN	NaN	NaN	NaN	NaN	NaN	NaN	NaN	NaN	NaN	NaN	NaN	NaN	NaN	NaN	NaN	NaN	NaN	NaN	NaN	NaN	NaN	NaN	NaN	NaN	NaN	NaN	NaN	NaN	NaN	NaN	NaN	NaN	NaN	NaN	NaN	-40.0124495844051	-40.3329383744767	-42.4675726392879	NaN	NaN	-42.3910281979073	NaN	NaN	-38.9310541989771	NaN	-42.3135333392956
NaN	NaN	NaN	NaN	NaN	NaN	NaN	NaN	NaN	NaN	NaN	NaN	NaN	NaN	NaN	NaN	NaN	NaN	NaN	NaN	NaN	NaN	NaN	NaN	NaN	NaN	NaN	NaN	NaN	NaN	NaN	NaN	NaN	NaN	NaN	NaN	NaN	NaN	NaN	-41.494685739055	-40.6513988619318	-43.3073630597627	NaN	NaN	-43.4291438842678	NaN	NaN	-40.3988727480694	NaN	-42.8515890533872
NaN	NaN	NaN	NaN	NaN	NaN	NaN	NaN	NaN	NaN	NaN	NaN	NaN	NaN	NaN	NaN	NaN	NaN	NaN	NaN	NaN	NaN	NaN	NaN	NaN	NaN	NaN	NaN	NaN	NaN	NaN	NaN	NaN	NaN	NaN	NaN	NaN	NaN	NaN	-42.7817012901031	-41.374507430249	-44.1710121316422	NaN	NaN	-44.3046159779606	NaN	NaN	-41.4022547827969	NaN	-43.4868815596429
NaN	NaN	NaN	NaN	NaN	NaN	NaN	NaN	NaN	NaN	NaN	NaN	NaN	NaN	NaN	NaN	NaN	NaN	NaN	NaN	NaN	NaN	NaN	NaN	NaN	NaN	NaN	NaN	NaN	NaN	NaN	NaN	NaN	NaN	NaN	NaN	NaN	NaN	NaN	-43.8624394510834	-41.9386358645881	-44.9201368047672	NaN	NaN	-45.1069983283059	NaN	NaN	-42.2793673799022	NaN	-43.0779814343395
NaN	NaN	NaN	NaN	NaN	NaN	NaN	NaN	NaN	NaN	NaN	NaN	NaN	NaN	NaN	NaN	NaN	NaN	NaN	NaN	NaN	NaN	NaN	NaN	NaN	NaN	NaN	NaN	NaN	NaN	NaN	NaN	NaN	NaN	NaN	NaN	NaN	NaN	NaN	-44.7651004617093	-42.2840712001388	-45.3645163290887	NaN	NaN	-45.8007945033076	NaN	NaN	-43.0145626191283	NaN	-42.9564775974782
NaN	NaN	NaN	NaN	NaN	NaN	NaN	NaN	NaN	NaN	NaN	NaN	NaN	NaN	NaN	NaN	NaN	NaN	NaN	NaN	NaN	NaN	NaN	NaN	NaN	NaN	NaN	NaN	NaN	NaN	NaN	NaN	NaN	NaN	NaN	NaN	NaN	NaN	NaN	-45.7532702139409	-42.6307768531603	-45.4682370102148	NaN	NaN	-46.3151560115962	NaN	NaN	-43.7459018111639	NaN	-42.8200947182649
NaN	NaN	NaN	NaN	NaN	NaN	NaN	NaN	NaN	NaN	NaN	NaN	NaN	NaN	NaN	NaN	NaN	NaN	NaN	NaN	NaN	NaN	NaN	NaN	NaN	NaN	NaN	NaN	NaN	NaN	NaN	NaN	NaN	NaN	NaN	NaN	NaN	NaN	NaN	-46.6448738884513	-42.8467520401699	-45.2047243444596	NaN	NaN	-46.8500189519752	NaN	NaN	-44.1391929616538	NaN	-42.1646928061465
NaN	NaN	NaN	NaN	NaN	NaN	NaN	NaN	NaN	NaN	NaN	NaN	NaN	NaN	NaN	NaN	NaN	NaN	NaN	NaN	NaN	NaN	NaN	NaN	NaN	NaN	NaN	NaN	NaN	NaN	NaN	NaN	NaN	NaN	NaN	NaN	NaN	NaN	NaN	-47.0911615343524	-43.0512400757772	-45.0709624817262	NaN	NaN	-47.1696415834512	NaN	NaN	-44.6907207420588	NaN	-41.4707731472906
NaN	NaN	NaN	NaN	NaN	NaN	NaN	NaN	NaN	NaN	NaN	NaN	NaN	NaN	NaN	NaN	NaN	NaN	NaN	NaN	NaN	NaN	NaN	NaN	NaN	NaN	NaN	NaN	NaN	NaN	NaN	NaN	NaN	NaN	NaN	NaN	NaN	NaN	NaN	-47.5028871194854	-43.1980895095106	-45.6512880450295	NaN	NaN	-47.2160045720436	NaN	NaN	-45.3011989133441	NaN	-41.3596010925143
NaN	NaN	NaN	NaN	NaN	NaN	NaN	NaN	NaN	NaN	NaN	NaN	NaN	NaN	NaN	NaN	NaN	NaN	NaN	NaN	NaN	NaN	NaN	NaN	NaN	NaN	NaN	NaN	NaN	NaN	NaN	NaN	NaN	NaN	NaN	NaN	NaN	NaN	NaN	-47.716325535114	NaN	-45.404459585302	NaN	NaN	-46.9648985740184	NaN	NaN	-45.6290625626134	NaN	-41.1991294401903
NaN	NaN	NaN	NaN	NaN	NaN	NaN	NaN	NaN	NaN	NaN	NaN	NaN	NaN	NaN	NaN	NaN	NaN	NaN	NaN	NaN	NaN	NaN	NaN	NaN	NaN	NaN	NaN	NaN	NaN	NaN	NaN	NaN	NaN	NaN	NaN	NaN	NaN	NaN	-48.1608149464383	-43.6575056987942	-45.1186710662002	NaN	NaN	-46.9221448997677	NaN	NaN	-46.0081966725931	NaN	-41.2185417586463
NaN	NaN	NaN	NaN	NaN	NaN	NaN	NaN	NaN	NaN	NaN	NaN	NaN	NaN	NaN	NaN	NaN	NaN	NaN	NaN	NaN	NaN	NaN	NaN	NaN	NaN	NaN	NaN	NaN	NaN	NaN	NaN	NaN	NaN	NaN	NaN	NaN	NaN	NaN	-48.3274289607456	-43.8217605158067	-45.2226439015143	NaN	NaN	-46.7652085801495	NaN	NaN	-46.34937642751	NaN	-40.9676522138994
NaN	NaN	NaN	NaN	NaN	NaN	NaN	NaN	NaN	NaN	NaN	NaN	NaN	NaN	NaN	NaN	NaN	NaN	NaN	NaN	NaN	NaN	NaN	NaN	NaN	NaN	NaN	NaN	NaN	NaN	NaN	NaN	NaN	NaN	NaN	NaN	NaN	NaN	NaN	-48.4429315741383	-43.9359264389753	-44.9314380740634	NaN	NaN	-46.9437643887149	NaN	NaN	-46.3790140920252	NaN	-40.7074481230266
NaN	NaN	NaN	NaN	NaN	NaN	NaN	NaN	NaN	NaN	NaN	NaN	NaN	NaN	NaN	NaN	NaN	NaN	NaN	NaN	NaN	NaN	NaN	NaN	NaN	NaN	NaN	NaN	NaN	NaN	NaN	NaN	NaN	NaN	NaN	NaN	NaN	NaN	NaN	-48.4774356370559	-43.6898456362291	-44.546991596239	NaN	NaN	-46.8269411799748	NaN	NaN	-46.5264581682472	NaN	-40.0354325564316
NaN	NaN	NaN	NaN	NaN	NaN	NaN	NaN	NaN	NaN	NaN	NaN	NaN	NaN	NaN	NaN	NaN	NaN	NaN	NaN	NaN	NaN	NaN	NaN	NaN	NaN	NaN	NaN	NaN	NaN	NaN	NaN	NaN	NaN	NaN	NaN	NaN	NaN	NaN	-48.6554348027255	-43.5913448615157	-44.1958181372329	NaN	NaN	-46.9609218532395	NaN	NaN	-46.4515641889871	NaN	-39.7936084557931
NaN	NaN	NaN	NaN	NaN	NaN	NaN	NaN	NaN	NaN	NaN	NaN	NaN	NaN	NaN	NaN	NaN	NaN	NaN	NaN	NaN	NaN	NaN	NaN	NaN	NaN	NaN	NaN	NaN	NaN	NaN	NaN	NaN	NaN	NaN	NaN	NaN	NaN	NaN	-48.9729543474693	-43.9967803987498	-43.602389842478	NaN	NaN	-47.1241746886237	NaN	NaN	-46.6719081198653	NaN	-39.1991786790419
NaN	NaN	NaN	NaN	NaN	NaN	NaN	NaN	NaN	NaN	NaN	NaN	NaN	NaN	NaN	NaN	NaN	NaN	NaN	NaN	NaN	NaN	NaN	NaN	NaN	NaN	NaN	NaN	NaN	NaN	NaN	NaN	NaN	NaN	NaN	NaN	NaN	NaN	NaN	-49.0489535987341	-44.5274037437164	-43.6143134162101	NaN	NaN	-47.3481433365968	NaN	NaN	-46.6721723807952	NaN	-38.7614887169823
NaN	NaN	NaN	NaN	NaN	NaN	NaN	NaN	NaN	NaN	NaN	NaN	NaN	NaN	NaN	NaN	NaN	NaN	NaN	NaN	NaN	NaN	NaN	NaN	NaN	NaN	NaN	NaN	NaN	NaN	NaN	NaN	NaN	NaN	NaN	NaN	NaN	NaN	NaN	-49.341909367747	-44.5207642499973	-42.4995634411964	NaN	NaN	-47.6003333763941	NaN	NaN	-46.9977992582656	NaN	-38.2200837298818
NaN	NaN	NaN	NaN	NaN	NaN	NaN	NaN	NaN	NaN	NaN	NaN	NaN	NaN	NaN	NaN	NaN	NaN	NaN	NaN	NaN	NaN	NaN	NaN	NaN	NaN	NaN	NaN	NaN	NaN	NaN	NaN	NaN	NaN	NaN	NaN	NaN	NaN	NaN	-49.8140516345135	-44.6165130257655	-42.155253686577	NaN	NaN	-47.9802278932615	NaN	NaN	-46.9575684127763	NaN	-37.7318969571672
NaN	NaN	NaN	NaN	NaN	NaN	NaN	NaN	NaN	NaN	NaN	NaN	NaN	NaN	NaN	NaN	NaN	NaN	NaN	NaN	NaN	NaN	NaN	NaN	NaN	NaN	NaN	NaN	NaN	NaN	NaN	NaN	NaN	NaN	NaN	NaN	NaN	NaN	NaN	-50.1620664016649	-44.9835245794536	NaN	NaN	NaN	-48.0116611365432	NaN	NaN	-47.2663201009371	NaN	-37.2928342857267
NaN	NaN	NaN	NaN	NaN	NaN	NaN	NaN	NaN	NaN	NaN	NaN	NaN	NaN	NaN	NaN	NaN	NaN	NaN	NaN	NaN	NaN	NaN	NaN	NaN	NaN	NaN	NaN	NaN	NaN	NaN	NaN	NaN	NaN	NaN	NaN	NaN	NaN	NaN	-50.3697466562351	-44.9620425265306	-42.7377191160149	NaN	NaN	-48.2063625884418	NaN	NaN	-46.8471466977646	NaN	-37.0523370063424
NaN	NaN	NaN	NaN	NaN	NaN	NaN	NaN	NaN	NaN	NaN	NaN	NaN	NaN	NaN	NaN	NaN	NaN	NaN	NaN	NaN	NaN	NaN	NaN	NaN	NaN	NaN	NaN	NaN	NaN	NaN	NaN	NaN	NaN	NaN	NaN	NaN	NaN	NaN	-50.395895645673	-44.7544227569501	NaN	NaN	NaN	-48.6887219955844	NaN	NaN	-47.2687199743781	NaN	-36.8640614525379
NaN	NaN	NaN	NaN	NaN	NaN	NaN	NaN	NaN	NaN	NaN	NaN	NaN	NaN	NaN	NaN	NaN	NaN	NaN	NaN	NaN	NaN	NaN	NaN	NaN	NaN	NaN	NaN	NaN	NaN	NaN	NaN	NaN	NaN	NaN	NaN	NaN	NaN	NaN	-50.4771529732126	-44.9891213589047	-43.8010816921038	NaN	NaN	-48.9139289092267	NaN	NaN	-47.1683703545897	NaN	-36.3903085602124
NaN	NaN	NaN	NaN	NaN	NaN	NaN	NaN	NaN	NaN	NaN	NaN	NaN	NaN	NaN	NaN	NaN	NaN	NaN	NaN	NaN	NaN	NaN	NaN	NaN	NaN	NaN	NaN	NaN	NaN	NaN	NaN	NaN	NaN	NaN	NaN	NaN	NaN	NaN	-50.6227193707339	-44.9930080888207	-42.9144255050558	NaN	NaN	-48.9723464482816	NaN	NaN	-46.7176868843398	NaN	-36.0593594936387
NaN	NaN	NaN	NaN	NaN	NaN	NaN	NaN	NaN	NaN	NaN	NaN	NaN	NaN	NaN	NaN	NaN	NaN	NaN	NaN	NaN	NaN	NaN	NaN	NaN	NaN	NaN	NaN	NaN	NaN	NaN	NaN	NaN	NaN	NaN	NaN	NaN	NaN	NaN	-50.6802528638641	-45.2477279891702	-43.1377643297034	NaN	NaN	-49.1825291214451	NaN	NaN	-47.3695589836661	NaN	-35.9673985771967
[truncated: 106 more columns]
