# Supplementary material for: Notch-dependent and -independent transcription are modulated by tissue movements at gastrulation
Source: eLife. 2022 May 18;11:e73656. doi: 10.7554/eLife.73656 (PMC9183233; doi:10.7554/eLife.73656)
Supplement: Source data 1. [file elife-73656-data1.zip › numerical data/2S1C_m5m8peve ctaRi_MSE_sorted-Gast_YMov_normF-Y.txt]

NaN	NaN	NaN	NaN	NaN	NaN	NaN	NaN	NaN	NaN	NaN	NaN	NaN	NaN	NaN	NaN	NaN	NaN	NaN	NaN	NaN	NaN	NaN	NaN	NaN	NaN	NaN	NaN	NaN	NaN	NaN	NaN	NaN	NaN	NaN	NaN	NaN	NaN	NaN	NaN	NaN	NaN	NaN	NaN	NaN	NaN	NaN	NaN	NaN	NaN
NaN	NaN	NaN	NaN	NaN	NaN	NaN	NaN	NaN	NaN	NaN	NaN	NaN	NaN	NaN	NaN	NaN	NaN	NaN	NaN	NaN	NaN	NaN	NaN	NaN	NaN	NaN	NaN	NaN	NaN	NaN	NaN	NaN	NaN	NaN	NaN	NaN	NaN	NaN	NaN	NaN	NaN	NaN	NaN	NaN	NaN	NaN	NaN	NaN	NaN
NaN	NaN	NaN	NaN	NaN	NaN	NaN	NaN	NaN	NaN	NaN	NaN	NaN	NaN	NaN	NaN	NaN	NaN	NaN	NaN	NaN	NaN	NaN	NaN	NaN	NaN	NaN	NaN	NaN	NaN	NaN	NaN	NaN	NaN	NaN	NaN	NaN	NaN	NaN	NaN	NaN	NaN	NaN	NaN	NaN	NaN	NaN	NaN	NaN	NaN
NaN	NaN	NaN	NaN	NaN	NaN	NaN	NaN	NaN	NaN	NaN	NaN	NaN	NaN	NaN	NaN	NaN	NaN	NaN	NaN	NaN	NaN	NaN	NaN	NaN	NaN	NaN	NaN	NaN	NaN	NaN	NaN	NaN	NaN	NaN	NaN	NaN	NaN	NaN	NaN	NaN	NaN	NaN	NaN	NaN	NaN	NaN	NaN	NaN	NaN
NaN	NaN	NaN	NaN	NaN	NaN	NaN	NaN	NaN	NaN	NaN	NaN	NaN	NaN	NaN	NaN	NaN	NaN	NaN	NaN	NaN	NaN	NaN	NaN	NaN	NaN	NaN	NaN	NaN	NaN	NaN	NaN	NaN	NaN	NaN	NaN	NaN	NaN	NaN	NaN	NaN	NaN	NaN	NaN	NaN	NaN	NaN	NaN	NaN	NaN
NaN	NaN	NaN	NaN	NaN	NaN	NaN	NaN	NaN	NaN	NaN	NaN	NaN	NaN	NaN	NaN	NaN	NaN	NaN	NaN	NaN	NaN	NaN	NaN	NaN	NaN	NaN	NaN	NaN	NaN	NaN	NaN	NaN	NaN	NaN	NaN	NaN	NaN	NaN	NaN	NaN	NaN	NaN	NaN	NaN	NaN	NaN	NaN	NaN	NaN
NaN	NaN	NaN	NaN	NaN	NaN	NaN	NaN	NaN	NaN	NaN	NaN	NaN	NaN	NaN	NaN	NaN	NaN	NaN	NaN	NaN	NaN	NaN	NaN	NaN	NaN	NaN	NaN	NaN	NaN	NaN	NaN	NaN	NaN	NaN	NaN	NaN	NaN	NaN	NaN	NaN	NaN	NaN	NaN	NaN	NaN	NaN	NaN	NaN	NaN
NaN	NaN	NaN	NaN	NaN	NaN	NaN	NaN	NaN	NaN	NaN	NaN	NaN	NaN	NaN	NaN	NaN	NaN	NaN	NaN	NaN	NaN	NaN	NaN	NaN	NaN	NaN	NaN	NaN	NaN	NaN	NaN	NaN	NaN	NaN	NaN	NaN	NaN	NaN	NaN	NaN	NaN	NaN	NaN	NaN	NaN	NaN	NaN	NaN	NaN
NaN	NaN	NaN	NaN	NaN	NaN	NaN	NaN	NaN	NaN	NaN	NaN	NaN	NaN	NaN	NaN	NaN	NaN	NaN	NaN	NaN	NaN	NaN	NaN	NaN	NaN	NaN	NaN	NaN	NaN	NaN	NaN	NaN	NaN	NaN	NaN	NaN	NaN	NaN	NaN	NaN	NaN	NaN	NaN	NaN	NaN	NaN	NaN	NaN	NaN
NaN	NaN	NaN	NaN	NaN	NaN	NaN	NaN	NaN	NaN	NaN	NaN	NaN	NaN	NaN	NaN	NaN	NaN	NaN	NaN	NaN	NaN	NaN	NaN	NaN	NaN	NaN	NaN	NaN	NaN	NaN	NaN	NaN	NaN	NaN	NaN	NaN	NaN	NaN	NaN	NaN	NaN	NaN	NaN	NaN	NaN	NaN	NaN	NaN	NaN
NaN	NaN	NaN	NaN	NaN	NaN	NaN	NaN	NaN	NaN	NaN	NaN	NaN	NaN	NaN	NaN	NaN	NaN	NaN	NaN	NaN	NaN	NaN	NaN	NaN	NaN	NaN	NaN	NaN	NaN	NaN	NaN	NaN	NaN	NaN	NaN	NaN	NaN	NaN	NaN	NaN	NaN	NaN	NaN	NaN	NaN	NaN	NaN	NaN	NaN
NaN	NaN	NaN	NaN	NaN	NaN	NaN	NaN	NaN	NaN	NaN	NaN	NaN	NaN	NaN	NaN	NaN	NaN	NaN	NaN	NaN	NaN	NaN	NaN	NaN	NaN	NaN	NaN	NaN	NaN	NaN	NaN	NaN	NaN	NaN	NaN	NaN	NaN	NaN	NaN	NaN	NaN	NaN	NaN	NaN	NaN	NaN	NaN	NaN	NaN
NaN	NaN	NaN	NaN	NaN	NaN	NaN	NaN	NaN	NaN	NaN	NaN	NaN	NaN	NaN	NaN	NaN	NaN	NaN	NaN	NaN	NaN	NaN	NaN	NaN	NaN	NaN	NaN	NaN	NaN	NaN	NaN	NaN	NaN	NaN	NaN	NaN	NaN	NaN	NaN	NaN	NaN	NaN	NaN	NaN	NaN	NaN	NaN	NaN	NaN
NaN	NaN	NaN	NaN	NaN	NaN	NaN	NaN	NaN	NaN	NaN	NaN	NaN	NaN	NaN	NaN	NaN	NaN	NaN	NaN	NaN	NaN	NaN	NaN	NaN	NaN	NaN	NaN	NaN	NaN	NaN	NaN	NaN	NaN	NaN	NaN	NaN	NaN	NaN	NaN	NaN	NaN	NaN	NaN	NaN	NaN	NaN	NaN	NaN	NaN
NaN	NaN	NaN	NaN	NaN	NaN	NaN	NaN	NaN	NaN	NaN	NaN	NaN	NaN	NaN	NaN	NaN	NaN	NaN	NaN	NaN	NaN	NaN	NaN	NaN	NaN	NaN	NaN	NaN	NaN	NaN	NaN	NaN	NaN	NaN	NaN	NaN	NaN	NaN	NaN	NaN	NaN	NaN	NaN	NaN	NaN	NaN	NaN	NaN	NaN
NaN	NaN	NaN	NaN	NaN	NaN	NaN	NaN	NaN	NaN	NaN	NaN	NaN	NaN	NaN	NaN	NaN	NaN	NaN	NaN	NaN	NaN	NaN	NaN	NaN	NaN	NaN	NaN	NaN	NaN	NaN	NaN	NaN	NaN	NaN	NaN	NaN	NaN	NaN	NaN	NaN	NaN	NaN	NaN	NaN	NaN	NaN	NaN	NaN	NaN
NaN	NaN	NaN	NaN	NaN	NaN	NaN	NaN	NaN	NaN	NaN	NaN	NaN	NaN	NaN	NaN	NaN	NaN	NaN	NaN	NaN	NaN	NaN	NaN	NaN	NaN	NaN	NaN	NaN	NaN	NaN	NaN	NaN	NaN	NaN	NaN	NaN	NaN	NaN	NaN	NaN	NaN	NaN	NaN	NaN	NaN	NaN	NaN	NaN	NaN
NaN	NaN	NaN	NaN	NaN	NaN	NaN	NaN	NaN	NaN	NaN	NaN	NaN	NaN	NaN	NaN	NaN	NaN	NaN	NaN	NaN	NaN	NaN	NaN	NaN	NaN	NaN	NaN	NaN	NaN	NaN	NaN	NaN	NaN	NaN	NaN	NaN	NaN	NaN	NaN	NaN	NaN	NaN	NaN	NaN	NaN	NaN	NaN	NaN	NaN
NaN	NaN	NaN	NaN	NaN	NaN	NaN	NaN	NaN	NaN	NaN	NaN	NaN	NaN	NaN	NaN	NaN	NaN	NaN	NaN	NaN	NaN	NaN	NaN	NaN	NaN	NaN	NaN	NaN	NaN	NaN	NaN	NaN	NaN	NaN	NaN	NaN	NaN	NaN	NaN	NaN	NaN	NaN	NaN	NaN	NaN	NaN	NaN	NaN	NaN
NaN	NaN	NaN	NaN	NaN	NaN	NaN	NaN	NaN	NaN	NaN	NaN	NaN	NaN	NaN	NaN	NaN	NaN	NaN	NaN	NaN	NaN	NaN	NaN	NaN	NaN	NaN	NaN	NaN	NaN	NaN	NaN	NaN	NaN	NaN	NaN	NaN	NaN	NaN	NaN	NaN	NaN	NaN	NaN	NaN	NaN	NaN	NaN	NaN	NaN
NaN	NaN	NaN	NaN	NaN	NaN	NaN	NaN	NaN	NaN	NaN	NaN	NaN	NaN	NaN	NaN	NaN	NaN	NaN	NaN	NaN	NaN	NaN	NaN	NaN	NaN	NaN	NaN	NaN	NaN	NaN	NaN	NaN	NaN	NaN	NaN	NaN	NaN	NaN	NaN	NaN	NaN	NaN	NaN	NaN	NaN	NaN	NaN	NaN	NaN
NaN	NaN	NaN	NaN	NaN	NaN	NaN	NaN	NaN	NaN	NaN	NaN	NaN	NaN	NaN	NaN	NaN	NaN	NaN	NaN	NaN	NaN	NaN	NaN	NaN	NaN	NaN	NaN	NaN	NaN	NaN	NaN	NaN	NaN	NaN	NaN	NaN	NaN	NaN	NaN	NaN	NaN	NaN	NaN	NaN	NaN	NaN	NaN	NaN	NaN
NaN	NaN	NaN	NaN	NaN	NaN	NaN	NaN	NaN	NaN	NaN	NaN	NaN	NaN	NaN	NaN	NaN	NaN	NaN	NaN	NaN	NaN	NaN	NaN	NaN	NaN	NaN	NaN	NaN	NaN	NaN	NaN	NaN	NaN	NaN	NaN	NaN	NaN	NaN	NaN	NaN	NaN	NaN	NaN	NaN	NaN	NaN	NaN	NaN	NaN
NaN	NaN	NaN	NaN	NaN	NaN	NaN	NaN	NaN	NaN	NaN	NaN	NaN	NaN	NaN	NaN	NaN	NaN	NaN	NaN	NaN	NaN	NaN	NaN	NaN	NaN	NaN	NaN	NaN	NaN	NaN	NaN	NaN	NaN	NaN	NaN	NaN	NaN	NaN	NaN	NaN	NaN	NaN	NaN	NaN	NaN	NaN	NaN	NaN	NaN
NaN	NaN	NaN	NaN	NaN	NaN	NaN	NaN	NaN	NaN	NaN	NaN	NaN	NaN	NaN	NaN	NaN	NaN	NaN	NaN	NaN	NaN	NaN	NaN	NaN	NaN	NaN	NaN	NaN	NaN	NaN	NaN	NaN	NaN	NaN	NaN	NaN	NaN	NaN	NaN	NaN	NaN	NaN	NaN	NaN	NaN	NaN	NaN	NaN	NaN
NaN	NaN	NaN	NaN	NaN	NaN	NaN	NaN	NaN	NaN	NaN	NaN	NaN	NaN	NaN	NaN	NaN	NaN	NaN	NaN	NaN	NaN	NaN	NaN	NaN	NaN	NaN	NaN	NaN	NaN	NaN	NaN	NaN	NaN	NaN	NaN	NaN	NaN	NaN	NaN	NaN	NaN	NaN	NaN	NaN	NaN	NaN	NaN	NaN	NaN
NaN	NaN	NaN	NaN	NaN	NaN	NaN	NaN	NaN	NaN	NaN	NaN	NaN	NaN	NaN	NaN	NaN	NaN	NaN	NaN	NaN	NaN	NaN	NaN	NaN	NaN	NaN	NaN	NaN	NaN	NaN	NaN	NaN	NaN	NaN	NaN	NaN	NaN	NaN	NaN	NaN	NaN	NaN	NaN	NaN	NaN	NaN	NaN	NaN	NaN
NaN	NaN	NaN	NaN	NaN	NaN	NaN	NaN	NaN	NaN	NaN	NaN	NaN	NaN	NaN	NaN	NaN	NaN	NaN	NaN	NaN	NaN	NaN	NaN	NaN	NaN	NaN	NaN	NaN	NaN	NaN	NaN	NaN	NaN	NaN	NaN	NaN	NaN	NaN	NaN	NaN	NaN	NaN	NaN	NaN	NaN	NaN	NaN	NaN	NaN
NaN	NaN	NaN	NaN	NaN	NaN	NaN	NaN	NaN	NaN	NaN	NaN	NaN	NaN	NaN	NaN	NaN	NaN	NaN	NaN	NaN	NaN	NaN	NaN	NaN	NaN	NaN	NaN	NaN	NaN	NaN	NaN	NaN	NaN	NaN	NaN	NaN	NaN	NaN	NaN	NaN	NaN	NaN	NaN	NaN	NaN	NaN	NaN	NaN	NaN
NaN	NaN	NaN	NaN	NaN	NaN	NaN	NaN	NaN	NaN	NaN	NaN	NaN	NaN	NaN	NaN	NaN	NaN	NaN	NaN	NaN	NaN	NaN	NaN	NaN	NaN	NaN	NaN	NaN	NaN	NaN	NaN	NaN	NaN	NaN	NaN	NaN	NaN	NaN	NaN	NaN	NaN	NaN	NaN	NaN	NaN	NaN	NaN	NaN	NaN
NaN	NaN	NaN	NaN	NaN	NaN	NaN	NaN	NaN	NaN	NaN	NaN	NaN	NaN	NaN	NaN	NaN	NaN	NaN	NaN	NaN	NaN	NaN	NaN	NaN	NaN	NaN	NaN	NaN	NaN	NaN	NaN	NaN	NaN	NaN	NaN	NaN	NaN	NaN	NaN	NaN	NaN	NaN	NaN	NaN	NaN	NaN	NaN	NaN	NaN
NaN	NaN	NaN	NaN	NaN	NaN	NaN	NaN	NaN	NaN	NaN	NaN	NaN	NaN	NaN	NaN	NaN	NaN	NaN	NaN	NaN	NaN	NaN	NaN	NaN	NaN	NaN	NaN	NaN	NaN	NaN	NaN	NaN	NaN	NaN	NaN	NaN	NaN	NaN	NaN	NaN	NaN	NaN	NaN	NaN	NaN	NaN	NaN	NaN	NaN
NaN	NaN	NaN	NaN	NaN	NaN	NaN	NaN	NaN	NaN	NaN	NaN	NaN	NaN	NaN	NaN	NaN	NaN	NaN	NaN	NaN	NaN	NaN	NaN	NaN	NaN	NaN	NaN	NaN	NaN	NaN	NaN	NaN	NaN	NaN	NaN	NaN	NaN	NaN	NaN	NaN	NaN	NaN	NaN	NaN	NaN	NaN	NaN	NaN	NaN
NaN	NaN	NaN	NaN	NaN	NaN	NaN	NaN	NaN	NaN	NaN	NaN	NaN	NaN	NaN	NaN	NaN	NaN	NaN	NaN	NaN	NaN	NaN	NaN	NaN	NaN	NaN	NaN	NaN	NaN	NaN	NaN	NaN	NaN	NaN	NaN	NaN	NaN	NaN	NaN	NaN	NaN	NaN	NaN	NaN	NaN	NaN	NaN	NaN	NaN
NaN	NaN	NaN	NaN	NaN	NaN	NaN	NaN	NaN	NaN	NaN	NaN	NaN	NaN	NaN	NaN	NaN	NaN	NaN	NaN	NaN	NaN	NaN	NaN	NaN	NaN	NaN	NaN	NaN	NaN	NaN	NaN	NaN	NaN	NaN	NaN	NaN	NaN	NaN	NaN	NaN	NaN	NaN	NaN	NaN	NaN	NaN	NaN	NaN	NaN
NaN	NaN	NaN	NaN	NaN	NaN	NaN	NaN	NaN	NaN	NaN	NaN	NaN	NaN	NaN	NaN	NaN	NaN	NaN	NaN	NaN	NaN	NaN	NaN	NaN	NaN	NaN	NaN	NaN	NaN	NaN	NaN	NaN	NaN	NaN	NaN	NaN	NaN	NaN	NaN	NaN	NaN	NaN	NaN	NaN	NaN	NaN	NaN	NaN	NaN
NaN	NaN	NaN	NaN	NaN	NaN	NaN	NaN	NaN	NaN	NaN	NaN	NaN	NaN	NaN	NaN	NaN	NaN	NaN	NaN	NaN	NaN	NaN	NaN	NaN	NaN	NaN	NaN	NaN	NaN	NaN	NaN	NaN	NaN	NaN	NaN	NaN	NaN	NaN	NaN	NaN	NaN	NaN	NaN	NaN	NaN	NaN	NaN	NaN	NaN
NaN	NaN	NaN	NaN	NaN	NaN	NaN	NaN	NaN	NaN	NaN	NaN	NaN	NaN	NaN	NaN	NaN	NaN	NaN	NaN	NaN	NaN	NaN	NaN	NaN	NaN	NaN	NaN	NaN	NaN	NaN	NaN	NaN	NaN	NaN	NaN	NaN	NaN	NaN	NaN	NaN	NaN	NaN	NaN	NaN	NaN	NaN	NaN	NaN	NaN
NaN	NaN	NaN	NaN	NaN	NaN	NaN	NaN	NaN	NaN	NaN	NaN	NaN	NaN	NaN	NaN	NaN	NaN	NaN	NaN	NaN	NaN	NaN	NaN	NaN	NaN	NaN	NaN	NaN	NaN	NaN	NaN	NaN	NaN	NaN	NaN	NaN	NaN	NaN	NaN	NaN	NaN	NaN	NaN	NaN	NaN	NaN	NaN	NaN	NaN
NaN	NaN	NaN	NaN	NaN	NaN	NaN	NaN	NaN	NaN	NaN	NaN	NaN	NaN	NaN	NaN	NaN	NaN	NaN	NaN	NaN	NaN	NaN	NaN	NaN	NaN	NaN	NaN	NaN	NaN	NaN	NaN	NaN	NaN	NaN	NaN	NaN	NaN	NaN	NaN	NaN	NaN	NaN	NaN	NaN	NaN	NaN	NaN	NaN	NaN
NaN	NaN	NaN	NaN	NaN	NaN	NaN	NaN	NaN	NaN	NaN	NaN	NaN	NaN	NaN	NaN	NaN	NaN	NaN	NaN	NaN	NaN	NaN	NaN	NaN	NaN	NaN	NaN	NaN	NaN	NaN	NaN	NaN	NaN	NaN	NaN	NaN	NaN	NaN	NaN	NaN	NaN	NaN	NaN	NaN	NaN	NaN	NaN	NaN	NaN
NaN	NaN	NaN	NaN	NaN	NaN	NaN	NaN	NaN	NaN	NaN	NaN	NaN	NaN	NaN	NaN	NaN	NaN	NaN	NaN	NaN	NaN	NaN	NaN	NaN	NaN	NaN	NaN	NaN	NaN	NaN	NaN	NaN	NaN	NaN	NaN	NaN	NaN	NaN	NaN	NaN	NaN	NaN	NaN	NaN	NaN	NaN	NaN	NaN	NaN
NaN	NaN	NaN	NaN	NaN	NaN	NaN	NaN	NaN	NaN	NaN	NaN	NaN	NaN	NaN	NaN	NaN	NaN	NaN	NaN	NaN	NaN	NaN	NaN	NaN	NaN	NaN	NaN	NaN	NaN	NaN	NaN	NaN	NaN	NaN	NaN	NaN	NaN	NaN	NaN	NaN	NaN	NaN	NaN	NaN	NaN	NaN	NaN	NaN	NaN
NaN	NaN	NaN	NaN	NaN	NaN	NaN	NaN	NaN	NaN	NaN	NaN	NaN	NaN	NaN	NaN	NaN	NaN	NaN	NaN	NaN	NaN	NaN	NaN	NaN	NaN	NaN	NaN	NaN	NaN	NaN	NaN	NaN	NaN	NaN	NaN	NaN	NaN	NaN	NaN	NaN	NaN	NaN	NaN	NaN	NaN	NaN	NaN	NaN	NaN
NaN	NaN	NaN	NaN	NaN	NaN	NaN	NaN	NaN	NaN	NaN	NaN	NaN	NaN	NaN	NaN	NaN	NaN	NaN	NaN	NaN	NaN	NaN	NaN	NaN	NaN	NaN	NaN	NaN	NaN	NaN	NaN	NaN	NaN	NaN	NaN	NaN	NaN	NaN	NaN	NaN	NaN	NaN	NaN	NaN	NaN	NaN	NaN	NaN	NaN
NaN	NaN	NaN	NaN	NaN	NaN	NaN	NaN	NaN	NaN	NaN	NaN	NaN	NaN	NaN	NaN	NaN	NaN	NaN	NaN	NaN	NaN	NaN	NaN	NaN	NaN	NaN	NaN	NaN	NaN	NaN	NaN	NaN	NaN	NaN	NaN	NaN	NaN	NaN	NaN	NaN	NaN	NaN	NaN	NaN	NaN	NaN	NaN	NaN	NaN
NaN	NaN	NaN	NaN	NaN	NaN	NaN	NaN	NaN	NaN	NaN	NaN	NaN	NaN	NaN	NaN	NaN	NaN	NaN	NaN	NaN	NaN	NaN	NaN	NaN	NaN	NaN	NaN	NaN	NaN	NaN	NaN	NaN	NaN	NaN	NaN	NaN	NaN	NaN	NaN	NaN	NaN	NaN	NaN	NaN	NaN	NaN	NaN	NaN	NaN
NaN	NaN	NaN	NaN	NaN	NaN	NaN	NaN	NaN	NaN	NaN	NaN	NaN	NaN	NaN	NaN	NaN	NaN	NaN	NaN	NaN	NaN	NaN	NaN	NaN	NaN	NaN	NaN	NaN	NaN	NaN	NaN	NaN	NaN	NaN	NaN	NaN	NaN	NaN	NaN	NaN	NaN	NaN	NaN	NaN	NaN	NaN	NaN	NaN	NaN
NaN	NaN	NaN	NaN	NaN	NaN	NaN	NaN	NaN	NaN	NaN	NaN	NaN	NaN	NaN	NaN	NaN	NaN	NaN	NaN	NaN	NaN	NaN	NaN	NaN	NaN	NaN	NaN	NaN	NaN	NaN	NaN	NaN	NaN	NaN	NaN	NaN	NaN	NaN	NaN	NaN	NaN	NaN	NaN	NaN	NaN	NaN	NaN	NaN	NaN
NaN	NaN	NaN	NaN	NaN	NaN	NaN	NaN	NaN	NaN	NaN	NaN	NaN	NaN	NaN	NaN	NaN	NaN	NaN	NaN	NaN	NaN	NaN	NaN	NaN	NaN	NaN	NaN	NaN	NaN	NaN	NaN	NaN	NaN	NaN	NaN	NaN	NaN	NaN	NaN	NaN	NaN	NaN	NaN	NaN	NaN	NaN	NaN	NaN	NaN
NaN	NaN	NaN	NaN	NaN	NaN	NaN	NaN	NaN	NaN	NaN	NaN	NaN	NaN	NaN	NaN	NaN	NaN	NaN	NaN	NaN	NaN	NaN	NaN	NaN	NaN	NaN	NaN	NaN	NaN	NaN	NaN	NaN	NaN	NaN	NaN	NaN	NaN	NaN	NaN	NaN	NaN	NaN	NaN	NaN	NaN	NaN	NaN	NaN	NaN
NaN	NaN	NaN	NaN	NaN	NaN	NaN	NaN	NaN	NaN	NaN	NaN	NaN	NaN	NaN	NaN	NaN	NaN	NaN	NaN	NaN	NaN	NaN	NaN	NaN	NaN	NaN	NaN	NaN	NaN	NaN	NaN	NaN	NaN	NaN	NaN	NaN	NaN	NaN	NaN	NaN	NaN	NaN	NaN	NaN	NaN	NaN	NaN	NaN	NaN
NaN	NaN	NaN	NaN	NaN	NaN	NaN	NaN	NaN	NaN	NaN	NaN	NaN	NaN	NaN	NaN	NaN	NaN	NaN	NaN	NaN	NaN	NaN	NaN	NaN	NaN	NaN	NaN	NaN	NaN	NaN	NaN	NaN	NaN	NaN	NaN	NaN	NaN	NaN	NaN	NaN	NaN	NaN	NaN	NaN	NaN	NaN	NaN	NaN	NaN
NaN	NaN	NaN	NaN	NaN	NaN	NaN	NaN	NaN	NaN	NaN	NaN	NaN	NaN	NaN	NaN	NaN	NaN	NaN	NaN	NaN	NaN	NaN	NaN	NaN	NaN	NaN	NaN	NaN	NaN	NaN	NaN	NaN	NaN	NaN	NaN	NaN	NaN	NaN	NaN	NaN	NaN	NaN	NaN	NaN	NaN	NaN	NaN	NaN	NaN
NaN	NaN	NaN	NaN	NaN	NaN	NaN	NaN	NaN	NaN	NaN	NaN	NaN	NaN	NaN	NaN	NaN	NaN	NaN	NaN	NaN	NaN	NaN	NaN	NaN	NaN	NaN	NaN	NaN	NaN	NaN	NaN	NaN	NaN	NaN	NaN	NaN	NaN	NaN	NaN	NaN	NaN	NaN	NaN	NaN	NaN	NaN	NaN	NaN	NaN
NaN	NaN	NaN	NaN	NaN	NaN	NaN	NaN	NaN	NaN	NaN	NaN	NaN	NaN	NaN	NaN	NaN	NaN	NaN	NaN	NaN	NaN	NaN	NaN	NaN	NaN	NaN	NaN	NaN	NaN	NaN	NaN	NaN	NaN	NaN	NaN	NaN	NaN	NaN	NaN	NaN	NaN	NaN	NaN	NaN	NaN	NaN	NaN	NaN	NaN
NaN	NaN	NaN	NaN	NaN	NaN	NaN	NaN	NaN	NaN	NaN	NaN	NaN	NaN	NaN	NaN	NaN	NaN	NaN	NaN	NaN	NaN	NaN	NaN	NaN	NaN	NaN	NaN	NaN	NaN	NaN	NaN	NaN	NaN	NaN	NaN	NaN	NaN	NaN	NaN	NaN	NaN	NaN	NaN	NaN	NaN	NaN	NaN	NaN	NaN
NaN	NaN	NaN	NaN	NaN	NaN	NaN	NaN	NaN	NaN	NaN	NaN	NaN	NaN	NaN	NaN	NaN	NaN	NaN	NaN	NaN	NaN	NaN	NaN	NaN	NaN	NaN	NaN	NaN	NaN	NaN	NaN	NaN	NaN	NaN	NaN	NaN	NaN	NaN	NaN	NaN	NaN	NaN	NaN	NaN	NaN	NaN	NaN	NaN	NaN
NaN	NaN	NaN	NaN	NaN	NaN	NaN	NaN	NaN	NaN	NaN	NaN	NaN	NaN	NaN	NaN	NaN	NaN	NaN	NaN	NaN	NaN	NaN	NaN	NaN	NaN	NaN	NaN	NaN	NaN	NaN	NaN	NaN	NaN	NaN	NaN	NaN	NaN	NaN	NaN	NaN	NaN	NaN	NaN	NaN	NaN	NaN	NaN	NaN	NaN
NaN	NaN	NaN	NaN	NaN	NaN	NaN	NaN	NaN	NaN	NaN	NaN	NaN	NaN	NaN	NaN	NaN	NaN	NaN	NaN	NaN	NaN	NaN	NaN	NaN	NaN	NaN	NaN	NaN	NaN	NaN	NaN	NaN	NaN	NaN	NaN	NaN	NaN	NaN	NaN	NaN	NaN	NaN	NaN	NaN	NaN	NaN	NaN	NaN	NaN
NaN	NaN	NaN	NaN	NaN	NaN	NaN	NaN	NaN	NaN	NaN	NaN	NaN	NaN	NaN	NaN	NaN	NaN	NaN	NaN	NaN	NaN	NaN	NaN	NaN	NaN	NaN	NaN	NaN	NaN	NaN	NaN	NaN	NaN	NaN	NaN	NaN	NaN	NaN	NaN	NaN	NaN	NaN	NaN	NaN	NaN	NaN	NaN	NaN	NaN
NaN	NaN	NaN	NaN	NaN	NaN	NaN	NaN	NaN	NaN	NaN	NaN	NaN	NaN	NaN	NaN	NaN	NaN	NaN	NaN	NaN	NaN	NaN	NaN	NaN	NaN	NaN	NaN	NaN	NaN	NaN	NaN	NaN	NaN	NaN	NaN	NaN	NaN	NaN	NaN	NaN	NaN	NaN	NaN	NaN	NaN	NaN	NaN	NaN	NaN
NaN	NaN	NaN	NaN	NaN	NaN	NaN	NaN	NaN	NaN	NaN	NaN	NaN	NaN	NaN	NaN	NaN	NaN	NaN	NaN	NaN	NaN	NaN	NaN	NaN	NaN	NaN	NaN	NaN	NaN	NaN	NaN	NaN	NaN	NaN	NaN	NaN	NaN	NaN	NaN	NaN	NaN	NaN	NaN	NaN	NaN	NaN	NaN	NaN	NaN
NaN	NaN	NaN	NaN	NaN	NaN	NaN	NaN	NaN	NaN	NaN	NaN	NaN	NaN	NaN	NaN	NaN	NaN	NaN	NaN	NaN	NaN	NaN	NaN	NaN	NaN	NaN	NaN	NaN	NaN	NaN	NaN	NaN	NaN	NaN	NaN	NaN	NaN	NaN	NaN	NaN	NaN	NaN	NaN	NaN	NaN	NaN	NaN	NaN	NaN
NaN	NaN	NaN	NaN	NaN	NaN	NaN	NaN	NaN	NaN	NaN	NaN	NaN	NaN	NaN	NaN	NaN	NaN	NaN	NaN	NaN	NaN	NaN	NaN	NaN	NaN	NaN	NaN	NaN	NaN	NaN	NaN	NaN	NaN	NaN	NaN	NaN	NaN	NaN	NaN	NaN	NaN	NaN	NaN	NaN	NaN	NaN	NaN	NaN	NaN
NaN	NaN	NaN	NaN	NaN	NaN	NaN	NaN	NaN	NaN	NaN	NaN	NaN	NaN	NaN	NaN	NaN	NaN	NaN	NaN	NaN	NaN	NaN	NaN	NaN	NaN	NaN	NaN	NaN	NaN	NaN	NaN	NaN	NaN	NaN	NaN	NaN	NaN	NaN	NaN	NaN	NaN	NaN	NaN	NaN	NaN	NaN	NaN	NaN	NaN
NaN	NaN	NaN	NaN	NaN	NaN	NaN	NaN	NaN	NaN	NaN	NaN	NaN	NaN	NaN	NaN	NaN	NaN	NaN	NaN	NaN	NaN	NaN	NaN	NaN	NaN	NaN	NaN	NaN	NaN	NaN	NaN	NaN	NaN	NaN	NaN	NaN	NaN	NaN	NaN	NaN	NaN	NaN	NaN	NaN	NaN	NaN	NaN	NaN	NaN
NaN	NaN	NaN	NaN	NaN	NaN	NaN	NaN	NaN	NaN	NaN	NaN	NaN	NaN	NaN	NaN	NaN	NaN	NaN	NaN	NaN	NaN	NaN	NaN	NaN	NaN	NaN	NaN	NaN	NaN	NaN	NaN	NaN	NaN	NaN	NaN	NaN	NaN	NaN	NaN	NaN	NaN	NaN	NaN	NaN	NaN	NaN	NaN	NaN	NaN
NaN	NaN	NaN	NaN	NaN	NaN	NaN	NaN	NaN	NaN	NaN	NaN	NaN	NaN	NaN	NaN	NaN	NaN	NaN	NaN	NaN	NaN	NaN	NaN	NaN	NaN	NaN	NaN	NaN	NaN	NaN	NaN	NaN	NaN	NaN	NaN	NaN	NaN	NaN	NaN	NaN	NaN	NaN	NaN	NaN	NaN	NaN	NaN	NaN	NaN
NaN	NaN	NaN	NaN	NaN	NaN	NaN	NaN	NaN	NaN	NaN	NaN	NaN	NaN	NaN	NaN	NaN	NaN	NaN	NaN	NaN	NaN	NaN	NaN	NaN	NaN	NaN	NaN	NaN	NaN	NaN	NaN	NaN	NaN	NaN	NaN	NaN	NaN	NaN	NaN	NaN	NaN	NaN	NaN	NaN	NaN	NaN	NaN	NaN	NaN
NaN	NaN	NaN	NaN	NaN	NaN	NaN	NaN	NaN	NaN	NaN	NaN	NaN	NaN	NaN	NaN	NaN	NaN	NaN	NaN	NaN	NaN	NaN	NaN	NaN	NaN	NaN	NaN	NaN	NaN	NaN	NaN	NaN	NaN	NaN	NaN	NaN	NaN	NaN	NaN	NaN	NaN	NaN	NaN	NaN	NaN	NaN	NaN	NaN	NaN
NaN	NaN	NaN	NaN	NaN	NaN	NaN	NaN	NaN	NaN	NaN	NaN	NaN	NaN	NaN	NaN	NaN	NaN	NaN	NaN	NaN	NaN	NaN	NaN	NaN	-9.04263305641808	-10.8201338043914	-6.83032677359909	-1.01168295427801	NaN	NaN	NaN	NaN	NaN	NaN	NaN	NaN	NaN	NaN	NaN	NaN	NaN	NaN	NaN	NaN	NaN	NaN	NaN	NaN	NaN
NaN	NaN	NaN	NaN	NaN	NaN	NaN	NaN	NaN	NaN	NaN	NaN	NaN	NaN	NaN	NaN	NaN	NaN	NaN	NaN	NaN	NaN	NaN	NaN	NaN	-9.12546274871876	-12.0103308138831	-6.5823749058196	-1.13883989939051	NaN	NaN	NaN	NaN	NaN	NaN	NaN	NaN	NaN	NaN	NaN	NaN	NaN	NaN	NaN	NaN	NaN	NaN	NaN	NaN	NaN
NaN	NaN	NaN	NaN	NaN	NaN	NaN	NaN	NaN	NaN	NaN	NaN	NaN	NaN	NaN	NaN	NaN	NaN	NaN	NaN	NaN	NaN	NaN	NaN	NaN	-9.16935444824364	-10.7561986147926	-6.51680519669697	-0.92077697207124	NaN	NaN	NaN	NaN	NaN	NaN	NaN	NaN	NaN	NaN	NaN	NaN	NaN	NaN	NaN	NaN	NaN	NaN	NaN	NaN	NaN
NaN	NaN	NaN	NaN	NaN	NaN	NaN	NaN	NaN	NaN	NaN	NaN	NaN	NaN	NaN	NaN	NaN	NaN	NaN	NaN	NaN	NaN	NaN	NaN	NaN	-9.3440088738201	-10.0416491750058	-6.39775680617032	-1.14428995057661	NaN	NaN	NaN	NaN	NaN	NaN	NaN	NaN	NaN	NaN	NaN	NaN	NaN	NaN	NaN	NaN	NaN	NaN	NaN	NaN	NaN
NaN	NaN	NaN	NaN	NaN	NaN	NaN	NaN	NaN	NaN	NaN	NaN	NaN	NaN	NaN	NaN	NaN	NaN	NaN	NaN	NaN	NaN	NaN	NaN	NaN	-8.70132314732752	-10.0631895541833	-6.50442339211048	-1.06035775947282	NaN	NaN	NaN	NaN	NaN	NaN	NaN	NaN	NaN	NaN	NaN	NaN	NaN	NaN	NaN	NaN	NaN	NaN	NaN	NaN	NaN
NaN	NaN	NaN	NaN	NaN	NaN	NaN	NaN	NaN	NaN	NaN	NaN	NaN	NaN	NaN	NaN	NaN	NaN	NaN	NaN	NaN	NaN	NaN	NaN	NaN	-9.67054044250222	-10.5088199678276	-6.02463323606987	-1.23877653996062	-10.49862519925	NaN	NaN	NaN	NaN	NaN	NaN	NaN	NaN	NaN	NaN	NaN	NaN	NaN	NaN	NaN	NaN	NaN	NaN	NaN	NaN
NaN	NaN	NaN	NaN	NaN	NaN	NaN	NaN	NaN	NaN	NaN	NaN	NaN	NaN	NaN	NaN	NaN	NaN	NaN	NaN	NaN	NaN	NaN	NaN	NaN	-8.40987220028064	-10.7092582030916	-6.00739475375044	-0.611453252598937	NaN	NaN	NaN	NaN	NaN	NaN	NaN	NaN	NaN	NaN	NaN	NaN	NaN	NaN	NaN	NaN	NaN	NaN	NaN	NaN	NaN
NaN	NaN	NaN	NaN	NaN	NaN	NaN	NaN	NaN	NaN	NaN	NaN	NaN	NaN	NaN	NaN	NaN	NaN	NaN	NaN	NaN	NaN	NaN	NaN	NaN	-9.38326560194295	-10.8626858994828	-6.2553438082945	-0.520827651481455	-11.1539303085453	NaN	NaN	NaN	NaN	NaN	NaN	NaN	NaN	NaN	NaN	NaN	NaN	NaN	NaN	NaN	NaN	NaN	NaN	NaN	NaN
NaN	NaN	NaN	NaN	NaN	NaN	NaN	NaN	NaN	NaN	NaN	NaN	NaN	NaN	NaN	NaN	NaN	NaN	NaN	NaN	NaN	NaN	NaN	NaN	NaN	-9.12177528170133	-9.31879997220738	-5.86321415581406	-1.41278761862774	NaN	NaN	NaN	NaN	NaN	NaN	NaN	NaN	NaN	NaN	NaN	NaN	NaN	NaN	NaN	NaN	NaN	NaN	NaN	NaN	NaN
NaN	NaN	NaN	NaN	NaN	NaN	NaN	NaN	NaN	NaN	NaN	NaN	NaN	NaN	NaN	NaN	NaN	NaN	NaN	NaN	NaN	NaN	NaN	NaN	NaN	-7.89693102261857	NaN	-5.5533860305346	-0.235305605192478	-11.3739094187343	NaN	NaN	NaN	NaN	NaN	NaN	NaN	NaN	NaN	NaN	NaN	NaN	NaN	NaN	NaN	NaN	NaN	NaN	NaN	NaN
NaN	NaN	NaN	NaN	NaN	NaN	NaN	NaN	NaN	NaN	NaN	NaN	NaN	NaN	NaN	NaN	NaN	NaN	NaN	NaN	NaN	NaN	NaN	NaN	NaN	-8.13026278631199	-11.0585848340752	-5.49409513534512	-0.0926033893015023	-11.4446357661499	NaN	NaN	NaN	NaN	NaN	NaN	NaN	NaN	NaN	NaN	NaN	NaN	NaN	NaN	NaN	NaN	NaN	NaN	NaN	NaN
NaN	NaN	NaN	NaN	NaN	NaN	NaN	NaN	NaN	NaN	NaN	NaN	NaN	NaN	NaN	NaN	NaN	NaN	NaN	NaN	NaN	NaN	NaN	NaN	NaN	-8.02588267581475	-9.23707209722668	-5.52706904525963	-0.112995787921376	-11.395899238013	NaN	NaN	NaN	NaN	NaN	NaN	NaN	NaN	NaN	NaN	NaN	NaN	NaN	NaN	NaN	NaN	NaN	NaN	NaN	NaN
NaN	NaN	NaN	NaN	NaN	NaN	NaN	NaN	NaN	NaN	NaN	NaN	NaN	NaN	NaN	NaN	NaN	NaN	NaN	NaN	NaN	NaN	NaN	NaN	NaN	-7.54616389480837	NaN	-5.51251287364788	-2.83412928405278	-11.0454297603148	NaN	NaN	NaN	NaN	NaN	NaN	NaN	NaN	NaN	NaN	NaN	NaN	NaN	NaN	NaN	NaN	NaN	NaN	NaN	NaN
NaN	NaN	NaN	NaN	NaN	NaN	NaN	NaN	NaN	NaN	NaN	NaN	NaN	NaN	NaN	NaN	NaN	NaN	NaN	NaN	NaN	NaN	NaN	NaN	NaN	-7.59123062102023	-9.26378470884393	-5.59649840761733	-0.372125925041959	NaN	NaN	NaN	NaN	NaN	NaN	NaN	NaN	NaN	NaN	NaN	NaN	NaN	NaN	NaN	NaN	NaN	NaN	NaN	NaN	NaN
NaN	NaN	NaN	NaN	NaN	NaN	NaN	NaN	NaN	NaN	NaN	NaN	NaN	NaN	NaN	NaN	NaN	NaN	NaN	NaN	NaN	NaN	NaN	NaN	NaN	-8.1277923532341	-10.5866028584363	-5.57177630596935	-0.155632994129855	NaN	NaN	NaN	NaN	NaN	NaN	NaN	NaN	NaN	NaN	NaN	NaN	NaN	NaN	NaN	NaN	NaN	NaN	NaN	NaN	NaN
NaN	NaN	NaN	NaN	NaN	NaN	NaN	NaN	NaN	NaN	NaN	NaN	NaN	NaN	NaN	NaN	NaN	NaN	NaN	NaN	NaN	NaN	NaN	NaN	NaN	-7.85572642101813	-9.90362821725236	-5.92250236610595	-0	NaN	NaN	NaN	NaN	NaN	NaN	NaN	NaN	NaN	NaN	NaN	NaN	NaN	NaN	NaN	NaN	NaN	NaN	NaN	NaN	NaN
NaN	NaN	NaN	NaN	NaN	NaN	NaN	NaN	NaN	NaN	NaN	NaN	NaN	NaN	NaN	NaN	NaN	NaN	NaN	NaN	NaN	NaN	NaN	NaN	NaN	-10.3611247089387	NaN	NaN	NaN	-7.04010772514622	-7.41984244035023	-9.81732774849397	-2.78016437718735	NaN	NaN	NaN	NaN	NaN	NaN	NaN	NaN	NaN	NaN	NaN	NaN	NaN	NaN	NaN	NaN	NaN
NaN	NaN	NaN	NaN	NaN	NaN	NaN	NaN	NaN	NaN	NaN	NaN	NaN	NaN	NaN	NaN	NaN	NaN	NaN	NaN	NaN	NaN	NaN	NaN	NaN	-10.140991020935	-13.2347043131174	-5.21525022001676	-2.59102499074317	NaN	-6.53706023385386	-7.52305140269106	-2.35691502253653	-5.06404082398761	NaN	NaN	NaN	NaN	NaN	NaN	NaN	NaN	NaN	NaN	NaN	NaN	NaN	NaN	NaN	NaN
NaN	NaN	NaN	NaN	NaN	NaN	NaN	NaN	NaN	NaN	NaN	NaN	NaN	NaN	NaN	NaN	NaN	NaN	NaN	NaN	NaN	NaN	NaN	NaN	NaN	-10.0895322998749	-13.4967713386047	-4.78612447026767	-2.91408106525794	-5.14401223656044	-5.43406691886963	NaN	-1.64538521206835	-4.10476116695639	NaN	NaN	NaN	NaN	NaN	NaN	NaN	NaN	NaN	NaN	NaN	NaN	NaN	NaN	NaN	NaN
NaN	NaN	NaN	NaN	NaN	NaN	NaN	NaN	NaN	NaN	NaN	NaN	NaN	NaN	NaN	NaN	NaN	NaN	NaN	NaN	NaN	NaN	NaN	NaN	NaN	-9.94054631217839	-13.0659312591192	-4.54627396842406	-3.04173754594968	-3.80926490700631	-4.81394782780128	-2.17622185954975	-1.64133887898194	-3.25971167446415	NaN	NaN	NaN	NaN	NaN	NaN	NaN	NaN	NaN	NaN	NaN	NaN	NaN	NaN	NaN	NaN
NaN	NaN	NaN	NaN	NaN	NaN	NaN	NaN	NaN	NaN	NaN	NaN	NaN	NaN	NaN	NaN	NaN	NaN	NaN	NaN	NaN	NaN	NaN	NaN	NaN	-9.25080423876699	-12.5498894551614	-3.81477887103262	-2.75275813330459	-2.77948525393551	-4.15739527053464	-1.535021528319	-0.962949114065892	-2.18550227552221	NaN	NaN	NaN	NaN	NaN	NaN	NaN	NaN	NaN	NaN	NaN	NaN	NaN	NaN	NaN	NaN
NaN	NaN	NaN	NaN	NaN	NaN	NaN	NaN	NaN	NaN	NaN	NaN	NaN	NaN	NaN	NaN	NaN	NaN	NaN	NaN	NaN	NaN	NaN	NaN	NaN	-8.5825580299224	-12.138101116276	-3.48933928028082	-2.8427222735794	-2.21374657845706	-3.94990629825485	-0.859268420932307	-0.574922797556621	-1.37580055795635	NaN	NaN	NaN	NaN	NaN	NaN	NaN	NaN	NaN	NaN	NaN	NaN	NaN	NaN	NaN	NaN
NaN	NaN	NaN	NaN	NaN	NaN	NaN	NaN	NaN	NaN	NaN	NaN	NaN	NaN	NaN	NaN	NaN	NaN	NaN	NaN	NaN	NaN	NaN	NaN	NaN	-7.51758915063489	-12.2674980467988	-3.13533028140568	-2.78214899234953	-3.19722111964041	-3.96653946253946	-0.799044812342899	-0.945027231339398	-0.851090248496755	-12.3772094142333	NaN	NaN	NaN	NaN	NaN	NaN	NaN	NaN	NaN	NaN	NaN	NaN	NaN	NaN	NaN
NaN	NaN	NaN	NaN	NaN	NaN	NaN	NaN	NaN	NaN	NaN	NaN	NaN	NaN	NaN	NaN	NaN	NaN	NaN	NaN	NaN	NaN	NaN	NaN	NaN	-7.68397283770765	-12.7925860517136	-3.46801204344767	-3.2841920451871	-3.42401962856574	-4.34720785185901	-0.539626236200887	-0.994199958612126	-1.06401360451763	-12.8378808882896	NaN	NaN	NaN	NaN	NaN	NaN	NaN	NaN	NaN	NaN	NaN	NaN	NaN	NaN	NaN
NaN	NaN	NaN	NaN	NaN	NaN	NaN	NaN	NaN	NaN	NaN	NaN	NaN	NaN	NaN	NaN	NaN	NaN	NaN	NaN	NaN	NaN	NaN	NaN	NaN	-8.16816450465414	-12.8519456741512	-4.07463313854854	-3.88960616414208	-4.08262039576631	-4.75346315206109	-0.870594926289006	-1.22580621512933	-1.44721584395992	-13.0511795395754	NaN	NaN	NaN	NaN	NaN	NaN	NaN	NaN	NaN	NaN	NaN	NaN	NaN	NaN	NaN
NaN	NaN	NaN	NaN	NaN	NaN	NaN	NaN	NaN	NaN	NaN	NaN	NaN	NaN	NaN	NaN	NaN	NaN	NaN	NaN	NaN	NaN	NaN	NaN	NaN	-8.35602565102137	-13.1398123395381	-4.22347990444841	-4.73564746225326	-4.39523775864889	-4.51291279164603	-1.4126485139602	-1.62250219613364	-1.98948943401803	-13.3556335992066	NaN	NaN	NaN	NaN	NaN	NaN	NaN	NaN	NaN	NaN	NaN	NaN	NaN	NaN	NaN
NaN	NaN	NaN	NaN	NaN	NaN	NaN	NaN	NaN	NaN	NaN	NaN	NaN	NaN	NaN	NaN	NaN	NaN	NaN	NaN	NaN	NaN	NaN	NaN	NaN	-8.7373348859899	-13.9020843993672	-4.42684166062147	-4.28265908704972	-4.95774053658658	-5.05830024657932	-1.42956757612062	-1.8589888205976	-2.20820770398208	-13.366590916452	NaN	NaN	NaN	NaN	NaN	NaN	NaN	NaN	NaN	NaN	NaN	NaN	NaN	NaN	NaN
NaN	NaN	NaN	NaN	NaN	NaN	NaN	NaN	NaN	NaN	NaN	NaN	NaN	NaN	NaN	NaN	NaN	NaN	NaN	NaN	NaN	NaN	NaN	NaN	NaN	-9.23539020358111	-14.3152449583858	-5.56751793990103	-4.99071221773214	-5.16419363053642	-7.01574276142931	-1.14857922255058	-2.50460389949883	-2.2613364489434	-13.7257651821862	NaN	NaN	NaN	NaN	NaN	NaN	NaN	NaN	NaN	NaN	NaN	NaN	NaN	NaN	NaN
NaN	NaN	NaN	NaN	NaN	NaN	NaN	NaN	NaN	NaN	NaN	NaN	NaN	NaN	NaN	NaN	NaN	NaN	NaN	NaN	NaN	NaN	NaN	NaN	NaN	-9.38059907452858	-10.2583205419628	-4.80941819349359	-4.77836854445575	-5.52751199801927	-5.77235081430327	NaN	-2.72739211694624	-2.34993000056149	-13.2330553944647	NaN	NaN	NaN	NaN	NaN	NaN	NaN	NaN	NaN	NaN	NaN	NaN	NaN	NaN	NaN
NaN	NaN	NaN	NaN	NaN	NaN	NaN	NaN	NaN	NaN	NaN	NaN	NaN	NaN	NaN	NaN	NaN	NaN	NaN	NaN	NaN	NaN	NaN	NaN	NaN	-9.35290456599032	NaN	-5.42302222784218	-4.77186590941235	-4.83182667328467	-6.03694553405792	-0.890140498094615	-2.98176180132967	-2.37247373175774	-13.6467846555987	NaN	NaN	NaN	NaN	NaN	NaN	NaN	NaN	NaN	NaN	NaN	NaN	NaN	NaN	NaN
NaN	NaN	NaN	NaN	NaN	NaN	NaN	NaN	NaN	NaN	NaN	NaN	NaN	NaN	NaN	NaN	NaN	NaN	NaN	NaN	NaN	NaN	NaN	NaN	NaN	-9.60429306542514	-5.56213638613306	-5.37944759827349	-4.90053395094004	-4.96367171625991	-6.31170433026433	-1.34195448460509	-2.78096878978096	-1.96066724063711	-13.9570445923098	NaN	NaN	NaN	NaN	NaN	NaN	NaN	NaN	NaN	NaN	NaN	NaN	NaN	NaN	NaN
NaN	NaN	NaN	NaN	NaN	NaN	NaN	NaN	NaN	NaN	NaN	NaN	NaN	NaN	NaN	NaN	NaN	NaN	NaN	NaN	NaN	NaN	NaN	NaN	NaN	-10.3511726209701	-5.52485023925329	-5.02115986611437	-4.95946178503192	-4.16459445036943	-6.35991968199046	-1.7137785270776	-2.55276470360381	-2.93877017714653	-14.0317870425017	NaN	NaN	NaN	NaN	NaN	NaN	NaN	NaN	NaN	NaN	NaN	NaN	NaN	NaN	NaN
NaN	NaN	NaN	NaN	NaN	NaN	NaN	NaN	NaN	NaN	NaN	NaN	NaN	NaN	NaN	NaN	NaN	NaN	NaN	NaN	NaN	NaN	NaN	NaN	NaN	-10.1242422315405	-5.40398865826518	-5.31791726787355	-5.20431482668259	-5.33741576176293	-6.57580127607714	-1.85494933375888	-2.75238171420593	-1.91943441326382	-12.108072673825	NaN	NaN	NaN	NaN	NaN	NaN	NaN	NaN	NaN	NaN	NaN	NaN	NaN	NaN	NaN
NaN	NaN	NaN	NaN	NaN	NaN	NaN	NaN	NaN	NaN	NaN	NaN	NaN	NaN	NaN	NaN	NaN	NaN	NaN	NaN	NaN	NaN	NaN	NaN	NaN	-10.0016137102975	-5.35150646693849	-6.29914628738923	-5.96283084488352	-5.47041964602598	-6.56632620469563	-1.80413348694616	-2.89880501623587	-2.69956020726204	NaN	NaN	NaN	NaN	NaN	NaN	NaN	NaN	NaN	NaN	NaN	NaN	NaN	NaN	NaN	NaN
NaN	NaN	NaN	NaN	NaN	NaN	NaN	NaN	NaN	NaN	NaN	NaN	NaN	NaN	NaN	NaN	NaN	NaN	NaN	NaN	NaN	NaN	NaN	NaN	NaN	-10.2195449281105	-5.3710165044917	-5.62884795114224	-6.28441486639106	-5.52413920917639	-6.93461873357851	-1.78816044666471	-3.09911242820837	-3.02340357889	-8.97929943585864	NaN	NaN	NaN	NaN	NaN	NaN	NaN	NaN	NaN	NaN	NaN	NaN	NaN	NaN	NaN
NaN	NaN	NaN	NaN	NaN	NaN	NaN	NaN	NaN	NaN	NaN	NaN	NaN	NaN	NaN	NaN	NaN	NaN	NaN	NaN	NaN	NaN	NaN	NaN	NaN	-10.4642745125494	-5.48921463879249	-5.68445892895707	NaN	-5.07458361639293	-6.91559077891608	-1.84744337349398	-2.88830238922213	-2.65514764187661	-8.87387019036954	NaN	NaN	NaN	NaN	NaN	NaN	NaN	NaN	NaN	NaN	NaN	NaN	NaN	NaN	NaN
NaN	NaN	NaN	NaN	NaN	NaN	NaN	NaN	NaN	NaN	NaN	NaN	NaN	NaN	NaN	NaN	NaN	NaN	NaN	NaN	NaN	NaN	NaN	NaN	NaN	-10.1737500333277	-5.37457157480278	-5.35761920596427	-5.64274222228273	-4.72406864716056	-6.91966969385381	-2.12179575444635	-3.02370713772743	-2.87557830783078	-8.81752176338282	NaN	NaN	NaN	NaN	NaN	NaN	NaN	NaN	NaN	NaN	NaN	NaN	NaN	NaN	NaN
NaN	NaN	NaN	NaN	NaN	NaN	NaN	NaN	NaN	NaN	NaN	NaN	NaN	NaN	NaN	NaN	NaN	NaN	NaN	NaN	NaN	NaN	NaN	NaN	NaN	-9.93493727270301	-5.16458022760175	-5.62495201178798	-5.96767363576147	-5.81739817925548	-6.97885334554802	-1.97923047026817	-3.17934701378025	-2.37901449085306	-8.84308240266093	NaN	NaN	NaN	NaN	NaN	NaN	NaN	NaN	NaN	NaN	NaN	NaN	NaN	NaN	NaN
NaN	NaN	NaN	NaN	NaN	NaN	NaN	NaN	NaN	NaN	NaN	NaN	NaN	NaN	NaN	NaN	NaN	NaN	NaN	NaN	NaN	NaN	NaN	NaN	NaN	-9.95764631217839	-5.42309998360212	-5.37425830478895	-6.39433800792002	-5.91805317869686	-7.33670991178832	-2.02655382925805	-3.32515966838008	-2.71226122461189	-9.05339280293758	NaN	NaN	NaN	NaN	NaN	NaN	NaN	NaN	NaN	NaN	NaN	NaN	NaN	NaN	NaN
NaN	NaN	NaN	NaN	NaN	NaN	NaN	NaN	NaN	NaN	NaN	NaN	NaN	NaN	NaN	NaN	NaN	NaN	NaN	NaN	NaN	NaN	NaN	NaN	NaN	-10.2083201307967	-5.37946000129341	-5.54204786890293	-5.78929952307507	-6.0240383481229	-7.60270119033259	-1.89660514634716	-3.88067353270043	-2.88452172155991	-8.87036052977082	NaN	NaN	NaN	NaN	NaN	NaN	NaN	NaN	NaN	NaN	NaN	NaN	NaN	NaN	NaN
NaN	NaN	NaN	NaN	NaN	NaN	NaN	NaN	NaN	NaN	NaN	NaN	NaN	NaN	NaN	NaN	NaN	NaN	NaN	NaN	NaN	NaN	NaN	NaN	NaN	-10.5173263158015	-5.22530328844105	-5.63081105603381	-5.89460411326343	-5.81979989988846	-7.40892254576896	-1.92036271698753	-3.7640364118141	-2.56532980111532	-8.77273240139072	NaN	NaN	NaN	NaN	NaN	NaN	NaN	NaN	NaN	NaN	NaN	NaN	NaN	NaN	NaN
NaN	NaN	NaN	NaN	NaN	NaN	NaN	NaN	NaN	NaN	NaN	NaN	NaN	NaN	NaN	NaN	NaN	NaN	NaN	NaN	NaN	NaN	NaN	NaN	NaN	-10.2315590315631	-5.32581602525934	-5.59775577843376	-6.05750358973112	-5.33652229097255	-7.15880022082983	-1.6510384954452	-3.28238042808547	-2.59195010968163	-8.46363835780898	NaN	NaN	NaN	NaN	NaN	NaN	NaN	NaN	NaN	NaN	NaN	NaN	NaN	NaN	NaN
NaN	NaN	NaN	NaN	NaN	NaN	NaN	NaN	NaN	NaN	NaN	NaN	NaN	NaN	NaN	NaN	NaN	NaN	NaN	NaN	NaN	NaN	NaN	NaN	NaN	-10.1606401226233	-5.22847413632965	-5.60534143123147	-5.84996218853856	-4.91008899981552	-7.07452506025247	-1.68788562701511	-3.40525427898846	-2.5165291979682	-8.23556877192982	NaN	NaN	NaN	NaN	NaN	NaN	NaN	NaN	NaN	NaN	NaN	NaN	NaN	NaN	NaN
NaN	NaN	NaN	NaN	NaN	NaN	NaN	NaN	NaN	NaN	NaN	NaN	NaN	NaN	NaN	NaN	NaN	NaN	NaN	NaN	NaN	NaN	NaN	NaN	NaN	-9.83582257218781	-5.04023909259095	-5.47873745572915	-5.91165610907352	-4.94318895763922	-6.95995340589458	-1.80970844285085	-3.66858247962053	-2.383880034086	-8.03674253079508	NaN	NaN	NaN	NaN	NaN	NaN	NaN	NaN	NaN	NaN	NaN	NaN	NaN	NaN	NaN
NaN	NaN	NaN	NaN	NaN	NaN	NaN	NaN	NaN	NaN	NaN	NaN	NaN	NaN	NaN	NaN	NaN	NaN	NaN	NaN	NaN	NaN	NaN	NaN	NaN	-9.70729913206203	-5.24357764835224	-5.25344263643686	-6.07474287960537	-5.04305301881169	-6.98580033649243	-1.92307405902173	-3.70466957046437	-2.75413001839164	-7.84498814017588	NaN	NaN	NaN	NaN	NaN	NaN	NaN	NaN	NaN	NaN	NaN	NaN	NaN	NaN	NaN
NaN	NaN	NaN	NaN	NaN	NaN	NaN	NaN	NaN	NaN	NaN	NaN	NaN	NaN	NaN	NaN	NaN	NaN	NaN	NaN	NaN	NaN	NaN	NaN	NaN	-9.49377758971143	-5.21607814896333	-5.26273126384293	-5.93037436690416	-4.78679945119191	-6.84628955947299	-2.06796012476301	-3.42071860399943	-2.66319104469814	-7.75462047536672	NaN	NaN	NaN	NaN	NaN	NaN	NaN	NaN	NaN	NaN	NaN	NaN	NaN	NaN	NaN
NaN	NaN	NaN	NaN	NaN	NaN	NaN	NaN	NaN	NaN	NaN	NaN	NaN	NaN	NaN	NaN	NaN	NaN	NaN	NaN	NaN	NaN	NaN	NaN	NaN	-9.6577468743181	-5.25763394684197	-5.45182289224312	-6.03285080795268	-4.9465444836046	-7.24372545142165	-1.97875792079815	-3.23436364459296	-2.77281204689507	-7.9193430085979	NaN	NaN	NaN	NaN	NaN	NaN	NaN	NaN	NaN	NaN	NaN	NaN	NaN	NaN	NaN
NaN	NaN	NaN	NaN	NaN	NaN	NaN	NaN	NaN	NaN	NaN	NaN	NaN	NaN	NaN	NaN	NaN	NaN	NaN	NaN	NaN	NaN	NaN	NaN	NaN	-9.64318358989154	-5.10401374542162	-5.01009026701202	-5.67372018371524	-4.88840634894356	-7.21564159292874	-1.85401552049591	-2.9387567511384	-2.58666878284008	-7.83287321846185	NaN	NaN	NaN	NaN	NaN	NaN	NaN	NaN	NaN	NaN	NaN	NaN	NaN	NaN	NaN
NaN	NaN	NaN	NaN	NaN	NaN	NaN	NaN	NaN	NaN	NaN	NaN	NaN	NaN	NaN	NaN	NaN	NaN	NaN	NaN	NaN	NaN	NaN	NaN	NaN	-9.58002298995088	-5.03137606742312	-4.98839920139512	-5.72458002714734	-4.60982608657143	-7.08131186580639	-1.75487021913156	-2.97327424432641	-2.54703634978883	-7.65577057293367	NaN	NaN	NaN	NaN	NaN	NaN	NaN	NaN	NaN	NaN	NaN	NaN	NaN	NaN	NaN
NaN	NaN	NaN	NaN	NaN	NaN	NaN	NaN	NaN	NaN	NaN	NaN	NaN	NaN	NaN	NaN	NaN	NaN	NaN	NaN	NaN	NaN	NaN	NaN	NaN	-9.22032415208892	-4.78722223905565	-4.9197640646477	-5.59390409584831	-4.35685232397585	-6.92095956005633	-1.82924168750873	-3.20113826521414	-2.17810324828825	-7.46609275274518	NaN	NaN	NaN	NaN	NaN	NaN	NaN	NaN	NaN	NaN	NaN	NaN	NaN	NaN	NaN
NaN	NaN	NaN	NaN	NaN	NaN	NaN	NaN	NaN	NaN	NaN	NaN	NaN	NaN	NaN	NaN	NaN	NaN	NaN	NaN	NaN	NaN	NaN	NaN	NaN	-8.96081126678602	-4.87969578492725	-4.85049484818219	-5.48215108997048	-4.26699426737373	-6.88919817494314	-1.6521961310382	-2.94425543737479	-2.07484573033963	-7.65851934664247	NaN	NaN	NaN	NaN	NaN	NaN	NaN	NaN	NaN	NaN	NaN	NaN	NaN	NaN	NaN
NaN	NaN	NaN	NaN	NaN	NaN	NaN	NaN	NaN	NaN	NaN	NaN	NaN	NaN	NaN	NaN	NaN	NaN	NaN	NaN	NaN	NaN	NaN	NaN	NaN	-8.80837148700357	-4.78729120463391	-4.77389671933456	-5.49133186281628	-4.16678484805018	-6.67568018513221	-1.63084337349398	-2.83508287177739	-1.8636560783547	-7.39466928083568	NaN	NaN	NaN	NaN	NaN	NaN	NaN	NaN	NaN	NaN	NaN	NaN	NaN	NaN	NaN
NaN	NaN	NaN	NaN	NaN	NaN	NaN	NaN	NaN	NaN	NaN	NaN	NaN	NaN	NaN	NaN	NaN	NaN	NaN	NaN	NaN	NaN	NaN	NaN	NaN	-8.8231234242555	-4.66536296625298	-4.40238994964039	-5.07120281038932	-4.19584911886111	-6.73110569748607	-1.63357841622902	-2.37147807656958	-1.6608636923237	-7.49093794144063	NaN	NaN	NaN	NaN	NaN	NaN	NaN	NaN	NaN	NaN	NaN	NaN	NaN	NaN	NaN
NaN	NaN	NaN	NaN	NaN	NaN	NaN	NaN	NaN	NaN	NaN	NaN	NaN	NaN	NaN	NaN	NaN	NaN	NaN	NaN	NaN	NaN	NaN	NaN	NaN	-8.53596614372806	-4.35153036021901	-4.25266037655506	-4.69403042315724	-3.72767676251727	-6.51184944675128	-1.67108076221801	-2.38695816353569	-1.34271777199583	-7.30286231287561	NaN	NaN	NaN	NaN	NaN	NaN	NaN	NaN	NaN	NaN	NaN	NaN	NaN	NaN	NaN
NaN	NaN	NaN	NaN	NaN	NaN	NaN	NaN	NaN	NaN	NaN	NaN	NaN	NaN	NaN	NaN	NaN	NaN	NaN	NaN	NaN	NaN	NaN	NaN	NaN	-8.13376897023099	-4.09214556638107	-3.92121313854854	-4.36008087231328	-3.47355995977141	-6.53222217569759	-1.53262681298442	-1.9742594914747	-1.26324708076189	-7.00309309238762	NaN	NaN	NaN	NaN	NaN	NaN	NaN	NaN	NaN	NaN	NaN	NaN	NaN	NaN	NaN
NaN	NaN	NaN	NaN	NaN	NaN	NaN	NaN	NaN	NaN	NaN	NaN	NaN	NaN	NaN	NaN	NaN	NaN	NaN	NaN	NaN	NaN	NaN	NaN	NaN	-7.69499859319021	-3.75704188893668	-3.54452437889014	-4.12691586270404	-3.12093496268548	-6.23685323524261	-1.42323833147717	-1.77114702857711	-0.974669216921691	-6.46434375516256	NaN	NaN	NaN	NaN	NaN	NaN	NaN	NaN	NaN	NaN	NaN	NaN	NaN	NaN	NaN
NaN	NaN	NaN	NaN	NaN	NaN	NaN	NaN	NaN	NaN	NaN	NaN	NaN	NaN	NaN	NaN	NaN	NaN	NaN	NaN	NaN	NaN	NaN	NaN	NaN	-7.20130239412461	-3.31964909486423	-3.021456703656	-3.74704015547947	-2.74318895763922	-5.5903570476735	-1.24028108021945	-1.41238042645553	-0.629851675308376	-6.04035448621554	NaN	NaN	NaN	NaN	NaN	NaN	NaN	NaN	NaN	NaN	NaN	NaN	NaN	NaN	NaN
NaN	NaN	NaN	NaN	NaN	NaN	NaN	NaN	NaN	NaN	NaN	NaN	NaN	NaN	NaN	NaN	NaN	NaN	NaN	NaN	NaN	NaN	NaN	NaN	NaN	-6.94254179730268	-3.11391967446157	-2.55845649961343	-3.10830198750132	-2.4578043422546	-5.25529155451356	-1.01331188734788	-0.768863758889519	-0.423535454935517	-5.77968736675286	NaN	NaN	NaN	NaN	NaN	NaN	NaN	NaN	NaN	NaN	NaN	NaN	NaN	NaN	NaN
NaN	NaN	NaN	NaN	NaN	NaN	NaN	NaN	NaN	NaN	NaN	NaN	NaN	NaN	NaN	NaN	NaN	NaN	NaN	NaN	NaN	NaN	NaN	NaN	NaN	-6.53162976374776	-2.72505800793793	-2.29565176960029	-2.78260669611602	-2.01532036162827	-4.96245935853703	-0.833970561358619	-0.764457710498793	-0.0948439789827347	-5.5215326894556	NaN	NaN	NaN	NaN	NaN	NaN	NaN	NaN	NaN	NaN	NaN	NaN	NaN	NaN	NaN
NaN	NaN	NaN	NaN	NaN	NaN	NaN	NaN	NaN	NaN	NaN	NaN	NaN	NaN	NaN	NaN	NaN	NaN	NaN	NaN	NaN	NaN	NaN	NaN	NaN	-6.33252312108377	-2.67911589284711	-2.03171257516826	-2.59331299721701	-1.82318895763922	-4.71377453434596	-0.775074648132609	-0.317083029523515	-0	-5.49791820799451	NaN	NaN	NaN	NaN	NaN	NaN	NaN	NaN	NaN	NaN	NaN	NaN	NaN	NaN	NaN
NaN	NaN	NaN	NaN	NaN	NaN	NaN	NaN	NaN	NaN	NaN	NaN	NaN	NaN	NaN	NaN	NaN	NaN	NaN	NaN	NaN	NaN	NaN	NaN	NaN	-6.10424387673854	-2.45027702673372	-2.00655721292202	-2.73878790770543	-1.83235341888685	-5.05848172156868	-0.481457898633641	-0.469985336403499	-0.0181581135212764	-5.56370979757085	NaN	NaN	NaN	NaN	NaN	NaN	NaN	NaN	NaN	NaN	NaN	NaN	NaN	NaN	NaN
NaN	NaN	NaN	NaN	NaN	NaN	NaN	NaN	NaN	NaN	NaN	NaN	NaN	NaN	NaN	NaN	NaN	NaN	NaN	NaN	NaN	NaN	NaN	NaN	NaN	-6.21560982813263	-2.60244701428042	-2.50015583085623	-3.24226219061054	-2.12336927319144	-5.30086326374735	-0.485834855606411	-0.891074276558482	-0.252906781244162	-5.95108817360713	NaN	NaN	NaN	NaN	NaN	NaN	NaN	NaN	NaN	NaN	NaN	NaN	NaN	NaN	NaN
NaN	NaN	NaN	NaN	NaN	NaN	NaN	NaN	NaN	NaN	NaN	NaN	NaN	NaN	NaN	NaN	NaN	NaN	NaN	NaN	NaN	NaN	NaN	NaN	NaN	-6.82063543172027	-3.38269591167862	-3.16102293934535	-4.06200862367035	-2.61647754824324	-6.04863756063756	-0.36748516453875	-1.74662725802504	-0.691677816430293	-6.56769406524834	NaN	NaN	NaN	NaN	NaN	NaN	NaN	NaN	NaN	NaN	NaN	NaN	NaN	NaN	NaN
NaN	NaN	NaN	NaN	NaN	NaN	NaN	NaN	NaN	NaN	NaN	NaN	NaN	NaN	NaN	NaN	NaN	NaN	NaN	NaN	NaN	NaN	NaN	NaN	NaN	-7.53966770575487	-4.0704461728542	-3.75436708824263	-4.81278679737369	-3.5399917020646	-6.71900380084626	-0.774328000141118	-2.5271238060794	-1.2922235368971	-7.44974573292736	NaN	NaN	NaN	NaN	NaN	NaN	NaN	NaN	NaN	NaN	NaN	NaN	NaN	NaN	NaN
NaN	NaN	NaN	NaN	NaN	NaN	NaN	NaN	NaN	NaN	NaN	NaN	NaN	NaN	NaN	NaN	NaN	NaN	NaN	NaN	NaN	NaN	NaN	NaN	NaN	-8.35124093024044	-4.87097956084137	-4.80325841462216	-5.61804532704038	-4.54350784845378	-7.5407840153037	-1.07061865439285	-3.18427762125864	-2.1130824260229	-8.49244770786902	NaN	NaN	NaN	NaN	NaN	NaN	NaN	NaN	NaN	NaN	NaN	NaN	NaN	NaN	NaN
NaN	NaN	NaN	NaN	NaN	NaN	NaN	NaN	NaN	NaN	NaN	NaN	NaN	NaN	NaN	NaN	NaN	NaN	NaN	NaN	NaN	NaN	NaN	NaN	NaN	-9.14057631835774	-5.76581068447699	-5.30650686794677	-6.19353637403765	-5.32507736965639	-8.28658874360315	-1.36666233901122	-3.82580764285942	-2.79720473632867	-9.31330949762709	NaN	NaN	NaN	NaN	NaN	NaN	NaN	NaN	NaN	NaN	NaN	NaN	NaN	NaN	NaN
NaN	NaN	NaN	NaN	NaN	NaN	NaN	NaN	NaN	NaN	NaN	NaN	NaN	NaN	NaN	NaN	NaN	NaN	NaN	NaN	NaN	NaN	NaN	NaN	NaN	-9.76735683311813	-6.3035506577187	-6.05404565763251	-6.63118343003987	-5.64100487027573	-8.68445902052982	-1.96253135303362	-4.20242797458158	-3.38751984827856	-9.74332146010187	NaN	NaN	NaN	NaN	NaN	NaN	NaN	NaN	NaN	NaN	NaN	NaN	NaN	NaN	NaN
NaN	NaN	NaN	NaN	NaN	NaN	NaN	NaN	NaN	NaN	NaN	NaN	NaN	NaN	NaN	NaN	NaN	NaN	NaN	NaN	NaN	NaN	NaN	NaN	NaN	-10.0990172765752	-6.5078610497862	-5.99342363359804	-6.66918391403089	-5.92427934501368	-8.99899406532448	-2.36963361739641	-4.43640918596065	-3.88711076410934	-9.99988165392325	NaN	NaN	NaN	NaN	NaN	NaN	NaN	NaN	NaN	NaN	NaN	NaN	NaN	NaN	NaN
NaN	NaN	NaN	NaN	NaN	NaN	NaN	NaN	NaN	NaN	NaN	NaN	NaN	NaN	NaN	NaN	NaN	NaN	NaN	NaN	NaN	NaN	NaN	NaN	NaN	-10.262066396745	-6.70419856116286	-5.88909708458564	-6.47183313137364	-5.90494427678815	-9.09163408256546	-2.97243456076448	-4.55652538018387	-3.96794883348555	-10.039977572199	NaN	NaN	NaN	NaN	NaN	NaN	NaN	NaN	NaN	NaN	NaN	NaN	NaN	NaN	NaN
NaN	NaN	NaN	NaN	NaN	NaN	NaN	NaN	NaN	NaN	NaN	NaN	NaN	NaN	NaN	NaN	NaN	NaN	NaN	NaN	NaN	NaN	NaN	NaN	NaN	-10.1620744392783	-6.5727329724537	-5.63830469385455	-6.45677716067042	-5.58818112474105	-8.9107854707268	-3.15494633761254	-4.5060069018347	-3.96583143148438	-10.0843532453283	NaN	NaN	NaN	NaN	NaN	NaN	NaN	NaN	NaN	NaN	NaN	NaN	NaN	NaN	NaN
NaN	NaN	NaN	NaN	NaN	NaN	NaN	NaN	NaN	NaN	NaN	NaN	NaN	NaN	NaN	NaN	NaN	NaN	NaN	NaN	NaN	NaN	NaN	NaN	NaN	-10.2724591931148	-6.21734891633224	-5.56433540377336	-6.08981382025598	-5.52976627722685	-8.88202460253128	-3.51401318481473	-4.31226225493649	-3.99526993928778	-10.1693776553854	NaN	NaN	NaN	NaN	NaN	NaN	NaN	NaN	NaN	NaN	NaN	NaN	NaN	NaN	NaN
NaN	NaN	NaN	NaN	NaN	NaN	NaN	NaN	NaN	NaN	NaN	NaN	NaN	NaN	NaN	NaN	NaN	NaN	NaN	NaN	NaN	NaN	NaN	NaN	NaN	-10.0632641943551	-6.10041265576129	-5.38530840854171	-5.82507626321347	-5.174472741423	-8.46253442226225	-3.54324771926629	-4.11561733710992	-3.75194322244373	-10.231220836381	NaN	NaN	NaN	NaN	NaN	NaN	NaN	NaN	NaN	NaN	NaN	NaN	NaN	NaN	NaN
NaN	NaN	NaN	NaN	NaN	NaN	NaN	NaN	NaN	NaN	NaN	NaN	NaN	NaN	NaN	NaN	NaN	NaN	NaN	NaN	NaN	NaN	NaN	NaN	NaN	-9.83219680010854	-5.66922387378455	-4.95352801266087	-5.71185111782179	-4.84167288729355	-8.32744761352027	-3.70335787006751	-3.81006793126044	-3.55633871564726	-9.83708575847295	NaN	NaN	NaN	NaN	NaN	NaN	NaN	NaN	NaN	NaN	NaN	NaN	NaN	NaN	NaN
NaN	NaN	NaN	NaN	NaN	NaN	NaN	NaN	NaN	NaN	NaN	NaN	NaN	NaN	NaN	NaN	NaN	NaN	NaN	NaN	NaN	NaN	NaN	NaN	NaN	-9.53815588433638	-5.77042720529563	-4.96293528994296	-5.56770969863631	-4.58274063883474	-8.24783575883576	-3.76422292288739	-3.65525092528171	-3.31553743144099	-9.5014633449943	NaN	NaN	NaN	NaN	NaN	NaN	NaN	NaN	NaN	NaN	NaN	NaN	NaN	NaN	NaN
NaN	NaN	NaN	NaN	NaN	NaN	NaN	NaN	NaN	NaN	NaN	NaN	NaN	NaN	NaN	NaN	NaN	NaN	NaN	NaN	NaN	NaN	NaN	NaN	NaN	-9.61022027680916	-5.88248011225041	-4.62847313854854	-5.27604532704038	-4.82104184034299	-8.04895340589458	-3.99313504016064	-3.80361480298563	-3.03227267278786	-9.32614320784516	NaN	NaN	NaN	NaN	NaN	NaN	NaN	NaN	NaN	NaN	NaN	NaN	NaN	NaN	NaN
NaN	NaN	NaN	NaN	NaN	NaN	NaN	NaN	NaN	NaN	NaN	NaN	NaN	NaN	NaN	NaN	NaN	NaN	NaN	NaN	NaN	NaN	NaN	NaN	NaN	-9.6921051101823	NaN	-4.9261080486085	-5.42899068193802	-4.87615287516499	-8.00944997203372	-4.02296072043275	-3.68251029175724	-2.82738001638522	-9.10208503209243	NaN	NaN	NaN	NaN	NaN	NaN	NaN	NaN	NaN	NaN	NaN	NaN	NaN	NaN	NaN
NaN	NaN	NaN	NaN	NaN	NaN	NaN	NaN	NaN	NaN	NaN	NaN	NaN	NaN	NaN	NaN	NaN	NaN	NaN	NaN	NaN	NaN	NaN	NaN	NaN	-9.58725620522652	-6.05532027240915	-4.73872210120414	-5.42963838831766	-4.57568391392705	-7.81949782780128	-4.16209337349398	-3.32137081803159	-2.8129945038592	-8.85251134896064	NaN	NaN	NaN	NaN	NaN	NaN	NaN	NaN	NaN	NaN	NaN	NaN	NaN	NaN	NaN
NaN	NaN	NaN	NaN	NaN	NaN	NaN	NaN	NaN	NaN	NaN	NaN	NaN	NaN	NaN	NaN	NaN	NaN	NaN	NaN	NaN	NaN	NaN	NaN	NaN	-9.53426521850925	-5.8630942870077	-4.70513525458949	-5.20797666378253	-4.21598341491404	-7.59173826579955	-3.91307149020485	-3.25118671819401	-3.05993145468393	-8.38947247273775	NaN	NaN	NaN	NaN	NaN	NaN	NaN	NaN	NaN	NaN	NaN	NaN	NaN	NaN	NaN
NaN	NaN	NaN	NaN	NaN	NaN	NaN	NaN	NaN	NaN	NaN	NaN	NaN	NaN	NaN	NaN	NaN	NaN	NaN	NaN	NaN	NaN	NaN	NaN	NaN	-9.20425729729997	-5.63283557733027	-4.76380185827172	-4.61713870367882	-4.3567972050619	-7.20143871034665	-3.82987951807229	-3.27073290321854	-3.0908096030842	-8.49887230393865	NaN	NaN	NaN	NaN	NaN	NaN	NaN	NaN	NaN	NaN	NaN	NaN	NaN	NaN	NaN
NaN	NaN	NaN	NaN	NaN	NaN	NaN	NaN	NaN	NaN	NaN	NaN	NaN	NaN	NaN	NaN	NaN	NaN	NaN	NaN	NaN	NaN	NaN	NaN	NaN	-8.56309350163016	-5.42252065572278	NaN	NaN	-4.44739948395501	NaN	-3.61921846297143	-2.45376151705368	-2.79193748786644	NaN	-2.98324645137296	-4.56902414990638	-2.79359245159794	NaN	NaN	NaN	NaN	NaN	NaN	NaN	NaN	NaN	NaN	NaN	NaN
NaN	NaN	NaN	NaN	NaN	NaN	NaN	NaN	NaN	NaN	NaN	NaN	NaN	NaN	NaN	NaN	NaN	NaN	NaN	NaN	NaN	NaN	NaN	NaN	NaN	-8.55089626804777	NaN	-2.50396050316948	-3.97707548961153	NaN	-4.11406042843928	-3.80396579440181	-1.74496414609459	-2.62549438232233	-6.02152224660592	-2.70170527490237	-4.65857187534773	-1.32401805979256	-3.50091032294081	NaN	NaN	NaN	NaN	NaN	NaN	NaN	NaN	NaN	NaN	NaN
NaN	NaN	NaN	NaN	NaN	NaN	NaN	NaN	NaN	NaN	NaN	NaN	NaN	NaN	NaN	NaN	NaN	NaN	NaN	NaN	NaN	NaN	NaN	NaN	NaN	NaN	-6.14511026652114	-2.65083955076228	-3.92945073244579	-4.62774144382706	-3.52112147312147	-3.67767050697319	NaN	NaN	-4.62103190735862	-2.66913839510698	-4.47896639589568	-0.995885679812988	-2.66727116305176	NaN	NaN	NaN	NaN	NaN	NaN	NaN	NaN	NaN	NaN	NaN
NaN	NaN	NaN	NaN	NaN	NaN	NaN	NaN	NaN	NaN	NaN	NaN	NaN	NaN	NaN	NaN	NaN	NaN	NaN	NaN	NaN	NaN	NaN	NaN	NaN	-6.27716201465773	-6.27487725730473	-2.9833083033837	-4.12813629605818	-4.97464114181867	-3.42820980463729	-3.36944395658436	-1.19872525350072	-5.71852423630989	-3.82294056680162	-2.95674709075915	-4.7492783628833	-1.37569971466463	-2.61421123247252	-3.55197352325236	NaN	NaN	NaN	NaN	NaN	NaN	NaN	NaN	NaN	NaN
NaN	NaN	NaN	NaN	NaN	NaN	NaN	NaN	NaN	NaN	NaN	NaN	NaN	NaN	NaN	NaN	NaN	NaN	NaN	NaN	NaN	NaN	NaN	NaN	NaN	-6.35278074416542	-6.45823811679493	-3.64495415120677	-4.92984088796443	-5.33008808590821	-3.27023647227214	-3.00272826558031	-1.92000008635324	-6.64033382154784	-3.8325785758514	-3.76936734067356	-4.82843289526833	-2.09041312913	-2.82654239367325	-4.04600046629923	-5.0385309388033	-1.00737835230562	NaN	NaN	NaN	NaN	NaN	NaN	NaN	NaN
NaN	NaN	NaN	NaN	NaN	NaN	NaN	NaN	NaN	NaN	NaN	NaN	NaN	NaN	NaN	NaN	NaN	NaN	NaN	NaN	NaN	NaN	NaN	NaN	NaN	-6.72302310134667	-6.47611388432313	-4.36944441077836	-6.25550340049846	-5.72941760415696	-3.81437277094881	-3.05300764989554	-2.94918396909705	-7.29980885235053	-4.72143335526316	-4.93230979978925	-5.38143056701867	-3.75797671483615	-3.68877928828598	-4.48084655140692	-4.93542658461061	-1.54939767020804	NaN	NaN	NaN	NaN	NaN	NaN	NaN	NaN
NaN	NaN	NaN	NaN	NaN	NaN	NaN	NaN	NaN	NaN	NaN	NaN	NaN	NaN	NaN	NaN	NaN	NaN	NaN	NaN	NaN	NaN	NaN	NaN	NaN	-7.51248428439384	-7.5573219380144	-5.57704833643772	-7.83497499704187	-6.77643867257651	-4.85355331608767	NaN	-4.67946773269851	-8.04574489958266	-6.18711808159452	-6.10448349705972	-5.92320581195407	-5.15896835170248	-5.20072280785366	-4.67013455918375	-4.52168377071308	-1.95706849315068	NaN	NaN	NaN	NaN	NaN	NaN	NaN	NaN
NaN	NaN	NaN	NaN	NaN	NaN	NaN	NaN	NaN	NaN	NaN	NaN	NaN	NaN	NaN	NaN	NaN	NaN	NaN	NaN	NaN	NaN	NaN	NaN	NaN	-8.63160575273783	-8.76786394218011	-6.5277696209606	-8.89019510422656	-7.9475444019446	-6.05947726826972	NaN	-5.8808153069002	-8.55393955184992	-8.05074636755824	-6.94082090374805	-6.60750652328422	-6.27840587040714	-6.84029640364307	-5.31963111973204	-4.3438917443226	-2.54388764208686	NaN	NaN	NaN	NaN	NaN	NaN	NaN	NaN
NaN	NaN	NaN	NaN	NaN	NaN	NaN	NaN	NaN	NaN	NaN	NaN	NaN	NaN	NaN	NaN	NaN	NaN	NaN	NaN	NaN	NaN	NaN	NaN	NaN	-9.67262385228534	-9.71854914544484	-7.26680460551382	-9.63749572354467	-8.62921836940392	-6.74487976861571	-1.6172584678336	-6.36365857422332	-8.94580558055805	-8.98687418648143	-7.01757300145245	-7.126608273152	-6.97230371149026	-8.27614702507997	-5.93012380009901	-4.70944137414853	-3.55734246575342	NaN	NaN	NaN	NaN	NaN	NaN	NaN	NaN
-6.77099409237821	-11.7651369712221	-3.89789877971705	-7.36635217864585	-7.27790776938572	-5.64126194617825	-1.61365850031126	-6.95025429087312	-7.87106099355126	-10.0530677416578	-8.97955669115299	-8.95753058394386	-7.04381690536751	-5.39195251253052	NaN	NaN	NaN	NaN	NaN	NaN	NaN	NaN	NaN	NaN	NaN	-10.4659948930093	-10.2449387409692	-7.92913373080367	-10.1267980880149	-9.21400862977036	-7.61608354644637	-1.95964337349397	-6.75412183926312	-9.64285971743242	-9.87528445820434	-6.8838767034738	-7.87105752404464	-7.53951624161074	-9.11170455583541	-6.77650892279281	NaN	-4.99840794269197	-8.83030293106818	NaN	NaN	NaN	NaN	NaN	NaN	NaN
-6.40577975863371	-11.8880612323543	-3.6496235781846	-7.21304680813134	-7.03756964484604	NaN	-1.38014037889329	-6.50277600732023	-7.83630573406915	-9.78115222223301	-8.59886175849986	-8.53069086979146	-6.53467644694534	-5.61553483368408	NaN	NaN	NaN	NaN	NaN	NaN	NaN	NaN	NaN	NaN	NaN	-10.9248895723665	-10.3975923197946	-7.99472674085401	-10.0620833932756	-9.47925798927872	-8.01680434522319	-2.96998734236557	-6.31354917882423	-9.74094295643775	-9.96583459703045	-6.28944314781658	-8.13619258099726	-7.72658435729873	-9.19919011832097	NaN	-6.51972885976692	NaN	-8.98995988600918	-8.98694180847177	-7.65955587466024	-8.12581280564085	NaN	NaN	NaN	NaN
-6.11642148793327	-11.5222006034992	-3.44798865878884	-6.82263866513233	-6.52396660440581	-10.0823872100769	-1.39597957269635	-6.10128640832881	-7.66086665773453	-9.41868482439746	-8.24101294896123	-7.90872260202358	-6.34267384535961	-5.09757173535594	NaN	NaN	NaN	NaN	NaN	NaN	NaN	NaN	NaN	NaN	NaN	-10.7269111192638	-10.0144822454852	-7.45584952603593	-9.8352165457525	-8.90710200111748	-7.64309505745425	-4.09242991195551	-6.22899586908463	-9.5206334711141	-9.65407849541813	-6.44412278774543	-7.96182044994974	-7.74707544369226	-8.83055528730082	-5.90083576946542	-7.33541851629891	-6.23803051846714	-8.86371693093923	NaN	NaN	-8.19622923888081	-8.13249373794599	-5.18760436777971	-4.92041855982377	-6.21658812510032
-6.20342027617394	-10.8701600906175	-3.01125454820679	-6.79547291927598	-6.34283758036514	-9.97190752667812	-1.45723323656614	-6.21260587922115	-7.69486885299229	-9.13545064315999	-7.69895542247608	-7.90129999079338	-6.40378117667507	-4.56874760244115	NaN	NaN	NaN	NaN	NaN	NaN	NaN	NaN	NaN	NaN	NaN	-10.5304664595985	-9.70969149011536	-7.09176655172219	-9.5721826775056	-8.4933776368845	-7.4189622582905	-5.49777406656328	-6.02762160019122	-9.21132746607994	-9.42529552219106	-6.33376870590215	-7.69052158602929	-7.4573717254817	-8.51239643615256	-6.66664606012139	-7.92564546972961	-6.4237239199157	-8.7167466065776	-9.92363924400036	-7.19611839731338	-8.45907445438637	-8.38081027843942	-6.71300042313969	NaN	-6.19724203875472
-6.16666092455299	-10.7514067514315	-2.68237043774604	-6.39118147184019	-6.07527009451743	-9.75490692036398	-1.30303033860699	-6.01918453810392	-7.63931540901617	-8.63370149146965	-7.37051769511155	-7.44320743468687	-5.94092261258951	NaN	NaN	NaN	NaN	NaN	NaN	NaN	NaN	NaN	NaN	NaN	NaN	-10.0479074977883	-9.05748197931539	-6.22727638398464	-8.55768917784927	-7.88125347376825	-6.79975198365018	-6.44769956078494	-5.31161253921106	-9.22321288624331	-8.93170979757085	-5.64061233935495	-7.18547919416032	-6.75369878987329	-7.92459704391172	-6.96360413117655	-8.23107916854366	-6.62758886932623	-8.45192912173952	-10.1241494721898	-7.6071905216812	-8.27502682502937	-8.73605965450197	-8.06715492957746	-6.36453948287911	-6.30303240376031
-5.91853249562531	-10.5289216231943	-2.42605588890794	-6.32284479801138	-5.4890401357451	-9.66076388189446	-1.34410692036032	-5.81496783329254	-7.54719682388897	-8.16221835574961	-6.92486677437115	-6.97348514222806	-5.35811216800796	-3.5486807863087	NaN	NaN	NaN	NaN	NaN	NaN	NaN	NaN	NaN	NaN	NaN	-9.69201205266935	-8.50860617718721	-5.36699669875796	-7.86069135170583	-7.32753133759746	-6.31540718740719	-7.1280115150869	-4.62677664288367	-8.76629485872175	-8.22733179276316	-5.06740674002374	-6.76636754400131	-5.95938909745843	-7.08471969097054	-6.63710796068038	-8.125288154423	-6.50307918833785	-8.07824297732021	-10.1732374034462	-7.85484805233725	-7.89296763259896	-8.53366814766759	-8.86248072608312	-6.96622257328419	-6.2694495989682
-5.47899093322602	-10.2963497539408	-2.12341630080725	-5.83515738170988	-4.97463859134356	-9.19033063134785	-1.05534447652565	-5.5274935525602	-7.39435060124762	-7.80708426470312	-6.67729862663686	-6.61836779801632	-4.9890466346258	-2.98971427889055	NaN	NaN	NaN	NaN	NaN	NaN	NaN	NaN	NaN	NaN	NaN	-9.07413645732736	-7.85736606782961	-4.46923455986834	-7.00793676041532	-6.82336713135859	-6.03643035343035	-7.64617376996975	-3.88971657895676	-8.08346165941895	-7.41406605638332	-4.21510020204754	-6.25403306256235	-5.21853904534906	-6.24113606623707	-6.39726537901962	-8.09831224006082	-6.13630965070695	-7.47410684782094	-10.1283250435915	-7.64049429108253	-7.42453073575813	-8.2544682136291	-9.36790671711577	-7.23764402010977	-5.86594015530894
-4.99101829894521	-9.86220107750026	-1.69256275999329	-5.64605360289167	-4.60071049462857	-8.58299248546202	-0.541662755961672	-5.11751652337956	-6.83502507869771	-7.40415551711504	-6.38268196044894	-6.21404190440051	-4.50602749484953	-2.95005949750647	NaN	NaN	NaN	NaN	NaN	NaN	NaN	NaN	NaN	NaN	NaN	-8.54207932385944	-7.46339858607312	-3.99239138381275	-6.56808523610833	-6.44821098407094	-5.72120938520939	-7.38512908777969	-3.27554445580677	-7.47248123101934	-7.05876919387075	-3.67564431541772	-5.85782541228912	-4.74267762092108	-5.66275255404109	-6.23203605518475	-7.68175236137299	-5.6377581483231	-6.82227307545486	-9.88386781893457	-7.45619359178183	-6.98731335569585	-7.81528201116676	-9.34416463831533	-7.46515176830966	-5.74179179556318
-4.75637846539563	-9.80239463493633	-1.67740866273439	-5.22169500316051	-4.43279194670578	-8.59313550939664	-0.288320419104419	-4.88109674981969	-6.50998165628152	-7.07643340284227	-6.10716441425164	-6.02887663244834	-3.98980365933472	-2.7628450325222	-6.8062613550801	NaN	NaN	NaN	NaN	NaN	NaN	NaN	NaN	NaN	NaN	-7.9894689114769	-7.38934524478318	-3.63242851380209	-6.50666380598444	-6.23034816679634	-5.51404579018372	-7.08772649037709	-3.02592619077337	-7.01978062512134	-6.85171278487481	-3.7273044066584	-5.76912855805785	-4.53901316468767	-5.40144495412844	-5.60869274469069	-7.02683999810405	-5.20136700061337	-6.1436307673341	-9.42844857622261	-7.17439601643819	-6.39853795183968	-7.18194741088803	-9.15111282431431	-7.19853522695628	-5.21952947177533
-4.31845660561611	-9.60843959080604	-1.61276495945665	-4.88360392567824	-4.24920229790726	-8.49318159919741	-0	-4.56484972688731	-6.39421507826316	-6.946262498708	-6.00303040953684	-5.78360926302613	-3.70607537516069	-2.6888965721452	-6.43560124829812	NaN	NaN	NaN	NaN	NaN	NaN	NaN	NaN	NaN	NaN	-7.39904472597833	-6.74002674602409	-3.2686235899026	-6.29692713266472	-5.66122389213703	-5.04381606518149	-6.99709337349398	-3.06755897276092	-6.41318783685598	-6.36992185578291	-3.80958796238495	-5.13757300746593	-4.32481062095533	-4.98103556725921	-5.07822118776935	-6.31101018128643	-4.62592242573495	-5.65793032494944	-8.79865319640291	-6.67289927740056	-5.75151457391744	-6.46990973307181	-8.70706402048655	-6.78594645022856	-4.78996403159646
-4.20136556771722	-9.53514609324799	-3.61793609314988	-5.01582799387588	-4.16060956368164	-8.4336040740467	-2.01519957987106	-4.56199398525394	-6.06099510780999	-6.99662750956394	-5.91943861123513	-5.88334390496242	-3.44482067771457	-2.84720310252722	-6.23439363973849	NaN	NaN	NaN	NaN	NaN	NaN	NaN	NaN	NaN	NaN	-7.18631344504552	-6.80383760359061	-3.14566063854854	-6.03116589194752	-5.43741309557025	-4.90906264959206	-6.64407613211467	-3.19909222597779	-6.06270363458071	-6.33479925393933	-3.70403627922021	-4.74921824774753	-4.17438972998283	-4.80305426586933	-4.71434276999378	-5.92260212901465	-4.37893040851817	-5.3028611400022	-8.37300545596259	-6.49901424084583	-5.493467235401	-5.87975417417306	-8.22190543667685	-6.37479871175524	-4.44618473241599
-4.22276458816664	-9.81062072334055	-3.94308000676465	-4.95793560836377	-4.35862767104159	-8.60005579925171	-2.19791148726271	-4.75883901358047	-6.20074600144524	-6.96431098290944	-6.11573473743134	-5.96637001910174	-3.61685913925303	-3.1386738439536	-6.35757345672096	-2.36898419197984	NaN	NaN	NaN	NaN	NaN	NaN	NaN	NaN	NaN	-7.12107766014077	-6.9324962848823	-3.0167742968497	-5.85728252574229	-5.36228767008557	-5.03294102199365	-5.69015371832156	-3.08461334342551	-5.92663557762865	-6.53412651471198	-3.59577586313767	-4.83379716512645	-4.16701833116298	-4.86260044069491	-4.52310947090724	-5.42779464486434	-4.01972566507337	-5.32739111494023	-8.12623724404206	-6.20948889817036	-5.41626810784859	-5.47462428400332	-7.56550143413673	-5.57291809624351	-4.18766124248311
-4.40658450533902	-10.0816538317993	NaN	-5.24513615256952	-4.74007870240165	-8.96957410588786	NaN	-4.99355109397258	-6.47856606503213	-7.27445491612719	-6.34928081119104	-6.23082613108225	-3.88342644694534	-3.36953618798101	-6.3442553486862	-2.52055315122894	-5.61489314949924	NaN	NaN	NaN	NaN	NaN	NaN	NaN	NaN	-6.83529057855031	-6.76385924443438	-2.85340544028935	-5.65639245141594	-5.04316823225062	-4.71674112161178	-5.29213568118628	-2.89211637404567	-5.71160707833036	-6.23767896876751	-3.45429265815651	-4.5561827224263	-4.08664523879912	-4.68802621946796	-4.34038918052211	-5.14598516722527	-3.92617578928802	-4.95054800640262	-7.60316231870769	-5.92225286038208	-5.29675146669938	-5.09904985461019	-7.15152416034669	-5.18976612976613	-3.87368462129994
-4.67457209206568	-10.1835134062674	-6.72902416325233	-5.23463780970034	-5.07266708663966	-9.18231283249979	-4.14154597280675	-5.14005768567791	-6.75050472131015	-7.44423257682265	-6.64612322508141	-6.47081757106256	-4.16772632379263	-3.51731130900486	-6.59840825128518	-3.0508705067637	-5.88352037974115	NaN	NaN	NaN	NaN	NaN	NaN	NaN	NaN	-6.69910745457581	-6.38680633448544	-2.79031671396753	-5.86617856089757	-4.79045074299529	-4.38396150733875	-5.04725470612776	-2.87574953844406	-5.59465766068132	-6.01641867984879	-3.62757184617032	-4.33968818815637	-4.10622255058391	-4.53793344097055	-4.15949973557215	-5.05634384953972	-3.71915359953367	-4.7629679245385	-7.39834109610099	-5.76846802640112	-5.06532862915668	-4.90036621430683	-7.08771324697708	-4.8094074074074	-3.85196949036237
-4.93803695761084	-10.4213947958455	-7.11717808250381	-5.60196381331185	-5.2754463297375	-9.36969508707386	-4.42719134996464	-5.64378592239365	-7.07503302749648	-7.70745942806988	-6.93303134553087	-6.74328762599158	-4.39822727112116	-3.64575696302124	-6.64348502914513	NaN	-6.19337532460764	-0.117489399523795	NaN	NaN	NaN	NaN	NaN	NaN	NaN	-6.77839948997405	-6.2957050926949	-2.67652591379877	-5.95048790317527	-4.86645025429933	-4.30238716070491	-4.96235076265654	-2.85857209556608	-5.72286657704422	-5.97647990412464	-3.55073842040767	-4.18094957688289	-4.0439264725166	-4.43966092002082	-4.17763724585458	-4.99600470483517	-3.76304932382161	-4.7320291102533	-7.56996161462647	-5.57727943128614	-5.11398892366759	-4.80022813698353	-6.88700261770076	-4.76360904867353	-3.87622146510546
-5.198378763318	-10.7109631987985	-7.3660941664199	-5.75124614176785	-5.34553889630442	-9.60295249738211	-4.69311656846703	-5.91076856622887	-7.25148500236183	-7.91747116873921	-7.16970690046104	-6.71460802736858	-4.73447029511288	-3.93925838988566	-6.72876482115522	-3.31700540860465	-6.37191744935367	-0.247260116372665	NaN	NaN	NaN	NaN	NaN	NaN	NaN	-6.7649179699324	-6.25968467276437	-2.40583008677742	-6.01137281584749	-4.61955259400286	-4.46903229062767	-4.76136768235956	-2.75474501355718	-5.63389595172535	-6.04064104331625	-3.37314686823262	-4.21331311330767	-3.83280044463834	-4.37937974752097	-4.11390819604372	-4.97166760670333	-3.58086928996344	-4.62292323382805	-7.39610099736386	-5.66520734339334	-5.07675981418786	-4.78962192954997	-6.77231772027514	-4.60517744225061	-3.92655459966727
-5.45285336295571	-10.9452902178616	-7.57979353635689	-6.04692744794856	-5.44316689967717	-9.64595160135066	-5.16915920327774	-6.20684332013309	-7.38800708086317	-8.09601605260613	-7.29662784621759	-6.99082783169151	-4.81122723945254	-3.85790850165813	-6.96161978055858	-3.55880025125206	-6.39541513503978	-0.266430888484687	NaN	NaN	NaN	NaN	NaN	NaN	NaN	-6.57967810124934	-6.31394439107582	-2.54929281067969	-5.94124941301612	-4.72905722111227	-4.49310081907672	-4.81956635974152	-2.68424934973429	-5.49248062318571	-6.06896732265446	-3.30877581281814	-4.21311710411098	-3.74530836437289	-4.36821321771579	-4.19559111625851	-5.13946852998502	-3.70768297455969	-4.5722174076112	-7.26855384305936	-5.69011056715773	-5.09470421978227	-4.91340334958535	-6.56532815792392	-4.59668575792287	-3.83353285814908
-5.51290317577648	-10.965454582738	-7.561827377932	-6.27134844431214	-5.41941502676515	-9.59318694114532	-5.19840605760385	-6.45985934948293	-7.50426042609065	-8.19162670846421	-7.30117401329174	-7.17457785806745	-4.75865990779142	-3.98393066178916	-6.9068650590655	NaN	-6.43260313672721	-0.467824182132491	NaN	NaN	NaN	NaN	NaN	NaN	NaN	-6.49213234024428	-6.38242641165359	-2.59990559548417	-5.69873307862175	-4.48291336708804	-4.00837422037422	-4.81768449498931	-2.60636894518111	-5.47479500173291	-6.10603935151206	-3.26979056902002	-4.12265011682592	-3.45398043571819	-4.37457046020131	-4.15902614852302	-4.92169682315365	-3.74547216287545	-4.58157218191864	-7.13388438827908	-5.40592903782399	-4.98189146837438	-4.87415608297475	-6.31372955644314	-4.28535261288686	-3.67566249475775
-5.46290151702697	-11.0128518678058	-7.5185028214092	-6.04309149532101	-5.38810204516927	-9.63247122936481	-5.15378138805713	-6.36053243899413	-7.44013271103614	-7.89097103836112	-7.30467756173208	-7.23377429799117	-4.86069551474195	-3.93058699101005	-6.75386805045536	-5.20612367064662	-6.48832916412447	-0.567702540160182	NaN	NaN	NaN	NaN	NaN	NaN	NaN	-6.42653254176649	-6.22344283824445	-2.42607526998726	-5.69864299183082	-4.44710762677046	-3.8471627343126	-4.77308619091752	-2.62711709383665	-5.44177732389335	-5.99165466499012	-3.11775326481557	-3.89325779861061	-3.41266347704962	-4.47759157066979	-4.08012589512689	-4.82011923007754	-3.60500928871035	-4.5503864533209	-7.04897468673182	-5.34680018119967	-5.05538890274636	-4.75476306745369	-6.31376816999558	-4.33192991015164	-3.58192308127167
-5.3953377201331	-10.8450745437081	-7.39382707866894	-5.80694008622433	-5.31510393725153	-9.49124626721328	-5.06753466431429	-6.26987927665079	-7.33293204669681	-7.79790119747106	-7.24130946534653	-6.98360620019301	-4.90613335820814	-3.99199449875669	-6.67592185898515	-5.12014419766893	-6.58049731557213	-2.54496107741724	NaN	NaN	NaN	NaN	NaN	NaN	NaN	-6.1267374703353	-6.0690526140039	-2.46115650169702	-5.55109186735663	-4.34895166950363	-3.6981993951994	-4.62593376359864	-2.59178340957343	-5.33621751237624	-5.6923453066401	-2.90434829509552	-3.77543091202471	-3.30744983549349	-4.45605581143113	-3.90772292600594	-4.66964737962354	-3.55266118244572	-4.35858942500579	-6.90446000141714	-4.97370145566516	-4.9014729363598	-4.49195608297475	-6.22323105414494	-4.28619935371613	-3.47702393797386
-5.45423292455299	-10.8467689020399	-7.29183511573607	-5.76195866513234	-5.25899494004773	-9.39146884272997	-5.04759337029116	-6.32452332125639	-7.40113145683403	-7.86146524832426	-7.03073673195982	-6.93353124007821	-4.87318622231972	-4.02830680805561	-6.50638336914793	-5.3519565697503	-6.46606841353807	NaN	NaN	NaN	NaN	NaN	NaN	NaN	NaN	-6.00374428718916	-5.92241957002656	-2.48422465896557	-5.32144159462841	-4.08590634894357	-3.57426906150365	-4.41992415343826	-2.58316130314994	-5.18300837776085	-5.58108419104954	-2.90982819443808	-3.5736118832603	-3.25467633861963	-4.37587330441593	-3.92554010824296	-4.49790204208332	-3.623903444607	-4.27801192883937	-6.89310446586358	-4.71865598179034	-4.81815675988921	-4.20703535597598	-6.08711237638597	-4.28447081118939	-3.34125642671971
-5.28730276852462	-10.7205208251236	-7.11186882541225	-5.7025764641754	-5.20660970531467	-9.27275150306251	-4.99423603691549	-6.21436318732426	-7.31527158772769	-7.87716244821309	-6.9696035049976	-6.97302387522957	-4.92765758505275	-4.18956161722075	-6.60687039962278	NaN	-6.47238270613435	-4.92109869076858	-3.13343901184865	NaN	NaN	NaN	NaN	NaN	NaN	-5.75835344213453	-5.82368257430051	-2.32045733521228	-5.29351270123654	-4.02201248705098	-3.42015692671897	-4.409163984181	-2.56616289297506	-5.04048090523338	-5.41362507823613	-2.70916399998236	-3.42678133738983	-3.24076287477657	-4.22343647955217	-3.84927398521791	-4.49993186046229	-3.51189722243245	-4.01430894449901	-7.19482811606111	-4.73623756776954	-4.66470410760421	-4.30219892314528	-5.81763527892244	-4.11714984861681	-3.18609145943331
-5.11862945602152	-10.5843679517219	-7.05750455378534	-5.70692898771298	-5.27677191816043	-9.03655833689339	-4.77119290434489	-6.0783413814955	-7.19045691909396	-8.00249214984875	-6.79819376861868	-6.91041427364806	-4.9849252333531	-4.32728526436343	-6.39464898460515	-5.43827303390132	-6.5108427798582	-4.91648559659497	-5.45689364621184	NaN	NaN	NaN	NaN	NaN	NaN	-5.62381762391164	-5.71893290769735	-2.23138839278583	-4.97840357091022	-3.89063856324833	-3.37443470342678	-4.16550400697814	-2.58544413039127	-4.86767825828904	-5.29284825910931	-2.73803688351634	-3.42584639589568	-3.1896534940069	-4.04975454761694	-3.66905091968216	-4.21038921877218	-3.31197758405977	-3.92602044734751	-6.76583304216948	-4.48642382867296	-4.65035145298385	-3.97079138667401	-5.53899412555736	-3.93517439769867	-3.11667015616983
-4.94725769874654	-10.5733830478182	-6.97678347710921	-5.57453951063579	-5.26144887324973	-8.95515524806775	-4.62714151726614	-5.97123351570867	-7.09766300236183	-8.14111673323903	-6.78138847837868	-6.80525678059584	-5.089817870303	-4.49188789467685	-6.35813981229176	-5.34734662455066	-6.4438506529963	-2.80098069603064	NaN	NaN	NaN	NaN	NaN	NaN	NaN	-5.52965593784684	-5.59229203744706	-2.27017026648587	-4.79622272591577	-3.89785326859328	-3.39675674215446	-4.20768547875713	-2.600873175879	-4.96784115368058	-5.27540210526316	-2.81590420538365	-3.42798092103535	-3.14890697532879	-4.12631521544607	-3.59702436611403	-4.12177224820644	-3.38790485678705	-3.71877635285932	-6.83066357562071	-4.30120958964878	-4.62722763445832	-3.95508028083867	-5.32407439266471	-3.66136485421592	-3.11019894334064
-4.96637206144394	-10.5239286038358	-6.94361357009315	-5.48674893129203	-5.14048030620602	-8.8524865759605	-4.66506143501333	-5.96170562183445	-6.97596183942254	-7.87767409420938	-6.76828997203418	-6.52995105877857	-4.97710283034455	-4.5410777848403	-6.2756638128512	-5.16970824261275	-6.19235426064956	-4.78097853958618	-7.64990583340256	-1.11367789241451	NaN	NaN	NaN	NaN	NaN	-5.4454623368317	-5.4316816718904	-1.92286804300714	-4.62728215853016	-3.54919932033352	-3.11475314265676	-3.92837146338162	-2.49468642975688	-4.69876073641384	-5.10770518340049	-2.64344410599751	-3.14854749825789	-3.00968152462961	-3.93963189876276	-3.149622418233	-3.91523116481522	-3.08076680725894	-3.74781170100767	-6.76750545596259	-4.13979677887606	-4.34317267297087	-3.75047787683785	-5.12065204416938	-3.53603067314914	-2.98309587105124
-5.14060760152362	-10.4507555115305	-6.71599654591959	-5.31189515141847	-4.9761663841004	-8.88075069601182	-4.6196006277396	-5.93395709652838	-6.9606879435383	-7.80557585028928	-6.7821898788156	-6.46735354832283	-5.01717014360942	-4.46325850043592	-6.36897570045033	-5.23375360343749	-6.10972752221673	-2.83676122038028	-7.51497022769487	-1.12148694962477	-2.1571215377918	NaN	NaN	NaN	NaN	-5.25830204709768	-5.22800645483986	-1.84368913854854	-4.69983661114745	-3.43517193636262	-3.0012972972973	-4.0731161007667	-2.68101300772295	-4.6736645063975	-4.96558029010912	-2.86737001391141	-3.2201591105531	-2.88351505934473	-3.8888455782708	-3.13506696246291	-3.69700087179926	-3.03719094213028	-3.63975515358615	-6.80432631657998	-4.15318390470006	-4.35442694705499	-3.53544286363615	-5.02340674555809	-3.53969606720122	-2.93613749489099
-4.86193799461668	-10.5738279044086	-6.83897531977764	-5.37436046964361	-5.06434892064202	-8.85072580867424	-4.55913480254312	-5.91790395122866	-6.97480559059712	-7.8460606311213	-6.68723071492209	-6.52721397964842	-4.85190510548192	-4.59457233626588	-6.39291835196827	-5.24149126844301	-6.0643595508648	-2.9104206820936	-7.48199738952734	-1.18487400850499	-0	-0	NaN	NaN	NaN	-5.04470807801628	-5.05427876461964	-1.74582205071615	-4.63522717399272	-3.43324783064174	-2.78210492686186	-3.89692584772078	-2.63637761398274	-4.69319204431457	-4.94622762409483	-2.52329921745124	-3.06221689423455	-2.80374834352157	-3.80863279441882	-3.35147299973816	-3.53625617392679	-3.1857970395605	-3.55805760963901	-6.4052322600863	-3.97413290308882	-4.46472738836126	-3.45400481355925	-4.89935726420781	-3.28803240740741	-2.90595801301989
-5.02466282858954	-10.7910847504328	-7.06954107245504	-5.43584000741422	-5.1740407970916	-8.90045926277418	-4.54687832951798	-5.89357591043003	-7.02207340540366	-7.98148908457346	-6.7639431849727	-6.76223029794976	-4.80954440469182	-4.65602380242867	-6.24828216432866	-5.34727861298312	-5.98920274903013	NaN	-7.57922855617061	-1.19141086120011	-2.24667536138182	-1.92782657879205	NaN	NaN	NaN	-5.0067673663685	-4.87866687349863	-1.51391003175242	-4.47853117659772	-3.38939752675805	-2.64151930313955	-3.86338517951404	-2.48855772258728	-4.53211174100491	-4.82577623921235	-2.39684153989381	-2.84272619738452	-2.71025392974107	-3.69025657751408	-3.22915172096695	-3.50191247384223	-3.07252577958285	-3.50000645606853	-6.2545629027711	-3.82651182684626	-4.13604109536402	-3.41481914645708	-4.7693972098625	-3.14654944744554	-2.86145686380057
-5.07978779022463	-10.7269105953046	-6.94423729988218	-5.42753018112677	-5.23255713661694	-8.82804779009839	-4.55142810263199	-5.91377481893247	-7.21642206665308	-7.9935518477157	-6.83628074528309	-6.70660086817272	-4.91972650415358	-4.7023095483871	-6.48932123138405	-5.6388068912614	-6.16980669221435	-5.20216056541515	-7.54170546152586	-1.23442106746313	-2.24801120054449	-1.98085074425934	NaN	NaN	NaN	-4.90465786191897	-4.80006467486604	-1.48467556769833	-4.44165896752651	-3.37518895763922	-2.70416124243542	-3.77063611960797	-2.43026000703828	-4.42362376237624	-4.74238717989003	-2.32680750129094	-2.68316396674588	-2.4210477524021	-3.47157443898115	-3.07887076898133	-3.36599115195225	-2.88468918280586	-3.33921675515112	-6.27744144212176	-3.71002335218536	-4.08080480718272	-3.29471099218654	-4.75397403686016	-3.03343199757134	-2.72087294509599
-5.1323643013757	-10.6376063085864	-6.92050284849824	-5.34486196610321	-5.25050166096459	-8.92558363658607	-4.65305536375427	-5.92411296821537	-7.21324093121559	-7.98661746990791	-6.76141013724606	-6.67414622889937	-4.94976232859744	-4.87377147046502	-6.43554436735241	-5.823634773225	-6.24231818315814	-5.20379866323365	-7.4741211576026	-1.40760162523078	-2.2679647256439	-1.90919705206279	NaN	NaN	NaN	-4.6616440017816	-4.55256559135552	-1.41226235817846	-4.25864442613948	-3.07498751879029	-2.54105867877297	-3.60533749114103	-2.32289679466198	-4.25872708987186	-4.39291203903799	-2.22847605289099	-2.48791271418547	-2.4671253772174	-3.30675655557862	-2.70559955387786	-3.33850737639096	-2.58387785769918	-3.25877380698817	-6.36414734785448	-3.558936053562	-3.83591044584339	-3.16919946159646	-4.49814608001994	-2.84774639045826	-2.5320932944779
-5.0641449306459	-10.8532338930828	-6.85264306775553	-5.21577525751192	-5.26688575114467	-8.98598424468339	-4.84287232801761	-5.945418283743	-7.2373218749487	-8.0503864229765	-6.80111691791263	-6.555541681551	-5.00730085685879	-5.08940104234358	-6.50095962603544	-3.59761194631646	-6.30297456471794	-5.25699041232854	-7.46895108010565	-1.35674640465828	NaN	-2.14351719378703	NaN	NaN	NaN	-4.4144502978132	-4.27451203535207	-1.44160604994094	-4.16858990900552	-2.88636828418581	-2.49661642496086	-3.64512202147419	-2.35522578278795	-4.1688748483884	-4.29901834142552	-2.20420622711382	-2.40642608518431	-2.30455388866956	-3.23315169097055	-2.74835652540506	-3.40261991891591	-2.60172253790112	-3.16912154075348	-6.22478854733748	-3.46817454186623	-3.88621243215812	-3.15509213544452	-4.31466161605592	-2.95549814464748	-2.56263650077246
-5.09725128599877	-11.1084554431778	-6.91207666679065	-5.34995603468201	-5.14186896457393	-9.15134145419494	-4.82941998855479	-5.9218648246235	-7.25255024485606	-8.15765536799879	-6.77024489862495	-6.56418065992192	-4.90681034022597	-4.9986935483871	-6.1966314601033	NaN	-6.25428592687391	-5.15938837650589	-7.52002091893911	-1.46091782633467	-6.42839665653495	-2.08397363761558	NaN	NaN	NaN	-4.37800820274684	-4.27808819429246	-1.41062938854854	-4.12588388673126	-2.93818088009479	-2.48053438897275	-3.64624337349397	-2.34151424432641	-4.02709878354474	-4.15095832268684	-2.19607833337047	-2.42529092419757	-2.31126750711942	-3.17813509048629	-2.71303993543588	-3.26505599299175	-2.63056726061165	-3.22997962536533	-6.08836979704786	-3.5026453794308	-3.79201681292682	-3.13014081626348	-4.2330668041107	-2.74599585836983	-2.59036076938375
-5.27465371994204	-11.1813182158866	-7.05701860652316	-5.55645627519523	-5.21005813314754	-9.00845160135066	-5.06224598646112	-5.95162952405307	-7.25344052383422	-8.17851384679921	-6.74522489391796	-6.69660176665007	-4.97033153447269	-5.27505175734232	-6.41294461274681	-6.08138944562027	-6.44179592312724	-5.07575896474119	-7.63612649078662	-1.51030227578308	-6.47760061522687	-2.28891820346315	NaN	NaN	NaN	-4.35049662930312	-4.25220683810535	-1.46692298657285	-4.11275485925745	-2.74937680294309	-2.19832644206557	-3.62533612711716	-2.20796984278201	-3.99242570255409	-4.10533568459895	-1.96070410013435	-2.366441214882	-2.2410947781961	-3.1902844810172	-2.56769117284775	-3.24280466925396	-2.60898481114232	-3.17442899484823	-6.14594342122313	-3.37804294051616	-3.66425888808693	-2.98531416109689	-4.18583594418161	-2.74216150576806	-2.47225293274962
-5.45697855373232	-11.2500836190333	-7.25129121956345	-5.50072734180355	-5.2379244780738	-9.18100252148645	-5.32470656083893	-6.02267575500736	-7.49363387876633	-8.14008178721491	-6.71712817351774	-6.78494715198281	-4.99608328925011	-5.18683539235873	-6.24115518664103	-3.90791420682747	-6.31242175671706	-5.5987350290742	-7.81019738952735	-1.44141464929631	-6.45711745030429	-2.19983460018243	NaN	NaN	NaN	-4.10609207178791	-4.21597799643582	-1.12142146681601	-3.94721298923212	-2.70794420239446	-2.14471847018381	-3.65149780286349	-2.10703598345685	-3.90951055482907	-3.96175762830632	-2.01290506865479	-2.20573775702865	-2.09406172423622	-3.0778250924304	-2.45212980277354	-3.33335410242553	-2.59404926238145	-2.98420531820752	-6.12164678612886	-3.46464097262185	-3.51962380600999	-3.14725884510092	-4.20044064386318	-2.7030874074074	-2.46999127821918
-5.29526437282885	-11.0627291103556	-7.12338242738595	-5.61850751759135	-5.18595038951032	-9.1029582044321	-5.18732222760329	-6.06113983567107	-7.29337524626427	-8.06781837563922	-6.60361199069216	-6.82218588640275	-5.16391928835503	-5.3629960693955	-6.34105369457777	NaN	-6.28863650357401	-5.36513432706003	-7.66766717744251	-1.39241997562605	-6.25709173271071	NaN	NaN	NaN	NaN	-4.065555749916	-4.16381170040261	-1.11037860383658	-4.06741031079246	-2.67934832018902	-2.13985139547016	-3.66893428258488	-2.16160836197347	-3.83934681509064	-3.91111722154223	-2.10876932718996	-2.17973298522283	-2.04716701084151	-3.00960522991626	-2.27271402128644	-3.17459608333619	-2.42371261305845	-2.79726948239459	-6.0003209555692	-3.43674939927573	-3.47837278482378	-3.06660462128992	-4.2424093590601	-2.76508804969108	-2.38692515925527
-5.38365013318608	-11.0546525928394	-7.0811603012089	-5.62048084108935	-5.34539724375564	-8.83796565801659	-5.2284129169865	-6.11023810356281	-7.19040592647904	-8.21263606429644	-6.67318811881188	-6.83136683878371	-5.250725504595	-5.36466121582359	-6.44660675449259	-3.79764513727077	-6.36050143303203	-5.62717344061473	-7.78134846774605	-1.52776305073669	-6.50026769600132	-4.18163178172429	NaN	NaN	NaN	-3.99205427702321	-4.14173608476051	-1.0172137682337	-3.97315013634648	-2.60667462766245	-2.04446039226685	-3.50181014086558	-2.2249550338001	-3.76825767679779	-3.8963049540579	-2.11926294862342	-2.18821307781788	-2.0121966978845	-2.82016409800957	-2.22203913013985	-3.00776791150801	-2.47804962522616	-2.74296556082597	-5.79332616506815	-3.18283138172483	-3.42282160118922	-2.8756232278815	-4.10074123485564	-2.72874188131673	-2.28727009315425
-5.49780754109434	-11.1654752923185	-7.00011538547544	-5.74300672544762	-5.39172537483034	-8.90684687411371	-5.35518927438707	-6.14009362451127	-7.3406795751101	-8.23357009644589	-6.76750999639578	-6.86251611944696	-5.23215955505345	-5.33260904134484	-6.37971245082252	NaN	-6.4699021568252	-5.67194698430109	-7.65225517955405	-1.56535492330978	-6.66524074196153	-4.28423938994225	NaN	NaN	NaN	-3.95379180721787	-4.09399781641946	-1.04328212731259	-3.91242575666185	-2.44662714344756	-1.8212184303159	-3.44247372661193	-2.33472354665199	-3.73650584507149	-3.77671717375631	-2.09333310014035	-2.12962645781518	-2.00646554288797	-2.87647545255995	-1.99271039547063	-3.00355528451237	-2.35337381311984	-2.71547266021745	-5.57391454687168	-3.08406922082568	-3.27645694286563	-2.69863588048971	-4.06869166855577	-2.48142372653705	-2.23899169269832
-5.5542197480824	-11.157955020391	-6.99242216586089	-5.92919507048606	-5.47766936377552	-8.8544645631294	-5.50548298068077	-6.32950854671385	-7.51578039035597	-8.37293755934014	-6.9517569136224	-7.04372995935108	-5.39508370500985	-5.37009972773902	-6.47090557295289	-3.91917695662427	-6.45194344983875	-5.67963496474119	-7.67597986322064	-1.54448884411551	-6.73199170715363	-4.43232021242045	NaN	NaN	NaN	-3.80018753744527	-4.02528259025679	-0.975843891872026	-3.83722775947282	-2.41424317450669	-1.69666334504265	-3.4269694303733	-2.35473777373818	-3.68251349621654	-3.85692787845904	-2.08213876471745	-1.84666655141668	-2.07218812130999	-2.69473382653795	-2.00486518407714	-2.89388659806788	-2.33954496813202	-2.52636648961854	-5.54580421757249	-3.10414662703355	-3.07895470151098	-2.73644290178475	-3.97338338087389	-2.46780941745766	-2.19671644292401
-5.80827605851389	-11.3892591168948	-7.14261542462937	-5.86472899993966	-5.47197871774911	-8.98838858242628	-5.5520564072542	-6.53089644466254	-7.65931765617948	-8.37483693492189	-7.02014964855264	-7.13832145814808	-5.38386809010472	-5.44796243056232	-6.78816679533746	NaN	-6.72419486221093	-5.72315754294024	-7.80267026958846	-1.62701285619528	-6.79563272850547	-4.4928961505301	NaN	NaN	NaN	-3.62419892130212	-3.69978272074264	-0.990536175797823	-3.96379921252285	-2.19414914499285	-1.64271683207724	-3.40379604066152	-2.39111485641516	-3.73086298971651	-3.68163682065318	-1.91874904958539	-1.83224205527775	-2.06006545509389	-2.68398361900653	-1.98927585874227	-2.95637092743482	-2.23332459071166	-2.42629940261689	-5.59891170596259	-2.99207271266095	-3.03051193173324	-2.7683858357689	-3.99726679860884	-2.47711581221015	-2.15814062886853
-6.11550974513912	-11.5567481275999	-7.41688612702152	-6.08514515863883	-5.39827459568822	-9.08636245975125	-5.77664177896403	-6.66177055371143	-7.96800621237574	-8.6023864229765	-6.96199508025337	-7.35345651513617	-5.34202008557684	-5.45924141289372	-6.73862062586712	-6.38546476435188	-6.73946450774298	-5.77674108182218	-8.16738091893911	-2.00837895711557	-6.88244519914827	-4.80228765532401	NaN	NaN	NaN	-3.45711624224832	-3.5802297193802	-0.870452382432899	-3.74951282258642	-2.06940926001503	-1.58601425024726	-3.19700173126523	-2.22948653070055	-3.70071467146715	-3.66271037593985	-1.86176592113269	-1.89578706010232	-1.85067149179745	-2.70981888859313	-1.9582437278004	-2.86266753193385	-2.18754439676514	-2.50557410811229	-5.52038854811796	-2.86459388575537	-2.96791273106963	-2.67785304254709	-3.86087468350774	-2.31953122512022	-2.24682361381384
-6.11022522003862	-11.6584681372507	-7.54067189638224	-6.13640789590156	-5.53507738662266	-9.00086928684544	-5.71867087652877	-6.70835288736567	-8.07065744003496	-8.64650598819389	-7.01310775897534	-7.34084134858763	-5.43665284554674	-5.47185483870968	-6.65834251145816	-4.4665932176468	-6.75746961356267	-5.78404367811698	-8.24958613633041	-1.81152637726299	-6.93428195371952	-4.81495556186537	NaN	NaN	NaN	-3.50881033538922	-3.66189026333905	-1.05923263221943	-3.96416634078769	-2.0362020580759	-1.44907958830472	-3.2113561940068	-2.1458633352355	-3.56379586920116	-3.6172592481203	-1.8947062131918	-1.87710381383879	-1.94817166761971	-2.725104997093	-1.83890551064814	-2.8730136462031	-2.13986276594646	-2.61300539701361	-5.44805808754154	-2.93457593677345	-2.86522934993845	-2.55643600544285	-3.88884087999069	-2.19567631497043	-2.17210573246722
-6.1419757393678	-11.4901139090958	-7.57658782706193	-6.10369565995099	-5.54656262735133	-8.94016057205328	-5.89106192804919	-6.83423650815152	-7.98843332638418	-8.57187794840023	-7.00202101042282	-7.41973019267907	-5.64515773761779	-5.45166764165134	-6.70223847564324	NaN	-6.63917831666684	-5.83976736168775	-8.2364808492527	-1.96491198561235	-7.01868728281412	-2.89345548993097	NaN	NaN	NaN	-3.50206411911372	-3.52173611688618	-0.977223138548539	-4.08800002667929	-1.98060373036649	-1.31784200449849	-3.0948093791597	-2.24144211810553	-3.52820137970476	-3.52344925654017	-2.03275494984559	-1.62329390122617	-2.01929433473713	-2.76509270301874	-2.01686120147901	-2.8956184146634	-2.12193030592929	-2.45165720234554	-5.43126919222632	-3.0153005555113	-2.8453942818539	-2.53480270804566	-3.73389148505738	-2.15846268378932	-2.28588088860879
-6.25685219972077	-11.5233917467189	-7.67171691371665	-6.16456935820164	-5.46699032268359	-8.75658512179974	-5.90898003372596	-6.88548134680605	-8.09766688247083	-8.65054858513866	-7.02966406605325	-7.39429490895914	-5.62468001837391	-5.56516660227931	-6.66117318834888	-6.51492340689245	-6.72615609992857	-5.92038842151242	-8.24994226725372	-2.02068828834461	-7.12386316005285	NaN	NaN	NaN	NaN	-3.58082901727817	-3.63837428700769	-0.918817728486513	-4.16109756777952	-2.02793520495873	-1.35144463832836	-3.25781029819489	-2.18915060796278	-3.64983323152975	-3.74780369046791	-1.96172238720184	-1.55032776928624	-1.88876957494407	-2.86123099531837	-2.0398587934044	-2.89274924507287	-2.35851342707139	-2.39325708646755	-5.39185886270725	-3.0581849069183	-3.037242634338	-2.53692079744825	-3.82621730646518	-2.15603831213119	-2.26591313560708
-6.27038240106305	-11.5246276919817	-7.65990973214913	-6.39042583354689	-5.59464526501713	-8.80551335539305	-5.98702144221923	-6.96542974637481	-8.2398220482837	-8.70160936952148	-7.09683014379176	-7.52265560689965	-5.65348693081631	-5.57701424809555	-6.61966705780832	-6.58291486512931	-6.78516780954279	-6.07551494597653	-8.15569875215365	-2.12776713650375	-7.14532415115089	-4.93778433511273	NaN	NaN	NaN	-3.55476364747467	-3.6892045681901	-0.996367875390642	-4.0689111590752	-2.11637953579768	-1.41741640399705	-3.1212034842973	-2.21408567289784	-3.60718420193668	-3.60575171965905	-1.83870466814929	-1.59481862519504	-1.66748922174319	-2.73031957174551	-1.92575497691784	-2.86710674990305	-2.32959258953623	-2.38713044496144	-5.56036405654568	-2.89850206742024	-3.06143932291443	-2.46221672228942	-3.65902811319701	-2.23891016114462	-2.1880658345529
-6.20492729169035	-11.6561998384282	-7.62693005088682	-6.25684609547289	-5.56052560617794	-8.91304402172758	-6.11543558731584	-6.96546351686756	-8.27933915507449	-8.72010834811019	-7.09252580577207	-7.41829793903958	-5.57618026050466	-5.68427744100455	-6.68793125889606	-4.32071152130128	-6.87149031567973	-6.19972791949938	-8.26459645850746	-0	-7.19665812200675	-4.97864807980625	NaN	NaN	NaN	-3.39019824674901	-3.50174887264306	-0.875895605812494	-3.96048298140493	-1.96190537554967	-1.31687942695803	-3.04222412663205	-2.21229210634309	-3.53606306873462	-3.41208693016588	-2.12140573755935	-1.39481682082486	-1.61242660484277	-2.6207870593916	-1.99816330651449	-2.86190648984942	-2.30280144769614	-2.35665019780441	-5.42373797218465	-2.83903974562798	-3.027486431413	-2.45209078006366	-3.64959242957746	-2.16108989513245	-2.05709200806784
-6.37975056598725	-11.6887208517103	-7.65972113029797	-6.24701579716013	-5.69214001659166	-8.86153733588066	-6.14728917712112	-7.11975703346089	-8.29251582427964	-8.85791106848629	-7.26506289097245	-7.40367207754124	-5.64982067771457	-5.70953818733677	-6.89611005277487	NaN	-6.89946106596496	-6.12592166066595	-8.42812481504301	NaN	-7.25080278354272	-5.16515310346133	NaN	NaN	NaN	-3.46403597738044	-3.47974530359025	-0.901795485285518	-3.84376347375853	-1.96423868139612	-1.36169088251067	-3.18528857431086	-2.36137680696063	-3.65442151518523	-3.36386639097744	-2.10061967652509	-1.42740882871039	-1.4815263059424	-2.59943745633367	-2.13450749954731	-2.84574691769224	-2.399807988949	-2.50385052990794	-5.58243211369869	-2.91255932787341	-3.28729572945479	-2.45284948626078	-3.54728146282472	-2.39830561100022	-2.22016246427898
-6.41041673850648	-11.7785610868311	-7.66499436185086	-6.31327479581779	-5.80039484449111	-8.90371300790053	-6.18215617050465	-7.11949714391529	-8.29881563686282	-8.93841857300999	-7.30219968383393	-7.55111638833326	-5.71591191206162	-5.65621886484279	-7.0127187639393	-6.35456411995517	-6.82020029814508	-5.98629646474119	-8.42690751687725	-2.24033588836818	-7.30291403105233	-5.14033105051855	NaN	NaN	NaN	-3.4462154239579	-3.46899497666287	-0.791079199154601	-3.73152985604206	-2.03217131856188	-1.26746206363743	-3.11709762230431	-2.39996585722964	-3.66956917875133	-3.26077179454661	-1.90009943059829	-1.37830019380509	-1.37886971800559	-2.57666437540252	-1.82693862021692	-2.81915958039277	-2.16883616284978	-2.50998857533681	-5.50784828369079	-2.71934354309634	-3.19773217633898	-2.33430593757461	-3.5981973614964	-2.50423157471957	-1.91745689305241
-6.27523554147504	-11.6763292054101	-7.60050994380745	-6.29865535319395	-5.82849922623491	-8.92230853738646	-6.16848673537414	-6.95389555127784	-8.14380105860774	-8.90504948116324	-7.21074728197766	-7.69197549155214	-5.58946403435793	-5.68773930002108	-6.92689137046608	-6.36887290692371	-6.82570502619343	-6.04281548648032	-8.36875561281666	-2.23207540465482	-7.14870531138376	-5.08309809498147	NaN	NaN	NaN	-3.30092762870843	-3.42339756815133	-0.773958287063389	-3.81927157390581	-1.85959543775704	-1.14794763254887	-3.17479241807996	-2.55732482928463	-3.46539527154408	-3.28925359041167	-1.93772815158277	-1.1891286626545	-1.48470555267546	-2.55480918249597	-1.78039456780563	-2.8054645898297	-2.09624479780513	-2.44485837256756	-5.34944881940942	-2.68342935601759	-2.77643268868179	-2.43214943109005	-3.59220165854943	-2.65733036580494	-1.63162950180464
-6.35983419187972	-11.6894549225129	-7.58369764402338	-6.55876607825975	-5.82130102851375	-9.0243023213699	-6.22198454807889	-7.16639161707633	-8.23800915379787	-8.92502838194407	-7.375464162039	-7.80757275056179	-5.71493787353814	-5.62924113257451	-6.95565378324938	-4.23723564474798	-6.87637474328828	-5.93705418386469	-8.3844187391026	-1.95693693444775	-7.14242263056093	-5.25446001468534	NaN	NaN	NaN	-3.24311657411984	-3.2199742870077	-0.708779887014796	-3.78225248474754	-1.77152794069006	-1.17026205365648	-2.99826852319457	-2.4358668536353	-3.46402289469728	-3.14589070461169	-1.83850119894128	-1.1676567402576	-1.50701518897916	-2.37635405485563	-1.69037674317993	-2.62452615326626	-1.90368212951432	-2.31859307656146	-5.28561606933268	-2.75008170818447	-2.65739899141311	-2.17729214792757	-3.70471614772538	-2.62142200594755	-1.68716280524811
-6.48281199914212	-11.9133669902862	-7.84171077822036	-6.55884477200256	-5.92530417458287	-9.14333614130817	-6.20007260641944	-7.25077935815955	-8.24339648096105	-8.95738107538292	-7.60862843057602	-7.79660043736903	-5.74147619610922	-5.93706948823672	-7.12410467236724	-4.47717865525542	-7.10560812550929	-5.87502175543886	-8.36834306659012	-2.14612363879943	-7.15141969800961	-5.45467919134545	NaN	NaN	NaN	-3.2129959288268	-3.22642679872906	-0.635423633598042	-3.6855598976736	-1.65797626351363	-1.14850684636892	-2.90246392685366	-2.39986475979033	-3.37000569256104	-2.99836265629635	-1.79277133825079	-1.12072455432493	-1.55784490196256	-2.26176260617727	-1.69794931540409	-2.66237350879931	-1.99821135029354	-2.20644976743333	-5.2847182289606	-2.74272824995431	-2.76213238943869	-2.12769215772838	-3.60896073033408	-2.68832483860007	-1.65360031769456
-6.42611884038465	-11.8586924117922	-8.00303631518023	-6.6107549442021	-6.02624408063707	-9.08431652484918	-6.22397815752965	-7.2047999492751	-8.28379382589124	-8.93380518123278	-7.5156556189718	-7.80315017211704	-5.72103939875257	-5.95588997695852	-7.03669662215998	-4.53683426639082	-7.06531988030484	-5.97930401540369	-8.45495969444932	-2.2161831341987	-7.18001542238449	-5.52978138510482	NaN	NaN	NaN	-3.1342723515262	-3.06769337097716	-0.694322444563082	-3.62794348657083	-1.54715700024907	-1.09477920356584	-2.81553249266496	-2.57618552460323	-3.27688227941031	-2.8891351149719	-1.8467036459431	-1.15007667626952	-1.60165505159155	-2.25776759484238	-1.5928663055504	-2.51188027749115	-1.80433109262018	-2.21221669204769	-5.01261403505106	-2.39274446768417	-2.75633476946514	-2.00512037766925	-3.48560010357615	-2.37863759608665	-1.54706065620961
-6.43680798337652	-11.7466224971765	-7.96912616235692	-6.87118779808031	-5.95128365383946	-9.0618658181553	-6.26205580809815	-7.3409823863071	-8.35615912687545	-9.23063284131461	-7.42459146102065	-7.8272422773802	-5.72708049258849	-6.08488345936632	-7.05310924625147	NaN	-7.17134959279158	-5.91695100842293	-8.67683834366685	-2.22047442921105	-7.35588096671472	-5.57028318438511	-6.10301168774183	NaN	NaN	-3.22062206975415	-3.00628824347376	-0.711205305439524	-3.4902215886923	-1.55895133387684	-1.01941470620418	-2.683495632826	-2.60205192253415	-3.40310248578049	-2.76144992868437	-1.92531571694901	-0.964347527971154	-1.48588500249487	-2.27220332733418	-1.85736226249247	-2.58299561325412	-1.85947964297647	-2.0433019394656	-5.00641574803491	-2.62423092209857	-2.76600798654575	-2.25483599825423	-3.39854623392529	-2.36639280325676	-1.70606270679061
-6.43838899472842	-11.7681875514383	-7.98998284916572	-6.82308067140193	-6.05449343714777	-9.15338373634699	-6.24344865137372	-7.2879801885049	-8.32395516151303	-9.02322547310843	-7.66190606050224	-7.79134017211704	-5.8155052779866	-6.02067584927205	-7.16618210067494	-6.63772727404861	-7.26216750507809	-6.03411066029507	-8.56217017267045	-2.20685981859002	-7.17081870149507	-5.66057445152605	-4.72551063554386	NaN	NaN	-2.9965568735041	-3.04156867118128	-0.751179324115548	-3.57398377593893	-1.53084610049636	-0.909810646150631	-2.84299821220365	-2.75554119850431	-3.31711459740679	-2.72031004977766	-1.96603084139356	-1.11787373901985	-1.36640070861581	-2.282676344357	-1.83118955453613	-2.53455892170264	-1.715648183803	-2.02982075146819	-5.10515565359104	-2.56431369315696	-2.73964405935446	-2.33267713867658	-3.45831633959602	-2.46384743796509	-1.63011865084655
-6.5064503982372	-11.8522191425181	-7.94405962476114	-6.8487509100303	-6.03060836633851	-9.23258884272997	-6.19215818888065	-7.46258430190123	-8.39608307564042	-8.909564647215	-7.61497167888457	-7.95991111602949	-5.93941348217039	-5.99017741935484	-7.32454340956373	-6.42835408644147	-7.26788728829884	-6.00591179492987	-8.38164558381847	-2.37933634204713	-7.28971880143876	-5.62037268372051	-4.69965518327311	NaN	NaN	-2.8361166380789	-2.86805117970026	-0.832145311356672	-3.60338090251323	-1.3670653259586	-0.796503278017342	-2.86078202380072	-2.73056762510933	-3.28527082119977	-2.75984166570272	-1.95112059462821	-0.974263642369823	-1.49644020462263	-2.18466577792707	-1.74172946530188	-2.38446800589216	-1.55203756531563	-1.96176847884357	-5.02519632733188	-2.54128974562798	-2.68409533240099	-2.14928352199914	-3.43136959862934	-2.59079601591498	-1.62538428073905
-6.50425964852881	-12.0419583889663	-8.01943037597306	-7.04091956400874	-6.23670858513427	-9.15812230807651	-6.25669748219135	-7.37698596181487	-8.52835505513228	-9.03180156657963	-7.7044552185495	-8.11242697555847	-6.06973326512716	-6.06095867807009	-7.31960418092087	-4.42601598534114	-7.28251691116004	-6.05797449362341	-8.43417881367595	-2.44328950146274	-7.54071808510638	-5.51208895349094	NaN	NaN	NaN	-2.81868267581475	-2.89559041184515	-0.826059345445092	-3.63108153305772	-1.44052313325514	-0.93182329000783	-2.90060527825588	-2.91898989476004	-3.27714757190005	-2.98869600991011	-2.14172238720184	-1.06546512838401	-1.4275289653712	-2.22136223738964	-1.76502735887419	-2.55403693931398	-1.37112766474832	-1.98905353233745	-5.21666882229922	-2.49357218953338	-2.5070191548472	-2.26498406757039	-3.44365801219152	-2.50428240740741	-1.52721336140982
-6.42973402396819	-12.0446428805733	-7.95987783360018	-6.78444803815323	-6.13292974512416	-9.20904214910004	-6.30185317298846	-7.35750957885977	-8.48357648964168	-9.02720495579503	-7.68979612558086	-7.96585618764097	-5.99004891369645	-5.8162485835159	-7.13728469597423	-4.195536626534	-7.23125773555304	-6.06075962699284	-8.41765198690028	-2.46877431114729	-7.45303040805256	-5.52876435494758	-6.74090846909588	NaN	NaN	-2.79871628926013	-2.87936590377416	-0.881035280039933	-3.64507054297797	-1.5884786301833	-0.92103829048133	-2.95617847634733	-2.88185949044913	-3.24447224722472	-2.94295927404719	-2.03641297631103	-1.09906680075398	-1.53013866149301	-2.22911121414935	-1.57104735461978	-2.52908574199137	-1.33804813858732	-2.11265604579739	-5.26077479110506	-2.47019049939683	-2.48978456335174	-2.25375287631452	-3.53109413930391	-2.32934382359238	-1.47532430233792
-6.43372923757415	-12.178725502568	-8.04492078310219	-6.68485654222731	-6.09989795008118	-9.31900282331249	-6.32057069997902	-7.50339955207971	-8.36930643093326	-9.02895335211036	-7.61626649996975	-7.85022814639357	-6.01766683156072	-5.87922764745386	-7.18070611796677	NaN	-7.11998193306145	-6.21033264895171	-8.47055327384238	-2.31180173006903	-7.49284755252054	-5.53796299580427	-6.633990747912	NaN	NaN	-2.70039696152904	-2.83063054880757	-0.772797967422218	-3.56898157626671	-1.60913696017568	-0.820908416579543	-2.7939202965709	-2.84242502994559	-3.2041015780759	-2.78171841908632	-2.04170850795132	-1.1467393758569	-1.50127893823995	-2.16738032226672	-1.52039392203086	-2.40409908369379	-1.44401544796405	-1.94628909023773	-5.19297914017311	-2.4199916687049	-2.42870450746926	-2.18078579472641	-3.45819416857865	-2.19960866526904	-1.47171493375827
-6.31079728818935	-12.0769122756851	-7.94135572728894	-6.61367054741314	-6.05860644624164	-8.94081277911168	-6.41406488777124	-7.30246617284192	-8.30563418833553	-9.00161689424829	-7.44592619261926	-7.82613951186945	-6.21555240910057	-5.81330904036198	-7.26338411814748	-4.17213736805794	-7.18597089640793	-6.23576961254461	-8.5412268582548	-2.25350863591955	-7.36796602041264	-5.47709647263833	-6.7344042209878	NaN	NaN	-2.77106762337799	-2.66096273606675	-0.870626603895075	-3.48253690919555	-1.50162471182916	-0.81617882452919	-2.85651347658676	-2.78127684802775	-3.22714757190005	-2.75596972200058	-2.15613631370087	-0.889517339291909	-1.57243745080058	-2.07816359842556	-1.48276256497576	-2.31329040303518	-1.4705509212657	-1.9041821317107	-5.12730356225459	-2.47545437977433	-2.57387629770434	-2.00188824698451	-3.59701207243461	-2.32926171204317	-1.49891779343924
-6.50207421935068	-12.0987975314122	-8.01461210321703	-6.57583061559673	-6.18528199430195	-9.16460568483524	-6.59757170526487	-7.47145735273718	-8.4358079857165	-8.9989128056847	-7.56665346534654	-7.88727056729454	-6.15036998480435	-5.87558402798624	-7.17926062586712	-4.2720844212728	-7.19299989583178	-6.31459518810636	-8.77942249374226	-2.33778146999635	-7.27798267857407	-5.65268719928046	-6.75735491859202	NaN	NaN	-2.72823639482302	-2.73495040641068	-0.802150597314575	-3.35720236311345	-1.65781658335532	-0.883827127516402	-3.07684707948533	-2.70850125731343	-3.38316430291678	-2.78303199850159	-2.06974967742284	-1.05131639589568	-1.42431549857668	-2.15354261203953	-1.532816569453	-2.44017479149217	-1.4842821037367	-1.95935709811003	-5.13949788519234	-2.55027042268011	-2.69152974691673	-2.11159201626589	-3.76511580977306	-2.4055971884293	-1.43275797580731
-6.44788565436863	-12.0793528428871	-8.09347384556428	-6.66900475849843	-6.14968110089978	-9.27400955934235	-6.61443856291367	-7.50096262625064	-8.41550881960097	-8.87930233500755	-7.55304836980513	-7.91086863222836	-6.29962521743714	-6.01459774000386	-7.23180186600672	-4.2868056143274	-7.33113351195055	-6.48193599755146	-8.70943526929464	-2.44553987624758	-7.34994982952829	-5.62260917908578	-4.99042947749924	NaN	NaN	-2.83431969940822	-2.73999264264823	-0.742307770064417	-3.24297417952055	-1.78850026640669	-0.979959580331673	-3.05386891376902	-2.61192933866603	-3.27706019750075	-2.78634604739697	-1.84674056902002	-1.02216171753311	-1.41637668048221	-2.01803016716102	-1.54649574717476	-2.41760570415016	-1.59166402664944	-2.05563281809032	-5.14897575299229	-2.48081644465711	-2.60217712816063	-2.06269670041462	-3.70267079326724	-2.47489842106665	-1.51150326623117
-6.37667249267638	-12.1094016521987	-8.06949337590606	-6.62571205962775	-6.2348795962187	-9.20284139174958	-6.62712153489764	-7.43891085274512	-8.34996415534935	-8.9200114229765	-7.63361222823313	-7.81760030249514	-6.36545119473853	-6.09541725105189	-7.31077209638548	NaN	-7.41502469485072	-6.54111739170748	-8.68635617905472	-2.51686544360206	-7.50244561319627	-5.58126844415238	NaN	NaN	NaN	-2.85822511123911	-2.66308303225484	-0.716628653919246	-3.41943050049361	-1.70384789601628	-0.953689075938618	-3.11233649726608	-2.66030619063514	-3.19428170874642	-2.55976311609348	-1.89052411563794	-0.900298072914314	-1.41983573592174	-1.87227783530044	-1.61058871416113	-2.48561640146515	-1.6000844505975	-2.03725662479254	-5.27599908653584	-2.44870700859757	-2.73281351335493	-2.03966046374672	-3.80010709358658	-2.48773707773708	-1.56111486774441
-6.45386049272078	-12.0510025427576	-8.0289927861248	-6.69405396567878	-6.26113654775783	-9.19857995384108	-6.64604968670202	-7.34398417521586	-8.34481536529119	-8.96644867978584	-7.60593320811181	-7.86420786442473	-6.34470016175562	-6.10205940204563	-7.40695095648071	-4.49627101603413	-7.35578752297321	-6.60897637364807	-8.56437348710652	-2.55587531574966	-7.40883156633505	-5.61721533825623	-6.9323977314675	NaN	NaN	-2.9230285404764	-2.70832732941704	-0.821989622065021	-3.34807775947282	-1.74339316950903	-0.995286287771661	-3.09932586376635	-2.56337411693788	-3.38867230606556	-2.63348558983666	-1.85503147811093	-1.01899904895691	-1.42906759494816	-1.99259216621807	-1.75567270901426	-2.56081296645307	-1.81868931099455	-2.18735316847449	-5.21476861385732	-2.7238548572479	-2.88785873984321	-1.99272394950844	-3.86164635814889	-2.57699644850329	-1.74843698145212
-6.46738564365411	-11.9574955388322	-7.93971866202873	-6.6540648152534	-6.26350265547579	-8.92912489368538	-6.6104449467428	-7.40194029632161	-8.40191147295007	-8.86455785154793	-7.58808203677511	-7.85247484130419	-6.2415391316744	-6.08187592966721	-7.1435433293772	-4.53374079878062	-7.27724306140543	-6.60166407877021	-8.52083881031291	-2.59839755871312	-7.51746191226688	-5.6478641984911	-4.94395057561821	NaN	NaN	-2.89922210989061	-2.67697025524227	-0.784811417480288	-3.53073157277361	-1.45532365397115	-0.905807607060972	-3.18271958239146	-2.53998404298413	-3.31270980444125	-2.60544753333538	-1.98937840685786	-0.868644591384403	-1.23139129779052	-2.03161241824327	-1.76874934406354	-2.31336101343477	-1.79271873945611	-2.13374699919637	-5.04117368026165	-2.48201866834461	-2.86076255794092	-1.98814943109005	-3.84720445124319	-2.5966650493288	-1.55084030518731
-6.59760318499525	-12.0051793022211	-8.01710608509249	-6.68713264103595	-6.27383538319633	-9.03766449490388	-6.76419419786454	-7.55838884105109	-8.45239624014685	-8.81293322100606	-7.508546575456	-7.95886425529284	-6.1496878105817	-6.06433329993989	-7.02913900269456	-4.4535917345449	-7.05576571079927	-6.58697327099568	-8.56184097035299	-2.56343109870977	-7.43954126413974	-3.63824787098724	-4.79362065503679	-7.37320820909399	NaN	-2.91604143624383	-2.67218496316428	-0.947932105113888	-3.52142588975026	-1.42684315751659	-0.927892919253704	-3.29406594402689	-2.6537805759847	-3.3408729737327	-2.73140210526316	-1.96716393016424	-0.792557517967199	-1.34291628722078	-2.00467323607855	-1.82359843459642	-2.10651158792994	-1.96193153255031	-2.08362815794029	-5.01830128173391	-2.33880514152241	-2.89055260873508	-1.85467849763861	-3.90234374076627	-2.61581505071951	-1.52768432841223
-6.59393688083714	-12.2332498991584	-8.09966221686656	-6.60881463079757	-6.30378411608908	-9.19857238139314	-6.68905606652764	-7.68371409362417	-8.57970885043157	-8.96847705741759	-7.41040886991726	-7.99851555673242	-6.39607518211086	-6.3247133503673	-7.32625918660298	-4.67216947389395	-7.31822148566016	-6.83437442865871	-8.65633910075729	-2.68772694323399	-7.54948342252969	NaN	-5.00126876321353	-7.52360882865695	NaN	-2.84924750707585	-2.66914254097595	-0.999902553787762	-3.53428841036039	-1.35782487996931	-0.826533644032134	-3.30495517473621	-2.65801581172453	-3.32113727588975	-2.69770567669173	-1.86692482283906	-0.963887864470665	-1.36092919935722	-2.11634602008447	-2.02293763488215	-2.14315181727015	-1.94449017989767	-1.99652203417912	-4.96399053058945	-2.48430290352272	-3.08738184555455	-1.69603401791513	-3.74119927547547	-2.83156325156325	-1.6587741692412
-6.63812984594238	-12.3038539161824	-8.07348818356376	-6.59970116513233	-6.52125654745518	-9.16336898142623	-6.75820815389094	-7.77888973862329	-8.68025342988026	-9.06074395805887	-7.5129267174312	-8.01801087322405	-6.30761580338098	-6.0895798656097	-7.347493249779	-4.6851944436349	-7.24523020278575	-6.71884651660841	-8.69348621456893	-2.63101037214135	-7.48016319047688	-5.65513764970108	NaN	-7.40383611392797	NaN	-2.89738035023335	-2.81754780355985	-1.00166188415229	-3.41947775947282	-1.35466657873057	-0.889800492846518	-3.44625621753067	-2.63434999007846	-3.30512851221791	-2.88621378242401	-1.8086875396259	-0.999843403866254	-1.23885419826709	-2.23342497949306	-1.99452596158495	-2.29259260339072	-1.87325776759864	-2.02350972159878	-5.02510093334952	-2.59336435295783	-3.03691371917389	-1.76840006046068	-3.92872564505167	-3.06703473659995	-1.52353465549681
-6.57327440838459	-12.1618722494264	-8.04852694490902	-6.41120346893733	-6.62382413627864	-9.08471884272997	-6.67347611961731	-7.48372731573975	-8.49586349398194	-9.26831983851288	-7.72488763041371	-7.9274456266625	-6.20411815404055	-6.22341623746273	-7.20672174030039	-4.81280697678997	-7.14622486047832	-6.58678333448909	-8.68873169398637	-2.6392005142592	-7.3698995919557	-5.72091552408653	-4.78241644110598	-7.37917399852439	NaN	-2.930331757024	-2.76766817453826	-0.923921414410609	-3.32734588484242	-1.3616447945756	-0.803857035431504	-3.41086723984242	-2.53477885777707	-3.29164697320796	-2.73213795431976	-1.72468945530373	-0.865798625752023	-1.14304053243315	-2.06721828104888	-1.88334898879973	-2.37070335191272	-2.03129259975275	-1.97390046754429	-5.00791933156067	-2.4582411225643	-3.06102454568278	-1.90748182758773	-3.69578757119272	-2.96590532117653	-1.41991365279892
-6.49873494444766	-12.1484732948468	-8.19031034394316	-6.59515687899837	-6.72703612580044	-9.11002098996923	-6.6675069944029	-7.51201248664154	-8.54064627777773	-9.44016926640782	-7.83144878698396	-8.08854294096747	-6.25918481979655	-6.26844165575117	-7.36828877589891	NaN	-7.33812267948283	-6.77833026791472	-8.75381419415704	-2.58837300984801	-7.31680914470903	-5.62258394525795	-5.10545576321353	-7.26625593617707	NaN	-2.99609584946745	-2.56487233318887	-0.82791634567549	-3.09088558401342	-1.28275259400285	-0.855640492563567	-3.31863016376049	-2.60731929847804	-3.29333804809052	-2.61628346119536	-1.72404056902002	-1.00943536141292	-1.30216867071061	-1.98792825185616	-1.79176428429053	-2.41686968810979	-1.76896681925112	-1.90985127463395	-4.98270356917013	-2.37946881137193	-2.93028563664342	-1.90097983732504	-3.60849281353651	-2.76460824715548	-1.39855958939853
-6.63353260596892	-12.2471330402108	-8.29424333294336	-6.71233666748251	-6.75579246184169	-9.27125682859569	-6.7010178644017	-7.45921107653578	-8.4656117146906	-9.49468162592853	-7.83934111667825	-8.11857342721278	-6.25463443326301	-6.28071777449746	-7.42658683722585	-7.08888059921262	-7.44216958965638	-6.56820365411994	-8.65418562482147	-2.45462542746652	-7.34541016233674	-5.6291928480531	-5.04304221416017	-7.42084280468613	NaN	-2.89144547746278	-2.51064416652577	-0.82537359103723	-3.08418913468504	-1.42368453286046	-0.931089577872184	-3.44084337349397	-2.68658369730736	-3.2092056832802	-2.74255646767927	-1.82426784174729	-1.10312082472891	-1.25016319404762	-2.08204273665583	-1.83645086339171	-2.34793734244882	-1.78050010949172	-2.09080290980887	-5.01996575842005	-2.42562260277084	-2.91195643707717	-1.89754615450798	-3.58519080401693	-2.87263033734371	-1.51316080643108
-6.53175985503427	-12.2838118019893	-8.3382814070551	-6.71372547267088	-6.73906389745349	-9.22352124447669	-6.78551603853201	-7.41080405830598	-8.49016050891725	-9.55711424434041	-7.92517106880546	-8.1704611477268	-6.2378918171015	-6.35547911396656	-7.47818420514498	-7.15031669331698	-7.49671257219622	-6.65666008912629	-8.80006479462467	-2.59812678305683	-7.27430317745467	-5.63815967912542	NaN	-7.267197605426	NaN	-2.88831849671027	-2.50182088544237	-0.90349931655901	-3.18668494016734	-1.31413165634532	-0.808401595134689	-3.47250509456223	-2.73204715968691	-3.16430884524917	-2.5470190317665	-1.9063318168024	-1.09820530167076	-1.26653648610952	-1.94558658923357	-1.93396402128644	-2.47817208942409	-1.91826945008849	-1.96010742322464	-5.11226939648303	-2.61223431576373	-2.96175015150501	-2.04883417832373	-3.73001895711619	-2.96273208273208	-1.64612445636179
-6.54941444567975	-12.2743654610619	-8.34867510319599	-6.85542887492254	-6.65956636691381	-9.33215221402838	-6.82306640990977	-7.44840782938031	-8.52783500236183	-9.55464599468318	-7.91207546023144	-8.22629711868192	-6.33752071048764	-6.25860153214894	-7.53967505891223	-4.56257361226256	-7.4732025134642	-6.677602833951	-8.8374561099222	-2.61208258057872	-7.29580329357759	-5.55524445047533	-5.14041630830371	-5.22723628749743	NaN	-2.78695591209695	-2.60195936693665	-1.03854210406578	-3.26102948361075	-1.38088871550847	-1.00080210498961	-3.23540246167634	-2.70889904976187	-3.16633265397185	-2.5387963845677	-1.9509933992087	-1.19348219806697	-1.40146760469879	-2.02207520974839	-1.82621021789264	-2.44480125713183	-1.93095167072078	-2.08904180297331	-4.99371858601859	-2.60298495110744	-2.95657803111737	-1.99101551124646	-3.65247472653178	-2.86256015689824	-1.6565754827336
-6.65704340916407	-12.2211901686695	-8.38792018040591	-7.06458232710417	-6.69228900310957	-9.28122924626086	-6.7689921549927	-7.39257969560101	-8.68203788697721	-9.46918565815814	-8.05837221534653	-8.29344030488711	-6.7223297078149	-6.30564510777661	-7.50065829100344	NaN	-7.48343978359349	-6.82621190591766	-8.72470748610329	-2.60908581782244	-7.2660475302514	-5.40573744542878	NaN	-5.22434435487104	NaN	-2.87761782939837	-2.70764740528727	-1.06169682275906	-3.24742096084975	-1.40143373375862	-1.04115833948092	-3.27539828678877	-2.75232485506053	-3.19151014068483	-2.69185410745735	-1.99020333932978	-1.25398215643325	-1.43613714795515	-2.13339332845513	-1.72097864524187	-2.38368223258622	-1.98640807160502	-2.15591973319259	-4.97337833731852	-2.69090529184647	-2.97571961567669	-1.88469954764017	-3.75703728251864	-2.83544836303881	-1.7072978241824
-6.82389467958461	-12.0795346596734	-8.27837675130489	-6.98932594634587	-6.57195523908374	-9.28184348249942	-6.83458642895664	-7.50949312988157	-8.78547521588496	-9.21764729254172	-8.0840761457589	-8.26461117574461	-6.61754206661561	-6.49535359801489	-7.66230017380733	-7.42465037154828	-7.55181530731153	-6.81289400517245	-8.73333737463531	-2.71552151952531	-7.50402239820542	-5.56801242236025	-5.11865941149967	-5.17924051044197	NaN	-3.02775152062222	-2.70464549734847	-0.936166307641484	-3.33070593176618	-1.43980660469804	-0.925555200046469	-3.2621692161906	-2.84696944576959	-3.32677652232489	-2.73156815103219	-1.97617984870488	-1.19699102932677	-1.39611767261585	-2.0857140045764	-1.78818088007607	-2.29212482055641	-2.0234296854359	-2.25927250247929	-4.80535328204955	-2.54360792744617	-2.95852549466123	-1.91721202087048	-3.77350006232082	-2.85880940076289	-1.70951354167001
-6.9295862321101	-12.0814616688156	-8.16016115206583	-6.94726854628683	-6.52617332919347	-9.36589507223817	-6.77954712062246	-7.66693091467337	-8.79869294628706	-9.10749477111149	-7.96214851485148	-8.14083995960228	-6.46719560131537	-6.36896627565982	-7.6643447606535	-7.32664579917384	-7.53982916412447	-6.80056484709413	-8.71582226780484	-2.85262700479673	-7.58179695878404	-5.55735968711735	-5.11715839735987	NaN	NaN	-3.11157980903567	-2.77583897543499	-0.893767256195596	-3.46269973002774	-1.64066732599521	-1.1696693667435	-3.25299232176003	-2.99832563222677	-3.42969185821482	-2.92796440558265	-2.11994493432732	-1.48621923482963	-1.37618552114964	-2.1774148583473	-1.95491562037268	-2.23706723649747	-2.02662272437834	-2.26414376151801	-4.81978852474566	-2.58705324394069	-2.9075650465643	-1.95158495619487	-3.69488483311444	-2.69930214424951	-1.86882634315424
-6.89770762159171	-11.9833830602663	-8.17295356788799	-7.04769409238407	-6.59374013259876	-9.31669961196074	-6.63918520543833	-7.6354141480937	-8.74950608669918	-9.10548231338746	-7.8737412733061	-7.96373155385006	-6.57888789554347	-6.61613054570613	-7.71987757772636	-7.44984941908334	-7.71424127122575	-6.77107368866757	-8.71135793551369	-3.07054041773258	-7.47668747286149	-5.47592451027233	NaN	-7.31203677426481	NaN	-3.01007612785381	-2.91908126375188	-0.98269332203478	-3.32009374171477	-1.74584089134087	-1.12734267127815	-3.21651293871136	-2.86840581059147	-3.33288362461794	-2.88017880429229	-2.10183019273724	-1.5641215225543	-1.257349285089	-2.01820062009503	-1.87453521333942	-2.24917023499098	-1.99379055618793	-2.27361376040934	-4.7881176278003	-2.59938609537331	-2.83584058341863	-1.94356613621234	-3.74037017621423	-2.77222668451584	-1.93165890129378
-7.02958239799674	-11.8173766334902	-8.19267298209963	-7.29205375947196	-6.73668239158408	-9.2795855536053	-6.86928666166237	-7.68560561475883	-8.62824062033936	-9.16645105493341	-7.95245577600122	-8.03546773968461	-6.61701784323734	-6.60052053800647	-7.83585639532111	-7.53676810552212	-7.60004421788791	-6.75832676135136	-8.82126876110927	-3.27969215266406	-7.50776256967631	-5.67688589525607	-7.18993411263117	-7.3398555539506	NaN	-3.02155136268344	-2.81217889530263	-0.865727260208574	-3.30884928338828	-1.67558026198705	-1.10266583150205	-3.27593428258488	-2.88513777373818	-3.35235494517194	-2.88998007690983	-2.07777747107013	-1.56861194749711	-1.22651874599927	-2.1854976482152	-1.70973474667504	-2.01368716241418	-2.0641032906407	-2.35937286920387	-4.65887196370991	-2.43537252433014	-2.63590729896115	-1.88440548531845	-3.79798569880823	-2.74908940477929	-1.80225957722214
-6.88471194496115	-11.8756233180474	-8.17053053005626	-7.32255557057646	-6.78836165125599	-9.4389913074283	-6.89129881266785	-7.5362546110883	-8.72578062504987	-9.20305034292941	-7.95209625784815	-8.06730670030695	-6.56672586554999	-6.69054423600989	-7.89498474312522	-7.62139416377124	-7.73496175104256	-6.78528580223276	-8.93427655803685	-3.32462797478052	-7.55284891412193	-5.84966223566665	-7.28932247647803	-7.40117467885899	-2.71176145788927	-2.96472813036021	-2.74595313862794	-0.976751284243903	-3.56136604285156	-1.5993917878279	-1.08401222942399	-3.1146161007667	-2.93881033371189	-3.25577010383965	-2.84999034055728	-2.17559429034067	-1.63784971004988	-1.26968388181063	-2.16819283580609	-1.68442682405461	-2.13580717293983	-1.94926372584081	-2.4312879608776	-4.63531529871157	-2.45901325556176	-2.72789721957423	-1.83105852199914	-3.70115492957746	-2.86420579990573	-1.69061139653503
-6.77543600910767	-11.9978971900512	-8.30383193290615	-7.25438038698664	-6.86027047972545	-9.52809534875406	-6.80882547655763	-7.46293780696535	-8.79830201267111	-9.34184366356943	-8.06752303056393	-8.19050291184307	-6.44645523947183	-6.75126497695852	-8.05028512055378	-7.54307622993446	-7.78056044677101	-6.96182025506377	-8.85707507056366	-3.32648063827107	-7.5651857211289	-5.77256548519146	-7.54975952676033	-7.44004407419156	-4.62448930952586	-3.08164796136906	-2.8787717421841	-1.00398700478019	-3.5755986385937	-1.68440279768459	-1.08379108150536	-2.98450673983061	-3.11568725470703	-3.21244679776916	-2.95011447805373	-2.15340800417852	-1.73187597221605	-1.28598026853166	-2.22698106431157	-1.66876227419825	-2.24421038720355	-2.00097789292418	-2.60324289476064	-4.75133217708277	-2.61581644465711	-2.70022216236599	-1.96439263551582	-3.49190571164211	-2.94304826622328	-1.83502514554946
-6.78274713144954	-12.0598094062674	-8.33482747367809	-7.27753610102977	-6.72666448278121	-9.5152402713014	-6.85351361525407	-7.45790813881545	-8.7554733886699	-9.44871408005225	-8.08685497668155	-8.23951773074602	-6.44139741850932	-6.72439780226961	-7.98444216432866	-7.64567228755657	-7.91792325338864	-6.94100866533999	-8.96283761585381	-3.29306330375114	-7.67628106220562	-5.6995606548829	-5.215516659582	-7.46016018527454	NaN	-2.97244258391355	-2.75641928986321	-0.9245660037807	-3.62970197471945	-1.54638803704083	-0.93470016561542	-3.06171661293059	-3.0875614884209	-3.3164007407935	-2.78120178389198	-2.1767665545836	-1.71522106717596	-1.28016718331478	-2.08715733802937	-1.68711990690554	-2.27650682974926	-1.94241398915981	-2.37060155477339	-4.68485680731394	-2.57468046419086	-2.73813285747111	-1.95277280771343	-3.34386450231948	-2.91120187381057	-1.73670698258586
-6.98661172546832	-11.9667875928184	-8.27385665423006	-7.38499903063776	-6.76660725658495	-9.54689052947696	-6.81933172017657	-7.47026713020282	-8.81172756103384	-9.49143174375343	-8.1722616139385	-8.24534325442878	-6.41758754700219	-6.85202141723955	-7.75144709323861	-7.67341888091063	-8.1168681594979	-7.00771275064197	-8.90259784201603	-3.3078020244077	-7.7757453776828	-5.79018620840882	NaN	-7.6350290184313	-6.92157096289504	-2.80495891890867	-2.79998264937703	-0.811984844234156	-3.52664396445897	-1.61873938991588	-1.07612868812869	-2.95564337349398	-3.04781771781819	-3.24801117157721	-2.79431372818764	-2.21584320059897	-1.63158068160997	-1.41628706407245	-2.10629549373663	-1.62006308824583	-1.97380963480239	-1.76457869723232	-2.27889347829646	-4.5641875319694	-2.43660837307896	-2.64136317817082	-1.79693678286871	-3.20187263292675	-2.73587316083206	-1.54292574862393
-7.09399100811845	-12.0589352046325	-8.41497078589183	-7.42730348200248	-6.98847252355393	-9.5127748606557	-6.98752245436498	-7.59161704631067	-8.99057480818707	-9.52922513265392	-8.40386924260871	-8.27779707933353	-6.56524874880031	-6.58197897484781	-7.88549834929975	-7.62569984681065	-7.96207916412447	-6.92450336552704	-9.04561315194882	-3.19441243187587	-7.87097586720755	-5.96967550927333	-5.33789493253065	-7.65674158738124	-6.91426901918789	-2.93662977767181	-2.71254964517389	-0.888484237327674	-3.53823113967833	-1.48018955040745	-0.897946869946871	-3.11457611783412	-3.05777077639292	-3.27760587328858	-2.69890801288937	-2.23464544843673	-1.46854353875282	-1.39461856205273	-2.08878943100521	-1.62203220310462	-1.99291943330435	-1.82919454829981	-2.33511006765256	-4.44180097747113	-2.40969013408525	-2.72774389352316	-1.82100520379154	-3.34886019273536	-2.83722463978338	-1.64093698145212
-7.013462294416	-12.0974156089106	-8.45936723481492	-7.51514361562738	-7.0682782545035	-9.39481024708832	-7.08570845982395	-7.47041828374299	-9.00175924837011	-9.48678503247824	-8.48705992081575	-8.20035471757159	-6.6973474110709	-6.38632512733447	-7.81062901271026	-7.69771290733578	-7.9568938117657	-7.09178816828101	-9.09072701875427	-3.14443575279666	-7.92614455569462	-5.99827435134558	-5.44197508851473	-7.70624702319701	-6.99391047239372	-2.80362919121183	-2.58037496535705	-0.976828401706435	-3.45702282840176	-1.38217513275442	-0.77155084263464	-3.21642579107639	-3.10536736550144	-3.1220434857677	-2.55741158393614	-2.17914056902002	-1.29272475767042	-1.36108963476834	-1.90483855071969	-1.59906773307683	-1.99461172421705	-1.7999738523297	-2.30991233877752	-4.29740995034461	-2.38462173919712	-2.50685717509467	-1.77480724865449	-3.52010202229617	-2.7772845890493	-1.47193953963519
-7.12811007709536	-12.1965261383629	-8.47248712829673	-7.50707422793821	-7.37827393114508	-9.47284253306757	-7.10725000375337	-7.55306331265551	-9.22633174843969	-9.69717629937438	-8.62863838996965	-8.42064896178891	-6.70835357216073	-6.51285038571697	-7.87344144576578	-7.93459395689847	-8.09735959890708	-7.2275908083166	-9.23251943525959	-3.27538113170396	-8.06070434884264	-5.93601273651899	NaN	-7.80249401821218	-7.04071108585241	-2.80680519059175	-2.62338721476435	-0.844212849338305	-3.61485309459346	-1.4210436289195	-0.704154014086162	-3.25690397955458	-3.13634183053331	-3.01078666368421	-2.59460210526316	-2.16798986018687	-1.27061723954022	-1.22004150476863	-2.00644176709511	-1.63050072488755	-1.96029087362053	-1.84936766212575	-2.29665085329774	-4.26528111578664	-2.44447370789213	-2.47160423529576	-1.81427473821536	-3.44876903746128	-2.6595535868094	-1.54589741753441
-7.27173042370887	-12.4373121503804	-8.54811702978408	-7.71645299737989	-7.45702819076441	-9.64317287860441	-7.07944565905619	-7.84980875993347	-9.48283928973147	-9.79494980325819	-8.9391987005697	-8.54092581314268	-6.90492785143972	-6.51177829414981	-8.13028779813147	-8.00324955997802	-8.29254409625116	-7.42589430043023	-9.14132561085545	-3.34234040587398	-8.07590919159062	-6.03666473005256	-7.23362243619931	-7.78270830888512	-7.17526519937671	-2.81996764990802	-2.66327943487188	-0.939076153623915	-3.57766924883452	-1.49410962932422	-0.663438287697771	-3.25725485674756	-3.18796179677397	-3.06595709570957	-2.47131920370876	-2.15394056902002	-1.25312260357063	-1.25843943649892	-1.82952036323945	-1.60508130189316	-1.82033872676871	-1.77167251999633	-2.33009183617551	-4.43298565398239	-2.42711704031397	-2.46030604847091	-1.8261078493534	-3.45216108974173	-2.6766009557945	-1.5337475276645
-7.26401287832294	-12.5917022294807	-8.55776430937152	-7.60446602669585	-7.64725956662973	-9.59417880913534	-6.9692422203851	-7.98388341279297	-9.5636664610613	-9.96334475630983	-8.92346197598483	-8.49245020006562	-6.86940285812409	-6.49941395140977	-8.1100136115539	-8.13072522747121	-8.30445175043225	-7.38646872083875	-9.01190624004003	-3.44373030846693	-8.16033887162324	-6.0087044855737	-7.25553265210242	-7.9538831725962	-7.21600682690065	-2.83844659563658	-2.54160906961639	-0.811315243811697	-3.68728543128955	-1.43641439116523	-0.676042832423893	-3.16631405665697	-3.26277740222115	-2.90587830783079	-2.48654640395135	-2.18494726215672	-1.24650736505868	-1.26437286889323	-1.86018831482376	-1.49147607916425	-1.90045322619333	-1.78133035894447	-2.35015997757572	-4.46601108025955	-2.47524764583588	-2.51199592863021	-1.7329063480861	-3.33752855595109	-2.6406490577021	-1.59491365279892
-7.09432339594887	-12.4710461076892	-8.49612743249395	-7.69760483849386	-7.71798801219298	-9.67564315465658	-7.03668565328656	-8.09560641004286	-9.54621301492608	-10.0461524522228	-8.91508630116743	-8.47471531688318	-7.01809185098574	-6.69628937628801	-8.14031811938484	-8.12841643933406	-8.33325900822246	-7.51905896474119	-9.12191565578121	-3.24345206847493	-8.22010241346459	-6.03365933303965	-7.17645612106038	-7.93294904431117	-7.24010448748183	-2.93305869761312	-2.63831714415055	-0.806008735481726	-3.78994101825876	-1.35885009101071	-0.671511083511084	-3.04484337349398	-3.23211845978309	-2.94496122367655	-2.56683773863082	-2.18937107749459	-1.2507526692933	-1.27131664028183	-1.9268538552765	-1.41683701593885	-1.75421394269778	-1.72324265365154	-2.27581364055373	-4.37061953087745	-2.49898119884283	-2.54469555579432	-1.87157929762241	-3.45446336074075	-2.53261782824909	-1.60222272324475
-7.20811759309547	-12.7308537047748	-8.59903371418178	-7.78934809326217	-7.78438959254034	-9.69472263882541	-7.15537121910547	-8.05436386197429	-9.37824484136004	-10.150080473968	-8.82832705585098	-8.67510148144601	-7.01910195199584	-6.9395749043193	-8.20072954128918	-8.38337809708261	-8.50923682962969	-7.63343930500584	-9.14395981435627	-3.41301683342605	-8.31023541183906	-6.2108878491406	-7.37258444117963	-8.20260412583954	-7.4095158512034	-2.94413419936046	-2.63275991306047	-0.586050231059551	-3.53064486130049	-1.40174068177715	-0.832469561652662	-3.06085425488679	-3.23477765033702	-2.95613060354221	-2.45561398327279	-1.98035232707542	-1.29347238667909	-1.09928632678962	-1.98816808321684	-1.37518910434292	-1.68650390418626	-1.70744981610788	-2.31861783280637	-4.17038760699234	-2.5219239561543	-2.39686228578616	-1.74624692779624	-3.58863971659572	-2.53048232597418	-1.51919054281001
-7.29268901444063	-12.7933524306576	-8.75678781747262	-7.93938866513234	-7.73791304170892	-9.83743461290112	-7.14140531077786	-8.11409408282975	-9.50755906592596	-10.3774476474663	-8.93307734594355	-8.63260215887201	-7.13916772601511	-7.23705683710603	-8.21983295297219	-8.24076344623266	-8.5089430881751	-7.7351173083753	-9.27469239908351	-3.50463332913465	-8.28516796469699	-6.26575764010547	-7.45071910567928	-8.14465639594351	-7.32349393607997	-2.96672850232867	-2.67462737011761	-0.591204416081578	-3.57087712219188	-1.37453671138298	-0.911989729662336	-3.08779575444636	-3.20813204537353	-3.03057570745633	-2.47921518937531	-1.96922166722488	-1.13656272195768	-1.15378813470651	-1.99856477311731	-1.49609871841716	-1.71917610009362	-1.7476847093669	-2.31893832310934	-4.10351766431853	-2.52408340467164	-2.49170848734876	-1.6565039001504	-3.42839486684876	-2.62181655607323	-1.66292885571706
-7.50441898906911	-12.8051290510877	-8.89045153319106	-7.91733195586716	-7.69426799133792	-9.93146884272997	-7.35443289990533	-8.15847752590495	-9.58030318418001	-10.361681877522	-8.75138464814223	-8.92912466191296	-7.22068841799211	-7.4586135483871	-8.25632365541455	-8.21706110885479	-8.52748873859255	-7.86397926549307	-9.50467159184724	-3.62838092271754	-8.31068442262882	-6.41344225568482	-7.63641350005564	-7.93514560505909	-7.210210896752	-2.93697997311205	-2.67705536808878	-0.7538748005984	-3.73340954159867	-1.36740788580342	-0.807529902002784	-3.13228839967199	-3.38149320399912	-3.00639927258032	-2.62540003701083	-2.25404904359629	-1.25076006105405	-1.38915469365785	-2.09236241824327	-1.47435213691813	-1.7500120863292	-1.69871555197421	-2.24240950184886	-4.13212879122605	-2.56661313527951	-2.40194741161246	-1.74397057411641	-3.43632472177209	-2.61684384253192	-1.73557980015256
-7.47363819728026	-12.7877401016387	-9.03709770833253	-7.92348448251889	-7.66921105064249	-10.0299340139224	-7.41420378157065	-8.21500519463786	-9.5777817313338	-10.3881892398779	-8.7859630030879	-8.85857374724658	-7.40699830684872	-7.33587300135574	-8.466216810417	-8.14542361596561	-8.57841478656748	-7.69809246727926	-9.36747709067435	-3.74599892239612	-8.52312945429954	-6.4958747780364	-7.77298618292974	-8.1054796499261	-7.2062870914325	-2.90736560264402	-2.60095627752902	-0.764842703765932	-3.71768853109374	-1.27259285736067	-0.851054993582395	-3.19406225761415	-3.26995868877086	-3.07756227551207	-2.45088664134564	-2.11951087654918	-1.20644548581984	-1.45786718083726	-2.03725841018237	-1.2970445652195	-1.79698984681652	-1.71322318928328	-2.1103947450454	-4.20900772611015	-2.38347348056774	-2.34150748092555	-1.78664938162918	-3.4876396566681	-2.70503452605147	-1.60573099031431
-7.60292274591901	-12.6604272655424	-9.21825325732899	-8.0717323225123	-7.76740262452675	-10.0517403359426	-7.45885918646855	-8.25577879714428	-9.83776696052569	-10.3066452197983	-8.80994546083695	-9.00113177974647	-7.48287104605447	-7.34612653807782	-8.50826774227139	-8.14416105160152	-8.51292385234618	-7.75565707199671	-9.40529128493675	-3.71757228715746	-8.59845090608287	-6.54590977604024	-8.1247407781389	-8.38021990853362	-7.26147726901297	-2.84321453177043	-2.56686259869601	-0.682433858679471	-3.77943323354301	-1.16464057054244	-0.878715780260502	-2.97736697864419	-3.28106578139694	-2.95876243204929	-2.26283960526316	-2.18379056902002	-1.10091881306027	-1.41970037143727	-1.97063651276396	-1.28057729206392	-1.85123781117357	-1.62691243338311	-2.05443941356409	-4.20365943132653	-2.41281752340576	-2.27976478047905	-1.84853380717024	-3.34835251022263	-2.56181194426941	-1.38517452038364
-7.64053953236284	-12.653208210085	-9.09603028435602	-8.06605487542806	-7.74807526207664	-10.0881885489723	-7.43697648717428	-8.26495881382618	-9.91439883937371	-10.7110389396533	-8.97320848926998	-9.07362419255997	-7.53415262738379	-7.52374209207642	-8.49108216432866	-8.31620770785339	-8.49409668004803	-7.91135988668341	-9.47243376297581	-3.76121561713411	-8.73409908688469	-6.63225171248189	-8.1381777163259	-8.32679509548507	-7.37744882381776	-2.63264445925425	-2.32447187413906	-0.640660638548541	-3.69912115856234	-0.98603480744159	-0.623933384165575	-2.77882209689823	-3.19152223975759	-2.91291494374063	-2.27630436090226	-2.12129095422803	-1.0330922458687	-1.40223235811559	-1.8698069040853	-1.34950196307438	-1.76229955601231	-1.62619558887811	-2.01548246818772	-4.18889428246455	-2.31355137353496	-2.22483805547823	-1.81036580816598	-3.16441006154227	-2.54453224977815	-1.37019465661251
-7.76420364087281	-12.5513405907334	-9.16145543124203	-8.12770459919827	-7.83497959048368	-10.1428324790936	-7.56684883433931	-8.14370359786864	-10.0475458131726	-10.5621000488426	-9.08225418262089	-9.18606447806605	-7.66492125303952	-7.74057325757414	-8.71984182098102	-8.22579047542419	-8.8163371006324	-7.96093213547289	-9.4764342289216	-3.76785219628754	-8.67812450628715	-6.62925706007548	-8.32847133646672	-8.37351476925101	-7.39297865029177	-2.71345488906192	-2.26398342240737	-0.48775279956549	-3.62980873471284	-0.956842698764287	-0.560595509225773	-2.95803319321826	-3.15102444840804	-2.86593222008768	-2.1194624674362	-2.21464934463747	-0.76648882276459	-1.40537732356039	-1.8179181223431	-1.41354262221571	-1.9352475794172	-1.68780116641801	-2.11830261844162	-4.29162603299035	-2.29233151875011	-2.23093011321633	-1.85763039537745	-3.24237881017448	-2.66833390524558	-1.38462730009204
-7.85315440989501	-12.7359834008414	-9.24541478926794	-8.25309847220629	-7.90429917456158	-10.2272158438205	-7.71605921729474	-8.07455993116409	-10.0724273100541	-10.6923496950967	-9.21883145129501	-9.28601092130271	-7.78627989039439	-7.71341989109809	-8.76833162202931	-8.32759280637114	-8.54066950025892	-8.03375115129479	-9.83614699343768	-3.9611447768275	-8.93822244050708	-6.74743801969869	-8.28840275601929	-8.41001928990391	-7.58938259018517	-2.53752088674794	-2.25034854974228	-0.407824892002315	-3.65062321401827	-0.966245436044533	-0.553340253811962	-2.93320779865667	-3.0895007308129	-2.81691189796946	-2.27484565365026	-2.09726187174293	-0.844803691424581	-1.363773083716	-1.89523403373261	-1.50635062606098	-2.04635311464843	-1.65515056658481	-1.9741497745739	-4.25370271393685	-2.4334694976941	-2.28757752574725	-1.8964990364686	-3.0797395924699	-2.67006423397567	-1.55676493869045
-7.95060407014278	-12.7075504987313	-9.31682791486324	-8.45139120932087	-7.92600999021496	-10.2309899373708	-7.84987536721079	-8.20144746961089	-10.2167990553712	-10.8471208418423	-9.14237899965474	-9.26342035403859	-7.81527410538617	-7.66580902750258	-8.76193530392388	-8.3018637081998	-8.44388713513896	-8.17071542407133	-9.88508450275414	-3.93266274089936	-8.86745988838507	-6.65066745179392	-8.23943788086059	-8.52841567693334	-7.66930407269408	-2.55881184468717	-2.23187331613391	-0.548531124842688	-3.87663884001308	-0.929509865256721	-0.511079413658096	-2.73183076845196	-3.04210015981937	-2.84226177142601	-2.23365111712087	-2.02637189432123	-0.87040423373352	-1.47550079244452	-1.82561327587621	-1.33887593629451	-2.06480480318776	-1.62126204153778	-1.97308149858384	-4.31467338868098	-2.23678410653024	-2.33402000472744	-1.84487578600722	-3.06035258124087	-2.61674650561618	-1.43586212800605
-7.91222090274274	-12.8038531021247	-9.29196015388071	-8.42628696334951	-7.93939135791789	-10.2374622565609	-7.87285458188923	-8.19749408282975	-10.2726209772763	-10.9330248158336	-9.32065903637717	-9.31122059270365	-7.94406714553247	-7.82266388213246	-8.7891259999451	-8.18999330624303	-8.93679609684967	-8.26313057724885	-9.9177352046534	-4.08166978315288	-9.0429308925449	-6.6411428848483	-8.51354773672346	-8.83022269004309	-7.86500211578619	-2.68960297337054	-2.2448047217903	-0.552231100331979	-3.87538822988253	-0.868999621404179	-0.522539303411484	-2.69716078489613	-3.01646901819576	-2.92278487034684	-2.06483960526316	-2.07074436048921	-0.628395807660386	-1.32370486700423	-1.63832320745406	-1.17593716178231	-1.95519873607913	-1.54054985457694	-1.97343677106233	-4.20559060880101	-2.12001028660281	-2.19707850612394	-1.70208587762224	-2.9634379200441	-2.59096185046122	-1.36236186169267
-8.02521735088528	-12.8614972820811	-9.27536223168796	-8.68030604139631	-8.08565024743408	-10.4148372637826	-7.99848298068077	-8.39410694702556	-10.3223323177981	-10.999764574237	-9.56053101636694	-9.35021901269675	-7.90408360128618	-7.81944431761787	-8.89249424924972	-8.29721012940521	-9.14360211904934	-8.43097383777625	-10.0328096513335	-4.05370393829118	-8.89841443958178	-6.83176707358805	-8.63904600796371	-8.80758157822549	-8.06518199865714	-2.66030567900964	-2.22625088047315	-0.638378351818684	-3.89547294406351	-0.827039687763612	-0.482567976408981	-2.74822145424909	-3.02660120084815	-2.89305045821869	-2.17588991014121	-2.04665983507507	-0.713146518050039	-1.26509988282804	-1.78701917815003	-1.09602915389174	-1.96341603611069	-1.51428774448759	-2.02732438435538	-4.31533150817356	-2.07524721450765	-1.98034408180399	-1.60181564266201	-3.04235492957746	-2.53754337774115	-1.46759488248009
-8.15033486044369	-13.0958807006182	-9.4390787290271	-8.7967222564636	-8.1018104417465	-10.3805246802934	-8.11704899910452	-8.42001459285487	-10.330722973931	-11.1504260269369	-9.58716568886225	-9.51946352922071	-7.90762249537535	-8.07949498809915	-8.8962913934844	-8.52567028029593	-9.16142120392546	-8.41879262268397	-10.0241706636924	-4.06157450560524	-8.9490781768495	-6.89881330148113	-8.73655755631698	-8.86697667196302	-8.24704830604303	-2.67261479069726	-2.31682626938655	-0.656158227182535	-3.75261216268244	-0.925416031875026	-0.516105535712026	-2.73426243552121	-2.97441635357466	-2.89724101305009	-2.17798826137509	-1.98638417091575	-0.874481149994041	-1.09050666414595	-1.83751266093718	-1.15780850947542	-1.66267048690619	-1.40156401239159	-2.02278126508933	-4.32822064583601	-1.90546143237497	-1.86666453840255	-1.46001090295152	-3.13498471681151	-2.45810072408449	-1.29257559688559
-8.11999111323223	-13.1435942573312	-9.7287121522077	-8.82907134755782	-8.25391008672065	-10.494344907063	-8.05698982999584	-8.52297353488455	-10.301597146782	-11.1542270604267	-9.59999835269489	-9.44490551971063	-7.74538056086939	-7.91036405111272	-8.9332287611873	-8.56123039026376	-9.11795517381752	-8.28920048808271	-10.2055907637285	-4.13511010932041	-8.88425844449029	-7.14470111341603	-8.8131627505553	-8.99770467767847	-8.15666415752674	-2.64668054475455	-2.29421734920865	-0.604347049363506	-3.69329174832228	-0.852279866730129	-0.571700347491866	-2.64942069308161	-2.99653666094751	-2.7031876319647	-1.96404978142508	-1.96592249920482	-0.763406591441581	-1.10750997432963	-1.80778109086203	-1.06312263941423	-1.619891045532	-1.46249488133204	-1.94582609979433	-4.32153725992505	-1.87157611376257	-1.83320670218851	-1.39771690709231	-3.01604467070881	-2.46904596162427	-1.38261865084655
-8.16441541240938	-13.2061054262175	-9.61979444305826	-8.8606762591173	-8.22742831070044	-10.7139665300565	-8.06162506257519	-8.5106751113791	-10.3227850858343	-10.9585174612886	-9.68035904910288	-9.51893021503549	-7.71338309251496	-8.02540168235839	-8.95345026248817	-8.86533681404132	-9.15403740707458	-8.36611663345284	-10.0790411485728	-4.21570440756603	-8.9559639504342	-7.14996164894553	-8.70005839735987	-8.93406554152824	-8.08524327155997	-2.57113688042107	-2.12455817326362	-0.698912010021892	-3.77326715417016	-0.764680519969105	-0.486280203280204	-2.64693487026176	-2.9461579735162	-2.70415414911657	-1.98690337236909	-1.9825363849196	-0.641563117207155	-1.02739210921355	-1.70676276789362	-0.88264826642058	-1.59518452144675	-1.39470342213543	-2.02476116017402	-4.41070211925885	-1.92357307896132	-1.80268829651634	-1.51304328583865	-3.00604976705356	-2.29938002719583	-1.24478958166628
-8.20883665904701	-13.486701629919	-9.70688980514098	-8.79133581655662	-8.2698758730368	-10.6328315681809	-8.15055210510473	-8.60676165052115	-10.4073730114116	-10.8597723197005	-9.83273842516284	-9.38853335988996	-7.65647631741166	-7.77786388442418	-8.98336667433919	-8.77924408908294	-8.86236437539207	-8.14569680257902	-10.1308927138109	-4.32947110836571	-9.08641124055882	-7.17601522087896	-8.93114037338302	-9.10687003724497	-8.12592017537787	-2.55145752368493	-2.20088106577806	-0.581430813204325	-3.73721667572898	-0.747333694481323	-0.488243204016787	-2.61259563935501	-3.01546654957283	-2.70895277372146	-1.96916773026316	-1.8966094625482	-0.611091049044027	-0.988926949797578	-1.7352787022548	-1.02617555974798	-1.61228240664885	-1.43449271968451	-1.90224022056653	-4.24060545596259	-1.82697571361197	-1.75451563695182	-1.50006057538723	-2.991193614297	-2.22984100839567	-1.1482724970004
-8.26522475434022	-13.3763549039273	-9.74468067668383	-8.82164070490796	-8.40893467788683	-10.5382048094659	-8.08776640581848	-8.68498873047839	-10.3366022792497	-10.7682317329052	-9.80915346534653	-9.32343646680827	-7.70573648631542	-7.77213857456511	-9.09523023523585	-8.96856464919829	-8.98221327008473	-8.17551475109133	-10.2189596944493	-4.59142115504654	-9.1657810555754	-7.3691259754738	-9.07403055566636	-9.0137487774833	-8.18120225603045	-2.54292042346856	-2.23016376069191	-0.59172651186188	-3.65328372962207	-0.802509712356197	-0.510433319811369	-2.5729596179053	-2.97653376710299	-2.62690833258446	-1.98556925223722	-1.86058823688265	-0.797942395895684	-0.995992655830214	-1.73522952147902	-0.958869576841996	-1.64517723316028	-1.32321478252602	-1.99533886399339	-4.10625170863925	-1.91207525772268	-1.81716505150373	-1.4696833257668	-2.97914898604106	-2.24991532381019	-1.13061548877488
-8.29206658493035	-13.3434417081542	-9.95647404012943	-8.94514559887656	-8.39028801219298	-10.581067382876	-8.01571684410453	-8.79670125736409	-10.3615438666278	-10.791395567678	-9.82190917807776	-9.46673860928705	-7.84672750328337	-7.98912922591711	-8.99786918258423	-9.00761022936772	-9.07985075074076	-8.25351413715498	-10.2989555923059	-4.67113534363908	-9.22527170787809	-7.20908288131306	-8.95471539341819	-9.08944948019198	-8.31180788351171	-2.65148728555807	-2.24467030822785	-0.538291960893783	-3.64418630218638	-0.778277810627909	-0.600610974974085	-2.63851953541302	-2.94849729517387	-2.71485780492943	-2.21731465815456	-1.95937180960264	-0.850114329779979	-1.08276018527271	-1.98096435940556	-1.23987808771825	-1.7918574300531	-1.48095503260401	-1.96228190037313	-4.14689746231516	-2.11771974562798	-2.01041025554977	-1.60720285189605	-3.14191963545982	-2.27882250174703	-1.33830199082264
-8.54183034604059	-13.3515513809509	-9.99467767593364	-8.97684101117339	-8.321337230441	-10.516674322182	-8.04158193405851	-8.80141424111161	-10.5915699538181	-10.832312038482	-9.83384183873949	-9.7900721178184	-8.03153610952202	-8.13668765563518	-9.11377107713813	-9.12225974125035	-9.24998924950333	-8.42263100121535	-10.2592672957507	-4.77665938519466	-9.37538258114262	-7.33849403797471	-8.99821455967371	-9.28528621409461	-8.72488256654563	-2.64693267581475	-2.25536416042542	-0.568830096644761	-3.72788883819002	-0.741635559580968	-0.551142257380862	-2.65648337349398	-2.94302371915045	-2.81109348414383	-2.21766711956249	-2.04995641060418	-0.824802158874181	-1.2670311783196	-1.97487099245325	-1.35449141345303	-1.86865906825224	-1.39415240549702	-2.00229993545759	-4.07556921435185	-2.01357784827184	-2.03339340032003	-1.64040951537663	-3.07826648336233	-2.16952898070896	-1.39437563000052
-8.64463765671431	-13.3186819014863	-10.0126130134265	-9.0995013051713	-8.52174892170148	-10.5972785255346	-8.22890466742776	-8.82666183379459	-10.6217883211866	-10.969133897724	-9.95358083964821	-9.82871906975483	-8.32246266189861	-8.38133640552996	-9.22164030386354	-9.22775466373854	-9.27577245747234	-8.45922010896049	-10.4036269146565	-4.74448922618531	-9.42238011183244	-7.23182919964237	-9.18026800359165	-9.20279025981489	-8.77275103395608	-2.55754998644007	-2.20868609803132	-0.594344559944825	-3.79166570782289	-0.770287691816434	-0.533627125742235	-2.57392251018462	-2.91164895935232	-2.73809225995297	-2.25681966216051	-2.0968638772907	-0.887046761192483	-1.30738878733491	-1.97921469097055	-1.23188311749635	-1.73432020169067	-1.34832477455772	-1.9289279189651	-4.05657821138054	-1.90700091067653	-1.9085961928016	-1.51026572920635	-3.12636074071548	-2.25361073882613	-1.31514219872725
-8.80790166529373	-13.4781609310199	-10.1640695033858	-9.24004569295078	-8.52254675325564	-10.8391105847185	-8.49641010016515	-9.14033389555734	-10.6724092009956	-11.0644798809204	-9.96198571818284	-10.0569043214946	-8.41357722014122	-8.54017208778492	-9.36352254038012	-9.14325662970953	-9.37875232146895	-8.27097273719628	-10.6495290446162	-4.70348267571739	-9.3795805048066	-7.38628914563697	-9.07634094631212	-9.17434835233905	-8.72796126613703	-2.59255202254842	-2.17868597531938	-0.774204601474391	-3.97846602926753	-0.780496649946908	-0.614592859717249	-2.63898780679388	-2.93465331717409	-2.63975130498207	-2.28142568090167	-2.16807283515309	-0.896064990377723	-1.41428974479545	-2.02493517890339	-1.26061022381808	-1.84794846239817	-1.29654516657868	-1.94176526026779	-4.02407434949077	-1.96467638076985	-1.93770225854553	-1.61123078038673	-3.2006733431752	-2.33592853416797	-1.42710166782957
-9.09807295909157	-13.4142524318826	-10.2477547658315	-9.17109321058688	-8.6493950689916	-10.8304988658247	-8.54445452336674	-9.17191742018514	-10.7833892079693	-11.206645882436	-10.1253693561973	-10.139157227017	-8.48630169921577	-8.58032197005279	-9.49105433132667	-8.95287770826161	-9.39194454873985	-8.4021636932876	-10.5107825288462	-4.79499507947776	-9.47741728296734	-7.26995185602731	-9.16256169333878	-9.2939668993264	-8.81527532672662	-2.53755704767405	-2.29746000129341	-0.765458089249109	-4.08804297686412	-0.703040731064311	-0.552018774941174	-2.46542939233384	-2.96627760310504	-2.54894451709322	-2.36399134039064	-2.06380187555268	-0.927891605979714	-1.42739846616478	-2.10750006832904	-1.16368230576505	-1.81257882741243	-1.26082631353414	-1.77409286465557	-4.05873181411148	-1.84797078011074	-1.77286072559872	-1.45531113264062	-3.11720343171726	-2.25073688717619	-1.31154184783687
-8.96686002184486	-13.2569134062674	-10.2009469193008	-9.13909075949921	-8.66816864647582	-10.7868607667205	-8.4297542357415	-9.03630767088798	-10.6124842186628	-11.1778025720448	-10.2277479927097	-9.98709271870089	-8.64218422702832	-8.63493019399307	-9.64999152539849	-9.0709531303933	-9.37577983216146	-8.3223196061406	-10.4551624430449	-4.81450690712205	-9.53829300624203	-7.1705618729097	-8.99464085811347	-9.23482776709215	-8.73179005714799	-2.52445643147086	-2.20814559848311	-0.883326909713238	-4.04842050181335	-0.598875232149023	-0.429599503263691	-2.46183151578647	-3.19253287786678	-2.49047080932223	-2.25790730866902	-2.22262266998891	-0.791215703942838	-1.42204746822196	-1.9196731121619	-1.13940006779807	-1.77069207445216	-1.18010897291081	-1.76135771768872	-4.13096573401621	-1.9621062873337	-1.83952904495709	-1.47337724709875	-3.25906982319449	-2.42369059324811	-1.23527402527345
-9.09380735854388	-13.4825952012699	-10.1291403541032	-9.08088321719045	-8.63811138881635	-11.1076737763163	-8.49782595176751	-9.14301125717916	-10.7021620293889	-11.1442929650326	-10.2070462640372	-9.87988084844554	-8.68846397958242	-8.75909308914485	-9.5083353917368	-9.19133502085543	-9.41835857588917	-8.38750933851922	-10.6752958931925	-4.93983950857613	-9.47882507550126	-7.33303806338589	-8.97185265809224	-9.11533448895617	-8.63957071623377	-2.57412601577499	-2.23721210213375	-0.845084104605983	-4.09194575378292	-0.722843588722421	-0.562184596045061	-2.4950528788286	-3.27626051298313	-2.45402376237624	-2.22475775379872	-2.20996240524831	-0.90690164393746	-1.48709134567417	-1.92275993636932	-1.13383052614081	-1.75600470483517	-1.10445217895129	-1.79978241746152	-4.02643237347344	-1.99055448704896	-1.89766511758012	-1.47434884457979	-3.09179536873574	-2.41201473725034	-1.27045369717845
-8.97288681287786	-13.4482635517572	-10.0879561159047	-8.98632437941805	-8.68423801219298	-11.0446983044863	-8.60205668586006	-9.27909830428742	-10.6382970076389	-11.6312252530947	-10.1939431849727	-9.77254472188008	-8.48161683929946	-8.70448162018791	-9.50715735229858	-9.16768746339197	-9.41030389613059	-8.4359509716417	-10.7791437805254	-4.74416933793069	-9.38819918661826	-7.45046140195209	-8.96492046224266	-9.42305020999185	-8.64195455477124	-2.65065859151972	-2.22404306528824	-0.724717482439943	-3.93621607722983	-0.74551356496906	-0.470843429017928	-2.34373354690438	-3.2933967791023	-2.50383494250046	-2.20336927352581	-2.13425913189427	-0.874705025488532	-1.44055672353845	-1.91495217171014	-1.04583117609816	-1.74807837563621	-1.05969197493206	-1.79071620381942	-4.20948942097716	-1.94448020473845	-1.80085728307227	-1.52860596725462	-2.84181539469374	-2.27633226289874	-1.20173387879579
-9.03481652621274	-13.421470483893	-10.0528259174275	-8.90798826247956	-8.77353323315906	-11.0104295356014	-8.5216379036859	-9.25512776386532	-10.635947437595	-11.2022328163341	-10.2580139420099	-9.78720212875374	-8.60684912361523	-8.67430224403927	-9.50360524125173	-9.03318569926015	-9.40545700073566	-8.60495190986997	-10.8073633846925	-4.74817148884906	-9.42417567204	-7.49430930949902	-8.90714637417959	-9.5817671542845	-8.74972187817739	-2.50361633674841	-2.08011985465933	-0.633879498972566	-3.94457951710464	-0.661335922495446	-0.314681912681912	-2.47410709374652	-3.33599547119051	-2.51850058909858	-2.19751211936753	-2.09306719623895	-0.706904857434143	-1.50286311320221	-1.81966799960621	-1.2319532557362	-1.62697606232473	-1.06939428500589	-1.81753965153096	-4.19545632301461	-1.92823146097583	-1.76081632397021	-1.52500542465401	-2.84901773872352	-2.2293664051295	-1.26269246393214
-9.03007148544233	-13.6149134062674	-10.1693526549193	-9.02704477059024	-8.76094384860309	-10.9088182403203	-8.74006550495262	-9.19641619387884	-10.7391573048915	-11.0603904797716	-10.3064266612228	-9.94587104102713	-8.62353420556603	-8.58539484708839	-9.48327883603819	-8.91028054248569	-9.4757327785823	-8.60690304826787	-10.81108974485	-5.01361263428955	-9.4091822972588	-7.44515761759055	-9.16818387782671	-9.55019540029817	-8.57336324010092	-2.52386955170634	-2.05366142770361	-0.641508852834253	-3.81041718209468	-0.656741995744263	-0.314271898854678	-2.44246381145018	-3.22133040914416	-2.47447561422809	-2.08021667162636	-2.00022033326363	-0.653567678579449	-1.34445074886436	-1.68886227823954	-1.13963617409759	-1.69683571964732	-1.01512385983354	-1.93030497507268	-4.00373005095522	-1.93092209856916	-1.55374442957247	-1.52326764747443	-2.86507522614836	-2.15019916942114	-1.38722272324474
-8.9500426039423	-13.5181250850995	-10.0855919670064	-9.02824659464775	-8.8185450970959	-10.8365610936525	-8.78223038552506	-9.19455806868923	-10.7127350023618	-11.2036937400497	-10.2961266213927	-9.83263950860993	-8.63095327230301	-8.69161158117398	-9.52929518208013	-8.81148971226131	-9.5155250034358	-8.69827507212374	-10.8584429372877	-5.24457980251073	-9.65528845835677	-7.36924403561814	-9.43847426615278	-9.50893006700955	-8.92016898225757	-2.46193079611551	-2.17717735292491	-0.57555013707723	-3.79961753387203	-0.775135815074067	-0.40383864068014	-2.44088699928167	-3.14911553050005	-2.50002670046648	-2.20378920203735	-2.05317581298023	-0.766167579911466	-1.41375730199366	-1.72999197523451	-1.24004894951611	-1.6809639213805	-1.22927412834594	-1.83041958086193	-3.78329991102951	-1.99336035631501	-1.67982070894164	-1.33865791501887	-2.85565163700926	-2.12902356902357	-1.43263910911169
-9.04579029518236	-13.8557405397466	-10.2264150220349	-9.04572052052115	-8.98785599440532	-10.8907934205911	-8.85078910312975	-9.29026324498331	-10.6577325234327	-11.3341904456686	-10.2909729919738	-9.78188174837088	-8.60397467151348	-8.61116055346324	-9.60991035816126	-8.85633788613996	-9.47200694190224	-8.6414164261477	-10.8192431411613	-5.33944773246765	-9.72826331321336	-7.38644860599832	-9.57416429709443	-9.36261433388087	-9.07788355697151	-2.46743575055458	-2.22757846819236	-0.638958575441744	-3.85224537154967	-0.766106250872303	-0.322992881410298	-2.48765384368302	-3.07001702070198	-2.58872755984459	-2.3529178371373	-2.06224963404138	-0.646108379122127	-1.45663682726228	-1.83144355079787	-1.31299811219553	-1.77474918174079	-1.34340425957404	-1.72603189768548	-3.99493707989421	-2.04651499791054	-1.90393667988804	-1.43455552798717	-2.89053358783951	-2.25793258336843	-1.46693865842518
-9.10117151675327	-13.5647447315686	-10.2312152917129	-9.1107180302117	-9.02464751014813	-11.06992283046	-8.75757975487432	-9.23251874036399	-10.672593301957	-11.3519313331561	-10.423974893918	-9.73783882242379	-8.64122791753357	-8.62086345399509	-9.6897685548612	-9.10383686259916	-9.56330131665833	-8.83039610759833	-10.9258330192834	-5.28748714872634	-9.76147819397108	-7.41858197341221	-9.6313905535131	-9.5377294986328	-9.05780866005995	-2.51563737625314	-2.24365286898702	-0.607730281405684	-4.01336873691642	-0.764397416853719	-0.374241088429027	-2.5000388878772	-3.23142013940483	-2.53203321119513	-2.33563479224377	-2.19853814065674	-0.802660513542739	-1.45022862070209	-1.79673038746267	-1.27446365525423	-1.8044199405813	-1.35698822559216	-1.80041902127992	-4.0242118981295	-2.06045680279762	-1.90072381465906	-1.42121371965654	-3.05863410537755	-2.29779526575479	-1.46731780480403
-9.41128730080957	-13.6845088694054	-10.2148054551312	-9.15351268088036	-8.95237417290726	-11.1886356090181	-8.80558955261683	-9.35404139846931	-10.8904341174061	-11.4088663405872	-10.4750246400751	-9.89599039768095	-8.74270786737172	-8.57189066110226	-9.76394577924135	-9.17249602887229	-9.76650920424483	-8.76947212412859	-11.0115844863015	-5.1875164895794	-9.9753918312681	-7.41128914563697	-9.53004980348199	-9.60567926406563	-9.22907767182901	-2.4718832672391	-2.02926407487153	-0.629724297028615	-4.13821465175118	-0.656097044027966	-0.326143523101426	-2.49361410520129	-3.40988255267759	-2.54101825778908	-2.1363812256541	-2.35084291688777	-0.702833190890869	-1.42950403822091	-1.68285489450169	-1.23024118236344	-1.90182028877899	-1.38896172479987	-1.73715620890041	-4.04360982972004	-2.134547705107	-2.02851861562799	-1.48447375541438	-3.06683492957746	-2.22021175523349	-1.42393150793536
-9.44724676146286	-13.8286563020725	-10.2338621042475	-9.2937361346731	-9.12651979669544	-11.2044086017661	-8.9199395024199	-9.33495121886826	-11.0876597766848	-11.7161078929958	-10.6679167296214	-10.1546715165724	-8.79871707680537	-8.72705894333605	-9.901324822008	-9.17198516568968	-9.78536732459413	-8.84294926574453	-11.1401823539167	-5.04562829413527	-9.94395155618076	-7.58362620641459	-9.6553302038915	-9.70465272009967	-9.19184653710221	-2.43633666821019	-1.8176791793756	-0.600494312754509	-4.04946383189621	-0.634372389591883	-0.253606401037592	-2.4608051325762	-3.23455038890473	-2.48890425018112	-1.9445777388781	-2.3900723337259	-0.628400878654302	-1.38644102629974	-1.66189327109719	-1.27867810446224	-1.86905685452376	-1.32516578033497	-1.79338924922025	-3.92051717471259	-2.04712971751177	-2.00240776623581	-1.38015333750592	-3.01044158743743	-1.93070101520806	-1.35584847430179
-9.43030072947635	-13.8057284271297	-10.3405581259534	-9.31902642023438	-9.08096332731903	-11.2055715617632	-9.02337327603942	-9.48599211039596	-10.9798965744142	-11.7268281026032	-10.6726660928356	-10.0653435540999	-8.74053871268296	-8.86395840701376	-9.99150469953993	-8.94648831378713	-9.94487589309643	-8.71547886412632	-11.2482727930021	-5.04773877776572	-10.0395732955272	-7.48139292313801	-9.55924257744278	-9.74221671917716	-9.14367176403699	-2.52887310597425	-1.8407657886977	-0.62876739356956	-4.03708956627067	-0.615023277165844	-0.175828862284035	-2.42880825417835	-3.06381469956162	-2.49911637572316	-2.0412391039695	-2.37148342616288	-0.463821727307787	-1.44493344831465	-1.67095576673548	-1.40441118505588	-1.91022904592137	-1.31787790491539	-1.69412237430513	-3.94118555074932	-2.02840431919874	-1.96131269692156	-1.53336270450865	-2.87029099869193	-2.14483757500517	-1.3181875371841
-9.42226608707689	-13.8710972054147	-10.325135875564	-9.43119273722846	-9.05181768252265	-11.1915394309653	-9.01586887872746	-9.38031814068148	-10.9190339863967	-11.6132134906457	-10.60820988558	-10.0874574765932	-8.70370056975236	-8.68019801267281	-10.1055156244047	-8.87370284714985	-10.118613534602	-8.75383832378519	-11.1427947581802	-5.34547635036681	-9.93504926591819	-7.56838302773852	-9.4752644528687	-9.84050969342697	-9.21375306313764	-2.55988228633082	-1.92586394218011	-0.574195681901143	-4.04981624198076	-0.603256951811149	-0.303553851402378	-2.50708970780483	-3.12820515341732	-2.52984708743828	-2.03290929950776	-2.46411666119477	-0.608231736015995	-1.43102588686481	-1.76366594960826	-1.40604964714614	-1.8722893784132	-1.29953298451345	-1.70790149504956	-3.939551797426	-1.98019362711627	-1.95867081825229	-1.47245015698013	-3.04485797072237	-2.04870482357013	-1.23263782351678
-9.30128936491996	-13.9048205792632	-10.3599358086486	-9.45613955958672	-9.03567713913833	-11.1938527263338	-9.00625539447388	-9.30905957901924	-10.9779187547796	-11.5362305391253	-10.5536539763327	-10.2694923097092	-8.84979553595785	-8.83616351305141	-10.0053384317381	-8.97429332448055	-10.0577248987216	-8.75999011228217	-11.2573602854549	-5.44495553369215	-9.75230799169694	-7.51774739327169	-9.46414376321353	-9.70398554152824	-9.14481308763743	-2.49768561987756	-1.86613080874683	-0.585107937783721	-4.12060709405576	-0.611542906259581	-0.330976807660352	-2.6180282076172	-3.13241600755059	-2.52457048368772	-2.16285396996394	-2.61392378069885	-0.665235403964023	-1.53823416907188	-1.72544434213334	-1.40800380750972	-1.75175885150724	-1.23907233192228	-1.71874792993486	-3.95473298670999	-2.0023276454889	-1.9804114429068	-1.49930038246426	-3.11306052398306	-2.19033177715531	-1.27984693988187
-9.37709881275175	-13.8912078178985	-10.3359476494119	-9.41606647261897	-8.98063184446991	-11.2591628809752	-9.0269030448127	-9.37464345768354	-11.0443589339858	-11.6535934714347	-10.4788344956787	-10.2239415310535	-8.75254638182233	-8.82030611383212	-9.91120165502405	-9.23783616508398	-10.1187603862917	-8.75470511858734	-11.2850285525269	-5.46515755955221	-9.75271545352743	-7.63342930662656	-9.30501332843092	-9.83387820648988	-9.09726487058844	-2.52178565064313	-1.91761054763093	-0.495400512850215	-4.00979215164794	-0.5290404860235	-0.265201447323341	-2.58842651166728	-2.97529002907978	-2.61645259120507	-2.0743227401838	-2.5434503976945	-0.63516859369788	-1.44725609455192	-1.75025022241862	-1.51468479187989	-1.93408142472747	-1.37861115526673	-1.67981023252783	-4.11040654489181	-2.06913320357191	-2.14370596803401	-1.52993440021928	-3.06921352161944	-2.40653642210528	-1.35681399985627
-9.47342820565898	-13.8415372594784	-10.3530547594749	-9.46033307345483	-9.07606247148489	-11.2588811966532	-9.02534428442557	-9.5186517122238	-11.0777973225919	-11.6692214301501	-10.5584894392515	-10.2027919470088	-8.75716759425412	-9.04219268283603	-9.91231620688185	-9.493934917183	-10.1137007594552	-8.77322481839972	-11.2340507696854	-5.71938808581505	-9.76368259048824	-7.62704113558251	-9.57074488680903	-9.8254524175613	-9.00451130144709	-2.59150213325161	-1.9736512027621	-0.578658409507318	-3.90497499704188	-0.590461684911945	-0.317281102965311	-2.66294146613703	-2.84168732124949	-2.38633709227845	-2.0667908693081	-2.56909979507004	-0.531299410249751	-1.39963492952077	-1.73062638372984	-1.30790002660088	-1.9037843950245	-1.2705347189419	-1.68403722757947	-4.16047529142877	-2.20603281722151	-2.01247419386993	-1.59014926100756	-3.26913158327396	-2.4547946057285	-1.41961783251595
-9.52308917567406	-13.9814673796252	-10.4819807685734	-9.47810553131446	-9.19812101246303	-11.2809549241004	-9.14702144221923	-9.57767711850899	-11.1544113029399	-11.7594923865053	-10.6891646761089	-10.4253457454117	-8.73485223784994	-9.09311246730602	-9.83654807341957	-9.55937519227922	-10.1314876528389	-9.00574059109219	-11.3087556128167	-5.78543288307945	-9.77090867916579	-7.74359169398326	-9.66692115330425	-9.79566777408638	-9.06722031685256	-2.59233517119368	-1.93554969761304	-0.588422094465013	-4.04360527625134	-0.523686376691309	-0.216010070762362	-2.60524125615829	-3.12333488077771	-2.47211680412574	-2.15547414642954	-2.70823788353982	-0.460485162894776	-1.39094533251983	-1.7063210999725	-1.363285977006	-1.93272966798489	-1.20451548053976	-1.53658454843925	-4.11411426425274	-2.07943974562798	-2.00178289111094	-1.65703928242058	-3.19287367957747	-2.46033649271059	-1.38313177690067
-9.58554210102358	-14.0070952244492	-10.5016056102702	-9.62106419704723	-9.07353671198786	-11.3421341014417	-9.09986330234586	-9.6322622553742	-11.1390903225352	-11.9684701439067	-10.5941697724213	-10.5561087669987	-8.63223920967304	-9.11951519388682	-9.88696109895336	-9.56120382105006	-10.0653694391736	-9.11397808699824	-11.2035007395669	-5.75683449662455	-10.1899356661538	-7.86610237364608	-9.6738411404832	-10.1576123514624	-9.17824235713922	-2.48490468809628	-1.92373766728939	-0.536192595562115	-3.9710514646521	-0.575507931058102	-0.244765878251944	-2.59420337349398	-3.01043195971847	-2.46955472785898	-2.11680006444683	-2.73802136560608	-0.677202610636356	-1.32413901812417	-1.69635024759243	-1.43852732997406	-1.93052140801151	-1.34889419346193	-1.59186935449778	-4.11874739144646	-1.99319659099794	-2.01857792519078	-1.55333416592142	-3.21978437120183	-2.37843612803404	-1.45970037471809
-9.65354071875318	-13.9874501102052	-10.5764815181986	-9.66551196829976	-9.15939021737035	-11.4853711614276	-9.24812607048999	-9.65459907470344	-11.1424336324988	-12.0821499697745	-10.6793308541829	-10.6145139549628	-8.72448787958291	-8.94747453310696	-9.81782658120211	-9.51397656559412	-10.1205413302966	-9.18483985646093	-11.2080049349231	-5.80752678250411	-10.2737716476992	-7.99066635787766	-9.57791969682349	-10.1970834061899	-9.13734904502128	-2.54673491462073	-2.00599518253008	-0.504125703805066	-3.9400328274851	-0.658798713736779	-0.311740752207387	-2.56804825816155	-3.02051885262134	-2.58898240373488	-2.08253835204979	-2.80462292196119	-0.679971551933676	-1.26422980729438	-1.60713969097054	-1.5087998913455	-1.93286788991052	-1.27268850232921	-1.71245098985997	-4.0862705382295	-2.16702376693291	-2.04276891298974	-1.67784744619342	-3.11569574590399	-2.3661555445162	-1.47406303380173
-9.74566507967764	-13.8945381202262	-10.6166888218835	-9.76285894485262	-9.23776184422106	-11.5069060286596	-9.13553802655233	-9.5755484185815	-11.3264670834296	-12.0366472063181	-10.6964023575179	-10.5737408800816	-8.98852220576603	-9.10303666351125	-10.075218462057	-9.73053503687113	-10.3293417195159	-9.23077200821945	-11.1853405910703	-5.89098565209221	-10.2443075346477	-7.87220964009485	-9.5881491576842	-10.373763235259	-9.32218528732661	-2.42113865775606	-2.04909594816862	-0.620725348878926	-3.96097549702938	-0.709447715229131	-0.263269205934733	-2.67256656322817	-3.02456052763637	-2.55463214088782	-2.07483585580265	-2.65554056902002	-0.6070589817908	-1.33946521399643	-1.66063817725248	-1.43323402128644	-1.95569008698878	-1.31111819943175	-1.66331559314659	-4.15154599650313	-2.17233386327504	-2.05692709893175	-1.54952006046068	-3.17312627130564	-2.4249724438278	-1.56647673979447
-9.91958544422362	-13.9042857466929	-10.6255665843611	-9.80547236316297	-9.32532995748173	-11.5825832558057	-9.22122228029166	-9.77641052486504	-11.4948961398026	-12.1290191066347	-10.892697909791	-10.7555041325131	-9.05727345087461	-9.1786935483871	-10.0824514469478	-9.68773751090544	-10.3797183328902	-9.53474176868423	-11.1646156711257	-5.9890983895204	-10.3944491169728	-7.98127974587868	-9.52459830866808	-10.3847344503381	-9.5222064191636	-2.3924401725553	-2.05196986711819	-0.639446712957443	-3.94769019470598	-0.692967963164079	-0.28090266024421	-2.62044689772305	-3.23818186201543	-2.57281147568682	-2.12103655166035	-2.6653886934482	-0.636468326744358	-1.37524103309255	-1.82361931066825	-1.50727355028775	-1.95986419151667	-1.33233833442053	-1.71910021983096	-4.09651107394011	-2.13571053115314	-2.10978684083533	-1.4322708050432	-3.04713422207099	-2.39494265291057	-1.63142634315424
-9.96462891886309	-13.9035803791659	-10.7198433764948	-9.99476513188592	-9.4537545020836	-11.6731428515405	-9.1039774044726	-9.69275161707633	-11.5776742342529	-12.244598330141	-10.9536275287471	-10.748952803696	-9.19580583291025	-9.21859122833951	-10.2188979032922	-9.43420007140653	-10.3440556555299	-9.47096100555751	-11.1797452620229	-5.96158949249171	-10.4639589665653	-7.91680924396629	-9.52571385667147	-10.5893257768224	-9.37154612863021	-2.51471759506399	-2.11209525548645	-0.618491856377273	-3.99299300472249	-0.68934417619408	-0.358230804468093	-2.52290573429576	-3.14698355317126	-2.66212305715762	-2.07592158578264	-2.58676242488436	-0.652198254302761	-1.27514847182657	-1.71090132850504	-1.53215597556703	-1.89583326720495	-1.38074863530973	-1.88148890472332	-4.07887041946624	-2.11766093054719	-2.1061131398096	-1.54246976196346	-3.0682990230435	-2.47919330550314	-1.4990883347391
-10.1358989742662	-14.0663923191071	-10.9908358564479	-10.1554954981041	-9.5742159965374	-11.9686781450556	-9.28797720700872	-9.84515623873468	-11.6384411092321	-12.2970938465573	-11.0396344812521	-10.9880671479983	-9.29418763371576	-9.2823735483871	-10.3934895358127	-9.59629954696058	-10.4585617097743	-9.58947186796699	-11.3474117005022	-6.23717305017771	-10.6048774050056	-8.1404483021686	-9.48905653362525	-10.262989430697	-9.29396689578313	-2.54597471121298	-2.18482752037227	-0.612731693681619	-4.16698797281825	-0.873294220797111	-0.511560448000945	-2.58881505005862	-3.23966246376818	-2.74925923035654	-2.22747518051327	-2.5476785000545	-0.771972205024315	-1.31966914364401	-1.85300455710488	-1.6118514814594	-2.02667350591361	-1.52424657534246	-1.99607368013003	-4.08614598180121	-2.19067245462753	-2.20148901721075	-1.63483271554753	-3.12138009514038	-2.43020159869434	-1.57606828930446
-10.137890453089	-14.2425012627531	-11.0449327727475	-10.2686009466411	-9.79324099540608	-12.1650191098499	-9.33526288498699	-9.84873052002991	-11.7213064309333	-12.1991301415695	-11.1211485148515	-11.0270045075148	-9.33382112064976	-9.29409826708038	-10.4401910752197	-9.61605109975561	-10.6087444687307	-9.70235977599051	-11.2763194264018	-6.39884330369248	-10.7257801151816	-8.2279702143258	-9.40256382590945	-10.0519699739607	-9.14919287380211	-2.62110353912411	-2.27885849753401	-0.770265204212013	-4.29896229555529	-0.974996397464164	-0.434593703981601	-2.66844190694952	-3.45298956167479	-2.76475749126716	-2.2883005562098	-2.67566784174729	-0.773881141203993	-1.36103873160629	-1.84363601345994	-1.61493915217649	-2.05816987375528	-1.61908775037214	-1.86578905189123	-4.1296168175496	-2.28681086279419	-2.15856588076538	-1.61587561145175	-3.15419180593321	-2.4779814255343	-1.59705563791012
-10.3265332898926	-14.2931203028191	-11.0776213162377	-10.456130468411	-9.96841541266136	-12.1349263688104	-9.45020871907739	-10.0898551593107	-11.8350134833745	-12.1558737804381	-11.0935486661301	-11.242900172117	-9.53657665097798	-9.28402383931693	-10.5282983026572	-10.0415936940216	-10.8876443710542	-9.72210554008365	-11.2959739522072	-6.55693338310119	-10.8248743510259	-8.32680784065163	-9.57408851459475	-10.2475667356489	-9.27661230958807	-2.6023017234338	-2.24048707032592	-0.751255454742675	-4.30335806835313	-0.85607261540291	-0.480278099627498	-2.79431710341147	-3.44340751578813	-2.84540871853683	-2.24060671867623	-2.74475866127259	-0.823596198409149	-1.4405121036797	-1.85826691214257	-1.55641868449887	-2.035850969227	-1.49206849315069	-1.91487941394118	-4.0012911702483	-2.18402577537111	-2.11869128599474	-1.73704815930485	-3.25404100552683	-2.54482279202279	-1.64382231630861
-10.2974443253627	-14.3096882467414	-11.0472873747021	-10.4932517973417	-10.0546292641994	-12.1261227806775	-9.64326916800338	-10.1874938605131	-11.9542863260962	-12.2371117448649	-11.1089823723945	-11.375978166546	-9.68256848101347	-9.49758831484742	-10.648017166736	-9.94457000731864	-10.8625415337221	-9.84506044543923	-11.5906475283812	-6.57528181360747	-10.8420004825146	-8.39891585521059	-9.79500748682197	-10.3478013713155	-9.24193942273292	-2.57640236627047	-2.30795436999525	-0.69129699688964	-4.3564407383794	-0.953339299324868	-0.47936556016026	-2.70861427132679	-3.39315385014528	-2.90900439516627	-2.32497919035162	-2.82217569185896	-0.942570157651168	-1.5222032920979	-1.91002496412969	-1.70014098757858	-2.12039497355906	-1.50776172024232	-1.96405742400296	-4.07339516184494	-2.19040075645831	-2.20071734398201	-1.69728496970874	-3.29829778672032	-2.63842616057517	-1.59053643489736
-10.3584010300939	-14.4028709352249	-11.1258203594668	-10.511010715949	-10.0813592165949	-12.0518098657992	-9.74102800437745	-10.2944812308102	-12.0490830765416	-12.2555072455986	-11.0990297990032	-11.3439735484185	-9.72717048260581	-9.59286951158434	-10.8231633099134	-10.0540824895117	-10.9020448214361	-9.94299486078883	-11.6340834189391	-6.61414168826778	-10.7302129071988	-8.49490451006081	-9.86065539112051	-10.3381444608034	-9.41936640660138	-2.56561520697075	-2.28362899393487	-0.657836533774005	-4.40212784523611	-0.837660577390027	-0.492345447125566	-2.88119230966419	-3.43654493603507	-2.77573832084879	-2.46437020394457	-2.834643771867	-0.854288088064901	-1.48079476458197	-1.8414854675373	-1.6804276776741	-2.11429286960077	-1.5279743227471	-1.99258832751702	-4.10263214588845	-2.26035918377932	-2.23909150763305	-1.5087614748418	-3.51946169390319	-2.73130833619998	-1.66413149413116
-10.1666070783991	-14.4809901134704	-11.1794493004945	-10.530121423753	-10.1225600873308	-11.9027127212804	-9.7423622208436	-10.3573879807127	-11.8622314052395	-12.4803950066675	-11.3676519675932	-11.3360580668539	-9.74677160350111	-9.52867701946148	-10.8628212947634	-10.4507721297985	-10.9286787216466	-10.0714780123602	-11.7848292398901	-6.76871593238872	-11.0044747023642	-8.51397219232002	-9.93943286850872	-10.3677492312201	-9.5442843240453	-2.58025385331915	-2.22704162003814	-0.78653750201281	-4.44334568400112	-0.813611247582625	-0.447483946469021	-2.94140344189928	-3.37459832135788	-2.75611797087045	-2.45612968001399	-2.93708539660623	-0.720730390639438	-1.48829898670878	-1.82173585349876	-1.71714453552358	-2.08511271582651	-1.44373927323001	-2.0224295226953	-4.02382222897991	-2.299446525289	-2.29879131837499	-1.57286920773747	-3.54305492957746	-2.79313636017948	-1.721242486652
-10.4062921716338	-14.3400781014448	-11.4318993997622	-10.7910198310516	-10.1974639801503	-12.1356669790713	-9.88667227701378	-10.5381706836106	-11.9799659923188	-12.5258094438604	-11.398657503711	-11.4282278829604	-9.74821934090705	-9.7190689829178	-10.9045247551039	-10.6246073021739	-11.0693812527002	-9.92510616175133	-11.9574333937882	-7.00386486855893	-11.273278764718	-8.68194086834349	-10.1173979793285	-10.3845474767334	-9.63056207463949	-2.72068956049634	-2.41793167286266	-0.851852212304971	-4.44097363441854	-0.906693000765902	-0.429655602177795	-2.90762165403696	-3.50094173606	-2.95770923246171	-2.48897712694573	-2.83621546613936	-0.906830838389099	-1.59027495128816	-1.88377956884748	-1.89174101301478	-2.1358543389374	-1.54426418435356	-2.12701555043312	-4.14375165986714	-2.31441229464759	-2.37025007197852	-1.80253376533389	-3.59299801799589	-2.8432948754381	-1.72821342231712
-10.5957323531244	-14.1820424090121	-11.472815987471	-10.8051962272091	-10.1379620744436	-12.0289027687271	-9.89411006787929	-10.6208722396444	-12.1195651910411	-12.6727629510939	-11.3733867320798	-11.4813099142374	-9.7571403250415	-9.77525030822737	-10.9153261623688	-10.7260768088995	-11.1077694626319	-9.98616071169725	-11.8544401960475	-7.15339547203645	-11.4304112142881	-8.66873643650072	-10.2123392519353	-10.6072729745991	-9.9515538017692	-2.63547318964874	-2.50755862864471	-0.955871097732215	-4.45038469613804	-0.867776273017148	-0.520196754686378	-2.93735500140095	-3.50868091099308	-2.93578478707889	-2.59311978224493	-3.00331855236877	-0.956306793246678	-1.64381156741439	-1.9548848037525	-1.84319563249484	-2.35678840036495	-1.6336253630324	-2.08978754225012	-4.32321814893	-2.33744821497073	-2.46744483443077	-1.87983619976692	-3.76675595259536	-2.88434471470443	-1.85258507331297
-10.7508867932789	-14.1327156876362	-11.4619458434498	-10.7893082224121	-10.2782911447882	-12.2085883818562	-9.96819547487492	-10.6340357079854	-12.2982823121949	-12.9411887485579	-11.5211832158264	-11.5990299205137	-9.82258012524958	-9.88550933786078	-10.9969082512852	-10.8233931284857	-11.0265093878154	-10.0528331344829	-12.0418809189391	-7.41637326721515	-11.6686626457758	-8.75628537071136	-10.1654515978835	-10.5572973682743	-9.89450798831985	-2.60718267581475	-2.57506424574222	-1.00128550250152	-4.32880931027496	-0.897988428771875	-0.574215350672495	-2.95694682176984	-3.56154784208656	-2.90301712730515	-2.50435785747555	-2.90848195765843	-0.918360726466987	-1.74229702414031	-1.93530907872565	-1.86880777128644	-2.34128406464258	-1.53857864200048	-1.93854030651372	-4.35470023507905	-2.34669629376328	-2.34223103285683	-1.96119081771899	-3.73995356147144	-2.95722558922559	-1.87782634315425
-11.0043192466098	-14.1769078352367	-11.6443319564352	-10.9444352524696	-10.3624804214113	-12.438971310647	-10.2190895380578	-10.7712374393826	-12.2981538630607	-13.010031039104	-11.741198919892	-11.5573806273372	-9.76218397706582	-9.78456156869166	-11.073733598456	-10.8186814117638	-11.1231365571206	-10.3803946018902	-12.1741729992834	-7.49178098056002	-11.4020003431709	-8.86259801748801	-10.1230326521024	-10.3556614726776	-9.88161575143829	-2.69000847946375	-2.65917071876505	-1.05499487767898	-4.34015320552209	-0.88974895763922	-0.678805519440546	-3.02612287659956	-3.59121547776634	-2.97361566521025	-2.53940210526316	-3.00830422207188	-0.964582082170194	-1.81639803936355	-1.92770047983365	-1.94752245040522	-2.50367986540777	-1.73408128538712	-1.98332787780516	-4.48938475167748	-2.48766474562798	-2.46292977498278	-2.06768466979101	-3.87148226181969	-3.02731930168053	-1.93912168041092
-11.0855277001013	-14.2963047106152	-11.7114056477672	-10.9771398198667	-10.4466121339728	-12.4929265686775	-10.2133938441905	-10.8826903925865	-12.4411550591263	-13.0564198358643	-11.8112196753922	-11.5485443888081	-9.50037689358947	-9.93804334735321	-11.1999538606285	-10.9621103893033	-11.0513202178024	-10.4949035507284	-12.1374650450136	-7.65754775923357	-11.5012176983091	-8.91448147089965	-10.1547589622485	-10.6248913876821	-10.1033267408814	-2.67715796588781	-2.76842999264347	-1.07401311049805	-4.5146275722069	-0.905458220975372	-0.732760445028229	-3.06120756831627	-3.70651101405415	-2.87816318146337	-2.5085796674732	-3.06591523920471	-1.00479955097589	-1.87423606247952	-2.02907881123259	-2.03271402128644	-2.58839229776006	-1.73061477264252	-1.96186029169129	-4.52123559056962	-2.71702662472827	-2.50026285232619	-2.15930687074419	-3.89686555697823	-2.98758597883598	-2.06038441061095
-11.1790558588869	-14.4929847008265	-11.8050403516103	-11.0322356664953	-10.5564292580173	-12.5854825816897	-10.4089829806808	-10.9527558643628	-12.5873940932709	-13.1869700096026	-11.8885197172905	-11.6184264879065	-9.44256208524321	-9.96425366568915	-11.2822211075772	-11.0139948097769	-11.1696056171796	-10.452587002616	-12.0826772145152	-7.95239431984673	-11.6203067688945	-8.99841588750824	-10.3360957531061	-10.7553739537012	-10.0867963059854	-2.7995363763311	-2.85925591966076	-1.06691641031635	-4.40747268333068	-1.03730869156383	-0.694825833277444	-3.08236214482503	-3.59942152909462	-2.89728477932539	-2.59375625410833	-2.98435303949711	-1.10879872178267	-1.76374295087591	-2.09575655009295	-2.20949102477076	-2.62549868073879	-1.92991829017369	-1.95489651763102	-4.64496342443895	-2.81265199052594	-2.63940548392765	-2.28345286404801	-3.90560492957746	-2.96412997568723	-2.15730504935371
-11.2393232072101	-14.5182670703548	-11.6824967299138	-10.9581589903356	-10.6096111785733	-12.5622024334636	-10.5571399704083	-11.0533819313092	-12.5864058884378	-13.0419008738436	-11.8297137435536	-11.7253609424451	-9.75837069577163	-10.119179316888	-11.1968084000701	-11.1994564467715	-11.4149658547719	-10.5290400414133	-12.2153933942796	-8.12566300728188	-11.9686686904999	-9.09956630422432	-10.5006159117546	-11.1201379005947	-10.2170971754661	-2.87252051365259	-2.89487688923818	-1.29730602979522	-4.60632897794225	-1.16684023083732	-0.889070954832421	-3.18257296085131	-3.7366759755337	-2.98913947402134	-2.65847066929938	-3.19614757291107	-1.16735776776799	-1.95796433149838	-2.18339224641895	-2.14504386421838	-2.68268539108039	-2.00687780578927	-1.97141288910905	-4.62060967759847	-2.97525154593055	-2.64981514146927	-2.43055744580457	-3.93866662672761	-3.10949402158063	-2.31232474663756
-11.3641929323124	-14.4613415805028	-11.6975990865246	-11.0907545374542	-10.7512022979073	-12.7518217839064	-10.6207706519136	-11.1949770614168	-12.6891054072013	-13.1360758991445	-12.0033986035246	-11.9502432683514	-9.8330882741408	-10.1376605295192	-11.2383762819757	-11.2456016984107	-11.5244453010438	-10.6428097844133	-12.4144576126802	-8.18913180225227	-12.132542285421	-9.0985618729097	-10.5059549877033	-11.200121050106	-10.3374680251494	-2.80956719249568	-2.84486753854144	-1.44901217200579	-4.59813764856709	-1.18645861556903	-0.823626967626969	-3.31078987371689	-3.8891301188977	-2.93120883971928	-2.71214592841011	-3.40768940622932	-1.33820336189394	-1.9533080015016	-2.27736799285734	-2.20114535081694	-2.76304314928542	-2.00217652639168	-1.84853213295633	-4.74250346745176	-2.97010100858745	-2.71419608800578	-2.51944584288494	-4.01847996178012	-3.20130775969729	-2.27621449396215
-11.2708338083406	-14.4480800729341	-11.7996886280705	-11.0448642993112	-11.0151036227131	-12.5523266740553	-10.7340905756175	-11.2932332381885	-12.5020475964411	-13.3527459166474	-12.0743257930189	-11.7904894153346	-9.83244430408819	-10.3433017355216	-11.3282381960008	-11.4946092854864	-11.6051068100666	-10.4884778821824	-12.4093326443919	-8.43252865830657	-12.2566267881781	-9.19640862363715	-10.5525506730024	-11.2438159114342	-10.1423496895865	-2.82686378160491	-2.78079729020258	-1.42522708888714	-4.80748166064317	-1.1976465693074	-0.835162607084783	-3.41344204311704	-3.90453863457031	-2.90346713587021	-2.85466928083568	-3.46185481546986	-1.41390774927914	-1.99422466837385	-2.33621816963474	-2.28790403454318	-2.78119015570496	-2.02481233551522	-1.78639742861108	-4.77643112865778	-2.83020458079282	-2.7527323813797	-2.55149741584393	-4.0012781834805	-3.39223982361551	-2.23855242812455
-11.3705571509681	-14.3499783882168	-11.9955803324278	-11.1800622576256	-11.0500334667384	-12.5491552672042	-10.8005739746145	-11.488559776377	-12.7070358192768	-13.4900385968895	-12.2265450375496	-11.9404619154584	-9.98488977029863	-10.3569576993305	-11.1831466804577	-11.5879013776242	-11.6541833210056	-10.7570773436777	-12.3742287111469	-8.36058852800581	-12.2947874683663	-9.5424182428064	-10.5880379031001	-11.3914188231471	-10.4664828067962	-2.8578866922456	-2.83427572285763	-1.46613387726263	-4.72465425538328	-1.26570996604258	-0.902748565375268	-3.42079762783981	-4.02944454442322	-3.0528491533606	-2.89210695107814	-3.59600930454573	-1.49288289825316	-2.05500472191092	-2.38651513781909	-2.26634861166356	-2.81386067168901	-2.07670131651647	-1.91492279072988	-4.85942223539425	-2.99745693452682	-2.79125725008529	-2.62511656949255	-4.01403410695536	-3.34908087679516	-2.41657763466716
-11.5888977195396	-14.267446014963	-11.9131700895038	-11.1598352184626	-11.107959054664	-12.6832559149733	-10.8251701931923	-11.5423365227367	-12.6810276852887	-13.7064006199596	-12.2706907324273	-12.0607308975793	-9.83397204247884	-10.4525714109825	-11.3098198844399	-11.7967343295693	-11.5978668999735	-10.5831702086304	-12.3668364345493	-8.49838182217144	-12.5799055851064	-9.55212709030101	-10.5944979866468	-11.6195908193638	-10.5386193925394	-2.82622796888758	-2.77339291048948	-1.62111898145162	-4.67645795749262	-1.23631643889198	-0.873354211481377	-3.43167324901265	-4.0681861889083	-3.15307830783079	-2.84467078154101	-3.69628257712448	-1.54925376941086	-2.02607169311576	-2.42284250259191	-2.33716747986885	-2.88470314170533	-2.00227779547627	-1.85023867006966	-4.82205576487697	-3.13544290075507	-2.85206471323989	-2.6002780556551	-3.92888048559928	-3.43021337755666	-2.45128060529907
-11.6401799635376	-14.2963888620879	-11.8631339105953	-10.9836817531036	-11.068054401028	-12.678685733325	-10.8518659594042	-11.502918678127	-12.9537982470914	-13.5694426027518	-12.4440338179914	-11.9792070453019	-9.91491663809222	-10.3245196353436	-11.3865650911579	-11.5732990749409	-11.923149552474	-10.7321527877796	-12.3416346108707	-8.33403356495281	-12.6448007031321	-9.76960838453761	-10.8443781382135	-11.9989826134515	-11.1177175250144	-2.78349041888558	-2.79219634583123	-1.47380886381763	-4.68427695625997	-1.40064824102684	-0.834567901692902	-3.56724391476597	-3.98956258269499	-3.20157813499981	-2.86020036990524	-3.71111912724553	-1.59282701004789	-1.98698868916319	-2.42455935624251	-2.42207765765008	-2.75667425325787	-1.96384077037841	-1.93481254284255	-4.96274576254509	-3.11779278206523	-2.86750531928517	-2.61664444892743	-4.08944781660675	-3.53235053046842	-2.51362016975434
-11.6555025422665	-14.2204211667995	-11.674634565259	-10.9046164218763	-11.0361750746768	-12.620282402052	-10.768954678794	-11.5974133887485	-13.0177939924515	-13.5332336324916	-12.4066733460622	-12.1316706639203	-10.0039337998865	-10.4317095024394	-11.6675709666656	-11.6334915759461	-11.8950200416654	-10.6658811376902	-12.5104209189391	-8.41579719468087	-12.5357322457655	-9.90240466766953	-11.0337694316627	-11.8171982689927	-11.0893250543388	-2.88439927500504	-2.84707612749849	-1.67750046601496	-4.76188254246662	-1.34645871240761	-0.978546988782282	-3.72329112082328	-4.09365695156671	-3.44932267695859	-2.86513937067871	-3.75200173169711	-1.59960801279968	-2.10090087406566	-2.38380432751278	-2.55144193648079	-2.81505641068008	-2.1439997630642	-1.90513446393098	-5.27355746705829	-3.30172388717451	-3.06480066745224	-2.71474753004204	-4.26219746502367	-3.67242282364584	-2.73017980452093
-11.6789799631958	-14.3353160908311	-11.549475281744	-11.1376093342432	-11.0650353955027	-12.4334460290418	-11.0225503518829	-11.667961158704	-13.0639017477563	-13.307765355945	-12.1891447109693	-12.2589483307573	-9.93893367392607	-10.555044063851	-11.5652489117838	-11.776043629016	-11.7860635780896	-10.6574857589996	-12.6224356654829	-8.41650126230014	-12.7600777414075	-9.89722521455559	-10.9182455596207	-12.0236640493843	-11.1775970860687	-2.9207348497278	-2.92108601237551	-1.77571065604737	-4.92435823756047	-1.51868895763922	-1.05537330824287	-3.60112486864857	-4.06462271386579	-3.51515573774336	-2.86201569245485	-3.78412736608604	-1.80204148614839	-2.0978435642652	-2.34658595962726	-2.62695300660019	-2.80953692165656	-2.22096091807224	-2.18479272067023	-5.23079155221927	-3.22562904753188	-3.00320143468149	-2.78734423628486	-4.25066327022716	-3.6931897908271	-2.72920975329249
-11.634683089742	-14.5868185446073	-11.4266766632388	-11.1043629045828	-10.858099171449	-12.3933570531574	-11.0810486741114	-11.8339987653653	-13.0245903781944	-13.3731936351818	-12.3938718103116	-12.1872450852684	-9.30109690149079	-10.3982645263051	-11.3559912552378	-11.2944778628659	-11.3152967900237	-10.9147917051525	-12.572705850446	-8.50611957543173	-12.6981808399417	-9.76977991802248	-10.8016848639998	-11.9688683381989	-10.9699830075059	-2.78591507018095	-2.92833052293746	-1.73278978266221	-4.86179304171237	-1.54835384384452	-1.02142001850672	-3.56740615176646	-3.99969606250823	-3.60889150125987	-2.8369672483644	-3.74154632165664	-1.69753980630031	-2.19571046464547	-2.36575518392829	-2.57625915713219	-2.83754050583384	-2.15235705939388	-2.09758238084044	-5.24374088197156	-3.13362242279334	-3.03367058341863	-2.90804535255226	-4.23898362336762	-3.64229417137318	-2.74695464504104
-11.426588405469	-14.7958217510006	-11.5211721509688	-11.1383274068542	-10.6714295706345	-12.3699461487329	-11.0569089896494	-11.8021734248238	-12.8543906938012	-13.2033785178382	-12.2337397597628	-12.2827638736952	-10.2969847802787	-10.4895415278611	-11.306036040678	-11.6490676051626	-11.696771092734	-10.7686840768488	-12.7164022576815	-8.5488837184961	-12.7360398606056	-9.90804454493381	-10.9399848228162	-12.0612061379237	-10.8159893041194	-2.85187143083483	-2.90080102795477	-1.89215437973331	-5.00275858755562	-1.58789483999216	-1.04683575883576	-3.76163614122694	-4.18041599684898	-3.61129122080854	-2.67351326741291	-3.66795017215574	-1.77476236905004	-2.26671314261504	-2.39028771439661	-2.63247319053081	-2.8434227313717	-2.31120573011317	-2.12785165708265	-5.28577634545046	-3.07987646230936	-3.09118242015332	-3.00089200454167	-4.43185728503785	-3.86217170028604	-2.61484452497243
-11.4423016374986	-14.8904797820138	-11.4235567038824	-11.1884494759431	-10.5784681446433	-12.4792235506006	-10.9559935997499	-11.7424113622391	-12.7406682739096	-13.0411916428895	-12.2186534653465	-12.076676462748	-10.3232301428139	-10.5884425978168	-11.3908448102431	-11.6698313195358	-12.0881873730797	-10.6510381178356	-12.6553308487285	-8.64457761779826	-12.7263679788929	-10.0097123153876	-10.8193241755847	-12.2140952521801	-10.7301300581844	-2.93425207572313	-2.71608201768101	-2.01165604781402	-5.13336294289349	-1.87264208263922	-1.0909794052446	-3.64236879722279	-4.17943358248567	-3.70422681581135	-2.68705043787468	-3.63891280242042	-1.82374937461909	-2.48016899629324	-2.58521144889562	-2.70009201596257	-2.84163351219946	-2.48850498275808	-2.3667681516684	-5.20897049406209	-3.14804368091438	-3.23326579709384	-2.97013299008425	-4.40106732006557	-3.79645381230287	-2.62267258118434
-11.6329777676271	-14.8303339931328	-11.2749756075594	-11.4638444698817	-10.8137058950296	-12.5875717839064	-10.8886652193487	-11.875391203487	-12.5936864771478	-13.2085837720192	-12.3108308763832	-12.174639195304	-10.5252269872722	-10.5984848036762	-11.4544821643287	-11.7742858169835	-12.3972278446146	-10.7465205284372	-12.5810622912903	-8.81222764084527	-12.9459128636739	-10.1237063815802	-10.9286874773169	-12.4913994120318	-10.7867442342896	-2.93086124724333	-2.8412563237828	-1.94786031194521	-5.09241867263307	-1.71624409921895	-1.12740439499746	-3.60397314448634	-4.14630756374186	-3.72976696744199	-2.75013381258023	-3.70941947527002	-1.70073164897366	-2.52889946616018	-2.62545542470731	-2.74643059882655	-2.9158159221181	-2.49040056325964	-2.27881806465278	-5.20682363778077	-3.1364500627127	-3.36563116860032	-2.94329567614934	-4.26874261135676	-3.8480545890358	-2.61223135708182
-11.649073312683	-14.7775900714637	-11.2367992797665	-11.29100036726	-10.617431806104	-12.6261738646705	-10.8399985199861	-11.7893579789054	-12.4963406361646	-12.8426950283177	-12.3008005388833	-12.239096298025	-10.4827798294479	-10.8113727936701	-11.3582129490369	-11.462484968226	-12.214486098431	-10.869531044364	-12.6572759718746	-9.04268374930272	-12.6403152784536	-10.1274632813604	-10.9964060582955	-12.2798724451685	-10.4972003969854	-2.88586313714447	-2.74552789379695	-2.00326559137873	-5.07695896248033	-1.70679754952466	-1.09328678389271	-3.76656986922047	-4.07517867385661	-3.67115864609717	-2.80785459395094	-3.71844100612541	-1.56961129385487	-2.39415025312705	-2.620473201352	-2.65371575213888	-2.8932340892991	-2.42510060733445	-2.26724516936877	-5.21952704340262	-3.14192099834655	-3.47423032642001	-3.00537658129833	-4.0804741684781	-3.6969748904715	-2.60840144688868
-11.7208939999882	-14.9228820746747	-11.3120941664199	-11.3786580557141	-10.6648669518785	-12.7944257016733	-10.9202397374375	-11.6904750213316	-12.6183865536745	-12.8719245909154	-12.0054697415488	-12.3405410663881	-10.5984338314781	-10.7663910909202	-10.9301461934801	-11.6945928180027	-11.9458900727615	-11.115063057976	-12.4892915611409	-9.25237326721515	-12.8092106360735	-9.94527720137685	-11.2719084690959	-12.304988861486	-10.5268961412063	-2.90187186500394	-2.91081013872051	-2.05216999621952	-5.04358134513019	-1.77896086306342	-1.29108065679494	-3.47315039864576	-4.28800428416705	-3.59713005472861	-2.79178526120948	-3.88230163096692	-1.79188037725387	-2.44562972910484	-2.79825992443358	-2.62708902128644	-2.93199066424772	-2.38876512236417	-2.42120305222217	-5.03080408296488	-3.02963673411337	-3.42282709794145	-2.95800997830982	-4.19006117957746	-3.61422161224529	-2.50938126495737
-11.6131964275116	-15.0065724049142	-11.257878257329	-11.1649606990306	-10.4052359946367	-12.6594563622308	-10.7433909304716	-11.8366522661028	-12.8988257783501	-12.7915589801491	-12.4794261186292	-11.9532099066303	-10.3634804673749	-10.9619828045854	-10.9420047743438	-11.7663291101391	-11.8318374671862	-11.1022490992703	-12.7531420188862	-9.2437817885184	-12.8690228796269	-9.91810385764252	-11.5056017071388	-12.41486858677	-10.533534150256	-2.84137655336577	-2.72951150864078	-2.13622979254093	-5.21504599421897	-1.86086473888922	-1.30160971905276	-3.24870638719261	-4.25522911194352	-3.49039603960396	-2.59000859327444	-3.9093771448955	-1.85052218817265	-2.36100015138517	-2.76145305612568	-2.52638735751959	-2.73975705394453	-2.29105496135096	-2.24191988274767	-5.40346340495879	-2.83198753679264	-3.37624032961152	-2.87106727473437	-4.09041481898623	-3.55104086505258	-2.61064277601998
-11.6967891419028	-15.1496839842008	-10.9718700174973	-11.1798937944811	-10.2805950104579	-12.6307007061724	-10.67775378463	-12.0654983419672	-13.0581098806481	-12.905645467839	-12.4726116338033	-12.0012534655302	-9.89485144694534	-10.8633535081456	-10.8182093846839	-11.2847221961011	-11.6651473683672	-10.7651207943942	-12.5794483048312	-9.32546755373358	-12.6934761875633	-10.0646682876287	-11.2822984443533	-12.2085791358052	-10.7105410647765	-2.72287647096987	-2.80832377902511	-2.04192271442036	-5.2336019860316	-1.85974003542741	-1.26402369387056	-3.54131145860036	-4.30349897715084	-3.45301246348681	-2.62199520871144	-3.83963345140265	-1.87778506139939	-2.50474372083511	-2.70794911346295	-2.54968123440119	-2.64483009284253	-2.26816526734423	-2.08874256617356	-4.6224420756809	-2.89141060655513	-3.30729872186578	-2.79366770662895	-4.04046126305441	-3.62788284322357	-2.55534737074701
-11.637117425278	-15.5400627232716	-10.8907721015501	-11.1011674220897	-10.0568644410987	-12.7141542523276	-10.6437423516416	-11.990831263094	-12.945520477756	-12.7146400815131	-12.6733555930061	-12.1166369612464	-9.96091261394735	-10.8105158902444	-10.7134595228192	-11.5325446062491	-11.6676278423146	-11.0506029920449	-12.4885531347589	-9.53476316373234	-12.6061283904499	-10.0978023792388	-11.0424046327787	-12.3088054266457	-10.9764052219724	-2.73053373964454	-2.85681347683341	-2.27033847066865	-5.20552140273657	-1.9868763698994	-1.34630826665874	-3.21981496996802	-4.33109947987765	-3.51240442486505	-2.9753305784406	-3.75667753514667	-1.99461616203226	-2.62809783856891	-2.91117463072958	-2.5509557559365	-2.60477294234216	-2.29266602183559	-2.1184582078848	-4.54213516307556	-2.95287470569897	-3.22322943430782	-2.7526313206042	-4.08309972255111	-3.59390330904675	-2.7818872595963
-11.5485944735824	-15.4085539592628	-11.0981287984545	-10.9110193283738	-10.0425725602979	-12.2548512655328	-10.7527098714371	-12.0915651682536	-13.0099200417319	-12.7239911081888	-12.5709878306716	-12.2305772605391	-9.74638513226741	-10.6180230281559	-10.7844933934637	-11.6865247106518	-11.652629994	-10.6604566658906	-12.6189622165704	-9.14081401671953	-12.2838668192836	-10.2632214795663	-11.1584174474241	-12.0024001149399	-10.7887984200496	-2.67580019244446	-2.92499350679837	-2.22197359433705	-5.12383864366311	-2.1012905238471	-1.15449708606688	-3.56234134920248	-4.15995533193971	-3.48341824382248	-2.8578636437247	-3.65030527490237	-1.9415296612018	-2.75670425313812	-2.9041807456773	-2.55697805072526	-2.6486672719628	-2.28131428286393	-2.10192164462935	-5.01572384065972	-2.96581949938995	-3.19430207819373	-2.89414780008543	-4.06884886768683	-3.51389556394706	-3.02161916826635
-11.3104227271281	-15.2260304376661	-10.5592947913837	-10.7655905187674	-10.1460862391673	-11.9716443668645	-10.6276204529646	-11.754838136191	-12.6950808670235	-12.9560885506361	-12.6580364440699	-12.2318158347676	-8.62921323431052	-10.5522338234362	-10.7166458006923	-11.6182832426128	-11.5904282424655	-10.6932327021149	-12.6121828622589	-9.16382495361983	-12.1990101903695	-10.423013283568	-11.3113156170701	-11.9053282151034	-10.8913983064448	-2.34044703803481	-2.7740131839598	-2.42018476645552	-5.2577596669062	-1.9302007223451	-1.1268178937174	-3.52105219019931	-4.18763813813172	-3.51807352314179	-2.65823055714601	-3.70175187123132	-1.77544934520444	-2.695561906183	-2.79204668949198	-2.48281034352812	-2.6631828912651	-1.95677919129233	-1.89799029344629	-4.7485088237219	-2.9455337376173	-3.10405022774147	-3.05829661723724	-4.00427534390634	-3.66873928513666	-2.97432273538366
-11.4155047807939	-15.2056889164715	-10.885156387179	-10.9475425294113	-10.2808917389011	-12.1633661323163	-10.038698450294	-11.6107654321667	-12.9023676554231	-13.2671584968985	-12.7672522677417	-12.5089795701451	-9.77122961378365	-10.6326921369545	-10.6285367097832	-10.8680493469072	-11.3715633618554	-10.831825723744	-12.6532936462118	-9.27498996603025	-12.5283434729037	-10.5320112076078	-11.5340374556303	-11.9523772282123	-11.1356841772393	-2.50243075012377	-2.69411116408411	-2.23496039067318	-5.1986361753144	-2.13839981561304	-1.14330956293599	-3.49806400386647	-4.1135021718918	-3.4025144860285	-2.52621281451633	-3.69324841115226	-1.96453465854958	-2.6737775190178	-2.65272074823927	-2.53551265609873	-2.72539810046799	-2.23169706457925	-1.94482853182082	-4.68595349030511	-2.88537621938303	-3.21378590666485	-3.12184113069479	-3.99776783280327	-3.80470209339775	-3.00798863900119
-11.1184026307141	-15.3869170861202	-10.8494072402593	-10.6094472588823	-10.2898326919035	-12.0996557586178	-10.3948186759864	-11.3741744392872	-12.8414043572005	-13.3781795264248	-12.8061372030853	-12.6132893936739	-9.76374326416107	-10.6906412987499	-10.7649726863763	-11.3004649051283	-11.3915103087336	-10.8839560414097	-12.456697842016	-9.39634612198818	-12.4509366949719	-10.3416081645971	-11.2348414376321	-12.3270647183092	-11.7030747048038	-2.67661469728166	-2.54473555780951	-2.27066197975025	-5.12869954935608	-2.07713321838556	-1.20992100917405	-3.43723075644124	-4.13308291167127	-3.50436016404988	-2.42103667548392	-3.77453012645413	-2.03336639589568	-2.61892248014285	-2.76946680961461	-2.49852047289934	-2.73019401468206	-2.27701482760205	-1.99682526931113	-4.6494243186533	-3.06255946517224	-3.21341936987206	-3.33994163888226	-3.94119574590399	-3.73455480931621	-2.92392634315425
-11.3057676008955	-15.8987900038875	-10.8556595377574	-10.5155289759184	-10.1305973653805	-12.327121016643	-10.1172918544009	-11.3295788498728	-12.8711133807402	-12.2570370253861	-12.7401303884235	-12.5774299526813	-9.163472007693	-10.7024541468908	-10.7704653418988	-11.3494847392868	-11.4558968594953	-11.1047698558303	-12.4076440192431	-9.42035081429385	-12.5767467571386	-10.3857808078209	-11.3359084690959	-12.2076623326146	-11.7232257618119	-2.64013970173563	-2.58246242260092	-2.24641674574348	-4.92863705150821	-2.11892542822746	-1.1306787899589	-3.09490169670175	-3.85584195038401	-3.45159252673086	-2.37729188387833	-3.68174997721425	-2.02205752455337	-2.68260042071522	-2.77443969097054	-2.45498383347151	-2.65385071168656	-2.36583593501115	-1.90104154682678	-4.46733086729714	-3.02672988647305	-3.14397260589054	-3.29426285217506	-3.82138230363007	-3.61257152119296	-2.85116599356823
-11.1905317110698	-16.1647820976475	-10.8456584646091	-10.5752568469505	-10.2212968158657	-12.6285069245353	-9.81059704912184	-11.5885407591025	-12.8367821536388	-13.0934689917838	-12.3929290022769	-12.6131067836873	-9.42172283504732	-10.68860226208	-10.7043437027902	-11.6259640801762	-11.4519810628586	-11.132601635751	-12.330017837275	-9.40456093094461	-12.6186322752995	-10.4776355571202	-11.1741645820893	-12.2128327796235	-11.4217663747397	-2.57126090088337	-2.76958562066671	-2.19899669875796	-4.92322654705769	-2.27871407179447	-1.12381652806653	-3.61445924806526	-3.94539630820847	-3.29381516862624	-2.42156837604701	-3.58779889394434	-2.0917127857022	-2.60488936661074	-2.74651295829728	-2.42973539261325	-2.54933387220752	-2.07569404381148	-2.05249141732242	-4.47590004807991	-2.85222059669181	-2.99862885623512	-3.12910567872591	-3.87392845501645	-3.53872899331049	-2.80669557392347
-11.1269923852271	-16.327382032858	-10.6672799371709	-11.089016239503	-10.5549499787978	-12.7089902487687	-10.0734658132988	-11.5301287148058	-12.9787562789576	-13.3939306344624	-12.5548972669994	-12.7747160419034	-10.0230837050099	-10.4594493362885	-10.7989108516069	-11.5566671659597	-11.745756716265	-11.1949770749774	-12.2673985965039	-9.43054600828206	-12.9195542059252	-10.7999128412611	-10.8822614102724	-12.6045967886641	-11.40499633513	-2.62502181421988	-2.82552795179499	-2.14284667210086	-5.00488117665364	-2.17491916291781	-1.08135004455004	-3.69049902728644	-3.85716994052894	-3.14866945243747	-2.41884161950884	-3.69485316786029	-2.1762878717708	-2.64984667813858	-2.81582177160768	-2.39093065148338	-2.48378716089367	-2.10240678311351	-1.96115391081778	-4.13549764346259	-2.64768214391492	-3.03059344874814	-2.95599969846973	-3.74880515379271	-3.61290409614913	-2.80496155442185
-11.0027008965025	-16.1982200249076	-10.7619457285646	-10.8699566239155	-10.6421548898435	NaN	-10.2856709345466	-11.3539508202636	-12.8068365861958	-13.1777114354578	-12.6372128686497	-12.7736302273102	-9.85154723582799	-10.8377358019082	-11.0866059738525	-11.471392056621	-11.6222506887881	-11.1275530823882	-12.1620158195	-9.59895452975567	-13.0135205044612	-10.7458689908788	-11.1107720052885	-12.7305778005676	-11.5145973946228	-2.45624256439414	-2.67078978480073	-2.46592431531369	-5.05565761558792	-1.92778915507258	-0.896671824409528	-3.75417519784889	-4.11561133170505	-3.22410444907152	-2.35220210526316	-3.79053269500427	-2.04370785931031	-2.66178894702156	-2.68361865364626	-2.44167143033702	-2.40646366128353	-2.28515166895409	-1.80532786935054	-4.35547750565203	-2.59726396087462	-2.93354952770015	-2.8240667713117	-3.75673983523784	-3.55589597405548	-2.7293609225935
-11.0049658026018	-16.0417366132112	-10.8883306909573	-10.8391279074148	-10.783369494636	-12.6457545570157	-10.54092216987	-11.7281101076424	-12.4016970276783	-13.0136160069518	-12.626357697881	-12.769406406531	-9.63301755837555	-10.8183531228552	-10.7944464604099	-11.474730160421	-11.4304683186287	-11.5629735021861	-12.094567471531	-9.91280355034286	-13.2596953578337	-11.1013040487666	-11.4465715088783	-12.5260623822926	-11.3447447424436	-2.42706803940901	-2.68349677073328	-2.56375452382993	-5.14309894960344	-1.97314640444773	-1.17962147312147	-3.87063454577684	-4.12885850662149	-3.19808998502134	-2.27870684566948	-3.75739836024543	-2.10311241231287	-2.42982001696176	-2.68571449697158	-2.43508453921473	-2.60825423629434	-2.28248976579351	-1.77046113567306	-4.03705572526241	-2.61115497915046	-2.92837380020184	-3.07396263158818	-3.96108887937931	-3.81146411405953	-2.7138287527928
-11.0289665440832	-16.065685989109	-11.1404515331911	-10.8173367783399	-10.6126056295579	-12.7324361258025	-10.572010105841	-11.8353632675618	-12.4251597250243	-13.2193864229765	-12.6382226961158	-12.3903207470036	-9.65796625424757	-10.669528560006	-10.4991636690309	-11.4272982247237	-11.5073441941846	-11.3017333280689	-12.0041538029064	-9.97562910349913	-13.3273261823806	-11.2632091758143	-11.5165769762099	-12.5194249029473	-11.3172029136486	-2.20460003118665	-2.80125220908562	-2.48564748724593	-5.23179411598604	-2.21359048727593	-1.12867375030899	-3.75121194769378	-4.15226123227822	-3.09973591190895	-2.15704185681595	-3.80681174643078	-2.12762374883686	-2.43671999097396	-2.78179274261374	-2.49297193983848	-2.63328750061456	-2.31741216856835	-1.87517318548373	-4.15110373606087	-2.43635661805597	-2.60398082732107	-3.10221740050382	-3.80278878784518	-3.74043856888049	-2.70892941063891
-10.8706903363177	-15.9356749721037	-10.8032812842348	-10.8361344966374	-10.6305187142718	-12.6402777069959	-10.6293440803087	-11.6330805080806	-12.6637186089192	-13.21543263933	-13.0888628288394	-12.2957297867215	-9.63821548480023	-10.8112673529609	-10.3077696643287	-11.1560817963318	-11.4397110538882	-11.4880375553813	-12.0832073596171	-9.87224126024877	-13.1892959539588	-11.1881204141765	-11.4610588923648	-12.7932046867519	-11.4778392973149	-2.13706514957103	-2.64966317589659	-2.73631255460693	-5.13651061368226	-2.30873709872597	-1.02877124270673	-3.67008490848269	-4.21977321468523	-2.94816745169663	-2.13612341673857	-3.70849354707645	-2.11719472207594	-2.41329338446788	-2.79512236574258	-2.04039800397042	-2.53692902129606	-2.2053599911264	-2.01374363083745	-4.04894571454485	-2.24254994970961	-2.42270896647926	-2.86622511217812	-4.10796325568327	-3.51255026455027	-2.59695245533993
-11.0543902823512	-15.9357459854529	-11.1236806249052	-11.2697509925954	-11.0141562930646	-12.740075712959	-10.874215375047	-11.8037811591738	-12.872322428688	-13.1375517455571	-13.4687365738193	-12.3942378344547	-9.77595716409679	-10.642362338196	-10.355159315664	-11.3292095172362	-11.8749235037471	-11.2550225433542	-12.3025209189391	-10.1951627408994	-12.8995943477326	-11.3467031186184	-11.2133329524027	-12.5095211031721	-11.4524627312556	-2.0088872212693	-2.74414014549359	-2.59432331104731	-5.26865957765463	-2.42658839106698	-1.02369453578252	-3.7398075739713	-4.19894613450592	-2.84292564916869	-2.23431462208685	-3.73113471127943	-2.36894439409225	-2.11390249927945	-2.86646179893969	-2.00633062207695	-2.77331108618508	-1.99277154991925	-1.95748699675481	-4.05079059472713	-2.20977564535941	-2.42137276163645	-3.10280794195274	-4.0396140348644	-3.77801414898044	-2.55915518103086
-11.0712949500367	-16.015671131301	-11.0087135809037	-11.261576605894	-10.9103475970526	-12.5431620409934	-10.8020235212213	-11.8964910167905	-12.8579724124338	-13.2473868940081	-13.3630171017102	-12.4722239724079	-9.6670104757769	-10.5418794583675	-10.117524508374	-11.1527697326442	-11.7947339957497	-11.0247146861342	-12.4978345209542	-7.25380818654089	-13.2420863194732	-11.003492565979	-10.9839933872737	-12.5463380007705	-10.7878300151366	-1.97075868531594	-2.7787449991441	-2.46985091632632	-5.27819176145891	-2.43482947119129	-0.915709571590166	-3.64872355782577	-4.1252271629867	-2.89543048904606	-2.17623103433131	-3.70204112028794	-2.24382102639147	-1.93687305335694	-2.86083490628155	-1.95837555277715	-2.7702348770578	-2.01194058617394	-1.90015312687035	-4.07595872699062	-2.3343551267325	-2.38683196272897	-3.28776440435209	-3.93682683968982	-3.81752052957935	-2.60592414481521
-10.6936959335296	-15.8887091393586	-10.8212662055362	-11.3919389595386	-11.2508292706476	-12.5010907708963	-10.796051162499	-12.0066008307674	-12.6805083622028	-13.4978093366964	-13.1745039326363	-12.4115768601407	-9.51123847936429	-10.1962752974365	-9.91258964863576	-11.0962995469606	-11.6601421373703	-11.0300675791678	-12.7471853289971	NaN	-12.9178657511746	-10.9871809927883	-11.1499092355262	-12.4442878928163	-11.476985859644	-2.10348267581475	-2.5938422595836	-2.53299885822763	-5.01751740704991	-2.38362108539873	-0.976596264936074	-3.38639321272227	-4.06250588778045	-3.01335442140203	-2.25582576413524	-3.72412190507305	-2.21660963913892	-2.24186659607904	-2.97357535181842	-1.9440548403089	-2.92853836716701	-2.10624193219925	-1.71999111484844	-4.30917580296574	-2.53711185881831	-2.48535652062129	-3.4037800761157	-4.05276783280327	-4.00255892255892	-2.73150904992116
-10.7554496946065	-15.415033458464	-11.0807033547	-11.5556434659005	-11.1871606931524	-12.5072983144631	-11.0421510356579	-12.2872143036435	-12.6119411092321	-13.4901064229765	-13.5077768133642	-12.5613484479791	-9.63192963947972	-10.705560951702	-10.1113706258671	-10.9238818434575	-12.1050198617989	-10.2327984665205	-12.6316148275685	-9.93512274089936	-13.0263524445074	-11.1761093181652	-11.3031157258304	-12.8253587019378	-11.1407064596943	-2.13342275980915	-2.39348344158498	-2.24055313854854	-5.29512097555322	-2.3393628706827	-0.840975421090437	-4.06588406281901	-4.12657704625878	-3.14164948891268	-2.25874094823836	-3.79301090800307	-2.31282441116286	-2.16000482016435	-2.97411741324827	-1.93073220310462	-2.71520705716071	-2.17410198597365	-2.04715138000125	-3.8318217824932	-2.50210659419551	-2.52377371594875	-3.37798888411613	-4.30981191687329	-4.13662138120654	-2.79025959070957
-10.9469937936338	-15.365927747858	-10.9066732716762	-11.4290535532115	-10.7969490973383	-12.3486652713014	-10.7760423368176	-11.9227585684169	-12.8614080118761	-13.4004584451372	-12.9256441400585	-12.6309142703183	-9.22902272965115	-10.5178046594982	-10.019781099469	-10.8159670661422	-11.8247348245018	-9.06872340036229	-12.24524421991	-6.70520117454693	-12.892482103798	-11.1472310041481	-11.5403564948815	-13.017344389226	-11.0165579036839	-2.12155248190894	-2.23709897320016	-2.37190299376572	-5.02122438615947	-2.41645004138306	-0.825959470175964	-4.06494569907537	-3.89592240759172	-3.09864952805441	-1.96080627983621	-3.68830947658305	-2.19613734561635	-2.257531294957	-2.79032759419635	-1.87118809196106	-2.42917577458339	-2.28123992172211	-1.80802865785966	-3.83028199094593	-2.54968387374186	-2.53454710515776	-3.03899630790948	-4.26931605041809	-4.41900191638312	-3.20023152194586
-10.8882381238349	-15.1728159543228	-10.6366048509545	-11.1892078959016	-10.7365695566687	-12.1762551675163	-10.5855777674106	-11.7874358276026	-12.6161822820922	-12.9147033801873	-13.3355074684863	-12.3483158546867	-9.74296213357414	-10.6192347080149	-9.81484603346095	-10.6591977749067	-11.6029786124695	NaN	-11.8941246513676	NaN	-12.8694666876777	-10.9508898081324	-11.6565962817932	-12.7329407619613	-11.3551909678218	-1.9032085722291	-2.05042542856021	-2.58780577123377	-4.79808431684987	-2.2443821394574	-0.67673403393527	-4.06636620118175	-3.53248672139063	-2.98771344847489	-1.8104646673287	-3.61135067621757	-2.12617932892109	-2.36776182300609	-2.74427212340298	-1.89589256051097	-2.34567758205137	-2.19785369940957	-1.71255175575698	-3.76222198954643	-2.50153974562798	-2.42606918264042	-2.90168352199914	-4.06633357787707	-4.41530890633675	-2.76494833728915
-10.7465713345023	-15.1773219891909	-10.5709993203211	-11.3730250287687	-10.8291965119863	-12.0410430121263	-10.6470795099649	-11.9038740036138	-12.350838196465	-13.0589970470095	-13.2771167657109	-12.169412297652	-9.88673001837391	-10.5666633597079	-9.812754769047	-10.1528824361611	-11.598714794623	-11.0189899551565	-11.9320209189391	-9.60436286918672	-12.991300020397	-11.0906984582756	-11.3644724402883	-12.4314204683575	-11.0805891855081	-1.96760052284025	-1.97580985850949	-2.29921315802274	-4.54513584952724	-1.70284330233437	-0.759811630149431	-4.08479901120192	-3.45742151513779	-3.08729042904291	-2.00566660642325	-3.60110727126121	-1.97127454959765	-2.0956433260794	-2.5914367425676	-2.29632797064228	-2.52691618432558	-2.40975969016978	-1.58439744500418	-3.9764526515159	-2.7176575466751	-2.68284682763694	-3.22445020690068	-4.59600506581725	-4.22158216468896	-2.8431910490366
-10.686872954279	-15.3878956061761	-10.8281903604067	-11.182709470176	-10.8767304505364	-12.4701686515254	-10.8464369555762	-12.0907933241568	-12.3111179810852	-13.2696415953903	-12.6808763852837	-12.0839288312777	-10.1668591187621	-10.780894731819	-9.81212710814888	-10.7383966147058	-11.7260350879609	-11.2442315338302	-12.0518031330952	-9.29983630971787	-12.8534879790056	-11.1216582701833	-11.0877418183189	-12.4981473775938	-11.1052239593228	-1.83799181950125	-1.99097776704864	-2.24054477456015	-4.86415116538261	-1.82249034590612	-0.610093677387797	-4.28392066586075	-3.40585399517579	-3.08416388731617	-1.97418551540141	-3.43784899509315	-2.04601198343697	-2.35643374784515	-2.38369230100125	-2.37992128911955	-2.59822485927439	-2.7015379308035	-1.61011345127338	-3.75247029971259	-2.6792199949089	-2.65853994451659	-3.29040546077465	-4.46861095122834	-4.20000082625849	-2.88006651867838
-10.7016917556522	-14.9372383305863	-10.5065893978487	-11.1923523463735	-10.6169809462912	-12.2969894714137	-10.696034451269	-11.8080719334382	-12.227289037284	-13.3364190908531	-12.5093527879104	-12.178613373938	-10.3403136778651	-10.6395566189265	-9.65458722945167	-10.876229258779	-12.3274456754427	-11.3737644688815	-12.1920759395718	-9.20277726603902	-12.6162978148361	-10.9554734171376	-11.0153886106991	-12.6585969439887	-11.1235971587264	-1.82226499001983	-2.05645579961274	-2.31399313854854	-4.71037419327838	-1.67142425175686	-0.571055462410302	-4.10521687325393	-3.5201911337021	-2.98390372402533	-1.85501752560687	-3.30452633024675	-2.07478575073439	-2.48905326288733	-2.56001066512562	-2.40980948668024	-2.60067312791323	-2.55763721352983	-1.51029122620918	-3.95643416737856	-2.76196282255106	-2.72751291351571	-3.33035164962888	-4.45376362522964	-3.97048259112702	-2.57511533836955
-10.990907759996	-15.2655514851696	-10.6459607862865	-11.2968330445234	-10.2568373344036	-12.3479213314177	-11.1009732578839	-11.7686026809061	-12.4133418989136	-13.1475666867772	-12.5127914674063	-11.8407941549251	-10.2955836226348	-10.3332287596547	-9.31127633908594	-11.4379931011818	-12.2220242860757	-11.3403440666753	-12.2003280419733	-9.21088723069527	-12.5216403540139	-11.1070737488186	-11.0576931959526	-12.5054391122089	-10.8669866919284	-1.78428620004383	-1.8604665947	-2.0171639055246	-4.90789628982425	-1.85356621297	-0.478775661619672	-4.08886105613706	-3.70532306004601	-2.64126538087335	-1.90428560945701	-3.44230748631325	-1.82819141856114	-2.49470102584089	-2.51648993727596	-2.18171762813946	-2.58841898922208	-2.42462362623053	-1.35000046424391	-3.91009860529724	-2.85794430994333	-2.68370939529981	-2.93685704779767	-4.44646265748121	-3.69406660023252	-2.57237075952615
-10.9132830071383	-14.9958990325507	-10.5419887083474	-11.2102820642219	-10.2651106271335	-12.1914131324236	-11.0992400201015	-12.0642280344179	-12.227319348497	-13.1903534612702	-12.5654140287268	-11.979900172117	-10.3639352906623	-10.0931769058401	-9.29823012111588	-10.2329082426128	-11.8464857450624	-11.5741515258994	-12.0260490333356	-9.03334216373499	-12.8135159692935	-11.1437474150784	-11.3894512611074	-12.5595926484166	-11.0210861780912	-1.70337167103006	-1.7480691657139	-1.84504780587235	-4.64499123176565	-1.44538019269898	-0.417718770937956	-3.88222115127175	-3.72664510054612	-2.49359740805706	-1.96208608794714	-3.36150667071493	-1.87784896962223	-2.38414286621642	-2.61533016238479	-2.12961597317024	-2.53814943573148	-2.40987416116688	-1.25803087786187	-3.94072612635365	-2.82271020017343	-2.49182967260269	-3.13806313029408	-4.36934171773236	-3.6202353957456	-2.71219288011923
-11.0163188192898	-15.1010103918506	-10.350805237527	-11.1337351798776	-10.2822144436563	-12.0417577523292	-11.2724959676938	-12.1716117569365	-11.9835603382543	-12.8157136119166	-11.9654647580657	-11.7483913312526	-10.3484770213709	-9.98045151017054	-9.33552233326343	NaN	-12.1541538837734	-11.8842196204789	-12.0925239370478	-9.14860310787184	-12.7501334394371	-11.4315488858967	-11.558301413909	-12.5394787250309	-11.3738189442889	-1.71379665827899	-1.7125383037441	-2.00083221996816	-4.52140939699269	-1.50628958354196	-0.568755609721124	-3.92529096556196	-3.35158059503731	-2.46031837315468	-1.83240991776316	-2.94940723568668	-1.98356247432705	-2.06164742173496	-2.62367067688604	-2.29415400302993	-2.54573610528607	-2.57351525131443	-1.32418540130453	-4.08652639072403	-2.74896587421895	-2.79514613897419	-3.05293826297972	-4.17502324233467	-3.69231552833213	-2.71921466432213
-10.8599317948905	-14.994603728848	-10.544283024996	-10.6181517292654	-10.1409917263559	-11.7497322015086	-11.2841994713388	-12.096244285698	-11.8629064869282	-12.5454124147686	-11.8696649710994	-11.4777918348584	-10.4012153331082	-9.78152086995271	-9.46173324346535	-9.85791569651624	-11.8764213428954	-11.5516023759794	-11.8845477482074	-9.22628184759911	-12.9802061803445	-11.0872036311515	-11.5674940170206	-12.4999746549303	-11.504539405384	-1.85679946413592	-1.8793766618141	-1.85021332274631	-4.54297146224359	-1.40864350309377	-0.456334630167589	-3.87121374386435	-3.58933507541114	-2.38591162691058	-1.96091256932139	-2.99370305055621	-2.0621409317047	-1.95531169568443	-2.62071271493791	-2.23528724304376	-2.55197300836715	-2.50171365444101	-1.49207896950822	-4.41542297693184	-2.92879588676242	-3.00131747220324	-3.11245344116773	-4.2415673464289	-4.05321385902031	-2.78177928433072
-10.6023018641503	-14.7858140405169	-10.1106863633101	-10.8761565934192	-10.0351464672004	-11.9018917622388	-11.6424010928228	-12.1262854662059	-11.3575137634238	-12.357885750029	-12.3635735621988	-11.5103332179636	-10.3837641692436	-9.52095192159284	-9.50299684775928	-10.0345410818374	-11.6232410920024	-11.3392600342599	-12.0428194670335	-9.48846100987406	-12.9388074331855	-11.1285932489742	-11.5169254533544	-12.3567810197891	-11.2612767973149	-2.07328935215728	-1.60519503389566	-1.82798855705074	-4.68676667096824	-1.58656923932936	-0.292618009521944	-3.88092709442421	-3.57298899180116	-2.67743788877029	-1.88657913875598	-2.93927032662703	-1.92270325190625	-1.89647889563918	-2.63710921238112	-2.43399624652389	-2.06835837335158	-2.67993212951432	-1.54232242082102	-4.48267791253827	-2.62736627624022	-2.88161985171131	-2.93848255026769	-4.28892074384395	-4.03545548983442	-2.68023789330622
-10.3820491034667	-14.7063335960862	-10.0292494776314	-10.5563367783399	-10.2772182695133	-11.9291440867406	-11.5787443018274	-12.095783991177	-11.4956172194519	-12.5892839172817	-12.2076216953011	-11.5748960568907	-10.2651840703722	-9.43045274571151	-9.28674275338896	NaN	-11.4721843043114	-11.5147755871522	-11.8230578891826	-9.47966770449962	-12.7764141324232	-11.1858224731955	-11.4254468793608	-12.4051292941056	-11.1611063427694	-2.02401600914808	-1.44732568143001	-1.84629403407093	-4.49236410044989	-1.51405912981232	-0.275635758835758	-3.67067316072802	-3.56536305642144	-2.60973879020555	-1.81103811687981	-2.95600347703189	-1.8462201508364	-2.02847229474167	-2.62797570333531	-2.55442496952281	-1.97077913941055	-2.84766525196861	-1.55071841420613	-4.06453515176172	-2.40556899353885	-2.9107533741163	-2.79410578798617	-4.25459200670872	-3.81713335492927	-2.47152619558907
-10.0383169193961	-14.2860945598011	-9.95093165828364	-10.8983380792829	-10.1406234911397	-11.6294524939561	-10.9754031309861	-12.1124622187955	-11.2744156746307	-12.4535799713636	-11.7756021965739	-11.7533145367579	-10.2477822161761	-9.67450811792352	-9.39598784157497	-11.2903241718163	-10.7661494186314	-11.2543571522088	-11.5946576650822	-9.20767294498099	-12.8478598048516	-10.9720728148697	-11.5282062632135	-12.0816501628875	-10.9841900803775	-2.09177669290877	-1.61225237265001	-1.94823313854854	-4.36289673180483	-1.65082836284368	-0.362023601807476	-3.78766788602879	-3.65656186337403	-2.71242843233582	-1.89793307871449	-2.86506495926392	-2.17809122811045	-1.8957926772543	-2.63660837424457	-2.23432419077797	-1.77145833491746	-2.63335299621239	-1.5296422761723	-3.93413614050065	-2.47936406995231	-2.64235799352332	-2.62037604024732	-4.32470054059295	-3.79104994134406	-2.03558642631433
-10.03099129391	-14.1568849066865	-10.0605118742092	-10.7713903581346	-10.0742997611916	-11.4565412341429	-10.9765584220933	-11.8685188805034	-11.3270568302665	-12.1899152913368	-11.9113109995931	-11.4414741793373	-10.0771150307604	-9.73558243727599	-9.318199315219	-10.6299687541536	-11.4106399749353	-10.9313616674439	-11.3795748427574	-9.27929708901319	-13.0489973355634	-10.9847550547279	-11.4008220848919	-11.8368882264597	-10.8913635927826	-2.18990315945629	-1.99629788251331	-1.90466560716779	-4.49731816942889	-1.80702865940995	-0.456027029695837	-3.93999531695687	-3.14863596826351	-2.8781452628337	-1.97139857948088	-3.00472496959777	-2.32046011746074	-1.73538493324748	-2.74640251944642	-2.48160088260031	-1.90761015010774	-2.84447618180754	-1.63230011116664	-4.0022885117902	-2.53275428542345	-2.72302405981348	-2.55732864478223	-4.37291704411491	-3.72110953506698	-2.33993010255274
-10.2304661222429	-14.0325364735469	-10.1596910043646	-10.9393680984047	-10.3261629278285	-11.8238220475708	-11.2275329806808	-11.9590949006584	-11.0394517707977	-12.2824257262369	-11.7867196905121	-11.7814668703195	-10.2380674309613	-9.85233635589231	-9.56840131326483	-9.9741563629135	-11.4241673994186	-10.4748270982768	-11.4426724770128	-9.38890471474003	-13.1386668393533	-10.9171912687618	-10.9208467181124	-12.0103381926406	-10.7803685603206	-1.88460444295695	-1.96809238411412	-1.90763940820075	-4.47475761021908	-1.62709566317858	-0.306499116626002	-3.97414309851689	-3.49932909681878	-2.9961444198618	-1.93330963019516	-3.22448103925514	-2.1946885716279	-1.80923327695852	-2.61165421956406	-2.57918584243222	-1.88122672606456	-3.02159769023098	-1.69493733602127	-3.89424245018224	-2.64965580917608	-2.78920263271119	-2.71850520787811	-4.37574397067335	-3.75646213377556	-2.51056345194709
-10.1433594820413	-13.6436744984176	-10.239148779717	-11.0469307005306	-10.4507607155706	NaN	-11.2617941475566	-11.7593458488018	-11.1505967535139	-12.720847961438	-12.066451055708	-11.7281512181421	-9.81871192569473	-9.680837878284	-9.69262801585704	NaN	-11.5132676499289	-10.9842276192508	-11.6366036629278	-9.502032225051	-12.9624285755696	-11.016818052685	-10.8904176729304	-11.9683300180173	-11.403828592895	-2.03169596028567	-2.03058713104439	-1.99549793193697	-4.55777120131102	-1.61557167942278	-0.2611556904012	-4.13231878333004	-3.37427614908832	-3.16854190875995	-1.81031374621688	-3.09059578374395	-1.83843137784514	-1.5168282579874	-2.53263849276785	-2.493353581726	-2.08995582359593	-2.97987158195378	-1.84313511337877	-3.61262606486188	-2.77281752340576	-2.78203181307505	-2.69442751565282	-4.52081454319292	-3.78418160095579	-2.55449807510328
-10.4941017140267	-13.6222772697145	-10.1608080872945	-11.0449215336582	-10.4573065162695	-11.784795756548	-11.2170468843149	-11.6901527035408	-11.3145177593029	-12.7291232650818	-11.9866053189816	-11.9379231395034	-9.89783176731147	-10.0678307735577	-9.87393995213904	-11.0594451553644	-11.5086136945112	-10.9237249934493	-11.8125431626528	-8.98338614515468	-12.9301240705961	-11.0520104625366	-10.8579110536936	-11.6201025266914	-10.9527913321986	-2.11475617145095	-2.28421511337267	-1.96529622630077	-4.65367699684174	-1.87190537554967	-0.612321174595446	-3.93276645041705	-3.3687950014242	-3.16513495306559	-1.6868887362792	-3.20284518759812	-1.91621413252119	-1.5344727379611	-2.5473975637547	-2.1980200518895	-2.00484358923245	-2.81934929544295	-2.02418540130453	-3.49326336810241	-2.81892114724523	-2.50716688503443	-2.60727180871243	-4.50963387932848	-3.68185629375806	-2.3781427685162
-10.3155349419299	-13.4279121701734	-10.1147921109765	-11.1410048435611	-10.1667000557548	NaN	-11.1537563328846	-11.7044458009412	-11.6613193125512	-12.5169440567303	-11.748313842705	-11.7517328878396	-9.68041643948636	-10.1012765742174	-9.45282706228784	-10.678994499082	-11.5108639585212	-10.851234957268	-11.618656257285	-9.20764750544229	-13.0564300891413	-10.9185811221879	-10.8631991378064	-11.8385414630969	-10.6654861776689	-1.98212585763294	-2.33656248730517	-1.79302874580773	-4.50456274530851	-1.76000258489373	-0.885064121290046	-4.20358021559924	-3.37959058020427	-3.13469681961216	-1.74335029641993	-3.1892493068841	-1.9734915044969	-1.54237501712094	-2.54357621791665	-2.33884367468824	-1.85628689953261	-3.06921559357501	-1.86260988621412	-3.27458330735871	-2.71927503974563	-2.53717319998721	-2.42907418298486	-4.73004100552683	-3.68930114754418	-2.39638967178612
-10.203498952722	-13.6286343165293	-10.2198131746844	-11.1435197060245	-10.2595208819781	-11.6770041165336	-10.7406191488604	-11.7585948552607	-11.24093382652	-12.7096103035735	-11.6456670049984	-11.6890928778834	-9.43650944022426	-10.1122153840644	-9.24197877597071	-10.9278421226743	-11.4600288011481	-11.0227863390429	-11.356796199838	-9.21816789553853	-13.3016080851064	-10.8191247246921	-10.6536318670347	-11.8054042081949	-10.5347064191636	-1.76443614959333	-2.50195428700769	-1.79847313854854	-4.65363920525595	-2.21281287277904	-0.783372671587438	-4.42549637768587	-3.54777378631114	-3.11301661951909	-1.96213485190512	-3.2451815436595	-2.21100154902484	-1.61216037954177	-2.84188577391985	-2.55473824273973	-1.96157140801151	-3.11481610309332	-1.96844219257456	-3.16817267528992	-2.44061255301363	-2.85698735182078	-2.23649105150145	-4.90074600764438	-3.75404486633402	-2.31569898330758
-9.71474741892565	-13.31852554792	-10.3156396209654	-10.8025514168102	-9.99520775990089	-11.3187177510269	-10.8859683035771	-11.4259841752159	-11.0870828284488	-12.4336265857988	-11.255064061373	-11.4088259194652	-9.68388687772946	-10.285582437276	-9.31351455093315	-10.0846088184285	-11.2993400086099	-10.8334024850507	-11.1336394160489	-8.77586784486911	-13.1267317738672	-10.604663567825	-10.6631224866178	-11.8340056803295	-10.3328978469763	-1.95286699493442	-2.77103917953584	-1.99819442639092	-4.82910810966737	-1.90515351460125	-0.581726390284377	-4.29673548967655	-3.45792088333056	-3.16915742265265	-2.20652649224488	-3.61280933415319	-2.39958954675235	-1.80501449840549	-2.8991417911321	-2.63158498902838	-2.00287959064066	-3.2222713656821	-1.94951076037718	-3.3325978730242	-2.33254489177866	-2.71474267467338	-2.60187126752511	-4.96715492957746	-4.12551716350497	-2.34230364376774
-9.51482914291947	-13.3668888663901	-10.1724501058709	-10.3811301461284	-9.79879314582113	-11.3119951585194	-10.6447906397028	-11.1501188045763	-11.0823528961177	-11.9622395056175	-10.8271018958398	-11.2477031277821	-9.26287903315223	-9.97604339358834	-8.79580188448607	-10.5011442674575	-11.0021889886003	-10.573222125141	-11.079105387604	-8.36096274089935	-12.7232065173328	-10.4169436910915	-10.2731718409673	-11.3821953018426	-10.3621314161608	-1.90372456315226	-2.74674698730443	-1.75225220831598	-4.78448267831197	-1.69646737609062	-0.691495444699633	-4.33249474964077	-3.11123162386079	-2.9127283648867	-2.04163287449393	-3.36928907201403	-2.36334064482272	-1.85884664623502	-2.7900234070457	-2.49510653168866	-2.11695630785743	-3.47024882101954	-1.98677613260713	-3.31455116233378	-2.19981826911791	-2.58421030172849	-2.78671405802726	-4.96021286854252	-4.15175523349436	-2.33416356943162
-9.62290182961066	-13.6767209376481	-10.0687053849886	-10.2755971713564	-9.72213909754868	-11.1927337373221	-10.8931579242474	-11.2986404007962	-10.8257447110997	-11.5195226097469	-10.6444344872443	-10.9941956162036	-8.88758085871004	-9.63215086546027	-8.65754253154765	-10.081466846104	-10.6573110743994	-9.89928200026325	-11.3380209189391	-7.92381109254771	-11.9934424786374	-10.6138978412891	-10.0771190897738	-11.1838525162899	-10.0424074441321	-1.73771116157187	-2.8262756085936	-1.49011463879209	-4.27664731280007	-2.47618473822994	-0.97287966757446	-4.50596312044382	-2.84776098454707	-2.9410428800233	-2.04983567169672	-3.09513720767548	-2.3691830342658	-1.72655715952777	-2.83988328204475	-2.57816836022329	-2.37884682173347	-3.2390345948456	-2.1960080638806	-3.47398237541619	-2.52609889280818	-2.37011191043285	-2.99177156547741	-5.06710429666607	-4.07639291465378	-2.48975269900581
-9.90866577892192	-13.4889769925327	-9.89466916121915	-10.0015580605983	-9.64303303287386	-11.0002171106284	-10.6697599664242	-11.2546825747601	-10.9267538470976	-11.5231996428062	-10.8407764309885	-10.751999550999	-9.3395638144365	-9.35639681248205	-8.99651878404697	-10.1661148381511	-10.8179674619968	-10.2437238169233	-11.2907421465606	-7.5092100946598	-11.2846985433274	-10.5360412117527	-9.57987836036993	-10.9282347482321	-9.87623338051356	-1.67943715034436	-2.60928772594484	-1.74575124505741	-4.05730922014697	-2.223408737859	-1.04823841905341	-4.40165619281585	-3.00060196362466	-2.81690914303948	-2.08336971659919	-2.98391440079572	-2.34134933832639	-1.75396083177467	-2.98307714916453	-2.72898334212953	-2.69079377787107	-3.26177333896566	-2.12616589378934	-3.73670902069054	-2.52225934167439	-2.19863678312056	-3.28258587429674	-4.97644525215811	-4.2485394828791	-2.85034217481757
-9.68784016983601	-12.9775793991931	-9.90865527841862	-9.85651831502292	-9.45896659600085	-10.8321052940318	-10.1724207797238	-11.0184685982084	-11.0970128970987	-11.4012865083736	-10.4819002310389	-10.6917492287208	-9.23947140054163	-8.73824284416175	-8.83310721652072	-9.9225823640185	-10.7532246368275	-10.0078160692988	-10.8963893399917	NaN	-11.2372809342684	-10.4384268079746	-9.19333552232605	-10.5881040573653	-9.28016651923416	-1.57500267581475	-2.5554232496633	-1.35805893736511	-3.99533246032751	-2.1325807286589	-0.860637339169384	-4.62767108543563	-2.86233219435191	-2.82541716896965	-1.97421824876092	-2.89534892975276	-2.37760340592303	-1.6998584955337	-2.389824345702	-3.09129793737036	-2.7304123399439	-3.30373012599637	-1.93925636217423	-3.93580652882803	-2.68775621421882	-2.4853470409832	-3.2409648115728	-4.84616662822042	-4.25961599636446	-2.86623037773638
-9.71194669658209	-13.2959056416577	-9.86784641236072	-9.56640163127035	-9.06268718621212	-10.5332072097186	-10.1026350581314	-10.806793339822	-10.7462636538052	-11.3523898653173	-10.097391209278	-10.4844815987658	-8.86327816047785	-8.62591178942944	-8.46796588525889	-7.78671742989191	-10.2451057598691	-9.52276415257661	-10.9126769553856	NaN	-10.6105128189682	-10.1578608018289	-8.8786433563787	-10.1472251261784	-8.76411253029915	-1.26846232789699	-2.50808454977418	-1.66228353052666	-3.89737528597458	-2.09642965687723	-0.914317055593863	-4.83922819255841	-2.93956431796411	-2.99900594754517	-1.90289842720172	-2.78793682333249	-2.23788274701444	-1.6812498840539	-2.40528137357093	-3.18193634730232	-2.61109868073878	-3.39697317099711	-2.04687498196495	-3.84640228135941	-2.69458861780843	-2.60757284505942	-2.93674845095861	-5.04426968367582	-4.23183440897727	-3.00745003983671
-9.14196913151106	-13.461910908349	-9.53172853205426	-9.22068082364836	-8.57789750338672	-10.1970868202581	-9.80070449966811	-10.4299946077305	-10.236227887226	-10.8030752341653	-9.57573713068518	-9.6997901454977	-8.50742724312368	-8.0218517762352	-8.38166907554166	NaN	-10.0816988039186	-7.74571530452882	-10.6216565464695	NaN	-10.3968075714627	-10.0721181039127	-8.38389102521858	-9.70243223179373	-8.76480037828314	-1.57145686936314	-2.72846231628109	-1.9987022711181	-4.0762378335812	-2.05901262353249	-0.87954785897484	-4.58996595413914	-2.78131105707542	-2.95781449807106	-1.84989014354067	-2.78216125867519	-2.23846119954503	-1.90847971987161	-2.57788175598011	-3.1233847829572	-2.67307591651114	-3.35805845970587	-2.19245239137908	-3.78859581740837	-2.8445115766139	-2.68061186001437	-2.81286377178746	-4.94857428441617	-4.18759309828671	-3.18162410434827
-8.86205853547449	-13.256293676427	-9.57167197843839	-9.00092597025483	-8.33831776446031	-9.944438767542	-9.55351659412615	-10.0700401387378	-9.80735950829069	-10.6824730655758	-9.5667397466235	-9.631427193653	-8.19710617753507	-7.50670899240254	-7.99579800674274	-8.58314737304753	-9.64240139152428	NaN	-10.5039600824372	NaN	-9.92476980924431	-9.95469965996607	-7.82677110905803	-9.41399562434163	-8.02259367672822	-1.86239841185536	-2.9662225561447	-1.93355250362791	-3.89339138369365	-2.20095346275867	-0.936494073186554	-4.2751657508015	-2.6444709372398	-3.04976460744666	-1.76065733538868	-2.13363641566539	-2.07163249031628	-2.00724455987476	-2.34585904909586	-3.01448387323799	-2.32348191849794	-3.01822802622462	-2.35637741949915	-3.48697120287029	-2.63965907839103	-2.83485526099322	-2.5806194976089	-4.76668012172093	-3.96835527470598	-2.9523851154859
-8.42915524964419	-12.9844858642338	-8.91993143412457	-8.38580046288515	-7.61451547807655	-9.42612862686887	-9.44732055246092	-9.73952743921621	-9.21503973987784	-9.93369969131054	-9.16714233483584	-9.15673738141937	-7.78732320192832	-7.13506564141035	-7.54465976159244	-7.63097954991326	-9.14936624277615	-8.16523396474119	-10.1982252685493	NaN	-9.14961514392991	-9.49475334013134	-6.81868921775899	-8.73745517408064	-7.5112838575623	-1.7172559799723	-2.80390323034613	-1.89922555339348	-4.05230520694711	-2.06715772199383	-0.797189401784204	-4.03297971739324	-2.77900130314994	-3.18190543924859	-1.94654559704459	-2.56431884956301	-2.01844882720293	-2.3116258659399	-2.71635392060744	-3.08592156845625	-2.27265657547563	-3.14189750869473	-2.23950328730897	-3.57784089900056	-2.49547959038866	-2.90322525257054	-2.70907478216175	-4.33130721384142	-3.84642701525054	-2.51806772246459
-7.75496283593439	-12.2757390641621	-8.36620827824949	-7.84563866513233	-6.88413574079962	-9.14289741415854	-8.79182273549688	-8.98942049124851	-8.54519654082337	-8.9791936988535	-8.55594480392921	-8.45577418786507	-7.58629541599404	-6.61114924458963	-6.88533153248367	-7.78315864562189	-8.62376359035397	-7.55301484441302	-9.34861182803002	NaN	-8.7926499032882	-9.13825945355486	-6.35881767625701	-8.09581538583962	-6.98073134946571	-1.65594916657992	-2.68893899289005	-2.16204299311002	-3.76172683010478	-2.00021245633374	-0.827415594404774	-3.96629633516645	-2.6153507970753	-3.01458498870627	-1.85147677645535	-2.44131025495539	-1.93954775820241	-2.25469752752045	-2.51473289485404	-2.73465421600132	-2.23194872417927	-2.99990827215621	-2.24373491067117	-3.47218652413454	-2.55461590456838	-2.83183822810234	-2.48492830497076	-4.391637503304	-3.76477075145885	-2.59688019959651
-7.20545006056668	-12.0094316730473	-7.71768763373601	-7.16650677865487	-6.15029320699817	-8.49064125652307	-8.28914289970911	-8.49558140431037	-7.6801635737904	-8.19814111634321	-7.99158715234919	-7.9450242405081	-7.20805829626041	-5.96828761696912	-6.62231293355943	-7.05302556414015	-8.23506552776083	-6.93196089961613	-9.02812392323096	NaN	-8.56340224024769	-8.63194461510134	-5.15023071973527	-7.41926385731771	-6.2460386671859	-1.72626444525175	-2.51045701752221	-1.90224341474319	-3.6579572775451	-1.95266403483375	-0.683943535097693	-3.89190438145154	-2.6792319984994	-3.03776460744666	-1.59770893809513	-2.51851483200551	-1.91223432042398	-1.99475767018217	-2.13876276789362	-2.88527907704852	-2.47077527648347	-3.0331897052719	-2.17682148924385	-3.26101887878138	-2.70553037899105	-2.90876498498189	-2.7356011702526	-4.25210316794197	-3.88907674930147	-2.61322926286228
-6.6701378982372	-11.3781891957411	-7.43503327609071	-6.82315213384348	-5.607195988759	-8.11694853158045	-7.65872241730049	-7.84917266970791	-7.25616458921212	-7.39915082088226	-6.99474218644139	-7.53356946345562	-6.34867478520235	-5.14182868352223	-5.90334403012244	-6.23329794026113	-7.56887264238534	-6.14809865039934	-8.08229118920938	NaN	-8.14287099772774	-7.72698292554128	-4.56746194503171	-6.95759068838139	-5.6447562749268	-1.8219836984915	-2.79029359286453	-2.1486274162484	-3.67821759687119	-1.8048071394574	-0.489880683960549	-3.5120628856891	-2.35123692928477	-3.11748923322825	-1.83668978867801	-2.56297399678206	-1.93960892081263	-2.07329702259546	-2.27975080208166	-3.15006450807364	-2.70942085972711	-3.03286385994605	-2.1621068019378	-3.37113583405907	-2.81993770481165	-2.88102203503153	-2.9841765344215	-4.14083867122557	-3.7493715045563	-2.71710204499355
-5.96071041260759	-10.7637415705591	-6.49039587627074	-5.87796743225562	-5.04389265323721	-7.77533643854878	-6.723210831465	-7.00986150718622	-6.56297343153434	-6.51472652689714	-6.88977353546047	-6.73898598647781	-5.81321923218024	-4.40680224403927	-5.23654705838765	-5.01430824261275	-6.92613621806638	-5.29340247543239	-7.27659951556788	NaN	-7.13878746546235	-7.04447070802506	-3.79947619197879	-6.1919246989284	-4.8927675725349	-1.55280383472608	-2.73422641970912	-1.69153290661277	-3.67075162998981	-1.84979983630031	-0.282079311844357	-3.44159967601498	-1.98004481726816	-2.91228258590565	-1.90582099463789	-2.42309113081777	-1.92973997220548	-1.91205162622612	-2.17318184598	-2.96727522221023	-2.43065270163838	-2.86066328330987	-2.07971494696881	-3.27410187968373	-2.57933083722146	-2.67033294149723	-2.7161961821893	-3.92720898363152	-3.61288385866699	-2.50260350850858
-5.20122778870872	-10.1927315880856	-6.15732691273118	-5.60962904974772	-4.83050452914459	-7.23396085550952	-6.3720893155224	-6.4423693645166	-5.93753574378908	-6.13619661629812	-6.51523015811484	-6.08862182160158	-5.45923123756892	NaN	-4.44952736111241	-4.44433959133693	-6.49625363831185	-4.92176060408545	-6.79700514606845	NaN	-6.42836343394359	-6.37790333632433	-3.09541241992995	-5.84798733542766	-4.44813202736518	-1.29832219054612	-2.33655430760502	-1.43721768955115	-3.69535495245527	-1.69415914221092	-0.301698772534388	-3.12765009618305	-1.97524397405614	-2.79309315013134	-1.66591614414005	-2.42100591555467	-1.95609797249238	-1.77493484885308	-1.8547675704108	-2.81778761834256	-2.18248035262077	-2.61313897773218	-1.91896061356056	-3.12800725129473	-2.36051416626637	-2.83423173174399	-2.48961370594563	-3.67500519695714	-3.26438771375314	-2.3424756285165
-4.51247863523347	-10.0817781512785	-5.45394339036668	-4.88929681209719	-4.05595401677663	-6.76656455831794	-5.69357121597489	-5.94015780178172	-5.31923746541602	-5.739435927927	-5.46589751574318	-5.16294149443109	-4.70374025326211	-3.62754576960196	-3.90598651215474	-4.58104416494285	-5.56641875950019	-4.54937080820154	-6.36546644595417	NaN	-5.97234724882006	-6.00161072517574	-3.20169710603003	-4.6954978007075	-4.04920480591084	-1.31625367279361	-2.01456484058819	-2.03124382150246	-3.7675314180094	-1.66827691433746	-0.509014648195658	-2.94259233519218	-1.87543159969831	-2.76162676087699	-1.65893335526316	-2.19093903224724	-1.93071119383205	-1.87297814105208	-2.06272846699899	-2.80592358848462	-2.25314132208535	-2.79859027437043	-1.86350097912363	-2.92309805696123	-2.21597850289218	-2.6647317993114	-2.49067286068889	-3.40999837104432	-3.20747316083206	-2.21170020207541
-4.41978987630007	-8.98966405337696	-4.69738913968193	-4.34219886169253	-3.40640396110893	-6.02420583835467	-5.32808330170806	-5.49515786707633	-4.95708133755257	-5.16877759819924	-4.81575648943674	-4.68726859316967	-4.40793127926951	-2.7883834581492	-3.44347295001356	-4.34047506288925	-4.8406477180126	-3.80819447453526	-5.79996506168542	NaN	-5.57382398030289	-5.68893408134643	-2.98664017641296	-4.44863227837035	-3.43114115901698	-1.30892962289752	-2.00675115304823	-1.45024297289902	-3.63118598889925	-1.46637671090352	-0.447868781697742	-2.79118379902589	-1.74692312640911	-2.6673781962098	-1.70369335903309	-2.03460962272846	-1.84436259361431	-1.61960175885212	-1.84022741625062	-2.74091104730875	-2.22057906103265	-2.70911092323747	-1.42248249953863	-2.64124631234082	-2.14077365120738	-2.77735134896887	-2.26285768517906	-3.19835492957746	-2.84733792275193	-2.14780355834412
-3.67048042662768	-8.09341529781845	-4.26672360448424	-3.98743586216448	-2.30396247890274	-5.3209425269405	-4.78185973723223	-5.20079939864629	-4.47424037870592	-4.65123131913205	-4.38859395693774	-4.40398264634384	-3.67483935349596	-1.91219573179321	-2.74632059849236	-3.50469278593828	-4.45403024132375	-3.05571975360429	-5.13960712583566	NaN	-4.60482864559852	-5.35494184723576	-2.40514914920994	-3.56171001859246	-2.59699769233504	-1.62617873880688	-1.72554716836363	-1.62044754439863	-3.62671913878316	-1.63487715363031	-0.685032480147235	-2.53209163979078	-1.83994843568144	-2.48566530540294	-1.75474340219149	-2.11062475793173	-2.05377264589568	-1.68414563581618	-1.84797315515112	-2.89338006256224	-2.13006047849159	-2.73204285212505	-1.90947610849331	-2.29735797068846	-2.37344697765553	-2.72186438730304	-1.99731913693326	-2.74601821082746	-2.6798724235538	-2.03493775867936
-3.02961501470324	-7.55929011859615	-3.37951433561555	-3.35926356000197	-2.07430267910167	-4.99611808619627	-4.0980516398084	-4.29950637394736	-3.86223866387526	-4.11758092705551	-3.9942190084177	-3.84900412795881	-2.96694730999812	-1.43772926267281	-2.08679599069522	-2.75824775593836	-3.40183393739416	-2.46142658566912	-3.94944268446924	NaN	-3.78870141843972	-4.59919290961286	-2.14116503980927	-3.13699335548173	-1.93702128884028	-1.75898956334744	-1.844270253628	-1.47782031955744	-3.48649940236509	-1.62751480033585	-0.72574575057812	-2.16258813919687	-1.8280545286866	-2.44074584029831	-1.94800531910741	-1.79594797642743	-2.0130351857046	-1.53166231271374	-1.98783969097055	-2.42832537499823	-1.80246826928977	-2.45839758695037	-1.93376966737425	-2.06784756122575	-2.21951816289417	-2.74079904263313	-1.8270415728466	-2.09628581962982	-2.33657813911473	-1.7816998043046
-2.61751276855468	-7.11003510397202	-2.66023409318867	-3.45947879052418	-2.18112868302931	-4.80009459899617	-3.72303500026462	-3.95332908186506	-3.55561347602421	-4.17884923289386	-3.39511196337025	-3.78351420720476	-2.66308282484438	-1.08796220510352	-1.57673348011813	-1.76692477153837	-2.94459285153673	-2.08253986121931	-3.85773128897109	NaN	-3.09492726877985	-4.25398355965669	-1.69503621172612	-2.42313113420559	-1.45082956072791	-1.72346720620149	-1.62804712845196	-1.55276661680941	-3.17864609614616	-1.38067456224574	-0.721643451143453	-1.75698651464706	-1.50493870475807	-2.43642860352601	-1.8468544449512	-1.59737943157926	-1.95658659970605	-1.36921300698659	-1.93850304253693	-2.59822154008343	-1.48503587082143	-2.3561850303316	-1.85683828570067	-1.63426680457431	-2.17530175436161	-2.72817496629016	-1.63842033542547	-1.76483199877692	-1.97423560124001	-1.76940591245298
-2.22066399742393	-6.47589760105594	-2.45907794612567	-2.85567697930858	-1.89805073415426	NaN	-3.1390144092522	-3.67632103091502	-3.16188178764287	-4.04458444277848	-3.07253978113601	-3.08036112610607	-1.55470458021983	-1.37227722185649	-1.06531925801891	-1.95980690418063	-2.46354077961178	-1.84013264895171	-3.33788728360502	NaN	-2.84618998712367	-3.80174286011262	-1.30377109240608	-2.30590637269707	-1.32746334343297	-1.39991304000957	-1.12377722818417	-1.44071444382978	-2.96004508171185	-0.983355701502116	-0.3893917950135	-1.38918820108018	-1.29306682558836	-2.14027418505153	-1.56281498234556	-1.52674298593845	-1.70388935747019	-1.30220478093658	-1.60044491521894	-2.16573217559809	-1.36849329474238	-2.0604459250573	-1.40743078829627	-1.31536397968842	-1.83393302626039	-2.20875546564561	-1.47951806603133	-1.74802082611187	-1.66594673325011	-2.04569885639733
-1.62635467198203	-5.95800660525983	-2.11405970894189	-2.22158427699884	-1.41421530671968	-3.61421005102573	-2.9160677327163	-2.79280532551622	-2.41595731064998	-3.07151175163557	-2.60940071809379	-2.50825939977757	-1.61659288340943	-1.04097926267281	-0.922056322511899	-1.88041266739151	-2.43429344983875	-1.51110357284219	-2.84214044085146	NaN	-2.9573358361672	-3.26622144737778	-1.44994376321353	-2.32848033186339	-1.60425970005042	-1.40197196966441	-1.32941043158601	-1.27230677326825	-2.73632773646315	-0.919504747112903	-0.410206909565095	-1.25442588407226	-1.12504273155627	-2.29807198494193	-1.41340471282509	-1.12760306902002	-1.7053241746933	-1.00130780124377	-1.3691194718925	-2.24530707339562	-1.24400813168388	-2.04906138835495	-1.40287513401463	-1.10122616903559	-1.96399697772794	-2.07290308341863	-1.32211017314224	-1.43109386087517	-1.2888764204143	-1.74124436538947
-1.01444698812267	-5.7057959973605	-1.69382320192733	-1.32913516862884	-1.1507791004151	-3.38280124104694	-2.65348298068077	-1.94895757676081	-1.49837191309403	-2.82994388438302	-2.10627129974144	-2.38669262494723	-1.20137059588151	-0.977817808742126	-0.525566581069529	-1.82268364368227	-2.40991319773791	-1.71240805911678	-2.34798702063403	NaN	-3.28821808510638	-2.94903118698912	-1.13956544996052	-2.35578299607369	-1.31879691604836	-1.17203119517694	-1.12235893051775	-0.90242195024872	-2.58641476734683	-1.00106745329978	-0.359164293975472	-1.25553869706507	-1.0308310913125	-2.22609032028815	-1.1251739173437	-0.708540569020019	-1.46070118801822	-0.830123458292514	-1.11362418633866	-2.06268588829411	-1.2191007795582	-1.71295014995542	-1.42969160055886	-1.10829389193955	-1.62122562678593	-1.88369259101494	-1.13446277731829	-1.15311532561707	-1.15612535612536	-1.53863725670421
-0.591519448278822	-4.99388631164462	-1.34874487629874	-1.54432957422325	-0.930889063764741	-3.19157494352572	-2.12841096179057	-1.59886557149456	-1.14809890644261	-2.33162233111846	-1.18287637556325	-2.01384893460076	-1.02928610398505	-0.865443548387097	-0.647205387077474	-1.31922739154892	-2.30226147252281	-1.34008973397196	-2.01999157908581	NaN	-2.86317661591207	-2.75007619760274	-0.428689217758984	-1.76677959146254	-1.25853551824509	-1.25325201888044	-1.00707662678389	-1.0356159956914	-2.39208936661567	-1.22376504981397	-0.338376854726167	-1.15107548181119	-0.799665187722638	-2.21243261549495	-1.07610985174203	-0.587534022375176	-1.5219453432641	-0.787352300004902	-1.05055985348959	-1.85366056917063	-0.990636892120897	-1.4335339309387	-1.62209986468475	-0.744029340595304	-1.68748372686821	-1.9011946215566	-1.13869010094651	-0.956866449422575	-1.04851212547415	-1.30479019019944
-0.48127296269363	-4.63531640376947	-1.25799335633889	-0.924405723955865	-0.361998968537465	-2.84907190265347	-1.48840126861851	-1.41453436468016	-1.11358808293055	-1.89257546189628	-1.3560724544821	-2.07779264523532	-0.763190023724365	-0.512046867444913	-0.187395966924018	-1.35948439777533	-1.77462685198574	-1.08546526395379	-1.86929181114743	NaN	-2.76792827246001	-2.66761018916153	-0.601178463528988	-1.57662127764842	-1.2872050440681	-1.14216003674619	-0.68788345035431	-0.798160242142617	-2.41056774340426	-0.821614154489613	-0.381013199763086	-0.608861391511994	-0.744668322876261	-1.9223660901122	-0.746398571694254	-0.615009251525419	-1.2240521101814	-0.716779254314914	-0.806479460422995	-1.3837561265496	-0.883032043927321	-1.0791889750784	-1.58303463492486	-0.206338213093096	-1.58917425499954	-1.6266356173483	-0.959923670860789	-0.677137334269547	-0.819753624065002	-1.12506370579161
-0.260850579725404	-4.24807906527585	-0.991580296603914	-0.968028796204039	-0.382594702970555	-2.02950911118634	-1.42152199043321	-1.25243800760887	-0.927724458287601	-1.42559255448114	-0.990286558871715	-1.34202688444581	-0.755358952998606	-0.298032131064262	-0	-1.34073646347165	-1.6968552923905	-1.01838181666075	-1.51803136490134	NaN	-2.4417885979269	-2.43794450033253	-0.775625939573755	-1.16861095924976	-1.14312167683293	-1.08075597424407	-0.639742814926478	-0.571698945000155	-2.19135028071927	-0.895822660969189	-0.161323391344592	-0.573642147753422	-0.726133439372851	-2.0078298299206	-0.419848201917433	-0.492355089723367	-1.14522631807467	-0.352629224066882	-0.285224754016132	-1.42450321047563	-0.758788703940639	-1.16942388067432	-1.59361360368623	-0.349514988024977	-1.85406526766975	-1.75038683634603	-0.825720118957316	-0.706846629182207	-1.102802002002	-1.19204356803463
-0.00611166544205616	-3.80073733046794	-0.559015091648517	-0.697915414931208	-0.125166225762974	-1.63611125176385	-0.76778790264956	-0.850390792334059	-0.860439246998985	-1.08714958087124	-0.646618362231133	-1.09464415070758	-0.579006974264272	-0	-0.148864265495973	-1.46853088412219	-1.52433132862663	-0.662776181602536	-1.12353102595457	NaN	-2.42820607266998	-2.32128583503643	-0.637344375770957	-0.912598927666853	-0.808245098750262	-0.924418419903764	-0.214276703578467	-0.584831930733264	-2.30937571865649	-0.538771664406136	-0.301756849223134	-0.55681922862476	-0.516758483957747	-1.75777451614508	-0.0948502599204528	-0.358086023565475	-0.71256054847677	-0.354858206928657	-0.0964264678300509	-1.19157161958612	-0.900697967408424	-1.06400885376095	-1.36446734179285	-0.378026915190055	-2.12251507934824	-1.39700261520069	-0.854462992686616	-0.771016315716076	-0.91212703357563	-1.21459247733955
-0.0101229808565387	-3.73359665539292	-0.402694899980285	-0.66018411967779	-0.338271055446466	-1.87181367031618	-0.454637963628859	-0.575636601101886	-1.10666441412654	-1.2949520160637	-1.27450460580272	-0.846872219006128	-0.415826407325688	-0.187748763111024	-0.184484603353048	-1.3922994581388	-1.42300529501956	-1.20771282130411	-0.80157109194949	NaN	-1.98326069129411	-2.0128565437561	-0.420354943337754	-0.76103224158648	-0.966599165735907	-0.731228860553711	-0.424775105840859	-0.512746920451094	-2.23182730354576	-0.603620072915693	-0	-0.4417692994199	-0.353340331282935	-1.80117919656521	-0.140801068993732	-0.446728974817121	-0.638633279919902	-0.15630580682813	-0.0205024816682197	-1.25895180630273	-1.00696554377266	-0.952779833356871	-1.19564954789659	-0.461395635708313	-1.84075060345642	-1.4126979280514	-0.521574513470362	-0.677955330781074	-0.634261537460129	-1.02488748305062
-0.157928949631358	-3.79781500809805	-0.291264126894207	-0.500874514188938	-0.018932652913247	-1.92554473012287	-0.214126360047143	-0.920631907281888	-0.919833744260421	-0.890291934787525	-1.13434177703485	-0.72460923412022	-0.157030500475207	-0.636608857833351	-0.348464450475515	-1.59488840321738	-1.40550998403662	-1.02438399857069	-0.704646617263132	NaN	-1.91468087884006	-2.11746618262482	-1.06149441256418	-0.509101474173541	-0.611993709079561	-0.563543320390332	-0.490161953509917	-0.4261050735959	-2.17803647833403	-0.809200089364637	-0.237738824287289	-0.0807784384290392	-0.309854169500115	-1.79419658316671	-0.138402543667368	-0.339011367589746	-0.569656580817448	-0.144025782022783	-0.0100292242095844	-0.951829065534228	-0.616749930170861	-0.700497064579256	-1.09125907823293	-0.380564279491997	-1.38795023762561	-1.10038792561132	-0.30905936838086	-0.259298973898793	-0.447622204543445	-0.773302693694464
-0.22834998519508	-3.47182109857508	-0.36343624701971	-0.285132844176894	-0	-1.95462935703939	-0.494558361297186	-0.736110107642364	-0.667842634455765	-0.48775263752644	-1.1109645551209	-0.802733299434715	-0	-0.9544256811952	-0.379681923461534	-1.70129779130634	-1.35352211018256	-1.01992117883085	-0.808986436180489	NaN	-2.23038061210422	-2.32433899900941	-0.983200366987115	-0.568574125608366	-0.39393751160057	-0.534198804847012	-0.436512988567837	-0.220836683866516	-1.94345665279854	-0.846972741423004	-0.262533002768295	-0.0010251916757926	-0.0368498776433154	-1.77215578208067	-0.262949663103779	-0.333822112294264	-0.509648012584076	-0.177671036518801	-0	-0.950898772019577	-0.42535894274752	-0.789761406536511	-1.10879846848021	-0.059017905940355	-1.18413688848513	-1.08613325300287	-0.0801978561545076	-0	-0	-0.594836599564503
-0.16751679643911	-3.55591920897531	-0.261807726602734	-0.189340696735044	-0.0741090399339077	-1.6929306367499	-0.473712298532731	-0.260831570726385	-0	-0.661141499644548	-0.997123207200111	-0.574288378505246	-0.296763450222685	-0.843057184750734	-0.368061618942029	-1.83208357625288	-1.33800130254505	-1.20732023234682	-0.690419880427644	NaN	-1.89452577741408	-1.88535432573989	-1.11028237707492	-0.554005680329502	-0.114940872066555	-0.719680353473833	-0.797077654504037	-0.334886931651988	-1.76067899150567	-1.0660705697299	-0.406119646303791	-0	-0	-1.70638699357401	-0.487874386261893	-0.298114482063498	-0.775579161853127	-0	-0.491290188365146	-0.726086367503096	-0.488387079503671	-0.387854207436401	-0.92449795263732	-0.356361104498154	-1.16078405385916	-0.998515314601421	-0.00437831895346051	-0.101719328998592	-0.329217152186987	-0.653315635350251
-0.263110479449128	-3.29970562808949	-0.0737169385701731	-0.115876943379836	-0.330474049536239	-1.44791542136142	-0.143229947751828	-0.500451287043323	-0.406160416726472	-0.787261115851194	-0.847850201520605	-0.289401769561129	-0.698072412875701	-1.12229174251802	-0.0194436101117904	-1.30356473116237	-1.17794067491583	-1.21084023814943	-0	NaN	-1.75557771077483	-1.94236876946142	-0.619180259563895	-0.558893223936128	-0.426910992468468	-0.546062821093203	-0.786057961495964	-0.0878325691535235	-1.71544084133478	-0.635093941337401	-0.336426498810956	-0.246961559943289	-0.112781600308685	-1.50301872035943	-0.331997231385436	-0.254128804314138	-0.603857702181907	-0.0453672760934984	-0.411455075585931	-0.433836567959489	-0.503631896442357	-0.489113185888113	-0.482299705009958	-0.286695038417248	-0.781698784529584	-0.525014312232186	-0.0691004455503156	-0.0613601801741237	-0.633207177257808	-0.407030829576917
-0.181944206286734	-2.91478784572927	-0	-0	-0.186828057324031	-1.35398736124849	-0.0174925993685105	-0	-0.32000625742256	-0.478487749876381	-0.807579968687291	-0	-0.935489560894259	-1.53851631899843	-0.0682243962761402	-1.24361458560414	-0.998945999451053	-1.41792082041129	-0.103766141869048	NaN	-1.47124231467315	-1.84873629151435	-0.649633959291961	-0	-0	-0.413503051149875	-0.62178585725563	-0.162744983208732	-1.93235351097582	-0.506481980895032	-0.470959715927532	-0.328593758701987	-0.326326125514529	-1.13813878383547	-0.253888591749646	-0	-0.505780550548369	-0.235762772222984	-0.152199690970545	-0.0934791800929833	-0	-0.360557017740847	-0.480454466357972	-0.236823637780768	-0.370656183984146	-0.425410151398295	-0	-0.365538287675532	-0.451981993042766	-0.109203751792122
-0	-2.71024315261635	-0.400628873092538	-0.35644286093653	-0.642192863944999	-1.32354990274556	-0.330909232372246	-0.297921414221331	-0.508557496623499	-1.24636312200563	-0.855955392541395	-0.368243290683567	-1.28289566805087	-1.55642604696422	-0.556497846390956	-1.49511762889434	-1.28444390096657	-1.71301492804394	-0.482565417624802	NaN	-1.53265367462603	-1.76997430228823	-0	-0.0457902230659704	-0.128842762407258	-0	-0.266833479832809	-0	-1.83430076832237	-0.349055624305885	-0.251589857196416	-0.399228960765852	-0.245339795891316	-1.07403524562983	-0.106570979435347	-0.135136074637998	-0.205434918379623	-0.15029983521375	-0.0326571296626435	-0.0315851477006095	-0.0191737115902845	-0.13617584513507	-0.0157429274017397	-0	-0.15575643095833	-0.247136529364574	-0.148102732525458	-0.991765616600365	-0.327738168157132	-0.0508510006884944
-0.140063648288395	-2.8965299074133	-0.789249501374429	-0.69215403848519	-0.312530361148371	-0.932519870909713	-0.247226192212784	-0.472952367545371	-0.493661412522459	-1.14794928564575	-0	-0.337911768560799	-1.17234282127468	-1.2114899789504	-1.01847770185401	-1.40130428221671	-1.75181583634437	-0	-0.383355457817953	NaN	-1.54709466738486	-1.69320690333566	-0.64855457402434	-0.554370642226146	-0.534374861959707	-0.208712776149201	-0.304142896873167	-0.246869949886005	-1.87691254208151	-0.0605873316229594	-0.273696950999162	-0.634595718709734	-0.472209523296369	-0.900277045067504	-0	-0.179860393773581	-0	-0.365069559854288	-0.113303551903757	-0.0262476161859007	-0.189304864402837	-0.0755820066641985	-0.205629848141913	-0.381271857553046	-0	-0.0217898606514638	-0.313780955459219	-1.11332159624413	-0.433234179060948	-0
-0.401134107333511	-2.4112241791949	-1.11094535087019	-0.833949401665864	-0.940572612749842	-0.831920309998594	-0.616697195883141	-0.722870158109762	-0.728666723556711	-1.37477477249106	-0.691593704390359	-0.461096699346717	-1.22244173101286	-1.48142795947255	-1.20360611642447	-0.81643175358454	-1.95657755122124	NaN	-0.843565010957236	NaN	-1.54229775543605	-2.06389692445609	-0.941467183287879	-0.554766751934447	-0.552750068086682	-0.0688920299350178	-0.2863704592565	-0.700045492760202	-1.89238252137758	-0.0607411134111231	-0.649490481962792	-0.894510351978539	-0.478179304567376	-0.901757810633609	-0.364524854853997	-0.50791556902002	-0.264491395895684	-0.435546738848308	-0.305045797840776	-0.0714144412584409	-0.465527736428859	-0.260148952920799	-0.127607471660316	-0.66355937196713	-0.0897892446259795	-0.00975716052771133	-0.595848566158118	-1.56300233634986	-0.478053959131544	-0.219948784805949
-0.728551532488918	-2.89659332033828	-0.46761301342655	-1.08409337862587	-1.0066516286912	-0.52012598558711	-0.936963710903896	-0.612764750284583	-1.11759304652587	-1.36955781995402	-0.75146844140226	-0.707334801092306	-1.43043210217155	-1.16673767414551	-1.33949927662812	-1.18168091015546	-1.72609953804585	-1.75342211481548	-0.721121677335643	NaN	-1.5685453845193	-2.08740524640367	NaN	-0.615480639328895	-0.552775270856239	-0.20907661520869	-0	-0.721018895620086	-1.95182432986993	-0.138573573023836	-0.63341803731677	-1.52554952383566	-0.66589902788566	-0.643777608530087	-0.035252958099336	-1.0477183467978	-0.00226758166643492	-0.546066714465381	-0.170398697181727	-0	-0.781922923163028	-0	-0.102704309386619	-1.089790939254	-0.371328808127982	-0	-1.11681658651527	-2.4250353419486	-1.23309812905689	-0.112865367544491
-1.12177347067845	-3.19375907380178	-0.768948462808439	-1.20297148897643	-1.32243877395054	-0.596370452747859	-1.17779484508755	-0.805820582593569	-1.18510750790507	-1.56559689189689	-0.832388082341093	-0.84316968136885	-2.09988478027867	-1.61706212844752	-1.7966257078722	-1.03002999363874	-2.31231176273235	-2.00529844483867	-0.769036571113022	NaN	-1.46401363825172	-2.40955675636621	-1.55656271583198	-0.716101752054555	-1.03804975649853	-0.284567354562691	-0.44020170931117	-1.18228426839677	-2.28178377516593	-0	-0.774436708954523	-2.06700013708437	-1.29972322460337	-1.00849997225907	-0.378724139161464	-1.72241264604891	-0.155576794928328	-0.953140277485178	-0.340591444126227	-0.00204735461977521	-1.08919603256728	-0.152944589001066	-0	-1.86380545596259	-0.490191583667408	-0.121792418281013	-1.60398347128921	-3.15210805457746	-1.74157067271353	-0.00666263905631922
-0.918129901956281	-2.84897719613605	-1.41254828102567	-1.50247964698932	-1.74411648652239	-0.273341824430723	-1.15225418524242	-0.834402327622326	-1.38804075117179	-1.74011404943564	-1.17680421911538	-0.979980409858497	-2.47669381596584	-1.2160704029865	-2.02309181373361	-0.695278400431978	-2.18898922751591	-2.10794310965743	-0.804875497036059	NaN	-1.3338813198125	-2.48474286323411	-1.72451817819013	-0.913864445081539	-0.940210620844267	-0.667523322466024	-1.05222253677118	-1.67837525926632	-3.27253635151479	-0.62269715436053	-1.32268419376162	-2.8963370898315	-2.06695450619221	-1.3962309912919	-1.07781129284291	-2.60317393290636	-0.920958232630376	-1.68785984981501	-1.0102473067213	-0.323797094086798	-1.85599082733564	-0.771092416595661	-0.579314904880136	-2.9155311702483	-0.989407745627981	-0.796199688599162	-2.2643319913869	-4.19916485924234	-2.47114323786576	-0.243962236309503
-1.09763851456033	-0	-1.6549191880955	-1.47793040893093	-1.16094417967246	-0.440718562774765	-1.78606394896124	-0.70332134431413	-1.47669621086612	-1.5092614229765	-0.942383802425185	-0.734716006884682	-2.55705606944149	-1.32557991202346	-2.0702524588229	-0.569297095496746	-1.7811997225001	-2.12793269746008	-1.04851982484721	NaN	-1.62440808510638	-2.60655774067829	-1.19035065976525	-1.08277846224435	-1.19727616279709	-1.30143666680943	-1.70660285843627	-2.75264014137226	-4.68900128178886	-1.39855217247693	-2.29604330600557	-3.79219562725024	-3.23668715847393	-1.72832017151661	-2.16735246254033	-3.66534961424615	-1.67830030962738	-2.77849856104945	-1.70386766299852	-0.98299671442412	-2.27911121165387	-1.38872378134319	-1.27714068654226	-3.44674433688081	-1.82943226899247	-1.24160407589398	-2.87773030702794	-4.78926152667027	-2.94728528434494	-1.04971074682397
-1.2390022266893	NaN	-1.88175005415632	-1.4981906914193	-1.33036117641194	-0.143229330359944	-2.04299194709746	-0.845591810780927	-1.38920051960321	-0	-1.00453262687551	-0.816372590787478	-3.02681442029737	-1.32832105555042	-1.95391975370557	-0.493299742934711	-2.25321835557817	-2.12610926271496	-0.941803605080898	NaN	-1.74118702238165	-2.70689435110365	-1.32422850897624	-1.38525468075803	-2.15239711871437	-1.86769598763404	-2.31934024805765	-4.25312467825681	-5.76352731268159	-2.06138895763922	-3.20361541985271	-4.49936637591528	-4.5664563292685	-2.16882501741882	-3.90437739356629	-5.1455918510713	-2.60292965412792	-4.08763074478199	-2.6915384060791	-1.6086450557692	-2.96268800729533	-1.71161794370013	-1.97260556516719	-4.41214483253012	-2.33563185089114	-1.35264222661111	-3.67745789797418	-5.79101052524533	-3.55902097369723	-1.73094874544214
-1.64880302981615	-2.69851848384143	-1.84206992399565	-1.69009564679665	-1.86183564265221	-0	-2.14473763906586	-1.01932208687498	-1.75962111164425	NaN	-1.68771184417896	-0.712479503657571	-3.07056260313195	-1.35849157794375	-2.50542142561457	-0	-0	-2.8247842316451	-1.13364254056073	NaN	-2.07785180603661	-3.02928268509244	-1.13897158225472	-1.35590867554886	-1.79096429731485	-2.97509838020274	-3.80611768323411	-5.94670843266619	-7.6057469146791	-3.51450697456788	-5.10446039226685	-5.65483663381411	-6.16606218953189	-3.42265464123609	-4.8562592481203	-6.81040703001606	-4.39977562272182	-5.61805108260014	-4.33848420924297	-2.82938797754887	-4.43580388406191	-2.77673831723729	-3.43559683625878	-5.8635954096498	-3.17588283696288	-2.54952576314756	-5.09368235464763	-7.13530587297369	-4.9722142743602	-2.64972971394076
-2.15086906695694	-2.83310274250242	-2.06390064163482	-2.18795573830307	-2.781797953128	-0.218625441421773	-2.18723914904071	-1.42869402545329	-2.35127297255346	-2.50039798367014	-2.25616166206784	-1.54262239433926	-3.09780144694534	-1.59817913597024	-3.05569141882737	-0.204886744035453	-0.302597330214432	-2.80589653048123	-1.28745332275132	NaN	-2.01665155032921	-3.05744969649551	-1.41899859103257	-1.39469729385022	-2.12674573794113	-5.0626170468707	-5.75908174202055	-8.07748188490423	-9.38203437449069	-5.5510160696235	-7.88658002359695	-6.61328031235674	-7.7656581292185	-5.53579437848998	-7.78115875312779	-8.41448266063627	-6.80917741951773	-7.4516104516876	-6.11451568932378	-4.84363684007839	-6.20273913017699	-4.19886730971873	-5.66181062970854	-7.74283936599719	-4.65535798308208	-4.20747622963661	-7.02392808721654	-8.5398005988688	-6.49019810508183	-4.44444946454153
-2.74280503310675	-2.73480381722629	-1.93228488998205	-2.42400720118477	-3.09289125472805	-0.0439303811915096	-2.25902728447824	-1.88946053020156	-2.61292141012882	-3.14688877776457	-2.7775180656728	-1.67180594719303	-3.89522023097438	-1.37069132739876	-3.98997292063118	-0.529905472529651	-1.08920175295695	-3.559200253524	-1.40006465185594	NaN	-2.22859541429893	-3.15556082359176	-1.29711251321353	-1.83280274994755	-2.83774735473313	-7.50767537654468	-7.81141875113524	-10.1566908041637	-11.2457648138818	-8.06676728607265	-12.1986408129874	-7.54441418148703	-9.27272892908299	-7.83535169291169	-10.0463650682261	-10.0698482613277	-9.46619066896774	-9.39681010659297	-8.06892247677869	-7.29235302543582	-8.26156553764869	-5.8581796042618	-7.83019943271128	-9.74800886118393	-6.80010303676722	-6.20081092240168	-8.96243576750812	-9.60488951986028	-7.36485829384727	-6.450601525636
-3.08215188949697	-3.39931000683396	-2.26198070093801	-2.9895789636398	-3.59292057962555	-0.464877612178345	-2.68579294378041	-2.25410559937721	-2.94981919127354	-3.12526781579478	-3.33895730507942	-2.38063964285875	-4.31704505356437	-1.76808942939396	-4.58968690487958	-0.95962903797315	-1.37276241580848	-3.83461710962428	-1.82790749738902	NaN	-2.80105700928264	-3.40489520624304	-2.09349699704438	-2.42817416124655	-3.48072848443142	-10.0157225790796	-9.85676049390425	-11.9578787734385	-12.9432267238473	-10.128662472888	-15.3579524464142	-8.63153985153117	-10.9714395942487	-9.82581911121345	-12.6189911463591	-11.8845655361685	-11.5792014910331	-11.2899074543506	-10.2019099485818	-9.33847949359914	-10.5041424575628	-7.48319767975355	-9.87113495187006	-11.7616054559626	-8.17200042575551	-7.78386169692051	-11.1325544819838	-10.9049895160436	-8.95677195590239	-8.58350229252133
-3.78348786703533	-3.75040684365653	-2.52419459306906	-3.45890124644011	-4.03819604173341	-0.979314501893959	-3.47172903746311	-2.78666300948139	-3.62199991220927	-3.66430780073764	-3.65055465785079	-2.54773799003079	-4.95648128708743	-2.27648946675444	-5.29878017002666	-1.34747561043538	NaN	-4.5259753340197	-2.58526229824946	NaN	-4.16920923844845	-3.76116741081256	-2.54001677908655	-2.54310036011894	-3.18022744307131	-12.0738097618225	-11.3095876481768	-14.0438342156599	-14.6721392038748	-12.2544866675629	-17.7923028868634	-9.79312051382937	-12.3966781398133	-11.5671889797675	-14.9048184067531	-13.2063097997893	-13.6715219936186	-13.0974587135209	-11.9346285969798	-11.5805154219868	-12.1750714881244	-9.17183772391991	-11.253981538291	-13.2155109504681	-9.95699810240908	-9.51137522948044	-13.1909229564622	-12.9828007865582	-10.03405346614	-9.99951529194131
-4.64597466024497	-4.42988114820287	-2.94641643098169	-4.09575368778831	-4.93440686626467	-1.24331543363906	-4.05583323085947	-3.29734629163254	-4.40886951563617	-4.27058627157605	-4.67255466694867	-3.49933546623469	-5.56219566751798	-2.37068472810044	-5.69791992244075	-1.88723434304673	-4.78476444596163	-5.21959985542945	-3.02303163869409	NaN	-4.84888046926813	-4.25421235834659	-2.76936532009976	-2.98919907998978	-4.16258596170909	-13.7160768666861	-12.5695789497887	-15.3441549567304	-15.9549678780499	-13.7913868374979	NaN	-10.2734320599753	-13.5445603492549	-12.6120682068207	-15.9093562337035	-14.6399124324507	-15.0261615242123	-14.505827844356	-13.2706887855379	-13.0577937025613	-13.5363900665066	-10.1158869546891	-12.8675360575071	-14.6139437100435	-11.3780730137297	-10.6906728345009	-14.4289494310901	-14.363929561514	-11.1652237845786	-11.150216012768
-5.5349721958505	-4.70947736775294	-3.71272481929843	-5.29586525123505	-6.37464817329884	-1.72028811983841	-4.88710323384533	-3.98904696106521	-5.44291495094795	-5.74200911702454	-5.74189077446746	-4.10393465487566	-6.58528092523793	-2.10841442981417	-7.2857471705553	-2.14703240278475	-3.35150940098605	-4.01250636358512	-3.57832797288102	NaN	-5.47712808510638	-5.03243369029337	-2.59689200152231	-4.07875224741059	-4.97790490631266	-14.4873973332302	-13.7472934359439	-17.2874648129241	-17.6434804342913	-14.8151528402577	-20.6245101774404	-11.753000538363	-14.4983441198451	-13.5407056391012	-17.6194701035632	-15.8478877212866	-16.9830237664136	-15.9734454044596	-14.7003523874639	-14.3887948859782	-14.2533623171024	-10.9096222354129	-14.1361142094746	-16.1357535530992	-12.7300103914205	-11.4814822090344	-15.6236955714543	-15.554653994998	-12.1116815625716	-12.5227357810088
-6.44361039263809	-5.19639834602642	-4.86135108341594	-6.34697243433796	-7.50513021927603	-2.84651277946107	-6.00751283142704	-4.49277062848317	-6.24744049541279	-6.58364185582296	-6.82367785559043	-5.10697674002778	-7.57550599239988	-1.87854275877935	-8.51741589782205	-2.76313528197385	-4.73639074770218	NaN	-4.30909714587959	NaN	-6.12680884943759	-5.5085618729097	-3.2224035362274	-4.18646075581395	-5.42189215012632	-15.9792424952278	-14.7848570916822	-18.4489982260631	-19.2361424993572	-16.5003913152031	-22.1949729478068	-11.815931489174	-16.1423750038201	-14.6546909001854	-19.2880490227972	-17.1479535581957	-18.8961378946672	-17.5917746151293	-16.0694320628418	-15.2873357255279	-15.4325495281964	-11.6601780821918	-15.2052800820763	-17.1712094658113	-13.5539537727773	-12.7128109224017	-16.7458401976079	-15.9740239524465	-13.0372840724296	-13.1103293631457
-7.56214544467683	-6.07205198838352	-5.84379600144323	-7.93096052399636	-9.61838792664978	-3.63293877591483	-7.02302047632081	-5.34349602602201	-7.05846282903753	-8.12221981720376	-8.48269586817339	-6.20368258642404	-9.10877932550883	-2.22928614097969	-10.1098912095548	-3.70528541382863	NaN	-7.68354819181367	-5.44122292227801	NaN	-6.88381873445703	-6.31319471670142	-3.84733963950219	-5.03307280164385	-6.44709911776692	-16.7709617455822	-15.5470830505131	-19.4740833009809	-20.3511165427428	-17.6940447787649	NaN	-12.9741855485603	-17.1238965972676	-15.9659117001194	-20.6319222433529	-18.4241567436028	-20.4911959277084	-18.679870527325	-16.885837309073	-16.4179937415662	-16.2884743529539	-12.7911432487574	-16.395733904449	-18.2549494139311	-14.088523775112	-14.0740696573278	-18.0006022389573	-16.9678701344539	-14.3291593862992	-14.2043269150856
-8.48972320213306	-6.34687478762646	-6.53515560741002	-9.16133128393921	-10.7004132586204	-4.1184591339921	-7.79250137707091	-6.06413967677782	-7.66577097358485	-9.34455122192179	-9.31754314506184	-7.37172558931858	-10.2078014469453	-3.30650270869244	-11.4593744425673	-4.69328066453379	-9.73055326364173	-9.31122675048242	-5.72858237456481	NaN	-8.35841761823221	-6.72395494137969	-4.57410009509126	-6.08395972294579	-7.83550698637358	-17.9607093870001	-16.5096361975276	-20.3083580195923	-21.4119745336664	-18.6911753057621	NaN	-14.0483375730299	-18.1969607358983	-17.1504962455977	NaN	-19.4464937502925	-21.3321084106377	-19.5465656727731	-17.5941152391708	-17.2819515162031	-17.6419136763796	-13.5701836851373	-17.6347521363588	-19.4002216721788	-15.204997787586	-14.8394319232159	-18.9866635736639	-18.1221470966793	-14.7048349620592	-15.5927897080124
-9.60271322886901	-7.02283136949228	-7.2147889716147	-9.91361136137807	-11.4368832317594	NaN	-8.29959828883187	-6.71718563933388	-9.22812245623637	-9.97234723333851	-9.96193021811406	-8.2599818047701	-11.0918758054564	-3.89786946560253	-12.3234566351851	-5.52577516276484	-10.9045943574946	-10.2198413306486	-6.54318091893911	NaN	-9.96633148998088	-7.45462824280043	-5.11480113373146	-7.47555524437334	-8.48259655492478	-19.1235865543982	-17.2006102716951	-21.2378574030867	-22.4494979874978	-20.1490727648086	NaN	-14.7545686354265	-19.2664229664359	-17.7244387889177	NaN	-20.7900394248553	-22.7138401823034	-20.4579753720455	-18.7068854027685	-18.1808662783637	-18.692489788257	-14.5071304400533	-18.6764962153413	-20.3799295706338	-16.3356013829435	-15.7755561665926	-20.1872523145805	-19.4959453487391	-15.6615214289791	-16.3680248351429
-10.5837068495206	-7.33329657027319	-8.79236818296026	-10.9899629894567	-12.480081764897	NaN	-9.64502641758629	-8.05622770634306	-10.5580715121891	-11.1215853758561	-10.6387141480267	-8.8835365357534	-12.8400347105437	-4.79452728921839	-13.6327159917044	-7.67304446112996	-12.1836358991171	-10.0289982497578	-7.91869249478594	NaN	-11.8881610054604	-8.49649201521242	-5.97812793207896	-9.00400990198554	-9.8230829899754	-20.3210805951906	-18.6361711224507	-22.1045891036002	-23.5499300822112	-21.1069277540541	NaN	-15.0085199110794	-19.7680957085668	-18.8420704753203	NaN	-21.788334757882	-24.0368050486623	-21.0765833737803	-19.8174924054339	-19.2013418555319	-19.3668856154122	-15.3419259208675	-19.8402996099501	-20.9380203319956	-17.054413522536	-16.6729909490493	-20.9532788787672	-20.3803296200864	-16.3060102782208	-17.291201321434
-11.6098532322453	-8.59400913528064	-10.4351654194911	-12.2967098725627	-14.102917547984	NaN	-10.9993781970817	-9.15775778040453	-11.7785732008606	-12.5501026391927	-12.7168942865072	-10.4956800298482	-14.6217448722995	-5.32363048532403	-15.3371626562236	-9.26082046831808	-13.4262442584641	NaN	-9.43478858099301	NaN	-13.7159343772412	-9.31736665378619	-7.48318254904827	-10.5445718472459	-12.1347839602827	-21.2606125949522	-19.7038634255845	-22.9915443143252	-24.2706508802017	-22.0182658807161	NaN	-15.9550681943163	-20.3349513304191	-19.6244078098943	NaN	-22.2719093633463	-25.2368344810021	-21.905460070046	-20.7484862530936	-20.7102140212864	-20.447647280008	-16.124697023548	-20.6198428201096	-21.9307177847297	-18.2142101694332	-17.4511892392036	-22.2584730104233	-21.1486139459709	-17.7269117672055	-18.7114418871957
-12.5553957922587	-9.12366021990844	-12.3211564488183	-13.6857684149006	-16.3954226031495	NaN	-11.468616554688	-10.1566991758467	-12.4821180357809	-13.9309643142571	-14.6901966883988	-11.72233347975	-16.2589545256226	-6.30496670380311	-17.7098958760454	-10.5302018107047	-15.1820167699491	-12.9575461352157	-10.0659624984559	NaN	-15.5210800334379	-9.72347524474444	-8.5151058108746	-12.0622514120699	-13.9139287203918	-22.03315326405	-20.4856489579291	-24.168850717373	-25.321601047144	-23.1006975552701	NaN	-16.0588005272813	-21.4884909517879	-20.6684520626351	NaN	-23.298242555775	-26.0943467723474	-22.550831925064	NaN	-22.0096200073312	-21.4310062184272	-17.4298247120562	-21.7103446090745	-22.5478990448588	-19.3736174453646	-18.4469648850946	-23.4174131753886	-21.7505333979459	-18.4218492570104	-19.4284234460031
-13.0696849887241	-9.27908147349427	-13.7907872784001	-14.8062097186276	-17.9187919147181	NaN	-12.5137779846459	-11.1725516170763	-13.3036860110074	-15.3362993472137	-15.8549109570224	-12.8043914001872	-17.7740779194801	-7.64624498670987	-18.7957051151483	-12.4896591645035	-16.6389648024223	NaN	-11.3808040596597	NaN	-17.184717061914	-10.5118519863619	-9.83402703169602	-13.3954481081439	-15.2428045314443	-22.6982631756099	-21.6726833559315	-24.8547624229105	-26.08525971436	-24.3522041698089	NaN	-16.7617144536333	-22.1658887761616	-21.6938938588393	NaN	-24.2323066258515	-26.9259456522558	-23.5886857345114	NaN	-22.7357497355722	-22.0093808851982	-18.0179204360922	-23.033800329649	-22.9991506172529	-19.8755373022695	-19.3577793346102	NaN	-22.0369528797971	-18.5797224432069	-20.6888177552104
-13.6712428668899	-10.324767391532	-14.037412953471	-15.640513976853	-18.7757571366169	NaN	-12.9060264589416	-11.5496114008224	-13.5421966869723	-16.1609391867956	-16.0415659507608	-13.541872374019	-18.185357555619	-8.09193535805948	-19.4045969268447	-13.5354806807753	-17.2575582477898	-15.0373130814635	-11.7992726979971	NaN	-18.8677595026231	-10.8208180421224	-10.6817540278487	-13.8240633205651	-16.187024093085	-23.3510203490613	-22.39029277042	-25.439103243566	-27.0130652876471	-25.1794423583388	NaN	-17.1356941197626	-22.8106988537318	-22.5427801934307	NaN	-24.69954056902	-27.6425518898515	-24.2798234455991	NaN	-23.9503643553622	-22.1435337684581	-19.1602834797698	-24.0377790629559	-23.8004526218128	-20.7960481489893	-20.3348321184073	-24.7747054614648	-22.847519851784	-19.0391158787751	-21.6638689661051
-14.0847525475896	-11.3357618911159	-14.6255599583599	-16.1976386651323	-19.4780268722966	NaN	-13.494312128187	-12.30004510657	-14.0252873036171	-16.4913920915327	-17.1548096475591	-13.9586950690748	-19.1796689768258	-8.69946921378633	-20.1481881815206	-14.553530335636	-17.8769806184876	NaN	-12.4696993712406	NaN	-19.7472784560375	-11.226188500985	-11.5912773756993	NaN	-17.6035968234929	-24.2081593190558	-23.5899994618329	-26.0757874671307	-28.0329414466236	-26.2020400713555	NaN	-17.7673060096186	-23.6125412713534	-23.2203216488246	NaN	-25.4875311239197	-30.2244303652779	-25.0006060841957	NaN	-24.4508411690528	-23.6112913541604	-19.8943261033279	-24.6576810751674	-24.7181562939514	-21.6718061007682	-21.1483990940569	-26.3346385856259	-23.1376078353891	-19.8997193089122	-22.2471684396601
-14.7152782839662	-11.6207117051738	-15.3876335094298	-16.71992645583	-20.1181170163794	NaN	-14.3800009662923	-13.308233561052	-15.1427652138422	-17.4841912229765	-18.2005124441586	-14.7163826922861	-20.5817500770823	-9.21520178368121	-21.5569214756629	-16.2137719217102	-18.9441672294926	-17.7910046674339	-13.1758997068179	NaN	-20.5729736329566	-12.1935123679592	-12.657575653393	NaN	-18.0203361712369	-25.3215878338846	-25.0763615016196	-26.657685426851	-28.9030064377771	-27.7453582263327	NaN	-18.3781144686466	-24.4733807520737	-24.287591413003	NaN	-26.5960446876362	-30.3368334529967	-25.9167014062555	NaN	-25.1191983365121	-24.6487532406119	-20.6946963126996	-25.5243742110785	-26.4746221576748	-22.2960638420135	-22.2296112019753	NaN	-23.1009959934763	-20.1981141211883	-22.6812370121529
-15.3061438619903	-12.2137427754504	NaN	-17.1792043154124	-21.3798062865113	NaN	-14.7065548164846	-13.3898293555922	-15.2686828940314	-18.1131325899271	-19.5290352516863	-15.0725689418331	-21.4959449380696	-9.62725692866879	-22.8811712616323	-17.5002387147158	-19.9094805872137	NaN	-13.655682688914	NaN	-21.8137741166348	-12.6507634063161	-13.2461999660922	NaN	-18.7942045109767	-26.438796961529	-26.019494844499	-27.7379398052152	-29.6216975057875	-28.5528326631024	NaN	-18.4359261613261	-25.0950102267954	-25.5077120236295	NaN	-27.3475578306913	-30.2923339283632	-26.8835394674172	NaN	-26.0973006667554	-25.6001052788232	-21.94227232352	-26.3204461720649	-26.1082011855	-23.7490239144934	-23.1179459968494	-28.0929669189457	-23.3389683599446	-20.4450606473374	-23.9222768414931
-15.4971132730894	-12.7816829862901	-17.623755257329	-17.6517256216541	-21.823293503119	NaN	-15.2122086443976	-13.4368010676258	-15.4703433001044	-18.363369315667	-19.8910622829818	-15.8560884074112	-22.4568066501168	-9.73811051131244	-23.355930722021	-18.7121604334599	-20.81655868499	-21.374784198386	-13.9837404514934	NaN	-22.7134568491513	-12.8084542713825	-13.4963421452044	NaN	-19.7101464781659	-26.6154108311546	-26.9561822003771	-28.3689025864013	-29.9740157132682	-29.6092412614997	NaN	-18.7981105256596	-25.8352759660789	-25.7448462056711	NaN	-27.9214806151384	-30.9164538483672	-27.3480560020898	NaN	-26.8880629011983	-26.0039798490708	-22.7854944498895	-27.1503319444928	-26.9222136166256	-24.2261006937092	-23.6782275427895	-28.6910149252689	-23.7995514310352	-20.6505000948783	-24.5455090814995
-15.8553517794238	-13.1566911840452	-18.2073693235695	-18.0511858006279	-22.0453563423804	NaN	-15.6715752883731	-13.5727021121258	-15.8752886150309	-18.6182510029829	-19.904368342806	-15.8998304857059	-22.8120681887354	-9.7589337331446	-23.7140806514694	-19.4556329499079	-21.2264121119103	-21.4054560072551	-14.5240003357487	NaN	-23.518782339966	-13.292285277165	-13.7406027032252	NaN	-19.096372881826	-27.4567025686992	-27.8502702988245	-28.8134731385485	-30.2749517271568	-29.8486312868665	NaN	-18.8752457810606	-26.3434289362695	-26.1235373471437	NaN	-28.2133003169523	-30.5452694158872	-27.9700569312659	NaN	-27.1659518748035	-26.5081849192709	-23.3715633660887	-27.6122241603076	-26.6244358657154	-24.7738880088821	-24.2407288671003	-28.3383614979762	-23.4268306052531	-20.8284541363794	-24.7012573570707
-16.1068825022792	-13.5919885976226	-18.7740110405518	-18.5817377961269	-23.0367802795586	NaN	-16.1304687761353	-14.3140416549073	-16.4763795036406	-19.3160661104765	-20.1879705228473	-16.8629788978585	-23.2281462608174	-9.73774617996604	-24.1317565829333	-19.915630780775	-21.6804976133223	-21.5027880985995	-15.0759010901231	NaN	-23.7032715108813	-13.780728720147	-14.0564845275447	NaN	-18.9149978463612	-28.3291037284463	-28.581321313236	-29.6771582596558	-31.1067400545548	-30.6192338689033	NaN	-18.8800365275282	-26.6739703013335	-26.7740977508155	NaN	-28.6728120921988	-31.278612609656	-28.8150526799669	NaN	-27.2817047762941	-26.9402400783975	-23.3635259600694	-28.2500765079075	-26.7772286319282	-24.9640530004144	-24.9959492543335	-28.7701693004423	-23.3266469930695	-21.2436770703288	-25.2142979027873
-16.5321734738538	-13.3738330204153	-18.6749131446882	-19.1820754467415	-23.0832686459534	NaN	-16.2775779527478	-14.5940885443	-16.5739812335176	-19.047517670961	-19.9565624029519	-17.2458007246032	-23.7171850874983	-9.99408261891489	-23.8758174500836	-20.5332866038908	-21.5032041641245	-22.1003487606596	-15.4275794295774	NaN	-24.7445147427243	-14.1096123941607	-15.3612836306708	NaN	-19.5611977657766	-28.4562211373532	-29.0896834649806	-30.1792065228113	-31.7791318475231	-31.0954817134271	NaN	-19.3720384129528	-26.924988148293	-26.9461871320641	NaN	-29.2338829539079	-31.4886632258669	-29.3008965091166	NaN	-27.478898690276	-27.0292614162587	-23.7976195434682	-28.6911428493164	-27.4154015233783	-25.2536689196174	-25.6181696242712	-29.6908626535982	-23.9280159161245	-21.621027660572	-25.6113528013115
-16.8318941032073	-14.0297841186684	-19.2981215928296	-20.0137840518984	-23.4345977177546	NaN	-16.4691193443171	-14.9054806050695	-17.112703386807	-20.1466852735512	-20.6758299359348	-17.7591570380298	-25.0206581574261	-9.69660505281188	-24.5699099501463	-20.7802193972116	-22.6247498575955	-21.4602034865905	-15.6253277494415	NaN	-25.523133801309	-14.5328150085995	-15.5102653983082	NaN	-19.8889605530752	-28.861540705295	-29.4564199617482	-30.5895866520621	-31.9144345629285	-31.1563776441948	NaN	-19.1425860445038	-27.22375249936	-27.5251770822958	NaN	-29.5116314016525	-31.7441743429155	-29.573918895061	NaN	-27.7016029101753	-27.0896588554749	-24.7355031139045	-29.4410402544758	-27.7043666499924	-25.6086319786377	-25.992933163169	-29.3401530212939	-23.6708912238176	-21.8182090951711	-26.2449274138181
-17.3528950446502	-14.6703272880155	-19.5875525531036	-20.5676166871104	-24.1569961697736	NaN	-17.0503544890607	-15.5179174707349	-17.2563798621749	-20.4174471627118	-21.4407659562158	-17.3399033644554	-26.0981498076011	-10.1942366872532	-25.2939501785974	-22.2405749092794	-23.2002395608413	-22.1356673589018	-16.2635405932946	NaN	-25.7211949962098	-15.313446236044	NaN	NaN	-20.4793879174977	-29.5077164671256	-29.869197361068	-30.6802013396483	-32.4792579173082	-31.3543050290678	NaN	-18.7273844957077	-27.7453261297475	-27.9200549550368	NaN	-29.813432962341	-31.9952288402302	-30.166332125388	NaN	-28.2165480671473	-27.2473726160028	-25.6994849455928	-29.9894094844295	-27.6946435695333	-26.1354072938127	-26.1981821327144	-29.9750338306411	-23.2083935354756	-21.6779824424705	-27.1095345521095
-18.1119059356395	-15.3953437241158	-19.8600153055218	-21.0941960191084	-24.585337195268	NaN	-17.3464628890347	-16.2179853833101	-17.674613157865	-20.8264857868056	-21.766958808858	-18.0023093551015	-26.4762783377016	-10.5740301865124	-25.4564594730358	-23.314060806312	-23.7130180186136	-24.1431776020157	-16.5125595440277	NaN	-26.0939623780677	-15.7617532834984	-17.2117209766658	NaN	-20.4957425139765	-30.0064374919268	-30.3980447654208	-30.9094672038304	-32.3006080015458	-31.8811542573238	NaN	-19.0812454713961	-28.2634303815564	-28.6721503212677	NaN	-30.1508225334569	-32.1810812176593	-30.9653179761705	NaN	-28.36928823418	-27.5757786390576	-26.0483495991415	-30.1098365338881	-28.1893393446664	-26.2929661104185	-26.2683036434758	-29.7292326258762	-22.9364796490606	-22.0144420672277	-27.117749567416
-18.0432891129114	-16.1100116721633	-19.6890159022183	-21.0434039969722	-24.5201851905978	NaN	-17.6786741624661	-16.4548321917172	-18.0199251126191	-20.8201147372155	-22.3102357824197	-18.188272714373	-26.6398905441423	-10.6782616717804	-26.0075609288074	-24.716151485856	-23.8235213679719	-24.3873589647412	-16.8260148675019	NaN	-26.3051618023839	-16.1477866489128	-17.679479596831	NaN	-20.1958335604169	-30.5284914993442	-30.9938005638657	-31.6346440123349	-32.7397724926434	-32.4591889576392	NaN	-18.608091079916	-29.1857693463672	-28.8857776085301	NaN	-30.5831861386403	-32.5167557088728	-30.933277615282	NaN	-28.3439603183664	-27.803193193147	-26.2219675940498	-30.7535610486257	-28.8442388606735	-26.843600056912	-26.4433115136512	-30.1916564669776	-23.037154217073	-22.0934037173705	-27.4365521038033
-18.5044520296743	-17.2774531929778	-20.8919498765461	-21.3384600937038	-24.7345622979073	NaN	-18.9158115810865	-17.2704275173533	-18.7079526941379	-21.5887182499617	-22.1308577093784	-18.6301069678788	-27.5605820591902	-10.6689428945074	-26.3758016765238	-24.8380456228044	-23.8551404224026	-24.8785946992616	-17.978448505146	NaN	-27.064906723649	-17.1377276248307	-17.7482800916411	NaN	NaN	-31.1361439626195	-31.5253756292896	-31.8940371052404	-33.2012856788893	-32.9748536840653	NaN	-18.9405668757981	-29.6755597552904	-29.569371482741	NaN	-31.2084880225366	-32.7602790172549	-31.4022729763046	NaN	-28.3985446401789	-28.2299973781709	-26.7288761854584	-31.1798000070585	-28.9520737052208	-27.154840987864	-26.8969615668656	-30.5399335219991	-23.0177667612763	-22.591593453919	-27.8279797106218
-18.9535573873385	-18.3631820953248	-22.0060848551439	-21.7765688976905	-25.5587612565596	NaN	-19.8576769760618	-17.6407187432693	-19.3034739854127	-22.3628957201716	-22.2092350358019	-19.1156347258928	-27.8543443339746	-10.5839323849295	-27.0448446643287	-26.00070805012	-24.68213633136	-25.2550851040361	-19.299710161967	NaN	-28.3132302525301	-17.916393017375	-18.4744231749782	NaN	NaN	-31.6361028807928	-32.1252612435294	-32.35222807926	-33.6364763420384	-33.0785227800897	NaN	-19.5535604094547	-30.2608452547794	-30.2243756302488	NaN	-31.5452209501374	-33.2540123586286	-31.6764738985145	NaN	-28.9551648339468	-28.1646261594923	-27.0673539328431	-31.4837819332009	-29.6365241281618	-27.7601980751369	-27.5878364604801	-30.6512906039104	-23.5341581244656	-23.4446898643641	-28.1893647986619
-19.0007630546405	NaN	-23.3420311902899	-22.1018599527415	-25.5326295567128	NaN	-20.4529428737289	-17.8081028365885	-19.5590555734196	-22.3394872365598	-22.4384726105249	-19.4043212247486	-28.2071415757007	-10.8522156722809	-27.7567922913029	-26.6297746467327	-24.7690692042986	-24.518053709718	-19.9116525696895	NaN	-28.5864342106137	-17.9794027137505	-18.9671784981313	NaN	NaN	-31.7661651767978	-32.2326109377605	-32.8908510913044	-33.9810502974185	-33.2296635596104	NaN	-19.6940866167372	-30.7320755091485	-30.302219455184	NaN	-32.24754056902	-32.9059861142055	-32.4712503897899	NaN	-29.073531244485	-28.7522115669483	-27.4067409801729	-31.6015660041529	-30.4528198459522	-27.5223753857664	-27.7744743043489	-31.2669903885712	-23.2787065519963	-24.0120312918103	-28.6056481330375
-19.5844159604014	NaN	-22.7100631942375	-22.7915966536747	-26.3365421631859	NaN	-20.650659451269	-18.5134908608834	-19.713827500541	-23.0795527634853	-23.1851727562746	-20.0514697060314	-28.8982052930992	-11.5091221806836	-28.395327325619	-27.4920507193105	-25.318751723047	-25.060583611145	-20.5064881320539	NaN	-29.0888287633832	-18.1683963708869	-19.5081437632135	NaN	NaN	-31.7538411129122	-32.5542953355813	-33.1037075135485	-34.6287634737585	-33.4034315155223	NaN	-19.688726774905	-31.0511015738469	-30.8543012340132	NaN	-32.9000247478246	-32.861606129525	-33.0089445948327	NaN	-29.5155780989563	-29.1838573014284	-27.9900399217221	-31.6419797414982	-30.7054976583209	-28.0764592178755	-28.1364662257619	-31.6775990257432	-23.3838106672824	-24.0851375461212	-29.2112476359299
-20.4207940939135	NaN	-25.2674657288984	-23.2986468444719	NaN	NaN	-21.3207046881593	-19.0009335240077	-20.2991453563778	-23.2504526481421	-23.4661510229181	-20.7712014418362	-29.8633656895979	-11.6990920723723	-28.8971967316215	-28.9214485651934	-25.9900549066987	-25.5833245836017	-21.0012674942816	NaN	-30.066098519889	-19.1858463556683	-21.3432254955483	NaN	NaN	-32.8271719629203	-32.9126409536744	-33.4535895923427	-35.0605428482302	-33.5418662832206	NaN	-20.0093306346405	-31.5113888935313	-31.2295362901746	NaN	-32.7486084423232	-33.0372764071443	-33.3448953900572	NaN	-30.1753234330511	-29.6079503852842	-28.3209232147003	-32.0719461429247	-30.66972313952	-28.2732531020894	-28.5964996743277	-34.5437554596971	-23.0695863021265	-24.2137561048022	-29.1659478591432
-20.9004699189108	NaN	NaN	-23.6997466248762	-26.7182816015823	NaN	-22.1119507114233	-20.3271867035052	-20.817870137497	-23.5955269245224	-23.763947011495	-21.2388777760986	-30.1628355055057	-11.570948867536	-31.6189295949064	-30.966446480049	-26.3523247393457	-26.3876503757841	-21.9133857102277	NaN	-31.4223408661715	-19.5849189120969	-21.7734350080021	NaN	NaN	-33.3854872735159	-33.6304720926503	-33.8176875925941	-35.395456176739	-33.8074518350815	NaN	-20.2209398365165	-31.8379268899171	-31.2517776721818	NaN	-33.2814310897143	-32.8070592286602	-33.5060217217044	NaN	-30.1455124297745	-29.6945331107311	-28.5281764068197	-32.513771818791	-31.1653977873559	-28.4013714486071	-28.7947599501344	-31.9187902293162	-23.3704869531531	-24.7602383646375	-29.2207209167977
-21.1257242515851	NaN	NaN	-24.1867258253948	-27.0123769967024	NaN	-22.0212350698173	-20.8049398680777	-21.1588306198917	-23.8495780606072	-23.5221915418571	-21.5688565130734	-30.4235672040553	-11.3165343250861	-29.7282171193436	-31.2523158284044	-26.0728817957034	-26.9662268121526	-22.2690113430157	NaN	-32.2691321229613	-19.8048199374258	-22.1077129939828	NaN	NaN	-32.9103436400449	-33.9739621657956	-34.0270776104067	-35.6500167135817	-34.1908478062533	NaN	-20.2070159171434	-32.0881635949758	-31.8593242174859	NaN	-33.5189058083147	-32.8011941470919	-33.9653556274073	NaN	-30.1737472316185	-29.7527451063065	-28.7879514991285	-32.8664483053503	-31.0905961405074	-28.058262952719	-29.300887367815	-31.8969255415162	-23.1450514237344	-25.1465158072197	-29.2908422651689
-21.2851552659551	NaN	NaN	-24.3683382849042	-27.2937326955412	NaN	-22.5714567445556	-21.0807414475848	-21.6166420974939	-23.840031043519	-23.505022564059	-21.7042914764649	NaN	-12.2748990948798	-29.3767130449077	-32.1479857696	-26.5456086916835	-27.2252639551443	-22.9939983575589	NaN	-32.3810537523222	-20.6513784819062	-23.3386344742962	NaN	NaN	-33.2560891120484	-34.4172441229353	-34.2085587416614	-35.6601103541833	-34.2567771204012	NaN	-20.5425025352536	-32.2087574875697	-32.1274350089354	NaN	-33.4958750637935	-32.7567050012156	-34.1635953679758	NaN	-30.1830366019316	-29.9537860869764	-29.1813774436277	-34.8520467518709	-30.8050544641306	-28.2477922208755	-29.1263635261157	-32.3591988728763	-23.1606839028069	-24.4051212019927	-29.6685915107749
-21.6108326308165	NaN	NaN	-24.9049385216603	-27.4583143537834	NaN	-23.2077478684126	-21.2211902368507	-22.2194801547164	-23.9033231399698	-23.3596969436074	-21.9428385819715	NaN	-12.317071501143	-29.4034209768077	-32.8241395593387	-26.2660482714649	-26.7117392601162	-23.8262095458462	NaN	-32.894698026398	-20.9067860457659	-23.6614960806931	NaN	NaN	-33.9399450274042	-34.4255419340665	-34.3834712623759	-36.206616796906	-33.9321040519788	NaN	-20.5521229284314	-32.2622133556256	-32.8312000154868	NaN	-33.8244212179192	-33.4105108718164	-34.3509037060834	NaN	-30.4612728047635	-29.6005652960642	-29.4922725922113	-33.6738902553921	-30.9133919859772	-28.3161030367672	-29.8294581330875	-32.012080787246	-24.0045847596593	-24.411581915534	-29.8236325852462
-21.8010635357033	NaN	NaN	-25.6573994219221	-27.6976987880157	NaN	-23.6826847380312	-21.6142915738798	-22.3764904316969	-24.2507338205743	-23.3808092637251	-22.35496784129	NaN	-12.9824942601309	-29.6627957384258	-33.4843419691915	-26.5214404273235	-27.3486863339901	-24.8243392580395	NaN	-33.5153316673736	-21.8955085493158	-24.5130388327458	NaN	NaN	-35.1527585013345	-34.9410953396393	-34.6675997761031	-36.2105878645072	-34.4279699645979	NaN	-20.7223006599261	-32.9765206683093	-33.3814918688167	NaN	-34.1752129709471	-33.9384536272484	-34.8030766910489	NaN	-30.7847237817123	-29.6933144702125	-29.5725943443487	-34.6353380888522	-30.8952174700969	-28.9190880588308	-29.4364301374661	-32.407193860345	-24.3024098433966	-24.5866579337232	-30.2012233356355
-22.4092515168875	NaN	NaN	-26.157107691681	-27.5177420032612	NaN	-24.2629073927748	-22.414682000941	-22.8083259114527	-24.6530417317687	NaN	-22.5269810174709	NaN	-13.3653347041856	-30.3166583232691	-34.2252547095616	-25.404583735828	-28.3142622400738	-25.6838673540397	NaN	-34.3276222907139	-22.4418311036789	-24.980555976954	NaN	NaN	-35.3541232352553	-35.6667742870077	-35.0688020057836	-36.6556081942554	-34.8240567760402	NaN	-20.952743545611	-33.284111779388	-33.2441512349037	NaN	-34.4828933709143	-33.9715026249184	-35.160544565442	NaN	-31.0176194139071	-29.9196950443751	-29.9753542074364	-35.2075476401693	-31.1322841560686	-29.6472196171483	-29.9649992372648	-31.6951664266416	-24.1201112863137	-24.9025162422346	-30.5052436806155
-22.135403074116	NaN	NaN	-26.1236539323079	-27.1632157824307	NaN	-24.6853393541099	-22.6390933556297	-22.4826480458401	-24.5659151474166	NaN	-22.4239086050053	NaN	-13.9975307576894	-30.1713022063749	-35.2128583465629	-26.1231666753152	-28.0373905329693	-25.8155283010061	NaN	-34.3512128612258	-22.5019766749751	-25.7165071346005	NaN	NaN	-35.5517843509219	-36.0255148442832	-34.9511693842823	-36.6488518601922	-34.907886466536	NaN	-20.9627935809629	-32.9711412539727	-33.4604842456186	NaN	-34.4973210568249	-33.6284546915836	-35.0320394626942	NaN	-31.2856908998992	-30.3371813529726	-30.4324438634427	-35.6662204592564	-31.5758904504861	-30.0269404988402	-29.9030083049376	-31.8829431651138	-24.6127488574712	-25.038726134154	-30.9051576206873
-22.0954388342917	NaN	NaN	-25.2626535905055	-27.1573414780789	NaN	-25.1793737426497	-22.6021781573607	-22.635592145219	-23.9681111936187	NaN	-21.9296591297718	NaN	-14.4873153905946	-30.1525136558649	-35.9739754211156	NaN	-28.0019581505295	-26.3044952481872	NaN	-34.5447057103721	-22.4867426887862	-26.2378662874395	NaN	NaN	-36.2894136443281	-36.496578319868	-35.439802374046	-36.3783426243377	-35.4643506530866	NaN	-21.1085448355817	-33.8468142443264	-33.9852179300555	NaN	-34.9650551608191	-33.7928094338704	-35.2155153555348	NaN	-31.661113110816	-30.3052218641298	-30.8001309931507	-36.1273218120081	-31.2067730312854	-30.3864871808743	-29.7785334558159	-31.8402898997183	-24.4190732384273	-25.0431216931217	-31.5932238891665
-22.0322601163237	NaN	NaN	-25.0217944797471	-26.8384656591436	NaN	-25.4839306989704	-22.622474005136	-22.2336617988696	-23.6452645713768	NaN	-21.6100299677427	NaN	-14.5882435654578	-29.4414571237837	-36.0806142793582	-25.5508327742328	-27.6618542440488	-27.0362445214236	NaN	-34.1860112484025	-22.7288457845816	-26.2974770965469	NaN	NaN	-36.4305360459369	-37.1849576142203	-35.5490546664847	-36.7163860163535	-35.9372777056582	NaN	-21.2759419650433	-34.1828376644008	-34.1832205793524	NaN	-35.3204389647419	-34.9962877442103	-35.6279978179654	NaN	-31.8197140212864	-30.8885993073514	-31.0849046820349	-36.4508004905501	-31.5856000505572	-31.063285873715	-30.1561709566877	-32.418451226567	-24.7713615144709	-25.3909196913018	-31.5219597301213
-22.7586988409244	NaN	NaN	-25.7680258155062	-26.945415009501	NaN	-25.870498086421	-22.9310637189872	-22.2929078507594	-23.8625899790771	NaN	-22.1511444978847	NaN	-13.8336329201913	NaN	-36.5673844330889	-25.0348083550684	-26.8439765183552	-27.8267626360748	NaN	-34.3447955714276	-23.2493983748108	-27.0319484266539	NaN	NaN	-36.7337016631565	-37.4907116004405	-35.3746077373406	-36.3812621032948	-35.9366700528152	NaN	-21.5044200158297	-34.2046334153109	-34.7539355494485	NaN	-35.3149010609493	NaN	-35.5554362416107	NaN	-32.2907680455422	-30.8440379812277	-31.5710236501013	-36.6286645117439	-31.3080419963582	-31.3102357835974	-30.4734820928526	-32.0588818890645	-24.6780728896662	-25.1213478329393	-31.7945742304782
-23.1297696202052	NaN	NaN	-25.8358988108139	-27.3337934753994	NaN	-26.4806340649325	-23.1599918422875	-23.0337106121179	-24.0227203150315	NaN	-22.3271056050542	NaN	-13.5789781925819	NaN	-37.4308855521751	-24.7583374514173	NaN	-28.3500953171886	NaN	-34.7361412764625	-23.4704526143074	-27.4427860378443	NaN	NaN	-37.1879672349214	-37.3674566399489	-35.3161162361916	-36.6454730882547	-35.538647852811	NaN	-21.8260293691176	-34.3730425699664	-35.3458816020975	NaN	-35.6819697188176	NaN	-35.699351998241	NaN	-32.6441217882767	-31.7343592954636	-31.9415230386052	-36.8262558331186	-31.3170455388928	-31.9601800465633	-30.7079733327448	-32.4179168215943	-24.5276133303544	-25.0234987779658	-32.2996934238996
-23.2819379946167	NaN	NaN	-26.7854564327861	-27.0812812641671	NaN	-27.244163219361	-23.7378023719751	-23.6918131442416	-23.9483601337955	NaN	-18.6794514047181	NaN	-14.2188017493317	NaN	-37.6912164227015	-24.4941946813658	-26.2934792179057	-29.0138131796316	NaN	-34.7290584805866	-24.0049510508493	-27.6909086631476	NaN	NaN	-37.520101002508	-38.0031375648044	-35.479393575366	-36.8673277235791	-35.6778332264139	NaN	-21.1580295610815	-34.4748173653183	-34.7214771532034	NaN	-35.5071890180599	NaN	-35.7855590917336	NaN	-32.6273746547706	-31.9166632927765	-32.163692849926	-37.115909056699	-31.6586327507322	-31.9950228608665	-30.1441604000618	-33.9918101197836	-24.309200654601	-25.5287766451984	-31.88650168562
-23.9038514689656	NaN	NaN	-26.7083343833994	-27.2752207878918	NaN	-28.1961581019042	-23.7944917843108	-24.2653482194031	-24.0601449768822	NaN	NaN	NaN	-14.358868462081	NaN	-38.5695264244309	-25.085111760655	NaN	-30.1486950762425	NaN	-34.5620359026156	-24.5228706818836	-27.5269632031878	NaN	NaN	-37.038172935555	-38.3357925472521	-35.6519920100697	-36.886320439735	-35.7728410889474	NaN	-21.3086652913022	-34.4049879285369	-34.542376781037	NaN	-35.3554674540162	NaN	-35.9607814172264	NaN	-32.5034881772818	-32.2314142317172	-32.3135444425178	-37.6055998992295	-31.8801241740981	-32.4311728676565	-30.4092024133632	-32.8762645521499	-24.4824676708902	-25.83825471144	-31.6937523100051
-24.4114339426831	NaN	NaN	-27.0987706206172	-27.0714248635951	NaN	-28.8896531934467	-24.4208198775356	-24.2123133579486	-24.6290186297359	NaN	-23.075212140724	NaN	-14.081186764668	NaN	-39.173529756557	-24.8000350512083	-26.1515263608025	-31.2805031579057	NaN	-34.4258840568832	-25.0208640311831	-28.8465954328093	NaN	NaN	-37.3023278371051	-38.2025285787774	-35.5109072965693	-37.0281053986283	-35.2873702140759	NaN	-21.3986873159991	-33.9784913435631	-34.6241608648497	NaN	-35.1276297883509	NaN	-35.7263019132525	NaN	-32.6103985850448	-32.1794770824666	-32.4223443837886	-37.6279776715526	-32.7882968376315	-32.8022504642638	-30.3182481346927	-32.6384091970074	-24.3083247408982	-25.747277487652	-32.3249094310969
-24.8513945011953	NaN	NaN	-27.4345814336691	-27.5908381886745	NaN	-29.2648284352262	-24.3497879583144	-24.4959432639797	-24.7653945267042	NaN	-23.0839749384722	NaN	-14.062368596743	NaN	-39.8230237551619	-24.8804070132416	NaN	-31.8900792379786	NaN	-34.5146667500778	-25.3313286713287	-28.6652617756359	NaN	NaN	-37.5918026758147	-38.4062050284182	-35.7166819770311	-36.9079499342765	-35.8838201009398	NaN	-21.3419972196478	-34.1449439795606	-34.638155086722	NaN	-35.3073676306693	NaN	-36.0514751237493	NaN	-32.7200423794954	-31.8913395111886	-32.7775873216026	-38.1371136700697	-33.0496336148073	-32.7838735109001	-30.4122687841107	-32.8372826317672	-24.246015610692	-26.0681422948037	-32.5223707103309
-25.2690473657568	NaN	NaN	-27.6572205701618	-29.4009761911241	NaN	-29.5899100802749	-24.3433176431148	-25.1472014311649	-24.5840321995433	NaN	-23.1097733039669	NaN	-14.3036043643264	NaN	-40.5493018025412	NaN	NaN	-32.4474600333303	NaN	-34.189490881459	-25.9634952542565	-29.1360604298802	NaN	NaN	-37.2439617736802	-38.7647650530098	-35.9060777012862	-37.1419677993134	-36.0362522487785	NaN	-21.3931436929828	-34.3243135864317	-34.8683230630755	NaN	-35.5938249102295	NaN	-36.3636864529379	NaN	-32.574529555267	-31.6981411006163	-32.6535150047786	-38.57248009134	-32.8829177246398	-33.0511030940443	-30.3825735915999	-32.8256690483149	-24.9543597569325	-26.2973606347227	-32.3857596764876
-25.5184709833155	NaN	NaN	-27.7627390368795	-29.7700110977642	NaN	-30.4446414177782	-24.6713340346587	-24.9498465197293	-25.0348136074425	NaN	-23.601062227453	NaN	-13.3374925798641	NaN	-39.9034018751173	NaN	NaN	-33.3061462833706	NaN	-34.2847126588717	-26.6859536290579	-28.3814044136945	NaN	NaN	-37.6062703226177	-38.7847909118733	-35.6719841756164	-37.0518638980867	-36.1537317359281	NaN	-21.3576767655334	-34.4685835512571	-35.0412050772551	NaN	-35.6515067330509	NaN	-36.2448769397464	NaN	-32.5842670054521	-31.4203961166362	-32.5097634360544	-38.9740124274675	-33.1498916711568	-33.0411381850037	-30.6523289201326	-32.5479092938688	-25.0474870153209	-26.0552716224003	-32.3525875668004
-26.2951837382412	NaN	NaN	-27.6974534335929	-29.4952207914538	NaN	-31.4735583930924	-24.9587012392426	-25.8535086967525	NaN	NaN	-23.5319906277206	NaN	-13.493599649642	NaN	-39.4233994934229	NaN	NaN	-33.83781898625	NaN	-33.8116085192991	-27.2362825357437	-27.7096008593089	NaN	NaN	-37.3186281303602	-39.3048964063111	-35.6752695987255	-37.1024282409034	-36.7023635927676	NaN	-21.4798598243165	-34.6623515246931	-35.0874267180413	NaN	-35.6024603466213	NaN	-36.2267635293271	NaN	-32.6850620875848	-31.3877017486716	-32.8662707550037	-38.9792667885826	-33.0839514573296	-32.9797579084672	-30.5500478398799	-32.0447690483149	-25.3418552905883	-26.1331382322989	-31.8973655349942
-26.8011058786814	NaN	NaN	-28.0736178859116	-29.0064439198291	NaN	-32.2419008911285	-25.6022609338465	-26.1249832607532	NaN	NaN	-23.9673262482243	NaN	-13.2287866641849	NaN	NaN	NaN	NaN	-35.4294150557469	NaN	-33.8482436449895	-28.5088093645485	-27.4013718671596	NaN	NaN	-37.606152005344	-39.295188572722	-35.2311934450619	-37.2349123846086	-36.3742433960894	NaN	-21.2867389499987	-34.4448303410737	-35.172048682504	NaN	-35.2635716369812	NaN	-36.1549301066414	NaN	-32.8176851195523	-31.1513287460983	-32.825763715556	-38.5923415845096	-32.5601016658751	-33.1140359433466	-30.6503941548472	-31.4828511964981	-25.0886992679131	-26.0993288420786	-31.7317724489435
-27.236073906008	NaN	NaN	-28.1902800833435	-29.0690008053699	NaN	NaN	-26.3126145908373	-26.6606603135652	NaN	NaN	-23.841567410539	NaN	-12.6575563489529	NaN	NaN	NaN	NaN	-36.9284445566981	NaN	-32.7569680851064	-29.5057211268552	-27.2112550922964	NaN	NaN	-37.6259494704405	-39.4687391346335	-35.1083126179412	-37.3408768149628	-36.1758483666594	NaN	-21.065778438429	-34.3121924151633	-35.1864945277464	NaN	-35.1512101459173	NaN	-36.1885342808264	NaN	-32.3411163881503	-31.5139590095451	-33.0950307573016	-39.0365309037324	-31.9111950294223	-33.3259662162162	-30.4091758368748	NaN	-24.8846738162574	-26.0457545148454	-31.7473234452122
-28.05856520881	NaN	NaN	-29.1294461286261	-29.5056145277438	NaN	NaN	-27.0584626609492	-26.8663360915381	NaN	NaN	-24.3927078644247	NaN	-12.6154393436778	NaN	NaN	NaN	NaN	-38.1618920334198	NaN	-32.873143156467	-30.3593420679585	-27.1121778724553	NaN	NaN	-37.2000347884908	-39.4321020591338	-35.2009887051737	-37.1585933115108	-36.0039573440278	NaN	-21.1802658658952	-34.0531901854066	-35.3503408732963	NaN	-35.250886074638	NaN	-36.2865990323084	NaN	-32.6554210276559	-31.8982129664531	-33.4745638202535	-39.5452075238903	-32.1625149602488	-33.5512862830241	-30.7139840466493	-32.018033030375	-24.8357728587869	-26.1306253498745	-31.8632044534578
-28.5795772814303	NaN	NaN	-29.5990391689107	-28.8814754839173	NaN	NaN	-27.9589994304874	-27.4175261656342	NaN	NaN	-24.7482977864312	NaN	-12.0844659454815	NaN	NaN	NaN	NaN	-39.373407057553	NaN	-32.914547355478	-30.8633441607326	-26.7341008447586	NaN	NaN	-37.5512405393162	-38.9012207986356	-35.5001921148885	-36.6342211664578	-35.96399976845	NaN	-21.8520974557931	-34.0228486230014	-36.5799706511563	NaN	-34.9226801916615	NaN	-36.8034001785003	NaN	-32.7535644219988	-32.0640658449179	-33.7494621939381	-39.5097682867944	-32.7174614379039	-33.9361552834766	-31.1174284212565	-32.0558793867898	-25.2763338769459	-26.4683792744151	-32.3548157236852
-29.0752755148261	NaN	NaN	-29.2864950883061	-28.4592525887686	NaN	NaN	-28.6603880659666	-27.7092825816607	NaN	NaN	-24.5945855653755	NaN	-11.5134091447174	NaN	NaN	NaN	NaN	-40.0261440678089	NaN	-32.5167162284709	-31.6528177475833	NaN	NaN	NaN	-37.5231735849057	-38.5401120463438	-35.403491935541	-36.8051287290019	-36.1497694025435	NaN	-21.9229654665172	-34.0370233906679	-36.121696755077	NaN	-35.0094842008431	NaN	-36.7261556934569	NaN	-32.881951309422	-29.3801133854395	-33.9626481003383	-39.566322749478	-33.2239457544701	-33.9264966336359	-31.5695557402131	-32.6203923146275	-25.6296698831698	-26.6269321758327	-32.7025944103811
NaN	NaN	NaN	NaN	NaN	NaN	NaN	NaN	NaN	NaN	NaN	NaN	NaN	NaN	NaN	NaN	NaN	NaN	NaN	NaN	NaN	NaN	NaN	NaN	NaN	-37.7898119861596	-39.0197269095651	-35.2148106609902	-36.6409679781149	-36.6809480318107	NaN	-21.8435358201871	-34.2668314020387	-36.3236842566588	NaN	-35.3135690590485	NaN	-36.7905772394415	NaN	-33.8425959110502	-32.1505199008979	-34.5475409270368	-40.0882188967636	-33.3057916916247	-33.7468995839029	-31.8164326886818	-32.7182906975019	-25.247578103381	-26.5117164202829	-33.0648901112702
NaN	NaN	NaN	NaN	NaN	NaN	NaN	NaN	NaN	NaN	NaN	NaN	NaN	NaN	NaN	NaN	NaN	NaN	NaN	NaN	NaN	NaN	NaN	NaN	NaN	-36.9435406145334	-39.1780206777022	-35.0319281819077	-36.5910862382758	-36.410543366957	NaN	-22.2584881103361	-34.0550488551985	-36.1043267172751	NaN	-34.9802364987886	NaN	-36.401463027325	NaN	-33.1812517097286	-32.3439049614061	-34.4789963162007	-40.5146307673341	-32.1114384735539	-33.99175647633	-31.5302755149255	-32.4309006833927	-25.329621094991	-26.4539722929036	-32.709706102501
NaN	NaN	NaN	NaN	NaN	NaN	NaN	NaN	NaN	NaN	NaN	NaN	NaN	NaN	NaN	NaN	NaN	NaN	NaN	NaN	NaN	NaN	NaN	NaN	NaN	-37.5385942780247	-39.372711025986	-35.0844201265003	-36.5511965094728	-36.7385119688512	NaN	-22.1454832626906	-33.6769580945938	-36.505282998045	NaN	-34.41854056902	NaN	-36.4410312311723	NaN	-33.2953043827322	-32.463450293642	-34.6547602494231	-40.5826210610925	-32.3346490633512	-34.3259255513911	-31.9220664054689	-32.5049273384154	-25.5316417969702	-26.5924676483713	-32.9952241270878
NaN	NaN	NaN	NaN	NaN	NaN	NaN	NaN	NaN	NaN	NaN	NaN	NaN	NaN	NaN	NaN	NaN	NaN	NaN	NaN	NaN	NaN	NaN	NaN	NaN	-37.0906486654227	-39.2074914932645	-35.1195110067112	-36.5159771131997	-37.2737940730478	NaN	-22.3388916346721	-33.6086321150488	-36.5576422466646	NaN	-34.4987603492398	NaN	-36.470441654819	NaN	-33.0244273079997	-32.9232770182703	-34.9337276691806	-40.4234453420464	-33.0243387892959	-34.7189237833507	-31.6582125127176	-32.342959090181	-26.0429230880514	-26.5965851262403	-33.4928611257629
NaN	NaN	NaN	NaN	NaN	NaN	NaN	NaN	NaN	NaN	NaN	NaN	NaN	NaN	NaN	NaN	NaN	NaN	NaN	NaN	NaN	NaN	NaN	NaN	NaN	-37.3522577713909	-39.4072957035338	-35.3963869076723	-36.3409280637324	-37.0798940992971	NaN	-22.7129992365675	-33.6412954943264	-36.7561687257109	NaN	-34.7801961509678	NaN	-36.4553068383038	NaN	-33.3332234552487	-33.4935773927245	-35.5611075403978	-40.8793801380021	-33.9596012006434	-35.4832053147719	-32.0367866403737	-33.0479269430518	-26.1453401581824	-27.1264612410126	-33.9888024899432
NaN	NaN	NaN	NaN	NaN	NaN	NaN	NaN	NaN	NaN	NaN	NaN	NaN	NaN	NaN	NaN	NaN	NaN	NaN	NaN	NaN	NaN	NaN	NaN	NaN	-37.3280084290837	-39.6813187839692	-36.1217640556174	-36.7568120190996	-37.7302346429184	NaN	-22.9811396439715	-33.7250834750956	-36.6741637696835	NaN	-34.4119270516473	NaN	-36.9653463315208	NaN	-34.5937508876459	-33.6662196778625	-36.1924520547945	-41.2612409618955	-34.7749593630566	-36.0329365579842	-32.5077396365646	-33.4900506949399	-26.6518393402238	-27.3040382317802	-34.7063338576051
NaN	NaN	NaN	NaN	NaN	NaN	NaN	NaN	NaN	NaN	NaN	NaN	NaN	NaN	NaN	NaN	NaN	NaN	NaN	NaN	NaN	NaN	NaN	NaN	NaN	-37.8598483901005	-40.191976751917	-36.2042978808166	-36.291664856247	-38.1736363719332	NaN	-23.0364409220129	-33.6586416910424	-36.9944637178163	NaN	-34.4434584896767	NaN	-36.8522078424145	NaN	-34.2998678674403	-34.0646103591051	-36.621911549229	-41.6612125702818	-35.3816280646582	-36.6802891597559	-32.6357231801037	-33.9954394743801	-27.1222291087424	-27.5093813936354	-35.3746362879056
NaN	NaN	NaN	NaN	NaN	NaN	NaN	NaN	NaN	NaN	NaN	NaN	NaN	NaN	NaN	NaN	NaN	NaN	NaN	NaN	NaN	NaN	NaN	NaN	NaN	-37.9842601406035	-40.787076087335	-36.2202905410346	-36.6843381562399	-38.5172701032239	NaN	-23.5893293003785	-33.7882823469845	-37.4890738700575	NaN	-34.3640973923883	NaN	-36.7995430177914	NaN	-35.8999675424132	-34.7690135227433	-36.976480776829	-42.4682412557193	-35.9718991594155	-36.6384021032971	-32.9116304947268	-34.9017546388499	-27.1432271220908	-27.6750870788653	-35.6604525024884
NaN	NaN	NaN	NaN	NaN	NaN	NaN	NaN	NaN	NaN	NaN	NaN	NaN	NaN	NaN	NaN	NaN	NaN	NaN	NaN	NaN	NaN	NaN	NaN	NaN	-37.7052494034199	-41.3302086794086	-36.3001343763336	-36.8532809317872	-39.2001267030122	NaN	-24.0155189522354	-33.708519337705	-37.6271821219977	NaN	-34.8159951496153	NaN	-36.8841380868681	NaN	-35.1994518710655	-34.9829829266856	-37.1006123277907	-43.0348613516497	-36.0961184994408	-37.1392667907031	-33.0096119053802	-35.4288842100725	-27.318992317115	-28.2860387719695	-35.9484826220287
NaN	NaN	NaN	NaN	NaN	NaN	NaN	NaN	NaN	NaN	NaN	NaN	NaN	NaN	NaN	NaN	NaN	NaN	NaN	NaN	NaN	NaN	NaN	NaN	NaN	-38.6543520973024	-41.9132535263104	-36.8778542009042	-37.2036956948221	-39.8582709248523	NaN	-24.8420628856891	-34.0611488040618	-38.2670635806957	NaN	-35.4182740100539	NaN	-37.2890272894236	NaN	-36.4233257668003	-35.1622658040265	-37.759556006341	-43.9695428345399	-37.2586313552432	-37.7536301154814	-34.1155319323922	-36.4067804471328	-28.2450679730557	-29.1073840701845	-36.3480739698638
NaN	NaN	NaN	NaN	NaN	NaN	NaN	NaN	NaN	NaN	NaN	NaN	NaN	NaN	NaN	NaN	NaN	NaN	NaN	NaN	NaN	NaN	NaN	NaN	NaN	-40.2202248444894	-42.757994881827	-37.2248613449367	-37.9456928538124	-40.3133841854049	NaN	-25.7329655599892	-34.4292153737791	-39.1744530306689	NaN	-35.9182385297742	NaN	-37.8257179317516	NaN	-36.5271591507562	-35.6097699071539	-38.8704828907635	-44.7785697529754	-37.7021150771493	-38.0405821731253	-35.1728177903651	-37.458572469267	-28.9471844966313	-29.8659515880224	-37.4167009746515
NaN	NaN	NaN	NaN	NaN	NaN	NaN	NaN	NaN	NaN	NaN	NaN	NaN	NaN	NaN	NaN	NaN	NaN	NaN	NaN	NaN	NaN	NaN	NaN	NaN	-40.3409970012668	-43.2157659268791	-37.9507004301288	-38.4132483098659	-40.8120700765203	NaN	-26.5320295979838	-34.9525072513194	-39.7406024857805	NaN	-36.2080497204343	NaN	-38.1897093970267	NaN	-37.2784561716195	-36.4687951016626	-39.4283137761696	-45.3800984899772	-38.7226866347971	-38.831757070856	-35.3656039464476	-38.4605991252474	-28.9558454833234	-30.6149509890239	-38.1946329852207
NaN	NaN	NaN	NaN	NaN	NaN	NaN	NaN	NaN	NaN	NaN	NaN	NaN	NaN	NaN	NaN	NaN	NaN	NaN	NaN	NaN	NaN	NaN	NaN	NaN	NaN	-44.3996344282791	-38.429317582993	-38.9870479538573	-40.9143810106194	NaN	-27.0360927876219	-35.2025341118761	-40.4666394052606	NaN	-36.7248517578312	NaN	-38.7035864896618	NaN	-37.3209412940137	-37.177714896955	-39.8579569271323	-46.2438720642478	-39.8123361011239	-39.3689514175523	-35.906096607515	-38.7591685568693	-29.7368968650613	-31.2248744977388	-38.6474242109581
NaN	NaN	NaN	NaN	NaN	NaN	NaN	NaN	NaN	NaN	NaN	NaN	NaN	NaN	NaN	NaN	NaN	NaN	NaN	NaN	NaN	NaN	NaN	NaN	NaN	-40.5044714082091	-44.9324250130484	-38.3225615363386	-39.2762802378806	-41.1192007744782	NaN	-27.3548369529482	-35.5649350005613	-40.9608993529274	NaN	-37.1950752224854	NaN	-38.8990961552607	NaN	-37.9956013452301	-37.8281311083291	-40.2215026858237	-47.1601115843554	-39.9266544769923	-39.9022115287762	-36.4564740932522	-39.3000276849947	-30.4954689274934	-31.5869377838517	-39.063670362293
NaN	NaN	NaN	NaN	NaN	NaN	NaN	NaN	NaN	NaN	NaN	NaN	NaN	NaN	NaN	NaN	NaN	NaN	NaN	NaN	NaN	NaN	NaN	NaN	NaN	NaN	-45.6605779742296	-38.5858680965317	-39.4771981969301	-41.7404954263561	NaN	-28.0148460330684	-35.8444964928471	-41.6107593907462	NaN	-37.3428511564277	NaN	-39.3568898911334	NaN	-38.1418261708192	-38.1635199071539	-40.4910957411071	-47.1312316233048	-40.6770986215525	-40.2389090435898	-37.7653156660828	-39.4239679992622	-30.9034755762599	-32.152214865859	-39.7617057666931
NaN	NaN	NaN	NaN	NaN	NaN	NaN	NaN	NaN	NaN	NaN	NaN	NaN	NaN	NaN	NaN	NaN	NaN	NaN	NaN	NaN	NaN	NaN	NaN	NaN	NaN	-45.7020217018879	-39.326449678138	-40.3944097785075	-42.3337918682421	NaN	-28.6069787754686	-36.141826301064	-41.6274364087463	NaN	-37.4203230758533	NaN	-40.1449417361162	NaN	-39.311469677395	-38.5077928551836	-41.4161545545749	-47.2146014804042	-40.6972609625705	-39.9155120006457	-38.6200783882967	-39.7401930674537	-31.305751703771	-32.9284679003126	-40.0719201653942
NaN	NaN	NaN	NaN	NaN	NaN	NaN	NaN	NaN	NaN	NaN	NaN	NaN	NaN	NaN	NaN	NaN	NaN	NaN	NaN	NaN	NaN	NaN	NaN	NaN	-41.2421618077012	-46.2473423990824	-39.8280094288711	-40.7998895241787	-42.5302527874265	NaN	-29.0506233001362	-36.1980515577592	-41.7941122192414	NaN	-37.1747760748177	NaN	-39.8601223479572	NaN	-39.6749729045352	-38.6484986807388	-42.0979792787699	-47.7352742959224	-40.9935469722081	-41.2597978101441	-39.1282979518397	-40.1038208538377	-31.8820221295775	-33.0706376479572	-40.6414428755832
NaN	NaN	NaN	NaN	NaN	NaN	NaN	NaN	NaN	NaN	NaN	NaN	NaN	NaN	NaN	NaN	NaN	NaN	NaN	NaN	NaN	NaN	NaN	NaN	NaN	-40.4812083555731	-46.6755693823755	-39.9222908600675	-40.6196063413979	-42.959144013819	NaN	-29.659518803221	-35.7603145575605	-42.7570040102771	NaN	-37.2355935491525	NaN	-39.8635157118094	NaN	-39.0778618045377	-39.2982270044382	-42.4913213981404	-48.5711226248246	-41.4266101869813	-41.6125170412889	-39.7044503158312	-40.3215374187814	-32.4177397671226	-33.5874604578053	-41.072252841577
NaN	NaN	NaN	NaN	NaN	NaN	NaN	NaN	NaN	NaN	NaN	NaN	NaN	NaN	NaN	NaN	NaN	NaN	NaN	NaN	NaN	NaN	NaN	NaN	NaN	-41.1148178109499	-47.6084583011601	-39.9711424612577	-40.2795214064175	-43.5977801526078	NaN	-30.167249731476	-36.0188039711444	-43.6130817922728	NaN	-37.2051658511871	NaN	-40.308205920911	NaN	-39.3950507047035	-39.5301173600963	-43.1311216281135	-49.1457814911147	-42.3441491915506	-42.2669295094075	-40.7450377046926	-40.7731993670696	-33.3215180306569	-34.4046661707	-41.4814198729889
NaN	NaN	NaN	NaN	NaN	NaN	NaN	NaN	NaN	NaN	NaN	NaN	NaN	NaN	NaN	NaN	NaN	NaN	NaN	NaN	NaN	NaN	NaN	NaN	NaN	NaN	-47.8981651842769	-40.0998444653517	-40.4560068114606	-43.5397226234746	NaN	-30.4754871729663	-35.8517973631758	-44.0309974809224	NaN	-37.5899023980459	NaN	-40.0308801058405	NaN	-39.8817474009805	-39.8506715579532	-44.036779942522	-49.5665997244321	-42.2366668520289	-43.0067510858342	-41.3378479124088	-41.282451541726	-33.8518304669367	-34.7102454149419	-41.9747769407638
NaN	NaN	NaN	NaN	NaN	NaN	NaN	NaN	NaN	NaN	NaN	NaN	NaN	NaN	NaN	NaN	NaN	NaN	NaN	NaN	NaN	NaN	NaN	NaN	NaN	-41.4180077378495	-48.3012389605891	-40.1452993236501	-41.1343517090526	-43.7952437521598	NaN	-30.6983258909765	-35.6756084680052	-44.6151042818568	NaN	-37.6097600812151	NaN	-40.064641089379	NaN	-41.5727354805139	-40.5785857804095	-44.967229428989	-49.5784396214896	-42.8436032213257	-43.9641792115033	-42.1685125165041	-42.1443708143579	-34.5683309686973	-35.2851761370491	-42.5549484160909
NaN	NaN	NaN	NaN	NaN	NaN	NaN	NaN	NaN	NaN	NaN	NaN	NaN	NaN	NaN	NaN	NaN	NaN	NaN	NaN	NaN	NaN	NaN	NaN	NaN	-42.4981309516768	-48.6755560604067	-41.0120202902958	-41.9663631691997	-44.281370775821	NaN	-31.0844788008884	-35.8869250327082	-45.5165543603684	NaN	-37.790619460278	NaN	-40.2265801530499	NaN	-41.8252716249731	-41.0712407020154	-46.1567396897035	-50.2688758487905	-43.6359040284645	-44.8427350837764	-43.2696473371076	-43.3063072914047	-35.7469975128267	-35.499536653472	-43.6616856024135
NaN	NaN	NaN	NaN	NaN	NaN	NaN	NaN	NaN	NaN	NaN	NaN	NaN	NaN	NaN	NaN	NaN	NaN	NaN	NaN	NaN	NaN	NaN	NaN	NaN	NaN	NaN	-41.0876253633729	-41.9313484177593	-44.396329751863	NaN	-31.5110790527084	-36.296178260231	-45.6235365689158	NaN	-37.7661757978688	NaN	-41.0579320596101	NaN	-42.6934359464201	-42.5606601538266	-46.7410684931507	-51.1780463079763	-44.8606828753174	-46.2296940625317	-44.2316362977043	-44.1794207511013	-36.8650197126249	-35.8097724459678	-45.7063661516358
NaN	NaN	NaN	NaN	NaN	NaN	NaN	NaN	NaN	NaN	NaN	NaN	NaN	NaN	NaN	NaN	NaN	NaN	NaN	NaN	NaN	NaN	NaN	NaN	NaN	-43.5239732936637	-50.7530391254014	-41.5922610173364	-42.2475896366273	NaN	NaN	-31.8144485237086	-36.7392128744634	-46.2375030727211	NaN	-38.1800095896729	NaN	-41.8324488507281	NaN	-42.7196387074789	-43.3365717809988	-47.8043214642882	-51.7980100986411	-45.4670924124843	-47.0343467716145	-44.6166238315005	-44.9203442362849	-37.3325803334419	-35.9575010244287	-45.1056796351759
NaN	NaN	NaN	NaN	NaN	NaN	NaN	NaN	NaN	NaN	NaN	NaN	NaN	NaN	NaN	NaN	NaN	NaN	NaN	NaN	NaN	NaN	NaN	NaN	NaN	NaN	-51.717977137364	-41.4237623947469	-42.061489711664	NaN	NaN	-32.0939739816694	-36.8003979652566	-46.7047442325036	NaN	-38.3814173462712	NaN	-42.0546857725676	NaN	NaN	-44.7788580122151	-48.8176800087033	-52.6114346456201	-46.0801351487953	-48.223230098493	-45.6295023110353	-45.3309646905482	-37.5766706665672	-36.7538717473164	-46.2307514099226
NaN	NaN	NaN	NaN	NaN	NaN	NaN	NaN	NaN	NaN	NaN	NaN	NaN	NaN	NaN	NaN	NaN	NaN	NaN	NaN	NaN	NaN	NaN	NaN	NaN	NaN	-52.5771663714404	-41.0604029631099	-42.6609272708735	NaN	NaN	-32.8466254746613	-37.1693149675084	-47.1375758237377	NaN	-38.7023198162224	NaN	-42.2726205577577	NaN	NaN	-45.3915357740802	-49.5098517631127	-52.79995393762	-46.1357673607245	-48.924593799682	-45.8457612817299	-44.7107996052224	-37.580211533351	-37.3797815081268	-47.3598628606875
NaN	NaN	NaN	NaN	NaN	NaN	NaN	NaN	NaN	NaN	NaN	NaN	NaN	NaN	NaN	NaN	NaN	NaN	NaN	NaN	NaN	NaN	NaN	NaN	NaN	NaN	-52.6651190383889	-41.780590340817	-43.1372476613267	NaN	NaN	-33.298882803943	-37.1796910955126	-47.6069105380077	NaN	-39.188601524539	NaN	-42.3036460065294	NaN	NaN	-46.1190503619343	-50.5464867119113	-53.4193211650395	-46.4688482476439	-49.8021156076969	-46.3339929157801	-44.9522158253699	-38.4165756063859	-37.4141618984254	-47.6818498819853
NaN	NaN	NaN	NaN	NaN	NaN	NaN	NaN	NaN	NaN	NaN	NaN	NaN	NaN	NaN	NaN	NaN	NaN	NaN	NaN	NaN	NaN	NaN	NaN	NaN	NaN	-53.8012226741045	-42.3747319858691	-43.3955802804812	NaN	NaN	-33.7170374847263	-37.5866494198305	NaN	NaN	-39.9844528722645	NaN	-42.558157991307	NaN	NaN	-47.4989344473948	-51.0649905796479	-53.9586725325035	-47.6436130064455	-50.8256487829561	-46.7918609308722	-45.2644305800863	-38.8399720027482	-37.9059025530385	-48.6570305984734
NaN	NaN	NaN	NaN	NaN	NaN	NaN	NaN	NaN	NaN	NaN	NaN	NaN	NaN	NaN	NaN	NaN	NaN	NaN	NaN	NaN	NaN	NaN	NaN	NaN	NaN	-54.5162372791337	-42.5719905955574	-43.7575502021375	NaN	NaN	-34.1303711724277	-37.2019257876137	NaN	NaN	-39.9311148606579	NaN	-42.3366634147298	NaN	NaN	-48.4300616834197	-52.620804466748	-54.4924946813851	-47.7043516098087	-51.5735794281677	-47.636683499702	-46.0299104625837	-39.197318653494	-38.0987015250545	-49.2833803761117
NaN	NaN	NaN	NaN	NaN	NaN	NaN	NaN	NaN	NaN	NaN	NaN	NaN	NaN	NaN	NaN	NaN	NaN	NaN	NaN	NaN	NaN	NaN	NaN	NaN	NaN	NaN	NaN	NaN	NaN	NaN	NaN	NaN	NaN	NaN	NaN	NaN	NaN	NaN	NaN	NaN	NaN	NaN	NaN	NaN	NaN	NaN	NaN	NaN	NaN
NaN	NaN	NaN	NaN	NaN	NaN	NaN	NaN	NaN	NaN	NaN	NaN	NaN	NaN	NaN	NaN	NaN	NaN	NaN	NaN	NaN	NaN	NaN	NaN	NaN	NaN	NaN	NaN	NaN	NaN	NaN	NaN	NaN	NaN	NaN	NaN	NaN	NaN	NaN	NaN	NaN	NaN	NaN	NaN	NaN	NaN	NaN	NaN	NaN	NaN
NaN	NaN	NaN	NaN	NaN	NaN	NaN	NaN	NaN	NaN	NaN	NaN	NaN	NaN	NaN	NaN	NaN	NaN	NaN	NaN	NaN	NaN	NaN	NaN	NaN	NaN	NaN	NaN	NaN	NaN	NaN	NaN	NaN	NaN	NaN	NaN	NaN	NaN	NaN	NaN	NaN	NaN	NaN	NaN	NaN	NaN	NaN	NaN	NaN	NaN
NaN	NaN	NaN	NaN	NaN	NaN	NaN	NaN	NaN	NaN	NaN	NaN	NaN	NaN	NaN	NaN	NaN	NaN	NaN	NaN	NaN	NaN	NaN	NaN	NaN	NaN	NaN	NaN	NaN	NaN	NaN	NaN	NaN	NaN	NaN	NaN	NaN	NaN	NaN	NaN	NaN	NaN	NaN	NaN	NaN	NaN	NaN	NaN	NaN	NaN
NaN	NaN	NaN	NaN	NaN	NaN	NaN	NaN	NaN	NaN	NaN	NaN	NaN	NaN	NaN	NaN	NaN	NaN	NaN	NaN	NaN	NaN	NaN	NaN	NaN	NaN	NaN	NaN	NaN	NaN	NaN	NaN	NaN	NaN	NaN	NaN	NaN	NaN	NaN	NaN	NaN	NaN	NaN	NaN	NaN	NaN	NaN	NaN	NaN	NaN
NaN	NaN	NaN	NaN	NaN	NaN	NaN	NaN	NaN	NaN	NaN	NaN	NaN	NaN	NaN	NaN	NaN	NaN	NaN	NaN	NaN	NaN	NaN	NaN	NaN	NaN	NaN	NaN	NaN	NaN	NaN	NaN	NaN	NaN	NaN	NaN	NaN	NaN	NaN	NaN	NaN	NaN	NaN	NaN	NaN	NaN	NaN	NaN	NaN	NaN
NaN	NaN	NaN	NaN	NaN	NaN	NaN	NaN	NaN	NaN	NaN	NaN	NaN	NaN	NaN	NaN	NaN	NaN	NaN	NaN	NaN	NaN	NaN	NaN	NaN	NaN	NaN	NaN	NaN	NaN	NaN	NaN	NaN	NaN	NaN	NaN	NaN	NaN	NaN	NaN	NaN	NaN	NaN	NaN	NaN	NaN	NaN	NaN	NaN	NaN
NaN	NaN	NaN	NaN	NaN	NaN	NaN	NaN	NaN	NaN	NaN	NaN	NaN	NaN	NaN	NaN	NaN	NaN	NaN	NaN	NaN	NaN	NaN	NaN	NaN	NaN	NaN	NaN	NaN	NaN	NaN	NaN	NaN	NaN	NaN	NaN	NaN	NaN	NaN	NaN	NaN	NaN	NaN	NaN	NaN	NaN	NaN	NaN	NaN	NaN
NaN	NaN	NaN	NaN	NaN	NaN	NaN	NaN	NaN	NaN	NaN	NaN	NaN	NaN	NaN	NaN	NaN	NaN	NaN	NaN	NaN	NaN	NaN	NaN	NaN	NaN	NaN	NaN	NaN	NaN	NaN	NaN	NaN	NaN	NaN	NaN	NaN	NaN	NaN	NaN	NaN	NaN	NaN	NaN	NaN	NaN	NaN	NaN	NaN	NaN
NaN	NaN	NaN	NaN	NaN	NaN	NaN	NaN	NaN	NaN	NaN	NaN	NaN	NaN	NaN	NaN	NaN	NaN	NaN	NaN	NaN	NaN	NaN	NaN	NaN	NaN	NaN	NaN	NaN	NaN	NaN	NaN	NaN	NaN	NaN	NaN	NaN	NaN	NaN	NaN	NaN	NaN	NaN	NaN	NaN	NaN	NaN	NaN	NaN	NaN
NaN	NaN	NaN	NaN	NaN	NaN	NaN	NaN	NaN	NaN	NaN	NaN	NaN	NaN	NaN	NaN	NaN	NaN	NaN	NaN	NaN	NaN	NaN	NaN	NaN	NaN	NaN	NaN	NaN	NaN	NaN	NaN	NaN	NaN	NaN	NaN	NaN	NaN	NaN	NaN	NaN	NaN	NaN	NaN	NaN	NaN	NaN	NaN	NaN	NaN
NaN	NaN	NaN	NaN	NaN	NaN	NaN	NaN	NaN	NaN	NaN	NaN	NaN	NaN	NaN	NaN	NaN	NaN	NaN	NaN	NaN	NaN	NaN	NaN	NaN	NaN	NaN	NaN	NaN	NaN	NaN	NaN	NaN	NaN	NaN	NaN	NaN	NaN	NaN	NaN	NaN	NaN	NaN	NaN	NaN	NaN	NaN	NaN	NaN	NaN
NaN	NaN	NaN	NaN	NaN	NaN	NaN	NaN	NaN	NaN	NaN	NaN	NaN	NaN	NaN	NaN	NaN	NaN	NaN	NaN	NaN	NaN	NaN	NaN	NaN	NaN	NaN	NaN	NaN	NaN	NaN	NaN	NaN	NaN	NaN	NaN	NaN	NaN	NaN	NaN	NaN	NaN	NaN	NaN	NaN	NaN	NaN	NaN	NaN	NaN
NaN	NaN	NaN	NaN	NaN	NaN	NaN	NaN	NaN	NaN	NaN	NaN	NaN	NaN	NaN	NaN	NaN	NaN	NaN	NaN	NaN	NaN	NaN	NaN	NaN	NaN	NaN	NaN	NaN	NaN	NaN	NaN	NaN	NaN	NaN	NaN	NaN	NaN	NaN	NaN	NaN	NaN	NaN	NaN	NaN	NaN	NaN	NaN	NaN	NaN
NaN	NaN	NaN	NaN	NaN	NaN	NaN	NaN	NaN	NaN	NaN	NaN	NaN	NaN	NaN	NaN	NaN	NaN	NaN	NaN	NaN	NaN	NaN	NaN	NaN	NaN	NaN	NaN	NaN	NaN	NaN	NaN	NaN	NaN	NaN	NaN	NaN	NaN	NaN	NaN	NaN	NaN	NaN	NaN	NaN	NaN	NaN	NaN	NaN	NaN
NaN	NaN	NaN	NaN	NaN	NaN	NaN	NaN	NaN	NaN	NaN	NaN	NaN	NaN	NaN	NaN	NaN	NaN	NaN	NaN	NaN	NaN	NaN	NaN	NaN	NaN	NaN	NaN	NaN	NaN	NaN	NaN	NaN	NaN	NaN	NaN	NaN	NaN	NaN	NaN	NaN	NaN	NaN	NaN	NaN	NaN	NaN	NaN	NaN	NaN
NaN	NaN	NaN	NaN	NaN	NaN	NaN	NaN	NaN	NaN	NaN	NaN	NaN	NaN	NaN	NaN	NaN	NaN	NaN	NaN	NaN	NaN	NaN	NaN	NaN	NaN	NaN	NaN	NaN	NaN	NaN	NaN	NaN	NaN	NaN	NaN	NaN	NaN	NaN	NaN	NaN	NaN	NaN	NaN	NaN	NaN	NaN	NaN	NaN	NaN
NaN	NaN	NaN	NaN	NaN	NaN	NaN	NaN	NaN	NaN	NaN	NaN	NaN	NaN	NaN	NaN	NaN	NaN	NaN	NaN	NaN	NaN	NaN	NaN	NaN	NaN	NaN	NaN	NaN	NaN	NaN	NaN	NaN	NaN	NaN	NaN	NaN	NaN	NaN	NaN	NaN	NaN	NaN	NaN	NaN	NaN	NaN	NaN	NaN	NaN
NaN	NaN	NaN	NaN	NaN	NaN	NaN	NaN	NaN	NaN	NaN	NaN	NaN	NaN	NaN	NaN	NaN	NaN	NaN	NaN	NaN	NaN	NaN	NaN	NaN	NaN	NaN	NaN	NaN	NaN	NaN	NaN	NaN	NaN	NaN	NaN	NaN	NaN	NaN	NaN	NaN	NaN	NaN	NaN	NaN	NaN	NaN	NaN	NaN	NaN
NaN	NaN	NaN	NaN	NaN	NaN	NaN	NaN	NaN	NaN	NaN	NaN	NaN	NaN	NaN	NaN	NaN	NaN	NaN	NaN	NaN	NaN	NaN	NaN	NaN	NaN	NaN	NaN	NaN	NaN	NaN	NaN	NaN	NaN	NaN	NaN	NaN	NaN	NaN	NaN	NaN	NaN	NaN	NaN	NaN	NaN	NaN	NaN	NaN	NaN
NaN	NaN	NaN	NaN	NaN	NaN	NaN	NaN	NaN	NaN	NaN	NaN	NaN	NaN	NaN	NaN	NaN	NaN	NaN	NaN	NaN	NaN	NaN	NaN	NaN	NaN	NaN	NaN	NaN	NaN	NaN	NaN	NaN	NaN	NaN	NaN	NaN	NaN	NaN	NaN	NaN	NaN	NaN	NaN	NaN	NaN	NaN	NaN	NaN	NaN
NaN	NaN	NaN	NaN	NaN	NaN	NaN	NaN	NaN	NaN	NaN	NaN	NaN	NaN	NaN	NaN	NaN	NaN	NaN	NaN	NaN	NaN	NaN	NaN	NaN	NaN	NaN	NaN	NaN	NaN	NaN	NaN	NaN	NaN	NaN	NaN	NaN	NaN	NaN	NaN	NaN	NaN	NaN	NaN	NaN	NaN	NaN	NaN	NaN	NaN
NaN	NaN	NaN	NaN	NaN	NaN	NaN	NaN	NaN	NaN	NaN	NaN	NaN	NaN	NaN	NaN	NaN	NaN	NaN	NaN	NaN	NaN	NaN	NaN	NaN	NaN	NaN	NaN	NaN	NaN	NaN	NaN	NaN	NaN	NaN	NaN	NaN	NaN	NaN	NaN	NaN	NaN	NaN	NaN	NaN	NaN	NaN	NaN	NaN	NaN
NaN	NaN	NaN	NaN	NaN	NaN	NaN	NaN	NaN	NaN	NaN	NaN	NaN	NaN	NaN	NaN	NaN	NaN	NaN	NaN	NaN	NaN	NaN	NaN	NaN	NaN	NaN	NaN	NaN	NaN	NaN	NaN	NaN	NaN	NaN	NaN	NaN	NaN	NaN	NaN	NaN	NaN	NaN	NaN	NaN	NaN	NaN	NaN	NaN	NaN
NaN	NaN	NaN	NaN	NaN	NaN	NaN	NaN	NaN	NaN	NaN	NaN	NaN	NaN	NaN	NaN	NaN	NaN	NaN	NaN	NaN	NaN	NaN	NaN	NaN	NaN	NaN	NaN	NaN	NaN	NaN	NaN	NaN	NaN	NaN	NaN	NaN	NaN	NaN	NaN	NaN	NaN	NaN	NaN	NaN	NaN	NaN	NaN	NaN	NaN
NaN	NaN	NaN	NaN	NaN	NaN	NaN	NaN	NaN	NaN	NaN	NaN	NaN	NaN	NaN	NaN	NaN	NaN	NaN	NaN	NaN	NaN	NaN	NaN	NaN	NaN	NaN	NaN	NaN	NaN	NaN	NaN	NaN	NaN	NaN	NaN	NaN	NaN	NaN	NaN	NaN	NaN	NaN	NaN	NaN	NaN	NaN	NaN	NaN	NaN
NaN	NaN	NaN	NaN	NaN	NaN	NaN	NaN	NaN	NaN	NaN	NaN	NaN	NaN	NaN	NaN	NaN	NaN	NaN	NaN	NaN	NaN	NaN	NaN	NaN	NaN	NaN	NaN	NaN	NaN	NaN	NaN	NaN	NaN	NaN	NaN	NaN	NaN	NaN	NaN	NaN	NaN	NaN	NaN	NaN	NaN	NaN	NaN	NaN	NaN
NaN	NaN	NaN	NaN	NaN	NaN	NaN	NaN	NaN	NaN	NaN	NaN	NaN	NaN	NaN	NaN	NaN	NaN	NaN	NaN	NaN	NaN	NaN	NaN	NaN	NaN	NaN	NaN	NaN	NaN	NaN	NaN	NaN	NaN	NaN	NaN	NaN	NaN	NaN	NaN	NaN	NaN	NaN	NaN	NaN	NaN	NaN	NaN	NaN	NaN
NaN	NaN	NaN	NaN	NaN	NaN	NaN	NaN	NaN	NaN	NaN	NaN	NaN	NaN	NaN	NaN	NaN	NaN	NaN	NaN	NaN	NaN	NaN	NaN	NaN	NaN	NaN	NaN	NaN	NaN	NaN	NaN	NaN	NaN	NaN	NaN	NaN	NaN	NaN	NaN	NaN	NaN	NaN	NaN	NaN	NaN	NaN	NaN	NaN	NaN
NaN	NaN	NaN	NaN	NaN	NaN	NaN	NaN	NaN	NaN	NaN	NaN	NaN	NaN	NaN	NaN	NaN	NaN	NaN	NaN	NaN	NaN	NaN	NaN	NaN	NaN	NaN	NaN	NaN	NaN	NaN	NaN	NaN	NaN	NaN	NaN	NaN	NaN	NaN	NaN	NaN	NaN	NaN	NaN	NaN	NaN	NaN	NaN	NaN	NaN
NaN	NaN	NaN	NaN	NaN	NaN	NaN	NaN	NaN	NaN	NaN	NaN	NaN	NaN	NaN	NaN	NaN	NaN	NaN	NaN	NaN	NaN	NaN	NaN	NaN	NaN	NaN	NaN	NaN	NaN	NaN	NaN	NaN	NaN	NaN	NaN	NaN	NaN	NaN	NaN	NaN	NaN	NaN	NaN	NaN	NaN	NaN	NaN	NaN	NaN
NaN	NaN	NaN	NaN	NaN	NaN	NaN	NaN	NaN	NaN	NaN	NaN	NaN	NaN	NaN	NaN	NaN	NaN	NaN	NaN	NaN	NaN	NaN	NaN	NaN	NaN	NaN	NaN	NaN	NaN	NaN	NaN	NaN	NaN	NaN	NaN	NaN	NaN	NaN	NaN	NaN	NaN	NaN	NaN	NaN	NaN	NaN	NaN	NaN	NaN
NaN	NaN	NaN	NaN	NaN	NaN	NaN	NaN	NaN	NaN	NaN	NaN	NaN	NaN	NaN	NaN	NaN	NaN	NaN	NaN	NaN	NaN	NaN	NaN	NaN	NaN	NaN	NaN	NaN	NaN	NaN	NaN	NaN	NaN	NaN	NaN	NaN	NaN	NaN	NaN	NaN	NaN	NaN	NaN	NaN	NaN	NaN	NaN	NaN	NaN
NaN	NaN	NaN	NaN	NaN	NaN	NaN	NaN	NaN	NaN	NaN	NaN	NaN	NaN	NaN	NaN	NaN	NaN	NaN	NaN	NaN	NaN	NaN	NaN	NaN	NaN	NaN	NaN	NaN	NaN	NaN	NaN	NaN	NaN	NaN	NaN	NaN	NaN	NaN	NaN	NaN	NaN	NaN	NaN	NaN	NaN	NaN	NaN	NaN	NaN
NaN	NaN	NaN	NaN	NaN	NaN	NaN	NaN	NaN	NaN	NaN	NaN	NaN	NaN	NaN	NaN	NaN	NaN	NaN	NaN	NaN	NaN	NaN	NaN	NaN	NaN	NaN	NaN	NaN	NaN	NaN	NaN	NaN	NaN	NaN	NaN	NaN	NaN	NaN	NaN	NaN	NaN	NaN	NaN	NaN	NaN	NaN	NaN	NaN	NaN
[truncated: 187 more columns]
