# Supplementary material for: Notch-dependent and -independent transcription are modulated by tissue movements at gastrulation
Source: eLife. 2022 May 18;11:e73656. doi: 10.7554/eLife.73656 (PMC9183233; doi:10.7554/eLife.73656)
Supplement: Source data 1. [file elife-73656-data1.zip › numerical data/2S1C_2S4A_m5m8peve wRi_MSE_sorted-Gast_YMov_normF-Y.txt]

NaN	NaN	NaN	NaN	NaN	NaN	NaN	NaN	NaN	NaN	NaN	NaN	NaN	NaN	NaN	NaN	NaN	NaN	NaN	NaN	NaN	NaN	NaN	NaN	NaN	NaN	NaN	NaN	NaN	NaN	NaN	NaN	NaN	NaN	NaN	NaN	NaN	NaN	NaN	NaN	NaN	NaN	NaN	NaN	NaN	NaN	NaN	NaN	NaN	NaN
NaN	NaN	NaN	NaN	NaN	NaN	NaN	NaN	NaN	NaN	NaN	NaN	NaN	NaN	NaN	NaN	NaN	NaN	NaN	NaN	NaN	NaN	NaN	NaN	NaN	NaN	NaN	NaN	NaN	NaN	NaN	NaN	NaN	NaN	NaN	NaN	NaN	NaN	NaN	NaN	NaN	NaN	NaN	NaN	NaN	NaN	NaN	NaN	NaN	NaN
NaN	NaN	NaN	NaN	NaN	NaN	NaN	NaN	NaN	NaN	NaN	NaN	NaN	NaN	NaN	NaN	NaN	NaN	NaN	NaN	NaN	NaN	NaN	NaN	NaN	NaN	NaN	NaN	NaN	NaN	NaN	NaN	NaN	NaN	NaN	NaN	NaN	NaN	NaN	NaN	NaN	NaN	NaN	NaN	NaN	NaN	NaN	NaN	NaN	NaN
NaN	NaN	NaN	NaN	NaN	NaN	NaN	NaN	NaN	NaN	NaN	NaN	NaN	NaN	NaN	NaN	NaN	NaN	NaN	NaN	NaN	NaN	NaN	NaN	NaN	NaN	NaN	NaN	NaN	NaN	NaN	NaN	NaN	NaN	NaN	NaN	NaN	NaN	NaN	NaN	NaN	NaN	NaN	NaN	NaN	NaN	NaN	NaN	NaN	NaN
NaN	NaN	NaN	NaN	NaN	NaN	NaN	NaN	NaN	NaN	NaN	NaN	NaN	NaN	NaN	NaN	NaN	NaN	NaN	NaN	NaN	NaN	NaN	NaN	NaN	NaN	NaN	NaN	NaN	NaN	NaN	NaN	NaN	NaN	NaN	NaN	NaN	NaN	NaN	NaN	NaN	NaN	NaN	NaN	NaN	NaN	NaN	NaN	NaN	NaN
NaN	NaN	NaN	NaN	NaN	NaN	NaN	NaN	NaN	NaN	NaN	NaN	NaN	NaN	NaN	NaN	NaN	NaN	NaN	NaN	NaN	NaN	NaN	NaN	NaN	NaN	NaN	NaN	NaN	NaN	NaN	NaN	NaN	NaN	NaN	NaN	NaN	NaN	NaN	NaN	NaN	NaN	NaN	NaN	NaN	NaN	NaN	NaN	NaN	NaN
NaN	NaN	NaN	NaN	NaN	NaN	NaN	NaN	NaN	NaN	NaN	NaN	NaN	NaN	NaN	NaN	NaN	NaN	NaN	NaN	NaN	NaN	NaN	NaN	NaN	NaN	NaN	NaN	NaN	NaN	NaN	NaN	NaN	NaN	NaN	NaN	NaN	NaN	NaN	NaN	NaN	NaN	NaN	NaN	NaN	NaN	NaN	NaN	NaN	NaN
NaN	NaN	NaN	NaN	NaN	NaN	NaN	NaN	NaN	NaN	NaN	NaN	NaN	NaN	NaN	NaN	NaN	NaN	NaN	NaN	NaN	NaN	NaN	NaN	NaN	NaN	NaN	NaN	NaN	NaN	NaN	NaN	NaN	NaN	NaN	NaN	NaN	NaN	NaN	NaN	NaN	NaN	NaN	NaN	NaN	NaN	NaN	NaN	NaN	NaN
NaN	NaN	NaN	NaN	NaN	NaN	NaN	NaN	NaN	NaN	NaN	NaN	NaN	NaN	NaN	NaN	NaN	NaN	NaN	NaN	NaN	NaN	NaN	NaN	NaN	NaN	NaN	NaN	NaN	NaN	NaN	NaN	NaN	NaN	NaN	NaN	NaN	NaN	NaN	NaN	NaN	NaN	NaN	NaN	NaN	NaN	NaN	NaN	NaN	NaN
NaN	NaN	NaN	NaN	NaN	NaN	NaN	NaN	NaN	NaN	NaN	NaN	NaN	NaN	NaN	NaN	NaN	NaN	NaN	NaN	NaN	NaN	NaN	NaN	NaN	NaN	NaN	NaN	NaN	NaN	NaN	NaN	NaN	NaN	NaN	NaN	NaN	NaN	NaN	NaN	NaN	NaN	NaN	NaN	NaN	NaN	NaN	NaN	NaN	NaN
NaN	NaN	NaN	NaN	NaN	NaN	NaN	NaN	NaN	NaN	NaN	NaN	NaN	NaN	NaN	NaN	NaN	NaN	NaN	NaN	NaN	NaN	NaN	NaN	NaN	NaN	NaN	NaN	NaN	NaN	NaN	NaN	NaN	NaN	NaN	NaN	NaN	NaN	NaN	NaN	NaN	NaN	NaN	NaN	NaN	NaN	NaN	NaN	NaN	NaN
NaN	NaN	NaN	NaN	NaN	NaN	NaN	NaN	NaN	NaN	NaN	NaN	NaN	NaN	NaN	NaN	NaN	NaN	NaN	NaN	NaN	NaN	NaN	NaN	NaN	NaN	NaN	NaN	NaN	NaN	NaN	NaN	NaN	NaN	NaN	NaN	NaN	NaN	NaN	NaN	NaN	NaN	NaN	NaN	NaN	NaN	NaN	NaN	NaN	NaN
NaN	NaN	NaN	NaN	NaN	NaN	NaN	NaN	NaN	NaN	NaN	NaN	NaN	NaN	NaN	NaN	NaN	NaN	NaN	NaN	NaN	NaN	NaN	NaN	NaN	NaN	NaN	NaN	NaN	NaN	NaN	NaN	NaN	NaN	NaN	NaN	NaN	NaN	NaN	NaN	NaN	NaN	NaN	NaN	NaN	NaN	NaN	NaN	NaN	NaN
NaN	NaN	NaN	NaN	NaN	NaN	NaN	NaN	NaN	NaN	NaN	NaN	NaN	NaN	NaN	NaN	NaN	NaN	NaN	NaN	NaN	NaN	NaN	NaN	NaN	NaN	NaN	NaN	NaN	NaN	NaN	NaN	NaN	NaN	NaN	NaN	NaN	NaN	NaN	NaN	NaN	NaN	NaN	NaN	NaN	NaN	NaN	NaN	NaN	NaN
NaN	NaN	NaN	NaN	NaN	NaN	NaN	NaN	NaN	NaN	NaN	NaN	NaN	NaN	NaN	NaN	NaN	NaN	NaN	NaN	NaN	NaN	NaN	NaN	NaN	NaN	NaN	NaN	NaN	NaN	NaN	NaN	NaN	NaN	NaN	NaN	NaN	NaN	NaN	NaN	NaN	NaN	NaN	NaN	NaN	NaN	NaN	NaN	NaN	NaN
NaN	NaN	NaN	NaN	NaN	NaN	NaN	NaN	NaN	NaN	NaN	NaN	NaN	NaN	NaN	NaN	NaN	NaN	NaN	NaN	NaN	NaN	NaN	NaN	NaN	NaN	NaN	NaN	NaN	NaN	NaN	NaN	NaN	NaN	NaN	NaN	NaN	NaN	NaN	NaN	NaN	NaN	NaN	NaN	NaN	NaN	NaN	NaN	NaN	NaN
NaN	NaN	NaN	NaN	NaN	NaN	NaN	NaN	NaN	NaN	NaN	NaN	NaN	NaN	NaN	NaN	NaN	NaN	NaN	NaN	NaN	NaN	NaN	NaN	NaN	NaN	NaN	NaN	NaN	NaN	NaN	NaN	NaN	NaN	NaN	NaN	NaN	NaN	NaN	NaN	NaN	NaN	NaN	NaN	NaN	NaN	NaN	NaN	NaN	NaN
NaN	NaN	NaN	NaN	NaN	NaN	NaN	NaN	NaN	NaN	NaN	NaN	NaN	NaN	NaN	NaN	NaN	NaN	NaN	NaN	NaN	NaN	NaN	NaN	NaN	NaN	NaN	NaN	NaN	NaN	NaN	NaN	NaN	NaN	NaN	NaN	NaN	NaN	NaN	NaN	NaN	NaN	NaN	NaN	NaN	NaN	NaN	NaN	NaN	NaN
NaN	NaN	NaN	NaN	NaN	NaN	NaN	NaN	NaN	NaN	NaN	NaN	NaN	NaN	NaN	NaN	NaN	NaN	NaN	NaN	NaN	NaN	NaN	NaN	NaN	NaN	NaN	NaN	NaN	NaN	NaN	NaN	NaN	NaN	NaN	NaN	NaN	NaN	NaN	NaN	NaN	NaN	NaN	NaN	NaN	NaN	NaN	NaN	NaN	NaN
NaN	NaN	NaN	NaN	NaN	NaN	NaN	NaN	NaN	NaN	NaN	NaN	NaN	NaN	NaN	NaN	NaN	NaN	NaN	NaN	NaN	NaN	NaN	NaN	NaN	NaN	NaN	NaN	NaN	NaN	NaN	NaN	NaN	NaN	NaN	NaN	NaN	NaN	NaN	NaN	NaN	NaN	NaN	NaN	NaN	NaN	NaN	NaN	NaN	NaN
NaN	NaN	NaN	NaN	NaN	NaN	NaN	NaN	NaN	NaN	NaN	NaN	NaN	NaN	NaN	NaN	NaN	NaN	NaN	NaN	NaN	NaN	NaN	NaN	NaN	NaN	NaN	NaN	NaN	NaN	NaN	NaN	NaN	NaN	NaN	NaN	NaN	NaN	NaN	NaN	NaN	NaN	NaN	NaN	NaN	NaN	NaN	NaN	NaN	NaN
NaN	NaN	NaN	NaN	NaN	NaN	NaN	NaN	NaN	NaN	NaN	NaN	NaN	NaN	NaN	NaN	NaN	NaN	NaN	NaN	NaN	NaN	NaN	NaN	NaN	NaN	NaN	NaN	NaN	NaN	NaN	NaN	NaN	NaN	NaN	NaN	NaN	NaN	NaN	NaN	NaN	NaN	NaN	NaN	NaN	NaN	NaN	NaN	NaN	NaN
NaN	NaN	NaN	NaN	NaN	NaN	NaN	NaN	NaN	NaN	NaN	NaN	NaN	NaN	NaN	NaN	NaN	NaN	NaN	NaN	NaN	NaN	NaN	NaN	NaN	NaN	NaN	NaN	NaN	NaN	NaN	NaN	NaN	NaN	NaN	NaN	NaN	NaN	NaN	NaN	NaN	NaN	NaN	NaN	NaN	NaN	NaN	NaN	NaN	NaN
NaN	NaN	NaN	NaN	NaN	NaN	NaN	NaN	NaN	NaN	NaN	NaN	NaN	NaN	NaN	NaN	NaN	NaN	NaN	NaN	NaN	NaN	NaN	NaN	NaN	NaN	NaN	NaN	NaN	NaN	NaN	NaN	NaN	NaN	NaN	NaN	NaN	NaN	NaN	NaN	NaN	NaN	NaN	NaN	NaN	NaN	NaN	NaN	NaN	NaN
NaN	NaN	NaN	NaN	NaN	NaN	NaN	NaN	NaN	NaN	NaN	NaN	NaN	NaN	NaN	NaN	NaN	NaN	NaN	NaN	NaN	NaN	NaN	NaN	NaN	NaN	NaN	NaN	NaN	NaN	NaN	NaN	NaN	NaN	NaN	NaN	NaN	NaN	NaN	NaN	NaN	NaN	NaN	NaN	NaN	NaN	NaN	NaN	NaN	NaN
NaN	NaN	NaN	NaN	NaN	NaN	NaN	NaN	NaN	NaN	NaN	NaN	NaN	NaN	NaN	NaN	NaN	NaN	NaN	NaN	NaN	NaN	NaN	NaN	NaN	NaN	NaN	NaN	NaN	NaN	NaN	NaN	NaN	NaN	NaN	NaN	NaN	NaN	NaN	NaN	NaN	NaN	NaN	NaN	NaN	NaN	NaN	NaN	NaN	NaN
NaN	NaN	NaN	NaN	NaN	NaN	NaN	NaN	NaN	NaN	NaN	NaN	NaN	NaN	NaN	NaN	NaN	NaN	NaN	NaN	NaN	NaN	-39.3094004531312	-18.2649892755703	NaN	NaN	NaN	NaN	NaN	NaN	NaN	NaN	NaN	NaN	NaN	NaN	NaN	NaN	NaN	NaN	NaN	NaN	NaN	NaN	NaN	NaN	NaN	NaN	NaN	NaN
NaN	NaN	NaN	NaN	NaN	NaN	NaN	NaN	NaN	NaN	NaN	NaN	NaN	NaN	NaN	NaN	NaN	NaN	NaN	NaN	NaN	NaN	-39.3542703169702	-18.1276209301776	NaN	NaN	NaN	NaN	NaN	NaN	NaN	NaN	NaN	NaN	NaN	NaN	NaN	NaN	NaN	NaN	NaN	NaN	NaN	NaN	NaN	NaN	NaN	NaN	NaN	NaN
NaN	NaN	NaN	NaN	NaN	NaN	NaN	NaN	NaN	NaN	NaN	NaN	NaN	NaN	NaN	NaN	NaN	NaN	NaN	NaN	NaN	NaN	-38.185337609898	-18.5826073165927	NaN	NaN	NaN	NaN	NaN	NaN	NaN	NaN	NaN	NaN	NaN	NaN	NaN	NaN	NaN	NaN	NaN	NaN	NaN	NaN	NaN	NaN	NaN	NaN	NaN	NaN
NaN	NaN	NaN	NaN	NaN	NaN	NaN	NaN	NaN	NaN	NaN	NaN	NaN	NaN	NaN	NaN	NaN	NaN	NaN	NaN	NaN	NaN	-39.677065896883	-18.5817191882875	NaN	NaN	NaN	NaN	NaN	NaN	NaN	NaN	NaN	NaN	NaN	NaN	NaN	NaN	NaN	NaN	NaN	NaN	NaN	NaN	NaN	NaN	NaN	NaN	NaN	NaN
NaN	NaN	NaN	NaN	NaN	NaN	NaN	NaN	NaN	NaN	NaN	NaN	NaN	NaN	NaN	NaN	NaN	NaN	NaN	NaN	NaN	NaN	-39.496707269383	-18.1176945498466	NaN	NaN	NaN	NaN	NaN	NaN	NaN	NaN	NaN	NaN	NaN	NaN	NaN	NaN	NaN	NaN	NaN	NaN	NaN	NaN	NaN	NaN	NaN	NaN	NaN	NaN
NaN	NaN	NaN	NaN	NaN	NaN	NaN	NaN	NaN	NaN	NaN	NaN	NaN	NaN	NaN	NaN	NaN	NaN	NaN	NaN	NaN	NaN	-38.3203409762503	-18.5626231538871	NaN	NaN	NaN	NaN	NaN	NaN	NaN	NaN	NaN	NaN	NaN	NaN	NaN	NaN	NaN	NaN	NaN	NaN	NaN	NaN	NaN	NaN	NaN	NaN	NaN	NaN
NaN	NaN	NaN	NaN	NaN	NaN	NaN	NaN	NaN	NaN	NaN	NaN	NaN	NaN	NaN	NaN	NaN	NaN	NaN	NaN	NaN	NaN	-38.412380599675	-18.4128850469694	NaN	NaN	NaN	NaN	NaN	NaN	NaN	NaN	NaN	NaN	NaN	NaN	NaN	NaN	NaN	NaN	NaN	NaN	NaN	NaN	NaN	NaN	NaN	NaN	NaN	NaN
NaN	NaN	NaN	NaN	NaN	NaN	NaN	NaN	NaN	NaN	NaN	NaN	NaN	NaN	NaN	NaN	NaN	NaN	NaN	NaN	NaN	NaN	-38.0432233575985	-18.6222162792084	NaN	NaN	NaN	NaN	NaN	NaN	NaN	NaN	NaN	NaN	NaN	NaN	NaN	NaN	NaN	NaN	NaN	NaN	NaN	NaN	NaN	NaN	NaN	NaN	NaN	NaN
NaN	NaN	NaN	NaN	NaN	NaN	NaN	NaN	NaN	NaN	NaN	NaN	NaN	NaN	NaN	NaN	NaN	NaN	NaN	NaN	NaN	NaN	-36.7123681079802	-17.7568897568494	NaN	NaN	NaN	NaN	NaN	NaN	NaN	NaN	NaN	NaN	NaN	NaN	NaN	NaN	NaN	NaN	NaN	NaN	NaN	NaN	NaN	NaN	NaN	NaN	NaN	NaN
NaN	NaN	NaN	NaN	NaN	NaN	NaN	NaN	NaN	NaN	NaN	NaN	NaN	NaN	NaN	NaN	NaN	NaN	NaN	NaN	NaN	NaN	-38.7378657110642	-17.7593294205934	NaN	NaN	NaN	NaN	NaN	NaN	NaN	NaN	NaN	NaN	NaN	NaN	NaN	NaN	NaN	NaN	NaN	NaN	NaN	NaN	NaN	NaN	NaN	NaN	NaN	NaN
NaN	NaN	NaN	NaN	NaN	NaN	NaN	NaN	NaN	NaN	NaN	NaN	NaN	NaN	NaN	NaN	NaN	NaN	NaN	NaN	NaN	NaN	-38.5838877588307	-17.8145575774111	NaN	NaN	NaN	NaN	NaN	NaN	NaN	NaN	NaN	NaN	NaN	NaN	NaN	NaN	NaN	NaN	NaN	NaN	NaN	NaN	NaN	NaN	NaN	NaN	NaN	NaN
NaN	NaN	NaN	NaN	NaN	NaN	NaN	NaN	NaN	NaN	NaN	NaN	NaN	NaN	NaN	NaN	NaN	NaN	NaN	NaN	NaN	NaN	-37.2934217271632	-18.492048374336	NaN	NaN	NaN	NaN	NaN	NaN	NaN	NaN	NaN	NaN	NaN	NaN	NaN	NaN	NaN	NaN	NaN	NaN	NaN	NaN	NaN	NaN	NaN	NaN	NaN	NaN
NaN	NaN	NaN	NaN	NaN	NaN	NaN	NaN	NaN	NaN	NaN	NaN	NaN	NaN	NaN	NaN	NaN	NaN	NaN	NaN	NaN	NaN	-37.770115991502	-18.0109638844309	NaN	NaN	NaN	NaN	NaN	NaN	NaN	NaN	NaN	NaN	NaN	NaN	NaN	NaN	NaN	NaN	NaN	NaN	NaN	NaN	NaN	NaN	NaN	NaN	NaN	NaN
NaN	NaN	NaN	NaN	NaN	NaN	NaN	NaN	NaN	NaN	NaN	NaN	NaN	NaN	NaN	NaN	NaN	NaN	NaN	NaN	NaN	NaN	-38.3147964101173	-18.1902127971206	NaN	NaN	NaN	NaN	NaN	NaN	NaN	NaN	NaN	NaN	NaN	NaN	NaN	NaN	NaN	NaN	NaN	NaN	NaN	NaN	NaN	NaN	NaN	NaN	NaN	NaN
NaN	NaN	NaN	NaN	NaN	NaN	NaN	NaN	NaN	NaN	NaN	NaN	NaN	NaN	NaN	NaN	NaN	NaN	NaN	NaN	NaN	NaN	-38.0999291056101	-18.4712243088298	NaN	NaN	NaN	NaN	NaN	NaN	NaN	NaN	NaN	NaN	NaN	NaN	NaN	NaN	NaN	NaN	NaN	NaN	NaN	NaN	NaN	NaN	NaN	NaN	NaN	NaN
NaN	NaN	NaN	NaN	NaN	NaN	NaN	NaN	NaN	NaN	NaN	NaN	NaN	NaN	NaN	NaN	NaN	NaN	NaN	NaN	NaN	NaN	NaN	-18.3220133767699	NaN	NaN	NaN	NaN	NaN	NaN	NaN	NaN	NaN	NaN	NaN	NaN	NaN	NaN	NaN	NaN	NaN	NaN	NaN	NaN	NaN	NaN	NaN	NaN	NaN	NaN
NaN	NaN	NaN	NaN	NaN	NaN	NaN	NaN	NaN	NaN	NaN	NaN	NaN	NaN	NaN	NaN	NaN	NaN	NaN	NaN	NaN	NaN	-38.3925021066568	-18.4672258056434	NaN	NaN	NaN	NaN	NaN	NaN	NaN	NaN	NaN	NaN	NaN	NaN	NaN	NaN	NaN	NaN	NaN	NaN	NaN	NaN	NaN	NaN	NaN	NaN	NaN	NaN
NaN	NaN	NaN	NaN	NaN	NaN	NaN	NaN	NaN	NaN	NaN	NaN	NaN	NaN	NaN	NaN	NaN	NaN	NaN	NaN	NaN	NaN	-38.3141416413071	-18.3199548718817	NaN	NaN	NaN	NaN	NaN	NaN	NaN	NaN	NaN	NaN	NaN	NaN	NaN	NaN	NaN	NaN	NaN	NaN	NaN	NaN	NaN	NaN	NaN	NaN	NaN	NaN
NaN	NaN	NaN	NaN	NaN	NaN	NaN	NaN	NaN	NaN	NaN	NaN	NaN	NaN	NaN	NaN	NaN	NaN	NaN	NaN	NaN	NaN	-38.9393229238419	-21.4300026974205	-30.2529960324067	NaN	NaN	NaN	NaN	NaN	NaN	NaN	NaN	NaN	NaN	NaN	NaN	NaN	NaN	NaN	NaN	NaN	NaN	NaN	NaN	NaN	NaN	NaN	NaN	NaN
NaN	NaN	NaN	NaN	NaN	NaN	NaN	NaN	NaN	NaN	NaN	NaN	NaN	NaN	NaN	NaN	NaN	NaN	NaN	NaN	NaN	NaN	-34.9356958894325	-21.9640346067559	-31.9390987841441	NaN	NaN	NaN	NaN	NaN	NaN	NaN	NaN	NaN	NaN	NaN	NaN	NaN	NaN	NaN	NaN	NaN	NaN	NaN	NaN	NaN	NaN	NaN	NaN	NaN
NaN	NaN	NaN	NaN	NaN	NaN	NaN	NaN	NaN	NaN	NaN	NaN	NaN	NaN	NaN	NaN	NaN	NaN	NaN	NaN	NaN	NaN	-35.0992304975129	-21.8620435490185	-30.827415659966	NaN	NaN	NaN	NaN	NaN	NaN	NaN	NaN	NaN	NaN	NaN	NaN	NaN	NaN	NaN	NaN	NaN	NaN	NaN	NaN	NaN	NaN	NaN	NaN	NaN
NaN	NaN	NaN	NaN	NaN	NaN	NaN	NaN	NaN	NaN	NaN	NaN	NaN	NaN	NaN	NaN	NaN	NaN	NaN	NaN	NaN	NaN	NaN	-21.4853641325241	NaN	NaN	NaN	NaN	NaN	NaN	NaN	NaN	NaN	NaN	NaN	NaN	NaN	NaN	NaN	NaN	NaN	NaN	NaN	NaN	NaN	NaN	NaN	NaN	NaN	NaN
NaN	NaN	NaN	NaN	NaN	NaN	NaN	NaN	NaN	NaN	NaN	NaN	NaN	NaN	NaN	NaN	NaN	NaN	NaN	NaN	NaN	NaN	-32.6297327395257	-20.3225507263147	-27.9836606348865	NaN	NaN	NaN	NaN	NaN	NaN	NaN	NaN	NaN	NaN	NaN	NaN	NaN	NaN	NaN	NaN	NaN	NaN	NaN	NaN	NaN	NaN	NaN	NaN	NaN
NaN	NaN	NaN	NaN	NaN	NaN	NaN	NaN	NaN	NaN	NaN	NaN	NaN	NaN	NaN	NaN	NaN	NaN	NaN	NaN	NaN	NaN	-32.7817899267905	-19.746887051754	-27.3342864558092	NaN	NaN	NaN	NaN	NaN	NaN	NaN	NaN	NaN	NaN	NaN	NaN	NaN	NaN	NaN	NaN	NaN	NaN	NaN	NaN	NaN	NaN	NaN	NaN	NaN
NaN	NaN	NaN	NaN	NaN	NaN	NaN	NaN	NaN	NaN	NaN	NaN	NaN	NaN	NaN	NaN	NaN	NaN	NaN	NaN	NaN	NaN	-31.8609274421811	-19.3359824689906	NaN	NaN	NaN	NaN	NaN	NaN	NaN	NaN	NaN	NaN	NaN	NaN	NaN	NaN	NaN	NaN	NaN	NaN	NaN	NaN	NaN	NaN	NaN	NaN	NaN	NaN
NaN	NaN	NaN	NaN	NaN	NaN	NaN	NaN	NaN	NaN	NaN	NaN	NaN	NaN	NaN	NaN	NaN	NaN	NaN	NaN	NaN	NaN	-32.447485807932	-19.7600330167515	-27.1696920967738	NaN	NaN	NaN	NaN	NaN	NaN	NaN	NaN	NaN	NaN	NaN	NaN	NaN	NaN	NaN	NaN	NaN	NaN	NaN	NaN	NaN	NaN	NaN	NaN	NaN
NaN	NaN	NaN	NaN	NaN	NaN	NaN	NaN	NaN	NaN	NaN	NaN	NaN	NaN	NaN	NaN	NaN	NaN	NaN	NaN	NaN	NaN	-31.3243691021143	-20.1494970269021	-27.5350806845966	NaN	NaN	NaN	NaN	NaN	NaN	NaN	NaN	NaN	NaN	NaN	NaN	NaN	NaN	NaN	NaN	NaN	NaN	NaN	NaN	NaN	NaN	NaN	NaN	NaN
NaN	NaN	NaN	NaN	NaN	NaN	NaN	NaN	NaN	NaN	NaN	NaN	NaN	NaN	NaN	NaN	NaN	NaN	NaN	NaN	NaN	NaN	-32.3059802199815	-20.3070282376213	-27.3734964850124	NaN	NaN	NaN	NaN	NaN	NaN	NaN	NaN	NaN	NaN	NaN	NaN	NaN	NaN	NaN	NaN	NaN	NaN	NaN	NaN	NaN	NaN	NaN	NaN	NaN
NaN	NaN	NaN	NaN	NaN	NaN	NaN	NaN	NaN	NaN	NaN	NaN	NaN	NaN	NaN	NaN	NaN	NaN	NaN	NaN	NaN	NaN	-31.6482044254974	-19.4120688333875	-27.6857786744246	NaN	NaN	NaN	NaN	NaN	NaN	NaN	NaN	NaN	NaN	NaN	NaN	NaN	NaN	NaN	NaN	NaN	NaN	NaN	NaN	NaN	NaN	NaN	NaN	NaN
NaN	NaN	NaN	NaN	NaN	NaN	NaN	NaN	NaN	NaN	NaN	NaN	NaN	NaN	NaN	NaN	NaN	NaN	NaN	NaN	NaN	NaN	-32.134402445957	-19.5745339570714	-27.0172302326656	NaN	NaN	NaN	NaN	NaN	NaN	NaN	NaN	NaN	NaN	NaN	NaN	NaN	NaN	NaN	NaN	NaN	NaN	NaN	NaN	NaN	NaN	NaN	NaN	NaN
NaN	NaN	NaN	NaN	NaN	NaN	NaN	NaN	NaN	NaN	NaN	NaN	NaN	NaN	NaN	NaN	NaN	NaN	NaN	NaN	NaN	NaN	-31.9998485696415	-19.9998401012457	-27.7213977577673	NaN	NaN	NaN	NaN	NaN	NaN	NaN	NaN	NaN	NaN	NaN	NaN	NaN	NaN	NaN	NaN	NaN	NaN	NaN	NaN	NaN	NaN	NaN	NaN	NaN
NaN	NaN	NaN	NaN	NaN	NaN	NaN	NaN	NaN	NaN	NaN	NaN	NaN	NaN	NaN	NaN	NaN	NaN	NaN	NaN	NaN	NaN	-31.8629700808844	-20.1047961113644	-27.1396498467185	NaN	NaN	NaN	NaN	NaN	NaN	NaN	NaN	NaN	NaN	NaN	NaN	NaN	NaN	NaN	NaN	NaN	NaN	NaN	NaN	NaN	NaN	NaN	NaN	NaN
NaN	NaN	NaN	NaN	NaN	NaN	NaN	NaN	NaN	NaN	NaN	NaN	NaN	NaN	NaN	NaN	NaN	NaN	NaN	NaN	NaN	NaN	-31.5254524456558	-18.3197715919062	-27.4479402834504	NaN	NaN	NaN	NaN	NaN	NaN	NaN	NaN	NaN	NaN	NaN	NaN	NaN	NaN	NaN	NaN	NaN	NaN	NaN	NaN	NaN	NaN	NaN	NaN	NaN
NaN	NaN	NaN	NaN	NaN	NaN	NaN	NaN	NaN	NaN	NaN	NaN	NaN	NaN	NaN	NaN	NaN	NaN	NaN	NaN	NaN	NaN	-31.401014542716	-19.7081600247554	-27.5568467730129	NaN	NaN	NaN	NaN	NaN	NaN	NaN	NaN	NaN	NaN	NaN	NaN	NaN	NaN	NaN	NaN	NaN	NaN	NaN	NaN	NaN	NaN	NaN	NaN	NaN
NaN	NaN	NaN	NaN	NaN	NaN	NaN	NaN	NaN	NaN	NaN	NaN	NaN	NaN	NaN	NaN	NaN	NaN	NaN	NaN	NaN	NaN	-32.2045372800564	-19.789984273108	-27.8386311221829	NaN	NaN	NaN	NaN	NaN	NaN	NaN	NaN	NaN	NaN	NaN	NaN	NaN	NaN	NaN	NaN	NaN	NaN	NaN	NaN	NaN	NaN	NaN	NaN	NaN
NaN	NaN	NaN	NaN	NaN	NaN	NaN	NaN	NaN	NaN	NaN	NaN	NaN	NaN	NaN	NaN	NaN	NaN	NaN	NaN	NaN	NaN	-31.5366946293629	-20.0193932421151	-27.9982709960153	NaN	NaN	NaN	NaN	NaN	NaN	NaN	NaN	NaN	NaN	NaN	NaN	NaN	NaN	NaN	NaN	NaN	NaN	NaN	NaN	NaN	NaN	NaN	NaN	NaN
NaN	NaN	NaN	NaN	NaN	NaN	NaN	NaN	NaN	NaN	NaN	NaN	NaN	NaN	NaN	NaN	NaN	NaN	NaN	NaN	NaN	NaN	-31.5966546345433	-20.2470060242357	-27.7027314006287	NaN	NaN	NaN	NaN	NaN	NaN	NaN	NaN	NaN	NaN	NaN	NaN	NaN	NaN	NaN	NaN	NaN	NaN	NaN	NaN	NaN	NaN	NaN	NaN	NaN
NaN	NaN	NaN	NaN	NaN	NaN	NaN	NaN	NaN	NaN	NaN	NaN	NaN	NaN	NaN	NaN	NaN	NaN	NaN	NaN	NaN	NaN	-31.5985841327111	-20.5741273377766	-28.121306045358	NaN	NaN	NaN	NaN	NaN	NaN	NaN	NaN	NaN	NaN	NaN	NaN	NaN	NaN	NaN	NaN	NaN	NaN	NaN	NaN	NaN	NaN	NaN	NaN	NaN
NaN	NaN	NaN	NaN	NaN	NaN	NaN	NaN	NaN	NaN	NaN	NaN	NaN	NaN	NaN	NaN	NaN	NaN	NaN	NaN	NaN	NaN	-31.36795178598	-20.2716316665013	-27.8028520813069	NaN	NaN	NaN	NaN	NaN	NaN	NaN	NaN	NaN	NaN	NaN	NaN	NaN	NaN	NaN	NaN	NaN	NaN	NaN	NaN	NaN	NaN	NaN	NaN	NaN
NaN	NaN	NaN	NaN	NaN	NaN	NaN	NaN	NaN	NaN	NaN	NaN	NaN	NaN	NaN	NaN	NaN	NaN	NaN	NaN	NaN	NaN	-31.5027208248813	-20.4084460254677	-28.0328626751179	NaN	NaN	NaN	NaN	NaN	NaN	NaN	NaN	NaN	NaN	NaN	NaN	NaN	NaN	NaN	NaN	NaN	NaN	NaN	NaN	NaN	NaN	NaN	NaN	NaN
NaN	NaN	NaN	NaN	NaN	NaN	NaN	NaN	NaN	NaN	NaN	NaN	NaN	NaN	NaN	NaN	NaN	NaN	NaN	NaN	NaN	NaN	-31.2890152109164	-19.780003662962	-28.0746209689568	NaN	NaN	NaN	NaN	NaN	NaN	NaN	NaN	NaN	NaN	NaN	NaN	NaN	NaN	NaN	NaN	NaN	NaN	NaN	NaN	NaN	NaN	NaN	NaN	NaN
NaN	NaN	NaN	NaN	NaN	NaN	NaN	NaN	NaN	NaN	NaN	NaN	NaN	NaN	NaN	NaN	NaN	NaN	NaN	NaN	NaN	NaN	-31.4397199246306	-20.2510751921714	-28.1623833508726	NaN	NaN	NaN	NaN	NaN	NaN	NaN	NaN	NaN	NaN	NaN	NaN	NaN	NaN	NaN	NaN	NaN	NaN	NaN	NaN	NaN	NaN	NaN	NaN	NaN
NaN	NaN	NaN	NaN	NaN	NaN	NaN	NaN	NaN	NaN	NaN	NaN	NaN	NaN	NaN	NaN	NaN	NaN	NaN	NaN	NaN	NaN	-31.3325644409653	-20.3485350761952	-27.7827233644973	NaN	NaN	NaN	NaN	NaN	NaN	NaN	NaN	NaN	NaN	NaN	NaN	NaN	NaN	NaN	NaN	NaN	NaN	NaN	NaN	NaN	NaN	NaN	NaN	NaN
NaN	NaN	NaN	NaN	NaN	NaN	NaN	NaN	NaN	NaN	NaN	NaN	NaN	NaN	NaN	NaN	NaN	NaN	NaN	NaN	NaN	NaN	-31.3049914876025	-20.39970267561	-28.3478873287699	NaN	NaN	NaN	NaN	NaN	NaN	NaN	NaN	NaN	NaN	NaN	NaN	NaN	NaN	NaN	NaN	NaN	NaN	NaN	NaN	NaN	NaN	NaN	NaN	NaN
NaN	NaN	NaN	NaN	NaN	NaN	NaN	NaN	NaN	NaN	NaN	NaN	NaN	NaN	NaN	NaN	NaN	NaN	NaN	NaN	NaN	NaN	-31.3672050520638	-20.5096930512029	-28.3016718523018	NaN	NaN	NaN	NaN	NaN	NaN	NaN	NaN	NaN	NaN	NaN	NaN	NaN	NaN	NaN	NaN	NaN	NaN	NaN	NaN	NaN	NaN	NaN	NaN	NaN
NaN	NaN	NaN	NaN	NaN	NaN	NaN	NaN	NaN	NaN	NaN	NaN	NaN	NaN	NaN	NaN	NaN	NaN	NaN	NaN	NaN	NaN	-31.6366377588307	-20.7285303606639	-28.3285870137105	NaN	NaN	NaN	NaN	NaN	NaN	NaN	NaN	NaN	NaN	NaN	NaN	NaN	NaN	NaN	NaN	NaN	NaN	NaN	NaN	NaN	NaN	NaN	NaN	NaN
-6.93674367981745	NaN	NaN	NaN	NaN	NaN	NaN	NaN	NaN	NaN	NaN	NaN	NaN	NaN	NaN	NaN	NaN	NaN	NaN	NaN	NaN	NaN	-31.3600456466484	-20.6752718440595	-28.4083537938403	NaN	NaN	NaN	NaN	NaN	NaN	NaN	NaN	NaN	NaN	NaN	NaN	NaN	NaN	NaN	NaN	NaN	NaN	NaN	NaN	NaN	NaN	NaN	NaN	NaN
-6.62998321040702	NaN	NaN	NaN	NaN	NaN	NaN	NaN	NaN	NaN	NaN	NaN	NaN	NaN	NaN	NaN	NaN	NaN	NaN	NaN	NaN	NaN	-32.2728352271851	-20.8940590414895	-28.2405790183002	NaN	NaN	NaN	NaN	NaN	NaN	NaN	NaN	NaN	NaN	NaN	NaN	NaN	NaN	NaN	NaN	NaN	NaN	NaN	NaN	NaN	NaN	NaN	NaN	NaN
NaN	NaN	NaN	NaN	NaN	NaN	NaN	NaN	NaN	NaN	NaN	NaN	NaN	NaN	NaN	NaN	NaN	NaN	NaN	NaN	NaN	NaN	-31.2488280908051	-20.7225473676045	-28.1309763845051	NaN	NaN	NaN	NaN	NaN	NaN	NaN	NaN	NaN	NaN	NaN	NaN	NaN	NaN	NaN	NaN	NaN	NaN	NaN	NaN	NaN	NaN	NaN	NaN	NaN
-6.77352967788771	NaN	NaN	NaN	NaN	NaN	NaN	NaN	NaN	NaN	NaN	NaN	NaN	NaN	NaN	NaN	NaN	NaN	NaN	NaN	NaN	NaN	-31.0136617142624	-20.538239803099	-28.2727267022957	NaN	NaN	NaN	NaN	NaN	NaN	NaN	NaN	NaN	NaN	NaN	NaN	NaN	NaN	NaN	NaN	NaN	NaN	NaN	NaN	NaN	NaN	NaN	NaN	NaN
-6.65221579036688	NaN	NaN	NaN	NaN	NaN	NaN	NaN	NaN	NaN	NaN	NaN	NaN	NaN	NaN	NaN	NaN	NaN	NaN	NaN	NaN	NaN	-30.3938422281044	-20.6791310549318	-28.2765660266161	NaN	NaN	NaN	NaN	NaN	NaN	NaN	NaN	NaN	NaN	NaN	NaN	NaN	NaN	NaN	NaN	NaN	NaN	NaN	NaN	NaN	NaN	NaN	NaN	NaN
-6.38735042603541	NaN	NaN	NaN	NaN	NaN	NaN	NaN	NaN	NaN	NaN	NaN	NaN	NaN	NaN	NaN	NaN	NaN	NaN	NaN	NaN	NaN	-30.4646978711902	-21.1261644888772	-28.2161182272587	-19.1064904344988	NaN	NaN	NaN	NaN	NaN	NaN	NaN	NaN	NaN	NaN	NaN	NaN	NaN	NaN	NaN	NaN	NaN	NaN	NaN	NaN	NaN	NaN	NaN	NaN
-6.81683578285083	NaN	NaN	NaN	NaN	NaN	NaN	NaN	NaN	NaN	NaN	NaN	NaN	NaN	NaN	NaN	NaN	NaN	NaN	NaN	NaN	NaN	-31.01734418274	-20.9926548719646	-28.7643614727739	-19.5148922651425	NaN	NaN	NaN	NaN	NaN	NaN	NaN	NaN	NaN	NaN	NaN	NaN	NaN	NaN	NaN	NaN	NaN	NaN	NaN	NaN	NaN	NaN	NaN	NaN
-7.1022847473463	NaN	NaN	NaN	NaN	NaN	NaN	NaN	NaN	NaN	NaN	NaN	NaN	NaN	NaN	NaN	NaN	NaN	NaN	NaN	NaN	NaN	-31.1634024882896	-20.7485723770777	-28.6317862322495	-19.8931156495206	NaN	NaN	NaN	NaN	NaN	NaN	NaN	NaN	NaN	NaN	NaN	NaN	NaN	NaN	NaN	NaN	NaN	NaN	NaN	NaN	NaN	NaN	NaN	NaN
-7.09925138145282	NaN	NaN	NaN	NaN	NaN	NaN	NaN	NaN	NaN	NaN	NaN	NaN	NaN	NaN	NaN	NaN	NaN	NaN	NaN	NaN	NaN	-31.5435049184653	-21.0624002781713	-28.8681274135685	-19.6976846555478	NaN	NaN	NaN	NaN	NaN	NaN	NaN	NaN	NaN	NaN	NaN	NaN	NaN	NaN	NaN	NaN	NaN	NaN	NaN	NaN	NaN	NaN	NaN	NaN
-6.45823073635224	NaN	NaN	NaN	NaN	NaN	NaN	NaN	NaN	NaN	NaN	NaN	NaN	NaN	NaN	NaN	NaN	NaN	NaN	NaN	NaN	NaN	-31.7716594816771	-20.8962516194133	-28.8046834043635	-19.7330154217936	NaN	NaN	NaN	NaN	NaN	NaN	NaN	NaN	NaN	NaN	NaN	NaN	NaN	NaN	NaN	NaN	NaN	NaN	NaN	NaN	NaN	NaN	NaN	NaN
-6.34833210725994	NaN	NaN	NaN	NaN	NaN	NaN	NaN	NaN	NaN	NaN	NaN	NaN	NaN	NaN	NaN	NaN	NaN	NaN	NaN	NaN	NaN	-31.9576008086841	-20.9318197680838	-28.5551805710892	-19.7648069259579	NaN	NaN	NaN	NaN	NaN	NaN	NaN	NaN	NaN	NaN	NaN	NaN	NaN	NaN	NaN	NaN	NaN	NaN	NaN	NaN	NaN	NaN	NaN	NaN
-6.10489181102896	NaN	NaN	NaN	NaN	NaN	NaN	NaN	NaN	NaN	NaN	NaN	NaN	NaN	NaN	NaN	NaN	NaN	NaN	NaN	NaN	NaN	-31.7388752772945	-20.746095596256	-28.3405630503047	-20.0617927766032	NaN	NaN	NaN	NaN	NaN	NaN	NaN	NaN	NaN	NaN	NaN	NaN	NaN	NaN	NaN	NaN	NaN	NaN	NaN	NaN	NaN	NaN	NaN	NaN
-5.98093862641189	NaN	NaN	NaN	NaN	NaN	NaN	NaN	NaN	NaN	NaN	NaN	NaN	NaN	NaN	NaN	NaN	NaN	NaN	NaN	NaN	NaN	-31.2513907000072	-20.7612383495797	-28.1740009299953	-19.9588714258297	NaN	NaN	NaN	NaN	NaN	NaN	NaN	NaN	NaN	NaN	NaN	NaN	NaN	NaN	NaN	NaN	NaN	NaN	NaN	NaN	NaN	NaN	NaN	NaN
-5.8976576839251	NaN	NaN	NaN	NaN	NaN	NaN	NaN	NaN	NaN	NaN	NaN	NaN	NaN	NaN	NaN	NaN	NaN	NaN	NaN	NaN	NaN	-31.1337374224539	-20.6781806689977	-27.8513939376086	-19.8523621979367	NaN	NaN	NaN	NaN	NaN	NaN	NaN	NaN	NaN	NaN	NaN	NaN	NaN	NaN	NaN	NaN	NaN	NaN	NaN	NaN	NaN	NaN	NaN	NaN
-6.08049535229667	NaN	NaN	NaN	NaN	NaN	NaN	NaN	NaN	NaN	NaN	NaN	NaN	NaN	NaN	NaN	NaN	NaN	NaN	NaN	NaN	NaN	-31.2887732623912	-20.7095063629559	-27.7750806845966	-19.3878860314077	NaN	NaN	NaN	NaN	NaN	NaN	NaN	NaN	NaN	NaN	NaN	NaN	NaN	NaN	NaN	NaN	NaN	NaN	NaN	NaN	NaN	NaN	NaN	NaN
-5.97130931688309	NaN	NaN	NaN	NaN	NaN	NaN	NaN	NaN	NaN	NaN	NaN	NaN	NaN	NaN	NaN	NaN	NaN	NaN	NaN	NaN	NaN	-31.2098836802808	-20.4421094377744	-28.0659967781316	NaN	-21.5007601900332	-22.4514705461323	NaN	NaN	NaN	NaN	NaN	NaN	NaN	NaN	NaN	NaN	NaN	NaN	NaN	NaN	NaN	NaN	NaN	NaN	NaN	NaN	NaN	NaN
-6.07378537001131	NaN	NaN	NaN	NaN	NaN	NaN	NaN	NaN	NaN	NaN	NaN	NaN	NaN	NaN	NaN	NaN	NaN	NaN	NaN	NaN	NaN	NaN	NaN	NaN	-21.69038567621	-19.9130582054615	-20.4328314693749	-19.8032522816601	-25.7361409827774	-27.5394274240044	NaN	NaN	NaN	NaN	NaN	NaN	NaN	NaN	NaN	NaN	NaN	NaN	NaN	NaN	NaN	NaN	NaN	NaN	NaN
-6.2881750197953	NaN	NaN	NaN	NaN	NaN	NaN	NaN	NaN	NaN	NaN	NaN	NaN	NaN	NaN	NaN	NaN	NaN	NaN	NaN	NaN	NaN	-26.7597934706057	-22.8958468866761	-32.0325446402343	-21.6875989878436	-18.0882560331595	-18.7531725499075	-19.6213264084586	-26.9341128612988	-28.9058290955891	NaN	NaN	NaN	NaN	NaN	NaN	NaN	NaN	NaN	NaN	NaN	NaN	NaN	NaN	NaN	NaN	NaN	NaN	NaN
-6.41906907664285	NaN	NaN	NaN	NaN	NaN	NaN	NaN	NaN	NaN	NaN	NaN	NaN	NaN	NaN	NaN	NaN	NaN	NaN	NaN	NaN	NaN	-25.9191356061888	-23.0595702068342	-32.378998250838	-22.3169685983809	-17.6514184675296	-18.2010170419974	-19.6221598446853	-27.2955861530027	-29.6476326238515	NaN	NaN	NaN	NaN	NaN	NaN	NaN	NaN	NaN	NaN	NaN	NaN	NaN	NaN	NaN	NaN	NaN	NaN	NaN
-6.57981816649285	-3.39383000401768	-2.159155423387	NaN	NaN	NaN	NaN	NaN	NaN	NaN	NaN	NaN	NaN	NaN	NaN	NaN	NaN	NaN	NaN	NaN	NaN	NaN	-25.4741873508525	-22.6645871201534	-32.0218569752275	-22.0205735830236	-17.9811595724316	-18.5919398339972	-19.7574569136053	-26.6076147132434	-28.8619859233694	NaN	NaN	NaN	NaN	NaN	NaN	NaN	NaN	NaN	NaN	NaN	NaN	NaN	NaN	NaN	NaN	NaN	NaN	NaN
NaN	-4.56625735319501	-3.74254305123509	-1.99266467284717	-6.18954674662145	NaN	NaN	NaN	NaN	NaN	NaN	NaN	NaN	NaN	NaN	NaN	NaN	NaN	NaN	NaN	NaN	NaN	-24.7445307165772	-22.1764227006439	-31.3060864649434	-21.3483330142269	-18.5636625815794	-19.5492550409828	-19.5460413777864	-25.227820765338	-27.2966544465662	NaN	NaN	NaN	NaN	NaN	NaN	NaN	NaN	NaN	NaN	NaN	NaN	NaN	NaN	NaN	NaN	NaN	NaN	NaN
-12.4442486448366	-5.01385690667255	-4.24012248772807	-1.93933004513746	-5.65120910009097	-8.66426612903226	NaN	NaN	NaN	NaN	NaN	NaN	NaN	NaN	NaN	NaN	NaN	NaN	NaN	NaN	NaN	NaN	-23.3020644650621	-21.5137144259828	-30.0832852479325	-20.3389522874769	-18.3820720406581	-19.8875911545587	-18.2864498912574	-23.4094414494034	-25.1356681741598	NaN	NaN	NaN	NaN	NaN	NaN	NaN	NaN	NaN	NaN	NaN	NaN	NaN	NaN	NaN	NaN	NaN	NaN	NaN
-13.0642661071893	-5.45453348579905	-3.3038496562327	-2.04149819252743	-5.62261615907375	-8.31821481898859	NaN	NaN	NaN	NaN	NaN	NaN	NaN	NaN	NaN	NaN	NaN	NaN	NaN	NaN	NaN	NaN	-22.0424485472124	-20.3464250236592	-29.2565233075474	-19.7143204200713	-18.2057651161416	-19.9763654912883	-17.3762679295168	-22.0891174662337	-24.4522164395028	NaN	NaN	NaN	NaN	NaN	NaN	NaN	NaN	NaN	NaN	NaN	NaN	NaN	NaN	NaN	NaN	NaN	NaN	NaN
-12.8678466527671	-5.59814496103774	-2.86770600149238	-1.561194577362	-5.66971935379991	-8.3158338860416	NaN	NaN	NaN	NaN	NaN	NaN	NaN	NaN	NaN	NaN	NaN	NaN	NaN	NaN	NaN	NaN	-21.4153599886064	-20.3953429341069	-28.4102490991555	-19.4749072250273	-18.2925399133968	-19.7097822419672	-17.5709007647822	-21.7116406424292	-23.6076139285133	NaN	NaN	NaN	NaN	NaN	NaN	NaN	NaN	NaN	NaN	NaN	NaN	NaN	NaN	NaN	NaN	NaN	NaN	NaN
-11.8263178475376	-5.42968049582096	-1.69835836814919	-0.85042626633562	-4.119640798087	-8.37579106164681	NaN	NaN	NaN	NaN	NaN	NaN	NaN	NaN	NaN	NaN	NaN	NaN	NaN	NaN	NaN	NaN	-22.0587895836482	-20.2964190930473	-28.2204491056492	-19.55896514494	-18.1044247281346	-19.8555660501939	-17.8020812608488	-21.8311511268228	-24.2161771118566	NaN	NaN	NaN	NaN	NaN	NaN	NaN	NaN	NaN	NaN	NaN	NaN	NaN	NaN	NaN	NaN	NaN	NaN	NaN
-10.7278753119156	-4.13646749530688	-0.629291209039548	-0.34847211982626	NaN	-8.21791813908251	NaN	NaN	NaN	NaN	NaN	NaN	NaN	NaN	NaN	NaN	NaN	NaN	NaN	NaN	NaN	NaN	-22.8412366803406	-20.5495257898621	-28.2034955180347	-19.8668602717802	-18.7860834881774	-20.4903270298016	-18.2532910992176	-22.019301892975	-23.8472621403487	NaN	NaN	NaN	NaN	NaN	NaN	NaN	NaN	NaN	NaN	NaN	NaN	NaN	NaN	NaN	NaN	NaN	NaN	NaN
-9.98898990896017	-3.38224962665919	-0.233030683355759	-0.412708064306792	-2.73241356315157	-8.51561285290121	NaN	NaN	NaN	NaN	NaN	NaN	NaN	NaN	NaN	NaN	NaN	NaN	NaN	NaN	NaN	NaN	-23.2737881891233	-20.8586405994766	-28.3634516795375	-20.0062300792191	-19.3761099437278	-20.3480592267871	-18.7848228127852	-22.284685086946	-24.1960666651879	NaN	NaN	NaN	NaN	NaN	NaN	NaN	NaN	NaN	NaN	NaN	NaN	NaN	NaN	NaN	NaN	NaN	NaN	NaN
-9.96549909107286	-3.01770487581255	-0	-0.771881809843346	-2.59168443950307	-8.52056602362116	NaN	NaN	NaN	NaN	NaN	NaN	NaN	NaN	NaN	NaN	NaN	NaN	NaN	NaN	NaN	NaN	-24.1479013951943	-21.1975667337972	-28.9022886053886	-20.7899744507638	-19.7005160234329	-20.171969753463	-19.3508064612267	-23.0108324420791	-26.273108813037	NaN	NaN	NaN	NaN	NaN	NaN	NaN	NaN	NaN	NaN	NaN	NaN	NaN	NaN	NaN	NaN	NaN	NaN	NaN
-10.3114308337488	-2.95275210928083	-0.0401681033884418	-1.25397932157531	-2.66718567228411	-9.05344703114358	NaN	NaN	NaN	NaN	NaN	NaN	NaN	NaN	NaN	NaN	NaN	NaN	NaN	NaN	NaN	NaN	-25.1969770213036	-21.8749338431978	-29.8384334597612	-21.4375225380954	-20.0111432674021	-20.4268768863407	-19.5029344728077	-23.7203885341248	-25.7862637070733	NaN	NaN	NaN	NaN	NaN	NaN	NaN	NaN	NaN	NaN	NaN	NaN	NaN	NaN	NaN	NaN	NaN	NaN	NaN
-10.190023092826	-3.02874792842511	-0.241185062698084	-1.58802594575858	-2.80884550255452	-9.33347520831614	NaN	NaN	NaN	NaN	NaN	NaN	NaN	NaN	NaN	NaN	NaN	NaN	NaN	NaN	NaN	NaN	-25.2893392663684	-22.2397207621612	-30.2017024968592	-21.8937459193784	-20.2612573564918	-20.8430672139974	-20.0065997586893	-24.1888009484204	-25.8191549816863	NaN	NaN	NaN	NaN	NaN	NaN	NaN	NaN	NaN	NaN	NaN	NaN	NaN	NaN	NaN	NaN	NaN	NaN	NaN
-10.3532204606124	-2.87509951534068	-0.489844011745298	-1.58380433085175	-2.70540830748982	-9.4593811597071	NaN	NaN	NaN	NaN	NaN	NaN	NaN	NaN	NaN	NaN	NaN	NaN	NaN	NaN	NaN	NaN	-25.3472402493559	-22.0776522561408	-30.4623710071772	-21.6965271463903	-20.2347614995051	-20.782403731039	-20.1705384274578	-24.2307137666635	-26.0042940051912	NaN	NaN	NaN	NaN	NaN	NaN	NaN	NaN	NaN	NaN	NaN	NaN	NaN	NaN	NaN	NaN	NaN	NaN	NaN
-10.8457408665884	-3.45131943329807	-0.989992973945851	-2.04319929414932	-3.40263513211997	-9.57374900574459	NaN	NaN	NaN	NaN	NaN	NaN	NaN	NaN	NaN	NaN	NaN	NaN	NaN	NaN	NaN	NaN	-24.9450840016053	-22.2730566327371	-30.1627417015457	-21.7252575438124	-20.2497669330846	-20.9761354722152	-20.1068337163651	-24.2058961223602	-26.2121518231448	NaN	NaN	NaN	NaN	NaN	NaN	NaN	NaN	NaN	NaN	NaN	NaN	NaN	NaN	NaN	NaN	NaN	NaN	NaN
-10.6114402830637	-3.84943544853025	-1.3024149537204	-1.95460586603299	-3.43344649017685	-9.02664875354261	NaN	NaN	NaN	NaN	NaN	NaN	NaN	NaN	NaN	NaN	NaN	NaN	NaN	NaN	NaN	NaN	-24.9018738726678	-22.3048111249618	-30.2089183002184	-21.778905500923	-19.8879388228336	-20.9948773825511	-19.8882595738332	-24.2832130924634	-26.0533226663774	NaN	NaN	NaN	NaN	NaN	NaN	NaN	NaN	NaN	NaN	NaN	NaN	NaN	NaN	NaN	NaN	NaN	NaN	NaN
-10.9016124667483	-4.10564510335543	-1.84097941140042	-1.97954665139776	-3.80687488958111	-8.77047988169751	NaN	NaN	NaN	NaN	NaN	NaN	NaN	NaN	NaN	NaN	NaN	NaN	NaN	NaN	NaN	NaN	-24.9061854286791	-22.5829697169912	-30.1124589775365	-21.761580810728	-19.7489400447497	-20.9749397175653	-19.6670251633217	-24.0393972421584	-26.2958813006089	NaN	NaN	NaN	NaN	NaN	NaN	NaN	NaN	NaN	NaN	NaN	NaN	NaN	NaN	NaN	NaN	NaN	NaN	NaN
-10.9283408038156	-4.50851800401768	-1.93402548706645	-1.82412653564542	-3.73068174248673	-9.04059058002315	NaN	NaN	NaN	NaN	NaN	NaN	NaN	NaN	NaN	NaN	NaN	NaN	NaN	NaN	NaN	NaN	-25.0011946215758	-22.5961762674402	-30.4317883117152	-21.5722418714397	-19.6135900967029	-21.0055501325782	-19.7512388765979	-23.8134683734573	-26.0261876175841	NaN	NaN	NaN	NaN	NaN	NaN	NaN	NaN	NaN	NaN	NaN	NaN	NaN	NaN	NaN	NaN	NaN	NaN	NaN
-11.2004602977886	-4.60352750806954	-1.93324623606657	-1.94268400782825	-3.97545543685975	-9.20689703144569	NaN	NaN	NaN	NaN	NaN	NaN	NaN	NaN	NaN	NaN	NaN	NaN	NaN	NaN	NaN	NaN	-24.8264887392229	-22.5197884593988	-30.5676798204583	-21.7112134497776	-19.6811767144443	-21.120941411642	-19.851667796296	-23.8827506634473	-25.8169764503249	NaN	NaN	NaN	NaN	NaN	NaN	NaN	NaN	NaN	NaN	NaN	NaN	NaN	NaN	NaN	NaN	NaN	NaN	NaN
-11.1430543320404	-4.58075591262554	-1.98218990826263	-1.970230142068	-3.97728476632856	-9.17731722301535	NaN	NaN	NaN	NaN	NaN	NaN	NaN	NaN	NaN	NaN	NaN	NaN	NaN	NaN	NaN	NaN	-25.0899152172271	-22.8495848530397	-30.499149060665	-21.7622841018466	-19.7879458329513	-21.4551422611136	-19.9784573325353	-23.7831274190886	-25.9838180182694	NaN	NaN	NaN	NaN	NaN	NaN	NaN	NaN	NaN	NaN	NaN	NaN	NaN	NaN	NaN	NaN	NaN	NaN	NaN
-11.1775367717021	-4.64400129032473	-2.28724625340085	-1.73848224025942	-4.02723729752838	-9.08209468264822	NaN	NaN	NaN	NaN	NaN	NaN	NaN	NaN	NaN	NaN	NaN	NaN	NaN	NaN	NaN	NaN	-25.0981780303239	-22.912101451141	-30.5870345230311	-21.8946153298118	-19.794686897782	-21.4532554234492	-19.9965627890692	-23.6758184949794	-26.0785814456683	NaN	NaN	NaN	NaN	NaN	NaN	NaN	NaN	NaN	NaN	NaN	NaN	NaN	NaN	NaN	NaN	NaN	NaN	NaN
-11.1781409982639	-4.63126604116938	-2.17544883866918	-1.42335743710493	-4.22467933359336	-8.80633937358432	NaN	NaN	NaN	NaN	NaN	NaN	NaN	NaN	NaN	NaN	NaN	NaN	NaN	NaN	NaN	NaN	-25.2604286217749	-23.3889234110071	-30.7730855272116	-21.8620179264334	-19.9380098141188	-21.7901077888657	-20.3455699397449	-23.6221552993505	-26.1925904582249	NaN	NaN	NaN	NaN	NaN	NaN	NaN	NaN	NaN	NaN	NaN	NaN	NaN	NaN	NaN	NaN	NaN	NaN	NaN
-11.3791383753268	-4.68307223405284	-2.13561932008896	-1.57788361346195	-4.09123573458486	-8.71010649047804	NaN	NaN	NaN	NaN	NaN	NaN	NaN	NaN	NaN	NaN	NaN	NaN	NaN	NaN	NaN	NaN	-25.5656415324156	-23.633099851103	-31.0002181253549	-21.8698696948705	-20.1174373308877	-22.0119479536451	-20.5153135422743	-23.808720680386	-26.2574003362803	NaN	NaN	NaN	NaN	NaN	NaN	NaN	NaN	NaN	NaN	NaN	NaN	NaN	NaN	NaN	NaN	NaN	NaN	NaN
-11.3184501773697	-4.81428288537361	-2.45865908819363	-1.4799078536271	-4.20728338473143	-8.83282731293493	NaN	NaN	NaN	NaN	NaN	NaN	NaN	NaN	NaN	NaN	NaN	NaN	NaN	NaN	NaN	NaN	-25.4370377588307	-23.8149162912134	-31.1584097923489	-21.8291234196822	-20.4115894487277	-22.2572340564507	-20.5361978685172	-24.0193507361917	-26.4633505124629	NaN	NaN	NaN	NaN	NaN	NaN	NaN	NaN	NaN	NaN	NaN	NaN	NaN	NaN	NaN	NaN	NaN	NaN	NaN
-11.2911652405396	-4.87343456197446	-2.51493908764349	-1.54127538864892	-4.27817186727542	-8.93789153963761	NaN	NaN	NaN	NaN	NaN	NaN	NaN	NaN	NaN	NaN	NaN	NaN	NaN	NaN	NaN	NaN	-25.2494979697607	-23.7520916010967	-31.3447313563816	-22.153610817016	-20.418218589274	-22.4670471270777	-20.8684498233634	-24.1217984134614	-26.7528894477954	NaN	NaN	NaN	NaN	NaN	NaN	NaN	NaN	NaN	NaN	NaN	NaN	NaN	NaN	NaN	NaN	NaN	NaN	NaN
-11.0315374091904	-4.89243485847357	-2.56112533148853	-1.43091629166202	-4.23405762434303	-8.92046230466965	NaN	NaN	NaN	NaN	NaN	NaN	NaN	NaN	NaN	NaN	NaN	NaN	NaN	NaN	NaN	NaN	-25.075572412296	-23.7765564250666	-31.5300908936389	-22.2301846851564	-20.3484869410015	-22.7592250714593	-20.735391245872	-24.3516152479551	-27.15629819709	NaN	NaN	NaN	NaN	NaN	NaN	NaN	NaN	NaN	NaN	NaN	NaN	NaN	NaN	NaN	NaN	NaN	NaN	NaN
-10.9468168802604	-4.86436725308831	-2.68206686382379	-1.15357314518443	-4.39967402571782	-8.90566322945659	NaN	NaN	NaN	NaN	NaN	NaN	NaN	NaN	NaN	NaN	NaN	NaN	NaN	NaN	NaN	NaN	-24.9164836462766	-23.8510330445246	-31.4171914717686	-22.4180202339479	-20.2343782646511	-22.8584471328196	-20.8028373310035	-24.3400275620333	-27.2331284916201	NaN	NaN	NaN	NaN	NaN	NaN	NaN	NaN	NaN	NaN	NaN	NaN	NaN	NaN	NaN	NaN	NaN	NaN	NaN
-10.8028042431389	-4.91672258593118	-2.75042122184833	-0.977662251214082	-4.35588694018614	-8.60305744586832	NaN	NaN	NaN	NaN	NaN	NaN	NaN	NaN	NaN	NaN	NaN	NaN	NaN	NaN	NaN	NaN	-24.9618086121385	-23.9462161971639	-31.5947593849576	-22.5921403254647	-20.1949054050662	-22.7356923251273	-20.7698693082176	-24.3655022362765	-27.2544834534522	NaN	NaN	NaN	NaN	NaN	NaN	NaN	NaN	NaN	NaN	NaN	NaN	NaN	NaN	NaN	NaN	NaN	NaN	NaN
-10.7331577875166	-4.81095425180529	-2.62015446915515	-0.7911756526141	-4.3861020494779	-8.3460888440255	NaN	NaN	NaN	NaN	NaN	NaN	NaN	NaN	NaN	NaN	NaN	NaN	NaN	NaN	NaN	NaN	-24.9459272540558	-24.1662782746795	-31.7297288069888	-22.7047774624459	-20.3637319768671	-22.6703271523239	-20.8122267085146	-24.5899914304281	-27.4325263610041	NaN	NaN	NaN	NaN	NaN	NaN	NaN	NaN	NaN	NaN	NaN	NaN	NaN	NaN	NaN	NaN	NaN	NaN	NaN
-10.6491915996816	-4.77722209398956	-2.69215191225316	-0.489324192388163	-4.23649210196168	-7.99338088846009	NaN	NaN	NaN	NaN	NaN	NaN	NaN	NaN	NaN	NaN	NaN	NaN	NaN	NaN	NaN	NaN	-24.747020952108	-24.2391791606944	-31.6815636837247	-22.5854383569266	-20.4249850789359	-22.5588441225241	-20.8191439716695	-24.2193441577008	-27.5469975661122	NaN	NaN	NaN	NaN	NaN	NaN	NaN	NaN	NaN	NaN	NaN	NaN	NaN	NaN	NaN	NaN	NaN	NaN	NaN
-10.7008176146545	-4.83515373978078	-2.76531547769626	-0.31524702355473	-4.09682665098419	-7.62854653443766	NaN	NaN	NaN	NaN	NaN	NaN	NaN	NaN	NaN	NaN	NaN	NaN	NaN	NaN	NaN	NaN	-24.5119424766845	-24.2963823895753	-31.7617159787142	-22.5817590363134	-20.2478268546682	-22.4162144418237	-20.915502817502	-24.2341504280922	-27.2954661539578	NaN	NaN	NaN	NaN	NaN	NaN	NaN	NaN	NaN	NaN	NaN	NaN	NaN	NaN	NaN	NaN	NaN	NaN	NaN
-10.8578260301888	-4.9953849003788	-2.75453535748488	-0.392483431703928	-4.28520391924771	-7.5125095065157	NaN	NaN	NaN	NaN	NaN	NaN	NaN	NaN	NaN	NaN	NaN	NaN	NaN	NaN	NaN	NaN	-24.3281511512712	-24.2879086001482	-31.8736608581918	-22.5936156448987	-20.5815629183394	-22.5079537817558	-21.2552573079697	-24.1182885514229	-27.1907031184858	NaN	NaN	NaN	NaN	NaN	NaN	NaN	NaN	NaN	NaN	NaN	NaN	NaN	NaN	NaN	NaN	NaN	NaN	NaN
-10.8692118286664	-4.96570536554565	-2.61912091681943	-0.449945654893563	-4.29707869271241	-7.46118647737551	NaN	NaN	NaN	NaN	NaN	NaN	NaN	NaN	NaN	NaN	NaN	NaN	NaN	NaN	NaN	NaN	-24.3144839409834	-24.3673194684029	-32.1662035514908	-22.6274328984832	-20.6483109749521	-22.4915585458631	-21.2151598446853	-24.4003409755642	-27.2860793112922	NaN	NaN	NaN	NaN	NaN	NaN	NaN	NaN	NaN	NaN	NaN	NaN	NaN	NaN	NaN	NaN	NaN	NaN	NaN
-10.8234690582698	-4.73922551203907	-2.75428506497968	-0.586105323652052	-4.2760586395142	-7.39489415194274	NaN	NaN	NaN	NaN	NaN	NaN	NaN	NaN	NaN	NaN	NaN	NaN	NaN	NaN	NaN	NaN	-24.2770162919255	-24.4075099112844	-32.2166043242041	-22.7758896414346	-20.7840623620473	-22.5121132141185	-21.4666375409022	-24.2913410274022	-27.3341868857807	NaN	NaN	NaN	NaN	NaN	NaN	NaN	NaN	NaN	NaN	NaN	NaN	NaN	NaN	NaN	NaN	NaN	NaN	NaN
-10.7387951091953	-4.69292657860331	-2.96343427180105	-0.51683859830953	-4.2040338916743	-7.56744332389307	NaN	NaN	NaN	NaN	NaN	NaN	NaN	NaN	NaN	NaN	NaN	NaN	NaN	NaN	NaN	NaN	-24.0843363611179	-24.6492104923468	-32.2265743554826	-22.6214449108103	-20.8849084600209	-22.5539740655735	-21.7052831472383	-24.0649201983136	-27.1570706254357	NaN	NaN	NaN	NaN	NaN	NaN	NaN	NaN	NaN	NaN	NaN	NaN	NaN	NaN	NaN	NaN	NaN	NaN	NaN
-10.8971743886354	-4.69511071449725	-3.0535402664689	-0.582689988560378	-4.23330011461664	-7.51709411827512	NaN	NaN	NaN	NaN	NaN	NaN	NaN	NaN	NaN	NaN	NaN	NaN	NaN	NaN	NaN	NaN	-23.9415096689431	-24.8680425791823	-32.4507352146558	-22.8722384971209	-20.716651815649	-22.4608382422597	-21.6198348901313	-24.0214301135977	-27.2744714388937	NaN	NaN	NaN	NaN	NaN	NaN	NaN	NaN	NaN	NaN	NaN	NaN	NaN	NaN	NaN	NaN	NaN	NaN	NaN
-10.9241680460061	-4.92937613947584	-3.24057849377132	-0.683108908978763	-4.54502109422085	-7.63344094748591	NaN	NaN	NaN	NaN	NaN	NaN	NaN	NaN	NaN	NaN	NaN	NaN	NaN	NaN	NaN	NaN	-23.8633646386146	-24.9462627554595	-32.4292976933942	-23.0551554730957	-20.52665531685	-22.4316765813987	-21.5465619790535	-23.8437905366753	-27.1511144811122	NaN	NaN	NaN	NaN	NaN	NaN	NaN	NaN	NaN	NaN	NaN	NaN	NaN	NaN	NaN	NaN	NaN	NaN	NaN
-11.0257202184426	-4.79990333457207	-3.04748662075166	-0.816012061944186	-4.50458956995867	-7.60995770840374	NaN	NaN	NaN	NaN	NaN	NaN	NaN	NaN	NaN	NaN	NaN	NaN	NaN	NaN	NaN	NaN	-24.0818324826559	-24.8897580120965	-32.2864309384037	-22.9629741090505	-20.3703740838163	-22.2512137833987	-21.7547909005859	-23.7987589320834	-26.8971597687704	NaN	NaN	NaN	NaN	NaN	NaN	NaN	NaN	NaN	NaN	NaN	NaN	NaN	NaN	NaN	NaN	NaN	NaN	NaN
-10.9496967153608	-4.56659421454399	-3.04750548354935	-0.788247659585174	-4.29634873427551	-7.34025898617512	NaN	NaN	NaN	NaN	NaN	NaN	NaN	NaN	NaN	NaN	NaN	NaN	NaN	NaN	NaN	NaN	-23.9862285715515	-24.8513429341069	-32.2216671381094	-22.9395025158484	-20.4275852219617	-22.3040010549171	-21.7294004926971	-23.8330513408198	-26.7214367137467	NaN	NaN	NaN	NaN	NaN	NaN	NaN	NaN	NaN	NaN	NaN	NaN	NaN	NaN	NaN	NaN	NaN	NaN	NaN
-10.65314067125	-4.37448143258911	-2.97710676268762	-0.894025935077275	-4.22788572010658	-7.10270843672457	NaN	NaN	NaN	NaN	NaN	NaN	NaN	NaN	NaN	NaN	NaN	NaN	NaN	NaN	NaN	NaN	-23.9451597813965	-24.7708311743421	-32.1602642554264	-22.9579041385665	-20.2971615848415	-22.3202170784949	-21.6844586119079	-23.9935184939332	-26.654953717621	NaN	NaN	NaN	NaN	NaN	NaN	NaN	NaN	NaN	NaN	NaN	NaN	NaN	NaN	NaN	NaN	NaN	NaN	NaN
-10.7364995462877	-4.22856565840141	-3.03512955386713	-0.850186675334399	-4.12856521424913	-6.85828015609155	NaN	NaN	NaN	NaN	NaN	NaN	NaN	NaN	NaN	NaN	NaN	NaN	NaN	NaN	NaN	NaN	-23.7443062152065	-24.6982872826833	-31.9062670978598	-22.9811252339012	-20.2299534145725	-22.4354348047147	-21.480417149224	-23.9333676614954	-26.7385297655055	NaN	NaN	NaN	NaN	NaN	NaN	NaN	NaN	NaN	NaN	NaN	NaN	NaN	NaN	NaN	NaN	NaN	NaN	NaN
-10.4458460433906	-3.74051358458034	-2.86946920903955	-0.757051023627552	-4.00976337449199	-6.28180573588317	NaN	NaN	NaN	NaN	NaN	NaN	NaN	NaN	NaN	NaN	NaN	NaN	NaN	NaN	NaN	NaN	-23.8579812477742	-24.8964028321528	-32.0801938393347	-23.0117129018113	-20.1662740808611	-22.4255698138656	-21.4920603180437	-23.8882768027504	-26.5271909916201	NaN	NaN	NaN	NaN	NaN	NaN	NaN	NaN	NaN	NaN	NaN	NaN	NaN	NaN	NaN	NaN	NaN	NaN	NaN
-10.2412561129394	-3.32989682444601	-2.49326495194439	-0.421674126770117	-3.77387376556462	-5.73165898617512	NaN	NaN	NaN	NaN	NaN	NaN	NaN	NaN	NaN	NaN	NaN	NaN	NaN	NaN	NaN	NaN	-23.85960476914	-24.7666988489657	-32.0311377821382	-23.1611611034875	-20.077430467365	-22.3676787627113	-21.36018142116	-24.0495215428675	-26.717305395797	NaN	NaN	NaN	NaN	NaN	NaN	NaN	NaN	NaN	NaN	NaN	NaN	NaN	NaN	NaN	NaN	NaN	NaN	NaN
-10.106009745467	-2.84379082651033	-2.21190005262478	-0.258387006268205	-3.49988276967089	-5.39319625447326	NaN	NaN	NaN	NaN	NaN	NaN	NaN	NaN	NaN	NaN	NaN	NaN	NaN	NaN	NaN	NaN	-24.0919591071453	-25.0518542793257	-32.1357295060109	-23.1373302108337	-20.102728987537	-22.5348281812067	-21.5875271418885	-24.0728360198282	-26.5809048575667	NaN	NaN	NaN	NaN	NaN	NaN	NaN	NaN	NaN	NaN	NaN	NaN	NaN	NaN	NaN	NaN	NaN	NaN	NaN
-9.9122831561741	-2.56803951833897	-2.02219602063375	-0.188344015483427	-3.22704340188388	-5.1911053804718	NaN	NaN	NaN	NaN	NaN	NaN	NaN	NaN	NaN	NaN	NaN	NaN	NaN	NaN	NaN	NaN	-24.1977924758118	-25.1980725876122	-32.1262256477415	-23.1313965927334	-20.0833088967599	-22.4895525275564	-21.6713760267334	-24.1433383453734	-26.664940572157	NaN	NaN	NaN	NaN	NaN	NaN	NaN	NaN	NaN	NaN	NaN	NaN	NaN	NaN	NaN	NaN	NaN	NaN	NaN
-9.86737678211497	-2.45104142334643	-1.77689936334731	-0.0299251707035393	-3.19416177323204	-4.99737561380978	NaN	NaN	NaN	NaN	NaN	NaN	NaN	NaN	NaN	NaN	NaN	NaN	NaN	NaN	NaN	NaN	-24.2607613009473	-25.3373655471722	-32.213088888042	-23.3529651948283	-20.0533516256014	-22.4088593885199	-21.7535985478262	-24.2934222472181	-26.7560744818001	NaN	NaN	NaN	NaN	NaN	NaN	NaN	NaN	NaN	NaN	NaN	NaN	NaN	NaN	NaN	NaN	NaN	NaN	NaN
-9.75563702519699	-2.47027796396761	-1.79434010936109	-0	-3.26664156742221	-4.83879075243898	NaN	NaN	NaN	NaN	NaN	NaN	NaN	NaN	NaN	NaN	NaN	NaN	NaN	NaN	NaN	NaN	-24.460572412296	-25.4816371463256	-32.1999818703673	-23.3441761166669	-20.1897059302114	-22.5990513323076	-21.9327670848566	-24.4341316219466	-27.087993682767	NaN	NaN	NaN	NaN	NaN	NaN	NaN	NaN	NaN	NaN	NaN	NaN	NaN	NaN	NaN	NaN	NaN	NaN	NaN
-10.04162787853	-3.03125941145536	-1.90698866011353	-0.0548419742554668	-3.54052922774949	-4.72680305602717	NaN	NaN	NaN	NaN	NaN	NaN	NaN	NaN	NaN	NaN	NaN	NaN	NaN	NaN	NaN	NaN	-24.450219905996	-25.5399786124989	-32.4027746822427	-23.3797844891253	-20.3081230154284	-22.7538077097427	-22.0358952618106	-24.4644510260164	-27.102206161523	NaN	NaN	NaN	NaN	NaN	NaN	NaN	NaN	NaN	NaN	NaN	NaN	NaN	NaN	NaN	NaN	NaN	NaN	NaN
-10.6243170383964	-3.70942828901137	-2.32741624144876	-0.294206952868138	-3.98842099524487	-4.9528499740054	NaN	NaN	NaN	NaN	NaN	NaN	NaN	NaN	NaN	NaN	NaN	NaN	NaN	NaN	NaN	NaN	-24.5131868674206	-25.5723344595306	-32.5621670569574	-23.6082849341267	-20.6277883051641	-23.0900862080821	-22.2684527312667	-24.7123294165158	-27.1390282912193	NaN	NaN	NaN	NaN	NaN	NaN	NaN	NaN	NaN	NaN	NaN	NaN	NaN	NaN	NaN	NaN	NaN	NaN	NaN
-11.5238001404385	-4.48565077385271	-2.64917714261888	-0.754512213812164	-4.65090198725792	-5.49401444553057	NaN	NaN	NaN	NaN	NaN	NaN	NaN	NaN	NaN	NaN	NaN	NaN	NaN	NaN	NaN	NaN	-24.4288774381894	-25.6013093124003	-32.6466806845966	-23.6070935624304	-20.8037357725123	-23.3165352539376	-22.4046003208758	-24.7535231303741	-27.0659259448632	NaN	NaN	NaN	NaN	NaN	NaN	NaN	NaN	NaN	NaN	NaN	NaN	NaN	NaN	NaN	NaN	NaN	NaN	NaN
-12.2644646789001	-5.22171526132978	-3.18836790361062	-1.51626371116434	-5.3692198537617	-6.19383246618106	NaN	NaN	NaN	NaN	NaN	NaN	NaN	NaN	NaN	NaN	NaN	NaN	NaN	NaN	NaN	NaN	-24.4705861459275	-25.6950679980455	-32.7979331313653	-23.5355920313607	-20.8250267533808	-23.4540674686405	-22.5307221398554	-24.8803531641742	-27.1526971635838	NaN	NaN	NaN	NaN	NaN	NaN	NaN	NaN	NaN	NaN	NaN	NaN	NaN	NaN	NaN	NaN	NaN	NaN	NaN
-12.6502031706786	-5.84982685303299	-3.68043704343445	-1.72185524151209	-5.86025459279138	-6.66524797260768	NaN	NaN	NaN	NaN	NaN	NaN	NaN	NaN	NaN	NaN	NaN	NaN	NaN	NaN	NaN	NaN	-24.4700825349501	-25.6090407363047	-32.7784754214387	-23.8968993613313	-20.7599919202653	-23.6312141030183	-22.4767541303996	-24.831514567683	-27.0689215174919	NaN	NaN	NaN	NaN	NaN	NaN	NaN	NaN	NaN	NaN	NaN	NaN	NaN	NaN	NaN	NaN	NaN	NaN	NaN
-13.0561233515544	-6.20989621091423	-3.63030168326635	-2.03036687053429	-6.10207958752379	-7.28949904110061	NaN	NaN	NaN	NaN	NaN	NaN	NaN	NaN	NaN	NaN	NaN	NaN	NaN	NaN	NaN	NaN	-24.5741951801201	-25.6402166714807	-32.7873739895913	-24.0561675231809	-20.831282044628	-23.6216248096369	-22.6037023408784	-24.7925604681485	-27.1422254815867	NaN	NaN	NaN	NaN	NaN	NaN	NaN	NaN	NaN	NaN	NaN	NaN	NaN	NaN	NaN	NaN	NaN	NaN	NaN
-12.7268117070283	-5.93845372420845	-3.55362845518699	-1.90177281330355	-6.01151082133166	-7.38068519650762	NaN	NaN	NaN	NaN	NaN	NaN	NaN	NaN	NaN	NaN	NaN	NaN	NaN	NaN	NaN	NaN	-24.7343165692396	-25.5751262799999	-32.9162070704059	-24.0790124767989	-20.862632411283	-23.7382211171317	-22.9706526611668	-24.9025843387346	-27.1176387421896	NaN	NaN	NaN	NaN	NaN	NaN	NaN	NaN	NaN	NaN	NaN	NaN	NaN	NaN	NaN	NaN	NaN	NaN	NaN
-12.3025433764274	-5.61123967434735	-3.12428817455679	-1.42433556237884	-5.37866155409775	-7.20999720556716	NaN	NaN	NaN	NaN	NaN	NaN	NaN	NaN	NaN	NaN	NaN	NaN	NaN	NaN	NaN	NaN	-24.7273723654006	-25.6536456771485	-33.0424165919325	-24.2281669081004	-20.900484919943	-23.7951946328196	-23.2230937658639	-25.1716689536479	-27.0871017601499	NaN	NaN	NaN	NaN	NaN	NaN	NaN	NaN	NaN	NaN	NaN	NaN	NaN	NaN	NaN	NaN	NaN	NaN	NaN
-11.9274943498908	-5.02977945571481	-2.7399119784802	NaN	-5.20591499758733	-6.58307225409633	NaN	NaN	NaN	NaN	NaN	NaN	NaN	NaN	NaN	NaN	NaN	NaN	NaN	NaN	NaN	NaN	-25.0765003098974	-25.9042558069484	-32.9240676975836	-24.4378187350547	-21.1177910247418	-23.8749135476221	-23.2272125594982	-25.326610538379	-27.580960267321	NaN	NaN	NaN	NaN	NaN	NaN	NaN	NaN	NaN	NaN	NaN	NaN	NaN	NaN	NaN	NaN	NaN	NaN	NaN
-11.7108596879228	-4.65720032659832	-2.47645158280076	-0.807141078256595	-4.58232224562778	-6.76576430421474	NaN	NaN	NaN	NaN	NaN	NaN	NaN	NaN	NaN	NaN	NaN	NaN	NaN	NaN	NaN	NaN	-25.3452446553824	-26.0225827433003	-32.9713689728849	-24.5357131164305	-21.3361974092994	-23.4563148237504	-23.2723819164524	-25.7754821158032	-27.9899026851685	NaN	NaN	NaN	NaN	NaN	NaN	NaN	NaN	NaN	NaN	NaN	NaN	NaN	NaN	NaN	NaN	NaN	NaN	NaN
-11.5682497476185	-4.46901924771516	-1.93304205338445	-0.409350997518416	-4.3313018782489	-6.73849121028903	NaN	NaN	NaN	NaN	NaN	NaN	NaN	NaN	NaN	NaN	NaN	NaN	NaN	NaN	NaN	NaN	-25.5662905648168	-26.2890073903403	-33.109585874908	-24.9800889758652	-21.4727798082329	-23.7366506602953	-23.3622876934902	-25.854503825187	-28.0089400099447	NaN	NaN	NaN	NaN	NaN	NaN	NaN	NaN	NaN	NaN	NaN	NaN	NaN	NaN	NaN	NaN	NaN	NaN	NaN
-11.3079627020622	-4.43081909492677	-1.85172650129506	-0.37063759691654	-3.98538409942789	-6.66363925715206	NaN	NaN	NaN	NaN	NaN	NaN	NaN	NaN	NaN	NaN	NaN	NaN	NaN	NaN	NaN	NaN	-25.823767780429	-26.4471802835045	-33.290139508126	-25.2861355151383	-21.456613453275	-23.6778040680355	-23.7322409623059	-26.1436090748312	-28.1790378500663	NaN	NaN	NaN	NaN	NaN	NaN	NaN	NaN	NaN	NaN	NaN	NaN	NaN	NaN	NaN	NaN	NaN	NaN	NaN
-11.3405640261378	-4.44493857544625	-1.76863662137328	-0.1526758934293	-4.14787520028485	-6.59307843906265	NaN	NaN	NaN	NaN	NaN	NaN	NaN	NaN	NaN	NaN	NaN	NaN	NaN	NaN	NaN	NaN	-25.850760246869	-26.5210484805996	-33.4337707724259	NaN	-21.8025579404689	-23.6539953366319	-23.6055003888238	-26.4194230162237	-28.3598822008189	NaN	NaN	NaN	NaN	NaN	NaN	NaN	NaN	NaN	NaN	NaN	NaN	NaN	NaN	NaN	NaN	NaN	NaN	NaN
-11.4036401360744	-4.39790609012335	-2.02138912678338	-0.317387395665014	-3.94607223103776	-6.70382929185197	NaN	NaN	NaN	NaN	NaN	NaN	NaN	NaN	NaN	NaN	NaN	NaN	NaN	NaN	NaN	NaN	-26.0067796943146	-26.7053976786325	-33.271696069212	-25.2862105693503	-21.6337953238194	-23.6121358434733	-23.5099423606768	-26.6311248612093	-28.8113893611853	NaN	NaN	NaN	NaN	NaN	NaN	NaN	NaN	NaN	NaN	NaN	NaN	NaN	NaN	NaN	NaN	NaN	NaN	NaN
-11.8107956925382	-4.64064209312063	-2.06395652626777	-0.596725147178281	-4.01913116350543	-7.402808143335	NaN	NaN	NaN	NaN	NaN	NaN	NaN	NaN	NaN	NaN	NaN	NaN	NaN	NaN	NaN	NaN	-25.7690759997485	-26.9903178168933	-33.3181836594249	-25.2883560078841	-21.3970650357342	-23.474509171565	-23.3547901444423	-26.6656954534639	-29.0299309994571	NaN	NaN	NaN	NaN	NaN	NaN	NaN	NaN	NaN	NaN	NaN	NaN	NaN	NaN	NaN	NaN	NaN	NaN	NaN
-12.3626146071357	-4.84286553423432	-2.26778338814403	-0.823970045137464	-4.32080359321767	-7.82425297113752	NaN	NaN	NaN	NaN	NaN	NaN	NaN	NaN	NaN	NaN	NaN	NaN	NaN	NaN	NaN	NaN	-25.8813569608257	-26.5136415038328	-33.4143519286482	-25.3866871675152	-21.2577788855048	-22.7217369950243	-23.4170610757188	-26.7920388330063	-28.9855119803019	NaN	NaN	NaN	NaN	NaN	NaN	NaN	NaN	NaN	NaN	NaN	NaN	NaN	NaN	NaN	NaN	NaN	NaN	NaN
-12.3322155325261	-4.71866251435436	-2.00973225251781	-0.732136914808596	-4.40238635323235	-8.05902906864739	NaN	NaN	NaN	NaN	NaN	NaN	NaN	NaN	NaN	NaN	NaN	NaN	NaN	NaN	NaN	NaN	-26.2794060307854	-26.5900552417992	-33.3341314351327	-25.6951047267047	-21.1681944515121	-23.1898654020504	-23.5891004262277	-26.8179469301426	-29.4019669082327	NaN	NaN	NaN	NaN	NaN	NaN	NaN	NaN	NaN	NaN	NaN	NaN	NaN	NaN	NaN	NaN	NaN	NaN	NaN
-11.9877916532237	-4.98642058932278	-1.51606078564476	-1.41301376098446	-4.20653812542621	-8.19409657067264	NaN	NaN	NaN	NaN	NaN	NaN	NaN	NaN	NaN	NaN	NaN	NaN	NaN	NaN	NaN	NaN	-26.4633828731758	-26.549878461189	-33.4452844268003	-25.8000725291843	-21.3602821308683	-22.9145557465087	-23.5123142848398	-26.8634017471702	-29.7001081692655	-22.0520456253881	NaN	NaN	NaN	NaN	NaN	NaN	NaN	NaN	NaN	NaN	NaN	NaN	NaN	NaN	NaN	NaN	NaN	NaN
-11.9818523629521	-4.52613044489944	NaN	-1.58312389129131	-3.85982454362443	-7.84043654425717	-1.77409197899488	NaN	NaN	NaN	NaN	NaN	NaN	NaN	NaN	NaN	NaN	NaN	NaN	NaN	NaN	NaN	-26.2334737052934	-26.590502508575	-33.4932754461815	-25.8466939834058	-21.2827963264943	-23.273774972656	-23.5771602820924	-27.1680686181478	-29.9327544267822	-22.7273543394445	-22.2976288237357	-23.5860564965766	NaN	NaN	NaN	NaN	NaN	NaN	NaN	NaN	NaN	NaN	NaN	NaN	NaN	NaN	NaN	NaN
NaN	NaN	-2.87979117165637	-2.08425651885276	NaN	-7.55487607751906	-0.923849496432152	-2.05812350730463	-1.32487720511934	NaN	NaN	NaN	NaN	NaN	NaN	NaN	NaN	NaN	NaN	NaN	NaN	NaN	-26.6247631474317	-26.8524177954748	-33.4764320359479	-25.812312860676	-21.7693584553178	-23.1486930269802	-23.7452584736106	-27.1768330482635	-30.0692963995416	-22.8496016000624	-21.6244302472584	-22.3520681742169	NaN	NaN	NaN	NaN	NaN	NaN	NaN	NaN	NaN	NaN	NaN	NaN	NaN	NaN	NaN	NaN
-11.2255243085738	-1.04249354516481	-4.74661366048974	NaN	-5.08150354754734	NaN	-0.384466306282106	-1.15992578211654	-0.983480192706121	-2.35714137050081	NaN	NaN	NaN	NaN	NaN	NaN	NaN	NaN	NaN	NaN	NaN	NaN	-26.728500846079	-27.1203258851299	-33.43184895182	NaN	NaN	-23.210052042004	-23.8241292590829	-27.6567969615591	-30.4408275420219	NaN	-21.1558902153038	-21.3603654253057	-25.3500205316567	-29.3730229119327	-24.4096192446583	-23.5131039238985	-26.7716801572618	-25.9372589447255	NaN	NaN	NaN	NaN	NaN	NaN	NaN	NaN	NaN	NaN
-11.327619657074	-0.895583473405433	-5.22038184025018	-5.72964581796277	-5.71486555763028	-10.8265964549927	-0.934755961454522	-1.41686019493079	-1.23070998984613	-1.5837843259963	NaN	NaN	NaN	NaN	NaN	NaN	NaN	NaN	NaN	NaN	NaN	NaN	NaN	-26.7662647994559	NaN	-28.4784341624512	-24.4717946727919	NaN	NaN	-28.2872044513784	-30.7405819077692	-23.3555144146634	-20.34531661161	-20.4843459674432	-25.4302670848799	-28.2329220399673	-24.3704989174052	-24.3934590414963	-27.1412087818937	-26.9792288445965	-27.1681605470069	-27.3989830270232	-27.3249730424071	-29.0870975629309	-31.8374871156682	NaN	NaN	NaN	NaN	NaN
-12.2714427751167	-2.34682405585942	NaN	NaN	-6.22068930123236	-11.9822744933445	-2.00380287373982	-2.24562802972429	-2.37599716529853	-1.41775609894789	NaN	NaN	NaN	NaN	NaN	NaN	NaN	NaN	NaN	NaN	NaN	NaN	-30.0743284565051	NaN	-29.2053515464297	-28.8676363900878	-25.7268554745465	-20.875950200842	-27.7798936998712	NaN	NaN	-22.8628967198582	-20.2862822069534	-20.146709432425	-25.7804862213706	-27.1047120669402	-24.6893917900558	-24.9616570392716	-26.9067805078929	-27.5977306321189	-26.8114471795377	-26.9270380552147	-26.2666691505641	-28.6256112127309	-30.9366242621229	-30.5664563440035	-30.2213151258476	-30.1069257685121	NaN	NaN
-13.8275220680958	-4.02872853683621	-8.96946914119694	-8.29060488088995	NaN	-13.3853356779044	-4.59669016761347	-4.13261013347721	-3.41153982555785	-2.43364041744213	NaN	NaN	NaN	NaN	NaN	NaN	NaN	NaN	NaN	NaN	NaN	NaN	-30.8286719051722	-25.8907966020606	-27.7853620534179	-28.7910758189567	-26.4459507788544	-20.0874334996751	-28.3030903820379	-29.4558957883403	NaN	-22.3003329535774	-20.8354436964038	-20.750337327061	-26.1494760460218	-25.9258692647825	-24.9631775139953	-25.4561578411963	-26.058619359364	-27.5973535898064	-26.1417394609479	-26.5706361824436	-25.2522044728062	-28.2250639058348	-30.212304644508	-30.4352044513104	-30.8733794081397	-29.2241943968937	-31.7334101397319	NaN
NaN	-7.2765505734127	-11.1777239709443	-10.1204600164842	-8.83601319380851	-15.4977994820429	-6.75956012250249	-7.10229646622002	-5.2142064456287	-4.04833913404217	NaN	NaN	NaN	NaN	NaN	NaN	NaN	NaN	NaN	NaN	NaN	NaN	-30.61105953177	-25.4323979692357	-27.3029144796104	-28.4418854069064	-26.2513991185029	-20.1236953188354	-28.4620364861497	-29.202598550367	-32.4155319250965	-22.3417838467238	-21.7990937836888	-22.0909472547558	-26.0033225075603	-25.7284112548077	-25.2292721507863	-25.3306270347934	-25.7023414030172	-27.4431360442295	-25.9205065095021	-26.3023028244672	-25.0247621986732	-27.6772678427767	-29.3156236380145	-30.1892002966818	-30.9105365923249	-28.6709453670166	-31.7957244314667	NaN
-13.848181809814	-9.12346187123759	-12.6694678576882	-11.4680423507309	-9.86796788321168	-14.3989429730468	-8.23140279667187	-9.03417722578066	-6.42094775402855	-6.22808188837012	NaN	NaN	NaN	NaN	NaN	NaN	NaN	NaN	NaN	NaN	NaN	NaN	-30.1837841827579	-25.7042546988128	-27.2794289312713	-27.9926403211863	-25.9225470710288	-20.5329997780478	-28.2384882826025	-28.3595142195542	-31.2279797205981	-22.4439554371897	-22.7850828892175	-23.5645111492854	-25.5392172539254	-25.8063696796852	-25.8208310834641	-24.5343295617746	-25.3550074679442	-27.282551450769	-25.6324966745882	-26.2517310975066	-24.8136756779869	-27.1590445269017	-28.9009933884107	-29.7513302723703	-29.8465732461824	-28.2594346688781	-31.317406877345	NaN
NaN	-9.89228843738492	-13.3934208774441	-10.540310251323	-9.79895511725423	NaN	-9.11452798535916	-9.91610654922197	-7.2156403274889	-8.27601342208953	-13.2507356599318	-13.767936535317	-10.7324925314862	NaN	NaN	NaN	NaN	NaN	NaN	NaN	NaN	NaN	-29.0945061132611	-25.946507450236	-27.6498591277103	-27.5635758664564	-25.4877065963482	-20.6186720159972	-27.5370767882069	-27.3769243716046	-30.4694643694827	-22.9500969749602	-24.1184515968581	-24.6754633250949	-25.0320641258809	-26.3851325662831	-26.2814652331027	-23.7997289188248	-24.9652358074321	-26.4896986969286	-25.1083991995028	-25.9665180826412	-24.674010991957	-27.0675941437744	-28.3313461933651	-28.7308900048231	-28.9263138733085	-27.8135794833788	-30.4593813510005	NaN
-15.9002071867155	-9.57993464467476	-12.7815892741155	-11.3434826805165	-9.39908625055862	-13.7478732718894	-8.39327600752186	-9.68353315306394	-7.4789269629535	-9.42706578060049	-14.3055056404155	-13.5582586138562	-10.6544977222965	-6.11318055756175	NaN	NaN	NaN	NaN	NaN	NaN	NaN	NaN	-27.4312958233468	-25.9763551861489	-28.0069969149631	-26.5352858065678	-24.619478766229	-21.0366979812359	-27.0355485490043	-26.3993703499959	-29.181890396382	-23.5064235055724	-24.5307517026222	-25.0615456842035	-24.7449999758057	-26.3287278300076	-25.8877203738032	-22.8021283963351	-24.3548639287481	-25.3217789757412	-25.453350535927	-25.8858045646188	-24.4653652735055	-27.4071167247387	-27.5511764597157	-27.6174279864426	-27.5018397177514	-27.2328339317774	-29.2207998147346	NaN
-15.4968207106298	-8.24759033188653	-11.9082667614871	-10.6599992975752	-8.38976489813705	-13.605269432997	-7.03045398852575	-8.61212271720574	-6.6267596489486	-9.3237317243938	-14.0543257462837	-12.548681575748	-9.6442530089038	-5.08110612095806	NaN	NaN	NaN	NaN	NaN	NaN	NaN	NaN	-26.5562992972922	-25.7567918535568	-28.2023489772795	-25.9205469647223	-24.1919622992402	-21.7747874567399	-26.7728537996867	-25.2570364472719	-27.9903960002309	-23.9653035680806	-24.219951011378	-25.0024818872427	-24.8131046714947	-26.3087835191417	-25.3833252273009	-22.8075803517467	-24.1388688924397	-24.751851354337	-26.2181626240966	-26.0038704591291	-24.7145383665551	-27.5062482397121	-27.0558017659433	-26.9522032943105	-26.5424248332806	-27.0905257399692	-27.7509238022983	NaN
-13.8151860357072	-6.87263566773449	-10.8462890076973	-9.34090626381628	-7.16579946215905	-12.4347306836119	-5.26413235321795	-7.00584079010684	-5.24157763236781	-7.98678327458498	-12.6183710440395	-11.1665043441739	-7.9896404552338	-3.36003824722707	NaN	NaN	NaN	NaN	NaN	NaN	NaN	NaN	-26.1369349995538	-25.67332952795	-28.0356388241315	-25.7330907898313	-23.7673319364181	-22.102562343663	-26.3965595884393	-24.6432079010163	-27.0306985850781	-24.0013435482164	-24.3129211551671	-25.1439653691005	-24.5201481709266	-26.2576145806716	-25.1652973554184	-22.5850484201537	-24.0098910501397	-24.6904283528812	-26.2709338599295	-26.0276365956768	-24.6465428306516	-27.5084336609337	-27.0835445922303	-26.8768627699848	-25.8867447371213	-26.502493364904	-26.5511302796405	NaN
-12.2890488746226	-5.97302475811604	-9.74327375449409	-7.778994141523	-5.8799471039909	-10.6554542733622	-3.78114053050464	-5.70735144061568	-3.83832555353086	-6.24972476472023	-11.0463594914981	-9.84402340155647	-6.45406435648877	-2.28409458138411	NaN	NaN	NaN	NaN	NaN	NaN	NaN	NaN	-25.4835451694671	-25.4412273352211	-28.3282617430924	-25.5099083909126	-23.3967150945184	-22.0867215893413	-25.982659540734	-24.4814729252647	-26.4260011470989	NaN	NaN	-25.0028781325222	-24.2026465147935	-25.9850130443708	-24.685377410744	-22.4934251778268	-23.8296373518336	-24.6663785724574	-25.8847365857322	-25.973831829447	-24.2130956376157	-27.3197538751571	-27.0688059745033	-26.6096311017459	-25.4841033194563	-26.1677436060123	-26.0110009216864	-21.9077634571213
-10.4273589106426	-4.60738541385374	-8.78880086041569	-6.17232899135041	-4.93112126833931	-9.0658841465569	-2.46765970958046	-4.28115917706204	-4.92187299678412	-4.61360738215444	-9.2187827592604	-8.12712911763644	-4.79277972576854	-1.16742906807433	NaN	NaN	NaN	NaN	NaN	NaN	NaN	NaN	-25.2725014459815	-25.2736165730754	-28.548724154568	-25.5667006783798	-22.8391767523066	-21.9324447218404	-26.3217369875425	-24.6135052539575	-26.461266143442	-24.0312974551523	-24.252344389422	-24.9866608318484	-23.835651259697	-26.0392412412116	-24.4700708301694	-22.3565768571884	-24.3998397641812	-24.3964816601409	-26.1997151944407	-26.3272901667321	-24.3412071322507	-27.2472258838722	-27.1360309182343	-26.2944548012355	-25.3020013491612	-26.3179122326986	-25.7354987294284	-22.3048454550012
-9.03105527402035	-3.60691936926221	-7.88788969362105	-4.77857634435006	-4.30621984503564	-7.671177943142	-1.04301440065597	-3.07916270561337	NaN	-3.07682147393918	-7.72411688746473	-7.07907469990249	-3.49743657715735	-0.603356962989608	NaN	NaN	NaN	NaN	NaN	NaN	NaN	NaN	-25.640802464713	-25.4570616841069	-28.831057224186	-25.604412860676	-22.7476782414356	-21.8911241433091	-26.2449980839508	-25.0402295789334	-26.4781011093638	-24.2461912614461	-24.3314304170089	-25.1400231472551	-23.866217210263	-26.2196961021947	-24.7554844782788	-22.428732042626	-24.7457579663302	-24.3516443143103	-26.1309130826711	-26.8388135699243	-24.642738762412	-27.4048921923773	-27.5529856799625	-26.556806717052	-25.3662762900524	-26.475287299653	-25.7051709756718	-22.4393847687099
-8.11341991622841	-2.93328288537361	-7.32262333275089	-3.90009102183003	-3.88273849170766	-6.73635981211577	-0.362442318276111	-2.57682347564459	-6.12194080725922	-2.33846447666754	-7.09910438899142	-6.46519939092144	-2.58040587591799	-0.0662286150731981	NaN	NaN	NaN	NaN	NaN	NaN	NaN	NaN	-26.0613815088307	-25.7242887172394	-29.3883324121385	-25.7023966757049	-22.8928530282295	-21.8976652005052	-26.2305268098063	-25.2872300261405	-26.4744310126285	-24.4317031346655	-24.3906990808761	-25.1785333528018	-24.0163503284558	-26.4681866489979	-24.8001677425671	-22.5600055687842	-25.2076888653838	-24.2391643655887	-26.3280105666264	-27.3373851558678	-25.0306824509823	-28.0565037712535	-27.976306587964	-26.9198501112992	-25.401281047484	-26.537698170188	-25.9147617997067	-22.6745639700879
-7.63005725631188	-2.59928222034854	-7.08932310225423	-3.53337004513746	-3.74097964791756	-6.01674935586932	-0	-2.3838046902701	-5.92318659784194	-1.7302708478321	-6.52604390575722	-6.37175667414189	-2.37538318750198	-0.116050122779141	NaN	NaN	NaN	NaN	NaN	NaN	NaN	NaN	-26.2252302274499	-25.8021618195558	-29.4292980759009	-26.0270456192967	-22.7794493266679	-21.8706137559929	-26.0857906265109	-25.5273483194264	-26.9085830370747	-24.2564909617259	-24.4170800230224	-25.2753791840511	-24.0805636878882	-26.8309640997605	-24.9680931158852	-22.4481125004742	-25.5187137926515	-24.6259383235582	-26.4063911374436	-27.3479970205485	-25.2399876114862	-28.1919703163642	-28.170362560334	-27.0660626748805	-25.7596595869773	-26.8454173531079	-26.3394568291719	-22.6467005767967
-7.61565816277039	-2.55069439826819	-7.10953349475383	-3.34769072744023	-3.75647467478077	-5.73587575048336	-0.1250255436213	-2.39835530245156	-5.94888002003841	-1.23018260446619	-6.35595365617576	-6.37952502430445	-2.48805457137973	-0	NaN	NaN	NaN	NaN	NaN	NaN	NaN	NaN	-26.3882517326298	-25.9999350539737	-29.30718548809	-26.268559696119	-22.7980692636071	-21.7031346328196	-25.7601943605051	-25.6406662361059	-27.1849756253781	-24.0096662750729	-24.5200642209692	-25.3272599430665	-24.0170009376229	-27.1864306432062	-25.2594495427098	-22.2454799656463	-25.823503905198	-24.7846146245916	-26.2474159283915	-27.1921730146057	-25.3600136322594	-28.0505528626303	-28.4007334178073	-27.0806314194155	-25.9776711092896	-27.1482399720458	-26.6370526684471	-22.7185831655035
-7.54984916236655	-2.53516850041315	-7.15300503073665	-3.22653674737866	-3.70636788321168	-5.62268963060955	-0.305638524705473	-2.23691815933545	-6.05185009576813	-0.908554746810241	-6.07792088271507	-6.42558216604105	-2.32414589965835	-0.305000509548947	NaN	NaN	NaN	NaN	NaN	NaN	NaN	NaN	-26.3534167061991	-26.070449491484	-29.3637244137864	-26.3220278919913	-22.7024578754371	-21.2607657803606	-25.7019796515183	-25.5873583304642	-27.2396751732849	-23.7118909477628	-24.6767640365881	-25.2411587630221	-23.9669498481328	-27.1260763865079	-25.0578793052517	-22.1817068856356	-25.5827101092093	-24.9368733153639	-26.0400746606492	-27.1271911843481	-25.3555016301777	-28.0530044955045	-28.2668719114952	-27.3771587520533	-25.9510304003744	-27.1848893700034	-26.7243674712913	-22.399282830037
-7.70485565530071	-2.4518199477325	-7.49124778046812	-3.44243618059563	-3.7760868021306	-5.8132888109864	-0.455891593638429	-2.45563872491145	-6.18431804503912	-1.31930527421052	-6.17744929676252	-6.47216330487008	-2.53603549217698	-0.783882015438152	-0	NaN	NaN	NaN	NaN	NaN	NaN	NaN	-26.2339923042852	-25.9851877616931	-29.2903072039336	-26.3835998789316	-22.5631525800451	-21.3166346328196	-25.8321598446853	-25.4931295578211	-27.3983205754385	-23.8861765565416	-24.5740581542351	-25.2392426320151	-23.9947319893501	-27.0984436030724	-24.8527022651513	-22.2310251995029	-25.828787104043	-24.799414195867	-26.0227828944021	-26.8781222123342	-25.4535298508118	-27.8022526878557	-28.0709100391134	-27.1565926373778	-25.9738192322101	-27.216867554337	-26.8493593091748	-22.5323579083364
-7.57610028762911	-2.59771112972124	-7.59594605893384	-3.30265217741782	-3.76421632239359	-5.83598094779559	-0.623817651017901	-2.83919133979408	-6.30532544542594	-1.62854731067152	-6.23885993966522	-6.71830689178559	-2.70027671215146	-0.687595685614161	-2.31459999386124	NaN	NaN	NaN	NaN	NaN	NaN	NaN	-26.2006122269158	-26.2698483395123	-29.43665286584	-26.2359299777931	-22.7868245061898	-21.2733600214206	-25.6365030556539	-25.6041456045654	-27.2206398038373	-23.6825274016763	-24.325407507285	-25.0079868243826	-24.0817618298582	-26.862797764521	-24.754136108644	-22.3124279529085	-25.5995626111587	-24.8267798916599	-25.9284319174275	-26.7810831713679	-25.2240461000009	-27.6334405111018	-27.9584335536837	-27.3684062141849	-25.8886218365921	-26.9929448642533	-26.647646478307	-22.4359104902037
-7.44218018775396	-2.63132353785226	-7.58337338860611	-3.43902945107806	-3.89333792369751	-5.77826147064717	-0.859628596696533	-2.8794130195823	-6.23205241418601	-1.67873724766358	-6.17733672080574	-6.69803933970505	-2.66023176833123	-0.720980905719415	NaN	-2.98782595206242	NaN	NaN	NaN	NaN	NaN	NaN	-26.3255515202986	-26.2160042244295	-29.4448952409276	-25.964187860676	-22.6913945362265	-21.1847016719257	-25.7646367203277	-25.6575067736677	-27.2799723454407	-23.7243079789068	-24.2084137516011	-24.9888880258313	-24.205419269465	-26.6930153024395	-24.8282442333786	-22.0678909738618	-25.3566347843061	-24.704541750483	-25.9081262054404	-26.8517440173842	-25.1283654276758	-27.7779516709171	-27.9731282111853	-27.4617246631043	-25.9328527687955	-26.9516728614731	-26.4725851733254	-22.3564323319861
-7.45792345145363	-2.38419096520067	-7.73747601377327	-3.48801568829099	-3.85769907033441	-5.79996217219773	-0.805057526090705	-3.01807174592943	-6.3489588377724	-1.74419824057138	-6.27891982572301	-6.91989649505953	-2.74667272128942	-0.656978073089699	-4.57364264898538	-3.05616233170336	NaN	NaN	NaN	NaN	NaN	NaN	-26.3522110364925	-26.3400133521134	-29.440061816672	-26.1190997459219	-22.7740827140367	-21.0884645128632	-25.7264222828582	-25.7248314151161	-27.2353702498619	-23.4403455834945	-24.2481835050303	-25.1036404707991	-24.1941655214343	-26.7999170490418	-24.7987564295829	-21.9824332620389	-25.2023130794371	-24.59670337909	-25.864760694604	-26.9636683417085	-25.1769473353292	-27.8880271199389	-28.149317631521	-27.3347275661552	-25.8078481391658	-26.7174169882558	-26.506552002635	-22.123584519563
-7.47942033112313	-2.33858190971512	-7.60325231112082	-3.54297830960027	-3.89964916663414	-5.78192526507993	-1.07260954235638	-2.75514488963281	-6.28683272170097	-1.81138968857915	-6.36384679069681	-6.95735205753194	-2.95902516434132	-0.644458257421497	-4.58240503468881	-3.21885936468706	NaN	NaN	NaN	NaN	NaN	NaN	-26.406057286066	-26.4396252684918	-29.322897198358	-25.8839291397458	-22.7956608856082	-21.2844003231962	-25.5677316963283	-25.8422970813442	-27.1306506155139	-23.5952711533929	-24.2756530213296	-25.0893785957581	-24.1952133885369	-26.5734313214699	-24.9496022144655	-22.1098989545834	-25.0337215378873	-24.4369967503842	-25.7662031784246	-27.0010231804182	-25.0861145932108	-27.9037017131804	-28.1942231551819	-27.4655866978643	-25.7349954277258	-26.6902539317774	-26.4247640874629	-22.2279776204173
-7.44672222292728	-2.33245986924679	-7.5648567892412	-3.38462308601483	-3.77074891087966	-5.52682194516734	-1.04722492697176	-2.64343552610479	-6.28611282302765	-1.57644237202678	-6.20863287963952	-6.77642316714521	-2.86512655893389	-0.836680677667442	-4.53347279697378	-3.17347036301406	NaN	NaN	NaN	NaN	NaN	NaN	-26.307509333854	-26.4194298227646	-29.3766806845966	-25.8845936560203	-22.7569968553389	-21.2261461150743	-25.3339047924205	-26.0134973812658	-27.068420068294	-23.4309531222972	-23.9621682459783	-25.0082023488476	-23.9633949856479	-26.574618971117	-24.9502828045676	-21.9200508504144	-24.9140951188986	-24.3810380926763	-25.5650982872967	-26.884542542135	-25.0842598101467	-27.7701557340964	-28.1101056165421	-27.3853048533485	-25.8442740840462	-26.7052430226865	-26.3367805267956	-22.1797594003261
-7.26065252858326	-2.21305531786119	-7.46226719404423	-3.27424434735113	-3.65208923152629	-5.30340074441688	-0.787555232504379	-2.40314009742881	-6.06000500002315	-1.24586014986412	-6.02570804252028	-6.70921698622935	-2.74093632880711	-0.712571104448585	-4.42258845039719	-3.1381830131748	NaN	NaN	NaN	NaN	NaN	NaN	-26.2999905980992	-26.416907450236	-29.1351737078524	-25.7303222946383	-22.7309478403941	-21.1158245062373	-25.3275606768629	-26.1990136667821	-26.7735245312241	-23.3759734077251	-24.0315085791643	-24.9457788013872	-24.135587795892	-26.3814451915336	-24.7775281434983	-21.9699210602268	-24.9462127659574	-24.3732366002386	-25.5381218193624	-26.8752221265691	-25.2658587260239	-27.4678751957754	-28.3468018500888	-27.4692474513276	-25.8188851027895	-26.6176910746345	-26.214842785307	-22.1010639497321
-7.03726390160479	-2.21898143258911	-7.64724778046812	-3.19419597833982	-3.60289181568437	-5.45869956098492	-0.919144996476542	-2.26210462364353	-6.22320249659747	-1.12180507817822	-5.8648089289265	-6.70077400498662	-2.66199866418902	-0.803555371471739	-4.48841129859337	-3.21159890584766	NaN	NaN	NaN	NaN	NaN	NaN	-26.4900599381942	-26.6264537666044	-29.2411488664148	-25.8008018109523	-22.9105563716449	-21.3783076518768	-25.3811708336963	-26.2004010356515	-26.7387503318628	-23.2764685321791	-24.0572893520067	-24.9323914242548	-24.3235145075603	-26.3736932436115	-24.8791910089347	-22.0473505860213	-24.872253582284	-24.4926273855503	-25.6260161159588	-26.762746906209	-25.1248070103243	-27.648774497046	-28.3728790991796	-27.5890124978288	-26.0142844914845	-26.6159009420867	-26.2749647563592	-21.9706773157813
-6.80998809426359	-2.23003587814355	-7.49992582305732	-2.91407473107964	-3.59295999100764	-5.31403298296484	-1.01643343761006	-2.22954280508325	-6.17584616731033	-1.21344969183933	-5.92293268997988	-6.69105833624658	-2.57214071564659	-0.855527305675297	-4.54840583732772	-3.24604027242199	NaN	NaN	NaN	NaN	NaN	NaN	-26.4921445549472	-26.5626038902822	-29.1878006845966	-25.6506772674557	-23.1546925465387	-21.4529360584815	-25.4268013741596	-26.2826715612792	-26.7875648928611	-23.1471301703916	-24.1311006680984	-25.0524279371429	-24.444865351838	-26.4485280520535	-25.1063876070161	-22.2620299342195	-24.7713292240903	-24.761939962338	-25.610177106545	-26.7626338589499	-24.9644588125604	-27.6155232157223	-28.4803255456986	-27.5877138435215	-26.1208078373557	-26.4728657357398	-26.1159532926609	-22.0595912155697
-6.49213235846772	-2.04849765009447	-7.27205683280192	-2.58620227262561	-3.64217168549305	-5.11869480068801	-0.808854808126261	-2.10442483037225	-5.85533122942569	-1.01169197490722	-5.55168511660494	-6.46304666364871	-2.47127105588197	-0.692860755924107	-4.30771748697576	-2.89051118654941	NaN	NaN	NaN	NaN	NaN	NaN	-26.3456558346324	-26.5146770354894	-29.0484699061535	-25.8136443213502	-23.0111015978417	-21.2007821565287	-25.4205907580343	-26.3609050438735	-26.6111677073064	-23.1193455834945	-24.2866268746143	-25.0524300342934	-24.2752682389036	-26.3177952881766	-25.143158161149	-22.1144860329381	-24.7976454410023	-24.7154522911051	-25.5010221580693	-26.6923701291027	-24.9377972238023	-27.2730225243506	-28.6366893249834	-27.446672700497	-26.03828391083	-26.345570925997	-26.1376642906454	-22.1243852492447
-6.47917658564811	-2.10500091310859	-7.1334108320762	-2.82297934746305	-3.46809746067647	-5.04828535980149	-0.886882628683254	-1.98247508854781	-5.87084317327603	-0.974625125221698	-5.60222716107147	-6.39061297214091	-2.69257077073063	-0.829420072080109	-4.34566785681589	-3.08118954912251	NaN	NaN	NaN	NaN	NaN	NaN	-26.3256501990221	-26.7669849459412	-29.1533461713222	-25.7627358670921	-22.9620916467539	-21.1480793008276	-25.4085127701104	-26.2735469664369	-26.5946424358432	-23.0905434740018	-24.5221849553879	-25.2669972981865	-24.3463007671023	-26.234176044544	-25.3451963631291	-22.078329919048	-24.6748794326241	-24.829226161679	-25.5077500992457	-26.8085777792681	-24.9438037502548	-27.4857853227175	-28.6087517417146	-27.4428401467914	-25.9015455654056	-26.2894493163928	-26.1794516647996	-22.0026390511264
-6.44460510639645	-2.12566369859896	-7.24522461444495	-2.79190259645711	-3.68858873263253	-4.92178017898766	-0.806602420986127	-1.9387338916701	-5.99937075714137	-0.919832878768295	-5.43950930748533	-6.49522666364871	-2.74834288404914	-0.827332790070832	-4.47993860164738	-3.08468871993511	NaN	NaN	NaN	NaN	NaN	NaN	-26.3402297515514	-26.9121408468204	-29.193770339769	-25.8617358013315	-23.1701066339988	-21.3433511682526	-25.6436357720729	-26.3604831400042	-26.4860260525957	-23.2382744372495	-24.4074562124876	-25.3639483899434	-24.6707507760869	-26.4452076131875	-25.5090735836635	-22.3143851217249	-24.7586927659574	-24.9109377449403	-25.6222002328165	-27.0814895707588	-25.0328818378827	-27.7480968805064	-28.6455355474633	-27.7317639514251	-25.9695389749161	-26.468479183174	-26.4122701082081	-22.2926438191583
-6.3600668792606	-2.16371645563058	-7.24678695097503	-2.50161628469178	-3.49357466287269	-4.84467240571885	-0.692104865004294	-1.96486963709977	-6.01824756084376	-0.781187487883208	-5.35327841913987	-6.29486509958881	-2.69606913656939	-0.879592851414822	-4.46348315728228	-3.1116885990275	NaN	NaN	NaN	NaN	NaN	NaN	-26.3986776480274	-26.8157949636272	-29.1251102048918	-25.825681727759	-23.2273651161416	-21.4960387224009	-25.747670048767	-26.4389517401388	-26.6477583040584	-23.2410494845084	-24.3586931907315	-25.6291266176692	-24.8418190058302	-26.4026325662831	-25.6237128492035	-22.5704459826016	-24.7624339970012	-25.1951168337567	-25.6988726394962	-26.9938847528898	-24.9741804746977	-27.6060376412206	-28.629410013366	-27.5222390246703	-26.017005899467	-26.5527203596756	-26.5128644970679	-22.2938167373403
-6.43402788813649	-2.26394125401768	-7.31831920903955	-2.63132718799461	-3.81996788321168	-5.07008470758588	-0.828542574030585	-1.95711759489837	-6.13439244698434	-0.688601393724534	-5.43653268262292	-6.42196079863707	-2.85364144933821	-1.10476479203113	-4.64522970803763	-3.38839469278335	NaN	NaN	NaN	NaN	NaN	NaN	-26.5978313245143	-26.9915824299052	-29.3719170138302	-25.8886008465417	-23.3070808698456	-21.479825156018	-25.8165554490809	-26.6379336153021	-26.814629935316	-23.1811385579619	-24.5000424062037	-25.7091595489539	-24.9591254801289	-26.5589606205818	-25.6027978998289	-22.8136505737544	-24.6282920611116	-25.1247669407866	-25.8457007430226	-26.9685495117268	-25.1088623356402	-27.6146683021149	-28.6381788260368	-27.6727878091903	-26.3152080013536	-26.6571305259117	-26.5514262948207	-22.1760107607822
-6.51834984687443	-2.41905455177761	-7.35331920903955	-2.71647223619794	-3.7035411422646	-5.14884718705274	-0.897820637853413	-2.05491145218418	-6.24637166116947	-0.847834604207741	-5.37535187614799	-6.34044372202627	-3.05092114854146	-1.15997620584325	-4.83024571843286	-3.48141594173496	NaN	NaN	NaN	NaN	NaN	NaN	-26.6793802245841	-27.1414516297591	-29.4344982352234	-26.2300725007788	-23.4947995707242	-21.3568090629484	-25.974257940764	-26.9768585204854	-27.1339044373039	-23.2208868397516	-24.4618103666245	-25.7001256246206	-24.9763503284558	-26.7274941898994	-25.7730754969082	-22.7702332350447	-24.9582879673899	-25.3348665768194	-25.9161556786449	-27.0965892719411	-25.2195716785859	-27.6967636928289	-28.7319909132954	-27.8107151500778	-26.4951216044119	-26.9780722495344	-27.0385772198451	-22.1814218997035
-6.41035676161902	-2.28093256040865	-7.35747611280524	-2.57832488384714	-3.74394815226997	-5.20388649940263	-0.894563272836425	-1.87425585777858	-6.30410481878886	-0.723759644080152	-5.46673023422056	-6.33116610026843	-3.14942233577722	-1.05789046194566	-4.87018004311806	-3.41231701346338	NaN	NaN	NaN	NaN	NaN	NaN	-26.7335121523617	-26.9771033415471	-29.1632972910948	-26.2973893731315	-23.4349409915244	-21.3969657711074	-26.0833686358941	-26.9645506533099	-27.0735104011679	-23.3662396546408	-24.3264256454012	-25.6965866046569	-24.8763644232432	-26.6849402585908	-25.8080069504057	-22.8655453311008	-24.8715182489862	-25.5308403562046	-25.8152999331328	-26.9709268513682	-25.2620921264263	-27.9192247500701	-28.6280937467102	-27.6764719324151	-26.3673977687955	-26.9210116177278	-27.0345352251446	-22.2076342836128
-6.4709383576886	-2.25262189547817	-7.40526319244204	-2.54795160791183	-3.84905889138606	-5.24141223292837	-0.91041309459707	-1.93600881635847	-6.37523589404945	-0.700789340487418	-5.54508160587772	-6.41335170228859	-3.19151562252289	-1.21733943540517	-5.07408029983011	-3.54773413662847	NaN	NaN	NaN	NaN	NaN	NaN	-26.9774863569615	-27.013368279729	-29.1500909938749	-26.2192662611798	-23.3724638765219	-21.4729679661529	-26.0290514703011	-27.0764213327507	-26.9080365264701	-23.4575168126105	-24.5405333500576	-25.8907488694797	-24.778610829802	-26.7333874139286	-25.9141041417575	-22.7868689324306	-24.9246273366426	-25.5285409908563	-25.7339500992457	-26.7659303504422	-25.3377153844277	-27.7721575085564	-28.770583255977	-27.5787845336024	-26.3672993490843	-26.9455897457309	-27.1242854356799	-22.365385697904
-6.61650613657759	-2.39208363745819	-7.54487030393006	-2.6729272643888	-3.91337840952747	-5.47766650497211	-1.08602048957081	-1.96651624610408	-6.46377202458558	-0.857235277608418	-5.73570807640578	-6.56325376645245	-3.3954036462293	-1.21070913048459	-4.95340035420356	-3.61354055241691	NaN	NaN	NaN	NaN	NaN	NaN	-26.9473073095794	-27.0128973805679	-29.0581878274537	-26.2618495098907	-23.3997739957446	-21.4975158658205	-26.0383608361229	-27.0348254645571	-27.0331088645347	-23.4893246044735	-24.5716455668226	-25.9182358572838	-24.7960275058272	-26.7693160525217	-25.761460877431	-22.7438516396459	-24.8671409796469	-25.509787506192	-25.7945717889289	-26.7596736094873	-25.3555992801666	-27.7580433099011	-28.8500136696601	-27.4711066709859	-26.2765686778864	-26.8910249380107	-27.1827937366812	-22.4042636717442
-6.74342828516644	-2.32322034884526	-7.59922829994864	-2.71924254720187	-4.03831570929864	-5.46728201531988	-1.06788066467668	-1.90802587719135	-6.42203485565896	-0.744324233450041	-5.61487745322722	-6.47108102606482	-3.54552257008328	-1.16509726455007	-5.01946900190736	-3.65177347736706	-0.0268647100930565	NaN	NaN	NaN	NaN	NaN	-27.1645429853115	-27.1368925208838	-29.2058006845966	-26.3054123568977	-23.5016584706979	-21.5178600663456	-26.0870269131008	-27.0802986318848	-26.9439284916201	-23.4228557275243	-24.5974447357048	-26.0474624667258	-24.9414729850689	-26.8905264495084	-25.8685762991643	-22.8619199514837	-25.0339348503247	-25.7512343674139	-26.0726621595472	-26.8979259445708	-25.4623478373704	-27.5709355299872	-28.7739605732882	-27.5464466263205	-26.3584366729051	-27.1802960598207	-27.2079206768432	-22.2891772502247
-6.54329129886507	-2.37954091174461	-7.7245455853748	-2.71312067275253	-4.13316788321168	-5.34812837393022	-1.07617417643566	-2.0040162830348	-6.35067312348668	-0.602127980448023	-5.48703897169424	-6.55552666364871	-3.5400867812958	-1.26630703977519	-4.93906151670456	-3.57042114216133	-0.131382192610538	NaN	NaN	NaN	NaN	NaN	-27.2278818919305	-27.2514853475941	-29.0192949703109	-26.364498310634	-23.5500936486445	-21.5847725638541	-26.1482653951858	-27.0891312629374	-26.9756004017325	-23.5831787850756	-24.6752450452892	-26.0585413964917	-24.8889779221944	-26.8311536930437	-25.811199963204	-22.887708178193	-25.1670043962975	-25.7636027134334	-25.8604474676668	-26.9207132189312	-25.5293314655753	-27.4485681008742	-28.8694921196096	-27.6674916196396	-26.3817901626834	-27.1394977012193	-27.2157808654578	-22.4768586176955
-6.63783331249111	-2.42511886477717	-7.83984539561893	-2.90455774857327	-4.13832872237252	-5.34151918480002	-1.0850907806303	-2.07862496845174	-6.28139412061036	-0.659823745010443	-5.57687492861222	-6.74935088299372	-3.75566765369247	-1.32968639334088	-5.19098548098238	-3.56900615108221	-0.0901487912813297	NaN	NaN	NaN	NaN	NaN	-27.3722896543657	-27.2386804975587	-29.0006723076332	-26.5077434729209	-23.662785273898	-21.5406346328196	-26.1834921079277	-27.0533337379262	-27.0324060246598	-23.4481419826943	-24.663201011378	-26.1249649432416	-25.0341395075603	-26.9318555392561	-25.840042111458	-22.8510596456608	-25.4155882600286	-25.8686071783232	-25.9017904025179	-26.7797854068363	-25.7423083374413	-27.400183982684	-28.8978983132031	-27.749778048068	-26.3934217094385	-27.1700366344801	-27.340107829165	-22.3921840281625
-6.59628531084112	-2.52231440999722	-7.76556361798523	-2.75059606139763	-4.19294434383827	-5.34368545007166	-1.05893638383173	-2.2042827221356	-6.40237950406263	-0.6848321203528	-5.58062627718659	-6.73664617584383	-3.58079720261721	-1.39845789351102	-5.25657250172054	-3.70395114567052	-0.0289985814436378	NaN	NaN	NaN	NaN	NaN	-27.3004338627268	-27.4423005612256	-29.2925811079666	-26.6585808421145	-23.5941704317562	-21.5159418953894	-26.1860577868764	-27.1051255560716	-27.2123655488408	-23.4265533757023	-24.9285905283359	-26.2387138757779	-25.0170132668655	-27.1234700977693	-26.005655323947	-22.7786332998851	-25.5797745189455	-26.0120634712293	-26.0204548236552	-26.9086050505693	-25.9158581606481	-27.7155943679436	-28.7774455844117	-27.8220162074264	-26.3855173075105	-27.3197942492377	-27.6074262948207	-22.4574300614643
-6.68085493522871	-2.47111581515569	-7.75633033847071	-2.82446876636509	-4.21753087253552	-5.48933657791007	-1.12151272828659	-2.19088799177362	-6.49060567920905	-0.844253065132785	-5.69826093118843	-6.81639877976788	-3.74395985821887	-1.57722468963105	-5.30851136034433	-3.82541648405091	-0.0765987485097284	NaN	NaN	NaN	NaN	NaN	-27.5504998998229	-27.7981455975452	-29.6066614706228	-26.7251103290304	-23.7285226739365	-21.6641128936891	-26.2389606495143	-27.3724240622784	-27.2987846838567	-23.558027290177	-24.8190897998048	-26.3489033874419	-25.2548489391912	-27.12555068475	-26.0694295968836	-22.924472902984	-25.6287634905951	-26.0761265864964	-26.1192187091112	-27.1511151502192	-25.9735756788258	-27.8513204699053	-28.8704039718908	-28.0681026536415	-26.485045336363	-27.5946281524429	-27.7673554983605	-22.7745358709144
-6.9091887347625	-2.45808687476598	NaN	-3.14883479577144	-4.33102336938474	-5.73404479145264	-1.24675204797315	-2.39898871441386	-6.56425533372927	-1.00964365426422	-5.85144892420469	-6.86551626308652	-4.0018597776387	-1.89782727232096	-5.35189631898713	-4.00815155164367	-0.168984314626454	NaN	NaN	NaN	NaN	NaN	-27.6278432195815	-27.8550556270743	-29.6644941121584	-26.6650839111973	-23.6401857769141	-21.7432634072423	-26.1732923279358	-27.3705968943049	-27.4038228108266	-23.6736170212766	-24.8920002764216	-26.3757191520741	-25.4294999090201	-27.1646614046259	-26.0327425386649	-22.9361863373693	-25.6047163402227	-26.2245019151653	-26.1100074912093	-27.1621810779452	-25.9661012261553	-28.038901282262	-28.7932027978674	-28.2131265639629	-26.5911411351321	-27.4969534008039	-27.7909747362697	-22.7185027498952
-6.86149231853003	-2.60164668113366	-7.97098076662033	-3.10410928564379	-4.27530073125535	-5.79277453756384	-1.35974960962338	-2.41246911839856	-6.5454742016538	-1.00787603601388	-5.89964774091735	-6.91727306887747	-4.1544098177985	-1.81650189652704	-5.4050332597239	-4.20750966344906	-0	NaN	NaN	NaN	NaN	NaN	-27.6254970889742	-27.979176812994	-29.9135674480466	-26.7201576613015	-23.5828083055104	-21.8592733762751	-26.21300030824	-27.2882235898332	-27.4767219580448	-23.8669654594588	-24.7459396594393	-26.2927105679917	-25.373949290169	-27.1196243695618	-26.0355883591447	-23.0675326088278	-25.7167512274959	-25.9864429748556	-26.1324858406906	-27.231996210561	-25.921220056103	-28.2400554686278	-28.6785615354708	-28.2001545356066	-26.6986678514401	-27.47866980964	-27.8385604629781	-22.9699991620536
-6.73182502320524	-2.55139387498542	-7.88561302347254	-3.04753659803849	-4.26456028827497	-5.78317650639075	-1.34421866392375	-2.32496547739594	-6.5338453531262	-1.0851687047064	-5.75090106300559	-6.8914769595067	-3.86067511245616	-1.75809593023256	-5.45642043756847	-4.26654408128625	-0.223573174042898	NaN	NaN	NaN	NaN	NaN	-27.6433350780833	-28.1100714310661	-29.9349516523385	-26.6911715645193	-23.6486222589988	-21.950144873247	-26.389579199524	-27.3733858320508	-27.4824665953768	-23.9468969749602	-25.1312889234659	-26.4433489532123	-25.5546292086911	-27.0789711165303	-26.2181275440977	-23.1694930618779	-25.8380543180997	-26.0750979273801	-26.3512388632907	-27.4918021154493	-25.954812368577	-28.4251309041277	-28.6669155383596	-28.3239754696498	-26.8456430580517	-27.4721615179843	-28.0213786337439	-22.9592524176769
-6.68657488095462	-2.77736675667322	-7.84129061553105	-3.19821627629324	-4.29680424684804	-5.83343481550607	-1.27422492697176	-2.34114446445493	-6.62514491497464	-1.12536969957032	-5.71932871012483	-6.93405113323853	-4.14058503304405	-1.79173798780185	-5.27365677733941	-4.21254279098423	-0.178383321986871	NaN	NaN	NaN	NaN	NaN	-27.8267226462905	-28.2798453911094	-29.8748536103608	-26.7856144170962	-23.7243401013224	-21.9582724280952	-26.4727809626978	-27.5544243716046	-27.6614558937553	-23.8002441035791	-25.2910506354382	-26.6028560972991	-25.5292287932746	-27.0943474750857	-26.3699761210527	-23.2563916892022	-25.9907869286369	-26.2674165026721	-26.4183031965909	-27.6478618900956	-26.1626758099114	-28.4769301406066	-28.7922719456155	-28.6059210187749	-26.8506599550303	-27.7192774533721	-28.1417095566233	-22.9603216500369
-6.70595264766855	-2.95829168340699	-8.00327740301948	-3.0066476881184	-4.4589792039664	-5.85143209541882	-1.12264976357307	-2.42391965292715	-6.56628602671249	-1.26234755708032	-5.69412163373665	-6.89260674991758	-4.02007326694262	-1.883797290398	-5.40681758285861	-4.21003261899651	-0.057005928098352	NaN	NaN	NaN	NaN	NaN	-27.6915729700983	-28.1879493170856	-29.8508093912212	-26.8320676471267	-23.7709181361208	-21.704416574898	-26.4543210722626	-27.4934295690593	-27.7131284916201	-23.6488762732224	-25.2895930379561	-26.5769827674777	-25.6298715932288	-27.1463677206774	-26.3369208952161	-23.2200703888669	-25.8880455832949	-26.0722133342623	-26.4820112932756	-27.5668578640506	-26.0508496252193	-28.3725474334241	-28.7156230502402	-28.4613314594079	-26.8274380547367	-27.7877756278905	-28.1532740105567	-23.05174309983
-6.65175283732661	-2.97827364038131	-8.11298520094238	-3.01298997869228	-4.62879999023509	-5.97168139041506	-1.16252562627246	-2.3577761842381	-6.57188347219309	-1.29084969811257	-5.7523472397124	-6.84876302728507	-4.04755513380943	-1.85577768318393	-5.25679260544636	-4.13184953241407	-0.011759516396915	NaN	NaN	NaN	NaN	NaN	-27.6547737224119	-28.1655361611986	-29.7454392503336	-26.9103496090056	-23.8376321599888	-21.7893045835585	-26.4933403408359	-27.4864671856198	-27.8084289400506	-23.6661142160732	-25.5761717189039	-26.5211221266949	-25.6095592261416	-27.2562153688309	-26.3875654542933	-23.2498684475862	-25.8890309477756	-26.2042327203689	-26.4390305870506	-27.5904695602919	-26.2107189362362	-28.1285407901957	-28.6919661889151	-28.4667998310327	-26.9371079691036	-27.7731123748911	-27.9030562359477	-23.0354776316367
-6.65330586550746	-2.92131540942308	-7.99356190832921	-2.91944938398044	-4.44415947985033	-5.72294492525571	-1.0050450904595	-2.2047391408354	-6.5250987255982	-1.26443633580948	-5.81012835073579	-6.8226274567273	-4.13395262930321	-1.80248425645857	-5.1648124343406	-3.97265261126652	-0.154504942201372	NaN	NaN	NaN	NaN	NaN	-27.7778515844395	-27.864399725211	-29.4428796795715	-26.7760891252675	-23.7037021312032	-21.7653237980061	-26.3144585746108	-27.428169036663	-27.8100598995624	-23.4677903419203	-25.3494427696198	-26.3300596825031	-25.5661278818877	-27.1997461494213	-26.1422852408945	-23.0956188429852	-25.9531953549052	-26.011523170226	-26.3007103502918	-27.3474912031771	-26.1930370571766	-27.8401225387516	-28.4881062199817	-28.32178878737	-26.9024584935449	-27.7083496248898	-27.9186303764534	-22.9047463333859
-6.67556701002481	-3.12929301444987	-8.00522318254948	-2.99087799492826	-4.40559468221912	-5.79043050452323	-1.01478770392893	-2.20950862148195	-6.62069375493401	-1.36791559848229	-5.939767324595	-6.89079853404635	-4.17887149717374	-1.83837648804601	-4.98532153646957	-3.90056943493718	-0.136284824862008	NaN	NaN	NaN	NaN	NaN	-27.8485194661478	-27.6963776279845	-29.3662524183681	-26.9456674600825	-23.7721005198683	-21.8479429525586	-26.2821222507004	-27.5276219350194	-27.9446603332724	-23.5776148802355	-25.2535176136946	-26.3537062167258	-25.5894604535062	-27.2899923793672	-26.2762615153896	-23.1411887076688	-26.0839454848514	-26.1564652273545	-26.2636377938343	-27.2501155086304	-26.2316803018667	-27.8888443202367	-28.5000708191079	-28.1599317938763	-26.8699719772897	-27.8381548272998	-28.0483106135868	-22.8716615346312
-6.52031079747231	-3.11933984811567	-8.16992819283925	-2.84791741355852	-4.62154412083544	-5.91898401894052	-1.1131551595299	-2.32892214737135	-6.53974224791065	-1.28124426990876	-5.94660790396004	-6.932240949363	-4.04751370437272	-1.93453997785161	-5.12902669923134	-4.01371260747955	-0.144700427674966	NaN	NaN	NaN	NaN	NaN	-27.9726458459225	-27.5752331780094	-29.1999481544761	-26.816039566472	-23.8195575107973	-21.6863280634765	-26.2686626683624	-27.4959844139171	-27.9842920666623	-23.4701019946468	-25.1130023011364	-26.3628410272159	-25.7236068863132	-27.0204396528973	-26.2273406838991	-23.0549561719139	-26.0980487568458	-26.1273577157863	-26.2294354925042	-27.315711917967	-26.0780985528173	-27.8923806032677	-28.4303272670468	-28.093798973643	-26.9218986620582	-27.9084165764055	-28.1532502679976	-22.7936987575123
-6.51887663031782	-3.02491850260125	-8.15546399668433	-2.92593877007732	-4.43062551033032	-5.86968342941249	-1.04149710029607	-2.31478880240993	-6.47047590477619	-1.27708112345426	-6.07470430142095	-6.77993527197009	-4.02348607631632	-2.0815268716297	-4.93590218839285	-4.02401494594791	-0.226951217909113	NaN	NaN	NaN	NaN	NaN	-28.0184113437364	-27.6573973895525	-29.430640493209	-27.0243810424942	-23.9624306128071	-21.9148923815961	-26.5225296778978	-27.4129853527538	-27.985013041705	-23.6375464291605	-24.9683176962199	-26.3519121561668	-25.7504828333521	-27.2044429111107	-26.1994230299049	-23.2036421278085	-26.2670499752598	-26.0243165313235	-26.3815876788636	-27.4065166389222	-26.2347194960766	-28.0298776763777	-28.5291223962927	-28.1387026008293	-26.8730841761181	-28.0044578255827	-28.033206245921	-22.9187706331903
-6.47121337678715	-2.93116375669816	-8.16204921665569	-2.80517382492382	-4.56080335920842	-5.78339404915283	-0.973352094601819	-2.25313349562746	-6.50461192914188	-1.13847958613713	-5.89213090792702	-6.66934355738168	-4.02602863292243	-2.06675843791856	-4.98670615185419	-4.08717750752426	-0.277169952296107	NaN	NaN	NaN	NaN	NaN	-28.0108281184328	-27.6815796035081	-29.4302235417394	-26.8541122618736	-23.7415952319717	-21.8212214298856	-26.4285073515682	-27.4741980197812	-27.9294578226664	-23.6567213044503	-24.8331372909258	-26.2048624667258	-25.7789807698802	-27.1096620230544	-26.1285699558953	-23.0732329335675	-26.0916101458701	-25.9797116317645	-26.2219121491072	-27.2512116725299	-26.1276750691085	-28.0253428888185	-28.4839424121458	-28.1782103734379	-26.7792712880118	-27.8838961775056	-28.0459015423455	-22.7115505702462
-6.54975947134967	-2.97740450951218	-8.25302851136513	-3.04072908128204	-4.60581499134244	-5.98478885630499	-1.02874770059515	-2.34305530832803	-6.53122499113833	-1.29128507530527	-6.09776488348844	-6.56139773802888	-4.21218519758539	-2.0635789336749	-5.00626447455132	-4.05485990193978	-0.324250790346966	NaN	NaN	NaN	NaN	NaN	-27.8064672259153	-27.4579846345118	-29.0444891353008	-26.655407656215	-23.827330430205	-21.8680741657637	-26.0989318811595	-27.0939251019193	-27.7415605473692	-23.6704474397534	-24.848303437254	-26.0374956955659	-25.6195683192195	-26.9170951831056	-26.0201645442966	-23.2437905277421	-26.2024892498042	-25.7767822772768	-26.0657936509	-26.8969719131371	-26.2238897416036	-27.8567124005027	-28.2556741517132	-27.8559613130379	-26.756483043852	-27.8158754272581	-27.9662411096355	-22.919564951033
-6.4885320141333	-2.98717760965148	-8.44165191438996	-3.00834012387762	-4.80754497151717	-6.03883731354251	-1.25609401538848	-2.33107160017572	-6.57869787851505	-1.27400216214001	-6.16769565133471	-6.66442666364871	-4.32845478630366	-2.02731526889461	-5.1287561869255	-4.18159513876123	-0.594719432356205	NaN	NaN	NaN	NaN	NaN	-27.794371092164	-27.4149001223516	-29.0534652999812	-26.7158795273427	-23.8890809745951	-21.8591233788003	-25.9048521523776	-27.1448758079931	-27.9362080763952	-23.7705908766629	-24.9964479124144	-26.0134144000086	-25.4161415032061	-26.9315198495201	-25.7468357477658	-23.3467141734612	-26.2381075027995	-25.8049645834639	-25.7392294187921	-26.9281581376269	-26.2778228455427	-27.8905075342265	-28.3401178144635	-27.8839404070291	-26.9059268086773	-27.8282267889202	-28.0762902948207	-22.9134933464966
-6.40907381172326	-2.91898004872707	-8.54634552482902	-3.02376119992862	-4.69073324540985	-5.89797309780606	-1.18383319606777	-2.31374797358035	-6.71800290845581	-1.28507543355383	-6.07674088811078	-6.82763459132604	-4.27359267555634	-1.97458978802624	-5.15485598903935	-4.08896192441514	-0.44505340953491	NaN	NaN	NaN	NaN	NaN	-27.6816661576222	-27.273052950262	-28.9510108987124	-26.6534386625292	-23.9378482167783	-21.8938198180048	-25.9613584509571	-27.192569412196	-27.8426832861407	-23.6833718974947	-25.1556033437395	-26.0831675514716	-25.316324175234	-26.9792697503987	-25.697491565126	-23.3334998384603	-26.2159814336002	-25.7728060707093	-25.7740465229046	-27.01795837192	-26.2316822928795	-27.8883337954181	-28.2856301425394	-27.7756373338279	-26.9952863882257	-27.7676735102317	-28.1988337022281	-22.9142156908693
-6.21172817261256	-2.97604699031905	-8.3065538417232	-2.97931487272367	-4.60427376556462	-5.84232479329218	-1.1874148862662	-2.29951204200339	-6.80500497294034	-1.11755982249229	-6.0964262733099	-6.7178997457483	-4.30842156825605	-2.03732963464521	-5.13560583932268	-4.11038722059809	-0.328679959359919	NaN	NaN	NaN	NaN	NaN	-27.8781286679216	-27.2217732420486	-29.0183801538915	-26.7840716019348	-23.8016889256654	-21.6305942124477	-25.9647182677701	-26.9149430683026	-27.7166748174987	-23.6262759343488	-24.9934377701879	-25.9098964803313	-25.3336637612916	-26.8689721078304	-25.5988463601653	-23.2479479826382	-26.1542605628208	-25.7765190145456	-25.9271731761688	-27.0934523589872	-26.2337112879547	-27.9642249929365	-28.2395109894261	-27.6894481365435	-26.7883816425401	-27.7810839317774	-28.1947827616977	-22.9030136246941
-6.24034851957351	-3.02382604599669	-8.23282301132092	-3.03740053841101	-4.71954679589702	-5.88274555364988	-1.29888253566741	-2.33429119396509	-6.84138083505926	-1.06040336877651	-6.10452714805054	-6.72111667751834	-4.36608032435143	-1.9262059327745	-5.20044672056383	-4.28128025207036	-0.383820346456693	NaN	NaN	NaN	NaN	NaN	-27.869752044545	-27.1732632354551	-28.8633559139544	-26.6354435302224	-23.5979719146988	-21.6213237479331	-25.9779701016082	-26.7758314876425	-27.5310841986048	-23.5426200478836	-24.9244891887179	-25.9077691912378	-25.1766663700245	-26.8248705575495	-25.624848112033	-23.1220483311352	-26.1403411539746	-25.7127769782991	-26.0193532684972	-26.9970159811935	-26.2022870803223	-27.7345220886875	-28.0117817262498	-27.6560657893649	-26.6293935582692	-27.5473525468183	-28.1232803094193	-22.6744259559002
-6.25433973947555	-3.12489203994582	-8.29766758449081	-2.94139828408238	-4.67063663321168	-5.83725412029864	-1.30125037908161	-2.32587870468133	-6.85440350283667	-1.03525618098893	-6.02267596007945	-6.65087530030058	-4.33559111280435	-2.0951780730897	-5.24014383612114	-4.31945297811442	-0.447360375796545	NaN	NaN	NaN	NaN	NaN	-27.9625601468904	-27.2869664862305	-28.9981148531615	-26.6125842892474	-23.7220835022835	-21.7155018894567	-26.0477479937026	-26.8323918124555	-27.5779572028762	-23.6240204781363	-24.985099669166	-26.0277277962387	-25.48858532909	-26.7331775101034	-25.7002459403548	-23.1529214070877	-26.1323042692254	-25.8624383355691	-26.1307595701798	-26.9316599735077	-26.1059708272024	-27.7720800071488	-28.058586468411	-27.7034288961512	-26.64655492462	-27.5274794141663	-27.9765647563592	-22.7823594517004
-6.10318225460593	-3.07703578581059	-8.32428074750108	-2.82223421113906	-4.63451284752572	-5.68693044573508	-1.27872130139496	-2.39095408366296	-6.75448576985671	-0.960352086725227	-6.08069947808519	-6.52870201156123	-4.23728824249835	-1.93787040473626	-5.15674709615234	-4.37732308175829	-0.357951473492522	NaN	NaN	NaN	NaN	NaN	-28.1307762747318	-27.3528191811378	-29.046122159251	-26.6240183401281	-23.6171936875702	-21.6995511113749	-25.9567037345304	-26.772295520064	-27.6835790845055	-23.5762039567003	-24.9254681325432	-26.1469631861503	-25.3935424405212	-26.7481479508985	-25.5773513539186	-23.2538547404211	-26.1372630208737	-25.728720318316	-26.0124839333411	-27.072252412505	-25.9754695954131	-27.9303173160173	-28.2182863855393	-27.8562185775505	-26.7674076425683	-27.4940672651107	-27.8529744875918	-22.7046786612495
-6.24806536566271	-3.16034165869394	-8.16950830416716	-2.97168927281244	-4.63190030034992	-5.96482047685834	-1.36219474588524	-2.62714214057093	-6.90622013647369	-0.95187119654622	-6.33587414826218	-6.68082210600796	-4.44274261683957	-2.16084391850993	-5.2720162514171	-4.55591012768924	-0.335028346456692	NaN	NaN	NaN	NaN	NaN	-28.0288351539103	-27.2272413404814	-28.7332491378891	-26.5192414321046	-23.6846798129556	-21.6306346328196	-25.9908464957392	-26.913811281298	-27.5180930306272	-23.5632569905588	-25.0629189137288	-26.1992995528185	-25.3906321546191	-26.574733793277	-25.8613121855432	-23.1993614448592	-26.0923841945289	-25.9297188715835	-25.8734409097116	-27.123982120699	-25.9482516947398	-27.7610830740278	-28.1695054055305	-27.7906948788215	-26.8148015098027	-27.4586727688197	-27.7791571532894	-22.7299975993094
-6.09736677056318	-3.00703706790856	-8.30648018984978	-2.83409977086022	-4.57113457631239	-5.92555676763894	-1.22816303772095	-2.46554260447138	-6.80706817030033	-0.991381562574551	-6.13920284480072	-6.57376603165398	-4.46284231065016	-1.94651904121249	-5.26373496635766	-4.41873842847397	-0.421372434162253	NaN	NaN	NaN	NaN	NaN	-27.9431841002941	-27.2777077989718	-28.796331266443	-26.5068705133871	-23.5457608581046	-21.4497255419105	-26.0041031494224	-26.9039647214564	-27.63326835176	-23.548267277564	-25.0329874904236	-26.1456163469919	-25.4558415515854	-26.4854362539187	-25.7400853907203	-23.0670218823084	-26.1566699088146	-25.7776735898064	-26.0623929563886	-27.2199469279871	-25.9393048766116	-27.8016837407875	-28.097860656584	-27.7522260525841	-26.9323138343692	-27.3038944185347	-27.5433641830195	-22.7260806985006
-6.23819469659991	-3.02703069367285	-8.33602509139249	-3.02578503342786	-4.68882493699188	-5.96664094969223	-1.42404401245884	-2.65407763631852	-6.94618554806997	-1.15746110174122	-6.23611101004288	-6.80894383670023	-4.65902661998778	-2.21138653278643	-5.378266356826	-4.60356991922115	-0.145194158422503	NaN	NaN	NaN	NaN	NaN	-27.8875546127633	-27.4768352120992	-28.8159778808583	-26.6150112077834	-23.6875832979598	-21.5736041352273	-26.0004173846305	-26.7557871093808	-27.546169930244	-23.6598764952417	-25.2173313858579	-26.2300531922307	-25.4787731282499	-26.5458130396559	-25.6813308849265	-23.1660260299588	-26.221390527479	-25.6774934499463	-26.161783841577	-27.1566571685242	-25.863653517947	-27.916961187302	-28.2014452336486	-27.8302512060702	-26.8116303111684	-27.3089028467334	-27.5594624666368	-22.6561205399039
-6.32427944115756	-3.09795611352776	-8.38184619554629	-3.11532638542639	-4.7291022556481	-6.02492244791543	-1.38241761149168	-2.64893419608256	-6.99548418339452	-1.311921930882	-6.32241442441054	-6.85626658459733	-4.67782427988798	-2.25192325422435	-5.60112111003034	-4.82428879079742	-0.428669278237058	NaN	NaN	NaN	NaN	NaN	-27.7912404020025	-27.3965176329021	-28.8090673808272	-26.6559091971753	-23.5243178777536	-21.5863353454087	-25.9715926037983	-26.7498089869892	-27.4202381793703	-23.5612913404403	-25.123583927431	-26.3454545244876	-25.3171761777958	-26.5256104808378	-25.6413874220289	-23.2501023594687	-26.0979781290859	-25.7384646263713	-25.9698662474919	-27.0568898182186	-25.7337921544087	-27.7398758594347	-28.2352177314211	-27.9202475501591	-26.7312436362144	-27.0511144195823	-27.3251287374558	-22.6217540527325
-6.36694983545043	-3.17991853280233	-8.70337964859999	-3.35216882655407	-4.76304062476706	-6.11327715321433	-1.42517947242631	-2.89446848152786	-7.00098021089469	-1.19368389833597	-6.29755117468317	-6.9400075885042	-4.5998775052777	-2.30802698350132	-5.50608337718434	-4.67924833465223	-0.501853938873753	-0	NaN	NaN	NaN	NaN	-27.6643456767193	-27.2988878779271	-28.6778752051445	-26.5159807635755	-23.3800768044533	-21.6393499381328	-25.865307443974	-26.4572479010163	-27.1600122125503	-23.352056928753	-25.0967398761829	-26.3046027264661	-25.2333104259276	-26.4534442545948	-25.7362779058467	-23.2525571459194	-25.9873596786615	-25.7458393764656	-25.9109032671099	-26.9826932240219	-25.7685150858697	-27.6120999162128	-27.7073986645914	-27.8540046949615	-26.3905783848119	-27.0468339317774	-27.341415632216	-22.5796641701381
-6.31418131793691	-3.2143413765667	-8.65964295810602	-3.31133029358467	-4.90211356033486	NaN	-1.34483264401356	-2.78928062871402	-6.97448997330353	-1.18215062152376	-6.22321442441054	-7.01373373760369	-4.56538575749945	-2.10579042830205	-5.58656713815852	-4.64137161853647	-0.546140967815916	-0.177505371413599	NaN	NaN	NaN	NaN	-27.4935472756682	-27.3510067965795	-28.6069873901359	-26.3215082784658	-23.4075292013917	-21.6859407552686	-25.9140589037101	-26.2905429255433	-27.0077057955044	-23.3938435482164	-25.0797724399494	-26.4073661486109	-25.1333910507702	-26.4031424463114	-25.7487907963384	-23.1556641983219	-25.8419525113606	-25.6824286886207	-25.8271589499723	-26.9739594019996	-25.7329433205475	-27.5639094728801	-27.5953763554058	-27.7007431705314	-26.2834307714064	-26.986505054772	-27.4167496927343	-22.6609385994273
-6.38879226848368	-3.32874951019052	-8.70372323162247	-3.47149340962345	-4.95990270749283	-6.24424179274907	-1.3627373181305	-2.8535105579964	-7.07967896233448	-1.27412169220673	-6.40932594693058	-7.00125331695532	-4.78502233110391	-2.16049493883265	-5.53240864448351	-4.58983007199833	-0.418618417378677	NaN	NaN	NaN	NaN	NaN	-27.6156073145481	-27.2643121994742	-28.6525247172133	-26.1722274948224	-23.381322043016	-21.7989478858316	-26.0415817715956	-26.3978168665336	-26.9785210372188	-23.4578993025028	-24.9741930160018	-26.4755073993977	-25.3804120144855	-26.3070316760754	-25.7787534955073	-23.2052803814467	-25.9394435351882	-25.7750463797751	-26.0440441018533	-27.0046154169175	-25.8338674035544	-27.6212317341907	-27.5966086840268	-27.8126646741542	-26.3126211977481	-26.9457348678148	-27.4504209143442	-22.8249974725571
-6.47957737968611	-3.43051132076969	-8.50931354866219	-3.42633475101982	-4.8917557426366	NaN	-1.45829039552118	-2.8372025938783	-7.07083684740322	-1.32735026288658	-6.36652871012483	-6.96656571690315	-4.87914968872735	-2.2765511189118	-5.53405469010839	-4.73706810209409	-0.408010955152343	-5.07714642266424	NaN	NaN	NaN	NaN	-27.4817466925483	-27.3145312457952	-28.6285679409684	-26.1128889852435	-23.5474083861664	-21.7535945116992	-26.0249588104255	-26.343161941131	-26.9806860953067	-23.4520831091268	-24.8434377406261	-26.3131660381544	-25.3569584909628	-26.2721847524609	-25.7513273948625	-23.2239083967692	-25.8407354140411	-25.782344299324	-26.0359972256825	-27.0389128491501	-25.7926415918938	-27.5969346829641	-27.6540913927916	-27.5252010275127	-26.3458007501619	-26.9006565124225	-27.4204451081348	-22.9620463719439
-6.63567225124602	-3.5026092363973	-8.5494343693894	-3.44538190161172	-4.9859510999949	-6.3960195303928	-1.74894101529984	-2.73655917945691	-7.12437081169059	-1.47618136293425	-6.50802310433821	-7.09967848846623	-4.87795566241468	-2.40281626375675	-5.65503968318772	-4.75290488984087	-0.54161859035913	-5.18742587555253	NaN	NaN	NaN	NaN	-27.3762354416692	-27.0311096007736	-28.4139472595622	-26.0369156274744	-23.5577340068498	-21.6275605315723	-26.0623283995347	-26.3102077884196	-26.8689644537652	-23.3030264612375	-24.7337657954312	-26.1467276030242	-25.3454952503388	-26.333033800851	-25.6748237746964	-23.1761335282999	-25.9748239528606	-25.6503475292004	-26.0466148870861	-26.8696766577169	-25.8369308811001	-27.4205636990983	-27.5872213075061	-27.4145587934172	-26.24908384943	-26.9466929061364	-27.222269024791	-22.8473834233619
-6.46726794299537	-3.54613537426881	-8.3370183525085	-3.39055164111158	-4.85221071925304	-6.43034361650541	-1.56286402471612	-2.67464678793847	-6.97205829527692	-1.45859186008815	-6.49472840068697	-6.961215979375	-4.78187058486247	-2.35542599935698	-5.56776148590067	-4.61932545362205	-0.319442687243123	-5.16326446314427	NaN	NaN	NaN	NaN	-27.1903922854375	-26.9280718853625	-28.3578986717486	-25.6990756727654	-23.3313307408234	-21.5793580370749	-25.7870892922552	-26.1086732048048	-26.9477450329735	-23.1666492743541	-24.7236245142877	-26.1037950509955	-25.0586154496868	-26.0814382987672	-25.617199577222	-23.1615445954935	-25.8556684867073	-25.6405421826189	-25.7138523506529	-26.5764981434857	-25.7430736044687	-27.3762012987013	-27.2661260986444	-27.3314168865435	-26.1100631346491	-26.9181607593146	-27.1637335369568	-22.8174564188596
-6.56288313559976	-3.58754636765404	-8.49738442643085	-3.41175669245241	-4.86594207676007	-6.30467082516486	-1.5841573676291	-2.79706597326631	-6.99582740920097	-1.47438691981666	-6.54588981167388	-7.00933262834743	-4.96440679267976	-2.45238895921268	-5.833762036906	-4.77915658642241	-0.573228346456693	-5.30990025309222	NaN	NaN	NaN	NaN	-26.9814935545085	-26.9320502068342	-28.2918324779969	-25.7994971087159	-22.9859993081791	-21.3997074805017	-25.6974529650565	-26.0804511752319	-26.7869872276796	-22.9234292198582	-24.7159820296677	-26.1119164086345	-25.0066032120912	-26.1679897091403	-25.5220368787309	-22.8916277338111	-25.6971310912835	-25.4813525388343	-25.6508066855166	-26.6055332065734	-25.6773580362666	-27.340092526607	-27.0701084353118	-27.1620058879907	-25.9782016293853	-26.8823622804662	-27.0805361214103	-22.6371509385254
-6.47573648158932	-3.47804770893571	-8.57538157227806	-3.43844372934799	-4.88099886912717	-6.1111935483871	-1.57958996553217	-2.62915095061678	-6.87354423201156	-1.27357723600517	-6.36536007112283	-6.86236016118565	-4.87945258059084	-2.40267778545787	-5.68496511028706	-4.72471744749846	-0.523024264824039	-5.07233427868787	NaN	NaN	NaN	NaN	-27.0944898136252	-26.9525886968188	-28.2978806845966	-25.8613379107762	-22.9943306778899	-21.3604882199352	-25.5223258750502	-25.9617671707932	-26.8295132860344	-22.9413080222534	-24.5335335640712	-25.8651768891455	-24.8104791506557	-26.2026907878781	-25.2875293690385	-22.8922228042933	-25.7185002071932	-25.448929783397	-25.4342724456144	-26.6906743297325	-25.6226552654316	-27.3012059502102	-27.007292619496	-27.1728284388901	-25.8179404257684	-26.9298991491687	-26.9213720865468	-22.5216154825648
-6.58293064312737	-3.42647356889317	-8.71753518537091	-3.31863745090243	-4.91484314876555	-6.21435970445125	-1.54566068116171	-2.67891600712819	-6.81479486592534	-1.32628899847112	-6.48212340177198	-6.95985043860334	-5.02634100634078	-2.4039827401358	-5.58027478153947	-4.56286988019146	-0.472042699030794	-5.3217936571889	NaN	NaN	NaN	NaN	-27.0454801305829	-26.7579114272576	-28.1966365626808	-25.7741183269139	-22.9557171495097	-21.2529629910285	-25.3327646798502	-25.9344380316404	-26.8177941214801	-22.9756517485938	-24.5163427233734	-25.6286286122051	-24.7037149083619	-26.1160263030882	-25.1495109433072	-22.645230531855	-25.6755686981608	-25.3404690064998	-25.3599061189018	-26.3818892006042	-25.4429248242708	-27.1593192685975	-27.0630782187599	-27.063127084636	-25.6626561043305	-26.7887869543557	-26.9235558844535	-22.4958782792913
-6.40865621563844	-3.51141696226817	-8.64564778046812	-3.20324342643243	NaN	-6.19608755760369	-1.52102791204639	-2.57284947146976	-6.92368152684803	-1.17414144721183	-6.18381631554267	-6.95069155393084	-4.91575985821887	-2.33046312420879	-5.57928725075529	-4.61549954757716	-0.270897805710311	-5.20603583885253	NaN	NaN	NaN	NaN	-26.8228654141413	-26.7581733305827	-28.2789541569186	-25.6398599810949	-22.7287337572566	-21.0343540092116	-25.2371510148684	-25.9849048777605	-26.8019186907013	-22.8951961413873	-24.3856573579511	-25.5955638695314	-24.4605352329489	-25.9672293404767	-25.1448000948479	-22.4542892689735	-25.5055421072748	-25.367235445297	-25.1115801485068	-26.15830248805	-25.1839198350603	-26.9767453861928	-27.1098393070286	-26.8931781021731	-25.9151656300671	-26.7214016666645	-26.8894420880727	-22.4957492989324
-6.48016388573766	-3.55783771486105	-8.5464091370971	-3.26094147370889	-4.89556788321168	-6.35110966873616	-1.40263893971061	-2.50995625782042	-6.8461349820165	-1.21715806684716	-6.26441874613923	-7.01441018013223	-5.06346848622453	-2.49582579345444	-5.55332997219303	-4.69686255174962	-0.362530672038088	-5.06071302001607	NaN	NaN	NaN	NaN	-26.8320410810898	-26.6945929341069	-28.1363323068028	-25.6160752180905	-22.6908700585925	-21.0854854361861	-25.159730445366	-25.9841557124168	-26.9115337586282	-22.880467771166	-24.3763416188021	-25.8014123319549	-24.48697971902	-25.9409261146702	-24.981791879762	-22.5443859174202	-25.6225204582651	-25.2446480687265	-25.0256500992457	-26.1123297590314	-25.3022242681136	-26.8570662827738	-27.1959806295399	-27.0173916157854	-25.9335725910038	-26.853071066687	-27.0305786127015	-22.4346135069117
-6.4150658152093	-3.52026603908174	-8.64632341072022	-3.07573518546243	-4.73674054621246	-6.24227022739291	-1.39069193861471	-2.56766875682035	-6.88836001194069	-0.990781919686181	-6.1768475549164	-6.97792666364871	-4.89328599062305	-2.51501473077164	-5.5472955624436	-4.63567309425122	-0.450987101320505	-5.08036360440591	NaN	NaN	NaN	NaN	-26.8770429401779	-26.6771778755266	-28.2201206845966	-25.6265748270408	-22.7915956110324	-21.0807125751423	-25.1368305576122	-25.9970548350748	-27.1003416063742	-22.8005763294927	-24.2526380358919	-25.6908113227151	-24.3366357799261	-25.9267586955396	-24.9799064845817	-22.4753786281692	-25.7211597102153	-25.2423424429152	-25.0008916086797	-26.226134361126	-25.555864503527	-26.9662568767221	-27.3439780326794	-27.0005053564493	-26.056943887892	-26.9979433401879	-27.2400590959818	-22.6161216416653
-6.32516080953006	-3.51661588637062	-8.65670014503404	-3.06577004513746	-4.86770737650527	-6.21663963500836	-1.50287819330342	-2.70884518200576	-6.97726664936379	-1.04134109771424	-6.16822882139762	-6.80547018395819	-4.73309227955951	-2.55723434092306	-5.557546182053	-4.75738736543593	-0.412077267320002	-5.14250370541918	NaN	NaN	NaN	NaN	-26.9105153313901	-26.7453461935593	-28.2704309943006	-25.5883736499822	-22.8172035738776	-21.0128232842566	-25.1718033769565	-26.1387543592081	-27.2100948716045	-22.758239766482	-24.3895163215658	-25.6860529429163	-24.4010783582479	-26.0490630475666	-25.0000453523169	-22.4568432461682	-25.6579948671248	-25.373164313736	-25.0906777107302	-26.2209891938712	-25.3687090030414	-27.0021908555362	-27.4120284695138	-27.1467585950863	-26.1055546918724	-26.8582288868568	-27.2598346945311	-22.354673058825
-6.38348912911395	-0.932392562157212	-8.59961667739398	-3.02443891235427	-4.93989141710353	-6.20826059583306	-1.35973748978583	-2.74425023965594	-6.97744623273038	-1.09499446189392	-6.33583420463032	-6.80077296345896	-4.75838697686294	-2.68608637873754	-5.42471460273967	-4.81518213645789	-0.371947807282303	-5.07736129266521	NaN	NaN	NaN	NaN	-26.9140280626445	-26.6166059278699	-28.2704191140615	-25.6660914644252	-22.8338658120073	-21.090875596675	-25.2009580886948	-26.0951387132667	-27.059682337774	-22.9141922217825	-24.2645927044307	-25.6910526306602	-24.5107242835277	-26.0744786153295	-24.9127503680822	-22.459082883443	-25.7274375825018	-25.2414608761299	-25.215560833709	-26.4509410689813	-25.4695374475678	-26.9296403787053	-27.2551711380145	-26.9127870484014	-26.0151356635323	-27.0048189017173	-27.2356550338236	-22.4605135601574
-6.3753720822188	NaN	-8.74348225251781	-2.9620261781936	-4.89417948413975	-6.67508176149049	-1.52133108926584	-2.76164023909234	-7.03758269098341	-1.27273625226729	-6.3776252060817	-6.98455767969149	-4.81347070159237	-2.74938389002725	-5.39873321476557	-4.93658535774252	-0.59377056179364	-5.15336669544402	NaN	NaN	NaN	NaN	-26.7925261309237	-26.3341920300735	-27.8771573396488	-25.6618698554947	-22.6711786499762	-21.0137020729936	-25.1051094089842	-25.9612646024777	-27.0494017835456	-22.7004748448582	-24.2921387684386	-25.6383484052477	-24.3165659063892	-26.0426245276979	-25.0580501746586	-22.3641893007483	-25.8138397756037	-25.1460647443336	-25.1912280943558	-26.3748712498381	-25.5972199051468	-26.6646566694175	-27.1439633826469	-26.6915479210263	-25.90357579553	-27.084949210511	-27.3186133096408	-22.2289140900047
-6.37479742846226	-3.55027997720803	-8.8679159832331	-2.90354347171089	-4.88327883627	-6.55493800403226	-1.57625310408504	-2.79207407396316	-7.06227081727272	-1.29749756029927	-6.27585623382348	-7.09263759667676	-4.88184931508788	-2.66347005915242	-5.35800353558501	-4.90193921445049	-0.693228346456691	-5.189389582428	NaN	NaN	NaN	NaN	-26.7110924619661	-26.231654216847	-27.724398049866	-25.5435951950609	-22.4969416408404	-20.8681460832013	-24.9954541460124	-25.8026756939319	-26.880203529905	-22.5722687360899	-24.3219180764141	-25.714697884764	-24.266480287028	-25.8772050008908	-24.9367520086384	-22.1404181132801	-25.8295906613909	-25.2315324754369	-25.1828757975698	-26.1234399153126	-25.4991911979194	-26.5436037189277	-27.0159287850733	-26.6661091942358	-25.7655130332791	-27.0471307339093	-27.1258492927673	-22.1235434658511
-6.46082344828332	-3.57419835161478	-8.74324435874015	-2.79425465511638	-4.83272832277212	-6.50851214496851	-1.58325190428629	-2.88352508854782	-6.92009907368328	-1.1435759046805	-6.19519896889831	-6.99794991946266	-4.80834050338016	-2.6346168140098	-5.39094058408862	-4.91008268700226	-0.591984036896752	-5.24222996446901	NaN	NaN	NaN	NaN	-26.6268734301734	-26.1243452201944	-27.635454785316	-25.6330443597272	-22.5199348435725	-20.7905437237287	-25.139645386334	-25.8352749280434	-26.8546238187229	-22.5397880842115	-24.2356082487531	-25.6031440265408	-24.3511596894365	-26.054270609057	-24.8298697765488	-22.1521956184268	-25.8343511387954	-25.0417475292004	-25.0500735247902	-26.2608304173011	-25.4568824279169	-26.6382312945119	-26.9108304430338	-26.8087872569139	-25.7514713790191	-27.0521804961536	-27.1387947158733	-22.0023527507098
-6.39932481841814	-3.49075375401768	-8.80550691668074	-2.98263140548479	-4.91670035074414	-6.42319143598997	-1.48548109053159	-2.84530907218532	-6.86802860521426	-1.10370567156926	-6.09615909424222	-6.97117580256949	-4.98977073517333	-2.70876066182359	-5.38157164999241	-4.75411278548346	-0.555967443625781	-5.23150079645011	NaN	NaN	NaN	NaN	-26.6781497279427	-26.1954325755412	-27.7953319934971	-25.6787381408753	-22.6602428123584	-20.8240868439465	-25.0975200550271	-25.7886764724449	-26.7457648552565	-22.5366017342535	-24.2995900691288	-25.6621724082463	-24.3713288209065	-26.0460102258576	-24.8688093622795	-22.3387187970457	-25.8486601343785	-25.3293996636236	-25.0969564720867	-26.2782684738963	-25.3943471717281	-26.7233088455323	-26.8824693658626	-26.5626658716586	-25.6495232233409	-27.0053571875913	-27.128649224757	-22.0792325461062
-6.45226690862116	-3.43264546367997	-8.71762248772807	-3.11217479291194	-4.91235968409016	-6.35087612903226	-1.51050722948248	-2.94340706824325	-6.95628351309707	-1.15048419657815	-6.12622169651118	-7.07298042708957	-5.21481291396098	-2.63199551279285	-5.3741063055757	-4.78423526513825	-0.672334228809634	-5.37701336898396	NaN	NaN	NaN	NaN	-26.6047264555571	-26.1078559211199	-27.7452892735536	-25.764174456686	-22.6838318398371	-20.9079479615007	-25.0216593233089	-25.6459960441629	-26.6495238404573	-22.6186181358299	-24.2930633898372	-25.5451889973381	-24.3473640373408	-26.0525064343297	-24.7612649542917	-22.3977234420358	-25.5874532722866	-25.1542649629521	-25.2098380921827	-26.2467705088912	-25.262659082518	-26.7000119396732	-26.9238403814983	-26.4593938200578	-25.5851526270185	-26.7766755223902	-27.1368020909991	-22.1023108709144
-6.31706625349302	-3.50616243120214	-8.62639392168323	-3.02849650753301	-4.99773931178311	-6.30453685442086	-1.48753261927945	-2.79801179242175	-7.02177871354879	-0.966511594935208	-6.13333792671469	-7.06587431385692	-5.10051352000316	-2.72778925321392	-5.38929343059838	-4.83799611178273	-0.598607860089705	-5.37939204742961	NaN	NaN	NaN	NaN	-26.4928622102414	-26.0324715813218	-27.6056124997339	-25.7667321544969	-22.7168575531164	-20.9620561669505	-25.0312898255449	-25.5226224895614	-26.4053716175246	-22.6947387038876	-24.1890289144691	-25.4968074569026	-24.1542369410204	-26.0638777647466	-24.8359165997023	-22.3190005816508	-25.4232848266401	-25.2373194684318	-25.1750371418372	-26.1287411726142	-25.151656296748	-26.4522042514656	-26.8467113337092	-26.4454858520608	-25.2860863031183	-26.5433286961753	-26.8156194537744	-22.1885072994858
-6.49579129886507	-3.43959804103023	-8.55483431081236	-3.13390511007253	-5.06903810671564	-6.20689112903226	-1.47902578745117	-2.75662508854782	-7.05952652336192	-0.999797713562157	-6.24674327921968	-7.16177598677996	-5.06874328363324	-2.70468146114419	-5.40243414988356	-4.81821159140771	-0.616627039267149	-5.44971816418875	NaN	NaN	NaN	NaN	-26.4496453537674	-26.079451278656	-27.6088101275674	-25.64097920497	-22.8444610106242	-21.1147012030077	-25.0883340010064	-25.3910256787941	-26.1521115424676	-22.8476234012337	-24.2926889610811	-25.4826768182729	-24.2856399877139	-25.8865768747287	-24.8529672643774	-22.4972624923591	-25.2613529528733	-25.2492297987039	-25.1877212238658	-26.2295914186316	-25.0221243917672	-26.3723798347259	-26.7647903440637	-26.4405294647228	-25.1282009608154	-26.3235339317774	-26.7170553270788	-22.3142570525611
-6.64971235149665	-3.79270951352105	-8.74868470611557	-3.24938200527035	-5.2089430061913	-6.40010345115386	-1.60842634039932	-2.88006036462144	-7.18323412452943	-0.954100750424105	-6.33892534878029	-7.37605558549697	-5.38087674133576	-2.73543382898429	-5.53296389411193	-4.86666222786952	-0.743442938731369	-3.19845422659403	NaN	NaN	NaN	NaN	-26.3329793646701	-26.2358309819157	-27.7013717393362	-25.570252549392	-22.8459555923321	-21.1698952214772	-25.0794561566819	-25.3756394910295	-26.2227250334069	-22.9675177304965	-24.4305317379398	-25.3532099520295	-24.304077887842	-25.8566944828979	-24.7562018835513	-22.4290732222693	-25.063716275849	-25.0349229677968	-25.1632038359005	-26.1868598310702	-24.8182420582754	-26.4339432177992	-26.7447385415463	-26.4808224809491	-25.3564614348572	-26.1930786126284	-26.4611066724337	-22.1874545741563
-6.61357230069769	-3.56939315008509	-8.97770897281907	-3.24999073479264	-5.12384811576982	-6.47108847218207	-1.49888391314688	-2.82624073501877	-7.07377030882922	-1.04829039867749	-6.33956847036459	-7.28748598568261	-5.28320720984619	-2.71623868871716	-5.51808264091135	-4.7122226368266	-0.762310915264031	NaN	NaN	NaN	NaN	NaN	-26.2142696697769	-26.0494838607479	-27.5461493252426	-25.3650548988926	-22.9819923485921	-21.2628773581567	-25.0888508336963	-25.264531947709	-26.1040375825292	-23.126001145324	-24.3633658465428	-25.2280993088311	-24.3880616424956	-25.4043256498566	-24.5964311873571	-22.4848852996461	-24.901385950315	-24.7762983408526	-25.2516248750975	-26.2645403268662	-24.6124902604534	-26.324172434827	-26.5934510093972	-26.2396160300125	-25.3675559407738	-25.9898775559385	-26.3168558030174	-22.3645320704393
-6.53012732657869	-3.56360771930766	-8.97189361571049	-3.09842410638913	-5.06564323770189	-6.45247872254847	-1.37983145713225	-2.59423759623067	-7.15636599337705	-0.966535010330828	-6.21709928487382	-7.2010233657169	-5.1828212345363	-2.49355969192233	-5.38722329660056	-4.72060835254131	-0.802815123316197	-5.44581665912965	NaN	NaN	NaN	NaN	-25.9969902810859	-26.1809818594018	-27.5988305250561	-25.1695501007516	-22.7491242405047	-21.0409774899624	-25.0753089583454	-25.0275984684817	-25.7866182276905	-22.8695140979069	-24.3493821694829	-25.3149601865955	-24.2420804486614	-25.3179325662831	-24.5067026489928	-22.2159010711019	-24.6505129535747	-24.592677263562	-25.2256485414267	-26.2962196796052	-24.3310145954924	-26.2688756493507	-26.298907584715	-26.1442462380794	-25.0887610331361	-25.7283577098487	-26.1386936744999	-21.9987751030679
-6.69215662837796	-3.62196405807173	-9.07921593035102	-3.21601594041865	-5.03085359749739	-6.47261479230406	-1.30011832798699	-2.69246657790952	-7.07223045319621	-1.01719576012872	-6.32027678409721	-7.30386214751968	-5.32373325910551	-2.51418498846731	-5.28978320383446	-4.65253442646739	-0.819895013123359	-5.36280882352941	-1.84116684131524	NaN	NaN	NaN	-25.9014233598069	-26.0739904750905	-27.4893786104294	-25.0263036807495	-22.5845746399511	-21.0460386063295	-24.9822052516011	-25.0175621154802	-25.8099493008687	-22.8265771905183	-24.0985357661754	-25.097079091411	-24.1783947093257	-25.3043661880384	-24.5498957259159	-22.3574617068042	-24.5171016548463	-24.6320240218199	-25.1960148051281	-26.2278433417085	-24.3285535154501	-26.0503876268426	-26.3196059775362	-26.0646890758927	-25.0145362448734	-25.6016335426723	-26.1631206469802	-21.8314647965342
-6.65571369691741	-3.50882139642274	-9.14357920903955	-3.42359608391863	-5.06969037958323	-6.45667843269718	-1.43744390507395	-2.72413869552907	-7.15172115998368	-1.15281676149959	-6.42688184902744	-7.38892666364871	-5.39255359545509	-2.3671789314588	-5.39821204485486	-4.90187641780938	-0.933643858922067	-5.41068291112065	-1.83748714492056	NaN	NaN	NaN	-25.9151877588307	-25.8668429341069	-27.3433367665428	-24.9716435158058	-22.3830971753867	-20.8868091294639	-24.8803785835524	-24.9570489214245	-25.7907319153006	-22.6201829040687	-23.9072373449866	-24.9819977452404	-24.1719871662655	-25.3570317672665	-24.663710007335	-22.0692271527837	-24.6314152199452	-24.590970611083	-24.9464606255615	-26.1430325035583	-24.3228883657914	-26.0986972947181	-26.2887149720812	-25.9424495840912	-24.8250888132132	-25.5556801600172	-26.1442252295744	-21.7578832393354
-6.63122233334783	-3.45996033355632	-9.25773598079238	-3.28506984815782	-5.08555426264184	-6.46292429229757	-1.45938987542537	-2.49604865035932	-7.16122125346829	-1.17878798416112	-6.32937418605395	-7.403803808087	-5.38938920184822	-2.42192321462256	-5.37398775574648	-4.89356261052043	-0.96797222173509	-5.41406479011652	-1.73990012132156	NaN	NaN	NaN	-26.0766658875554	-25.8514810664026	-27.3546564050135	-25.0069679723094	-22.1949730912651	-20.9139318569225	-24.6718273832897	-24.8316748673085	-25.6990662179054	-22.628097514383	-23.890964498646	-24.986197598216	-24.083068410906	-25.3370580321217	-24.5067838322864	-21.9942200306664	-24.6611843299385	-24.5044594476197	-24.8518971580693	-26.0626587263239	-24.3695482354813	-26.0359617604618	-26.2495889157923	-26.0910367614567	-24.8265365923249	-25.6447006417904	-26.1254145989143	-21.7224358709144
-6.54225935783313	-3.44497634308402	-9.3290443874951	-3.26692428470678	-5.13827963106268	-6.50736687530091	-1.59557806788857	-2.55880631995769	-7.08310930269209	-1.157644568255	-6.25794495354019	-7.23004107755785	-5.20211634576802	-2.44928324026295	-5.43817043598322	-4.86586387862443	-1.00237203295887	-5.3569166106611	-1.79729001319678	NaN	NaN	NaN	-26.1393118947067	-25.8096860843386	-27.3056437913927	-24.8961198624713	-22.3110263510704	-20.9692636650776	-24.5993693191487	-24.8458663548817	-25.7107307888204	-22.7030833205776	-23.8157278457052	-24.9898335649917	-24.048211844122	-25.2898384486361	-24.4422715890291	-22.0785331693744	-24.7352821228301	-24.458216455754	-24.8968155198065	-25.9964415496991	-24.4095445537106	-26.077987012987	-26.2906739809073	-26.1106474973877	-24.9722925836103	-25.8507202087786	-26.2986070177123	-21.8557741942677
-6.5214148143045	-3.31934995573765	-9.31497340552621	-3.15836763549891	-5.17389965762708	-6.66182382133995	-1.71152263262369	-2.48576451452969	-7.04361948696524	-1.0351345701594	-6.19307483029992	-7.23496452556408	-5.05072129780757	-2.66609614537886	-5.56803744847847	-4.86734284063596	-0.808971140248265	-5.49437055947073	-1.70627324913892	NaN	NaN	NaN	-26.0524088130296	-25.8869571456579	-27.3714265492582	-24.8550096213239	-22.2990061236702	-20.9465938164931	-24.4282801454372	-24.9360609573962	-25.7131827657042	-22.6655008865248	-23.9562830203862	-24.9474569251641	-24.0614736912338	-25.3777188776096	-24.4208564296415	-21.9772415033573	-24.6119699349629	-24.344881621547	-24.7059263998238	-25.8416971014449	-24.5922259292432	-26.1071984754376	-26.4282581968381	-26.1328268244317	-25.0123870724818	-25.9747477248808	-26.3438451429882	-21.7193261148168
-6.52320746652974	-3.41478530964115	-9.24255377301154	-3.12657335092259	-5.17355992447918	-6.43135438320428	-1.70522722318301	-2.44617539066262	-7.07048192715938	-1.10680870687152	-6.10707188829497	-7.19162994790692	-5.10152533053158	-2.61252769393865	-5.72793660636388	-4.80748078445722	-0.869869798801625	-5.45665130195111	-3.88546866422368	NaN	NaN	NaN	-26.1521454692486	-25.8556298193528	-27.3198056845966	-24.7372798004068	-22.3617152381259	-20.7536744055469	-24.3795644988547	-25.165205899781	-25.7148552081395	-22.6095022227736	-23.7440581542351	-24.9795488135893	-24.2505595631483	-25.1507505438112	-24.4183400588557	-21.9605696323505	-24.7686806504595	-24.4686130897194	-24.5893562444971	-25.7150401828638	-24.528918475827	-26.0645585975946	-26.4746731234867	-26.1793211418627	-25.0844047637021	-26.0336568157899	-26.3321619270046	-21.9180236729179
-6.5575570331308	-3.40033105664926	-9.29127839271302	-3.12969803984296	-5.32859056362405	-6.37232069908638	-1.63809224460531	-2.55043885161402	-7.04066422580996	-1.08405409642724	-6.08925477737978	-7.01132135774725	-5.00697045090488	-2.5967458995326	-5.68587466022604	-4.74366086174496	-0.906401639780022	-5.43725517738476	NaN	NaN	NaN	NaN	-26.0892453712874	-25.6515221793899	-27.3129364839696	-24.4273249714027	-22.3694571736098	-20.7391662439685	-24.3785097829315	-25.1696380213457	-25.645368547447	-22.5842625193505	-23.8294338767785	-24.8827960460616	-24.280241567759	-24.9225000023405	-24.2337721673836	-21.9565918664219	-24.5552373964993	-24.2990424736098	-24.598763980574	-25.7379385467749	-24.3688744440947	-26.0968694110767	-26.5235326570019	-26.0044471696245	-24.9614665011898	-25.9158223038704	-26.1998879308385	-21.9427396092321
-6.59752077018115	-3.60500091310859	-9.26354819272838	-3.22078638544806	-5.45970017561764	-6.38396455398593	-1.64634456579795	-2.75815680897792	-7.1750682602648	-1.10793573556938	-6.21059379381498	-7.07701513549858	-5.17629006783663	-2.7995950921717	-5.76392529721151	-4.81146680833568	-0.979440574144674	-5.42290367238814	-6.11235982726321	NaN	NaN	NaN	-26.1739293996976	-25.8310270773294	-27.4235323784485	-24.5866059641243	-22.2075743356761	-20.7034354485912	-24.335452767359	-25.2021091331259	-25.6938083012734	-22.6809208600698	-23.8348967527418	-24.8224181560696	-24.1733042271864	-24.9710438963324	-24.2425241628811	-21.943626078505	-24.512395864549	-24.2362704868628	-24.5261398535896	-25.7049621422476	-24.4302947365826	-26.1453863418461	-26.4955889157923	-26.1125741899143	-25.1463666576844	-26.0986625582215	-26.2923918120621	-22.0277403401881
-6.58710573185476	-3.61995734129578	-9.17167180116946	-3.18481069334813	-5.35355542646427	-6.24209504356751	-1.51951659363843	-2.72943329397875	-6.94327617511132	-1.08856258165665	-6.23003083433433	-7.03251543279221	-5.03599780818837	-2.75162290273704	-5.74215697950755	-4.77988244342798	-0.895902765061342	-5.45058082841939	-6.11028310405269	NaN	NaN	NaN	-26.120893975684	-25.7723250058201	-27.3383481484103	-24.6758916415846	-22.1391012655038	-20.7106742629385	-24.2671924902847	-25.1891116781061	-25.715298498531	-22.6163207306495	-23.9913415266005	-24.9521044929922	-23.8974327055449	-25.05542524921	-24.2574247175125	-21.9364037837242	-24.5114650020934	-24.3934643211803	-24.4773661213452	-25.7144996956278	-24.2853086630561	-26.0460235816815	-26.3667185790309	-26.1654420737457	-24.9490519477309	-25.9839200052783	-26.2157998356767	-21.926836323403
-6.70463889863372	-3.80919859462171	-9.01486082316313	-3.18662683355924	-5.37504022363721	NaN	-1.56693474840033	-2.76794571874995	-6.95982103751955	-1.11960807663695	-6.13137718367411	-7.09875689249384	-5.15159615715126	-2.76245933468525	-5.73192782491797	-4.75795037774775	-0.827123986199366	-5.39838459918574	-4.02611627505264	-5.20273468454739	NaN	NaN	-25.9871169905234	-25.7958096860251	-27.3877009781511	-24.8902716842054	-22.0779688675862	-20.7735391690417	-24.2414929600825	-25.0002424365355	-25.6894277042185	-22.6100375780671	-23.8459915272274	-24.7912261030895	-23.7695326071078	-25.2808120087919	-24.3322945631252	-22.0681115636873	-24.6327537993921	-24.552970596374	-24.3466870740356	-25.7899429685742	-24.4432895656068	-26.0223140639848	-26.3437995773209	-26.0527813788098	-24.9426324079707	-25.9959403790574	-26.1582498242325	-22.0532525277713
-6.76959450586215	-3.88705061958798	-9.03895353739776	-3.26301543899594	-5.39342781100951	-6.40751612903226	-1.61402492697176	-2.73563482648707	-7.00375063790052	-1.2311560606535	-6.23433210968666	-7.14805569590677	-5.17029746611037	-2.88281488722004	-5.62535491430669	-4.77636081060956	-0.824689996239614	-5.55944242141301	-3.99342709529276	-5.33448761609907	NaN	NaN	-25.9300744507352	-25.8074294002723	-27.4224090428055	-24.8806535686406	-22.0901775445395	-20.7561640445843	-24.2046549965922	-24.9946756226106	-25.6544103752042	-22.7105008865248	-23.7865194279012	-24.7853848547855	-23.8301426830799	-25.28329046102	-24.2793074280435	-22.0265577707241	-24.5844063143445	-24.7094847940492	-24.237339001047	-25.6833638920598	-24.4464326961605	-25.9341552001091	-26.300175317119	-25.9615406456435	-25.0754677185442	-26.056635607755	-26.2574834376779	-22.0039140569075
-6.73921385011791	-3.84168778179546	-9.09597752038519	-3.26881287421409	-5.49816788321168	-6.50718867311286	-1.71720794904307	-2.78968028642141	-6.81677295136964	-1.29597615197647	-6.32922373522752	-7.01549854863273	-5.22934778006612	-5.42360475883766	-5.66367318482122	-4.86357566023362	-1.07556191839656	-5.54481133683515	-4.05112384216827	-5.58149346405228	NaN	NaN	-25.6888016313218	-25.7391647731874	-27.2620400754595	-24.8280784597925	-21.9283285013488	-20.7081622123134	-24.1709360431917	-24.9028193295878	-25.5405273355507	-22.726362426509	-23.7366683431304	-24.8725235645779	-23.8571416262043	-25.2608997620503	-24.1746419875981	-21.9628254838264	-24.6248044175001	-24.6871503678562	-24.3479820580086	-25.733599691823	-24.3696725311849	-25.9824619346171	-26.1628755771553	-25.9556582658539	-24.8111019298693	-25.9761800856235	-26.1969933885496	-21.8268709809955
-6.72833129886507	-3.76312504514576	-9.18651252571662	-3.10519226735969	-5.40137928794047	-6.44833580116341	-1.68668801422008	-2.66258250904251	-6.68032151134265	-1.13412231042711	-6.33028877556693	-6.945210742733	-5.09473546797497	NaN	-5.47703063327515	-4.8509478265956	-0.972245200389276	-5.47351758641601	NaN	-5.61698048378229	NaN	NaN	-25.5308160498238	-25.6500864446137	-27.1500012785281	-24.795846464384	-21.9066929600173	-20.6451045855542	-24.1137851455901	-24.8300052974661	-25.4295717905892	-22.6589929326427	-23.8400391492044	-24.913939773459	-23.8201792899232	-25.3019410769214	-24.3928882415675	-21.832294748586	-24.5710090188848	-24.8729710359441	-24.3311158040182	-25.6379308206766	-24.343337107858	-25.8925287686996	-25.9999739287122	-25.80326982772	-24.6652924826919	-25.7826811986584	-25.9738510052454	-21.7973572911705
-6.72156563514826	-3.79827707091305	-9.13402548706645	-3.0752561259585	-5.56748096398366	-6.51869698670784	-1.70808775883017	-2.72384339455874	-6.93107886765535	-1.32700568393708	-6.46789556238629	-7.09081127903332	-5.21952693694366	-7.93655016139216	-5.71660178627441	-5.02024348186196	-0.945983227150835	-5.62463574660634	-6.28162388059701	-5.72254035709918	NaN	NaN	-25.5863836190773	-25.7335456368096	-27.2466231200209	-24.9210680535544	-21.7693984870157	-20.6416288226195	-24.1304893184536	-24.8282219644169	-25.3860527245569	-22.7129004549179	-23.935938108935	-24.9496657550406	-23.8649430789888	-25.206948590022	-24.3961457259159	-21.7520880737544	-24.4526728487487	-24.6997452920639	-24.3652244582201	-25.6348327252702	-24.3950656421618	-26.023277969841	-25.9507814114985	-25.8750064115131	-24.5036307302676	-25.7198100312038	-26.0275275606435	-21.7759493844279
-6.49744588823705	-3.72816585781551	-9.07038773695833	-2.90073475101982	-5.36555886065529	-6.41307976539589	-1.63982299405533	-0.0203145699856458	-6.75876212703393	-1.31117688495393	-6.34939101775939	-6.84365013631752	-5.0646768257279	-7.6894093594504	-5.55774518178977	-4.76615066023362	-0.879681834828785	-5.50900661935308	-6.22657989189923	-5.49432220256523	NaN	NaN	-25.4365853641394	-25.8710258760105	-27.3358079573238	-24.9791446142305	-21.7694651247423	-20.6968188433459	-24.1980834270655	-24.8820283888212	-25.3889582788542	-22.7234678405478	-23.9750279818213	-25.0369174323723	-23.8595321578636	-25.2384261223691	-24.4823152273821	-21.7694441888623	-24.4880813272363	-24.6744974246416	-24.417805165325	-25.6555538246467	-24.4193820897016	-26.1496413470251	-25.9413385155361	-25.9293057754324	-24.4417157291354	-25.6823839005469	-26.0231980132735	-21.6026126385911
-6.40442033112313	-3.80105286116053	-8.97470878337638	-2.91094693859061	-5.2739531592853	-6.45095438569086	-1.62272061662693	-0	-6.90177419143282	-1.27023736511138	-6.37556247635859	-6.95017546747646	-5.13361385444292	-7.73633524031133	-5.66396218715747	-4.76574046367343	-0.896984478201613	-5.66470449967567	-6.07045506732074	-5.44129396472627	NaN	NaN	-25.4977978978805	-25.9135422348062	-27.342835736648	-25.0306889364075	-21.888927781913	-20.7959477380488	-24.2863631413886	-24.8453605770727	-25.3149746454663	-22.8134564726054	-24.3184059803221	-25.2022454199071	-23.9211537057785	-25.3763469765098	-24.3714647874995	-21.8585057208132	-24.5304754525246	-24.5444135864825	-24.5459934147538	-25.8143842770434	-24.4057188118054	-26.2331327738509	-25.9578272207256	-25.9888029388474	-24.4360750538633	-25.4883411694131	-25.9172490796308	-21.6821838890344
-6.3063621650068	-3.71210603668979	-8.96726305930693	-2.79774993477572	-5.34889587175856	-6.17060947863567	-1.65054929491151	-0.278795979912716	-7.06453965833591	-1.08412693932361	-6.14313247066081	-6.91715989048577	-4.91807034942567	-7.75469058234211	-5.71431577093466	-4.73695299904525	-0.86117651060356	-5.60094343891403	-5.92020173574665	-4.96265958066394	NaN	NaN	-25.5967886238826	-25.8354880953972	-27.3525674102603	-24.9506514773907	-22.0285373590594	-20.8366500569841	-24.2236533511788	-24.9103067245458	-25.3422427406573	-22.7461818566741	-24.3219115573765	-25.399089766786	-23.9500136883358	-25.322523870631	-24.4761914597043	-21.9946230387894	-24.5266148823596	-24.3197759465412	-24.3504414868055	-25.7764959279154	-24.3750417187169	-26.1581637806638	-25.9853261495619	-25.9989748004307	-24.4281779876139	-25.4345521135956	-25.9601097119061	-21.6984286167499
-6.34634582506941	-3.70258838714597	-9.0493789280091	-2.76442349132851	-5.35741615907375	-6.21866165796271	-1.6212538525916	NaN	-7.13661445427609	-1.03276297402188	-6.08968091046165	-6.95072749352423	-4.83556237168387	-7.80475281146887	-5.65019924146916	-4.88324829115631	-0.921956670156115	-5.55628183894917	-5.85889006654736	-4.88920085827925	NaN	NaN	-25.6627696218603	-25.8728253181351	-27.4509572726184	-25.1095666295202	-22.1722744329118	-21.0499696876937	-24.30583131979	-24.9395016234702	-25.5991875416843	-22.9783946131166	-24.2902286024919	-25.2960100077094	-24.2085228548057	-25.3339619977213	-24.5001545426212	-21.9162091407859	-24.5501781439147	-24.4696906186312	-24.5186733574961	-25.7656777424136	-24.3497465228228	-26.2494383156142	-25.9629217474953	-26.0976219338621	-24.7345216487031	-25.4874496443231	-26.1004877261063	-21.8282431771051
-6.31038220795598	-3.70575220156297	-9.07902362892905	-2.64174542975285	-5.43400722747397	-6.18533875552458	-1.60795582398173	-2.94690331574231	-7.15251176153257	-0.907454605284228	-5.77300948705418	-7.04915327487532	-4.77841440367342	-7.86825721399435	-5.62738502853306	-4.99647288582489	-0.93639281557536	-5.58372312947842	-5.91000704343451	-5.01385405105438	NaN	NaN	-25.7044374138048	-26.0036345522676	-27.6317267653567	-25.1039709305595	-22.1939532071204	-21.1880043913965	-24.5099141936574	-24.9793858320508	-25.4882916394128	-23.0547774016763	-24.1414231650343	-25.1581137848278	-24.2804660590029	-25.2390812842319	-24.6764997799699	-22.1454911320348	-24.479403942428	-24.419230200908	-24.5844031335465	-25.6969732820833	-24.2474196755903	-26.324157651146	-26.0740705236801	-26.1288317993517	-24.7618531158249	-25.5340193250358	-26.1627160144469	-21.9082766530373
-6.4054924161835	-3.85897413703431	-9.10479117165637	-2.70703049853797	-5.53608146345859	-6.26330014367533	-1.81401511770746	-3.03258694125207	-7.24045559101915	-1.10214725341401	-5.74475516066262	-7.19543827954959	-4.7643346800716	-7.9356537033418	-5.80843078016705	-5.26787577022734	-1.04322090044031	-5.71442245989305	-6.15287309197486	-5.05494211970502	NaN	NaN	-25.6828521918204	-26.0632007158601	-27.5787447703619	-25.1944953278376	-22.1273035776801	-21.0561352508666	-24.3546747415532	-24.9217327495012	-25.7838626688353	-23.0506594686144	-24.1732850107967	-25.1854782302726	-24.1148016362731	-25.2716818620578	-24.6458447616504	-22.1015743751243	-24.4241889429285	-24.4749969990288	-24.4528912178371	-25.57396047654	-24.2174695189868	-26.1802921325488	-26.101637224971	-26.1384788828238	-24.9075325333081	-25.6602926195052	-26.1971959612776	-21.8666696712646
-6.64773752679444	-4.11736833735101	-9.03427015568326	-2.89177813833182	-5.49288689147614	-6.26067041474654	-1.94759606099238	-3.20429757894825	-7.18652224066164	-1.15072961975214	-5.90073117189282	-7.31806033974125	-4.92342505645676	-7.99529819460221	-5.82853356654476	-5.11433332811021	-1.2819943039035	-5.86680882352941	-6.27384667571234	-5.09125143372112	NaN	NaN	-25.5194354533552	-25.9769790597614	-27.4531343518595	-25.1565060053985	-22.1402663367831	-21.215271504328	-24.4912448220401	-24.8610720272847	-25.7864213227258	-23.1090398519489	-24.0517198200396	-25.1875860202033	-24.1587354568238	-25.2266445173671	-24.4775717057591	-22.2927076578099	-24.38498093997	-24.3279619690669	-24.681143806279	-25.7411922524418	-24.2258862079888	-26.0456581450917	-26.0286044980603	-26.0896896138163	-24.8741677204344	-25.7105294658751	-26.049680930173	-21.860611848568
-6.71799332182843	-3.98195703649248	-8.93801701123735	-2.89750305247243	-5.52472343876723	-6.08355408187872	-1.85015941533126	-3.33861370689436	-7.10072602198087	-1.11745931682162	-5.84282339725588	-7.17803477175682	-4.90355616554466	-8.08402015803179	-5.87203486768179	-5.10894133209925	-1.13441227880342	-5.81895813308062	-6.19211499040923	-5.06262115891132	NaN	NaN	-25.3336952930773	-25.9166482438414	-27.3442833304174	-25.0949933780123	-22.1351050176194	-21.3889789245112	-24.4125446045861	-24.8977418975858	-25.6952297574429	-23.0917992142684	-23.9985335289675	-25.0069496226891	-24.0598432746836	-25.1075446265847	-24.3530721117252	-22.2598864162958	-24.1937380303523	-24.3104292945894	-24.5917426365592	-25.7223871437052	-24.15136858054	-25.9383351142528	-25.8910968523002	-26.0186024153005	-24.9286055883443	-25.5875833379531	-26.0070430612878	-21.8279475181689
-6.68364844172221	-4.01087912249045	-8.96781920903955	-2.92853473679405	-5.46470486070364	-6.07397481368656	-1.97049840054796	-3.34473303247305	-7.08187945527886	-1.18758132514849	-5.87892428766338	-7.21027096744618	-4.95894341986271	-8.23991881794795	-5.80977892457503	-5.13868822004223	-1.21108186349803	-5.72501533290974	-6.07635496103331	-4.96431641887524	NaN	NaN	-25.4332819117115	-26.0358673243508	-27.3582359640997	-24.9564902800308	-22.1962931744101	-21.27417423678	-24.4840319768358	-24.8025518059399	-25.7515027827354	-23.1067465414827	-23.8653396668402	-24.9051588508396	-23.955368812196	-25.0095228101856	-24.3255063666481	-22.2740235109287	-24.0246955245781	-24.3837613359065	-24.6500497829569	-25.6410691242686	-23.9822603148125	-25.8658801120889	-25.9769506728983	-25.9369946083812	-24.9535816648994	-25.4494811153025	-25.952416133434	-21.885277334329
-6.8540296616259	-4.16662665230875	-9.21355505809615	-3.20016097141346	-5.73130649707306	-6.21084186935117	-2.19489124164969	-3.49222857691991	-7.28418841534965	-1.26744017304666	-6.05207515187496	-7.31139664900742	-5.19092542113278	-8.50446038901166	-6.01599434752948	-5.28868560779685	-1.52903656563477	-6.03502911781037	-6.32548705827326	-4.98936595949855	NaN	NaN	-25.5100686866658	-25.9860811402805	-27.4002333432587	-24.7884361114833	-22.384258198322	-21.3357134971729	-24.5000221368731	-24.8632246991602	-25.5773497249323	-23.2579800087707	-23.7661735388505	-24.8287378992518	-24.0266515466357	-24.9387942365187	-24.1655751926558	-22.3315982375037	-23.9316883618712	-24.2606656917173	-24.6340851507921	-25.7714193016647	-23.969152374578	-26.1245826081135	-25.99508948853	-25.9081434025959	-24.7335491973669	-25.3522240416675	-25.8965182829513	-22.0436145006044
-6.88146016430042	-4.37289763177454	-9.40240163293386	-3.19752961834434	-5.444653281791	-6.42423368628417	-2.19858042569299	-3.4746141591158	-7.36666316197434	-1.20589507728742	-6.24071194150302	-7.42356517052494	-5.18433805727101	-8.50056029258694	-6.19507977822781	-5.44502272327087	-1.54849673611872	-6.02066362702286	-6.33241166034603	-5.12820184752601	NaN	NaN	-25.5056950779558	-25.8742876933137	-27.3140151013116	-24.867412860676	-22.248128154563	-21.4726269454397	-24.5944115595675	-25.0266700202983	-25.5115005846434	-23.1983913390635	-23.6962945759604	-24.6602138180772	-24.00648480459	-25.0863325662831	-24.2149965733735	-22.2538478748077	-24.0811519924768	-24.2006164717156	-24.6985069799797	-25.8340246891473	-24.1089129014989	-26.1091925697254	-25.8779068099963	-25.8041278557832	-24.8239809670897	-25.4737625032059	-25.866827403878	-21.9992254735273
-7.04294865258146	-4.27206470015027	-9.35745186210077	-3.23438671180413	-5.81285525796118	-6.33546484698098	-2.1972351623863	-3.32833871008126	-7.39692045362134	-1.31651563026363	-6.141250555096	-7.31763029165075	-5.2874775052777	-8.50814882461306	-6.18589389570643	-5.41958271151567	-1.63080986819582	-6.05604839542842	-6.35736743654564	-5.08732562324151	NaN	NaN	-25.5859608357538	-25.9087239142703	-27.2768241552872	-24.8913409205371	-22.1581027784793	-21.4158316309434	-24.5249557630527	-25.1815821949645	-25.4689493871425	-23.0358343558756	-23.6602731313111	-24.6514533758167	-23.8837951335721	-25.074196605692	-24.2281376902016	-22.2058993129475	-24.1826273074659	-24.1362655121444	-24.5579624494281	-25.7476981924548	-24.2496062313931	-26.0807471395351	-25.8956124625178	-25.8489358369809	-24.8395181513672	-25.5120733643194	-25.965126699679	-21.9439331899492
-7.08265432320479	-4.39597696830339	-9.47025332604337	-3.11365595345665	-5.72193258909403	-6.2289803742082	-2.16618015085236	-3.40612657369633	-7.35611837084633	-1.2660027800574	-6.11331134952456	-7.32426568069986	-5.11231333869426	-8.57541464451827	-6.19349140748442	-5.3632012993969	-1.41938613991404	-5.91084112018013	-6.28624625287937	-5.04447759103641	NaN	NaN	-25.6376809749111	-25.7752939726826	-27.4319447025037	-24.9691208023292	-22.2242220315968	-21.4894086712811	-24.6537434266663	-25.1700935014591	-25.2998931975025	-23.1304282281226	-23.6738003669097	-24.6317933840531	-23.819719745401	-25.1014604351356	-24.2813530926009	-22.3456276777148	-24.2539261210063	-24.3109974831853	-24.694766228278	-25.9005413406413	-24.3731058615994	-26.1505798391398	-26.0320737642772	-25.8051875948268	-24.8165468225039	-25.5596147904536	-25.9941802398821	-21.9832527025975
-7.22808737527188	-4.59737943755666	-9.68025724938537	-3.13209117189803	-6.03149408642023	-6.41916398456273	-2.15680660027854	-3.48473084814715	-7.55114334872581	-1.34317846194681	-6.29399058261826	-7.55159857832621	-5.37399515233652	-8.55016186213757	-6.39192672559117	-5.54418974168943	-1.57388108797105	-6.05436998232769	-6.47075923349355	-5.31563949579832	NaN	NaN	-25.6277664761973	-25.7864072905426	-27.3459516005044	-25.0140937595524	-21.9361591240998	-21.2808560350336	-24.6122284757931	-25.0912445054306	-25.3896258018413	-22.9426087831769	-23.6207976238139	-24.4912053573051	-23.7380809815487	-25.1078248739755	-24.1649562522317	-22.0765010025143	-24.37794180538	-24.2789456657282	-24.6091932697343	-25.7367953775392	-24.3652099090071	-26.0097077922078	-25.9580345536966	-25.899350827318	-24.8444680600576	-25.4874717616894	-26.0267693012049	-21.9113291354445
-7.27331151109347	-4.63089392684726	-9.7671498307711	-3.25413457386027	-6.14689847378899	-6.44707277927856	-2.16127409907412	-3.41494770134949	-7.620967884135	-1.26949979347857	-6.2104084443441	-7.5007343559564	-5.49020184716915	-8.49932066417683	-6.31820247563036	-5.54670802502073	-1.7047703716056	-6.00927295910482	-6.49925464888671	-5.21847409606044	NaN	NaN	-25.5525957103132	-25.8961005958549	-27.3375882816703	-25.0425146057844	-21.8994682459836	-21.3084412365932	-24.5222112321468	-25.1300140981994	-25.5094717752022	-22.8323983390291	-23.6230581542351	-24.3109483996275	-23.6888740523094	-25.1667494952034	-24.1197101798773	-22.105259549892	-24.4091865650841	-24.0881771798141	-24.498477947347	-25.6160835959458	-24.3967610730131	-26.0400443666281	-25.8327638810889	-25.9859936783524	-24.789054465749	-25.4624344342899	-25.9951788721403	-21.8348734359508
-7.38067384920064	-4.70669801733621	-9.87931726567475	-3.39535778821348	-6.04902966621099	-6.4845920218894	-2.11928243812694	-3.46018083069299	-7.65528936998528	-1.28598765682888	-6.30906007808184	-7.54670573341615	-5.5903117322004	-8.48469110794593	-6.20589800436298	-5.5561214149506	-1.81946341873828	-6.14743727656809	-6.51208184429963	-5.89107293590081	NaN	NaN	-25.5155731499962	-25.9663957841346	-27.3362394589698	-24.9958180962781	-22.0480343439198	-21.3190732091686	-24.4075219577214	-25.1311850218106	-25.4532451096959	-22.8919350263098	-23.7309271958809	-24.4211375383591	-23.6279309113458	-25.0916839176345	-24.0573596988043	-22.112004181137	-24.4856419505068	-24.094028678756	-24.4758329213316	-25.6433227919703	-24.5021573017922	-26.2068849939414	-25.9845188303222	-25.9977994664774	-24.7532116653108	-25.650982580426	-26.0015960853389	-21.7749358709144
-7.31712437459923	-4.49498427742995	-9.80479327893808	-3.34178817413223	-5.97571333775713	-6.36633476463958	-2.09745976063125	-3.42528045047811	-7.64448223678717	-1.26707144043088	-6.12083020328407	-7.46172628557688	-5.40811668641271	-8.28631936099526	-6.3530621863776	-5.48332482594133	-1.6404056163764	-6.10582578195392	-6.36986173427342	-5.4376052946618	NaN	NaN	-25.4369044971434	-25.836096988161	-27.4365514004317	-25.106604271719	-22.0266135253743	-21.2757166000327	-24.4073058990379	-25.1392402044798	-25.4837153597201	-22.8069064029568	-23.781207430321	-24.5963121540482	-23.6088408783175	-25.1826325662831	-24.0866642329143	-22.0714062555726	-24.6491216697145	-24.0951167543062	-24.324219948492	-25.7237733837253	-24.5533666799134	-26.1451490044272	-25.9841724825523	-25.9149709405976	-24.7731056757722	-25.7432591986813	-26.0905691519636	-21.715118241735
-7.21523545605225	-4.29877817831442	-9.72550562018937	-3.29305857163717	-5.82209178174305	-6.34209324346012	-2.1259123358196	-3.59203515661361	-7.60723175888114	-1.32992892014821	-6.04441773297636	-7.35753641974627	-5.31988932250459	-8.41098295759757	-6.34956414730701	-5.4601836206467	-1.59561190810053	-6.16607057287667	-6.3461502989686	-5.41917028253044	NaN	NaN	-25.4799202653581	-25.9823594176234	-27.4086566445298	-25.223447386337	-21.9999626964637	-21.1987233700209	-24.280272166926	-25.1204258151268	-25.5036458379378	-22.8319533143464	-23.8545289732641	-24.8020004565044	-23.5213176163686	-25.3273500953222	-24.2420325027754	-22.1531677504288	-24.7082926829268	-24.2002320504387	-24.3125375799258	-25.5160741994491	-24.6513285210358	-26.0625763636364	-26.0272574413065	-26.0921174028947	-24.9886267049657	-25.722545199383	-26.0447822270241	-21.7180064952746
-7.23578511380817	-4.35455078071671	-9.77353286053788	-3.46086848714554	-5.876060391355	-6.28246213335192	-2.34925363510573	-3.67338925345268	-7.89131613490291	-1.44812657052405	-6.15666999858765	-7.34937894580638	-5.49700380006056	-8.62595820859496	-6.52339244366457	-5.59472490265787	-1.53757672535053	-6.25018005966253	-6.47935331193327	-5.56370166173156	NaN	NaN	-25.5853839126768	-25.9912989385341	-27.3928253654476	-25.2986994001293	-21.9172867541128	-21.1006346328196	-24.1412484415484	-25.04732876355	-25.5658045479581	-22.859772524027	-24.0591523068615	-24.833570266493	-23.4045176423565	-25.4009420900927	-24.3791930916961	-21.9468355765291	-24.7961940743687	-24.550117425605	-24.2975804159878	-25.4634372169011	-24.6594511200829	-25.9815097402597	-25.979952870298	-26.092723959574	-24.8780156924103	-25.7822305429204	-26.0531916579492	-21.5851522775575
-7.05087054958553	-4.12297065720586	-9.54600305305069	-3.37515067625825	-5.74777497913809	-6.31047909199522	-2.32464428181047	-3.81801170974404	-7.72058575630841	-1.46363672959639	-6.11198805078417	-7.25547469658558	-5.23813677722364	-8.7139388479081	-6.41840243147818	-5.41630497755688	-1.37878526200137	-6.11204922864668	-6.4244776119403	-5.62538607041329	NaN	NaN	-25.5371527748051	-25.8350078825605	-27.3900420723974	-25.2524649461287	-21.7750301321535	-21.061168275511	-24.3343698994389	-24.9719480648612	-25.4801943598836	-22.7977185656525	-23.9712795724696	-24.8274232446837	-23.4681914306372	-25.4953125990164	-24.3859113688102	-21.9487880737544	-24.7091118485263	-24.5219383139376	-24.3271497952944	-25.4230948276314	-24.3664318115961	-25.8926348540225	-25.9400762231099	-25.9820305229072	-24.7932770445327	-25.6758322444883	-26.1258670119983	-21.496637348245
-6.98757701315078	-4.05044575641896	-9.33581920903955	-3.26264833535119	-5.55078223298746	-6.25091003603386	-2.41925354219915	-3.69688799177362	-7.64206405590755	-1.42733734818293	-6.05482755973788	-7.2819575964665	-5.31904086292845	-8.41758153329731	-6.43641438203568	-5.50924619644923	-1.39403469146661	-5.95606443550162	-6.4390990161581	-5.54146162123386	NaN	NaN	-25.5556460964529	-26.0108043074975	-27.3765460311312	-25.2120273336702	-21.9362655711007	-21.0996228284351	-24.356758670517	-24.9345757445573	-25.4918397088039	-22.8770319982034	-23.9079392562168	-24.8704726093566	-23.6003518111589	-25.4351598142395	-24.4641243859655	-22.0312895183772	-24.6400110070335	-24.5109753959406	-24.4424668480142	-25.5518696265051	-24.4744985319829	-26.0425617102987	-25.8689351808935	-26.0920397436864	-24.7969654737135	-25.5674369958442	-26.0576085121643	-21.5986989371165
-7.06142145913705	-3.99610926988029	-9.2856749249108	-3.25943636638099	-5.66693162294636	-6.19282862903226	-2.2355358674708	-3.74684555834647	-7.60688955512371	-1.47962341954816	-6.13858677689882	-7.28363444698963	-5.23392528769926	-8.50753282905693	-6.47279717730303	-5.33053032530539	-1.47833162713713	-5.82105882352941	-6.36023616191814	-5.53087283275839	NaN	NaN	-25.4548605436408	-26.0379944492584	-27.5349752480233	-25.1697237323704	-22.0992007713955	-20.9643965643187	-24.4481746346013	-24.860616322069	-25.4964870922032	-22.7702843493918	-23.9716091746433	-24.8828527422526	-23.71886934627	-25.4213357474017	-24.5561843507895	-21.8913023594687	-24.6696485026346	-24.5396387572705	-24.5209255522935	-25.6116683417085	-24.3901170262225	-26.1151674810338	-25.8493744134488	-26.0827691019109	-24.6443296206473	-25.4965678691744	-26.0088848101046	-21.6636726115122
-6.99762864826266	-4.10092785205439	-9.29884094816998	-3.41038840687468	-5.58656576520865	-6.24018488884388	-2.23615640756592	-3.77246258854782	-7.68533790425047	-1.52615840274307	-6.22763750439462	-7.35978539970819	-5.36401228540334	-8.63682379582433	-6.46829883954033	-5.40449259044082	-1.73816952292728	-5.88358413998511	-6.38994264032371	-5.56821711830799	NaN	NaN	-25.4456355330755	-26.0010426067747	-27.5255682467856	-25.1450398247885	-22.1940577259452	-20.9094649458344	-24.5356791102299	-25.0617489277104	-25.4294043536891	-22.7610663627153	-23.878217320507	-24.8731089122235	-23.872853184915	-25.3996292105784	-24.5725866754708	-21.9799249158597	-24.5267132746044	-24.5846495526295	-24.6373805340283	-25.7705563295443	-24.3837259292432	-26.145444149617	-25.9006556716153	-26.2075681780565	-24.6226721700396	-25.5054033986594	-25.9715165534889	-21.5660371925003
-7.08780937115423	-4.15319097078505	-9.25639570571361	-3.25981368968189	-5.89626252252339	-6.13332936658998	-2.31272111017787	-3.66640792595483	-7.45487245903486	-1.4118074240687	-6.07923865691156	-7.25036658971156	-5.27221603677086	-8.61150321650652	-6.55231216878807	-5.20310066023362	-1.55343579001984	-5.96682639960496	-6.44904659466412	-5.4531121728211	NaN	NaN	-25.3810377588307	-25.9324533237173	-27.3958489249399	-25.1723370462634	-22.2508541116531	-20.9326346328196	-24.4390074863548	-24.9122239010164	-25.316571969881	-22.7761185296495	-23.9197515848921	-24.8107608828919	-23.803943955413	-25.3524386887321	-24.3246664641383	-22.0672780433593	-24.366120489127	-24.448248801465	-24.5459710294783	-25.6685149674754	-24.3290339861152	-26.0882891149873	-25.7546737672612	-25.9816214319981	-24.4495502822693	-25.3550459736622	-26.0145573138577	-21.6634565809735
-7.10833262117912	-4.15061305377691	-9.58498908259645	-3.24956297558216	-6.30263167968917	-6.22092170178768	-2.3126743120238	-3.68333960467685	-7.58981048612404	-1.52808888200145	-6.17892394822006	-7.38171574437666	-5.35605213379299	-8.60830724572067	-6.56735545955774	-5.23698220623253	-1.71543693541375	-5.92174661695664	-6.45253116769095	-5.78827148819617	NaN	NaN	-25.4402917103586	-25.8579924357681	-27.3597582090265	-25.1832376394371	-22.1964512063672	-20.8683830887432	-24.4549601693606	-24.8946742735151	-25.3950237241098	-22.8181866973356	-23.9030770221597	-24.7455752097064	-23.7892536379951	-25.351048635884	-24.2501189075091	-21.9282007905174	-24.4029236093309	-24.3384573828933	-24.5415518146847	-25.6177677205905	-24.2210000486919	-26.0612476206865	-25.7347503759136	-25.9048707063839	-24.4842620011606	-25.2794767889202	-25.8718267300764	-21.5926383745962
-6.96133680041626	-4.26398473157346	-9.75366190566876	-3.36271549968292	-6.43823809194033	-6.12238648998803	-2.33101420608452	-3.72408614845565	-7.51584337585026	-1.67301680597222	-6.21155942059083	-7.38567790294569	-5.42080747726649	-8.68604174934518	-6.54059202232889	-5.27079984457294	-1.85606844192209	-5.90665084806929	-6.46708150211044	-5.84217616737417	NaN	NaN	-25.3942622486266	-25.9438955656859	-27.4515585896702	-25.0776590145222	-22.1781991202735	-20.9665530001665	-24.5073979399234	-24.9377640300486	-25.3330145964037	-22.8403303564484	-23.768225967165	-24.5734073583667	-23.7874262427659	-25.3978022495411	-24.134802868773	-21.8442687020267	-24.3407957255987	-24.2030444124545	-24.6750852640809	-25.7746330358905	-24.1682656781971	-26.164769483898	-25.7808365187252	-25.9779379811844	-24.5420049317733	-25.3625921351125	-25.9012315664721	-21.5365478112129
-7.30822940065324	-4.40832816663647	-9.98450930488619	-3.28729882722375	-6.42650998847484	-6.48379124495189	-2.42427177978766	-3.84667331863631	-7.70526779197609	-1.84023958949529	-6.34986628629273	-7.5336962406064	-5.59208429353715	-8.78547720504583	-6.46835920083329	-5.40314416155988	-2.02540225950017	-6.00264631735047	-6.76722421884909	-5.74769038865546	NaN	NaN	-25.4954571596866	-25.9531911928134	-27.4831438424913	-25.0277465216097	-22.0890426129811	-20.9281549800795	-24.4415624420879	-24.8855803947191	-25.2609080702263	-22.7037899044547	-23.8501836154898	-24.6130083633824	-23.7903168331417	-25.3268945446448	-24.1035636709231	-21.7465928031291	-24.3334745685325	-24.0341646321672	-24.7256849863193	-25.6710677225135	-24.1505857326575	-26.1503219710464	-26.0128097019207	-25.9754639390043	-24.5381963316697	-25.3193259317774	-25.9375582209421	-21.5453044683294
-7.50197339617258	-4.60127634065134	-10.0881960827012	-3.38045519365232	-6.46167852150955	-6.52482188079815	-2.46160888112649	-3.79647568290145	-7.89683137471821	-1.8870398818057	-6.41399229582552	-7.62242480491265	-5.58012240801967	-8.87328004581577	-6.45500565712979	-5.65603271764989	-2.07045583460835	-6.08212562514885	-6.82914130079529	-5.77237348376157	NaN	NaN	-25.6086065473317	-25.9793166462684	-27.5642571551848	-25.0465852811196	-22.1099948080184	-20.9638152258115	-24.6038063890957	-24.8979224572294	-25.2488778104212	-22.730237707088	-23.8335865869675	-24.6216947648625	-23.8883291233582	-25.382271165389	-24.1615109433072	-21.871286186962	-24.43302952517	-24.2090563161089	-24.7166705537912	-25.7160539458217	-24.2230807679528	-26.2256139539629	-26.0767052798439	-26.0148771605161	-24.7264918533025	-25.3019754309626	-25.8617859162718	-21.5661636032206
-7.39282482656186	-4.59518182446655	-9.95618323473548	-3.35113106208662	-6.57743544174011	-6.37360694838073	-2.22545253891206	-3.73715575680557	-7.86845142572136	-1.80303882028152	-6.46498071479591	-7.64182626024217	-5.5510049314882	-8.89532962304728	-6.4651144254213	-5.66744771905715	-2.03796429194221	-6.02265150645624	-6.72588108077344	-5.75058460013219	-0.535293458519315	NaN	-25.6212362024105	-25.9930360671541	-27.6843196226497	-25.0964682949427	-22.1989774796661	-21.0826052370656	-24.6637358815517	-24.9376689536479	-25.3725891657774	-22.8876616456707	-23.8837611245322	-24.6762389849444	-23.663313838664	-25.3836968733619	-24.2587848009513	-21.9935599895017	-24.4283368354364	-24.1890687167847	-24.7434670110104	-25.7210462081093	-24.2881749297557	-26.286048211565	-26.294001614205	-26.1006062043648	-24.7199902314076	-25.3396672651107	-25.928006939982	-21.6189025838131
-7.49675210192434	-4.60015181761969	-9.9781025510219	-3.55066018598253	-6.43102580670895	-6.33158195181707	-2.16146966884557	-3.78611475307668	-7.8450142010942	-1.8708037139693	-6.64951071876696	-7.7245992933446	-5.65128126879822	-8.94954510605673	-6.44698281636615	-5.86343690702025	-1.99281167979003	-6.00556468576683	-6.80260351056454	-5.79810181524392	-0.494904282903326	NaN	-25.7501494213617	-26.0615984896625	-27.7739811585302	-25.2464856941716	-22.3231106908754	-21.2797575348228	-24.7451384450323	-25.1315087705816	-25.5369069932488	-23.0549422295669	-23.8686134102998	-24.7661329585291	-23.8375538702594	-25.5626866679439	-24.3815426840908	-22.09925155944	-24.6743002846049	-24.329152069964	-24.8475202942318	-25.813130969945	-24.4248343157071	-26.3785998910089	-26.3155063484645	-26.1242417119062	-24.8988111021288	-25.5695219172771	-26.2005215577046	-21.8410652054973
-7.52866723871469	-4.57286067666342	-9.97755833947433	-3.62803981257932	-6.42143332943593	-6.40664805644766	-2.35944363460845	-3.82898091648491	-7.89641570632072	-1.73991204866232	-6.63140768805746	-7.74526854777078	-5.65700923601877	-9.04811653462816	-6.52358104988193	-6.0188907385626	-1.96716846621717	-6.08555695524356	-6.71649963112195	-5.79845112084949	-0.396626675587753	NaN	-25.8860240602006	-26.0650585029692	-27.820090030391	-25.2389114314005	-22.409377767918	-21.3075495855711	-24.7785355911254	-25.2609814994259	-25.5831284916201	-23.0596138851726	-23.9740581542351	-24.8351161665144	-23.922971690527	-25.6044246016814	-24.3984563642137	-22.1758908543929	-24.6989238770686	-24.4016800528171	-24.9711445536286	-25.9166945298754	-24.4426210699081	-26.4657383723307	-26.3068417651414	-26.1162512124775	-25.0250850702262	-25.6745264451464	-26.2283814872298	-22.0374613687288
-7.70284907347277	-4.74348709652869	-9.97900926600485	-3.7967943556584	-6.40786456567613	-6.46773133706669	-2.53203991098273	-4.01530734661233	-8.05790243926109	-1.88445088544742	-6.7143757320684	-7.95095615426533	-5.83932699248741	-9.17087605256165	-6.78009232538215	-6.01046480710187	-1.97838298563195	-6.24506925996205	-6.84213550909592	-6.07697714397691	-0.531248595505618	NaN	-25.9061418312289	-26.1984853922075	-27.9022673373599	-25.2908494519134	-22.566110773547	-21.5969659937663	-24.9571260784516	-25.3289724347323	-25.7028624162321	-23.2499443742525	-23.9891126996897	-24.8567820647158	-24.0221675687848	-25.6117677715687	-24.4066417611582	-22.3591953245097	-24.8381215112046	-24.4221263170791	-25.1785810950382	-26.0162574965693	-24.6039223928974	-26.5574465431914	-26.4855965699739	-26.2860566380963	-25.0781506659917	-25.7644756640608	-26.2992927495107	-22.1739843961284
-7.70125674992073	-4.75196223907544	-9.95290937297397	-3.78609923174033	-6.36419936575318	-6.50891963780419	-2.71707867468657	-4.06899660753516	-8.11447205988939	-1.92987836015284	-6.75030165744329	-8.04928666364871	-5.85566443837155	-9.05178099884541	-6.68658838283076	-6.04209404866337	-2.01597434188003	-6.33413614311704	-6.97821617717862	-6.04400129804343	-0.572704747338078	NaN	-26.0382020239604	-26.2370895094494	-27.9854069841334	-25.4406528223435	-22.5737432267407	-21.5401851946173	-25.0005054018996	-25.3796350292465	-25.7337947881221	-23.2322881672266	-24.107838586022	-24.98816955334	-23.9923773994648	-25.7692809963497	-24.5024021965041	-22.3640162262471	-24.923953875488	-24.5688656726603	-25.177638461898	-26.1438981119383	-24.6181570669677	-26.5754971926807	-26.3871382408183	-26.3580430547678	-25.2060735942224	-25.8258207398477	-26.4100500890329	-22.2296507526946
-7.55837129886507	-4.81068751013015	-9.77700454304256	-3.81195464418154	-6.4885746628727	-6.60510844808691	-2.67832831532971	-4.04228341417224	-8.19950592046444	-1.97021912410552	-6.61999211004944	-8.07870611449016	-5.88855375885833	-9.0678112626355	-6.68812253459808	-6.09619597981087	-1.90338063072065	-6.37140294256579	-7.00982544446388	-6.21488261568421	-2.67513796102836	NaN	-25.9641808980212	-26.1822653167784	-27.9377945243468	-25.5013884704321	-22.6018873562352	-21.6424242717521	-24.9743612498375	-25.4889104320337	-25.7920179680876	-23.2636915124956	-24.2424098025868	-25.1340824667258	-24.0893209591732	-25.7762815024534	-24.584013522526	-22.4510959698318	-24.9431785454251	-24.6966897355577	-25.2330459985934	-26.2700146785306	-24.7550672031945	-26.5175520521563	-26.3691540774958	-26.2982684241893	-25.3805728942096	-25.813265608796	-26.3960678042547	-22.3522390383352
-7.86038807305861	-4.94025308780548	-9.78356243872861	-3.74405889812616	-6.37258496863881	-6.70470553840089	-2.80226594793803	-4.07883652522078	-8.33309616683844	-1.93270285190208	-6.74317890808679	-8.09482462283238	-5.99142426171063	-9.07294564135514	-6.73047681597268	-6.05542400591917	-1.93435348996989	-6.32916876616803	-7.03443416000692	-6.30487835294118	NaN	NaN	-25.9765790707986	-26.0986513173405	-27.9515398366131	-25.498901225919	-22.5971590904821	-21.6038727280577	-24.8827709982376	-25.4531006256113	-25.7328681879325	-23.204110979389	-24.1721656416031	-25.1646831838573	-24.0328738390366	-25.7296004473953	-24.5967779658409	-22.4075900326183	-24.91102988658	-24.8196394038005	-25.1225663267076	-26.2261469741872	-24.7338670582754	-26.5524333831636	-26.5879074852882	-26.264839097125	-25.3148461898481	-25.7878954815567	-26.393733043287	-22.2897851859828
-8.08569002439989	-4.99196970551022	-9.91716196522329	-3.87878672166023	-6.56638034780091	-6.75792850016628	-2.93722492697176	-4.19233770714364	-8.52405880879529	-1.98466106676537	-6.74068962255475	-8.18426812706334	-5.98259439059297	-9.08941641895436	-6.97540618227544	-6.20830897624194	-2.21057732006373	-6.4974755727861	-7.16079868309582	-6.25679640296778	-4.8723608937722	NaN	-26.0465426704221	-26.12216601103	-27.9100852928915	-25.6223216326058	-22.6495137894594	-21.566839357229	-24.987099960749	-25.4540995622236	-25.7944799845483	-23.1641709507236	-24.1348150132701	-25.0951966313143	-24.0712636568067	-25.8294523418792	-24.559285478323	-22.3822455820443	-24.9906938020352	-24.7481966623374	-25.2060016744032	-26.2119654088798	-24.8776196889131	-26.5368944876361	-26.7472443627702	-26.1905850054569	-25.3615220901251	-25.7687716560214	-26.3751504327517	-22.1673291918791
-8.00318213892202	-5.01213110954532	-10.0880447283274	-3.79769885869679	-6.67885000931902	-6.81378118927322	-3.20151323159552	-4.31347649370004	-8.61171553420097	-1.96580052955564	-6.92866612873839	-8.30031393155322	-6.06279392635515	-9.0879235420252	-6.91598598829682	-6.29492923166219	-2.33730262895529	-6.64987224923414	-7.21364233876489	-6.38064746213366	-4.95634286666065	NaN	-26.0773196971567	-26.1305036024874	-27.929393790155	-25.6717249485881	-22.6718109572833	-21.5283858289918	-24.9936742313587	-25.5288490740369	-25.7550835360529	-23.1931189759557	-24.1188268375092	-25.1041351939985	-24.0481298921757	-25.884211825894	-24.4673710990502	-22.2775880737544	-24.9891601343785	-24.7115813561171	-25.2017373703489	-26.2846191300506	-24.8859859292432	-26.6432539455213	-26.6920111380145	-26.2707843777096	-25.342459783184	-25.8495758270392	-26.3676844936755	-22.2263382540491
-8.06259250368435	-4.83494084102208	-9.87453741860211	-3.80512146469582	-6.8188875093799	-6.73920012071625	-3.35256808680594	-4.27916809652529	-8.57510602391958	-1.99258246448996	-6.85543462709115	-8.3377814730861	-6.00798542212865	-9.02367509371613	-6.87081879831799	-6.27970806764103	-2.53529619782987	-6.72890172308409	-7.38195310685346	-6.43679984383133	-4.77883933154623	NaN	-26.0952526668656	-26.1458912975656	-27.909483123621	-25.4707441911481	-22.6517344784501	-21.5207575836393	-24.9845378666633	-25.455427264565	-25.7235058501107	-23.1632012033671	-23.9932472202944	-25.1344498930519	-24.066758513202	-25.6923531966556	-24.3164278106064	-22.3817486015169	-24.9092569170726	-24.5362436532314	-25.2836576096769	-26.175527077768	-24.8861489271898	-26.608895989401	-26.5774584698011	-26.2577145964672	-25.2136243937396	-25.8461992319238	-26.4007756924111	-22.2616397815289
-8.06520839731066	-4.92995337751165	-10.1756992090395	-3.95687678614101	-6.94172172936552	-6.76887564564857	-3.26966643256688	-4.30662786371244	-8.69850175223005	-2.03907424536016	-6.98750979137444	-8.50602012159264	-6.16824916938277	-9.01761273225327	-6.80435205226758	-6.23983865415459	-2.83930209916819	-6.79291385024141	-7.43825070650553	-6.44561966713902	-5.27351198836276	NaN	-26.1266792682647	-26.1177943904176	-27.7704431134391	-25.376843854295	-22.6591026083437	-21.6190199164169	-25.0520755481147	-25.3859751737436	-25.731141942215	-23.1515773870607	-23.8375289290426	-25.1429326421644	-24.0625436337739	-25.6414808808899	-24.2050918145115	-22.3361269040516	-24.8723648995381	-24.5140055404326	-25.2541856985302	-26.0484265176643	-24.8614617782998	-26.4360609252783	-26.4486682808717	-26.1240015639629	-25.1710055718948	-25.7366862890975	-26.309810792526	-22.2569822556347
-8.10925378211652	-4.87510762660312	-10.1317375763865	-4.04463219320837	-6.8831712903667	-6.77816991803672	-3.25027770871213	-4.35748988568385	-8.74003924672514	-2.06358311172682	-6.97489490038545	-8.49497929522766	-6.28448597286856	-8.97424653028695	-6.84861873353112	-6.26493869704344	-2.73701935496216	-6.75287021593448	-7.4462747427909	-6.33835069067205	-5.219760467014	NaN	-26.054716080509	-26.0766913739286	-27.7189996426284	-25.3553927863266	-22.6471894231779	-21.5531485993	-25.0051765620106	-25.4382214967917	-25.756298341904	-23.2347414779227	-23.8653484768158	-25.0411014481166	-24.0493209591732	-25.5823235775191	-24.1631021104209	-22.4177932019595	-24.7067472871156	-24.3612227310458	-25.2265304226959	-26.0506018559555	-24.7146341464464	-26.5351330920987	-26.4561559656007	-26.0581644887646	-25.0940275318287	-25.6202276325648	-26.1953343867288	-22.2859248819034
-8.3671495665816	-5.16549015668943	-10.4129378531073	-4.26650850667593	-6.99382715421009	-6.98389486657379	-3.31058398280472	-4.60531878003243	-8.74895006904752	-2.08786061539256	-7.16547393368941	-8.63329594321373	-6.52543448963728	-9.29370741062913	-7.00997088711892	-6.43908032125057	-2.89010575162437	-6.78910468371781	-7.62749887792541	-6.49610165118679	-5.45134678548929	NaN	-25.9965377588307	-26.1581123951848	-27.7980066470842	-25.4160771859995	-22.7656207876893	-21.6548831298136	-25.0791408813478	-25.4947179203587	-25.688731028618	-23.2936552779494	-23.7373371317583	-24.8771815213787	-24.1720004888687	-25.587497462357	-24.1348272425036	-22.5470638019097	-24.6648601270037	-24.4094155818684	-25.2962609295706	-26.0411861395253	-24.6788132981897	-26.5184465497899	-26.4652968523002	-26.0612143813243	-25.1120405064381	-25.5174004619719	-26.1721341308352	-22.3308465852001
-8.35514049096561	-5.08190713457722	-10.5579892970161	-4.1623941289071	-6.91585695884193	-6.71721205840941	-3.27254348652855	-4.74841252930611	-8.74334410407404	-2.04963683706261	-7.09608336850992	-8.40505183558819	-6.43676435597	-9.30775871063397	-6.86997088711892	-6.49889109682406	-2.81935737871476	-6.7516394686907	-7.61554551489325	-6.4237983892498	-5.59577528089888	NaN	-25.9972886162535	-26.1481735751973	-27.7530663920763	-25.378051940056	-22.8366182509827	-21.5955888545897	-25.0862410264289	-25.4206381794496	-25.6612888204999	-23.3158032216487	-23.7178975273987	-24.6601220161871	-24.2226054166512	-25.5810861625708	-24.0862530035439	-22.5103740999553	-24.5355867271763	-24.286044165286	-25.2416476569119	-25.9565013623464	-24.6966798055925	-26.3694593450028	-26.4034868912427	-26.0247381300669	-24.9801891781914	-25.5042169843046	-26.1443507940503	-22.5094847430948
-8.43125011712828	-5.08098550328704	-10.5345710663947	-4.1672633512182	-6.89920170508315	-6.86528676669909	-3.28487530291161	-4.75734958711515	-8.65729631401161	-2.01981839561014	-7.0692866933181	-8.41010057669219	-6.49570735225229	-9.40250959504029	-6.84223098678509	-6.39802086748751	-2.83520017744261	-6.66177882352941	-7.61681949759245	-6.3847766328186	-5.43681572646484	NaN	-25.9772777191678	-26.1758606855862	-27.7456848013989	-25.3998429035945	-22.9313788572392	-21.6757346328196	-25.2346307806459	-25.3565778707439	-25.6964291620688	-23.3758302960913	-23.6364065661697	-24.7042479969538	-24.2935737960978	-25.4910248379459	-24.098687113146	-22.6576174046435	-24.5032385461474	-24.1455169680104	-25.3153050443007	-25.9321552743083	-24.6748915734149	-26.4645467764609	-26.5612950089823	-25.9423794450459	-25.0319586178956	-25.2948231404105	-26.0141191593502	-22.4996216877905
-8.37373533216757	-5.22259300254781	-10.6290753595461	-4.19052512073142	-6.83448349782962	-7.0020403099995	-3.25423244576875	-4.79309856090475	-8.72843498105429	-2.2058394748881	-7.14274974504845	-8.44679152851357	-6.45144564375503	-9.54768406387311	-6.79545630735906	-6.44688130539491	-2.86002834645669	-6.67745728047316	-7.65039417560355	-6.3708131829807	-5.5308820496119	NaN	-26.0258489476419	-26.2428933119407	-27.7961973758817	-25.4414141801859	-23.1108781831694	-21.7593693066793	-25.2505665853977	-25.5476409646002	-25.7128565250929	-23.481490615207	-23.6658567153862	-24.6840126083689	-24.2411594017645	-25.5593316184158	-24.1242274160567	-22.7169024128483	-24.5734780720799	-24.2348456576778	-25.3416544347782	-25.9394765608866	-24.7487309543688	-26.6181861849807	-26.4697607991955	-26.0760306378074	-25.1035671805602	-25.2859493163928	-26.0813702200544	-22.5511203760644
-8.39987566100499	-5.27361330613695	-10.5863641280381	-4.35935172452677	-6.77764744724437	-7.16025071348266	-3.18774440749124	-4.94289294740523	-8.73570612414232	-2.10140505322345	-7.2129972815534	-8.53765244061398	-6.58807855580151	-9.54939291638907	-6.91393212385173	-6.50598487075994	-2.94621848884443	-6.80345231465367	-7.67561159048507	-6.23675330485481	-5.46929492993725	NaN	-26.0389398567328	-26.3250958985338	-27.7347505138186	-25.3559127238771	-23.0707585763945	-21.7328426799246	-25.2097510300957	-25.6384442170609	-25.6720127891408	-23.4812044055528	-23.7219750133575	-24.5765042577706	-24.2665256599766	-25.4980670928964	-24.1358779293057	-22.7196118719457	-24.5921563396252	-24.2202655854493	-25.287936049659	-25.9800440532835	-24.8014351803445	-26.5724672912526	-26.5356429496435	-26.1202578907276	-25.1283012982072	-25.3031176763347	-26.0537900270295	-22.6193721001195
-8.3308481962176	-5.45558644486702	-10.611173425907	-4.3928186255791	-6.82821763167451	-7.26618485968242	-3.23756975455797	-4.87512458203551	-8.73748710708616	-2.07936132728578	-7.3000500299867	-8.50972059189158	-6.50981868174829	-9.42434409307794	-6.96945581208795	-6.6394855341832	-3.11828832464644	-6.76609740144167	-7.65966370678254	-6.39384527102164	-5.69542444296324	NaN	-25.974602976222	-26.3222465126358	-27.6603294650844	-25.3285023016698	-23.0897970303035	-21.6865484515417	-25.2772046264931	-25.6231353306599	-25.7074365856149	-23.4627092198582	-23.6256347509301	-24.6325184213572	-24.1487472233307	-25.4721436363938	-24.1064809371835	-22.7893579771138	-24.6169896254616	-24.2323979357044	-25.2725965703731	-25.9036228458032	-24.7471721737203	-26.5394092528419	-26.4084519330926	-26.2005121246388	-25.0436358069426	-25.2615156634615	-26.1383357619702	-22.7863644423429
-8.39895796553174	-5.62974596937682	-10.6726840739044	-4.53056095422837	-7.04420373539039	-7.47370247789466	-3.50483382409873	-4.94288489152715	-8.9229175296829	-2.33367436481802	-7.52118424784553	-8.70462755025627	-6.6535559601679	-9.44734058198995	-7.2826547239559	-6.91547975658637	-3.17585023161379	-7.15285779260158	-7.84548767626537	-6.61627256773831	-5.9489829543474	NaN	-25.9275437829271	-26.3796804158053	-27.6101726170544	-25.2928970596919	-22.9811670966139	-21.6987884789734	-25.1745620284888	-25.6050844439943	-25.650860450383	-23.4695371971738	-23.644167843449	-24.5806171385035	-24.0901169834887	-25.4953198664202	-24.0617070895522	-22.7258233678721	-24.5624179864795	-24.2662098947917	-25.1572936580965	-25.7969130713144	-24.7464979113594	-26.4849292106379	-26.4044863910044	-25.9817519196899	-24.9648457146194	-25.2220449144363	-26.0192688145058	-22.6234120172784
-8.55886334290528	-5.79723039236719	-10.9113486208043	-4.60235987564594	-7.3423921057976	-7.41159399788472	-3.66428204217021	-4.97327803405592	-8.9475145677567	-2.48395794182158	-7.67001548412116	-8.90182954958549	-6.77008575540607	-9.52331001530479	-7.36059824174628	-6.87471676761617	-3.24895147532557	-7.3759880472737	-7.98831079054488	-6.89305861193398	-6.1714213756897	NaN	-25.8901998956629	-26.3859561416541	-27.5773663988823	-25.5416294958367	-22.8634036412273	-21.6345159113584	-25.162466380255	-25.6398580705079	-25.7731492062757	-23.3488066048897	-23.6692789098109	-24.5146656163321	-24.0583716504174	-25.5248759210036	-24.1230240669297	-22.8411230961091	-24.5858386011468	-24.2552871493706	-25.1767448021476	-25.8908213666196	-24.8542738744486	-26.4706307843555	-26.351189289275	-25.9556342778479	-25.0687307464039	-25.2486110288556	-26.0353302948207	-22.6423530894574
-8.36806657976394	-5.80069516026768	-10.9720114984256	-4.5474946353014	-7.15401668957773	-7.29300096244847	-3.51753786485126	-4.91307241168357	-8.76289827351772	-2.31258791705266	-7.56817833418498	-8.88300716454316	-6.89137524283426	-9.46700708100889	-7.26719692076963	-6.75621928978394	-3.02082540836645	-7.18757669840528	-7.97107418642153	-6.78874993069801	-6.13536443320195	NaN	-25.7968444502805	-26.3866928847486	-27.4589263253779	-25.4219040357126	-22.961148474442	-21.6570153859577	-25.1841191002185	-25.5925638155057	-25.6438176187258	-23.2379134226905	-23.6313718457429	-24.5957958000592	-23.9562701063918	-25.4490089707775	-24.0958793358744	-22.7403601325779	-24.6177866245071	-24.2385740132186	-25.1211051847543	-25.8174243920474	-24.9057109666497	-26.3792496518444	-26.3796658866179	-26.0763286195898	-24.9977124258352	-25.2063510664751	-25.9047533090387	-22.5130653673172
-8.44915552396556	-5.93954636765404	-10.8829641436009	-4.69868967130569	-7.29185398420075	-7.36192927457217	-3.83648112531887	-5.04235838175918	-8.98933504012366	-2.55808957684157	-7.73696545999206	-9.00829240851936	-6.98852282477244	-9.44963072420645	-7.31997025423614	-6.82275101291946	-3.05706673029508	-7.37910774216999	-7.99546568436831	-7.00516071579421	-6.42394049691407	NaN	-25.7901208942226	-26.3359952134474	-27.3357454410436	-25.3607688508961	-22.7890560384173	-21.6369726609886	-25.1629202133489	-25.5369247812392	-25.5644012188928	-23.19148982032	-23.3854532937491	-24.5212107813326	-23.9355181176686	-25.4308092580125	-23.9926138974734	-22.6901853672682	-24.4759594908483	-24.0760383093422	-25.0524723214679	-25.7162315186039	-24.7126996525947	-26.1855945158865	-26.266735051058	-25.8987742018502	-24.896154811597	-24.9890913454867	-25.7226762948207	-22.5347844232529
-8.66444015894553	-6.01697351952728	-11.042765316824	-4.62543022212862	-7.57479813531252	-7.36550446722468	-3.88648629060813	-5.09784651711924	-9.16055547642786	-2.62734341578284	-7.7160443309526	-9.12639970397494	-6.99335145567857	-9.56661468693983	-7.59893408002358	-6.9338470519862	-3.10500871251327	-7.43566020601789	-7.95727642777846	-7.1723060458286	-6.54613151943589	NaN	-25.7308542205147	-26.1152004979576	-27.1417759134184	-25.287000214306	-22.7474052010208	-21.6165714749248	-25.0722250412337	-25.5013657717388	-25.411605797623	-23.1930063312749	-23.3719538888323	-24.4210538363318	-23.8852178042636	-25.2380624149764	-23.8658302524748	-22.509213973035	-24.325750614563	-24.057463008973	-24.9523028038227	-25.5982443847772	-24.6553633854274	-26.1856463058166	-26.226685773583	-25.7645987047254	-24.8252185428729	-24.9624651407746	-25.607158352237	-22.4347629602515
-8.70341408194829	-6.05410802381966	-11.1032180529702	-4.67800503983524	-7.55852958533934	-7.53233320220299	-3.96234274035536	-5.10684775457284	-9.09199171468533	-2.69608943645099	-7.70035107434208	-9.10217508849119	-6.97087568833471	-9.53351611250745	-7.55121876154665	-6.97957242804365	-1.83477855197636	-7.4566022573567	-7.78967280104333	-7.07272821760283	-6.54018392652537	NaN	-25.5786503843687	-26.058998312593	-26.9912508973625	-25.180133615393	-22.7228335759742	-21.5280544801478	-25.1238481563736	-25.3461191881451	-25.3342885123348	-23.1271455834945	-23.193167465976	-24.3520419539053	-23.8816963257421	-25.1062523459986	-23.6245135148149	-22.5078639358234	-24.2241633277552	-23.9596511184487	-24.8518603462723	-25.5668252415195	-24.4794240052175	-26.1202974578613	-26.090536361124	-25.7661862340397	-24.7852118257833	-24.9457608436844	-25.6405543939943	-22.6829161664809
-8.69229272539859	-6.05508282528799	-11.0899626936662	-4.60526164577138	-7.85658196771872	-7.36774467143957	-3.97947743773216	-5.14494372760107	-8.9713341547631	-2.59478685845756	-7.64924333733029	-9.05169715545199	-6.99410616172082	-9.55108221569577	-7.45254554654373	-6.97446196756098	NaN	-7.29804030501089	-7.98120479197938	-6.94323291639046	-6.61342375863776	NaN	-25.4121764449621	-25.9607759213651	-26.9845972722743	-25.1417664471739	-22.7516999433135	-21.8026834133074	-25.0879487855938	-25.1575308838079	-25.3686494869545	-23.1883602265696	-23.0589950406307	-24.1197715576349	-23.8978781439239	-25.0150960032118	-23.4488626934249	-22.562729817544	-24.1444239899963	-23.8316464202636	-24.8494175040287	-25.5684375724778	-24.3673732844069	-26.1668993585567	-25.9132605307271	-25.5753663715852	-24.6264746479751	-24.8769348026047	-25.5248512051231	-22.5158385507451
-8.8473882965556	-6.16143695885012	-11.0826987445983	-5.22486113424638	-8.11613892998228	-7.54168362653974	-3.9338787915901	-5.59051833179106	-9.24894162606844	-2.8056306913521	-7.92467032503166	-9.1806756117553	-7.24310610519224	-9.87564050479364	-7.87975451916384	-7.17708939262799	-3.62214936981598	-7.49216655833604	-8.23925081025441	NaN	-6.71624528290421	NaN	-25.3360988645533	-25.8915593520174	-27.0238299641355	-25.0367620610523	-22.665294310695	-21.786201434439	-25.1335415777064	-25.180930144007	-25.286343321483	-23.0948429169932	-22.8956945178715	-24.0775750173331	-23.6943025000556	-25.0410149192243	-23.4635229616882	-22.5942264777444	-24.0234796440725	-23.7551528228315	-24.9685128665962	-25.4928479223831	-24.2446629717029	-26.0928278789522	-25.8863267418137	-25.5372510573978	-24.5189956259383	-24.7328115005183	-25.277456145567	-22.6832180795033
-8.84736971256493	-6.1577834217392	-10.9904004898277	-4.92130009184219	-8.01177233247918	-7.55014875173925	-3.8663199495962	-5.24632852366232	-8.94528392611162	-2.61283100893296	-7.78243894900958	-9.07516515737256	-7.12385792656955	-9.85085797755035	-7.69182061067553	-7.11867524949978	-3.64674370481847	-7.39035394300069	-8.18244395222224	-6.80309628937149	-6.75911242232126	NaN	-25.2747834129935	-25.8770187060784	-26.9332990252079	-25.0317276588823	-22.8089833041294	-21.7582441945726	-25.2309579469521	-25.1815820034621	-25.3062472038938	-23.0853744083282	-22.8924358018241	-24.073519761927	-23.683228025913	-25.0264859497418	-23.4934762249917	-22.6754873543299	-24.1960259147464	-23.7651030847559	-25.0097474062475	-25.2755565176939	-24.33353276431	-25.9801642588181	-25.9069451586331	-25.5067430668011	-24.4930108973606	-24.6369891041912	-25.2736319755259	-22.7696221192455
-9.07318095403748	-5.98033920538956	-11.0892658860102	-4.93160078998691	-8.0233926023128	-7.67301413700039	-3.88195546589392	-5.3834344589364	-9.05351148963255	-2.82818061643988	-7.9312423029514	-9.21859364792694	-7.14844325590227	-9.94976357978908	-7.68331058072501	-7.36317566023362	-3.73388370046488	-7.47478513114205	-8.32729397691414	-7.03454673650282	-6.77050071894843	NaN	-25.2769389933986	-25.844023712139	-26.8535024005442	-24.8940974135215	-22.7658767871208	-21.7803761835154	-25.2266785124433	-25.2642011720444	-25.3384133639187	-23.1353752807396	-22.9084718815945	-24.1857245356913	-23.7411152318699	-25.014428083209	-23.4690211170965	-22.5708244373908	-24.1076102075102	-23.7777369526053	-25.1237682038501	-25.2731396270321	-24.2491983701881	-25.9258973605041	-25.8547823314302	-25.4502258590472	-24.4752496520846	-24.5692470556221	-25.3608253979597	-22.8652121140083
-8.94431859415043	-5.91925677821122	-11.2463703901419	-4.85498885391489	-7.98748367268536	-7.53355216506829	-3.79982351140048	-5.28631158489818	-9.07038740920097	-2.73636333326113	-7.86885251964864	-9.1293750671656	-6.97951985821888	NaN	-7.65346586636648	-7.06559545792148	-3.89736796678737	-7.50520194620599	-8.249449523467	-7.02238235294117	-7.17039188818854	NaN	-25.369177749498	-25.7217386396284	-26.9059897755057	-25.0085923069454	-22.8447575246992	-21.7922575076264	-25.2458000658503	-25.2500989648461	-25.3930770248162	-23.1898270027681	-22.9068264637699	-24.1633174023481	-23.8137202688772	-25.1199787201293	-23.5639951991179	-22.6719609551103	-24.1864049690399	-23.8336923951589	-25.1459765185573	-25.2677679229091	-24.3890846408098	-25.8395940121825	-25.9448892189176	-25.4404681685948	-24.4829943823594	-24.653013088686	-25.4624918103108	-22.8862652450578
-9.15043815201192	-6.1223946456559	-11.4798235974104	-5.20310685295505	-8.11135011043327	-7.7111776674938	-4.05669545644229	-5.4370310843768	-9.17344623273038	-2.83540246472399	-7.96428475924246	-9.35858494051221	-7.46208638883112	NaN	-7.91415740587421	-7.27025049665674	-3.87740443211999	-7.56638325101033	-8.36590663702763	-7.04857920333488	-7.10006399285661	NaN	-25.421484917121	-25.7912150271302	-26.8960137554627	-24.9566017052975	-22.9846916231606	-21.8919589289614	-25.2353423463941	-25.3253829375127	-25.5818674641162	-23.2282292198582	-22.8965500785545	-24.047012799742	-23.894998200716	-25.22154210345	-23.5537488057106	-22.9097612780336	-24.2013859015876	-24.0113381159186	-25.1251087802686	-25.3248040757806	-24.4389821517908	-26.0133271115475	-26.0018947363789	-25.4938227906026	-24.6756061110415	-24.639997353196	-25.5310971177634	-22.9401990288091
-8.96228369430233	-6.20298423982554	-11.5487489387693	-5.39979130117611	-8.10612630771934	-7.7073413911391	-4.28216098835284	-5.32830923488928	-9.28713963032634	-2.89265417165157	-8.07189959473759	-9.51145393637598	-7.59172970746511	NaN	-8.00800999450835	-7.30540263567409	-3.99168620658819	-7.89108841381773	-8.35581421478568	-7.17089336615703	-7.33120445803931	NaN	-25.3311588330228	-25.8652012943096	-26.8602806845966	-25.1550117949566	-23.0419170566866	-22.1051921099305	-25.2356781445673	-25.3466889656551	-25.6016795120283	-23.2267961763799	-22.9131877923478	-24.1871730027702	-23.8442973593776	-25.2675779811303	-23.6399273688714	-22.9292071213735	-24.3809194797384	-24.0918375510748	-25.0433517035238	-25.2460557905489	-24.6655822166683	-25.9918766295113	-26.02296594973	-25.6532058773692	-24.6199046952791	-24.7335361684969	-25.5303828165598	-22.9006426771971
-9.14506208327089	-6.17067750529514	-11.6203811925106	-5.319933323477	-8.05430350708148	-7.62110410340387	-4.06654492697176	-5.29772087168034	-9.12483408928145	-2.79324393949611	-7.97929386691925	-9.40130744656686	-7.47051202991024	NaN	-7.97161320904724	-7.48130700272834	-4.00845793829343	-7.72650982920244	-8.39153487576444	-7.06904397865006	-7.15239694015757	NaN	-25.3401509575155	-25.860391680625	-26.855646379771	-25.1468279124164	-22.9404944051175	-22.0999990613178	-25.281400536939	-25.4672900555831	-25.7104974535934	-23.2478411424156	-22.8332538646909	-24.1193138925354	-23.96609810811	-25.21500957669	-23.7295257905213	-22.6398568411316	-24.297141621459	-24.0641201968756	-24.9980010286138	-25.1677266971462	-24.5490917829017	-26.0006251134699	-26.0578894231963	-25.7061136235877	-24.578002181092	-24.7608468011768	-25.4945621974576	-22.7778618298796
-9.18109188537533	-6.26128867480593	-11.7758884131918	-5.25093166560655	-7.78394325758772	-7.75147501147822	-4.12498193631756	-5.11183036366139	-9.15471858771912	-2.67030676770316	-8.05158434922257	-9.39994231922601	-7.49051889436345	NaN	-7.87493919011754	-7.04872699252202	-3.92006806092782	-7.74073408126137	-8.21167981851268	-7.00802884204529	-6.98582947785856	NaN	-25.3512387157685	-25.8158831932462	-26.8589256150141	-25.0863343917765	-22.7579517050629	-21.9429900047204	-25.25075995943	-25.4887262446622	-25.6663486507713	-23.1399026204081	-22.7449152970923	-24.0586648763644	-23.7905455404459	-25.1879372721655	-23.7084388766008	-22.6345458202333	-24.3007163630798	-23.9361942228576	-25.05239579461	-25.1163883417085	-24.6214904597946	-26.0012598712527	-26.2719275937107	-25.6723065612253	-24.5927823486087	-24.6402479299475	-25.2614416400893	-22.6862169769051
-8.96991343626965	-6.27740254133111	-11.9298261776807	-5.05119955333419	-7.47695203935404	-7.67471673539911	-4.08930322566678	-4.9858294470199	-9.0110180398316	-2.71362141566071	-8.00503368918485	-9.22006203066491	-7.35998791069112	NaN	-7.81992688545848	-7.49299031540604	-2.63227271505737	-7.59350471322764	-8.02132753464045	-6.86670093701197	-6.65875873064075	NaN	-25.1479764596541	-25.748628516362	-26.7925151940214	-24.6851091569723	-22.6760559758572	-21.8743332629566	-25.2115032342151	-25.3240495887801	-25.3812820185911	-22.9941176705624	-22.6022875806691	-23.8646957183197	-23.5452486116065	-25.0307343969468	-23.5702271518071	-22.5913385767725	-24.288955015736	-23.7366026016641	-24.9517091739788	-25.0625354246702	-24.5205898345686	-25.8934745025617	-25.8826938966352	-25.4714942142658	-24.3272524042352	-24.5234685558206	-25.1925454658052	-22.6349930137715
-8.99247535958613	-6.51522250401768	-11.8047744329201	-5.19027416058375	-7.71759541538851	-7.81678590590853	-4.39536721946188	-5.3768116983773	-9.07602650694533	-2.92577576623318	-8.11540063819676	-9.33110976224026	-7.42470722663993	NaN	-8.05041928083048	-7.57312747587608	-2.75589880100215	-7.70073289566741	-8.06544331822221	-6.95088356712282	-6.71909261443849	NaN	-25.04510378359	-25.7211947413358	-26.7685509341167	-24.6498254598361	-22.7234697166259	-21.9317682360584	-25.2447820727567	-25.052499633118	-25.2335077842905	-22.9480330337688	-22.6381986348266	-23.811352596721	-23.6334318629322	-24.8592898696539	-23.5596983424715	-22.444352270097	-24.1383099319493	-23.8794555284877	-24.9864897305821	-24.9685738322576	-24.3897350802345	-25.9052959468554	-25.812980606438	-25.5679278477577	-24.2216897131152	-24.381137826075	-25.1814730903446	-22.6144215852001
-8.7007722148956	-6.25851593622107	-11.7108950550139	-5.02342549068202	-7.79248606502986	-7.7227386491395	-4.36899377119287	-5.09162669144337	-9.00263664932255	-2.93107042373345	-7.92243285221877	-9.35195263767469	-7.37296633595167	NaN	-7.90072526317765	-7.42267354158956	-4.25146518856196	-7.61677803021	-8.24837203456402	-6.96549803417511	-6.305926339931	NaN	-24.9560345195896	-25.6476908603742	-26.6606452242946	-24.6371383545612	-22.8726582140549	-21.9681816109811	-25.187551047488	-25.0284938026557	-25.1728687513604	-22.9664314938563	-22.6661044862815	-23.8961680621347	-23.7783589107187	-24.7512778176798	-23.5790884484783	-22.5583880737544	-24.0549002659574	-23.6961141632193	-25.0081485854434	-24.8278733530981	-24.4316694143295	-25.6760857502423	-25.7746969702016	-25.520669313728	-24.2512080963157	-24.3900548620099	-25.0877899311843	-22.6133315928395
-8.99475073237443	-6.54501732598357	-11.8473945515053	-5.01304771504038	-7.8171540343946	-7.97051152073733	-4.41042127400372	-5.30526611993795	-9.11537974440792	-3.10440993586896	-7.74129935692769	-9.29750497690172	-7.41633201011761	NaN	-8.05975276003778	-7.64251540196316	NaN	-7.88476345673404	-8.163737005413	-7.13664836279339	-6.53317823409412	NaN	-25.0545071465858	-25.7464244609684	-26.7646420228865	-24.4987841662714	-22.9240880690033	-22.0049697113536	-25.2228641785537	-25.0255883265483	-25.150782337774	-23.0490295143819	-22.6690361278034	-23.9312176069127	-23.7384729563137	-24.6289962026468	-23.5702603112352	-22.6349455570719	-24.0530501680763	-23.6679187003715	-25.0363374472871	-24.751379562093	-24.3571230102698	-25.5564260109932	-25.7450349413781	-25.4579400281985	-24.4092199290742	-24.3055992378998	-25.1075549255261	-22.7818483133107
-9.02205227447482	-6.47251714687482	-11.5879329296823	-4.97157036616475	-7.72491871747197	-7.86868364172262	-4.31298963285412	-4.86136517863791	-9.10534316141336	-3.27362773100646	-7.83246182700794	-9.25865725725602	-7.32072475290293	NaN	-8.00343648071862	-7.54994047552351	-5.38340154609206	-7.75919742722551	-8.21419800560516	-7.13187140403607	-6.33735582299377	NaN	-24.9725953625173	-25.7326945111014	-26.7254376528117	-24.518867805731	-22.8702951913296	-22.0178297547708	-25.2574743866456	-25.0573687801372	-25.3482162109184	-23.0857455834945	-22.5949703661037	-23.951773663637	-23.5942753276058	-24.6768293171857	-23.4171372152776	-22.6215382812233	-24.1023323311748	-23.7395656049049	-24.9668489901884	-24.7753888697013	-24.299389480645	-25.7812920662444	-25.8314642811264	-25.364794801822	-24.5021206259383	-24.3941732745432	-25.0106335020279	-22.5193152951711
-8.71929031218524	-6.36798767392059	-11.3715073941796	-4.69011290228032	-7.49937013040269	-7.61372560534149	-4.2454895073416	-5.0587907060394	-8.27902602306236	-2.95383176678565	-7.69151677522428	-9.01395162764295	-6.93452698150655	NaN	-7.94083346640011	-7.37351383181075	NaN	-7.71103147015336	-7.91048089610885	-6.9161808787397	-6.34249974229461	-8.15888014911463	-25.0935515857709	-25.6844194147205	-26.650850060778	-24.6433096875119	-22.7588387490955	-22.11900321288	-25.2044193779807	-25.0779088022453	-25.329680215758	-23.1746494759037	-22.6531639664557	-23.8454651789307	-23.6549277454851	-24.7681093104692	-23.5235922375438	-22.6097171060125	-24.079408678885	-23.7889404190279	-24.8962721986932	-24.8020980937747	-24.4519584209059	-25.7706018455229	-25.8852969296248	-25.3919559415098	-24.5517419197389	-24.4382124966348	-25.1657165218691	-22.741265477137
-8.84382651013267	-6.38817406269738	-11.3321247152562	-4.57533028030582	-7.59467278800106	-7.61683920595534	-4.20420377893551	-4.98135080788148	-8.51171905477059	-2.75282468031695	-7.60562201814571	-9.22272029865617	-7.01681067222973	NaN	-7.89170268643994	-7.47476049402863	-7.57191963933268	-7.88673245211522	-8.41368083965804	-7.02322025817808	-6.02784062049109	-7.21735327392483	-25.091644852336	-25.7494797054074	-26.7473623747374	-24.7007931516192	-22.6247761051526	-22.0018111034078	-25.1768109484661	-25.0948242108113	-25.4520774256806	-23.0871946931478	-22.5813027062933	-23.8721593648056	-23.6225409331514	-24.9135998560028	-23.2966413780898	-22.6199791891576	-23.9850887990153	-23.8269283548571	-24.8360048162269	-24.7475444479032	-24.4433712494402	-25.7093181818182	-25.8622225562293	-25.314150761607	-24.6217775011773	-24.6814597123305	-25.3684363551829	-22.6908973166975
-8.95133312396013	-6.44475210928083	-11.5525105109156	-4.55077004513746	-7.80754872699731	-7.77277036632039	-4.25674683932236	-4.92477311226323	-8.52829367512048	-2.86719878612512	-7.60004647337424	-9.27027448973567	-6.9091000221533	NaN	-7.80286962435827	-7.54759098281427	-7.85636691073048	-8.10498654335057	-8.26254142133369	-7.15849863201094	-6.17413983680492	-7.11845757977814	-25.244135887539	-25.8529735311218	-26.8026697911422	-24.7728460098473	-22.731150776109	-22.1028065785209	-25.3166441668004	-25.1005180566033	-25.5517041592759	-23.0400290727993	-22.5310448602913	-23.950988592852	-23.6293708611514	-25.0547835667485	-23.3519987060483	-22.6498956083521	-23.9271192407776	-23.6892284716813	-24.8145067644061	-24.9376973140942	-24.3472092951923	-25.8925046577895	-25.8351832945204	-25.353657850399	-24.5794126928736	-24.5917213021827	-25.2230026942156	-22.5701559371709
-9.02362927103206	-6.41683592994361	-11.7847322525178	-4.50820081436823	-7.83090600603902	-7.76829012284031	-4.25762574917115	-4.83936324846581	-8.55292626930459	-2.76696880334194	-7.50084407036729	-9.27426174218274	-6.96737276144468	NaN	-7.69696665086241	-7.82517707685532	-7.6013114325101	-7.62092407366389	-8.19890872049249	-7.03424510778951	-6.21393231221264	-7.12274924300819	-25.3385269442886	-25.90589521861	-26.6916355978914	-24.9888831182873	-22.9801005198683	-21.994851142953	-25.3114891720744	-25.4017991377655	-25.6285740361746	-22.9716804428797	-22.6605962448812	-23.9803080112803	-23.8241100183253	-25.0777428604008	-23.446491872443	-22.5842235620625	-24.1916710072301	-23.5248579325974	-24.883336975401	-24.9692651586847	-24.4729472600596	-25.9351652560922	-25.7893344540767	-25.4873619521731	-24.6146206259383	-24.7032727653478	-25.2982939119287	-22.4858035807294
-8.83978040298129	-6.52931206587335	-11.807499982921	-4.45769414546462	-7.82153537437775	-7.69660149488592	-4.42313603808287	-4.96903508854782	-8.26238638408564	-2.80710823701393	-7.55202529308078	-9.23425443299621	-6.88279455853433	NaN	-7.71110257785809	-7.71169357760293	-7.51980177303012	-7.4287822508613	-8.16840010473946	-7.04416642719618	-6.34021024655948	NaN	-25.446172942358	-25.6607626421361	-26.4746533848933	-24.9495049182701	-22.9016657372596	-22.0401294322252	-25.2214113037059	-25.4156267556419	-25.5884277616931	-22.9725059530705	-22.4475842736381	-23.8290167693964	-23.7230351467081	-24.9450608174042	-23.5312937766439	-22.7654777534697	-24.2029050736498	-23.4193570811452	-24.580277496506	-24.946654295492	-24.2955990101029	-25.7048784138313	-25.914238754941	-25.4600363197419	-24.4658764059335	-24.7881035170308	-25.1751544501605	-22.4221517800053
-9.11499837936943	-6.46180118600642	-11.7682747250538	-4.28378641449738	-7.74769712467086	-7.94493498529192	-4.41943889428231	-4.79052642544621	-8.09661643190581	-2.67229347866662	-7.28948682919536	-9.11918280783221	-6.84760317619123	NaN	-7.8830522769333	-7.28378391382214	-7.30937452585869	-7.40322074726305	-8.25643717855607	-7.22121321650786	-5.8967186221486	-7.56196566667422	-25.4630842704586	-25.8179067638942	-26.4739897755057	-25.0286340436196	-22.6924505052481	-22.0869950921306	-25.0873358941484	-25.2771955156094	-25.6154350749935	-23.1652042153086	-22.4990245971882	-23.6053244494015	-23.7506343973168	-24.9261405238428	-23.4364329780405	-22.7589403363986	-24.2692443074945	-23.790259788975	-24.4939013254038	-24.7989603125115	-24.4449563979932	-25.6126263502852	-25.8164960695214	-25.4997340280662	-24.4964023056233	-24.7822611383288	-25.1738835512819	-22.4347167928678
-9.10234224791602	-6.43281909492677	-11.4165348166891	-4.41917545054287	-7.42868067249304	-8.17108407705608	-4.33363043253026	-4.57805675439306	-8.11956740920097	-2.57389832626118	-7.15722536665978	-9.03085070110969	-6.7904801565673	NaN	-7.87554299782311	-7.29056512304354	-7.17176747689147	-7.03975223479402	-8.33057784127223	-7.24691223985555	-6.56476913672827	-7.55952742408973	-25.5246439575545	-25.9582275494915	-26.4324447919918	-25.1280623916329	-22.9252889256654	-21.9677943961332	-25.153031789458	-25.2993165509019	-25.3665731046702	-23.1189779304082	-22.5611232144761	-23.5715951399932	-23.7629643744636	-25.0834376510289	-23.5900920213382	-22.9601035376719	-24.3229580404849	-23.6473665768194	-24.4579353691451	-24.7520482299767	-24.3734906351255	-25.4795137716319	-25.7949168290714	-25.5265569717305	-24.7168694037765	-24.831071795855	-25.1626892430279	-22.5307056287947
-8.97967427758847	-6.25080745274204	-11.2999863955648	-4.38189408259844	-7.59752502606882	-7.89101223292836	-4.09924463140526	-4.518978487106	-7.98619116702978	-2.66223166185546	-7.22568685901819	-8.94910839155338	-6.73643327594039	NaN	-7.88736051053463	-7.28067663934589	-7.17772921200776	-7.06221268964254	-8.27209585048262	-7.08661764705882	-6.49204031210238	-7.56388014911463	-25.3060949795391	-26.0305268578126	-26.3454591650119	-25.0656366118541	-22.8434639294898	-22.0576240959405	-25.1849505276399	-25.2839051573022	-25.3126228736426	-23.0174689963945	-22.4444937786301	-23.5775978043306	-23.8628745796648	-25.1024480025248	-23.5220365099599	-23.1450940119967	-24.3605353466026	-23.5490357805665	-24.4811208116468	-24.8845561290001	-24.3480628121086	-25.5625995794505	-25.8988430529081	-25.7294960898784	-24.7361667261206	-24.794101939261	-25.1946390184788	-22.8493053723806
-8.75071065370378	-6.18817396340854	-11.2871855456732	-4.51517731589167	-7.76338475068156	-7.83480534995008	-3.84956286533521	-4.560763553944	-7.92742657369183	-2.62309385605478	-7.1383441733111	-8.8704480526774	-6.75684149087194	NaN	-7.91291599680376	-7.2349565958473	-7.19953603876438	-6.9536742081448	-8.21823120422731	-6.87850574625737	-4.40661897199175	-7.69759593304878	-25.3861806159736	-25.9851484096112	-26.2026789207553	-25.0710278745778	-22.8549018688455	-21.993537858626	-25.260277334672	-25.2884104845353	-25.2623729360646	-23.0523860064065	-22.2866102616923	-23.6751768085726	-23.9503128910358	-25.1125563889978	-23.594013522526	-23.1987996920117	-24.2803071479799	-23.4193582062837	-24.5728428535015	-24.9735081909784	-24.5442711229304	-25.6259128503076	-25.9534734756769	-25.7355207383232	-24.7710455217972	-24.824440193637	-25.1879774230012	-22.9349887529873
-8.95182127952271	-6.07196620070609	-11.3766675380884	-4.28325575942318	-7.66583454987834	-7.72742549459117	-3.83722492697176	-4.63390666749518	-8.02794114512727	-2.25473303910618	-7.31600667622652	-8.67259401795505	-6.50157381170725	NaN	-7.91247316682489	-7.42107561975871	-7.02539180799515	-6.87857539811505	-8.24440669580275	-6.76728498045277	NaN	-7.7618723025584	-25.5346012650919	-25.8786217359502	-26.1820836171479	-25.0744638673874	-22.9020268243217	-21.8115483127792	-25.2853133166004	-25.4056512772936	-25.4155280849094	-22.7232692198582	-22.0953515905286	-23.4969148684725	-24.0420779000311	-25.0274300626013	-23.2971913482538	-23.2450960951448	-24.3477643478006	-23.4379552835321	-24.5971904965967	-24.9044585324442	-24.793381101657	-25.6705473318151	-25.9689194861495	-25.6574994553509	-24.9730683199766	-24.839243803022	-25.2551949695195	-22.5637854284365
-9.02888169572935	-5.68772669796203	-11.5375782912575	-4.44902556984596	-7.45304730654064	-7.65541516013884	-4.23551583606267	-4.51449323109641	-7.91367971689328	-2.30583771690572	-7.53804051854762	-8.85315951292262	-6.53362596700549	NaN	-7.87925637356231	-7.24188725241239	-6.83327917237791	-6.97295778725998	-8.09490478641276	-6.68310134028295	-6.43799106538513	-7.43642068965517	-25.4281159332546	-25.7933682353117	-25.9820129633904	-24.9766996531288	-22.8284409901166	-21.7816905334407	-25.1779802945559	-25.2530763434543	-25.3913776161824	-22.7649249546429	-21.9684176188623	-23.0692678441819	-23.8823429594431	-24.7837947087941	-22.9380662078436	-23.2072155065626	-24.2125402355109	-23.4062799575563	-24.4573741097998	-24.9202646477771	-24.6214792991883	-25.4351083360271	-25.8512143270806	-25.503402559896	-24.8363994632756	-24.6333587010829	-25.2973068193472	-22.2008148334504
-8.99037379383489	-5.8961720127513	-11.6949374455125	-4.01908240468803	-7.65090701364646	-7.65080207763805	-4.20029144941633	-3.00616597429878	-7.48528814658044	-2.30859073082997	-7.33210107753182	-8.73145162582722	-6.44142704817178	NaN	-7.68969913436937	-7.51274794457867	-6.75775587874765	-7.30523760811975	-7.9606142483459	-6.4661494529977	-6.54479332027626	-6.93875659699108	-25.4461654654149	-25.487723316882	-25.8579815344549	-24.7721713156925	-22.7607198199744	-21.8266989513494	-25.1696115821371	-25.3873149770674	-25.2269401508129	-22.7222960871632	-21.6568484074602	-23.000633391836	-23.9300529690987	-24.5137243159275	-23.0406011476026	-23.2148497942824	-24.0106034636319	-23.3175361309234	-24.4496281974882	-24.7518147735899	-24.4932622195658	-25.2278851321093	-25.761205516981	-25.3726969262655	-24.797563165892	-24.4041672651107	-25.0068532067278	-22.1930740937634
-8.88732491231045	-5.42325694279319	-11.4972905986853	-4.61281240966948	-7.59652602842217	-7.80277813776588	-3.91499584218793	NaN	-7.62501221777677	-2.20586212172273	-7.36668488336335	-8.71144264538387	-6.65515023255043	NaN	-7.55680312704395	-7.27380729153336	-6.61120892898096	-7.35662541299091	-7.71036626490976	-6.76221826130558	-6.27724924995588	-7.32458286874096	-25.3459361545526	-25.2436176830309	-25.6357002961551	-24.8163780780673	-22.7379981258503	-21.8206346328196	-25.0132742489533	-25.2938812190521	-25.1597890251988	-22.8275193959834	-21.2871490633261	-22.7199154702594	-23.97095386066	-24.340786412437	-22.9023049752456	-23.3442898768057	-24.0341799342201	-23.2477833662156	-24.16396438496	-24.9368271399918	-24.4743527949148	-25.103539266472	-25.6457468883587	-25.1407962463142	-24.715452671435	-24.3577966750142	-24.842233507026	-22.1251855176407
-8.59433079990457	-5.41290687575908	-11.5314417516346	-4.5040459304663	NaN	-7.95305829770696	-3.5678434836728	NaN	-7.62169582041592	-2.06958490723805	-7.09911145864194	-8.89666540238745	-6.33538249972831	NaN	-7.19215377377194	-7.09453688070606	-6.43186935667918	-7.60541941334175	-7.62084994190723	-6.84918672235527	-6.39038675340035	-6.5956889823381	-25.2356953304542	-25.0542594046952	-25.3864562120227	-24.4858890277522	-22.6360621458446	-21.5666336313173	-24.7798080738934	-25.2659605958939	-25.0844132986548	-22.6010119803212	-21.1120415029863	-22.5382664147277	-23.8315784507219	-24.1692107785736	-22.6586583279104	-23.4008924215805	-24.0962127659574	-23.1197775206314	-24.09168576516	-24.9591939231039	-24.3394835050007	-24.8526231912628	-25.615945908904	-24.9852096963827	-24.729771192067	-24.3234492436866	-24.850201258987	-22.0490897170682
-8.57249129886507	-5.40483857544625	-11.4394605883499	-4.55920986666563	-7.70740553341194	-8.04558942164747	-3.61076211705441	NaN	-7.59053958311401	-1.57598002858217	-6.99427580007191	-8.69631115476341	-6.24525734565606	NaN	-6.95501100900821	-7.07223145608137	-6.37015742908519	-7.67368425906948	-7.63322412577768	-6.75289733516565	-6.00761710199912	-6.85060017683466	-25.1407840823601	-25.1143526359526	-25.3568496675694	-24.5203579250537	-22.1421287525053	-21.4001848577071	-24.4872397046917	-25.3579548953453	-24.8671177755948	-22.3066551658041	-21.1055820496364	-22.3142186899018	-23.5008026431535	-24.1615966546809	-22.7881325391027	-22.8957547404211	-24.0601849108042	-23.0417365587362	-23.9129028950845	-24.8121045557003	-24.3060738783238	-24.9207060155413	-25.6571620073859	-24.6795984846065	-24.6174028624284	-24.0806791528901	-24.767919417592	-21.8030526592355
-8.36053032325531	-5.52150499357926	-11.1926348514976	-4.29207684125397	-7.44031947722599	-7.87090015945051	-3.6857787882605	NaN	-7.52153026634382	-1.83638290069497	-6.88457103915752	-8.71789619132774	-6.23403083900755	NaN	-6.8700048650694	-6.96055293174618	-6.49923796184131	-7.34150438694803	-7.65239519563731	-6.91730127186009	-6.31507377344156	-6.73669767423541	-25.151380855065	-24.9638502690702	-25.3019674770494	-24.5501399634798	-22.1358999858549	-21.2423250605182	-24.2844225357591	-25.3025309198843	-24.540739744817	-22.1213136154626	-21.099642095841	-22.4446854755754	-23.5005099826734	-24.2705766923576	-22.5061752341126	-22.9922824679678	-24.0969565381994	-23.1802995504065	-23.820488975124	-24.5239587981401	-24.3023939312462	-24.8541924215025	-25.6338398762274	-24.7655784585959	-24.5621188372429	-24.2447195073668	-24.5712411280711	-21.836492868134
-8.48663832145234	-5.48155593703203	-11.3014530118564	NaN	-7.5297420458911	-7.75125030624745	-3.36956454961327	NaN	-7.33840752566471	-1.72929778395038	-6.50639123965704	-8.82544219159902	-5.97116358492695	NaN	-6.9861559662182	-7.19994835088883	-6.6496236952939	-7.1248597944032	-7.97711584426621	-6.8116344305035	-4.16922720919286	-6.70786240744658	-24.9621070657614	-24.8506138758958	-25.2349931489163	-24.430812860676	-22.2533732868654	-21.0418921178495	-24.3470653885796	-25.3019562898313	-24.6241149519683	-22.1104655335489	-21.1469172513624	-22.6580939703058	-23.5008137776333	-24.1174315789771	-22.5943468532057	-22.9060300050289	-24.0482969199413	-23.2019486642362	-23.7070737869981	-24.5246494398184	-24.2908973996877	-24.718145441515	-25.4626917929047	-24.730471130642	-24.617677334956	-23.9176435764474	-24.403791036462	-21.7486602911054
-8.69240309059554	-5.3190889513861	-11.2428462360666	NaN	-7.405317615832	-8.29624963826709	-3.61942492697176	NaN	-7.37332557987036	-1.7650204032166	-6.78693587012757	-8.52862433806731	-6.06508912651156	NaN	-6.41886098209857	-6.90867459791068	-6.99513647366517	-6.958589391215	-7.79751342858963	-7.1294537815126	NaN	-6.78895683771764	-24.8142999730844	-24.8048600606531	-25.1957413223881	-24.0851207689587	-22.0784832413899	-20.7821600565484	-24.0561442602697	-25.1169044107116	-24.4961779965706	-21.8407448070468	-21.2847562674427	-22.8870213872655	-23.3224193799501	-23.7102901594064	-22.5365980864309	-22.6924375839948	-23.8366163534014	-22.8588239215948	-23.5184408425837	-24.3108575308977	-23.9572618408454	-24.6401776455484	-25.2355622900883	-24.5929461234117	-24.4210532363901	-23.8674403147561	-24.4119558502677	-21.5619744975238
-9.04744452467152	-4.92466803399626	-11.0884964285853	NaN	-7.36842254159677	-7.99704368808738	-3.27084136532793	NaN	-7.21125132789097	-0	-6.08262031741212	-8.32675661684684	-5.84588531561563	NaN	-6.44040791337263	-7.17412293244959	-7.1377562434524	-6.81719518716578	-8.03204645465681	-7.04357943323314	-6.13429613724959	-6.88868279316102	-24.7192027164767	-24.6562143626784	-24.8629013927992	-23.7178609330225	-21.9977947695177	-20.8081561639201	-23.6619369332684	-24.8565665241408	-24.2648310356514	-21.7938051102691	-20.9239223228534	-22.3393870725548	-22.4951205032776	-23.4850573075814	-22.4056258729747	-22.527161496961	-23.6215257071339	-22.744466827446	-22.9615606917053	-24.2000661668105	-23.820145143217	-24.5381931151041	-25.0335514199453	-24.4708747301818	-24.4050278995714	-23.9007842508293	-24.3722691922807	-21.3215839156071
-9.06056094273166	-4.96362109252225	-11.0156516112742	NaN	-7.12534945864559	-8.04405818510703	-1.35481073932874	NaN	-7.1730844601393	NaN	NaN	-8.17123676817833	-5.98922254478604	NaN	-6.63313971828775	-7.32191649259683	-6.45078248658408	-6.79564541275856	-7.9111119067332	-7.0010948836537	-5.63090574589212	-6.72357204100652	-24.5703699000913	-24.5329924668172	-24.8795639060731	-23.5895271463903	-21.9738530282295	-20.6553611098436	-23.430445558971	-24.5524590171078	-24.0000649078051	-21.5687020191381	-20.9550887219207	-22.1028208788241	-23.0065708078284	-23.3166872687783	-22.1507064958517	-22.1914257187143	-23.3929066435085	-22.5838095936956	-22.9393410083366	-24.1981167402851	-23.6202634476345	-24.3846222370944	-24.7898835362046	-24.1361946643213	-24.2584815646622	-23.6048386046746	-24.1301722086394	-21.037468218419
-9.20760109865432	-5.05591000401768	-11.2218569448886	NaN	-7.33080581424616	-7.79689560397259	NaN	NaN	-7.1362870820472	-1.39138921089725	-6.21908381216564	-7.87113054714385	-5.72874364200266	NaN	-7.11892783454995	-7.49521825488841	-6.74332284339944	-6.79378875415379	-7.90330738848481	-6.95735825655563	-6.3163858016539	-6.65368816351318	-24.301504209548	-24.1894748621031	-24.5055700763929	-23.1549303320548	-21.8130813370797	-20.4950152974722	-23.2903493779244	-24.2734619001247	-23.7088369105113	-21.3508743574728	-20.6672125166512	-21.8816624667258	-22.8172219592622	-23.1275531829421	-22.0617492973444	-21.9237025151713	-23.1314979065197	-22.2913890885	-22.8397369231015	-23.9727159607562	-23.4428412233608	-24.1509255694055	-24.5444318276697	-23.936724654975	-24.0293239226416	-23.3315120790458	-23.9020355014808	-20.9434595477946
-9.28866375936168	-5.41485788516721	-11.1654082501354	NaN	NaN	-7.82825134754126	-3.00270318784133	NaN	-7.11824802508427	-1.20996938484999	-6.23722379425548	-7.7039795529729	-6.00959219354822	NaN	-6.68785518463958	-7.41876832192516	-6.82714991508414	-6.80601478207863	-8.04380268744255	-6.71999871126639	-6.5218374339527	-6.80036344365208	-23.8858020411159	-23.9740339890413	-24.3801100128842	-22.9325940681204	-21.6888003886376	-20.2396685485441	-23.097497954851	-23.8754753668021	-23.2391365561362	-20.9627781853754	-20.4008796346415	-21.6914100282903	-22.5419888487531	-22.8051325662831	-21.9542314402016	-21.5205623384603	-22.9112347923892	-22.1126263170792	-22.5806633223862	-23.7703800324398	-23.2007971823144	-23.9782913673478	-24.0373243263533	-23.9311146553062	-23.6205070136667	-23.1401265739178	-23.4695331650497	-20.7738446197384
-9.0995362672377	-5.18007289994528	-10.8253377785031	NaN	-7.17848573517104	-7.9269314516129	-1.17648107747827	NaN	-6.5551612785477	-1.23523990723805	-5.8786520183955	-7.41245861015688	-5.57660492864141	NaN	-6.48101197954527	-7.0669986468108	-6.34734213201468	-6.93244028249598	-7.9548732334243	-6.62618504352414	-6.19101683393978	-6.48001223895095	-23.4586180508015	-23.8742119277606	-24.1728866625725	-22.6595152636335	-21.1637146322816	-19.8204984460492	-22.7984580355774	-23.4517094394779	-22.8278685842604	-20.7583423559528	-20.1129686232072	-21.1128404996764	-22.3315384000441	-22.5511352947961	-21.4969400548384	-20.982813880206	-22.5896505169615	-21.9214921528563	-22.2912670483983	-23.4178823257536	-22.9407647409346	-23.4568322669977	-23.6876937102419	-23.6143462636892	-23.2465679012175	-22.942762177791	-23.0823353857298	-20.4157833285415
-8.86681147823727	-4.71203214142226	-10.8709474141678	NaN	-7.0376703672429	-7.6175587729555	NaN	NaN	-6.06079131799576	-0.838231592229801	-5.91556622843131	-7.32349628390187	-5.49042720724651	NaN	-6.43758811199931	-6.83494025414225	-6.22268579934076	-6.7558041541705	-7.6083054494967	-6.53162910618793	-5.85327907253742	-6.38000977307433	-23.2209034304725	-23.3511713798547	-23.7031362916401	-22.245215126965	-20.8647562302906	-19.3728502016819	-22.543941181823	-23.1695859291854	-22.5191679453379	-20.0113300917208	-19.7831571729684	-20.7642654518004	-21.8995715146862	-22.1699008414862	-20.6249985800385	-20.8464801600853	-22.3009563441458	-21.3232732297333	-22.0085744235701	-23.0030680625089	-22.5696785358782	-23.0694441183521	-23.3025443166688	-23.3262798089614	-22.8562479388783	-22.4237557327252	-22.6138996676018	-19.8923496640178
-8.39639768184379	-4.53731244304207	-10.8732592090395	NaN	-7.13806319007089	-7.39110103469264	-2.77854306374084	NaN	-6.63166366122035	NaN	-6.17547976509055	-7.0375485123882	-5.32409151651033	NaN	-6.31756305186026	-7.34468608914079	-6.29170585510721	-7.02666769235575	-7.38346710682762	-6.33539989680082	-5.86157052287992	-6.37712886710039	-22.7343815520933	-22.6795871201534	-23.0671308471604	-21.8964151717015	-20.5999475602036	-19.062363917431	-22.384538938762	-22.6129413185096	-21.9556393141309	-19.7104664347001	-19.2193318768629	-20.0061995140796	-21.7567128881271	-21.9991363256816	-20.1728261354087	-20.492758916579	-21.9544853740833	-20.9212457641978	-21.8181642936775	-22.5542343794444	-22.1580788704196	-22.6455020123349	-22.7417151970551	-22.841911845737	-22.2186542393837	-21.8250820233804	-22.2964282068666	-19.6372920352979
-8.15316205815424	-4.29823143258911	-10.8111857779545	NaN	-6.91938731894836	-6.9586913651288	-4.97229688726953	NaN	-6.41465268162805	-0.502301280804404	-6.04078199732206	-6.85715578570438	-5.26547588255965	NaN	-5.9782497171899	-7.01042712393386	-6.1722871699861	-7.04864661796196	-7.02753835979943	-6.1022281360737	-6.08171839104465	-6.27082577348427	-22.1300855529483	-22.4971945191213	-22.8782263156645	-21.0292058737764	-20.2100754138745	-18.6659576051362	-21.8578925635793	-21.9539966141656	-21.3242165745217	-19.2238841077505	NaN	-19.48316955334	-21.1510729134238	-21.2350704544819	-19.3610219590997	-19.8877543658892	-21.4149080255511	-20.1491674767069	-21.236808341004	-21.9845858579273	-21.45740913535	-22.3439394962316	-22.0455393988841	-22.4412268918655	-21.8235876189997	-21.2693093297513	-21.5756056483139	-19.1496232194359
-8.17654995466955	-4.38522751143607	-10.9767427759185	NaN	-6.91479242667406	-6.81109009954573	NaN	NaN	-6.15799997464599	NaN	-6.3515921961644	-6.95134784965986	-5.06077747271308	NaN	-5.67031470773426	-6.84445107151447	-6.45964246166167	-6.83875456105044	-7.28397280612643	-6.13293822686668	-5.57868674557991	-6.0513321451062	-21.6868093465744	-22.0884771130121	-22.4297408787713	-20.4151172085021	-19.8351111478876	-18.5096632042482	-21.3434580521813	-21.4478546425894	-20.6968822756766	-18.9531842878545	-18.1903873879154	-19.1053257871891	-20.7785883082983	-20.4069286373776	-18.8201437457179	-19.5004233734241	-20.6185536544434	-19.3954067847166	-20.9171497011918	-21.3971777418876	-20.8682038311373	-21.7243688975258	-21.4715517932983	-21.8264768865435	-21.1638112495562	-20.7360512092643	-20.9596040725985	-18.8609051607416
-8.00219625754275	-3.78602380906468	-10.7543657206675	NaN	-6.85466788321168	-6.75921376840946	-7.25834044506795	NaN	-6.19179858795028	NaN	-6.00566155254014	-6.90795147754449	-4.51671656586185	NaN	-5.31871083641266	-6.60082178699418	-6.16664719754425	-6.58682635599694	-7.02789335875903	-6.00819548183432	-5.671959104644	-5.59277117197029	-21.0077262834209	-21.1997854306006	-21.6689934016308	-19.1661803195426	-18.9072406487081	-18.1121341362953	-20.60007627608	-20.7693134747868	-20.0344050873648	-18.4168371061814	-17.2592755455395	-18.1257517589218	-19.9714469970118	-19.0869455159234	-18.0563446178826	-19.0131120589943	-19.6544647344614	-18.5555617311997	-20.012799827998	-20.691187138701	-19.8304844142407	-20.761864602839	-21.0077816282573	-21.0992660812727	-20.3737347281102	-20.15717658912	-20.1066975974652	-18.1754197418821
-7.49964067690725	-3.54075089119222	-10.6176909071528	NaN	-6.83931122792157	-6.76335164500921	-6.9912210659679	NaN	-6.01396000300195	NaN	-5.70759781806606	-6.88313413252838	-4.42314303578897	NaN	-8.66435851247122	-6.23882166863698	-5.81094646726206	-6.14757632899987	-7.04062842102114	-5.93301649928264	-5.4789833741034	-5.60699093758906	-20.2660068888588	-20.3809488404206	-20.9077087837701	-18.2519741509986	-18.1842444921517	-17.5874251903284	-19.9358708038426	-20.1079221219795	-19.51734923766	-17.7766762980475	-16.4657002206558	-17.3512339777942	-19.1102662159885	-18.3561325662831	-17.2520995720697	-18.4414889002007	-19.0107042095731	-17.3639673254158	-19.3223259035648	-20.0393906418488	-19.1664065376082	-19.9988431657211	-20.3155905497792	-19.9899176294856	-19.7818555269596	-19.5179723822795	-19.5425258445956	-17.3022383232304
-7.13291200619464	-3.05358308094075	-10.1000745281885	NaN	-6.33461006008243	-6.85265044226084	-6.58736091531562	NaN	-6.07535272139126	NaN	-5.46559045600525	-6.43240702167954	-4.42332686852815	NaN	NaN	-6.22166666982339	-5.38734599351552	-5.83410676873489	-6.87094293239684	-6.18503608717978	-4.79606430696807	-5.23282693965517	-19.3520253106979	-19.5369644602492	-20.1753375482541	-17.2583490134727	-17.2430487992831	-16.5399235217085	-19.0727803165412	-19.301244120298	-18.7211363424543	-16.8209210468661	-15.1308124399494	-16.1606764202142	-18.1011413018187	-17.301257201142	-16.0064463812239	-17.4698800445573	-17.983132371035	-16.0593116317645	-18.4729023319927	-19.2326575113836	-18.0967653961832	-19.4337446241288	-19.2337754237288	-19.1429161316366	-18.6360078560715	-18.1983283941678	-18.5401621998652	-16.5681086360834
-6.77893177249263	-3.12756217793072	-9.92062270248933	NaN	-6.14399688457967	-6.54344356899138	-5.83931283905967	NaN	-5.44087720511933	NaN	-4.84357805040013	-5.59879960254299	-3.84397903630107	NaN	-11.443842061171	-5.58906050050744	-5.31152128639347	-5.40313185723728	-6.51909445096972	-5.80103394595248	-4.70588315160919	-5.3039670640228	-18.2917118535382	-18.3287974162249	-19.1004212544745	-16.2237781866122	-16.123549088267	-15.5697894935914	-17.8838332419594	-18.2970646949095	-17.5347138574738	-16.0035183801635	-14.3411655922517	-14.8370286388326	-17.3305215333214	-16.0378243242631	-14.773883985972	-16.4308153029011	-16.8922073751219	-14.8991661016189	-17.3325457669545	-18.0420625022925	-16.8767660452412	-18.348026022485	-18.1844740906608	-18.1685267766534	-17.5037913100172	-17.0741718478411	-17.3005523945275	-15.7427327884121
-6.38154578499884	-2.63159282340094	-9.2326159788915	NaN	-5.6442023659703	-5.87806718251686	-5.74675981069269	NaN	-5.0202325305226	NaN	-4.69731916760448	-5.59032606752352	-3.4132007626382	NaN	-10.985703431802	-5.23316016436585	-4.84074054157864	-5.26634097018191	-5.99950224917578	-5.3106404174573	-4.10411864501057	-4.7254852057842	-16.8701173562689	-17.0662084513483	-17.7831731915346	-14.8428484689846	-14.854368737872	-14.5326780681602	-16.6004118411361	-16.9611186234498	-16.0635691695862	-14.832942060866	-12.9804306577187	-13.6374904530739	-16.0747283803926	-14.9313401317536	-13.4860954585362	-15.4402204848216	-15.5754285258073	-13.6681906186313	-15.987011232849	-16.8051653476966	-15.3604379597277	-17.0171358379431	-16.7483181018028	-16.8175525050234	-15.9640531112612	-15.564150375372	-15.7084844343556	-14.6521022328888
-5.88526066429176	-2.45650845961613	-8.63764499301167	NaN	-5.31350621881877	-5.84195241639461	-5.06432260139037	NaN	-4.45034243168972	NaN	-4.0260263170864	-5.54154657315097	-3.30092180153871	NaN	-10.1784748904131	-4.80785621578918	-4.65066677010201	-5.0077179144385	-5.6227717635001	-5.0536069869644	-3.92825892063743	-4.25238643923406	-15.55336803406	-15.7035161458881	-16.343707580451	-13.2865199544975	-13.5993064456775	-13.3061476496649	-15.3235532392525	-15.572950469741	-14.6247155486309	-13.5868833623384	-11.6487648390919	-12.1626831031771	-14.8225103620052	-13.2775543284401	-12.2281039796676	-14.1220920441091	-14.1596652155252	-12.282912545702	-14.7190099937048	-15.6976768704932	-14.0796065837186	-15.7815148284551	-15.647996160041	-15.5391896556328	-14.7222756827459	-14.2865414245728	-14.3175690825818	-13.4537446483438
-5.35382911399112	-2.01275560971839	-7.92864432114717	NaN	-4.35533226677332	-5.36636959946928	-4.71047287283933	NaN	-3.58293716713534	NaN	-3.28295168508801	-5.2701483409415	-3.20176564693088	NaN	-9.60290689704129	-4.19650992060644	-4.00687019756333	-4.16496583161567	-5.23880864601296	-4.84805381084672	-3.03673335160318	-3.50527675839846	-14.1746575935414	-14.2172529294794	-14.7922466038791	-12.0889844400865	-12.110039002329	-11.919165597774	-13.815794189615	-14.1111426378585	-13.5112174032195	-12.2419656742471	-10.1556481123941	-10.6874940456732	-13.303550414203	-12.1270811847999	-10.6995897240902	-12.6975639045701	-12.9436203956188	-10.8966748937985	-13.3234303112599	-14.2720982482506	-12.8304380578355	-14.3426202263083	-14.2661895163929	-14.0626199895055	-13.6085339868534	-12.9680094853246	-13.1293873532331	-12.4069376307032
-4.80150050864335	-1.49775771975372	-7.26080914867737	NaN	-3.85490078223448	-4.96204402602797	-4.236182755377	NaN	-3.46530544198785	NaN	-3.1199489439835	-4.52949617037517	-2.9247311138921	NaN	-9.31491845407479	-3.87674510467807	-3.22794714667094	-3.8332548587717	-4.86305777276638	-4.55578764614304	-2.52411494284802	-3.00738985265077	-12.7550057222174	-12.6317845399463	-13.2592165469698	-10.59469415564	-10.8478254462498	-10.5472501649385	-12.4714024265146	-12.5982764724449	-12.2165651113384	-10.7948496556935	-8.88181438692212	-9.41136483639407	-11.9733919156163	-10.5309759397771	-9.1573299741259	-11.3251664799241	-11.6141198227561	-9.52724900412661	-11.9487500992457	-12.9645721599782	-11.4910197063778	-12.8381714040676	-13.0845260356823	-12.6709083541203	-12.4016325206878	-11.7496791862478	-11.9419136897787	-11.1353177991864
-3.98733239475548	-1.15440405949985	-6.60737055645397	NaN	-3.24450530652456	-4.42814243383393	-3.92158437397637	NaN	-2.65716732057467	NaN	-2.43868503820739	-3.53674683491417	-2.36201728396145	NaN	-8.83574453204735	-3.47185867128335	-2.3382884614593	-3.16971781934531	-3.82235793509516	-4.00097592173401	-1.91576474383098	-2.34861306400526	-11.1020055884637	-11.0409941946111	-11.7181416326778	-9.25291136948758	-9.70624966799233	-9.26948677289741	-11.0338770911694	-10.9345502265977	-10.5349764796976	-9.47492975217755	-7.48537381206406	-8.04422937320064	-10.6242707717972	-9.42300768277894	-7.94240495905823	-9.95429072700235	-10.2871816428181	-8.20215169381751	-10.8301974214582	-11.4353154005321	-10.2021119282709	-11.3485023549162	-11.2678579723597	-11.0719587634356	-10.7155265492833	-10.217306307468	-10.3024193018137	-9.87441469827592
-3.58891629886507	-0.835470135042478	-6.22862161324691	NaN	-2.66982722387102	-4.10655978807592	-4.06800849123359	NaN	-2.02777995934423	NaN	-1.94665125745701	-3.0380218111273	-2.07481589052579	NaN	-8.40982327235745	-3.25840674044061	-2.02650188905759	-2.65599828541282	-3.24106585887493	-3.76451054470772	-1.69251570687453	-1.90382273394819	-9.73094336880398	-9.60530676575971	-10.3445515366145	-7.73343849227914	-8.26667398313669	-8.14244285199767	-9.62627821028723	-9.36357048166151	-8.86649429775747	-8.33456909246963	-5.94156989132435	-6.42891309963721	-9.02909197234901	-8.02947154933399	-6.31724373916091	-8.67640877615737	-8.853302270728	-6.60202088127783	-9.36683546509939	-10.0018739868698	-8.70828038468871	-10.043333061411	-9.72217312896475	-9.56058267475628	-9.25223186715613	-8.66810212584746	-9.0038332715649	-8.61649878482164
-3.2508580644437	-0.649151444657963	-5.90879608765226	NaN	-2.29321752396935	-3.41430004863025	-3.70485155504702	NaN	-1.43330309455189	NaN	-1.94193867690224	-2.22269696527284	-1.46122366518939	NaN	-7.74134751049555	-2.40527020338083	-1.78921195301407	-1.99515321277547	-2.37335344553827	-3.12086732288105	-1.71041057252389	-1.61210653036314	-8.28536846017765	-8.12522388648788	-8.84414255383747	-6.32862281542714	-7.21350161556712	-6.95712832145914	-8.33129605730991	-8.12019049113651	-7.62990394218027	-7.14576148466652	-4.74392362508716	-5.14368165491771	-7.93867047086303	-6.77786850527266	-5.09652070373309	-7.7416234719845	-7.45159207630227	-5.48246367503369	-8.19638462839371	-8.58417349129167	-7.20246118172075	-8.54649798113719	-8.27983483261742	-8.33485605568301	-7.99670414242184	-7.31051936224096	-7.69851532949738	-7.69027421677902
-3.12322054414809	-0.872234714097963	-5.88117960092198	NaN	-1.96341834588904	-3.16134103783893	-3.22911907738959	NaN	-0.907365511390749	NaN	-1.89002258767585	-2.09284492614287	-1.72534990214274	NaN	-7.34728127452439	-1.91030066023362	-1.91213630277494	-1.39466919142239	-2.41127660617606	-2.88715667200732	-1.55888144303925	-1.7122873928916	-7.01289805294834	-6.86141436267835	-7.44905970557559	-5.33500928924744	-5.96777495096699	-5.86179968136327	-7.14670889580729	-6.89494281627058	-6.49595698766233	-6.00086073500967	-3.70387304876808	-4.18007528137113	-6.60377692555466	-5.67334448681294	-4.33857782247376	-6.46986761632112	-6.44312615178422	-4.49485581361001	-7.02682983417519	-7.51304276673154	-6.02924317062248	-7.22155704724723	-7.11699203142452	-7.15041688654353	-6.7440091015404	-6.3760144260404	-6.41355181783327	-6.43035982784572
-2.52551867705532	-0.472888293782852	-5.23934002715496	NaN	-1.35596738507967	-2.6956113671275	-2.88266534147953	NaN	-0.618299497113055	NaN	-1.72555180210134	-1.59071213904288	-1.20484723685965	NaN	-6.94091159858137	-1.54482034527299	-1.24651533751926	-0.949058823529413	-1.76398147195059	-2.29233495957624	-1.13482000338511	-1.03474148492653	-5.98461329839904	-5.5560879672195	-6.11968051022866	-4.42480840633303	-4.8609823988589	-4.8747894189703	-6.05036234609944	-5.30707967671728	-5.22800916546194	-5.15017350557244	-3.0865034097096	-3.26339215569849	-5.45515962570562	-4.70274509074498	-3.25098644989777	-5.43176481794046	-5.57809210782216	-3.56652573868716	-5.86309096036857	-6.11136507875269	-4.92523466889358	-6.02896603396603	-5.57992827467396	-6.00118345714872	-5.4878111021288	-5.55686446960782	-5.22770723127556	-5.37177233204036
-1.84749670427047	-0.606025834133508	-4.61153143925537	NaN	-0.876297928054728	-2.38300518012715	-3.06935258654623	NaN	-0.425396450792288	NaN	-1.07167682178328	-1.23736656024501	-0.68977055340604	NaN	-6.96760811618151	-1.37140792205907	-0.939573690396795	-0.929269666902906	-1.50634442548732	-1.71635798555598	-0.743027303308606	-0.518344167010716	-4.78792811550177	-4.2932041750759	-4.94304561225988	-3.26735911618262	-3.99144487444978	-3.69726473374104	-4.90796614008484	-4.24731834238951	-4.01542433856365	-3.96361257945998	-2.06185759713208	-2.27548659987423	-4.3761861956418	-3.5009397726472	-2.31281394297014	-4.48504012854893	-4.31325624421831	-2.55447522873088	-4.74900884050447	-4.93506200686692	-3.70862219480334	-4.78920254244642	-4.29106322043452	-4.75454099155547	-4.3768238178418	-4.36645183762867	-3.88646000268588	-4.68872005788601
-1.14877619552644	-0.395503956501479	-3.88317519131429	NaN	-0.359495394128708	-1.9224084219954	-3.21767537742221	NaN	-0.0909730149229159	NaN	-0.580728127034448	-0.751643987529969	-0.424834015522246	NaN	-6.69051554769852	-0.793780252070356	-0.557996686225032	-0.657158823529413	-0.744631224960039	-1.00767267552182	-0.691074334421874	-0.341420689655172	-3.69715395601379	-3.30421380313997	-3.75210960129921	-2.2082246253819	-2.86203934442589	-3.07399822791718	-3.89949508823833	-3.16117833579896	-2.70693639020616	-3.05686816025551	-1.48096886852086	-1.53163710809556	-3.5915547085653	-2.56143368152478	-1.6821135580837	-3.45155081796159	-3.31545305011959	-1.869042994371	-3.73555312954876	-3.98657677976959	-2.57952565107905	-3.71223526473526	-3.34070587485663	-3.84334403886142	-3.18938597109041	-3.25969035839543	-2.6146499235127	-3.82956524154373
-0.750401183461155	-0	-4.18732911002965	NaN	-0.444480383211679	-1.57006953696715	-2.97477257627291	NaN	-0.19920046558079	NaN	-0.0208490246726652	-0.900367643604167	-0.0317785831408548	NaN	-6.95913728753502	-0.168206700502078	-0.310237692251086	-0.0904310843525013	-0.644309530955824	-0.777177533664067	-0.109033661933824	-0.119759247648903	-2.84801663207013	-2.63262497421154	-3.06059041222303	-1.63998933126425	-2.12352982202397	-2.30814704816947	-3.16746891061939	-2.3842071651425	-1.8427973657923	-2.52563180818686	-0.89246515642333	-1.04342502218279	-2.73695330855945	-1.7967404094204	-1.05887398866436	-2.85511540909664	-2.48861276595745	-1.38403645836513	-3.04651132373553	-3.21400226086496	-1.82188235382418	-3.03938306075946	-2.71994610733968	-3.09846294826624	-2.07389395376657	-2.37731594616587	-1.95678315410611	-3.10999378597228
-0.677859491408721	-0.0123333895736573	-4.12998112466098	NaN	-0.269257036257742	-1.38043920595534	-3.21364776372466	NaN	-0.0355467476438872	NaN	-0.0326792528059659	-0.842708368430414	-0	NaN	-6.64206449647986	-0.362317170965597	-0.503491265767661	-0.0465671707748226	-0.398735581986794	-0.608533106710017	-0	-0	-2.05920224638869	-1.96162671789071	-2.33048068459657	-0.857725066243463	-1.60433171845822	-1.58078788952457	-2.3058998125826	-1.46820545619462	-0.939504431469738	-1.78005934171031	-0.453846700490653	-0.494406702650754	-2.1389452833854	-1.10969300584358	-0.507665471138802	-2.3191814194106	-1.59214824982841	-0.713787251296717	-2.3448491852449	-2.6413654463856	-1.19457384310589	-2.31288579722892	-1.96940545850134	-2.33470720912418	-1.18979377711148	-1.51019199077695	-1.37026581203126	-2.27779544538245
-0.621772193552859	-0.767897748177004	-4.06816098119145	NaN	-0.04371510813865	-1.23385541474654	-3.77996617376937	NaN	-0.0408543352710063	NaN	-0	-0.848344914599279	-0.280161937941579	NaN	-7.12276449384237	-0.64009286802583	-0.632823488157098	-0.182611455108359	-0.38174671684768	-0.624494654698565	-0.102462507639508	-0.37725852749301	-1.37926072896111	-1.3619065595571	-1.70444703814055	-0.38734756504619	-1.07080755189448	-1.05418301991635	-1.62281110518953	-0.989849317092983	-0.671749181275283	-1.34466420378099	-0.0501516893107981	-0.165206257013745	-1.52073789838905	-0.637947579687968	-0.123087894590571	-1.42130968547602	-0.99020420064695	-0.308070948157848	-1.62352414936699	-1.87788174800129	-0.622492872837398	-1.67364995730913	-1.20947873689587	-1.9472945407397	-0.841278012400832	-0.936799068200073	-0.697121753413768	-1.48197851190473
-0.373326510132674	-1.68658407221752	-4.02577350055809	NaN	-0	-1.05334691839118	-4.46737156648297	NaN	-0	NaN	-0.111407928503491	-0.635768508788742	-0.517691676400693	NaN	-7.38132153646957	-0.632882243432329	-0.999378688142342	-0.292826974545868	-0.224946641320508	-0.293940761156833	-0.284479527709007	-0.274243787730333	-0.943007608076927	-0.878094376810958	-1.14756387264141	-0.166406752545598	-0.326471362792007	-0.409275278849196	-1.1843834471698	-0.684792892527383	-0.187066168673935	-0.69134839511589	-0	-0.0221387313172625	-0.919257412401681	-0.355199861034153	-0	-1.03698508597714	-0.582205680040702	-0.202937346151598	-1.09372803210126	-1.24811184213335	-0.240876614174675	-1.01572820037106	-0.796641462924275	-1.20332475171208	-0.604853655320297	-0.582560727241466	-0.260791564281792	-0.891240404703922
-0.0340668266548136	-2.25217084080622	-4.28774283672451	NaN	-0.430017792795765	-1.17901209163319	-5.24895137553306	NaN	-0.237187409200969	NaN	-0.266163531553398	-0.530636341068064	-0.444037612545596	NaN	-7.63432635187888	-0.388372271486819	-1.12777300109814	-0.256023575487637	-0.0954610328525973	-0.449668877145271	-0.249397270177117	-0.217774280815393	-0.548598198391134	-0.476255598790302	-0.6246745803151	-0.118454956969155	-0	-0.0499436289082428	-0.845139092805627	-0.394171767568956	-0.0981687060973212	-0.446837720681884	-0.196234850778039	-0	-0.565029659075431	-0.13845999991146	-0.205259379052405	-0.473938890607375	-0.2874336096299	-0.0956596101617765	-0.72352282651846	-0.759387655390903	-0.144960920666841	-0.520791850884521	-0.507237931875995	-0.546249923843714	-0.327067830907272	-0.311563383832173	-0.0823416961222347	-0.539189035471323
-0	-2.41682803680456	-4.51159902555331	NaN	-0.530893861859364	-0.616915628615244	-5.72829390824175	NaN	-0.127842606333585	NaN	-0.175246202211011	-0	-0.284834157853466	NaN	-7.60373675831636	-0.116246032009038	-1.26598622302121	-0.325711734042009	-0	-0.281499878714369	-0.634575372155363	-0.340844505276172	-0.0394710343939539	-0.268832781822657	-0.376864468380361	-0	-0.0861607205372201	-0	-0.562771275536086	-0.280332771865055	-0.0825128965448744	-0.180677423355775	-0.323705213058674	-0.156319109186309	-0.427166826824802	-0	-0.0400551650403577	-0.262893756043918	-0.0778605977577058	-0	-0.558132835402084	-0.435798011094546	-0	-0.294312578284657	-0.175336479929248	-0.314962998659272	-0.333210252871905	-0.145951852318373	-0	-0.231735214369426
-0.666736274941624	-2.34466416298256	-4.94856473501074	NaN	-0.933710964151626	-0.308859164375294	-5.82735036797529	NaN	-0.447960786629658	NaN	-0.216368173706749	-0.487168042959054	-0.644551201624346	NaN	-8.37610075724879	-0	-1.20626478370366	-0.525485725356866	-0.476397954517107	-0.294838663620786	-0.780410241873602	-0.265017463848721	-0	-0.110365950327874	-0.150968008540235	-0.125133889294841	-0.101218680469929	-0.227125397991093	-0.357031261927879	-0.0445260965050704	-0.0255045916664312	-0	-0.599480996432179	-0.416636448328979	-0.271023801240577	-0.257768327872544	-0.456870757682074	-0.129636092962096	-0	-0.424786480511221	-0.263846033172034	-0.0552649082321494	-0.146065617284763	-0.0164129669829958	-0	-0.155175985330368	-0.163115678880528	-0	-0.0754667359971876	-0
-0.937671368389983	-2.70994141763024	-4.9686392782437	NaN	-1.22340179073661	-0	-6.78199128211195	NaN	-0.79583470769521	NaN	-0.210619456132265	-0.724294741824606	-1.06775310146212	NaN	-9.10381660487555	-0.11927613707286	-1.61542834645669	-0.503903321137068	-0.546827367586842	-0	-0.769059850485697	-0.300169245681358	-0.239782528705172	-0	-0	-0.325158038340986	-0.097322734434577	-0.115422822806747	-0	-0.175797178283102	-0.0739625804687057	-0.155357107182103	-1.17256717227122	-0.814136591405581	-0	-0.419411110825174	-0.763935913978016	-0.16111282622966	-0.0961934463438354	-0.328448209472465	-0	-0	-0.423119327994284	-0	-0.303393121420294	-0	-0.369405912508047	-0.0474873060105085	-0.278843891962294	-0.237193245860918
-1.19096645810074	-3.69610865602194	-5.42897545903955	NaN	-1.82355263191185	-0.0633470328223459	-7.30347288782005	NaN	-1.30931283941129	NaN	-0.329809797161184	-0.916599539085263	-1.50424165527542	NaN	-9.95516851267752	-0.375471391940938	-2.43706396289505	-0.755989604965351	-0.639534037131416	-0.130401583710404	-1.46042096062482	-1.16828846885928	-0.38420435858983	-0.240321514278278	-0.301008233038023	-0.656749512259724	-0.137250687926437	-0.51626187296295	-0.0267886878991891	-0.0876253079483126	-0.0786045736246689	-0.4148899242992	-1.69474984550465	-1.41510384603617	-0.039008178446357	-0.169111623874766	-1.17056916731238	-0	-0.0819730655829136	-0.536948119170857	-0.127092999547845	-0.0088621401581571	-0.62836484173255	-0.327354427688181	-0.0541550870591112	-0.12835488477206	-0.00256251455818358	-0.267633931777377	-0.569224799000215	-0.577359107428884
-1.01903218327158	-4.24690678858359	-5.67841937257185	NaN	-2.40414827536854	-0.283116771860705	-8.02249577821854	NaN	-1.39136796360726	NaN	-0.452381275701166	-0.759999448458837	-1.75808435119859	NaN	-10.7524432921142	-0.428555770617923	-2.76722268073431	-1.11661736208411	-0.476513769182257	-0.0721899519710865	-1.36647013015908	-1.12900769661573	-0.381031196074338	-0.375987200444774	-0.554780557424045	-1.07583080821398	-0.344426902713732	-0.970999718845598	-0.289656893091463	-0	-0	-0.456690194887886	-2.5415742832674	-1.7860477755739	-0.441917833963607	-0.466816217147121	-1.63109458599634	-0.101690554437618	-0.0491801572617942	-0.911308365994697	-0.361503969214772	-0.343809548383766	-0.709898989011235	-0.372629924835063	-0.197579874631229	-0.145036229933069	-0	-0.268863448772013	-0.620637303995026	-0.899466072256643
-1.40913708958104	-4.92066477241005	-6.04144649283979	NaN	-3.02803281941933	-0.490555221087744	-9.077633328372	NaN	-1.67330519122774	NaN	-1.15039529060317	-1.38584396839603	-1.90266894912796	NaN	-11.7186967687354	-0.619048677317208	-3.55490773576967	-1.31592098310896	-0.919011522342381	-0.236306283210586	-1.84822563632194	-2.00530263709162	-0.643161096194663	-0.60253524179923	-0.916752202268091	-1.55392819310478	-0.641149731526233	-1.30215042229327	-0.554030299993524	-0.420458092099152	-0.544166599373066	-0.524271401105706	-3.43982723446998	-2.45090307586288	-0.387979290688018	-0.886634542567727	-2.37734572591587	-0.266800100306538	-0.599399249061327	-1.40613669324058	-0.450676639530091	-0.35412346180968	-1.12782551430541	-0.748700260413743	-0.54595892126576	-0.33789788747032	-0.418188669269407	-0.678746337477295	-1.05006338443917	-0.765507299485788
-1.81375406706027	-5.53841421135528	-6.61946878513967	NaN	-3.54902301742557	-1.18154017712845	-10.5489692114764	NaN	-2.13638387407061	NaN	-1.62248827123624	-1.98611092468518	-2.71139399492373	NaN	-12.6728023819839	-1.63588274978586	-4.34941081944589	-1.93935241783546	-1.25717560819066	-0.511799199593444	-2.29073079681495	-2.75269918764355	-1.02810179823956	-0.942345833858373	-1.04086743742372	-2.34665376976692	-1.11561612402943	-1.71019111817524	-0.860288186931316	-0.778696433467777	-1.09887336227131	-0.769411142935084	-4.52475397928485	-3.52369385236856	-0.428490735769474	-1.31007343356303	-3.54117700711388	-0.301111096186524	-1.24555111182211	-1.99192825209193	-0.562839172879933	-0.437317976745038	-1.83929668597681	-0.996064964447318	-0.927964984168375	-0.653649029400681	-0.931072959176236	-1.11025846007926	-1.60945249569408	-1.0610228274361
-2.74601139361438	-6.50363906358829	-7.40790813199854	NaN	-4.61392552068622	-2.4447173626483	-12.2922688881009	NaN	-2.86205062806733	NaN	-2.44231217102511	-3.13445845555622	-4.04860498250186	NaN	-14.4000647670952	-2.52067060243015	-5.48799498761966	-2.96848134344252	-2.13312115429856	-1.49631446374882	-2.94370272797924	-3.32786436682392	-1.76921167187417	-1.79325802844654	-1.74089424391861	-3.50748637563805	-1.62448121017416	-2.23692824405655	-1.33625410094453	-1.42555880782788	-1.75898830877292	-1.24906719029363	-5.67292322359202	-4.78972993660534	-0.92980719048711	-2.13134519086786	-4.60296643237142	-0.766162533777148	-1.83311799182104	-3.15357235760979	-0.712260638362066	-0.845731321119121	-2.73645937576269	-1.49755416693859	-1.70414721709195	-1.44769355923793	-1.48116483308672	-1.78522301174298	-2.33829854941507	-1.63523549638252
-3.24154222137429	-7.9033125155841	-8.11838677660711	NaN	-5.72795103453773	-2.92300979019246	-13.2374316042373	NaN	-3.55098112282146	NaN	-3.78596167866779	-3.62355166364871	-5.33166098706278	NaN	NaN	-3.23809355285877	-6.03730729382511	-3.72155882352941	-2.99706534893102	-2.41335931146652	-3.87887843421529	-4.13954167957268	-2.02372201896265	-2.32379686806534	-2.38341155094398	-4.63259360265184	-2.29974741702657	-3.12382926369207	-1.95857218881788	-2.0862533199409	-2.14032361357133	-1.65122639317043	-7.06407775439194	-6.14201921034672	-1.53492877539507	-3.08633615143039	-5.78341151862378	-1.12289061417011	-2.72692193913721	-4.50633273659666	-1.21816272060495	-1.36022047914362	-3.75114392756108	-2.40686720564204	-2.29996208141075	-1.78003949365384	-1.84065668253349	-2.42884220500606	-3.22436014696079	-2.00151009603671
-4.09647430296496	-9.399120372911	-9.72882040473504	NaN	-7.37814146484875	-4.31036618626232	-15.0370956672773	NaN	-4.73310892818831	NaN	-5.58278653201044	-4.62867003309212	-6.5284133836169	NaN	NaN	-3.74373300928607	-8.05983548931384	-4.67299497358625	-3.84863247374144	-3.30885393697987	-5.09513819404576	-5.69552325375774	-3.0846627588307	-3.1838478764463	-3.22030242747837	-5.86145043183351	-3.62807078841052	-4.19101329030667	-2.72615560140385	-2.88613946728141	-2.89939146739866	-2.55447893594649	-8.19250944482632	-7.04956458587816	-2.39172400816929	-3.98633595611365	-6.95384597121432	-2.05527121894709	-3.61500091898089	-5.23650815158216	-1.65443385642375	-1.78138097589517	-4.75916240288189	-3.29724491458362	-3.04151605604731	-2.5835550080905	-2.53659838194593	-3.03512766545884	-4.03624165929038	-2.65848680646529
-5.0980117491465	-11.4161933092453	-11.0435115167319	NaN	-8.72154097442092	-5.52453653719552	-16.8737575094335	NaN	-5.84325118629075	NaN	-7.18022218773825	-5.85471263881306	-8.45448978522617	NaN	NaN	-5.11676634224926	-10.010171117541	-5.86313777089783	-5.14184484215228	-4.62539976106497	-6.0932874879512	-6.79505792115875	-3.68197456180467	-3.90512596772694	-3.61639480563404	-6.89345029743824	-4.25413351047922	-5.42715518076479	-3.38344272610985	-3.65395856091483	-3.49788916432387	-2.93534478837128	-9.73922169544753	-7.95505551691887	-3.05441450756028	-4.71299422802924	-8.07242049378022	-2.60854128549113	-4.28734864878901	-6.08604317747313	-2.07010152310045	-2.17377230012518	-5.79578832092428	-3.81958082073367	-3.67421408641748	-3.18031106173251	-3.40368629960116	-3.89359622685934	-4.99062595995257	-3.04078189808603
-6.60423441263752	-13.5845507093814	-12.5051204138588	NaN	-10.8855998902077	-7.27700036971994	-19.3646767909619	NaN	-7.61989125864494	NaN	-8.90284519364131	-7.64049276007173	-10.5583371778065	NaN	NaN	-6.22364394381571	-11.8028486929366	-7.34870168067227	-6.95326021785283	-6.15718808542525	-8.18112359550562	-8.30597109837452	-4.59729039040964	-4.73278493907792	-4.51544462310925	-8.28139466255858	-5.31053246308039	-6.53496811280198	-4.12831289772691	-4.7202949647398	-4.5896602342703	-3.70066516699472	-11.3570827931476	-9.41455424754774	-3.55556397752495	-5.7424536211178	-9.70175493644219	-3.72396257574644	-5.5166392427065	-6.77241343656558	-2.59168574281009	-2.96507302398279	-7.09576984816209	-4.792408844125	-4.69191571847662	-3.94257688654354	-4.33453730707008	-4.8064377636686	-6.06734353620003	-3.43914724000963
-8.10415989574703	-16.5441536749038	-14.0229526304398	NaN	-12.7455370603993	-9.47574232919499	NaN	NaN	-9.07475540920097	NaN	-11.351768928808	-9.01963958989772	-13.1824383034486	NaN	NaN	-7.7748077596251	-14.2933126457191	-8.81197127489128	-8.63961432970435	-8.10429144385026	-10.1576520929149	-9.98351252638987	-5.83565357577168	-5.71976399821507	-5.43705851164757	-9.60812769155199	-6.53176832641448	-8.18846680065175	-5.30748263022638	-5.72777921851095	-5.72167607091894	-4.27496155630676	-12.4220763774698	-10.5950539127543	-4.80925486425875	-6.77976610665581	-10.9241481272881	-4.75841747846875	-6.73278808580887	-7.78378893143668	-3.44155908570449	-3.7005721412235	-8.40616102324496	-5.66113636363636	-5.37317699167306	-4.80873287167365	-5.67471419052071	-6.07180138739868	-7.59216294962498	-4.01943771593281
-9.72654997747649	-19.9243407732484	-15.8637898691862	NaN	-14.7198450747364	-11.7665982155668	-18.3353907462913	NaN	-10.4698909553003	NaN	-14.1060561398476	-10.686916210687	-15.7686789004082	NaN	NaN	-9.01869742136723	-16.6696164061582	-10.7929139637163	-10.3766388835046	-10.1202941721335	-11.7830653430784	-11.8207384933157	-6.8929638929134	-6.77436335113559	-6.30276695910638	-10.8858195125607	-7.2964794018559	-9.1077153781612	-5.82831307692794	-6.61236517718281	-6.50221786767408	-4.47558848394401	-13.8934640948292	-11.8998264955028	-5.37279131554033	-7.57682852051281	-11.8276840134765	-5.10556195841165	-7.53881089679856	-8.68071578316861	-3.89775224516847	-4.22454953416799	-9.45124682060807	-6.54078955610306	-6.47136578057821	-5.64883010968403	-6.21893844295277	-6.61116913453838	-8.67290091637013	-4.64268369339466
-11.3373196230193	-22.7905952711153	-17.6384530238229	NaN	-16.680700729927	-14.1064607657105	-20.3185364023816	NaN	-11.932579409201	NaN	-16.9739009652564	-12.4799939114694	NaN	NaN	NaN	-10.6008859472183	-19.1148573057327	-12.5035189953373	-12.3182706110911	-12.1832578352281	-13.4685692476795	-13.7732772297396	-7.94072755474906	-7.67057461989686	-7.23590421400834	-12.3145939020645	-8.09656343546934	-10.1752448023111	-6.32358483722932	-7.46791000537905	-7.39467501848774	-4.86280308267404	-15.4546947590097	-12.8704338952972	-6.03872398703553	-8.49039572417788	-12.9787982546027	-5.94295913276816	-8.36736954906061	-9.7410523943909	-4.44557720204947	-4.6937604304486	-10.6340669933632	-7.33430290453147	-7.40876487466933	-6.3256795081276	-6.86404493297458	-7.5952130526565	-9.81053418240004	-5.0491948146963
-13.3901438580706	-25.3777175238521	-19.7707208612819	NaN	-18.8730269140487	-15.9423285270747	-22.8520897918366	NaN	-13.8980768501948	NaN	-19.8528192858793	-14.1851337380776	-21.1715549718065	NaN	NaN	-12.2794817625958	-21.8074782543078	-14.6738029022127	-13.8328299293009	-14.2383109498708	-15.2027829841519	-15.596101540719	-8.65993971961501	-8.33898480261903	-7.81748068459658	-13.7907025894443	-8.77376836289486	-10.7463178907381	-7.18474627384271	-8.50856040101635	-8.36732346294786	-5.62926045660727	-16.1400283034889	-14.2837113875891	-6.72765359428001	-9.44495993989596	-14.1777863428825	-6.38446437064188	-9.29919839224081	-10.81845466006	-5.01383218879797	-5.14819008083898	-11.912340538815	-8.18058336824466	-8.10369725026361	-7.03721563150095	-7.71642652043805	-8.47929269466397	-11.0894041545993	-5.62193462558435
-15.6024818139918	-28.525819259916	-21.6598758128131	NaN	-20.3551468305801	-18.9635959315826	NaN	NaN	-16.3270457321046	NaN	-22.6595826783788	-16.2390455447676	-23.8829304761746	NaN	NaN	-13.9799539371892	-22.2201109375498	-16.9020637967505	-16.1518566396863	-16.1429825642832	-17.5985855244396	-17.7211087630497	-10.1147245058186	-9.59901900013168	-8.86319653068677	-15.2158549230912	-9.96963432595088	NaN	-8.43798927973391	-9.34536540407633	-9.63677180372202	-6.1734182499585	-17.077216048972	-15.2120427945947	-7.40842739954634	-10.7456235646465	-15.471597454469	-7.52168006844702	-10.253641337386	-11.6349771280939	-5.83148399225627	-5.88979443046839	-13.2797500256287	-9.14391742526216	-9.41186388723223	-8.25053067210152	-9.00458711273185	-9.67768046643084	-12.763991799062	-6.38863143292182
-17.4534617727826	NaN	-23.381312166786	NaN	-23.4113542186154	-20.9181484373909	NaN	NaN	-18.6911585432216	NaN	-24.6161188162312	-18.4529596306817	-26.9913375474619	NaN	NaN	-16.0165804270946	NaN	-19.5350516834291	-18.3024499145787	-18.2636272296345	-19.3068081052167	-19.8581444390919	-11.2286402433027	-10.767829901961	-9.76359308129079	-16.4285965698339	-10.8384679129386	NaN	-9.4101207219823	-10.4162404197196	-10.7476251359154	-6.84775363027163	-18.1587270764198	-16.4813391506636	-8.09442359846937	-11.9015905563985	-16.8767273351113	-8.20668013222932	-11.3432840190287	-12.7345793427769	-6.5754395555884	-7.09196887838117	-15.1994771254154	-10.2107317393589	-10.1143764116035	-9.15749024561689	-9.99246789127671	-11.0031268461595	-14.2458309869028	-6.40071712091436
-19.297351449241	-31.400145548537	-24.7912443587401	NaN	-24.6212580826913	-22.9651042813595	NaN	NaN	-20.4366283730564	NaN	NaN	-20.8311436590964	-29.1810303373533	NaN	NaN	-17.6538063756455	NaN	-22.0827687360659	-20.0943592894294	-20.1301417172999	-20.6901067329609	-20.8487911728942	-12.0233779814062	-11.7978681287931	-10.5302925805074	-17.841586386115	-11.8063830322569	NaN	-10.6931020939254	-11.6025399739286	-12.125282337774	-7.37924321150267	-19.4288752274059	-17.7285301378408	-9.01209066650068	-12.9579673069345	-17.8474690696242	-8.87338515292428	-12.5986076295208	-13.6950458648669	-7.27762548521838	-7.70035255223486	NaN	-10.9476635900392	-11.1598741853	-10.2732589918067	-11.2602785901507	-12.2765950261333	-15.9899292417755	-6.95593945514375
-21.2868376247437	-33.4900910385004	-26.1574601919633	NaN	-26.5051575339232	-24.7288088729855	NaN	NaN	-22.4204567733628	NaN	NaN	-22.241337878602	-31.2858937867903	NaN	NaN	-18.9432359652244	NaN	-24.0346588235294	-21.8352265458422	-21.2206821631879	-22.309942872614	-22.2050326562192	-13.1988809433904	-12.8775563643892	-11.3205133596415	-18.8200222469576	-12.9062966776034	NaN	-12.0943991587693	-13.0710431766069	-13.1962622495819	-8.06667467091382	-20.2125107654537	-18.730870765481	-9.76733130145341	-13.7407175187428	-18.8025257808107	-9.34372866700918	-13.6501468952288	-14.0827154779183	-7.68423611323175	-8.51804039485899	NaN	-11.8788214522704	-12.4506569529925	-11.3620083759052	-12.4704053496892	-13.7882162847186	NaN	-7.28668565958723
-23.3920387179979	NaN	-27.1300843271813	NaN	-27.7761592872231	-26.4743262556145	NaN	NaN	-24.3101753117933	NaN	NaN	-24.4744515725187	-33.3525443886056	NaN	NaN	-20.7445765223026	NaN	-25.472044986581	-23.95652725797	-22.4851885958038	-23.1289443336427	-22.9942365741317	-14.2254868449926	-13.7475751881542	-12.20448889194	NaN	-13.8365549513065	NaN	-12.8570358300727	-14.3900996788829	-14.2770122432714	-8.53605126443925	-21.3730447414185	-19.4067125737922	-10.5785998317924	-14.6539602610117	-19.6170583086973	-9.81353906916023	-14.9895284870488	-15.1442121711536	-8.58228159530873	-9.39056769931025	NaN	-12.9093257324071	-13.7320111380145	-12.1519173186957	-13.7208403185963	-14.7998308642927	NaN	-7.48356692266728
-25.3996673016554	NaN	-28.2254579545735	NaN	NaN	-28.2824311213043	NaN	NaN	-26.3640517927626	NaN	NaN	-26.7897658841116	-35.4023452240725	NaN	NaN	-22.1285849897974	NaN	-26.8366617487732	-26.2528399912204	-23.3086954644872	-24.1011235955056	-24.0932020661734	-15.0695746715824	-14.5566679769886	-12.6932345307504	NaN	-14.8793102728456	NaN	-13.8034467396086	-15.0389144283878	-15.2493697258417	-9.0672293663783	-22.4192804815767	-20.0109158791887	-11.4362692245414	-15.6744480921596	-20.3308668407009	-10.7178017632369	-15.6921112929624	-15.9131645629742	-8.95255047160816	-10.047458955427	NaN	-13.5457376645277	-14.6940784647472	-12.644289051492	-14.4682904896435	-16.1085095206425	NaN	-8.23744826760858
-27.0886364945946	NaN	-29.1208379356313	NaN	-29.1543751491642	-28.9334998025016	NaN	NaN	-28.3765688524999	NaN	NaN	-28.6905930512586	NaN	NaN	NaN	-24.0017888811922	NaN	-28.7187227821705	-27.7732774093477	-24.9814498376037	-25.3839220213911	-24.9760683798092	-15.9863918444338	-15.1285687768035	-13.071708135577	NaN	-15.7095926325496	NaN	-14.3889504513389	-15.9426798693123	-15.9641811231991	-9.49743826786467	-23.8458045271529	-20.9215349405934	-11.8951921825933	-16.4931618822441	-21.629481041901	-11.2455975749421	-17.0777000403674	-17.2789253286478	-9.29046115876451	-10.6227943921287	NaN	-13.8715978286235	-15.6035403222029	-13.1234426155315	-15.0908699099342	-17.3774704505487	NaN	-8.36077604370054
-28.2468677782101	NaN	-30.0366058598143	NaN	-29.7068024897464	-29.723745637229	NaN	NaN	-29.6327823853811	NaN	NaN	-30.1153864953243	NaN	NaN	NaN	-25.2388839599512	NaN	-29.6442286685831	-28.8879668067293	-25.6116931922495	-26.4402641505638	-26.0523269535379	-16.638723622705	-15.7735543435029	-13.5753604773427	NaN	-16.9858106769593	NaN	-14.7915017238977	-16.9416448475812	-17.0292423287153	-9.92056853990506	-24.6611346160043	-22.0837841179474	-12.5410416924173	-17.3968339126724	-22.9079474448673	-11.9433156007221	-17.2689996773701	-18.3174233282871	-9.58820844959281	-11.2196456430957	NaN	-14.4204687398029	-16.1985452204115	-13.585123731141	-16.1009029184961	-18.0769950888022	NaN	-8.38214776682514
-29.4550037382835	NaN	-30.9748730426448	NaN	-30.5664746163788	-30.4957363537514	NaN	NaN	-30.7496143418693	NaN	NaN	-31.2060625521505	NaN	NaN	NaN	-26.3157559131519	NaN	NaN	-30.0341028283994	-25.8953587308939	-27.543974253699	-26.9872271412681	-17.4956147142554	-16.6819830888791	-13.9973485193901	NaN	-17.4965966385024	NaN	-15.3826355788218	-18.0848167959686	-17.8565052316291	-9.77417583321282	-26.008692557181	-23.102382255644	-13.0627682389036	-18.0978823598422	-23.7856886611939	-12.3739279827074	-18.0930303361988	-19.2052801460088	-9.77676995768065	-11.4793607801113	NaN	-15.179116114324	-16.6619853480914	-14.2074536036062	-17.050090245166	-19.0605339317774	NaN	-8.38511322425679
-30.1437312018786	NaN	-31.6483285723354	NaN	-30.974938941527	-31.1766480155097	NaN	NaN	-31.7490730748751	NaN	NaN	-32.0502702219309	NaN	NaN	NaN	-27.376581361988	NaN	-31.6541663998442	-31.0137116876542	-26.7658614554489	-28.3950783225362	-27.528724678651	-18.1931499083634	-17.3545034507121	-14.8165295580801	NaN	-18.6174284323987	NaN	-16.1513594348755	-18.7364297191982	-18.3603698709305	-10.6093609052514	-27.0460091246131	-23.9796583033952	-14.0117971698446	-18.926266169522	-24.9676199340607	-13.1899106543996	-19.7788327659574	-20.1569121382539	-10.1595562895241	-11.8185740020859	NaN	-15.7229151654797	-17.6214502357589	-15.0986481004164	-17.7560633201263	-19.9313313610833	NaN	-8.49898005103331
-31.2377340469567	NaN	-31.7557502435223	NaN	-30.7669934205062	-32.2633809227109	NaN	NaN	-32.6348139172723	NaN	NaN	-32.9175249169238	NaN	NaN	NaN	-28.4724440294092	NaN	-31.9876945576014	-32.0350186167092	-27.1904634888438	-28.567892410287	-27.9678575291116	-19.0031802390418	-18.358527894308	-15.0461641598947	NaN	-18.8183849708632	NaN	-16.3715387266729	-19.8728402577042	-19.5821155046071	-10.4911839034025	-27.9148609065287	-24.4680834405086	-14.006330481212	-19.9466062504937	-25.9133538983452	-13.4067927326562	-20.3415142486593	-21.0780808625337	-10.4743170653543	-12.1586618622269	NaN	-16.0968506493506	-18.3216056044177	-15.8769391795372	-18.6879895478369	-21.0695046837508	NaN	-8.49358414677643
-32.4022635311045	NaN	-32.4430990524838	NaN	-31.6545970586874	-32.7891785331243	NaN	NaN	-33.7413896264959	NaN	NaN	NaN	NaN	NaN	NaN	-29.3305555711518	NaN	-33.1202988614801	-33.1459824166837	-28.2303526131642	-29.1713529922771	-28.3757221778933	-19.751706649573	-18.9902126714975	-15.2987677881907	NaN	-19.341724854796	NaN	-17.2712834125538	-20.6907777814944	-20.3455960240876	-10.5506746443683	-30.3936938384948	-24.7839715799257	-14.3737462522039	-20.4993739455935	-26.820741385952	-13.4132134513979	-20.338008983634	-22.2288398553394	-11.026626569834	-12.7247703153928	NaN	-16.8894220779221	-19.3727385123162	-16.3585405614552	-19.5398307099719	-21.5504092097928	NaN	-8.53198623062659
-33.2088952592611	NaN	-32.6321559757211	NaN	-31.913125851688	-32.9530746754656	NaN	NaN	-34.2362857925728	NaN	NaN	-34.0004977055973	NaN	NaN	NaN	-29.7535664830184	NaN	-34.376599695464	-33.5320505693331	-29.3602704925683	-29.8962566753535	-29.0897808349588	-20.3294354390295	-19.7180460123455	-15.7472508263814	NaN	-19.9319783408936	NaN	-17.8616212906295	-21.3090498476943	-20.5000687513604	-10.612646552682	-30.5869301265535	-25.2874998293632	-14.6164971378332	-21.1176325662831	-27.5363943240467	-13.8719743398488	-20.971109557608	-23.0074550419648	-11.1926411328696	-12.9060920977278	NaN	-17.3582092784816	-20.0650428306916	-16.6968182766391	-20.0144439801542	-22.2125641108055	NaN	-8.51415053060023
-33.5797795931794	NaN	-33.4490474754351	NaN	-32.199223893552	-33.5188232156464	NaN	NaN	-34.8355036882707	NaN	NaN	-34.2992866636487	NaN	NaN	NaN	-30.6005345013205	NaN	-34.5104448670633	-33.6035976638546	-29.558330561832	-30.3726936096499	-29.4870790190558	-20.8681388824262	-20.7785000769641	-16.2361429683336	NaN	-20.8951353646382	NaN	-18.8450214778882	-21.925606982436	-21.6243240940022	-10.6495804440235	-32.4913308815079	-26.2257421347756	-15.1521008494481	-21.5609698661533	-28.4687569147271	-14.0430948698709	-21.5919317068943	-23.8846759329562	-11.3590193908959	-12.9720909482037	NaN	-17.7075450937951	-20.5925737279426	-17.0487928263932	-20.334927938032	-22.9272851823073	NaN	-8.56273999061898
-33.6401226629897	NaN	-34.3995416065159	NaN	-32.7429985621723	-33.5053901447803	NaN	NaN	-36.1004729198898	NaN	NaN	-35.3378302781065	NaN	NaN	NaN	-31.1307088416476	NaN	NaN	-34.4783793335674	-29.8611430891375	-30.9201839981902	-30.5166838475499	-21.2668911619721	-20.7585382983453	-16.442345990719	NaN	-21.5971845593183	NaN	-19.0982475443763	-22.4767327495012	-22.2791811231991	-10.5466410200168	-32.7167513813268	-27.0109295149679	-15.7059486355402	-22.5026900483789	-29.25803396121	-14.2502130737544	-22.356312892167	-24.8378655934473	-11.8096389456934	-13.2230995041158	NaN	-17.8750184372414	-20.3377059702901	-17.3974960464789	-21.0504414255958	-23.6095487402147	NaN	-8.51803389431089
-34.1838407494145	NaN	-35.123336691557	NaN	-33.3914144124502	-34.0481574381875	NaN	NaN	-36.7571193240946	NaN	NaN	-35.2884451821672	NaN	NaN	NaN	-31.9368268393769	NaN	-35.8405335580589	-34.7652673850478	-30.160625881225	-32.0674062237684	-31.5285359859345	-21.3661105307031	-20.9778470561185	-16.4053858794018	NaN	-22.0841275136471	NaN	-19.0201623619918	-22.9548228375108	-23.0823709158625	-10.8419139472695	NaN	-27.8522378526985	-15.7252270976408	-23.3252850053075	-29.9910747581739	-14.2776025141876	-22.8758312630673	-25.3334501571395	-12.1164915571045	-13.4543240794135	NaN	-17.9794073093904	-21.270491121708	-17.4648182413276	-21.640898821427	-24.2096508007602	NaN	-8.89467304768418
-34.9212146215488	NaN	-35.3403120841443	NaN	-33.4538945713146	-35.2621573504063	NaN	NaN	-37.7180934414864	NaN	NaN	-36.2204175061395	NaN	NaN	NaN	-32.6884299669116	NaN	-36.3943804939583	-35.9417671686629	-31.7637993505583	-32.6216593097913	-32.1787057795046	-22.150504789654	NaN	-16.8799870391116	NaN	-22.0037849749489	NaN	-19.3622163147082	-23.4457025962387	-23.965923522676	-10.9529930697766	NaN	-28.8528521574475	-15.6472225612516	-23.5833449421426	-31.4053245946459	-14.5020991651475	-23.1268634836608	-25.8837806164303	-12.0660210916121	-13.3638739039818	NaN	-18.0350918553808	-21.8695424812981	-18.0764168865435	-22.3158835138583	-24.4284471393246	NaN	-8.98858826386146
-35.7602553902688	NaN	-36.3311800337818	NaN	-33.8914119004734	-35.4932304147465	NaN	NaN	-38.2364903874948	NaN	NaN	-36.8131202120358	NaN	NaN	NaN	-33.4105835386455	NaN	-36.8515956634803	-36.3765240489199	-32.7648673665651	-33.2804818842757	-33.0078091985471	-22.0646188865637	NaN	-17.5344711925067	NaN	-22.245614494389	NaN	-19.2919920765104	-23.918331461063	-24.5527386119022	-11.019973433905	NaN	-29.2053640341239	-15.5603813482914	-24.140338227495	-32.1819707982399	-14.1172754485039	-23.8396501942008	-26.4527152935466	-11.9667590208904	-13.3623240225412	NaN	-18.4401133784749	-22.0963085651157	-17.9805704826427	-22.880969953317	-24.8455366575014	NaN	-9.1803297065308
-36.4733757761618	NaN	-36.9718898292297	NaN	-34.2860614113954	-35.2275076616317	NaN	NaN	NaN	NaN	NaN	-37.5670264599827	NaN	NaN	NaN	-33.4918467732225	NaN	-37.0584813244654	-36.8920403025585	-32.7245112606988	-34.6040938925353	-33.3320821682544	-22.1546273453544	NaN	-17.4920901185588	NaN	-24.7848530810734	NaN	-19.0404213993072	-24.5104594786764	-24.7348100658598	-10.6555097035341	NaN	-29.987520851819	-15.6259683968947	-24.8309110325883	NaN	-13.7099275682848	-24.2732155099794	NaN	-12.0654734812917	-13.1035075169663	NaN	-18.6514773925828	-22.8863129301292	-18.198913461886	-23.1069445328568	-25.5245404850748	NaN	-9.16065266179555
-36.3939540381876	NaN	-37.8065285275375	NaN	-34.6925721385308	-34.9817959644232	NaN	NaN	NaN	NaN	NaN	-38.3639085367605	NaN	NaN	NaN	-33.8719349658496	NaN	-37.2020548776444	-36.908622377995	-33.188469816498	-35.1009220841706	-33.7703587427525	-22.6380937457535	NaN	-17.5393001479526	NaN	-25.5652105464877	NaN	-18.9486034854328	-24.7391388101073	-25.013391073677	-11.2793652467376	NaN	-30.4633821517652	-15.5835145075603	-25.7194803923701	NaN	-13.7437212006894	-24.8058962191949	-28.5284204851752	-12.1387823573102	-13.017706803247	NaN	-18.6413961038961	-23.1925564210334	-18.5045643596173	-23.1073889588488	-26.0471659181662	NaN	-9.44292926480371
-36.7398924224606	NaN	-39.3109095880483	NaN	-35.6642745331489	-35.7300231712858	NaN	NaN	NaN	NaN	NaN	-38.7521954850914	NaN	NaN	NaN	-34.4837803963316	NaN	-37.8120188318179	-37.2941934770591	-33.4846470357916	-35.3748538506696	-33.9393608305002	-23.10751031253	NaN	-18.3797546452093	NaN	NaN	NaN	NaN	-25.2382459176764	-25.0300776441625	-11.5421702588192	NaN	NaN	-15.408210640157	-26.0130262592621	NaN	-14.0158198976015	-24.8165309477756	NaN	-12.151404407863	-13.5357645192671	NaN	-19.0230453396161	-23.5852497345058	-18.9432237534963	-23.2075561722167	-26.3482991417901	NaN	-9.50042217500329
-36.729382380459	NaN	NaN	NaN	-36.3497663084085	-36.0213854544459	NaN	NaN	NaN	NaN	NaN	-39.2033812091032	NaN	NaN	NaN	-35.1442413277243	NaN	-37.6004565270785	-37.0367684145479	-33.8394854500986	-35.6735739266314	-34.7143470643057	-23.1128575508985	NaN	-18.2696921106759	NaN	-21.4521961421603	NaN	NaN	-25.5110975250765	-25.2199072755787	-11.8910921227967	NaN	-31.6150228945333	-16.0545881544103	-26.2635934542324	NaN	-14.7938884150513	-25.1907092748791	-28.2974639634361	-12.6088540446175	-13.7074652167085	NaN	-19.0468262888147	-23.8425166773731	-18.6536395586083	-24.0110824199583	-26.5194142237482	NaN	-9.63612465283148
-36.6153578730676	NaN	-40.1004384983796	NaN	-37.4624942539689	-36.4623461970051	NaN	NaN	NaN	NaN	NaN	-39.4301325460017	NaN	NaN	NaN	-35.6333071678258	NaN	-37.7761454790057	-37.4392607208467	-34.5734984458155	-35.9448971804113	-35.1641479623824	-22.9129238298412	NaN	-18.5673315556767	NaN	-21.3578401635733	NaN	NaN	-25.4609520612629	-25.2251662274692	-12.2778588261574	NaN	NaN	-16.4792237895217	-26.2614390495837	NaN	-14.8853957827193	-25.6725641759357	-28.6857081917262	-12.591326194557	-14.0040858367384	NaN	-19.4223379117849	-23.5109269042769	-18.9716762722091	-23.7519311450013	-26.5010573360327	NaN	-10.0878552257531
-36.6199724740555	NaN	-40.1017519821488	NaN	NaN	-36.8753973863082	NaN	NaN	NaN	NaN	NaN	-40.0763334570171	NaN	NaN	NaN	-35.8953389693485	NaN	-38.4029960459759	-37.6511739484396	-34.7696550802139	-36.747757258872	-35.4397751200349	-22.6077640158139	NaN	-18.8593815695523	NaN	-20.8328954477389	NaN	NaN	-25.5513467034116	-25.4464177478185	-13.1481874807277	NaN	NaN	-17.071582967218	-26.6148838850473	NaN	-15.3094991848655	-25.6340727008109	-29.5954087977564	-13.0530110420067	-14.0243783114971	NaN	-19.5361309203075	-23.2927137928818	-19.2550006064929	-24.2584443115464	-27.1398216968671	NaN	-10.3165333650412
-36.8001702797568	NaN	-40.4768970533509	NaN	-37.6687892257246	-37.3197615179657	NaN	NaN	NaN	NaN	NaN	-40.2939617953928	NaN	NaN	NaN	-36.080600036533	NaN	-39.0019615695248	-38.2522732491389	-34.3892793629079	-37.4208250880429	-35.8922338551924	-23.019064084517	NaN	-18.9741509721365	NaN	NaN	NaN	NaN	-25.8465812343497	-25.813639504836	-12.2315161818835	NaN	NaN	-17.4794368376574	-26.9272871330279	NaN	-14.9659628548402	-26.2399945985636	-30.2849043919455	-13.0134212837983	-14.2684874782313	NaN	-19.6226149805608	-23.6230246211606	-19.5584168865435	-24.21121005226	-27.5916014077087	NaN	-10.2335296209144
-37.2087933366568	NaN	-40.8824968001907	NaN	-37.9884715269364	-37.4519961290323	NaN	NaN	NaN	NaN	NaN	-40.3747068494072	NaN	NaN	NaN	-36.7422297382478	NaN	-39.6096869854181	-38.7961577024872	-34.6380804661487	-38.0906283028327	-36.1722632617173	-23.0546418719412	NaN	-19.3330320335572	NaN	-20.8705035904025	NaN	NaN	-26.1204053189099	-25.8282739540604	-12.1088080383329	NaN	NaN	-17.4970098053659	-27.2890004908114	NaN	-14.8642222200959	-26.4447996818453	-30.883251594241	-13.2319625031974	-14.4748301674347	NaN	-19.7858254255915	-23.7624032963143	-19.6949206147954	-24.8993058937955	-27.8440826584327	NaN	-10.6961444124864
-37.8168480191945	NaN	-41.0173709331775	NaN	-38.5456749983475	-37.7328020100124	NaN	NaN	NaN	NaN	NaN	-40.5402528124897	NaN	NaN	NaN	-36.9915977313633	NaN	-40.5816905262575	-39.3122545168892	-35.5987783925451	-38.6742124755375	-36.7930549309003	-23.3527082790619	NaN	-19.5449127456653	NaN	-20.6304812034173	NaN	NaN	NaN	-26.1822404607321	-11.9259143117959	NaN	NaN	-17.8681746254385	-27.7760650421674	NaN	-15.2620428021246	-26.9522987472659	-31.2484843332495	-13.6035342320871	-14.6738764582538	NaN	-19.6158622026241	-23.8975210562513	-20.1348778591631	-25.2823735626568	-28.0885338508385	NaN	-10.9581987618696
-38.3517891529423	NaN	-41.7129290356291	NaN	-38.3274836726854	-37.9611226864093	NaN	NaN	NaN	NaN	NaN	-41.3264162256626	NaN	NaN	NaN	-37.522669841614	NaN	-40.6902956656347	-39.8592232629134	-36.4526025364274	-38.9902974549384	-37.627076155817	-23.1330850261867	NaN	-19.3806989278398	NaN	-20.2390178431754	NaN	NaN	-26.8439240576	-26.3950757006205	-12.3101453253348	NaN	NaN	-17.6925132714663	-28.3932855361774	NaN	-14.4819232044056	-27.1983708687242	-31.2012432697884	-13.7906219666669	-14.9401034796044	NaN	-19.6557422449657	-23.8359619287464	-20.394336988541	-25.434054213565	-28.6072032255737	NaN	-11.6929594577383
-38.8731096870603	NaN	-42.6206790221237	NaN	NaN	-38.2019755884917	NaN	NaN	NaN	NaN	NaN	-41.7983354565527	NaN	NaN	NaN	-38.3590182174855	NaN	-41.0732233058361	-40.5853610532798	-37.2423341154644	-39.558362432048	-38.2755543412065	-23.367255150135	NaN	-19.1919520342414	NaN	-20.4641368657403	NaN	NaN	-27.0595023599938	-26.9106674864208	-12.0238439137357	NaN	NaN	-17.5539771410122	-28.8509843012989	NaN	-14.3197142567197	-27.7654814107048	-31.8699871258486	-13.6644612316834	-14.745872814552	NaN	-19.4480625172988	-23.930880689792	-20.2790299133635	-25.7972222684406	-29.283191197101	NaN	-11.6771250127708
-39.1859855012144	NaN	-43.2316013872574	NaN	NaN	-39.1969708899963	NaN	NaN	NaN	NaN	NaN	-42.5969958005669	NaN	NaN	NaN	-38.7459136249619	NaN	-41.243951709544	-40.7547991095865	-37.4096248137373	-40.091376973884	-38.5521645346002	-23.2020354705012	NaN	-19.7332593302135	NaN	-20.4944098696182	NaN	NaN	-26.7374329066113	-26.6828925569559	-12.3070982120486	NaN	NaN	-17.6442692245414	-28.9914660328965	NaN	-14.7902841294389	-27.8980818934742	-34.1840212079026	-14.0844569957975	-15.2033131210412	NaN	-19.8163346788347	-23.3412541759892	-20.3809439623558	-26.0586748490874	-29.1481619572551	NaN	-12.2965839395839
-39.5590227317233	NaN	-43.872884483191	NaN	NaN	-39.74767763056	NaN	NaN	NaN	NaN	NaN	-42.6210735977019	NaN	NaN	NaN	-39.1069980665737	NaN	-41.6133073022312	-41.3894411117906	-37.5943669936433	-40.6366419901544	-38.8387576461769	-23.3126377588307	NaN	-20.2529614792986	NaN	-19.9886607205372	NaN	NaN	-26.9351789354991	-26.7806597975235	-12.4965167799956	NaN	NaN	-17.6978070353822	-29.2509652226601	NaN	-14.8819433473468	-28.2368178467889	NaN	-14.7785942675058	-15.4131496097201	NaN	-20.1281553703807	-23.7998066233418	-20.8564548090497	-26.0034491973669	-29.2381863907938	NaN	-12.8113803153588
-40.1424928197776	NaN	-44.7892559817316	NaN	NaN	-40.6453802067022	NaN	NaN	NaN	NaN	NaN	-43.2920245343996	NaN	NaN	NaN	-39.834504253048	NaN	-41.880999738396	-41.616554861772	-38.6841845507434	-41.4309294207483	-39.2363689655172	-23.4452799819746	NaN	-20.5830806845966	NaN	-19.8945580878758	NaN	NaN	-27.2143880435342	-27.1110145290277	-12.1286658985585	NaN	NaN	-17.7961172472863	-30.0241979868439	NaN	-14.5108878300501	-29.0009558277301	-32.7958731232262	-15.1125783005225	-15.8202144538243	NaN	-20.3478762903763	-23.9727953931619	-21.2633087021597	-26.048611357913	-29.4003814251811	NaN	-12.8753395406391
-40.0815437260495	NaN	-46.2130958047842	NaN	NaN	-40.8297545396283	NaN	NaN	NaN	NaN	NaN	-43.5359573844049	NaN	NaN	NaN	-40.3104755651766	NaN	-42.188565893443	-41.9284063985008	-38.703405018399	-41.710360993179	-39.8676682718602	-22.830498432988	NaN	-20.5491645169319	NaN	-20.4874028594607	NaN	NaN	-27.1987120519597	-27.2032948502153	-12.964795663866	NaN	NaN	-17.9958021409068	-30.6817328007497	NaN	-14.9294348170494	-29.1890085348753	-32.9471428094364	-15.0598540222936	-15.6553173903343	NaN	-20.2454788081954	-24.2240033142394	-21.2041957810159	-26.2056873757824	-29.8412692929941	NaN	-13.0303869987339
-41.1291714486778	NaN	-46.2525334947538	NaN	NaN	-40.8427069687269	NaN	NaN	NaN	NaN	NaN	-43.9876395014865	NaN	NaN	NaN	-40.8537436132537	NaN	-41.9687777584407	-42.1656516969717	-39.678025210084	-42.3288733783032	-40.4773567627145	-22.9849692363468	NaN	-20.7167425367631	NaN	-23.1523037948542	NaN	NaN	-27.1928517045029	-27.5169643524586	-13.0621296528244	NaN	NaN	-17.7298422769078	-31.0432513781643	NaN	-15.1686767232987	-29.2305514756349	-32.9326542891071	-15.8169224036855	-15.9579463395479	NaN	-20.3052954393973	-24.2706652803716	-21.3472540958459	-25.8124015075518	-30.2032839317774	NaN	-13.8305663183287
-41.1478667705632	NaN	NaN	NaN	NaN	-41.263535471392	NaN	NaN	NaN	NaN	NaN	-43.9446969007705	NaN	NaN	NaN	-41.4227372859225	NaN	-42.360839399069	-42.1682248702204	-40.6963381540462	-42.7070533744393	-40.8620722477288	-22.950686934243	NaN	-21.2200503815663	NaN	NaN	NaN	NaN	-27.1148628078486	-27.6979124287655	-13.3079819471309	NaN	NaN	-18.3057723003151	-31.109250213342	NaN	-15.2841633345592	-29.6843917542843	-33.5982650322181	-15.7721341572167	-16.2134910995958	NaN	-20.8391477397029	-24.1078603183424	-21.8885683396749	-26.0923448965712	-30.3013047016415	NaN	-14.4157358709144
-40.9732441290537	NaN	NaN	NaN	NaN	-41.87253673909	NaN	NaN	NaN	NaN	NaN	-44.5320985191904	NaN	NaN	NaN	-42.1502037579302	NaN	-43.4949198538576	-42.3743096582055	-40.6656945399195	-43.0163474761026	-40.6498347865715	NaN	NaN	NaN	NaN	NaN	NaN	NaN	NaN	NaN	NaN	NaN	NaN	NaN	NaN	NaN	NaN	NaN	NaN	NaN	NaN	NaN	NaN	NaN	NaN	NaN	NaN	NaN	NaN
-41.4424172920546	NaN	NaN	NaN	NaN	-42.1290075715751	NaN	NaN	NaN	NaN	NaN	-45.0620761806584	NaN	NaN	NaN	-42.407778211254	NaN	-43.9574151771206	-42.8548953757845	-40.3188147853736	-43.6922406167822	-41.134244897148	NaN	NaN	NaN	NaN	NaN	NaN	NaN	NaN	NaN	NaN	NaN	NaN	NaN	NaN	NaN	NaN	NaN	NaN	NaN	NaN	NaN	NaN	NaN	NaN	NaN	NaN	NaN	NaN
-41.992319638946	NaN	NaN	NaN	NaN	-42.9283431967014	NaN	NaN	NaN	NaN	NaN	-45.4855722748054	NaN	NaN	NaN	-42.4667192648848	NaN	-43.9207453228804	-43.1282236574887	-40.6376376720901	-44.9980780696029	-41.4020130241499	NaN	NaN	NaN	NaN	NaN	NaN	NaN	NaN	NaN	NaN	NaN	NaN	NaN	NaN	NaN	NaN	NaN	NaN	NaN	NaN	NaN	NaN	NaN	NaN	NaN	NaN	NaN	NaN
-42.2717997190736	NaN	NaN	NaN	NaN	-42.8539570107958	NaN	NaN	NaN	NaN	NaN	-45.3720324570996	NaN	NaN	NaN	-42.0318282192887	NaN	-43.9874151771206	-43.0815710288381	-40.9696323529412	-45.0417717871449	-41.4212916573971	NaN	NaN	NaN	NaN	NaN	NaN	NaN	NaN	NaN	NaN	NaN	NaN	NaN	NaN	NaN	NaN	NaN	NaN	NaN	NaN	NaN	NaN	NaN	NaN	NaN	NaN	NaN	NaN
-42.6032218007956	NaN	NaN	NaN	NaN	-42.7058694738007	NaN	NaN	NaN	NaN	NaN	-45.789020604275	NaN	NaN	NaN	-42.5114095711247	NaN	-44.2164505984212	-43.3867778073228	NaN	-44.5312126162771	NaN	NaN	NaN	NaN	NaN	NaN	NaN	NaN	NaN	NaN	NaN	NaN	NaN	NaN	NaN	NaN	NaN	NaN	NaN	NaN	NaN	NaN	NaN	NaN	NaN	NaN	NaN	NaN	NaN
-43.0838347369427	NaN	NaN	NaN	NaN	-44.4197339819619	NaN	NaN	NaN	NaN	NaN	-46.4322426181763	NaN	NaN	NaN	-42.8493998968748	NaN	-44.4337469797663	-44.2293282711298	NaN	-44.9573761005156	NaN	NaN	NaN	NaN	NaN	NaN	NaN	NaN	NaN	NaN	NaN	NaN	NaN	NaN	NaN	NaN	NaN	NaN	NaN	NaN	NaN	NaN	NaN	NaN	NaN	NaN	NaN	NaN	NaN
-43.555268826955	NaN	NaN	NaN	NaN	-44.1349191255747	NaN	NaN	NaN	NaN	NaN	-47.0209242066463	NaN	NaN	NaN	-43.3694920807112	NaN	-44.6402554733688	-44.6860218948594	NaN	-45.0499378662296	NaN	NaN	NaN	NaN	NaN	NaN	NaN	NaN	NaN	NaN	NaN	NaN	NaN	NaN	NaN	NaN	NaN	NaN	NaN	NaN	NaN	NaN	NaN	NaN	NaN	NaN	NaN	NaN	NaN
-43.9311152988651	NaN	NaN	NaN	NaN	-44.4748409697966	NaN	NaN	NaN	NaN	NaN	-47.1971982740041	NaN	NaN	NaN	-43.6481993944108	NaN	-45.0683861327664	-45.1981387453448	NaN	-44.9582035955056	NaN	NaN	NaN	NaN	NaN	NaN	NaN	NaN	NaN	NaN	NaN	NaN	NaN	NaN	NaN	NaN	NaN	NaN	NaN	NaN	NaN	NaN	NaN	NaN	NaN	NaN	NaN	NaN	NaN
-43.9266137744351	NaN	NaN	NaN	NaN	-44.6089719762876	NaN	NaN	NaN	NaN	NaN	-47.4774237298683	NaN	NaN	NaN	-44.1219396337003	NaN	-45.1710097686239	-45.6273852744741	NaN	-44.8202466983724	NaN	NaN	NaN	NaN	NaN	NaN	NaN	NaN	NaN	NaN	NaN	NaN	NaN	NaN	NaN	NaN	NaN	NaN	NaN	NaN	NaN	NaN	NaN	NaN	NaN	NaN	NaN	NaN	NaN
-44.3401261612504	NaN	NaN	NaN	NaN	-44.5619063729347	NaN	NaN	NaN	NaN	NaN	-48.2060168380426	NaN	NaN	NaN	-44.3092912558449	NaN	-45.2284182190616	-46.3359337163313	NaN	-44.7893588896233	NaN	NaN	NaN	NaN	NaN	NaN	NaN	NaN	NaN	NaN	NaN	NaN	NaN	NaN	NaN	NaN	NaN	NaN	NaN	NaN	NaN	NaN	NaN	NaN	NaN	NaN	NaN	NaN	NaN
-44.8703726991181	NaN	NaN	NaN	NaN	-44.6900738778773	NaN	NaN	NaN	NaN	NaN	-48.8670318182879	NaN	NaN	NaN	-44.679410961054	NaN	-45.5329986269692	-46.8258906321437	NaN	-45.063293087031	NaN	NaN	NaN	NaN	NaN	NaN	NaN	NaN	NaN	NaN	NaN	NaN	NaN	NaN	NaN	NaN	NaN	NaN	NaN	NaN	NaN	NaN	NaN	NaN	NaN	NaN	NaN	NaN	NaN
-45.3965018455886	NaN	NaN	NaN	NaN	-44.9434578606695	NaN	NaN	NaN	NaN	NaN	-49.2040150706545	NaN	NaN	NaN	-45.3247454893119	NaN	-45.4300323751667	-47.3069112851976	NaN	-45.3793582564313	NaN	NaN	NaN	NaN	NaN	NaN	NaN	NaN	NaN	NaN	NaN	NaN	NaN	NaN	NaN	NaN	NaN	NaN	NaN	NaN	NaN	NaN	NaN	NaN	NaN	NaN	NaN	NaN	NaN
-45.1912647984754	NaN	NaN	NaN	NaN	-45.1082646894929	NaN	NaN	NaN	NaN	NaN	-49.4231163188211	NaN	NaN	NaN	-45.2785565844042	NaN	-45.3627285263099	-47.1395769763395	NaN	-45.236872209184	NaN	NaN	NaN	NaN	NaN	NaN	NaN	NaN	NaN	NaN	NaN	NaN	NaN	NaN	NaN	NaN	NaN	NaN	NaN	NaN	NaN	NaN	NaN	NaN	NaN	NaN	NaN	NaN	NaN
-45.5372630414082	NaN	NaN	NaN	NaN	-44.7023449262228	NaN	NaN	NaN	NaN	NaN	-49.6897698009036	NaN	NaN	NaN	-45.6443495069093	NaN	-45.8573875831342	-47.3790174653271	NaN	NaN	NaN	NaN	NaN	NaN	NaN	NaN	NaN	NaN	NaN	NaN	NaN	NaN	NaN	NaN	NaN	NaN	NaN	NaN	NaN	NaN	NaN	NaN	NaN	NaN	NaN	NaN	NaN	NaN	NaN
-46.1423211182687	NaN	NaN	NaN	NaN	-45.465349666364	NaN	NaN	NaN	NaN	NaN	-49.7910241779891	NaN	NaN	NaN	-45.9578319827394	NaN	-45.8914676707144	-48.095035166121	NaN	NaN	NaN	NaN	NaN	NaN	NaN	NaN	NaN	NaN	NaN	NaN	NaN	NaN	NaN	NaN	NaN	NaN	NaN	NaN	NaN	NaN	NaN	NaN	NaN	NaN	NaN	NaN	NaN	NaN	NaN
-46.8147814949435	NaN	NaN	NaN	NaN	-46.2683173616979	NaN	NaN	NaN	NaN	NaN	NaN	NaN	NaN	NaN	-46.0264059233915	NaN	-45.8992443450655	-48.6485135397929	NaN	NaN	NaN	NaN	NaN	NaN	NaN	NaN	NaN	NaN	NaN	NaN	NaN	NaN	NaN	NaN	NaN	NaN	NaN	NaN	NaN	NaN	NaN	NaN	NaN	NaN	NaN	NaN	NaN	NaN	NaN
-47.3700952278413	NaN	NaN	NaN	NaN	-46.7454531132783	NaN	NaN	NaN	NaN	NaN	NaN	NaN	NaN	NaN	-46.3118098626876	NaN	-45.631105215282	-48.8481089317809	NaN	NaN	NaN	NaN	NaN	NaN	NaN	NaN	NaN	NaN	NaN	NaN	NaN	NaN	NaN	NaN	NaN	NaN	NaN	NaN	NaN	NaN	NaN	NaN	NaN	NaN	NaN	NaN	NaN	NaN	NaN
-47.8525348938224	NaN	NaN	NaN	NaN	-47.2575161290323	NaN	NaN	NaN	NaN	NaN	NaN	NaN	NaN	NaN	-46.9920165693245	NaN	-46.4755314262691	-49.0950621342626	NaN	NaN	NaN	NaN	NaN	NaN	NaN	NaN	NaN	NaN	NaN	NaN	NaN	NaN	NaN	NaN	NaN	NaN	NaN	NaN	NaN	NaN	NaN	NaN	NaN	NaN	NaN	NaN	NaN	NaN	NaN
-48.4850560047474	NaN	NaN	NaN	NaN	-48.1740797580969	NaN	NaN	NaN	NaN	NaN	NaN	NaN	NaN	NaN	-47.4993748960415	NaN	-46.7705232748432	-49.8271210184939	NaN	NaN	NaN	NaN	NaN	NaN	NaN	NaN	NaN	NaN	NaN	NaN	NaN	NaN	NaN	NaN	NaN	NaN	NaN	NaN	NaN	NaN	NaN	NaN	NaN	NaN	NaN	NaN	NaN	NaN	NaN
-48.9557174508934	NaN	NaN	NaN	NaN	NaN	NaN	NaN	NaN	NaN	NaN	NaN	NaN	NaN	NaN	-47.2514589768669	NaN	-46.8186214585186	-50.2903145656206	NaN	NaN	NaN	NaN	NaN	NaN	NaN	NaN	NaN	NaN	NaN	NaN	NaN	NaN	NaN	NaN	NaN	NaN	NaN	NaN	NaN	NaN	NaN	NaN	NaN	NaN	NaN	NaN	NaN	NaN	NaN
-49.50047527884	NaN	NaN	NaN	NaN	-49.1544514298268	NaN	NaN	NaN	NaN	NaN	NaN	NaN	NaN	NaN	-47.862096578601	NaN	-46.8946357466063	-50.4542753702406	NaN	NaN	NaN	NaN	NaN	NaN	NaN	NaN	NaN	NaN	NaN	NaN	NaN	NaN	NaN	NaN	NaN	NaN	NaN	NaN	NaN	NaN	NaN	NaN	NaN	NaN	NaN	NaN	NaN	NaN	NaN
-49.8524672711408	NaN	NaN	NaN	NaN	-49.6598109216183	NaN	NaN	NaN	NaN	NaN	NaN	NaN	NaN	NaN	-47.7578165132784	NaN	-47.6496479955039	-51.1582706477009	NaN	NaN	NaN	NaN	NaN	NaN	NaN	NaN	NaN	NaN	NaN	NaN	NaN	NaN	NaN	NaN	NaN	NaN	NaN	NaN	NaN	NaN	NaN	NaN	NaN	NaN	NaN	NaN	NaN	NaN	NaN
-50.1952522394789	NaN	NaN	NaN	NaN	-49.506144340375	NaN	NaN	NaN	NaN	NaN	NaN	NaN	NaN	NaN	-47.5753981367304	NaN	-47.1332018024947	-51.46628772409	NaN	NaN	NaN	NaN	NaN	NaN	NaN	NaN	NaN	NaN	NaN	NaN	NaN	NaN	NaN	NaN	NaN	NaN	NaN	NaN	NaN	NaN	NaN	NaN	NaN	NaN	NaN	NaN	NaN	NaN	NaN
-50.0934400268494	NaN	NaN	NaN	NaN	-49.972980046558	NaN	NaN	NaN	NaN	NaN	NaN	NaN	NaN	NaN	-47.5510434575097	NaN	-46.929979876161	-51.7804573601099	NaN	NaN	NaN	NaN	NaN	NaN	NaN	NaN	NaN	NaN	NaN	NaN	NaN	NaN	NaN	NaN	NaN	NaN	NaN	NaN	NaN	NaN	NaN	NaN	NaN	NaN	NaN	NaN	NaN	NaN	NaN
-50.7810432368496	NaN	NaN	NaN	NaN	-50.2743533383346	NaN	NaN	NaN	NaN	NaN	NaN	NaN	NaN	NaN	-47.7712709011406	NaN	-46.9967410739256	-52.2175404556166	NaN	NaN	NaN	NaN	NaN	NaN	NaN	NaN	NaN	NaN	NaN	NaN	NaN	NaN	NaN	NaN	NaN	NaN	NaN	NaN	NaN	NaN	NaN	NaN	NaN	NaN	NaN	NaN	NaN	NaN	NaN
-51.129241814329	NaN	NaN	NaN	NaN	-50.7375798994587	NaN	NaN	NaN	NaN	NaN	NaN	NaN	NaN	NaN	-47.7205805436155	NaN	-47.2410486194478	-52.5007483782501	NaN	NaN	NaN	NaN	NaN	NaN	NaN	NaN	NaN	NaN	NaN	NaN	NaN	NaN	NaN	NaN	NaN	NaN	NaN	NaN	NaN	NaN	NaN	NaN	NaN	NaN	NaN	NaN	NaN	NaN	NaN
-51.587055862947	NaN	NaN	NaN	NaN	-51.2960894217682	NaN	NaN	NaN	NaN	NaN	NaN	NaN	NaN	NaN	-48.3490016911615	NaN	-47.3954414866804	-52.5139051815629	NaN	NaN	NaN	NaN	NaN	NaN	NaN	NaN	NaN	NaN	NaN	NaN	NaN	NaN	NaN	NaN	NaN	NaN	NaN	NaN	NaN	NaN	NaN	NaN	NaN	NaN	NaN	NaN	NaN	NaN	NaN
-52.8040367867018	NaN	NaN	NaN	NaN	-52.2444711157931	NaN	NaN	NaN	NaN	NaN	NaN	NaN	NaN	NaN	-48.5234164497073	NaN	-47.1466918213727	-52.7608794421623	NaN	NaN	NaN	NaN	NaN	NaN	NaN	NaN	NaN	NaN	NaN	NaN	NaN	NaN	NaN	NaN	NaN	NaN	NaN	NaN	NaN	NaN	NaN	NaN	NaN	NaN	NaN	NaN	NaN	NaN	NaN
-52.3154757214255	NaN	NaN	NaN	NaN	-52.346297833814	NaN	NaN	NaN	NaN	NaN	NaN	NaN	NaN	NaN	-48.8525630214849	NaN	-47.0166638915146	-53.402175958255	NaN	NaN	NaN	NaN	NaN	NaN	NaN	NaN	NaN	NaN	NaN	NaN	NaN	NaN	NaN	NaN	NaN	NaN	NaN	NaN	NaN	NaN	NaN	NaN	NaN	NaN	NaN	NaN	NaN	NaN	NaN
-51.4670998528366	NaN	NaN	NaN	NaN	-52.6725960012367	NaN	NaN	NaN	NaN	NaN	NaN	NaN	NaN	NaN	-49.447939757978	NaN	-47.0954937936688	-53.8896470997781	NaN	NaN	NaN	NaN	NaN	NaN	NaN	NaN	NaN	NaN	NaN	NaN	NaN	NaN	NaN	NaN	NaN	NaN	NaN	NaN	NaN	NaN	NaN	NaN	NaN	NaN	NaN	NaN	NaN	NaN	NaN
-52.9889348632215	NaN	NaN	NaN	NaN	-52.6502434017595	NaN	NaN	NaN	NaN	NaN	NaN	NaN	NaN	NaN	-49.7622697004813	NaN	-47.0658997023576	-54.4069120586053	NaN	NaN	NaN	NaN	NaN	NaN	NaN	NaN	NaN	NaN	NaN	NaN	NaN	NaN	NaN	NaN	NaN	NaN	NaN	NaN	NaN	NaN	NaN	NaN	NaN	NaN	NaN	NaN	NaN	NaN	NaN
-53.4950220680958	NaN	NaN	NaN	NaN	-53.9503388484815	NaN	NaN	NaN	NaN	NaN	NaN	NaN	NaN	NaN	-50.1412815519534	NaN	-47.0369117647059	-55.1376174574598	NaN	NaN	NaN	NaN	NaN	NaN	NaN	NaN	NaN	NaN	NaN	NaN	NaN	NaN	NaN	NaN	NaN	NaN	NaN	NaN	NaN	NaN	NaN	NaN	NaN	NaN	NaN	NaN	NaN	NaN	NaN
-54.8771805151291	NaN	NaN	NaN	NaN	-54.506452299245	NaN	NaN	NaN	NaN	NaN	NaN	NaN	NaN	NaN	-50.485724036857	NaN	-47.7909781783681	-55.5015307375372	NaN	NaN	NaN	NaN	NaN	NaN	NaN	NaN	NaN	NaN	NaN	NaN	NaN	NaN	NaN	NaN	NaN	NaN	NaN	NaN	NaN	NaN	NaN	NaN	NaN	NaN	NaN	NaN	NaN	NaN	NaN
-54.1537075525816	NaN	NaN	NaN	NaN	-54.5500654927883	NaN	NaN	NaN	NaN	NaN	NaN	NaN	NaN	NaN	-50.8957903808451	NaN	-47.9386474311244	-55.2899269343658	NaN	NaN	NaN	NaN	NaN	NaN	NaN	NaN	NaN	NaN	NaN	NaN	NaN	NaN	NaN	NaN	NaN	NaN	NaN	NaN	NaN	NaN	NaN	NaN	NaN	NaN	NaN	NaN	NaN	NaN	NaN
-54.1161907071491	NaN	NaN	NaN	NaN	-54.2245809320818	NaN	NaN	NaN	NaN	NaN	NaN	NaN	NaN	NaN	-51.101855266701	NaN	-47.9469153452685	-55.4594062842921	NaN	NaN	NaN	NaN	NaN	NaN	NaN	NaN	NaN	NaN	NaN	NaN	NaN	NaN	NaN	NaN	NaN	NaN	NaN	NaN	NaN	NaN	NaN	NaN	NaN	NaN	NaN	NaN	NaN	NaN	NaN
NaN	NaN	NaN	NaN	NaN	-54.3409017607416	NaN	NaN	NaN	NaN	NaN	NaN	NaN	NaN	NaN	-51.8646941693614	NaN	-48.5214476094423	-55.9266618799554	NaN	NaN	NaN	NaN	NaN	NaN	NaN	NaN	NaN	NaN	NaN	NaN	NaN	NaN	NaN	NaN	NaN	NaN	NaN	NaN	NaN	NaN	NaN	NaN	NaN	NaN	NaN	NaN	NaN	NaN	NaN
NaN	NaN	NaN	NaN	NaN	-55.0042309304763	NaN	NaN	NaN	NaN	NaN	NaN	NaN	NaN	NaN	-52.2558536688296	NaN	-49.1705943565243	-56.8221698231531	NaN	NaN	NaN	NaN	NaN	NaN	NaN	NaN	NaN	NaN	NaN	NaN	NaN	NaN	NaN	NaN	NaN	NaN	NaN	NaN	NaN	NaN	NaN	NaN	NaN	NaN	NaN	NaN	NaN	NaN	NaN
NaN	NaN	NaN	NaN	NaN	-55.4609496886831	NaN	NaN	NaN	NaN	NaN	NaN	NaN	NaN	NaN	-52.9031114710444	NaN	-50.1737539454806	-57.6524629489419	NaN	NaN	NaN	NaN	NaN	NaN	NaN	NaN	NaN	NaN	NaN	NaN	NaN	NaN	NaN	NaN	NaN	NaN	NaN	NaN	NaN	NaN	NaN	NaN	NaN	NaN	NaN	NaN	NaN	NaN	NaN
NaN	NaN	NaN	NaN	NaN	-54.8774998820786	NaN	NaN	NaN	NaN	NaN	NaN	NaN	NaN	NaN	-53.5191209367313	NaN	NaN	-58.0408172484922	NaN	NaN	NaN	NaN	NaN	NaN	NaN	NaN	NaN	NaN	NaN	NaN	NaN	NaN	NaN	NaN	NaN	NaN	NaN	NaN	NaN	NaN	NaN	NaN	NaN	NaN	NaN	NaN	NaN	NaN	NaN
NaN	NaN	NaN	NaN	NaN	-54.5440141316954	NaN	NaN	NaN	NaN	NaN	NaN	NaN	NaN	NaN	-54.1939889719219	NaN	NaN	-57.9666281911442	NaN	NaN	NaN	NaN	NaN	NaN	NaN	NaN	NaN	NaN	NaN	NaN	NaN	NaN	NaN	NaN	NaN	NaN	NaN	NaN	NaN	NaN	NaN	NaN	NaN	NaN	NaN	NaN	NaN	NaN	NaN
NaN	NaN	NaN	NaN	NaN	-55.0215413997904	NaN	NaN	NaN	NaN	NaN	NaN	NaN	NaN	NaN	-54.6050420128407	NaN	NaN	-58.3438217285665	NaN	NaN	NaN	NaN	NaN	NaN	NaN	NaN	NaN	NaN	NaN	NaN	NaN	NaN	NaN	NaN	NaN	NaN	NaN	NaN	NaN	NaN	NaN	NaN	NaN	NaN	NaN	NaN	NaN	NaN	NaN
NaN	NaN	NaN	NaN	NaN	-55.44782382134	NaN	NaN	NaN	NaN	NaN	NaN	NaN	NaN	NaN	-54.8486071435342	NaN	NaN	-59.1725255798686	NaN	NaN	NaN	NaN	NaN	NaN	NaN	NaN	NaN	NaN	NaN	NaN	NaN	NaN	NaN	NaN	NaN	NaN	NaN	NaN	NaN	NaN	NaN	NaN	NaN	NaN	NaN	NaN	NaN	NaN	NaN
NaN	NaN	NaN	NaN	NaN	-55.6595614637713	NaN	NaN	NaN	NaN	NaN	NaN	NaN	NaN	NaN	-54.8657293726164	NaN	NaN	-59.396996143573	NaN	NaN	NaN	NaN	NaN	NaN	NaN	NaN	NaN	NaN	NaN	NaN	NaN	NaN	NaN	NaN	NaN	NaN	NaN	NaN	NaN	NaN	NaN	NaN	NaN	NaN	NaN	NaN	NaN	NaN	NaN
NaN	NaN	NaN	NaN	NaN	-56.1978874818174	NaN	NaN	NaN	NaN	NaN	NaN	NaN	NaN	NaN	-55.7153090167796	NaN	NaN	-59.744543676315	NaN	NaN	NaN	NaN	NaN	NaN	NaN	NaN	NaN	NaN	NaN	NaN	NaN	NaN	NaN	NaN	NaN	NaN	NaN	NaN	NaN	NaN	NaN	NaN	NaN	NaN	NaN	NaN	NaN	NaN	NaN
NaN	NaN	NaN	NaN	NaN	-56.4238781979978	NaN	NaN	NaN	NaN	NaN	NaN	NaN	NaN	NaN	-56.0920021527709	NaN	NaN	-59.7324076556998	NaN	NaN	NaN	NaN	NaN	NaN	NaN	NaN	NaN	NaN	NaN	NaN	NaN	NaN	NaN	NaN	NaN	NaN	NaN	NaN	NaN	NaN	NaN	NaN	NaN	NaN	NaN	NaN	NaN	NaN	NaN
NaN	NaN	NaN	NaN	NaN	NaN	NaN	NaN	NaN	NaN	NaN	NaN	NaN	NaN	NaN	-56.5440446602336	NaN	NaN	-60.0032599169271	NaN	NaN	NaN	NaN	NaN	NaN	NaN	NaN	NaN	NaN	NaN	NaN	NaN	NaN	NaN	NaN	NaN	NaN	NaN	NaN	NaN	NaN	NaN	NaN	NaN	NaN	NaN	NaN	NaN	NaN	NaN
NaN	NaN	NaN	NaN	NaN	NaN	NaN	NaN	NaN	NaN	NaN	NaN	NaN	NaN	NaN	-56.6792753249132	NaN	NaN	-60.0367822271926	NaN	NaN	NaN	NaN	NaN	NaN	NaN	NaN	NaN	NaN	NaN	NaN	NaN	NaN	NaN	NaN	NaN	NaN	NaN	NaN	NaN	NaN	NaN	NaN	NaN	NaN	NaN	NaN	NaN	NaN	NaN
NaN	NaN	NaN	NaN	NaN	NaN	NaN	NaN	NaN	NaN	NaN	NaN	NaN	NaN	NaN	-56.8842962981835	NaN	NaN	-60.3454070019297	NaN	NaN	NaN	NaN	NaN	NaN	NaN	NaN	NaN	NaN	NaN	NaN	NaN	NaN	NaN	NaN	NaN	NaN	NaN	NaN	NaN	NaN	NaN	NaN	NaN	NaN	NaN	NaN	NaN	NaN	NaN
NaN	NaN	NaN	NaN	NaN	NaN	NaN	NaN	NaN	NaN	NaN	NaN	NaN	NaN	NaN	-57.0484200632187	NaN	NaN	-60.4489559414466	NaN	NaN	NaN	NaN	NaN	NaN	NaN	NaN	NaN	NaN	NaN	NaN	NaN	NaN	NaN	NaN	NaN	NaN	NaN	NaN	NaN	NaN	NaN	NaN	NaN	NaN	NaN	NaN	NaN	NaN	NaN
NaN	NaN	NaN	NaN	NaN	NaN	NaN	NaN	NaN	NaN	NaN	NaN	NaN	NaN	NaN	-56.764932239181	NaN	NaN	-60.1391813713933	NaN	NaN	NaN	NaN	NaN	NaN	NaN	NaN	NaN	NaN	NaN	NaN	NaN	NaN	NaN	NaN	NaN	NaN	NaN	NaN	NaN	NaN	NaN	NaN	NaN	NaN	NaN	NaN	NaN	NaN	NaN
NaN	NaN	NaN	NaN	NaN	NaN	NaN	NaN	NaN	NaN	NaN	NaN	NaN	NaN	NaN	NaN	NaN	NaN	-59.6648365590902	NaN	NaN	NaN	NaN	NaN	NaN	NaN	NaN	NaN	NaN	NaN	NaN	NaN	NaN	NaN	NaN	NaN	NaN	NaN	NaN	NaN	NaN	NaN	NaN	NaN	NaN	NaN	NaN	NaN	NaN	NaN
NaN	NaN	NaN	NaN	NaN	NaN	NaN	NaN	NaN	NaN	NaN	NaN	NaN	NaN	NaN	NaN	NaN	NaN	-59.6995061306739	NaN	NaN	NaN	NaN	NaN	NaN	NaN	NaN	NaN	NaN	NaN	NaN	NaN	NaN	NaN	NaN	NaN	NaN	NaN	NaN	NaN	NaN	NaN	NaN	NaN	NaN	NaN	NaN	NaN	NaN	NaN
NaN	NaN	NaN	NaN	NaN	NaN	NaN	NaN	NaN	NaN	NaN	NaN	NaN	NaN	NaN	NaN	NaN	NaN	-59.2608986237643	NaN	NaN	NaN	NaN	NaN	NaN	NaN	NaN	NaN	NaN	NaN	NaN	NaN	NaN	NaN	NaN	NaN	NaN	NaN	NaN	NaN	NaN	NaN	NaN	NaN	NaN	NaN	NaN	NaN	NaN	NaN
NaN	NaN	NaN	NaN	NaN	NaN	NaN	NaN	NaN	NaN	NaN	NaN	NaN	NaN	NaN	NaN	NaN	NaN	-59.1336460554371	NaN	NaN	NaN	NaN	NaN	NaN	NaN	NaN	NaN	NaN	NaN	NaN	NaN	NaN	NaN	NaN	NaN	NaN	NaN	NaN	NaN	NaN	NaN	NaN	NaN	NaN	NaN	NaN	NaN	NaN	NaN
NaN	NaN	NaN	NaN	NaN	NaN	NaN	NaN	NaN	NaN	NaN	NaN	NaN	NaN	NaN	NaN	NaN	NaN	-59.6573315241972	NaN	NaN	NaN	NaN	NaN	NaN	NaN	NaN	NaN	NaN	NaN	NaN	NaN	NaN	NaN	NaN	NaN	NaN	NaN	NaN	NaN	NaN	NaN	NaN	NaN	NaN	NaN	NaN	NaN	NaN	NaN
[truncated: 104 more columns]
