# Supplementary material for: Notch-dependent and -independent transcription are modulated by tissue movements at gastrulation
Source: eLife. 2022 May 18;11:e73656. doi: 10.7554/eLife.73656 (PMC9183233; doi:10.7554/eLife.73656)
Supplement: Source data 1. [file elife-73656-data1.zip › numerical data/2S1C_m5m8peve Fog_MSE_sorted-Gast_YMov_normF-Y.txt]

-16.6658410351054	-15.3583502848795	-17.6573762376238	-14.8281941830665	-16.2429449922094	-16.6454650671645	-21.5999477705958	-19.2964851246122	-17.4218051259081	-22.8965352656815	-16.9103598853067	NaN	NaN	NaN	NaN	NaN	NaN	NaN	NaN	NaN	NaN	NaN	NaN	NaN	NaN	NaN	NaN	NaN	NaN	NaN	NaN	NaN	NaN	NaN	NaN	NaN	NaN	NaN	NaN	NaN	NaN	NaN	NaN	NaN	NaN	NaN	NaN	NaN	NaN	NaN
-16.8616352491865	-15.5304270993817	-17.8831173594132	-15.2550201306113	-16.5302819749226	-16.907340792478	-21.8301071986075	-19.624992863174	-17.5432368173666	-23.0073929964462	-16.9836633432823	NaN	NaN	NaN	NaN	NaN	NaN	NaN	NaN	NaN	NaN	NaN	NaN	NaN	NaN	NaN	NaN	NaN	NaN	NaN	NaN	NaN	NaN	NaN	NaN	NaN	NaN	NaN	NaN	NaN	NaN	NaN	NaN	NaN	NaN	NaN	NaN	NaN	NaN	NaN
-16.9786660928644	-15.6418638125953	-18.1220321064996	-15.7137132600146	-16.6868459998259	-17.2171619614514	-22.0220123314811	-19.8928947950371	-17.6230685920161	-23.1718700256958	-17.4919299368453	NaN	NaN	NaN	NaN	NaN	NaN	NaN	NaN	NaN	NaN	NaN	NaN	NaN	NaN	NaN	NaN	-32.4534101569965	-49.7590563366473	-49.3844393762916	-46.7730605248682	-56.2541147232728	-47.5282868203181	-55.9240986640853	-49.0524882006782	-32.4435392661722	NaN	NaN	NaN	NaN	NaN	NaN	NaN	NaN	NaN	NaN	NaN	NaN	NaN	NaN
-17.221095052413	-15.6972938051863	-18.1986189012678	-15.9943512794586	-16.9112462003271	-17.4136576125726	-22.2189395970908	-20.1669513736727	-17.8100061963273	-23.5576025146739	-17.6053723596377	NaN	NaN	NaN	NaN	NaN	NaN	NaN	NaN	NaN	NaN	NaN	NaN	NaN	NaN	NaN	NaN	-32.7345491529148	-49.840029539249	-49.3941402765388	-47.0384760322819	-56.4605454128791	-47.6067783080365	-55.9756409330377	-49.2854491722501	-32.5102470189941	NaN	NaN	NaN	NaN	NaN	NaN	NaN	NaN	NaN	NaN	NaN	NaN	NaN	NaN
-17.4627219283942	-15.7082054487672	-18.3119318181818	-16.7714648510806	NaN	-17.2420620120502	-22.5685946996276	-20.5640675079455	-17.8498820970935	-23.8629922019765	-17.729270519734	NaN	NaN	NaN	NaN	NaN	NaN	NaN	NaN	NaN	NaN	NaN	NaN	NaN	NaN	NaN	NaN	-32.7484214413162	-49.7402557275186	-49.650928842782	-47.2501463155189	-56.3874625272292	-47.6977767170839	-56.1832552463418	-49.4829963321167	-32.5097959427408	NaN	NaN	NaN	NaN	NaN	NaN	NaN	NaN	NaN	NaN	NaN	NaN	NaN	NaN
-17.7442683323351	-15.901540983468	-18.5768181818182	-16.7336728245186	-17.3648147223703	-17.4944895071633	-22.8641076873762	-20.8251221403388	-18.2119954520375	-23.744488700841	-17.818115450562	NaN	NaN	NaN	NaN	NaN	NaN	NaN	NaN	NaN	NaN	NaN	NaN	NaN	NaN	NaN	NaN	-32.8666157053845	-49.8167566082948	-49.7347779240701	-47.3797552842011	-56.4642201970044	-47.7482930038296	-56.1878037651458	-49.6768447071819	-32.5215652592448	NaN	NaN	NaN	NaN	NaN	NaN	NaN	NaN	NaN	NaN	NaN	NaN	NaN	NaN
-17.906254697643	-16.1191394237495	-18.8622592592593	-17.0571932206957	-17.5538156042559	-17.8685575423357	-23.255932067312	-21.0685762844872	-18.4353509337651	-23.8829086957525	-18.1342356380411	NaN	NaN	NaN	NaN	NaN	NaN	NaN	NaN	NaN	NaN	NaN	NaN	NaN	NaN	NaN	NaN	-32.9985203599253	-49.9844955423032	-49.8719425701768	-47.5226585809582	-56.3180643674983	-48.0337642877196	-56.4313844558266	-49.8326701677815	-32.7203877979444	NaN	NaN	NaN	NaN	NaN	NaN	NaN	NaN	NaN	NaN	NaN	NaN	NaN	NaN
-18.2249414834017	-16.2624094164679	-19.2358852599914	-17.4182270424975	-17.8984941333456	-18.0650343247298	-23.4677181177939	-21.2254529294235	-18.6383281230595	-24.0234144174729	-18.3650488737782	NaN	NaN	NaN	NaN	NaN	NaN	NaN	NaN	NaN	NaN	NaN	NaN	NaN	NaN	NaN	NaN	-33.2752965081645	-50.3266599682539	-50.181063559322	-47.7352730680753	-56.5230403734046	-48.566406671224	-56.5717971582557	-50.1912552026287	-33.0686387535067	NaN	NaN	NaN	NaN	NaN	NaN	NaN	NaN	NaN	NaN	NaN	NaN	NaN	NaN
-18.3032197215873	-16.4203708538599	-19.4364097598761	-17.7239048273569	-18.0313254152526	-18.209171486595	-23.6666750743965	-21.2779370787006	-19.0284075943171	-24.109095112794	-18.5291788026069	NaN	NaN	NaN	NaN	NaN	NaN	NaN	NaN	NaN	NaN	NaN	NaN	NaN	NaN	NaN	NaN	-33.6796340418816	-50.6201697808368	-50.4546061509021	-48.003044602802	-56.8621397073631	-48.9583509343526	-56.859046027034	-50.6159797179238	-33.541944925849	NaN	NaN	NaN	NaN	NaN	NaN	NaN	NaN	NaN	NaN	NaN	NaN	NaN	NaN
-18.2897050661782	-16.4205347507303	-19.6217164766024	-17.8588762275598	-18.0414449024652	-18.2104699383278	-23.8674430500244	-21.2609822043472	-18.600297194401	-24.1325713622231	-18.4557290774835	NaN	NaN	NaN	NaN	NaN	NaN	NaN	NaN	NaN	NaN	NaN	NaN	NaN	NaN	NaN	NaN	-34.1581221570918	-51.2756827444041	-50.8354412627153	-48.492476166529	-57.3084098390203	-49.5187991739036	-57.309550717851	-51.0842573702532	-34.1434156315169	NaN	NaN	NaN	NaN	NaN	NaN	NaN	NaN	NaN	NaN	NaN	NaN	NaN	NaN
-18.0245852870217	-16.1701784336672	-19.7837336914812	-17.6607277521624	-17.9164418381612	-18.0027426990152	-23.9308221632813	-21.0991960846211	-18.5985581533403	-23.8577074852181	-18.1876119393164	NaN	NaN	NaN	NaN	NaN	NaN	NaN	NaN	NaN	NaN	NaN	NaN	NaN	NaN	NaN	NaN	-34.8387618601401	-51.8018952879581	-51.5540012179235	-48.94554458256	-57.9226516690856	-50.0859731642055	-57.9233695564458	-51.7602433337435	-34.7821389300525	NaN	NaN	NaN	NaN	NaN	NaN	NaN	NaN	NaN	NaN	NaN	NaN	NaN	NaN
-17.6801565712513	-16.3160760094007	-19.6342006090598	-17.5497267959706	-17.9595632269505	-17.6156309648772	-23.3980573402988	-21.0410097971637	-18.4263782813725	-23.7743672019765	-17.9236938995067	NaN	NaN	NaN	NaN	NaN	NaN	NaN	NaN	NaN	NaN	NaN	NaN	NaN	NaN	NaN	NaN	-35.105295298087	-52.4281659972164	-52.0327270516499	-49.4278995403033	-58.4404649220977	-50.7634030958923	-58.3869867141242	-52.3732692897629	-35.4124837712984	NaN	NaN	NaN	NaN	NaN	NaN	NaN	NaN	NaN	NaN	NaN	NaN	NaN	NaN
-17.668151324565	-15.7448845837125	-19.4146052631579	-17.400059401172	-17.920941932245	-17.221175647823	-23.2798831312482	-20.8187157321945	-18.3277779294068	-23.6414094416622	-17.4069819569438	NaN	NaN	NaN	NaN	NaN	NaN	NaN	NaN	NaN	NaN	NaN	NaN	NaN	NaN	NaN	NaN	-35.4270862065356	-53.2179915446426	-52.2255278363474	-49.6320264873146	-58.7619127173898	-51.2148993969906	-58.7175483106989	-52.636057489186	-35.8836058220379	NaN	NaN	NaN	NaN	NaN	NaN	NaN	NaN	NaN	NaN	NaN	NaN	NaN	NaN
-17.6000397022332	-15.7045202651274	-19.61240625	-17.6910909244491	-17.2451374186578	-17.0251640095601	-23.2156462273007	-20.7961468087627	-18.2840650138168	-23.583443742732	-17.6289373894685	NaN	NaN	NaN	NaN	NaN	NaN	NaN	NaN	NaN	NaN	NaN	NaN	NaN	NaN	NaN	NaN	-36.1087613476885	-53.7051925852554	-52.8125134822804	-49.9447542274577	-58.5488100849272	-51.7430470370728	-59.1590753195849	-52.8620940507371	-36.3690691208886	NaN	NaN	NaN	NaN	NaN	NaN	NaN	NaN	NaN	NaN	NaN	NaN	NaN	NaN
-17.6582165831734	-15.5908456348126	-19.7430092414324	-17.78740705711	NaN	-17.2508325621727	-23.3033222706122	-20.8621785402238	-18.4239784469483	-23.7625300523516	-17.8270868714663	NaN	NaN	NaN	NaN	NaN	NaN	NaN	NaN	NaN	NaN	NaN	NaN	NaN	NaN	NaN	NaN	-36.4909921059349	-54.7346765379581	-52.9190898846015	-50.111169160976	-58.926075651955	-52.1529071484621	-59.4310928023707	-53.1285791894852	-36.5959975452947	NaN	NaN	NaN	NaN	NaN	NaN	NaN	NaN	NaN	NaN	NaN	NaN	NaN	NaN
-17.8402407780443	-15.7489797364708	-19.9266371681416	-18.0296287791624	-18.3098071093206	-17.3993596803812	-23.8528840700998	-20.9982923672134	-18.4874463432922	-23.9526872711807	-17.9381945484538	NaN	NaN	NaN	NaN	NaN	NaN	NaN	NaN	NaN	NaN	NaN	NaN	NaN	NaN	NaN	NaN	-36.4179517820124	-54.5502827634963	-53.5875013369499	-50.2638803004152	-59.4461747460087	-52.1738440855262	-59.5034365519098	-53.1271991237678	-36.6248866107421	NaN	NaN	NaN	NaN	NaN	NaN	NaN	NaN	NaN	NaN	NaN	NaN	NaN	NaN
-18.1844209346054	-15.897122715364	-20.0874215246637	-18.4116661138419	-18.5196654530391	-17.8890664722915	-23.8645756226452	-21.1672386152639	-18.8510141339111	-24.1453252172437	-18.3092836782039	NaN	NaN	NaN	NaN	NaN	NaN	NaN	NaN	NaN	NaN	NaN	NaN	NaN	NaN	NaN	NaN	-36.932566069344	-54.7381972417769	-53.8753721449753	-50.3108189896784	-59.9167730439514	-52.2476162191659	-59.6753900964651	-53.1046479908461	-36.9112001551175	NaN	NaN	NaN	NaN	NaN	NaN	NaN	NaN	NaN	NaN	NaN	NaN	NaN	NaN
-18.342551175828	-16.3770751126604	-20.3450077821012	-18.6901637369012	-18.8425397912665	-18.321020269459	-23.8639949102816	-21.3297661691626	-18.8469291865784	-24.4313598610304	-18.7003587593237	NaN	NaN	NaN	NaN	NaN	NaN	NaN	NaN	NaN	NaN	NaN	NaN	NaN	NaN	NaN	NaN	-37.0459779479441	-55.0975664678421	-53.9800108766059	-50.5868008310141	-60.4758525424481	-52.6113190868512	-59.9079547165152	-52.8413729221973	-37.1487796616058	NaN	NaN	NaN	NaN	NaN	NaN	NaN	NaN	NaN	NaN	NaN	NaN	NaN	NaN
-18.6969677150126	-16.6086118760589	-20.6602819807428	-19.1241903166961	-19.0464796994596	-18.8302523005794	-24.4943039449002	-21.5585106108338	-19.2152453948268	-24.588341894179	-18.9393362728432	NaN	NaN	NaN	NaN	NaN	NaN	NaN	NaN	NaN	NaN	NaN	NaN	NaN	NaN	NaN	NaN	-37.1713792200289	-55.508770800954	-54.6734021186441	-50.8031651950871	-61.0997736203051	-52.9575400619354	-60.1761275950669	-53.3264940323563	-37.5520721198447	NaN	NaN	NaN	NaN	NaN	NaN	NaN	NaN	NaN	NaN	NaN	NaN	NaN	NaN
-19.0702213638434	-17.109267062162	-20.9852283105023	-19.2740373945591	-19.3649157782323	-19.217616913355	-24.8672727611894	-21.6985515059739	-19.6800390074931	-25.0665376308704	-19.2190206923111	NaN	NaN	NaN	NaN	NaN	NaN	NaN	NaN	NaN	NaN	NaN	NaN	NaN	NaN	NaN	NaN	-37.7287263414477	-56.0088520985894	-55.1970234298654	-51.0916344245871	-61.4854362844702	-52.9689582262361	-60.4792755822708	-53.5891525047978	-38.2458853757991	NaN	NaN	NaN	NaN	NaN	NaN	NaN	NaN	NaN	NaN	NaN	NaN	NaN	NaN
-19.0615119056704	-17.3177532223785	-20.935	-19.2886800233594	-19.3264524034152	-19.5407976726302	-25.3168321407084	-21.6692352794776	-19.4455665338446	-25.3975501288058	-19.3921781566482	NaN	NaN	NaN	NaN	NaN	NaN	NaN	NaN	NaN	NaN	NaN	NaN	NaN	NaN	NaN	NaN	-38.2957515277212	-56.2483122441777	-55.512828404165	-51.5745667588635	-62.3324618493613	-53.3587654033532	-60.6340882185468	-53.5964863238011	-38.5269430309467	NaN	NaN	NaN	NaN	NaN	NaN	NaN	NaN	NaN	NaN	NaN	NaN	NaN	NaN
-19.3481607316851	-17.5180008483563	-21.3868066743383	-19.1692385548264	-19.4562531912739	-19.7397676106023	-25.7212522629735	-21.6674266273674	-19.7942797915953	-25.7095374722468	-19.3197083315409	NaN	NaN	NaN	NaN	NaN	NaN	NaN	NaN	NaN	NaN	NaN	NaN	NaN	NaN	NaN	NaN	-38.5737759830347	-56.6281722962684	-55.5941114936441	-51.8181380818494	-62.292985002419	-53.9017837033407	-60.6761356197942	-53.8891591230074	-39.2189792786747	NaN	NaN	NaN	NaN	NaN	NaN	NaN	NaN	NaN	NaN	NaN	NaN	NaN	NaN
-19.6045659883851	-17.7583318022823	-21.558375	-19.3212518509872	-19.4349178187174	-20.117539119583	-25.9810405759162	-21.8780029536567	-19.8913216616554	-25.8050549954038	-19.4918352980116	NaN	NaN	NaN	NaN	NaN	NaN	NaN	NaN	NaN	NaN	NaN	NaN	NaN	NaN	NaN	NaN	-38.9959630661827	-56.7873382587804	-55.8890374392853	-51.8844830633284	-62.7722414611461	-53.7972754515118	-60.5583953533568	-54.0480191253202	-39.351945395337	-38.8289534235958	NaN	NaN	NaN	NaN	NaN	NaN	NaN	NaN	NaN	NaN	NaN	NaN	NaN
-19.7261195527923	-18.085666833011	-21.7200875145858	-18.8592110115412	-19.2337871518325	-20.3403867640739	-25.9884409707475	-22.1740636491967	-20.0422219405201	-26.0529638092221	-19.4078645239081	NaN	NaN	NaN	NaN	NaN	NaN	NaN	NaN	NaN	NaN	NaN	NaN	NaN	NaN	NaN	NaN	-38.0928568232246	-56.5453318204658	NaN	-51.6894631922499	NaN	-53.5493542947907	-60.4737097220113	-53.7667408244253	-39.2777439726951	-38.8049954118638	-41.7849283667622	NaN	NaN	NaN	NaN	NaN	NaN	NaN	NaN	NaN	NaN	NaN	NaN
-19.6049734853765	-18.364616412843	-21.7470415224914	-18.6455364428607	-19.262084095064	-20.6824218188737	-26.6950925466727	-22.6408532987663	-20.0878013862797	-26.3317784445801	-19.6431027463878	NaN	NaN	NaN	NaN	NaN	NaN	NaN	NaN	NaN	NaN	NaN	NaN	NaN	NaN	NaN	NaN	NaN	NaN	-58.3365586174731	NaN	-58.961981766173	-52.779991392894	-59.6403848771062	NaN	NaN	-38.1281810658722	-40.4846192893401	-54.3943950891259	NaN	NaN	NaN	NaN	NaN	NaN	NaN	NaN	NaN	NaN	NaN
-19.8553993356822	-18.5706584744278	-21.9834210526316	-18.7787200182319	-19.4856786737322	-20.9139019876325	-26.8263337857928	-22.7493157740452	-19.7667451659139	-26.6507114316525	-19.7047528703966	NaN	NaN	NaN	NaN	NaN	NaN	NaN	NaN	NaN	NaN	NaN	NaN	NaN	NaN	NaN	NaN	-39.5428313719276	-56.4086807864475	-58.3298962269243	-48.2728834655698	-57.2030700364326	-51.7760402684341	NaN	-55.7727020925808	-33.6616388130408	NaN	-38.6111239193084	NaN	-55.5591075051447	NaN	NaN	NaN	NaN	NaN	NaN	NaN	NaN	NaN	NaN
-19.9661542771793	-18.6441292045172	-21.7236649874055	-18.7753196689861	-19.4329999829145	-21.1300291510077	-26.7738977187734	-22.6858031674208	-20.0253107154734	-26.791673484699	-20.0104103502256	-25.9818421795013	NaN	NaN	NaN	NaN	NaN	NaN	NaN	NaN	NaN	NaN	NaN	NaN	NaN	NaN	NaN	-41.0985088844584	-54.5203705354829	-56.8717279473734	-49.3344232868405	-54.2537862844702	-52.6258211574197	-52.8840860080332	-53.9793023770759	-34.6947791171906	-37.4001021854651	-40.4128362183755	-50.5799382089885	-53.764396448241	-35.8751595823853	-35.4675626972983	-47.7558850881126	-46.3953886459572	NaN	NaN	NaN	NaN	NaN	NaN
-20.0765196986952	-18.8082365722469	-21.6491707317073	-18.852858491235	-19.6741295496094	-21.4207651035838	NaN	-22.8398563256344	-20.2045683119643	-26.8082834915693	-20.0395971278418	-24.3191816169618	-21.7540828282885	NaN	NaN	NaN	NaN	NaN	NaN	NaN	NaN	NaN	NaN	NaN	NaN	NaN	NaN	-43.1765329042394	NaN	-55.002905554663	-46.4079729825809	-51.0223022714953	-50.8704790296794	-49.8703444818998	-51.8982351560087	-35.0806737707951	-35.2812512413108	-43.5774545454545	-48.1716594729477	-51.4917307845919	NaN	-37.9725495600596	NaN	-46.2979229053059	-34.1767869225385	-39.666715580492	NaN	NaN	NaN	NaN
-19.980464467646	-19.1731734607438	-21.7540728476821	-18.9497486846216	-19.5674616532856	-21.4304729735863	-23.7176716168084	-22.8332652274703	-20.0629627954439	-26.4807708164344	-20.4873738120756	-23.1709321938109	-22.0455354369431	NaN	NaN	NaN	NaN	NaN	NaN	NaN	NaN	NaN	NaN	NaN	NaN	NaN	NaN	-45.017964664155	NaN	-52.8039800934725	-43.7082169364913	-48.1405801508924	NaN	-47.0326871290445	-49.3754146431881	-37.207344527755	-36.8953635040649	NaN	-45.6656615913746	-48.9149354060574	-32.7833438183283	-37.8603152483187	-47.440409874627	-43.534724620356	NaN	-36.9071780831936	-33.1273525298231	-34.8247183157659	-42.442819940869	-44.8994996331621
NaN	NaN	-21.8491582150101	-18.8424742618531	-18.8757468857617	NaN	-23.2303664921466	NaN	-19.7533018359778	NaN	NaN	-22.4095036820528	-22.1093840497831	-22.3946495833351	-22.2917144041069	-25.4495455615963	-21.7729918032787	NaN	NaN	NaN	NaN	NaN	NaN	NaN	NaN	NaN	NaN	-43.6334930157414	NaN	-50.1726255773371	-41.3871683848797	-45.2912173833713	NaN	-44.5227193598095	-46.5879915662651	-39.312927295775	-36.4391954665499	NaN	-43.218559152804	-46.5239820286404	-29.6560057767691	NaN	-45.3374252289577	-40.6775292253329	-36.0043629150943	-34.2615405301902	-31.5470304144385	-34.9576530434976	-39.3722193041242	NaN
-23.1498103221057	-21.5536109215375	NaN	NaN	NaN	-22.0851118624552	-22.2893360304617	-26.5047837643345	-19.5316420219872	-22.6578200555745	-22.806289070046	-21.6124431112147	-21.8077034797306	-20.7774770579373	-23.5774810686143	-24.1903197360081	-21.2504566283723	-20.8052263676822	-22.5257186882749	-20.5752531185047	-24.2777096588647	NaN	NaN	NaN	NaN	NaN	NaN	-39.7988905453301	NaN	-47.5490998357933	-39.5160947918061	-42.673095065312	-42.8595427590264	-42.2948871383863	-43.8753560823941	-36.6335521072637	NaN	-39.5619928825623	-40.8052035089533	-44.1436317623327	-31.1895180533478	-37.5282328750468	-43.392323177375	-38.2999501768601	-37.1710420424186	-32.0874544967482	-34.0979679144385	-32.567196413388	-37.0481667493797	-39.8651751518782
-23.0128719772807	-21.7170961796575	-19.4399405548217	-20.3962213444918	-21.3182379412178	-21.2647570027738	-21.3582203279823	-26.5562980694136	NaN	-21.4037016390626	-22.950346983963	-21.4855755213875	-20.7796821955735	-19.6136806899409	-24.206999151557	-22.6740960605481	-20.8197361505602	-19.722293451044	-21.7066652181156	-19.1235926113045	-24.4619570815451	NaN	NaN	NaN	NaN	NaN	NaN	-36.5881515803482	-39.829097211035	-44.7166093000695	-37.6824644931708	-40.5582015180282	-40.4925433943055	-40.3978212684739	-41.0300228887709	-34.3491766234412	-34.2318750020043	-37.8202971428571	-38.3822189399777	-41.5422511995918	NaN	-35.1799674449714	-42.0169129773021	-35.9763587439816	-34.4014111099708	-30.7107256055547	-31.5541662615459	-30.2589411790909	-34.535241382976	-37.6240262114288
-22.3384778313591	-21.3683138918346	-18.2689663093415	-19.3839295384717	-20.696084095064	-19.7612349938093	-19.9904182506666	-26.5186392398019	-15.8258725217106	-20.4390490201583	-21.9400272388539	-20.9684021498771	-19.3893269137914	-19.1130524715347	-26.1182810279039	-20.9491382528206	-19.3339434933991	-18.2655793844528	-20.1992776944861	-18.0788401493229	-24.4450424473987	NaN	NaN	NaN	NaN	NaN	NaN	-34.3354096371922	-38.3719402317783	-42.3379067407074	-36.6464724141838	-39.1869282648303	-38.9410088619291	-39.0390572315158	-39.1371180722892	-32.9517697186361	-32.0865611281775	-36.3101516919487	-36.8261887622817	-39.9654587488053	-29.8642873419164	-33.6758040953639	-40.9141269530956	-34.4949232236865	-32.5810512214315	-29.4449421814772	-30.0043949757493	-29.0951147176209	-32.8269975186104	-36.1592248875562
-21.1185201099028	-19.8795077582092	-16.9420791366906	-18.2362263408486	-19.7915820597858	-18.2435055998557	-18.7397905759162	-26.0091444154161	-14.6907913023839	-19.8463855265839	-20.2742326309099	-20.6178807879264	-17.9911996296808	-19.0385014288507	NaN	-19.2533212549405	-17.9820322155633	-16.6203804762848	-18.8271631663843	-17.0121068927647	-23.9265734143648	-16.3971550684931	NaN	NaN	NaN	NaN	NaN	-34.2976187663427	-38.6696231926254	-42.127958000997	-37.416447664159	-39.5380502455981	-39.0587647022367	-39.3668302391645	-39.4867915662651	-33.6293400624866	-31.8621977168304	-37.205549132948	-37.1794934497817	-39.9505775209518	-29.7964201732908	-33.9840486133377	-41.7703929085157	-35.0383184726988	-32.7572735592462	-29.8846495209569	-30.7199735376812	-29.9354317075056	-32.7833847269077	-36.3461153746435
-19.6225051659822	-18.0059546425048	-15.7417012987013	-16.6051406227444	-18.773971850166	-16.3451951259409	-17.8239865093728	-24.6964658970384	-14.0105048746518	-18.7686855954573	-18.6348718702245	-19.9115002646656	-16.509152393205	-18.6754656966917	-21.2419617768595	-17.6490272302306	-16.1905548267249	-15.3041478360009	-17.4148533830816	-16.2925802678999	-22.3708878294675	NaN	-16.3711555028201	-16.0964279986707	NaN	NaN	NaN	-34.9231309331763	-39.2150426233813	-42.5532570658736	-38.8781428927855	-40.9974125799016	-39.314599571212	-40.6063129867981	-40.237088369107	-34.5877448237485	-32.5020316405849	-38.1772910662824	-37.8784844326491	-40.7221881533101	-30.5807133934767	-34.9155386089744	-42.7014407751762	-36.0741454793117	-33.5665072394732	-30.6655828670516	-31.5494423377083	-31.1700164994712	-33.7390450998951	-36.9251670572481
-18.5660039901187	-16.1085741955222	-14.7895278450363	-15.5408993105935	-17.8980185212935	-14.3814656555668	-17.177366333492	-23.6484379908246	-13.523456221041	-17.5652029837184	-16.6220157452184	-20.0383085035434	-15.855503111149	-18.2769386493154	-19.3425488980716	-15.9318192317447	-14.5574316939891	-14.4387643775899	-15.9132441276829	-15.7360613891814	-20.6486815397494	-14.4870731232044	-14.6903737036533	-15.3424907396872	NaN	NaN	NaN	-36.2737616590533	-40.412741196566	-43.6968920301073	-40.3644991140464	-42.5155040416691	-40.2946820467385	-42.4822082988393	-41.4115097480832	-35.7165092491597	-33.4560637760033	-39.7038981390793	-39.0732392124935	-42.2978315699457	-31.7767929389313	-36.1505205402895	-43.8983752289577	-38.1204426702943	-34.7693762082528	-31.9805922722213	-32.6018275635613	-32.1951572356646	-34.4896782181925	-37.8741379310345
-17.1305056868439	-14.6123688020774	-14.1920050251256	-14.220117521934	-16.3985573093497	-13.0647765231307	-16.4320231340558	-22.5678846524283	-13.138205835218	-16.5751744368626	-15.9626952334757	-19.7939638723652	-15.1002290963707	-18.3003593185338	-18.2054380165289	-14.9719488096644	-13.6282205372471	-13.9582957523001	-14.776970615276	-15.1117546760863	-19.2954224627896	-13.8009708453856	-13.4586920787124	-14.2822349009821	NaN	NaN	NaN	-37.7347107713415	-41.8750168231394	-44.6747807331019	-42.0493522929257	-43.9994624543269	-41.4855814687038	-44.3025879766736	-43.0124201376936	-37.0519165489032	-34.9125670307845	-41.0949019607843	-40.3774507486893	-43.8035783452078	-33.4295666863217	-37.5185787873615	-44.7749542612158	-40.0426099706745	-36.2403219225385	-32.8322354626717	-33.5799104317824	-33.4648221249629	-35.8599289115418	-38.5728559837728
-16.3102503824059	-13.9874401825415	-13.7849164345404	-13.6407069442002	-15.6284754774697	-12.2797066840888	-17.015187011073	-22.1221299873054	-12.9300647338067	-16.4340707417995	-15.1497016574586	-20.1055619584896	-15.4717612280321	-18.3075391697385	-17.197382231405	-14.5955125322042	-12.9472317579686	-13.8362954614739	-14.9476414730285	-15.2051820504236	-18.9213601142665	-13.7591411127192	-12.8371974355416	-14.6099894895622	NaN	NaN	NaN	-38.6140902462819	-42.8164393899772	-45.2419691558726	-43.673687060003	-45.8754303576102	-42.4689469521799	-45.6538231604226	-44.4249332840565	-38.0417169931808	-36.3536359343868	-42.1332574031891	-41.4692761480309	-44.8560644510144	-34.432834605598	-38.5331012652678	-45.646121223023	-41.5595886940787	-37.409537164318	-34.1928563054387	-34.5753358107496	-34.8223089843046	-36.6263934024824	-39.304499071478
-15.9661454967572	-13.283681037936	-13.7840797546012	-13.8304061983976	-15.188533434271	-12.3042114777015	-16.7777614732485	-21.4855125876077	-13.0107678616648	-16.4408969786515	-15.2697227842191	-20.767184981915	-16.2159468519096	-18.3382173966259	-16.3951892262236	-14.9399433330516	-13.254520895867	-14.1678031271829	-15.5321458434735	-14.8342113574756	-18.6925777712002	-14.1134864970646	-12.8044988523857	-14.4726616378581	NaN	NaN	NaN	-39.3017185606882	-43.4612851184666	-45.8688554501717	-44.8056207658321	-47.054883867228	-42.8322687926475	-46.9569786369712	-45.470216412261	-38.8289193786214	-37.2027028808809	-42.8503376018626	-42.1083660612466	-46.2387493166976	-35.4495606090884	-39.4297135402442	-46.1269559396176	-42.3177712609971	-38.5001709315475	-34.9312451242467	-35.4527145535285	-35.6507456393942	-37.3419751252734	-39.9085493363298
-15.7160265553652	-13.2178010713217	-13.8555258833196	-14.3652006130109	-15.1710367977667	-12.768447692995	-17.8852489342146	-21.6681368101946	-12.9008292848151	-16.506405663515	-15.4972871837743	-21.2209117693275	-16.7469982597865	-18.588856649774	-16.2839628950205	-15.2973289368212	-13.7829983606557	-14.4980268290791	-15.9118268935708	-15.6169647426979	-18.9811095205695	-14.3329194384859	-12.9681223635699	-15.1115702197468	-21.3840753889527	NaN	NaN	-40.0323264722246	-44.0399595081416	-46.1461320206049	-45.7134662422735	-48.0610470179228	-43.333967339593	-47.6926433121019	-46.3166469060709	-39.4801649344594	-37.7990634188134	-43.2578823529412	-42.6367604034953	-46.8838642642555	-36.2855461772733	-39.6586944856068	-46.5810235048198	-43.1775438913793	-38.905707377084	-35.3372354973053	-35.910381707542	-36.093175259185	-37.6847434935657	-40.3666917771883
-16.1626841281602	-13.3718044578723	-14.9998252911814	-15.1683220933005	-15.4301138348409	-13.3014353244521	-18.3327673201023	-21.7234893681229	-13.6394510771835	-16.6510135434399	-16.4414333831556	-21.357297550609	-17.4926445204154	-18.8441653056501	-16.3989861639892	-15.8349173485089	-14.9588052572075	-15.0069010017565	-16.7252271101733	-16.3006666523393	-18.81427295584	-15.3538927042759	-13.8263982964696	-15.8965364600487	-21.7695673526369	NaN	NaN	-40.2301896548115	-43.9635022243743	-46.2721437150613	-46.1101452119742	-48.5846516690856	-43.5515804859028	-48.3798912583304	-46.5042120902825	-39.7012375005221	-38.295036138336	-43.5882089552239	-42.8059906312924	-47.0191289274435	-36.7441536386249	-39.8501140223059	-46.8877570471395	-43.708448896849	-39.2525661351764	-35.677490398894	-36.1901306553379	-36.5485419865248	-37.745889020122	-40.4394512357555
-16.8940347394541	-14.0012261149683	-15.7027187244481	-16.5215153775615	-16.5543557578275	-14.5298898756812	-19.259746907794	-21.8326940953372	-14.3504678297746	-17.331507392604	-16.9794940951094	-22.1964191139754	-18.4128124462663	-19.12031700827	-16.8220840386339	-16.7221609798706	-15.9620289269862	-16.126439712661	-17.7969122760392	-17.0793884034879	-19.125829996557	-16.7107714220843	-14.7423924810961	-17.0202165694131	-22.4891906718718	NaN	NaN	-40.5814109199117	-44.2191281646704	-46.4425313856025	-46.4206219367923	-48.8480542949062	-43.8360078981828	-48.438466112805	-46.6645136657126	-39.8506378872715	-38.4597143992056	-43.816	-42.8625265989529	-47.0422238675958	-37.0921306173067	-40.1381131455149	-46.9368513406433	-44.0296769207276	-39.7524662703646	-35.850481132883	-36.328647526089	-36.6261561657099	-38.0520524636654	-40.8200187544364
-17.6874658244981	-14.7189846235419	-16.5328646616541	-17.5305084230453	-16.9302883784248	-16.1713834537976	-20.4594128139775	-22.3367541855946	-15.0815333314891	-17.8527680540292	-18.021991812899	-23.2656385135135	-19.3887294293587	-19.7954407839682	-17.3156786998064	-18.6027807717044	-17.3573084198273	-17.4086860507385	-18.5380062356596	-18.1766812369937	-19.4031168448587	-17.8239083570838	-15.8833730084405	-18.215215935086	-23.5411620162307	-17.4632446297913	NaN	-40.933926352896	-44.1904695453838	-46.649639023406	-46.518090595369	-48.9448843474724	-43.9275632868856	-48.6745370539533	-46.6361404690864	-40.1201326064719	-38.7655377066418	-44.0516587677725	-42.8367523783531	-47.2024267583881	-37.3946630101252	-40.4951974052782	-47.177183072095	-44.2804445735036	-40.0461937696723	-36.0449839787604	-36.7324449018862	-36.6747197860144	-38.347382133995	-41.0102657265616
-18.3837236706085	-15.8533768288975	-17.5565584415584	-18.7745688878017	-17.6734656740114	-17.7291694950434	-21.2694334330591	-22.4804430032883	-15.6200052759359	-18.8116405802411	-18.76286172085	-24.2965941085402	-20.4349422757979	-20.5655372981105	-17.8820363847596	-20.0142517213942	-18.4956793234566	-18.860585151811	-19.5535480790506	-19.1308704154538	-20.0349136032842	-18.7500864544842	-16.7397038255862	-19.4178886209388	NaN	-18.1284181945891	NaN	-41.2734631717303	-44.364878145101	-46.8687521186441	-46.6213903484032	-49.002766240832	-44.2594942506587	-48.8697908573894	-46.6933575456465	-40.5080517796494	-39.0712557785159	-44.1713043478261	-42.96795653703	-47.5062803192087	-37.8224050410169	-40.8032312930948	-47.496524765518	-44.3965573390955	-40.323078152905	-36.2963323052307	-36.9914192418721	-36.8916501949006	-38.755261530173	-41.2041604489465
-19.586924578035	-16.823892839203	-18.2684890510949	-19.461339561192	-18.5268892898692	-19.1677008894468	-21.9355980799945	-23.1219027902423	-16.6882939761493	-20.0513545969345	-19.6649526534745	-25.2140448415735	-21.485079488833	-21.3719339374633	-18.9261322314049	-21.0249446565421	-19.4988241412802	-19.8307593626061	-20.384199555234	-19.7142979834142	-20.9337465552293	-19.9228893450205	-17.8347253482387	-20.2733448811014	-25.6697299721898	-18.9751540436457	NaN	-41.4346556123626	-44.4227716924525	-47.0181144978063	-46.7428704213213	-49.0325597771937	-44.2627083169528	-48.8929283799752	-46.6905401407107	-40.6037621188356	-39.2860340498606	-44.3075	-42.8619479952362	-47.5197325234003	-38.0133937453829	-41.0196629330221	-47.5888578149848	-44.4316889180429	-40.398026959733	-36.3673733399987	-37.1900915435512	-37.0977626585776	-38.9135509651639	-41.5461295364909
-20.3534308939114	-17.953669824038	-19.257962962963	-20.3586609049314	-19.2025874507687	-20.347634023712	-22.8271280372165	-23.6138445378151	-17.2945686909955	-20.7981787843583	-20.9112016574586	-25.8839686106009	-22.3395863435945	-21.8534445590211	-19.6341889689936	-22.1038541208239	-20.3135168348517	-21.0726679920477	-21.2603767793209	-20.2267821079232	-21.9460715541534	-20.6977546694141	-18.9545910628303	-21.0625845877028	-26.3886032116264	NaN	NaN	-41.7874028323637	-44.5515906966927	-47.308748086386	-46.8838782947896	-49.0601922096262	-44.3403155346379	-49.0493376091841	-46.8997829216546	-40.9196031265515	-39.5367389981361	-44.3978426966292	-42.9197639415849	-47.5900123291343	-38.1377164716627	-41.2692010038276	-47.6530551051187	-44.6027714346142	-40.6638737869453	-36.454347411748	-37.2083099667524	-37.4386193236047	-39.285452613254	-41.7498153503893
-20.9333226225673	-18.7566097117703	-19.8501342281879	-21.257448152019	-20.1010671459114	-20.9101524500231	-23.3822725036271	-23.8932091128747	-17.9430724422194	-21.4739995420291	-21.2833906918285	-26.4046644759128	-23.0521516303128	-22.3072436853371	-20.3399402178111	-22.6656813743697	-20.9622389975018	-21.9526821138482	-21.9250045885241	-20.68936678345	-22.4884759732327	-21.426509508395	-19.662995997332	-21.6999048811014	-26.9710880802206	-20.1286887480159	NaN	-41.8079695190322	-44.6254144976178	-47.3887486389867	-47.0562488446498	-49.1448337710627	-44.545555845928	-49.1911305972164	-47.2422415662651	-40.9625271187832	-39.607871769301	-44.5805274725275	-43.2292192562333	-47.8266083039971	-38.4402061554918	-41.4225241441721	-47.7883159696984	-44.773396368124	-40.7358244992256	-36.4981441519206	-37.6472636890864	-37.6228135735919	-39.4949597318358	-41.9519130789635
-21.7590663776679	-19.5888808209684	-20.3903299492386	-21.6296404967681	-20.6429348039881	-21.4411094434365	-23.7626512519261	-24.1825570884224	-18.2585068746518	-21.9388970527228	-21.7555437627217	-26.705168877886	-23.6088584960491	-22.5902460212402	-20.8259809156155	-23.3483628615995	-21.3178926595772	-22.5969407193204	-22.7042402530886	-21.107588502419	-23.1032915916951	-21.9114237966727	-20.4321449105128	-22.3278709827963	-27.3469578696953	-20.5719228098234	NaN	-42.0145834491038	-44.9259774797389	-47.714220307662	-47.0804705655651	-49.2738425404549	-44.9741405048484	-49.316262248255	-47.4184003808547	-41.2865793945831	-40.045354356241	-44.9620681551116	-43.3306158987612	-47.9255720639886	-38.8417322953669	-41.7206630571888	-48.0840830009784	-44.9511440020881	-41.1317704418083	-36.8129118703287	-37.8520985677048	-37.9981561657099	-39.81500812869	-42.2842728283952
-21.9886015957642	-19.7909225874867	-20.6750871839581	-22.2425469258872	-21.2297898743985	-21.8924146365638	-24.1068034514527	-24.4980869620575	-18.4163218037857	-22.1380805233087	-22.2246391574586	-27.0241405985844	-23.9240385935238	-22.6605104151886	-21.1770378917823	-23.8004651788006	-21.8118258147659	-23.3780911726407	-23.2560153256705	-21.4009318751173	-23.5004108630577	-22.2228946949787	-20.6821212143648	-22.7971529629428	-27.8633913682029	-20.7854616007635	NaN	-42.2293573290389	-45.1343551810062	-47.8884206871088	-47.3551479834319	-49.4544664839004	-45.1218277694198	-49.4171379084147	-47.5672718179591	-41.4200050205036	-40.17095884365	-45.2011363636364	-43.5274641864113	-48.0079728409018	-38.9870568278202	-42.0560685850743	-48.1568855737853	-45.1743206359332	-41.1834789957092	-37.0214408552173	-37.9868522542543	-38.1948637561871	-39.9356183118797	-42.4763891873159
-22.1772028120978	-20.2673979884207	-20.8315161290323	-22.3369218685262	-21.6486952524328	-22.4899578306137	-24.2626305070694	-24.6438364143383	-18.3224329862398	-22.1443866717363	-22.6235169608886	-27.2203270381037	-24.2361273394488	-22.7564865537665	-21.2198270365998	-24.3885415433269	-22.2568751772647	-23.7016065959165	-23.4832343817936	-21.6512656276537	-23.7238623184528	-22.4721789121414	-21.0380237530814	-23.1097703519534	-28.0556345522123	-21.0055366293977	NaN	-42.4424679713629	-45.3344455062987	-45.7072251705921	-47.4642571620992	-49.6697547618691	-45.4708259131482	-49.6156375608438	-47.8043406228688	-41.6833961193218	-40.3846174919891	-45.2717765363128	-43.7803957895578	-48.24100995007	-39.3548058699658	-42.2070251539791	-48.3110941156376	-45.4317349706745	-41.4324231837998	-37.1723162977664	-38.2345444910151	-38.2497709742744	-40.2053585861143	-42.6574911552886
-22.3764142812646	-20.4649609011016	-20.8887550040032	-22.5393563902875	-21.8787810097645	-22.641206866215	-24.4793428147222	-24.6594695378151	-18.4262653641623	-22.2517291266627	-22.9297704535274	-27.4006181053502	-24.2730572968282	-22.666640371338	-21.498144644128	-24.4238231523625	-22.550223039319	-23.8676106781042	-23.7868105403081	-21.910376784575	-23.8743836549716	-22.4314984689766	-21.3116813751218	-23.1836659732515	-28.3180039950251	-21.3274173827163	NaN	-42.5791414118097	-45.4798518096972	-45.9261100789696	-47.7502770733502	-49.6684861450895	-45.5952255484224	-49.7614894659481	-48.0231556737507	-41.9144146480393	-40.5351652745918	-45.4315439429929	-43.9663296479616	-48.2735173458567	-39.7155912518147	-42.4009938963874	-48.4635394436694	-45.6508434732126	-41.6441894454743	-37.352710737877	-38.3911968772565	-38.6389751109919	-40.4121052109181	-42.8039192750666
-22.7998568043048	-20.9123466787198	-21.2380088495575	-22.7787202041227	-21.9625390234549	-23.0911385346277	-24.7576324210563	-24.6722201723329	-18.6064027619758	-22.4711373803962	-23.1131694686174	-27.6210247027718	-24.4910560507326	-22.9029672077544	-21.5793635017633	-24.8153755785321	-22.7664327111352	-24.3056984370126	-23.9006499415121	-22.0929968764561	-24.2738600278189	-22.7551821803462	-21.5197165664685	-23.2889520914018	-28.8966308140876	-21.613498525251	NaN	-42.761995130507	-45.7116615217243	NaN	-47.8745216187106	-49.7556877051217	-45.651673630224	-49.8267139876193	-48.2179672573995	-41.894115296247	-40.8514200595829	-45.4908	-43.9980316213179	-48.4337963828088	-39.7739371697005	-42.7814527353114	-48.6738817122583	-45.7186287794519	-41.8665991084681	-37.3513241607662	-38.7808799467944	-39.0259045558967	-40.5686101228736	-43.1419505583257
-22.9782236426799	-21.1970065913252	-21.3692122186495	-22.8310868072175	-22.1718834261677	-23.2112572266878	-25.0272289995616	-25.0022493961147	-18.6385529042085	-22.5154289997293	-23.4827386944956	-27.6973795697316	-24.6840604670834	-23.0292373266017	-21.7183198259587	-24.8578489271481	-22.9932417172991	-24.4294070144172	-24.1281218700679	-22.0610431473093	-24.4410883464615	-22.9705838583021	-21.4295709161016	-23.351273302154	-29.0301307086051	-21.7351669858372	NaN	-43.1149440367828	-45.7480818164555	-46.1821351997113	-48.066918055499	-49.8844420882473	-46.0524857341066	-49.9958609481244	-48.3897632425656	-42.0560029945246	-41.2915605530517	-45.660192926045	-44.1267626805509	-48.7911136370483	-40.0396093803727	-43.1146355524809	-48.9177317847307	-45.8022514049374	-42.1364869999379	-37.6439136621662	-39.0968964858671	-39.309800707331	-40.7468852904131	-43.5057505792558
-22.9908248891762	-21.1665017007308	-21.5122682926829	-22.9025956630866	-22.1119857344083	-23.3507315066019	-25.1619387240644	-24.9173034419247	-18.6196641945511	-22.665880077513	-23.4908688929534	-27.8724012964138	-24.8318501608384	-22.8492376943952	-21.8170997638725	-24.9593662262971	-23.1019872059032	-24.3444290841979	-24.1779396860709	-22.1984110132416	-24.4498865525778	-23.212326445245	-21.6021069151266	-23.4816181916816	-28.8727904975039	-21.8066024063661	NaN	-43.6373092200289	-46.1826852039245	NaN	-48.3631353430916	-50.1379184655803	-46.6170817980122	-50.4128511192202	-48.6743993743554	-42.3411755075069	-41.4072451684363	-46.0920264317181	-44.3994160965664	-49.1119541969645	-40.2899326448136	-43.3076249241537	-49.2783173439855	-46.0997666437886	-42.5435214731003	-38.1304221441986	-39.3905569423499	-39.3864021230691	-41.2396359082582	-43.8285194339247
-23.0795675169926	-21.4112926152388	-21.7258133971292	-23.0797805960511	-22.317500054317	-23.5676737014597	-25.2903392043452	-24.9072407642302	-18.4435299185885	-22.5696476897814	-23.5788401965014	-28.023176975052	-24.9549724856864	-22.8555197694329	-21.9201027715032	-25.2019167954583	-23.3526267294501	-24.619794895601	-24.4294143404488	-22.3805702280725	-24.4166487980267	-23.3228953640597	-21.8817270505881	-23.7139572371223	-29.0623505082404	-21.8183836667833	NaN	-43.9713598212313	-46.3601035811114	-49.1936479324888	-48.5253735130849	-50.3181443161445	-46.8535243258466	-50.4452387088312	-48.8480055849567	-42.4556211139257	-41.4934797759876	-46.1252709883103	-44.6886742816081	-49.3411818967929	-40.2637246506899	-43.3994226530108	-49.6996647811965	-46.3754233678037	-42.8740957672173	-38.3311827745358	-39.5087401152107	-39.7184016180505	-41.5322058673087	-44.0770910560345
-23.1156940105315	-21.3867054434186	-21.8606435643564	-23.2095751906457	-22.5108038182474	-23.8412763459204	-25.2789837299505	-25.1091405378151	-18.3744342177806	-22.6516972415022	-23.6170263327832	-27.9992212949705	-24.9402549584396	-22.9065352319786	-22.0446900126068	-25.35128180134	-23.5550132004534	-24.8190296941754	-24.5481348537532	-22.4880981786989	-24.5699437925085	-23.4879521055302	-22.1492517911341	-23.9040712704525	-28.9726640602346	-22.0195638797113	NaN	-44.0415834135773	-46.213589238136	-49.5194421410656	-48.6694394471508	-50.4930588713017	-46.6491040055101	-50.6560760321196	-49.0101369044735	-42.8213929169386	-41.7486844871821	-46.1584518828452	-44.908817774106	-49.6004738675958	-40.6186989123826	-43.4056158580748	-49.6893705455232	-46.5441113871051	-43.1456415605475	-38.3937812175577	-39.7816673364038	-39.9809476187882	-41.6386313026938	-44.2337356099513
-23.4813738784213	-21.606991577785	-22.1840322580645	-23.5052172959088	-22.7448404527342	-23.9200953740799	-25.2301471399357	-25.3534770033588	-18.6112351764121	-22.9066077083056	-23.886120610077	-27.9454307641318	-24.9476518914228	-23.185035674436	-22.2486954243096	-25.5829433496038	-23.8866763637759	-24.9449410295904	-24.8270692035713	-22.650864505695	-24.7363151165159	-23.6468459947098	-22.2374658729114	-23.9390317846547	-29.0007217698435	-22.0347894166549	NaN	-44.3131051091302	-46.4917065738045	-49.6826900682844	-48.8255077788191	-50.7731773679134	-46.8120910318679	-50.7888847733434	-49.2878019110927	-43.1624168474528	-42.017585827777	-46.4306820566632	-45.2182534497817	-49.7868230171034	-41.1408185413409	-43.7522485899274	-49.8206187072186	-46.7704505357603	-43.5138285892052	-38.488715580492	-39.8048018912725	-40.2162463621876	-42.0730619696233	-44.4982576691074
-23.4838377567483	-21.7433804540899	-22.0422388663968	-23.526227285962	-22.8890992721298	-23.9921736313713	-25.0478416941271	-25.3973704192855	-18.6996456935104	-23.0084374499104	-23.9287312432574	-27.6467683836434	-25.1029001555832	-23.1911298233913	-22.3481143742621	-25.6403955152474	-23.9630636667782	-25.1947418230567	-24.9326052346323	-22.6552002635952	-24.7428913881144	-23.7909683182974	-22.254051591385	-23.9824973524598	-28.8430411117545	-21.9260529665952	NaN	-44.734560674927	-46.9202846684891	-49.8751473889143	-49.1712263558942	-50.8891420030048	-46.9475103030596	-50.9896703101735	-49.464581791829	-43.3422075558955	-42.363455125783	-46.7213963039014	-45.4997277067086	-50.2005149634862	-41.4741758440696	-43.9983098135361	-49.8430446911273	-46.9261906756838	-43.8295770168781	-38.4590801125117	-40.0916169395081	-40.2153774610231	-42.4075539834222	-44.823247174732
-23.6492636426799	-21.8869585199337	-22.338	-23.586998567269	-23.0030082450204	-24.2642187252618	-25.1069696567403	-25.6467374763117	-18.9938995555029	-23.1631964403058	-24.1766744072521	-27.7494835498331	-25.1040028464834	-23.405771281164	-22.4497082251696	-25.7571676331534	-24.2030355103755	-25.2483704713866	-24.9524211523072	-22.5549620682986	-25.0478468453246	-23.8347602697315	-22.3389607943966	-24.0802871336611	-28.9276818179551	-21.9740656366399	NaN	-44.9780195298062	-47.1041889942518	-50.1065624712661	-49.3555839304702	-50.9953206831701	-47.2199599811005	-51.2769254096257	-49.7284915662651	-43.5857101108923	-42.629185022351	-46.9337282941777	-45.7766806838242	-50.4733841665991	-41.4688158262552	-44.1828958357112	-49.9722560800215	-47.2022306922286	-44.0225148080636	-38.5797441519206	-40.2379502932931	-40.4038947056081	-42.5515156036418	-45.08431199853
-23.5387117756965	-21.9983138918346	-22.5015783320343	-23.6332740861427	-23.1329901353324	-24.1262309472393	-25.0484635616982	-25.6891386554622	-19.1492023454689	-23.0550383511208	-24.3204129545297	-27.7843199015261	-24.9941767613177	-23.5014430987536	-22.3143250024893	-25.8143592445938	-24.0469469276581	-25.5259190345832	-25.1042545975725	-22.6541615096789	-25.1297633687158	-23.9354028733712	-22.4891131662455	-23.9752497086876	-28.9137943585077	-22.0386772172514	NaN	-45.0115670325289	-47.1415100636837	-50.3378371186441	-49.5681764244592	-51.3767335196194	-47.3469937136017	-51.5363461374267	-49.9613088479932	-43.7860545700101	-42.9024446317637	-47.0385093167702	-45.9693260751003	-50.7654226078217	-41.5984620565783	-44.5241170833997	-50.0477280303159	-47.4123314191425	-44.0505299522783	-38.7745622294356	-40.2800918082438	-40.3715123607301	-42.6206292029112	-45.1285545191589
-23.5406322580645	-22.014502816916	-22.4745180722892	-23.5808894763599	-22.9769042389489	-24.2009518079686	-25.2052111366639	-25.8128736640287	-18.9376964330934	-23.1119904896478	-24.3973561425084	-27.723670599075	-25.2079779532958	-23.5854259311513	-22.336136808064	-25.9126966037446	-24.1393321736054	-25.3756923822916	-25.2639416852796	-22.7222189834117	-25.2353077308957	-24.0627302603491	-22.4697848302958	-24.094825721166	-28.9313336198529	-22.1732672511929	NaN	-45.39069593131	-47.469842190613	-50.6266014479688	-49.7198136992332	-51.5112361761279	-47.793095036543	-51.8089843804361	-50.1685267156499	-43.9851648236731	-42.9076771899032	-47.449578622816	-46.1048386274466	-50.9748958229989	-41.7012713872072	-44.6391288171756	-50.2436115925941	-47.7057247247728	-44.324470610154	-39.2005501669582	-40.3136136708961	-40.5105743344194	-42.8162694231764	-45.3244341591854
-23.5209931549913	-22.1411585133485	-22.5192469879518	-23.4714372253851	-22.9434010935326	-24.3050565319299	-25.0775151268144	-25.9483472786139	-19.0119471823441	-23.2024316047868	-24.392694463214	-27.6595025911834	-25.2395215356355	-23.6493166874061	-22.5207276512523	-25.809821717153	-24.1187378955395	-25.1925091831147	-25.0859467296939	-22.603638390366	-25.4148974788961	-23.8071138636739	-22.4657601222307	-23.8713098397791	-28.9922944134106	-22.2449721519723	NaN	-45.6097265258774	-47.5243617190535	-50.812463796697	-49.9259944345798	-51.5786186462237	-47.9806184355284	-51.8861425864125	-50.2770995935921	-44.1519359567202	-43.0283696867751	-47.6287099903007	-46.127194748483	-50.9894061984229	-41.9336952116586	-44.8867085410016	-50.352004759159	-47.8498867966438	-44.6719633472936	-39.1933875677227	-40.2132517572333	-40.5751797591764	-43.0336177231307	-45.6390573135388
-23.5325119866384	-22.1589039539464	-22.4795141545524	-23.2985326967982	-22.969111122091	-24.3253423526757	-25.0575717309314	-25.7548256698906	-18.8810284449764	-23.2627355405345	-24.3529946660996	-27.6513232346129	-25.0468635546155	-23.4448086069503	-22.490818475609	-25.697663222197	-24.0574555035129	-25.0970023769058	-25.1023361604874	-22.5892100447186	-25.3836181793971	-23.6377168568687	-22.2662398544428	-23.7812673528421	-28.8604727489081	-22.1934526289026	NaN	-45.8035370961351	-47.8052816515945	-50.9675471953704	-50.0156843666149	-51.5424351742403	-48.2770836570958	-51.8882586967173	-50.3945071237413	-44.3450787270264	-43.2720316405849	-47.8099798792756	-46.2648481295846	-51.2275643156094	-42.1517459205827	-45.041528890978	-50.6950999814329	-48.0542890751521	-44.7772392706048	-39.55260479332	-40.3537374913962	-40.7753140604468	-43.1899829655959	-45.9602154504143
-23.4239045234138	-21.8582408991338	-22.3159900990099	-23.1704727516213	-22.7713991635571	-23.9445771007086	-24.9788403496719	-25.7886123396727	-18.9647907312255	-23.0976158315772	-24.2628164115569	-27.5473481383096	-24.8425276128101	-23.2457567467936	-22.4453681864611	-25.2240690020092	-23.8598272007811	-24.7648764924487	-24.8532761928821	-22.4072988975092	-25.2269626681372	-23.7499483279167	-22.2197319409965	-23.6200242840864	-28.8425523067909	-22.1359171415956	NaN	-46.0441830979463	-48.1348962340319	-51.2511834869745	-50.1577577983275	-51.7405075642821	-48.7458677072359	-52.2804099353092	-50.5661486121055	-44.561344851156	-43.5720094928719	-48.3516226415094	-46.5266139317094	-51.5452017530213	-42.3803644707232	-45.3066541974233	-51.0296340524871	-48.4363894982335	-45.0033494225385	-39.859491554518	-40.6419466942793	-41.1067108858436	-43.4797936552092	-46.1845589836661
-23.4769403618478	-21.596597644695	-22.0273471698113	-22.8002165592304	-22.6557059629455	-24.1066469549269	-24.9080896961508	-25.6824382878151	-18.877674157163	-23.0561348076103	-24.4116097398674	-27.5553151024113	-24.7614153782297	-23.1552999744377	-22.4858240918701	-25.1720162178208	-24.0066829110016	-24.7116908928111	-24.7897099069513	-22.152996109239	-24.9501375326729	-23.6784918196109	-22.2667323970147	-23.5724874966065	-28.8468324679393	-21.978118115502	NaN	-46.3113962986806	-48.3168118066082	-51.3771483050848	-50.3332822877273	-51.9567142257493	-48.8541268164021	-52.1633583716902	-50.7606913909802	-44.6738321418359	-43.7304266478344	-48.5965298507463	-46.7306915921965	-51.5882846343169	-42.6656400578904	-45.4426005536622	-51.1757421684012	-48.3469816520904	-45.0888256393527	-39.986207939296	-40.7766582792654	-40.9993757344556	-43.599501262654	-46.3500680009645
-23.4105549814494	-21.8062562145158	-22.1365071590053	-22.9409519931535	-22.8454645865011	-23.9857532809459	-25.0766242889003	-25.88082819309	-18.9383498016311	-23.2223967063038	-24.4780874901639	-27.604312310305	-24.9129047957851	-23.1453433900613	-22.6185560724646	-25.1938323861486	-23.9789959327346	-24.7778943162853	-24.8470015432926	-22.3775062885683	-25.1874647738528	-23.8580634942803	-22.5556986817938	-23.7749080158976	-28.9879352995339	-22.0224223905693	NaN	-46.5333864927562	-48.4259057591623	-51.6134504974837	-50.489022764857	-52.2658138312478	-49.0177377003034	-52.4799155922514	-50.9262810399493	-44.9300536802974	-43.9162735428273	-48.8203333333333	-46.9427791640674	-52.0539573113044	-42.9029090833455	-45.6046584779418	-51.4035562416159	-48.5440949492152	-45.4324348083275	-40.1120558112919	-40.9853793585802	-41.1446096140649	-43.9260408170293	-46.5069800362976
-23.1939604594793	-21.7774255091466	-22.0812700228833	-22.7982237429842	-22.6728810875452	-23.813789122074	-25.1224237805494	-25.8081956828533	-18.6782241229434	-23.1319094554977	-24.4981035713342	-27.6779157093233	-25.0327433341613	-22.9196274258911	-22.4892938034574	-25.2667747869812	-23.8893060529634	-24.5291750343012	-24.5904503021776	-22.1489698235165	-25.0648334860394	-23.8547278610049	-22.4657495859244	-23.8782891175546	-28.8676229299363	-21.978487376979	NaN	-46.7055119101959	-48.5512079540343	-51.7122884898815	-50.7056308261943	-52.4602817320919	-49.0106425963002	-52.4456987591929	-51.1749685537128	-45.1370839749248	-43.9678962173874	-48.8710985915493	-47.0915150325155	-52.0869880656004	-43.0667924742473	-45.6609449387502	-51.2905164054283	-48.6316461152528	-45.351090109253	-39.9695390489547	-41.333081861567	-41.3535038414687	-44.0055990419755	-46.7931129955229
-22.9464723849479	-21.717121093635	-21.9481138153185	-22.6185314641242	-22.3987074716874	-23.7119813188437	-25.1397036193945	-25.8234269553975	-18.7101127367742	-22.8527390555234	-24.4639964781757	-27.80107776585	-24.9895957787038	-22.8838429568467	-22.296186285459	-25.1447872911611	-23.8556296106557	-24.2723744140661	-24.4440833037387	-21.9720491084797	-24.9616843542723	-23.9007470811714	-22.3258309417133	-23.8178353830319	-28.7807784854919	-22.0962816062881	NaN	-47.0839894936388	-48.8203952879581	-51.9819019120325	-50.8667639218393	-52.6225438689103	-49.1175012458626	-52.6247825365139	-51.2874118747484	-45.607572368822	-43.9888515981351	-49.0741651376147	-47.3889547347899	-52.3602952075462	-43.1364413202263	-45.881945586397	-51.5129263185461	-48.9782572339238	-45.5621779653192	-40.365519567203	-41.4698349221111	-41.6387540604468	-44.3657631874919	-47.2486888998635
-22.8534027447207	-21.7025006388225	-21.9301775147929	-22.4442418573123	-22.4415006994021	-23.8497107295482	-24.9541966234324	-25.6430590393257	-18.6303984315471	-22.8115694106589	-24.4080412801001	-27.581455027275	-24.9627705107614	-22.8432055138479	-22.2195109424839	-25.140226784553	-23.7813870930501	-24.1463581328928	-24.3755328959791	-21.7826287003164	-24.9820219304765	-23.8697304196879	-22.3593706104143	-23.788054647092	-28.6594249797167	-22.0386226500775	NaN	-47.1737394418403	-48.9065296872667	-52.1392219462303	-51.0137540142692	-52.8542270115514	-49.2248899432801	-52.7532912912414	-51.4124848265852	-45.6898647109381	-44.0745458952686	-49.200325203252	-47.6428423441305	-52.4056264099687	-43.2825276119558	-45.7906495506443	-51.5879388653213	-49.1379301677188	-45.8288718462026	-40.5858028461675	-41.6986081840257	-41.9656393199624	-44.3658186974316	-47.4629580147165
-22.9697609064653	-21.3851233453058	-21.7969569743234	-22.2135818945563	-22.5088814806849	-23.7947067913573	-24.8939147444306	-25.6599828663454	-18.4757921417325	-22.8597844952096	-24.3137493901555	-27.3051092293487	-24.8321400159109	-22.7112858656709	-22.2444953437969	-25.1004735821619	-23.9505801235737	-24.128781467225	-24.2437262070719	-21.6313208366069	-24.7270166841941	-23.7184875428709	-22.3412166193617	-23.7247803527995	-28.5895411117545	-22.151219436739	NaN	-47.3540482124082	-49.0333931602985	-52.2246787715366	-51.1856260963225	-52.9822837192199	-49.3219638862862	-52.8035094307161	-51.5889773962246	-45.5224754984792	-44.1904105031017	-49.4329411764706	-47.7471869171183	-52.3675741120946	-43.2898951311368	-45.9280445036378	-51.6742648841301	-49.2518504770036	-45.7641455290959	-40.72015924075	-41.8455359276289	-41.9953841413093	-44.3316027062976	-47.4774696018574
-23.1191687694405	-21.2982457616302	-21.8155298013245	-22.2381240695694	-22.6208387281255	-23.6158097930196	-24.8679484706531	-25.7165718105424	-18.6475349638049	-22.8186965236395	-24.2191222182062	-27.3380600449767	-24.8301103751171	-22.7765669683518	-22.2829114521842	-24.9874310289704	-23.8013870930501	-24.2981269219648	-24.2889777433381	-21.7598176066481	-24.6657150886625	-23.6294591752389	-22.1806974608721	-23.6624653711473	-28.6035668789809	-22.2094912194382	NaN	-47.5199808712505	-49.0643003512493	-52.3627283583135	-51.3662054219168	-52.9713988809815	-49.2516021771507	-52.8813891314999	-51.7946804913465	-45.7062984918451	-44.2712018992056	-49.5978111209179	-47.9287415887395	-52.5379940576196	-43.5094676736793	-45.9230239356594	-51.7786538113922	-49.2455714144809	-45.7963865481625	-40.8007173551149	-42.0894363311735	-42.116468699622	-44.466699751861	-47.5535646196671
-23.1619698311297	-21.2566995748148	-21.7334637268848	-22.352444768736	-22.8174125622173	-23.4851902518088	-24.7684038270719	-25.7220815320348	-18.5456382963021	-22.6772422980565	-24.0936099143393	-27.3556220093875	-24.7065367439273	-22.6927684651047	-22.3453210631463	-25.1146306069553	-23.8993621050837	-24.1967574292104	-24.3847343145923	-21.8726212083328	-24.6500132437916	-23.6312304701144	-22.2057731651419	-23.6100746227988	-28.5877194236249	-22.2323358618275	NaN	-47.643196624609	-49.1059825362803	-52.6381738041736	-51.4968915299517	-53.1675687284636	-49.4643024520225	-52.9505676604808	-52.0224696991498	-45.6089664226338	-44.5299772967321	-49.8555852842809	-48.0608896159159	-52.6816831699214	-43.754993908273	-46.0176560999207	-51.9194002102591	-49.5175975018466	-45.8984346498112	-41.0246248129193	-42.2930479481369	-42.2827293932185	-44.5532191490649	-47.5702053846601
-23.006534194145	-21.1524653849154	-21.6761444141689	-22.2712110115412	-22.526443069423	-23.5433857001481	-24.8663046084125	-25.6698504331725	-18.4646488574598	-22.477769969897	-24.185540222481	-27.3856501414205	-24.6573393311469	-22.6925638896281	-22.2028949432694	-25.0367176766501	-23.7557114426956	-24.1388542146064	-24.2570698831375	-21.7935005476626	-24.6890784688283	-23.4728796702631	-22.1226163997377	-23.494992301144	-28.5509849341117	-22.0298401423004	NaN	-47.940490658156	-49.3998747224054	-52.9047138533379	-51.6727309506	-53.2745723040063	-49.5768407815428	-53.3515474735143	-52.2860041713071	-45.8013423459175	-44.8716131424731	-49.7819309123118	-48.206479315506	-52.8448522459742	-44.0872994525789	-46.3981564055239	-52.1592281215197	-49.7489645688518	-46.2247401972989	-41.2193068601801	-42.1967516982223	-42.5024037503043	-44.8564397351616	-47.8846659310345
-22.9938055374167	-21.1868604034625	-21.6297580645161	-22.065221621792	-22.3484701618274	-23.6000223168588	-24.7564927845986	-25.6043096540942	-18.5235452676649	-22.3385536131264	-23.8579400680546	-27.38638269956	-24.4504489113166	-22.7811124320869	-22.0300203432931	-24.8711424563341	-23.5882700024468	-24.2095920042058	-24.1392766468172	-21.6630140737325	-24.6002928479684	-23.3332067899123	-22.0312613432131	-23.278465787617	-28.4203048971494	-22.0254794874327	NaN	-48.1910752200289	-49.6876323462983	-53.1170908591021	-51.607313312416	-53.2453659547999	-50.0146425653095	-53.453730749844	-52.122359105104	-45.9599369320732	-45.1626856838403	-49.9583376623377	-47.9180389043271	-52.908043098365	-44.5116920599452	-46.7680305566887	-52.2670552591009	-49.7803750603972	-46.3959424103434	-41.1318216625288	-42.4120021442673	-42.6113392071358	-45.1818247203941	-48.2266407513407
-22.9298857716664	-21.4197017921904	-21.967043745728	-22.4177080682943	-22.5458990416832	-23.5306941441737	-24.7449674712231	-25.663796559748	-18.4186445067588	-22.5204351462274	-23.8672575355427	-27.3066385135135	-24.5387199146817	-22.7974136311277	-21.9652392992846	-24.9622715871494	-23.5790181857286	-24.3115058497146	-24.09957490035	-22.0720228730798	-24.702297507077	-23.2586912922694	-22.086439535919	-23.1702821266104	-28.4594388158834	-22.0461998889179	NaN	-48.6258672333845	-49.7642288965461	-53.1731386198547	-51.6669929462832	-53.5476800882686	-50.3985525916984	-53.6857045303072	-52.2247444936655	-46.2950966000054	-45.421762440981	-50.2181497797357	-48.2513362591462	-52.9068738675958	-44.5243641523564	-47.1507248436189	-52.4007788217721	-50.0219433040078	-46.6662708813763	-41.3422845276739	-42.6994683134808	-42.9792649495238	-45.5825860264881	-48.513755460915
-22.7151037096255	-21.3543069714193	-21.8734248841827	-22.2360436989329	-22.5187797472379	-23.4851764385104	-24.6085158506415	-25.5269946435234	-18.3911557305719	-22.5150396157696	-23.9367205253831	-27.0932514167393	-24.6298481975084	-22.8973571114386	-21.8874105819204	-24.9859571322767	-23.5620304594212	-24.0295782576615	-24.0187997464098	-21.8625652638989	-24.7397414367248	-23.1981825974244	-22.1738149538945	-23.1166102315158	-28.253007361074	-21.7418514606199	NaN	-48.7090994210339	-50.1726089809042	-53.4871252938265	-52.0503198027502	-53.8050135993805	-50.7651199569748	-53.7226925282886	-52.4174681980136	-46.6046933728416	-45.6402184197359	-50.5677486910995	-48.4073416173209	-53.0018780246397	-44.7781514508851	-47.278609372343	-52.7354897075774	-50.1453031791054	-46.9336147527272	-41.6389142130937	-42.9919878990657	-43.461879613146	-45.6515267493796	-48.6743832140533
-22.9294212275856	-21.3731573156341	-22.0518698060942	-22.3515548516626	-22.6566547321831	-23.6160646950815	-24.6993668471027	-25.5035917288264	-18.2965290682002	-22.6274808383402	-23.9895458133027	-27.1780670849421	-24.6041648487667	-22.8397681713632	-22.0042476160203	-25.0965230871124	-23.7079652671306	-24.2178825323186	-24.1171095785441	-21.9203454707662	-24.8277054823979	-23.1427555086582	-22.3198652967681	-23.306686338055	-28.0469620603711	-21.6067144081104	NaN	-48.6144967200289	-50.1660907766799	-53.5895159392829	-52.0759518398675	-53.8685647125639	-50.7449301412702	-53.650033421992	-52.5382439146852	-46.6892692900535	-45.7692836299748	-50.5459893048128	-48.5955952774579	-53.0756701581677	-44.8550118497375	-47.4330224937495	-52.721030481876	-50.2323555986554	-47.0418188568451	-41.6986372628705	-43.0767567851423	-43.6306407437385	-45.6476496533609	-48.6848656342705
-22.7263997318164	-21.2442369139301	-21.7580319888734	-22.1976674371665	-22.5574114555051	-23.3849518079686	-24.4116299919746	-25.2893466594559	-18.2831121747252	-22.5025472019765	-23.8239796439349	-26.9707502613645	-24.3523265647572	-22.7932788072084	-21.949056369336	-24.7467740444115	-23.6300928661502	-23.8273798564545	-23.9342725696721	-21.7675706771071	-24.6247920330014	-23.0375855230386	-22.3442374099793	-23.1555585361759	-28.1506968952234	-21.5076185163458	NaN	-48.6809643583688	-50.318253594147	-53.6234918922739	-52.1541245838404	-53.9270200901383	-50.6859955354306	-53.8583130524562	-52.6709290662651	-46.7142695062442	-45.7654486206877	-50.6138811188811	-48.8034319383581	-53.1646329250332	-44.895992614256	-47.3217515065968	-52.8866045743301	-50.3661103622172	-46.9724460316878	-41.7814121106069	-43.1519954795227	-43.7173944624568	-45.7297111938241	-48.7621876204755
-22.7898434468757	-21.2806548931877	-21.5497790055249	-22.152416569956	-22.5261185530683	-23.182719784958	-24.2014421438605	-25.2560294117647	-18.0840926276176	-22.3299904896478	-23.5378807619362	-26.8425378711152	-24.1151041029114	-22.6469572439729	-21.9527458524434	-24.6716171228318	-23.3687697892272	-23.9040692750128	-23.8108865799997	-21.8585336883504	-24.6283466543184	-23.0250116202173	-22.1013406480447	-23.0198872857935	-28.0382515013649	-21.3998150605949	NaN	-48.8585530775227	-50.351384231447	-53.753655879706	-52.3162844897486	-53.8730942920364	-50.858788843594	-54.0621339062535	-52.6739461117196	-46.8439189730374	-45.9327092368409	-50.7450397877984	-49.0257127011186	-53.3615120355348	-44.9220563851464	-47.6233177993391	-53.0534232233279	-50.5339157031586	-47.150526225717	-41.8497132385716	-43.315525874253	-43.791088496537	-46.0807397223526	-48.9273083490409
-22.6462134135427	-21.1687763195802	-21.7454665314402	-22.2351669995194	-22.6666700823251	-23.1303998007606	-24.3713751583573	-25.0750812115891	-18.0654683656115	-22.2532524710983	-23.4338290459936	-26.8016385135135	-24.1358307525994	-22.5221993519181	-21.6565269682471	-24.5693371077509	-23.3536238564064	-23.8637888711686	-23.8425929118774	-21.9771853809313	-24.6042997781743	-23.130669407612	-22.0996520846705	-22.9844028064126	-27.9909372156506	-21.5120625497215	NaN	-49.187916362886	-50.5063713288065	-53.6203861100436	-52.4291300591107	-53.9303945262285	-50.9016303770007	-53.998390101779	-52.8160527343787	-47.0221412843822	-46.2204852257858	-51.0410086956522	-48.9872008106434	-53.4302680073404	-45.1579426774671	-47.640743152883	-53.0455390298627	-50.4353365143794	-47.2871525255142	-41.8392870090634	-43.3438949661102	-44.0548478950332	-46.2718791754151	-49.2857881211485
-22.5209935546296	-21.0990742935562	-21.7184289526351	-22.2638821158534	-22.5624178920042	-23.188700695759	-24.3046847931236	-25.0873911303047	-18.1429475352023	-22.0487855693235	-23.4964219905606	-26.7457987383905	-24.0768913150943	-22.6460089106205	-21.6811901048908	-24.455139980228	-23.3460101253616	-23.8435000035834	-23.659321331775	-21.9818915327221	-24.6551428853029	-23.2805592402723	-22.16191691413	-22.9293247823011	-27.9393573494882	-21.4550678367491	NaN	-49.2453025897637	-50.6238393439022	-53.9283215630885	-52.71219868791	-54.3463572084442	-50.9802155148971	-54.2711124378169	-53.016174585133	-47.0840767941626	-46.3392912852409	-51.2667692307692	-49.5472316201287	-53.6944753371035	-45.3022238829872	-47.6238925096252	-53.2165507300713	-50.5647366675071	-47.3895948162546	-41.8854156264268	-43.3219986836693	-44.1346906838234	-46.3294384819025	-49.2045041282176
-22.3164484368559	-21.233817979028	-21.7207124268055	-22.1605212053811	-22.5685979183951	-23.1980854485216	-24.1735185026657	-25.1256004700185	-18.1683451325315	-21.9202267677839	-23.5946733760953	-26.7838341503889	-23.8897483866134	-22.5054738355957	-21.6178483604372	-24.4872940155984	-23.3740342580916	-23.8438172155453	-23.6383030090322	-22.0138752504968	-24.7779296842848	-23.0639984592581	-22.0773657446727	-22.8167180227852	-28.0776532088208	-21.3629260257619	NaN	-49.1574839717478	-50.5476175101803	-54.1767052076694	-52.951828972519	-54.5781286229934	-51.0704940006731	-54.4453012791349	-53.2419841035785	-47.0186421429621	-46.3654920349883	-51.4565704584041	-49.5247713654144	-53.7804125984492	-45.6071120383102	-47.7410458821215	-53.3088432404851	-50.76912124887	-47.4887828583038	-42.021882101088	-43.4678686019862	-44.3577218274371	-46.5241393729538	-49.2671782897789
-22.1415360021081	-21.3042341576153	-21.7990103828683	-22.2674104171014	-22.4376918298706	-23.1488504128025	-24.1492438133263	-25.1320624953203	-17.9939177960001	-21.9238896052352	-23.6712725665495	-26.9280418985629	-23.8889376869444	-22.5182933844679	-21.6728564838966	-24.4673812744696	-23.3085497448556	-23.8148649285904	-23.6151286261631	-21.9385476592043	-24.7979953852386	-23.0312269328999	-21.9992272927732	-22.8788847468732	-28.0442290565531	-21.260562206911	NaN	-49.1897708764706	-50.5638422871787	-54.3798661296331	-53.1790125663393	-54.8619340675382	-51.1628218356763	-54.5685971582558	-53.6662571052108	-47.0492364720594	-46.418309687589	-51.7090817186184	-49.8370223754015	-54.1325917683866	-45.6964274326022	-47.8789507831647	-53.4546434437618	-51.0090520600008	-47.5477059225385	-42.3964935055832	-43.4946850459126	-44.4812814871569	-46.7441968724788	-49.2711889592142
-22.0388399757929	-21.2106792006388	-21.5180557377049	-21.9270309283506	-22.2596757905657	-23.3260871463144	-24.2154764606081	-25.0661817550872	-17.7836596365566	-21.9128180216487	-23.6520046877616	-26.6995203872406	-23.792235458526	-22.4844197580942	-21.7798743658898	-24.3095027792422	-23.1434218900675	-23.600355877058	-23.6153704154035	-21.7753455779891	-24.8349637040616	-23.1074682599825	-21.9918490716445	-22.7334142107489	-27.8833408722199	-21.2364987687571	NaN	-49.3066494713617	-50.6494758350706	-54.2967982112086	-53.0229192465242	-54.8115901306241	-51.2353881801132	-54.5811504432686	-53.6658091786453	-47.3236214113898	-46.5378369798507	-51.7873404255319	-50.0333942263131	-54.0118683238858	-45.7589473621581	-48.0452221848524	-53.5101253722242	-51.0071926939541	-47.6727762723143	-42.348228185534	-43.5770574440288	-44.5435757728862	-46.7711277452303	-49.5182262783307
-22.0729831908527	-21.1689683420964	-21.4210240963855	-21.7726750530941	-22.1656555236354	-23.357273358933	-24.1312720573977	-24.8893093265475	-17.9819345153704	-21.9319352648038	-23.4582522192563	-26.5923070567929	-23.9366896909341	-22.3343822646173	-21.7415307276456	-24.3579801323802	-23.2067013119255	-23.4005675736377	-23.3785144295489	-21.4567837663163	-24.8098467367175	-23.2036273972603	-22.1858595316573	-22.7747909570507	-27.7797800544549	-21.4504746543327	NaN	-49.1904797252295	-50.5682390379581	-54.2451006835988	-53.1434826286389	-55.0068343316243	-51.1879974288035	-54.625919379157	-53.8101061117196	-47.1973603469641	-46.5612096216108	-51.7460017196904	-50.0894276728512	-54.0975549486769	-45.90849307771	-48.0333103781888	-53.5340691963104	-51.0637243618184	-47.595790021712	-42.3137769936551	-43.6315393430099	-44.7612164994712	-46.6370812054154	-49.2526729347191
-22.0450530480853	-21.0741962447757	-21.2299752475248	-21.6850796440869	-22.1869628012634	-23.2279009930117	-24.2959946008989	-24.9016898416825	-17.8700223905754	-21.863349772038	-23.2990121499639	-26.6611487175951	-24.0783758278173	-22.1682856204927	-21.6177774994394	-24.1492627476085	-23.2152825711821	-23.2780102201998	-23.2317905780726	-21.4908139635521	-24.7075619365687	-23.2745118426867	-22.1905680157438	-22.6985164976164	-27.7359471993137	-21.5327606787168	NaN	-49.3023756355721	-50.6773495539074	-54.1207100652798	-53.3221828776334	-55.258896586801	-51.232862481362	-54.8350072895878	-53.9232797931136	-47.299260272725	-46.593734316218	-51.7702179598954	-50.2061589550081	-54.313591771526	-45.9473474677696	-48.0903005308932	-53.7506592091976	-51.2063158530274	-47.4968804631193	-42.489616747122	-43.7919710541559	-44.8490294754665	-46.7039383427466	-49.3635428390099
-21.7909755115324	-20.9573132462568	-21.2716753246753	-21.6032689236157	-22.1257532078058	-22.9094134840795	-24.2429764777822	-24.9272725297015	-17.5880432591645	-21.9184139369317	-23.483357817917	-26.6670672778619	-24.0894076278848	-22.1982117518148	-21.5603370354505	-24.2061544332257	-23.2115045268756	-23.3215624019856	-23.1316210098601	-21.5084689282995	-24.5469494479573	-23.1462381040875	-22.2901957607696	-22.5682327499538	-27.8556978639732	-21.3731742865607	NaN	-49.6143613277572	-50.8985174427381	-54.3715177788091	-53.3583724964803	-55.242106127379	-51.4041805413468	-54.9422981591136	-53.8986867940308	-47.5341760332386	-46.7304960224827	-51.9745606694561	-49.9547756148216	-54.4814077883007	-46.2372904805349	-48.329876045984	-53.8171808627605	-51.3722864412627	-47.7341149426727	-42.6089720362163	-43.9631612846043	-44.9857706671708	-46.8837368986334	-49.5892961313248
-21.6678232652225	-21.0241060996268	-21.3626903225806	-21.6518449192469	-22.0406657476339	-22.7779220303583	-23.9436061034544	-24.9703976440275	-17.3077681636884	-21.7757644711573	-23.284247112004	-26.6926701503773	-23.7160138301619	-22.1690284746204	-21.4130116283899	-24.0731278295539	-22.9299051335641	-23.4158997248243	-23.1349338209683	-21.448758503589	-24.6158556616668	-23.1187474038225	-22.0203937925535	-22.6429847187198	-27.6877229299363	-21.2370699314962	NaN	-49.5439891563346	-50.8560183648812	-54.4818695998471	-53.3728587201854	-55.0452105814723	-51.5905751247973	-55.0311163801561	-53.8708530823001	-47.4962182085993	-46.945000203622	-51.9641137123746	-49.91087182816	-54.3676235422162	-46.3564356554667	-48.4648553426583	-53.9584429079165	-51.4027869618249	-47.8402030184289	-42.7641145952703	-43.8986426132337	-44.9051987341949	-46.9957799944128	-49.6997593118808
-21.6079115408715	-20.9812998637785	-21.493253164557	-21.7742323335028	-22.0667128576058	-22.6480491445303	-23.9493968751288	-24.7519239232185	-17.2785405889375	-21.6216970988837	-23.2535643890989	-26.5329846673597	-23.8663683264132	-22.0627082625877	-21.3069950265549	-24.065507673071	-22.7462212475218	-23.3683954469575	-23.023254554289	-21.3396887757861	-24.4454789938957	-22.9196300943999	-21.7658095901794	-22.5573640005982	-27.6380564750443	-20.9871293030232	NaN	-49.6343819545281	-51.0138469495895	-54.6978117255508	-53.3106701184112	-55.1635860953151	-51.7131764477833	-55.1647916430163	-53.8449621545004	-47.4208270136307	-47.1084862301915	-52.2185703063629	-49.9686695061197	-54.426942726938	-46.3581679389313	-48.4720967368683	-54.09523756662	-51.5536164408398	-47.7927908818145	-42.7538713464128	-43.9187450754219	-44.9684569175896	-46.9589664670931	-49.6074900437105
-21.6614245351102	-20.775835486519	-21.3134767801858	-21.6773488748562	-21.8105613528095	-22.5196233129342	-23.858823688499	-24.7168826761474	-17.3812665803374	-21.4139303249001	-23.02032272449	-26.4367490292536	-23.6678975916685	-22.0854729682328	-21.1444168984789	-23.9277344517271	-22.6996611878809	-23.2888250672	-22.7440723736338	-21.2799667350067	-24.4847087776102	-22.7787898238748	-21.7369142381245	-22.4429332211824	-27.6021720824787	-21.0477419422557	NaN	-49.5886610299836	-51.075733125796	-54.6683845078066	-53.4661113579172	-55.273046503034	-51.7871970026844	-55.0720437151923	-54.022442362213	-47.3815702760421	-47.0507404434316	-52.1071698113208	-49.8982455158974	-54.4096032139102	-46.3222744028096	-48.4498860314512	-54.205772624434	-51.3598169171289	-47.7839835929674	-42.8817528430091	-43.929770932707	-45.0368870588769	-46.9745144908668	-49.6090662438513
-21.7350269530247	-20.7960021348993	-21.2848229508197	-21.6584530224733	-21.7166948735071	-22.555770752697	-23.8136507157764	-24.5385872088249	-17.3868580383382	-21.4310554213401	-23.0628722575934	-26.5956137542288	-23.7538066825776	-22.0276816979328	-21.2553985630632	-24.0533591287503	-22.7536481945428	-23.3598647356027	-22.9268737262574	-21.1718846582406	-24.5914238377573	-23.0092824154319	-21.7815714463375	-22.5443378986927	-27.648308644222	-21.2029347923088	NaN	-49.6898092200289	-51.1433075818112	-54.5976324834509	-53.5207382773528	-55.4809344679194	-51.7824976512764	-55.0589746730486	-54.1106552278462	-47.492025491995	-47.4092655584019	-52.2146268656716	-50.3439382896393	-54.4692993523604	-46.6333357241662	-48.6738975653919	-54.1971678969821	-51.5131099706745	-48.0436805514506	-42.8941245649502	-44.0912693498452	-45.2853140604468	-47.1551842529664	-49.8362994749944
-21.8021288845945	-20.8224563066953	-21.5137451984635	-21.7512306819751	-21.8143056018251	-22.6621963872494	-23.837597364428	-24.3971240409207	-17.4051981213227	-21.1980187555593	-23.0163207050776	-26.7731878092882	-23.7637571776271	-21.9028837001794	-21.0570908112866	-24.0773252305135	-22.7142862219274	-23.5034495863445	-23.0884423983986	-21.3981463967567	-24.5217012068714	-23.0407029287016	-21.7048167662053	-22.4875207003104	-27.9049744827313	-21.2832162446026	NaN	-49.9145792805891	-51.1915687573459	-54.8459162645515	-53.70849692205	-55.5805258885325	-51.8620660324622	-55.1905365052397	-54.185043290403	-47.8042094697711	-47.478852860744	-52.2990909090909	-50.3747350605199	-54.5970144081364	-46.8179711183408	-48.7866529180019	-54.2149879599639	-51.8333748431957	-48.4156615573084	-42.9657377348083	-44.4574710200286	-45.5530681833853	-47.4036234046698	-50.022580519761
-21.7619553349876	-20.7205406124823	-21.4899931600547	-21.7556222183867	-21.8251462960209	-22.6986175933638	-23.9606972246738	-24.4468595803266	-17.4604470807284	-21.3743359309611	-23.0445884241707	-26.8745950951813	-23.9004195858034	-21.7350429666132	-21.1690313139738	-24.0742481486359	-22.8058145768719	-23.4840611140976	-23.087039720388	-21.4642405063291	-24.5035409741625	-23.0969124403723	-21.7519421136139	-22.4839858527613	-28.0483138390272	-21.3282516046213	NaN	-50.0088011555128	-51.3542367513727	-54.8930982241717	-53.5856898322797	-55.6046918835628	-51.6954491977874	-55.1568481885719	-54.11582169667	-47.809048128696	-47.5448464803476	-52.4568421052632	-50.2690036538633	-54.5939390301705	-46.7634099344637	-48.8735307460562	-54.1412368284289	-51.8620082514768	-48.5295619225385	-43.0026198415202	-44.4138202317991	-45.5966263195061	-47.3354408340889	-50.0756179590653
-21.5127593412919	-20.6168219066311	-21.5305218216319	-21.6778386052798	-21.7077019208574	-22.6083232743579	-23.8232777215985	-24.6837729698255	-17.5437051852108	-21.4489034244862	-23.1172921011446	-26.7974090271893	-23.6963770150584	-21.9872224365732	-21.087805308328	-24.0212747185255	-22.7588391848669	-23.3708097243312	-23.0934730854421	-21.4249134762957	-24.4015713483879	-22.9877868324907	-21.7112669472103	-22.6743761528896	-28.1369453888529	-21.4539389716728	NaN	-50.1134980636167	-51.3202300897202	-54.9440099255357	-53.7197288060331	-55.7530742312271	-51.6463217672112	-55.2441223432748	-54.1571282648649	-48.0164751057834	-47.7210974137427	-52.3530420445177	-49.9986943231441	-54.7207401719437	-46.8825359269642	-49.1083604004099	-54.0742868192542	-51.9131765429125	-48.6300039525599	-43.0994428532193	-44.4915247657505	-45.4681993063484	-47.4211845625585	-50.0795309946183
-21.6105950111009	-20.7990751821572	-21.6672704081633	-21.8613171261295	-21.879703142683	-22.7457422358148	-23.9842846048289	-24.8600321139418	-17.7247357074344	-21.5847373318467	-22.9878908466478	-26.9421759415365	-23.7809709589791	-22.2071959946279	-21.2576090040211	-24.1861489068372	-22.7992668062862	-23.5106139379937	-23.2707268709218	-21.6188245470761	-24.7074356807669	-23.0865132996997	-21.8835445001471	-22.6098205513342	-28.0846346946422	-21.339220382712	NaN	-50.2079085350974	-51.3324420933073	-54.7736946368922	-53.7751312137477	-55.8152834026801	-51.5755971223258	-55.2718234134377	-54.1208014658346	-47.9096878711688	-47.7268799742246	-52.3994962216625	-50.0659081715052	-54.850162507147	-46.8552669412337	-49.1314526706789	-54.1174372979232	-51.8935250033542	-48.6884990735764	-43.1054227556698	-44.5552245516066	-45.6030640604468	-47.4296323676784	-50.1430582850168
-21.7899697349029	-20.6417955514858	-21.5251123595506	-21.76219268114	-21.7889152146086	-22.8255264288784	-24.1902400141185	-24.875554480817	-17.5792028897747	-21.648475647274	-23.0989781398037	-26.9905527992278	-23.8102440669082	-22.2279141503	-21.3658012961532	-24.2263109230388	-22.7691751296811	-23.3067382795877	-23.3468307743184	-21.5113962349164	-24.7015801441613	-22.7877642305043	-21.5597861164002	-22.6679756775616	-28.1241978729887	-21.3805854766195	NaN	-50.402590613597	-51.4478080152308	-54.9544886294354	-53.8704574802126	-55.9436032819888	-51.6194364137587	-55.3739346377975	-54.200545200704	-47.9526130080285	-47.8437382798026	-52.5107398568019	-50.144935757474	-54.9082061510604	-46.9774482987514	-49.0084516899663	-54.0951655904035	-51.8449176629822	-48.8741619225385	-43.0511434039774	-44.5589744789899	-45.6952866631865	-47.5714074926694	-50.1648632057598
-21.6798403156785	-20.6776780536843	-21.5533050847458	-21.5253995808896	-21.7334483334746	-22.7030698791718	-24.1601358527892	-24.7209584618658	-17.2433548746518	-21.5563789911582	-22.9460917673487	-26.967716011814	-23.7766765050628	-22.1400950223205	-21.1805449298176	-24.1734121337347	-22.5928817831156	-23.1215270524504	-23.360221793865	-21.2618228673449	-24.5839419681949	-22.6998068717718	-21.5932659238653	-22.5826693598659	-28.1156229299363	-21.3933603402488	NaN	-50.4195716167231	-51.5731164006543	-55.0236751342359	-53.8268307719458	-55.7367234394206	-51.8440036737925	-55.3488401446811	-54.1994264104577	-47.9741458970462	-48.0203810658722	-52.6794966442953	-50.3274509477769	-54.8532328703659	-47.1489582124875	-49.2269529308706	-54.2031345509916	-51.8861270120088	-49.019404872647	-43.0908609025368	-44.6736355702249	-45.8302385455726	-47.6333159647862	-50.2385344324922
-21.7658454014142	-20.5870490202003	-21.4711659333752	-21.4861370954076	-21.66562044084	-22.732089018584	-24.0851714112971	-24.4907001136835	-17.1621720680779	-21.4374356504772	-23.129771469999	-26.8351246901824	-23.6574125807009	-22.0011019033826	-21.0916224768423	-24.2362787769671	-22.7453834073847	-23.0378904984416	-23.3203133803092	-21.1762923539836	-24.5524425184383	-22.648122615663	-21.4267343034361	-22.4272134563883	-28.3100084284257	-21.2583893377633	NaN	-50.5317772067054	-51.7679816810467	-55.0786983015877	-53.8171947353409	-55.7882287053957	-52.0569665027174	-55.4127431484358	-54.1645246241163	-48.1881855721893	-48.2235432240393	-52.803101018011	-50.3755272814103	-54.8427127754457	-47.2685989734141	-49.3729568646329	-54.2187290751115	-52.0108378187757	-49.1550882159474	-43.14537321596	-44.906545531767	-45.9112470462994	-47.7127034582404	-50.3677385162576
-21.7714039699312	-20.7396710346917	-21.645332103321	-21.6347064638224	-21.7253609312222	-22.6595868672324	-24.1496731361041	-24.4914357364254	-17.2178385723408	-21.489311646421	-23.2634354977627	-27.0164837440884	-23.7950905535453	-22.082068894672	-21.0955474099764	-24.2624208803607	-23.0331200997862	-23.099393266773	-23.2014136314804	-21.2959155340372	-24.5922554240865	-22.9193674921915	-21.4477194989936	-22.592690157175	-28.5428545088837	-21.2155831005701	NaN	-50.7064381204747	-51.7730145938149	-55.0782716906691	-53.838561217875	-55.7590834872674	-52.3858167628214	-55.5158629708122	-54.1416375566694	-48.1777846399636	-48.09110857991	-52.8459212598425	-50.5183556243605	-55.00510457299	-47.3498457912803	-49.2873398622183	-54.3826654093184	-52.2644628317099	-49.1409885121339	-43.4228325911111	-44.8390822001528	-45.9681561657099	-47.7022306443468	-50.5048747731397
-21.6805901714155	-20.8069000100865	-21.7198966812774	-21.6336546477709	-21.6200368509695	-22.5058350548844	-24.0085244419273	-24.4862385527777	-17.2197624647846	-21.4791423407797	-23.0197943726904	-26.947606255449	-23.7894329185697	-22.2303001203646	-21.1538820810742	-24.0453006551598	-22.8032154610275	-23.084394019445	-23.0153613346311	-21.3649058039885	-24.5428487224119	-22.8846605230386	-21.6870040220784	-22.7366759654387	-28.6499308945381	-21.2247084990912	NaN	-50.6327784177366	-51.7432993638541	-55.2336199757869	-53.8811719715195	-55.9493315914911	-52.1946579663996	-55.3360337268081	-54.3445057005407	-48.3282449658184	-48.284460827777	-52.6828436018957	-50.8349867233243	-55.0535757131187	-47.2954263658976	-49.3542944456677	-54.2515062634404	-52.2389640644463	-49.2969669766901	-43.3541506454271	-44.950788427259	-45.878545495198	-47.847853454582	-50.6101100175662
-21.5316738435533	-20.7539366676353	-21.8144149908592	-21.7608196350901	-21.7313930911526	-22.4394573024741	-23.9234786947281	-24.4715894546358	-17.1143355198131	-21.3593399292493	-23.13856421091	-26.9446645783578	-23.8361182403665	-22.0845248001111	-21.0332486779836	-24.1028344069042	-22.7950428051002	-23.0197965110196	-22.8787739463602	-21.4984110132416	-24.3620692310778	-22.9025054299389	-21.6839821948483	-22.592686312436	-28.669508644222	-21.017059355424	NaN	-50.9480862470559	-52.068176978099	-55.2650842565027	-53.9906982094411	-56.1442945262285	-52.4103428524528	-55.5123066309789	-54.5006195217588	-48.6037947197984	-48.4426434314636	-52.9327243066884	-50.770039668269	-55.2239479160387	-47.3835952252881	-49.4750298436944	-54.2754051016971	-52.3899152338324	-49.4933512716509	-43.4318536524689	-45.3100969466966	-46.068517574356	-48.0828124275244	-50.8792518550851
-21.5609901084333	-21.0334751821572	-21.9853694874851	-21.7654957936607	-21.829300985659	-22.480459532322	-24.142712281836	-24.4751046750578	-17.0292038542436	-21.4378740215673	-23.2585016574586	-26.9587229124905	-23.9084235914283	-22.0726588329729	-21.0790362561728	-24.0907651352954	-22.8692148926632	-23.1436456278305	-23.0746929754098	-21.528917099084	-24.5114116269996	-23.1274433703799	-21.8669455164107	-22.5387578222778	-28.6339279659075	-21.1278204145419	NaN	-49.2113903458567	-50.4574586975215	-53.6321029250957	-52.2952876831253	-54.3791077360312	-50.7387618272385	-53.8220185196282	-52.8899222231994	-46.9914634916181	-46.6351779936756	-51.3884931506849	-49.3153747745287	-53.5140047317933	-45.6555553928058	-47.9166190562657	-52.7282383589312	-50.82857097346	-47.9811032715121	-41.8465987156925	-43.5731472544672	-44.3745899225157	-46.5776832420728	-49.2831592076302
-21.6259676426799	-21.059227411932	-22.1010686333534	-21.6536959453626	-21.8758579197146	-22.5645746577524	-24.0365536180281	-24.5175686757462	-16.9618462823301	-21.3871572783124	-23.1651775012706	-27.0153103885135	-23.8479614290015	-22.1725531247276	-20.9671063246692	-24.1050900205181	-22.8671910948814	-23.2348471149631	-23.0888197904901	-21.5599124985238	-24.628054983643	-23.1072000807782	-21.7474054615708	-22.6375918837539	-28.7436324254853	-20.9378823287237	NaN	-47.8502215625048	-49.1018736273083	-52.1809162247893	-50.9611274451263	-53.3679250503806	-49.184103690926	-52.4233442871832	-51.6606259259572	-45.5731671156242	-45.3218379286173	-50.0038208955224	-48.0860366708918	-52.1596575410652	-44.3015692994755	-46.6548466139737	-51.4043998735075	-49.304506287182	-46.4771238675702	-40.4871051908816	-42.1480471537412	-43.0330510154146	-45.0102013570255	-47.8348879310345
-21.6768279127915	-21.0300509244039	-21.9554340175953	-21.7700733038532	-21.9451780177159	-22.7086362429366	-24.135053733811	-24.6341631218859	-16.9926935028106	-21.4349589450958	-23.3173216213792	-27.1569847393401	-23.9206457630373	-22.1880522445336	-20.9464958677686	-24.245497250801	-22.9249668827287	-23.3617999232141	-23.1570005473454	-21.613477854657	-24.7260054491388	-23.0267994754769	-21.7369076336457	-22.6150450680173	-28.8579903717968	-21.1125807904526	NaN	-46.4602811220462	-47.7679245491139	-50.7956095130103	-49.6039444158663	-51.9976463920408	-47.8785800040984	-51.1598336641228	-50.322479126735	-44.2502206272305	-44.013059853751	-48.6942987804878	-46.3021758822141	-50.7158678069898	-42.967240692141	-45.3288044867293	-50.1293714756065	-47.9548810849399	-45.1199964549126	-39.1610052033179	-40.6308602221308	-41.7601290893485	-43.7229550338985	-46.4941991271402
-21.5242058681882	-20.9249048009255	-21.8587566450089	-21.6296135326146	-21.8169076244758	-22.8610345816117	-24.1039567297624	-24.4809790407391	-16.9518311135336	-21.3835612769463	-23.4048237901306	-27.0233084936328	-23.9484004930224	-22.1019825625124	-20.9338703803892	-24.3187977200929	-22.9631304707475	-23.4616143642875	-23.1448152563149	-21.3997332110437	-24.6960694410956	-23.0764525913729	-21.5730995492835	-22.4870802972345	-28.6493685553033	-21.0892391158768	NaN	-45.4194155836652	-46.7221484885271	-49.7800459498129	-48.8038875794518	-50.9836376216756	-46.8576336289552	-50.091909488652	-49.4232521296453	-43.262395468468	-43.0770258891981	-47.8415926493109	-45.5012613069245	-49.9846251281	-42.1167592815578	-44.3361387833996	-49.0656597732113	-46.9805035723999	-44.0552081653131	-38.109568814809	-39.7023443490215	-40.927103534131	-42.7725564373037	-45.5288956950096
-21.4992627846357	-20.811209597356	-21.8901762523191	-21.8050049832289	-21.8290605431862	-22.8688803793971	-24.2507393425196	-24.5047993116845	-17.0304215413185	-21.4002566889936	-23.3815308389532	-26.8700595661451	-23.9673050851335	-21.9986498383034	-20.9614119162671	-24.2454241994458	-22.8313777724204	-23.4376016655171	-23.1813967950803	-21.6058954852912	-24.6222498229968	-23.0719937201785	-21.5421354739378	-22.494274307853	-28.5897226472907	-20.9459604952586	NaN	-44.4179456155408	-45.6600471866923	-48.6967149564819	-47.8889219174255	-50.0727327501667	-45.8489269232493	-49.1155718015229	-48.5440408620397	-42.1798752357	-41.9273197683331	-46.6910977443609	-44.4760887576995	-48.8449636635142	-41.0724920614108	-43.1705175245237	-48.0117430418876	-46.0347981544819	-43.2000912743229	-37.1026308663044	-38.7873708995131	-39.9488303529884	-41.6747372771384	-44.4636958257713
-21.4558175455925	-20.8448208657582	-21.8653886925795	-21.7663008412033	-21.8057527341172	-22.8243814356422	-24.2717905759162	-24.4455081575592	-17.1254510771835	-21.3159211865524	-23.3429842525927	-26.985898575433	-24.043709406313	-22.030314450959	-20.9711187178914	-24.2217191483283	-22.9249016097532	-23.4161871466052	-23.0025697160011	-21.5733585314767	-24.4865388997269	-23.1298079037657	-21.5269768477669	-22.4959671379107	-28.6089403590041	-20.8430156299599	NaN	-44.3752846745743	-45.5533073758702	-48.795832463705	-47.9002846745759	-50.144897570725	-45.9275611922061	-49.2640762791349	-48.611871287935	-42.200252443184	-41.922499639058	-46.8843243243243	-44.5271921767972	-49.0842289696366	-41.0338625954198	-43.2308804950419	-47.9477677835148	-46.0991525619415	-43.2141952322479	-37.1254583593033	-38.8309641969664	-40.0102614288678	-41.5975899988698	-44.5196220299744
-21.4936351034949	-20.884423314327	-21.8805642727821	-21.8746510527146	-21.794581049997	-22.9750920077303	-24.2266366334882	-24.3357504201681	-17.0002178491384	-21.3545249966533	-23.5804306294212	-27.0880399601681	-23.9260841019324	-22.093470120001	-21.0493942065676	-24.1006791570748	-23.17548311902	-23.3264129584907	-22.922480628999	-21.5672845566166	-24.5151171060699	-23.1014223057493	-21.5120531862627	-22.4627620239585	-28.6816800727934	-20.830631725713	NaN	-44.4396919473016	-45.6485764868682	-48.9458730591042	-47.9907556030894	-50.2734602994796	-45.8501191736218	-49.331962879509	-48.7274759412651	-42.2812916518998	-41.9400451171922	-46.8772149961744	-44.5908903369412	-49.0999259223903	-40.9921664385562	-43.2144438846823	-47.9594913966224	-46.2068856879593	-43.2506860652957	-37.0584722448803	-38.8474888725223	-39.851292493229	-41.6083046804141	-44.5061379310345
-21.5645705312968	-20.8433646987682	-21.7990530759952	-21.8107537395416	-21.8171052431002	-22.822259468897	-24.3925424186681	-22.5218372606775	-16.9038422532926	-21.536299460041	-23.5555176083788	-27.1323288006241	-24.0552528073413	-22.0206388002461	-21.2805775395671	-23.9961967537272	-23.4946628767848	-23.2345794964725	-23.0170559296289	-21.5074658254988	-24.5407992495022	-23.1093574816559	-21.6002814031705	-22.5812793984759	-28.702868644222	-20.7626656715527	NaN	-42.9059907268782	-43.942112155428	-46.9807758528213	-45.9285315158559	-48.2859926829105	-44.1822435376693	-47.4801375481111	-46.7909760383148	-40.5870911750782	-40.2553036368737	-45.1275171886937	-42.7582073367321	-47.2022906006635	-39.2030634613194	-41.4122789579961	-46.1000569807825	-44.3505637197985	-41.3995285662325	-35.3150962733686	-37.1287751871658	-38.0217401968104	-39.8889943355866	-42.7851272243964
-21.549555823963	-20.9033877252663	-21.9776635514019	-21.8501251906457	-21.9252269522068	-22.7520795212447	-24.3087162473716	NaN	-16.6933771506809	-21.4906919753904	-23.4427994492567	-27.05096537828	-24.2067987826434	-21.8567651452652	-21.2824666795655	-23.9565492355319	-23.28302171832	-23.2678472896448	-22.9654034214315	-21.4932688646276	-24.5311867635239	-23.1898272429329	-21.6775164067058	-22.6498326519607	-28.9550619082817	-20.6824521802917	NaN	-42.989519089877	-44.1823428017703	-47.138445964263	-46.0316113134836	-48.3146932972077	-44.3570044195235	-47.5624105830475	-46.6946030504826	-40.6548875369527	-40.4813711222034	-45.4472563718141	-42.5366996353487	-47.2633407083269	-39.4362031295471	-41.5781039254487	-46.1599863964704	-44.4292187267551	-41.4458248438868	-35.5090232727997	-37.3284512981243	-38.2200936727942	-39.977541397267	-42.9754098975617
-21.3278117330485	-21.0054433035993	-22.0066523867809	-21.8704209921724	-21.9001056549879	-22.8362203249105	-24.2125036611503	-20.4662474504365	-16.8875423509326	-21.5356286232963	-23.4518846227582	-27.121992820172	-24.2524430462139	-21.9457733621173	-21.2827295892453	-23.977302900813	-23.1695054776642	-23.5816088660837	-22.7996890657235	-21.590738539374	-24.6511734419481	-23.1630650080337	-21.7959434241379	-22.6617794009477	-28.932352770483	-20.7530778765695	NaN	-42.9069973940044	-44.2257524308153	-47.1653460841613	-45.9502409854641	-48.3866846361186	-44.3236145975382	-47.5974266498714	-46.6390220181315	-40.4974203649335	-40.637115797807	-45.5776893649579	-42.5197510976403	-47.3338856323017	-39.4833734183833	-41.5760578953775	-46.1518283935147	-44.36967234492	-41.4879163709371	-35.4534965857463	-37.4323941439467	-38.4063140604468	-40.0081967077708	-42.8803943412909
-21.7237105668008	-21.3487184430356	-22.0491094295693	-21.9714381629378	-21.8249936305163	-22.9253881384113	-24.2420246854191	-20.637950331266	-16.97571023733	-21.6449174532328	-23.565641955966	-27.1273068303452	-24.1652394311156	-21.9070952277859	-21.3391578724306	-24.0550395277306	-23.02192351403	-23.7197027362044	-22.904883062442	-21.7337240148467	-24.7880268917104	-23.1862194163192	-21.8543616043556	-22.6186729701552	-29.0424324908035	-20.8073900684904	NaN	-43.0410592200289	-44.1945619546248	-47.2551271186441	-46.0306494559785	-48.3654416407034	-44.3237444771459	-47.7336891202264	-46.6711654352725	-40.6503252087415	-40.7416054407205	-45.4007849293564	-42.6712434497817	-47.388668989547	-39.5134776734446	-41.7005928679086	-46.2970339918443	-44.6416404791491	-41.6638385820674	-35.6112870090634	-37.6131238245183	-38.5969117280853	-40.1278374707375	-42.9759484573503
-21.8925365315688	-21.30581832708	-21.9687205290397	-21.9602542376829	-21.9832087894405	-22.9520189973204	-24.2308969065862	-20.7434141580683	-16.8082155825102	-21.556596621249	-23.6115461155112	-27.1649023171945	-24.2712622454479	-22.0250970843651	-21.269014448495	-24.120863318639	-23.1190740888111	-23.7417116938472	-23.1020405166678	-21.9867889714381	-24.7198524661605	-23.2621670227926	-22.1245041603865	-22.7652621154164	-29.0966920167202	-20.716169607848	NaN	-41.6144802726605	-42.7474567497521	-45.9521941235426	-44.8329082222781	-47.0087442447043	-42.7767887359256	-46.5285862064956	-45.4158540486346	-39.3457175862412	-39.2704274426838	-44.0340684410646	-41.3793576473125	-46.1754580817345	-38.1345170298404	-40.2664655836391	-44.9126725052223	-43.4389514340891	-40.2523408121889	-34.1764774852539	-36.1845773564986	-37.2849889721076	-38.8138242442462	-41.6410127627976
-21.9675120494596	-21.1456014144386	-21.9461538461538	-21.9734126755308	-22.0293076822876	-23.1301210699862	-24.3484095946927	-20.8474047472392	-16.920218289286	-21.499452301916	-23.7805581080945	-27.3910517315493	-24.3298713461961	-22.0020231798524	-21.2129136583585	-24.2724794993217	-23.2984121454199	-23.8219360332848	-23.2407907606388	-21.8558767309989	-24.7724998324744	-23.291990364075	-22.5370050190164	-22.8974642031353	-29.2124062729091	-20.7792946117448	NaN	-40.2965676946052	-41.3793426563792	-44.4887180729184	-43.5392325410861	-45.7389481514977	-41.5137517835464	-45.2080587175919	-44.0931982241424	-37.88184198143	-37.8222462733506	-42.6432653061224	-40.0911667878803	-44.7149651635339	-36.7747088641982	-38.9115284836128	-43.4846340524871	-42.0777633449076	-38.9993876193434	-32.812606325752	-34.8546206341038	-35.9309343136113	-37.3467713037063	-40.3001577591905
-21.7824647448177	-21.2108716182999	-21.8524513274336	-21.9785171091739	-21.972259974461	-23.1489148246473	-24.4485050382154	-20.6621118645478	-16.944536829539	-21.5539125480386	-23.6107081090715	-27.38730722517	-24.2411230293678	-22.0265076701822	-21.2751130565066	-24.3310703563554	-23.3123083666474	-23.8377494252725	-23.1765034096438	-21.859961428216	-24.8856341001786	-23.3551088904193	-22.658533644416	-22.9256225128515	-29.1880453706535	-20.6886757827761	NaN	-40.3035327182621	-41.3610873590449	-44.3960395452586	-43.5767811096377	-45.7741419807958	-41.585982677163	-45.3313965737656	-44.1422139002691	-38.0115734230627	-37.8370111594648	-42.6613698630137	-40.0750665960742	-44.8970013401233	-36.926874835483	-39.1056790542888	-43.4867457057702	-42.0775418507835	-39.1815224031793	-32.8313193977274	-34.8683175647881	-36.012610890418	-37.5185064938316	-40.406227759304
-21.9496667814359	-21.2821491022673	-21.8826507042254	-21.9268612605923	-22.0268162904731	-23.1787083559575	-24.7405240722487	-20.6429245137622	-16.9872643316378	-21.5456700779502	-23.6572498386966	-27.4249329203973	-24.5385794098503	-21.8855701128743	-21.2564822039776	-24.5204280057544	-23.4586162711035	-23.9804690970201	-23.3096504828553	-21.8165862833496	-24.9210132613203	-23.5551301222566	-22.5480843958952	-23.0973546627608	-29.1751876772924	-20.7741116149698	NaN	-39.0616937027875	-40.0893369655466	-43.0501558910226	-42.4547320615132	-44.7304160002958	-40.2693703493561	-44.0539148769487	-42.9858178402558	-36.7658406416234	-36.3677035883948	-41.484911284599	-38.942621165384	-43.5389396210205	-35.5995933934768	-37.698840673549	-42.1591068179813	-40.8492400545996	-37.8005058589202	-31.4305933975902	-33.551980653292	-34.5452734513097	-36.3168853934474	-39.159579695335
-21.9107461363068	-21.1769638041665	-21.9005593220339	-22.2652973463343	-22.2321395479291	-23.2487602383442	-24.7786503890003	-20.7557229908538	-17.1858079719969	-21.6060415139031	-23.752044198895	-27.4752475360699	-24.5633203507276	-21.9357113195495	-21.313509350049	-24.5564566330094	-23.4588443499605	-24.0084308786457	-23.3710754700169	-21.7729536648346	-24.8927608198628	-23.4734653156101	-22.5224662008256	-23.1416352886249	-29.2634491948596	-20.8897750348993	NaN	-39.0319227297782	-40.171548873885	-43.0066356243145	-42.4163862111644	-44.4904054379299	-40.1911503542685	-44.008682510841	-42.8531997629864	-36.7260282400871	-36.3430834368625	-41.421704966642	-38.9108463909581	-43.5017277606222	-35.4807367462708	-37.621482952945	-42.1173466575291	-40.6594538244951	-37.8434262033368	-31.3940419759509	-33.6083166688869	-34.4974255791555	-36.2803193809586	-39.2051986597794
-21.9872633380059	-21.2512092147744	-21.8245619253651	-22.1600664658134	-21.9553708083507	-23.2824349203028	-24.7986768034611	-20.7630397967047	-17.2105115353978	-21.6132376994036	-23.900923556119	-27.5064557693553	-24.4883794379955	-21.9162823327422	-21.3475129420649	-24.4499793292883	-23.5868798080997	-23.880711814324	-23.0841121426466	-21.7290960781766	-24.861901622273	-23.671145793793	-22.5458955027615	-23.1000735558002	-29.3806584315901	-20.8930487804878	NaN	-39.083381800674	-40.1673914391128	-43.0966028931991	-42.4736988117644	-44.4038135187966	-40.2664358493684	-43.954706396593	-42.9559182763628	-36.7111304149913	-36.4556690383808	-41.441145440844	-39.1252839903222	-43.5494352409864	-35.6012044352817	-37.7713394079825	-42.1390781191311	-40.6368483812705	-37.8463696787712	-31.5347358279611	-33.6331803790277	-34.4274679066006	-36.2842353516754	-39.2212711318297
-22.0776476426799	-21.4126102732246	-22.0914238410596	-22.2779669281912	-22.1594692540746	-23.4309255276451	-24.8630167811078	-20.9311860012298	-17.2322191385492	-21.7147014561202	-24.0104841071843	-27.590535572337	-24.4686241778576	-22.038535453054	-21.4841236660945	-24.686801613971	-23.627706823111	-23.9380599518467	-23.3077394636015	-21.7554034944446	-24.8880148850133	-23.7540107206671	-22.5302962766134	-23.161754343467	-29.5430738831425	-20.8422404817977	NaN	-39.1110802431543	-40.2782446617221	-43.0198294995964	-42.4064913015464	-44.4331122499985	-40.2598840365688	-43.6865130138288	-42.9301019558754	-36.7802175933409	-36.464563849755	-41.5482	-38.8484934497816	-43.4591554318416	-35.5383381516973	-37.8040293185813	-42.2663907629383	-40.5192635910267	-37.8797804792395	-31.4917621543184	-33.5142463235294	-34.4075414319167	-36.3719240527504	-39.2271888003197
-22.1955224190663	-21.4294727703392	-21.9980107526882	-22.1666629604298	-22.0024084193883	-23.4767729639119	-24.8273019174587	-20.9289126753881	-17.2468546931636	-21.6344744527318	-23.8881350570609	-27.7040929485074	-24.4216893356388	-22.0625724276395	-21.4161517330301	-24.5472331594406	-23.4693476053687	-23.7645919464203	-23.4159190540094	-21.699320810393	-24.8739664492266	-23.6116576254108	-22.4809231010104	-22.9676722641608	-29.583713933999	-20.8484661216652	NaN	-39.3831932829564	-40.4252107241997	-42.9511256393541	-42.2166712699219	-44.6039593613933	-40.3371127462368	-43.6393116302245	-42.8300320027221	-36.9050451634879	-36.6501230043409	-41.6168901569187	-38.7636602299042	-43.3904738675958	-35.5827107960742	-37.9296587357136	-42.1860550236979	-40.6362283452328	-38.0568996274565	-31.5099768022589	-33.3865755093752	-34.4103353370425	-36.5119169470081	-39.333929033549
-22.253999419034	-21.4757610855582	-21.803672985782	-22.1990231284819	-22.0319688876907	-23.7223871285535	-24.8303205443705	-20.9673334968057	-17.2427283259792	-21.5770368393459	-23.9737016574586	-27.6852813706564	-24.3573261305073	-22.2458196050827	-21.3683047977766	-24.5949304511715	-23.6671115020825	-23.8776844454298	-23.4211709875872	-21.7071875700181	-24.843681421721	-23.5122261928239	-22.4697302781755	-22.9626438470535	-29.5681342517433	-20.7055760003298	NaN	-39.4294143473517	-40.4213904956258	-43.0635321755764	-42.2732483501122	-44.5535130552242	-40.340170942388	-43.7042105472004	-42.9129042852787	-36.9363272503426	-36.5907661474573	-41.5990371991247	-38.8805545184839	-43.5199593447742	-35.7118160076008	-37.9767597503934	-42.1333125116364	-40.7674748355394	-38.0985428749194	-31.3875077712185	-33.5131937208901	-34.4898318057495	-36.4437105769433	-39.47704422115
-22.1700407062637	-21.5449149651798	-21.8154255319149	-22.1683154891531	-22.0482277281358	-23.7510806014549	-24.858203674153	-20.92848673965	-17.0254230989509	-21.5604713150871	-24.0141455216883	-27.6536827124085	-24.4246180033323	-22.2820970221158	-21.3071455363544	-24.7211463323192	-23.6252827337255	-23.9294310394382	-23.4581205238177	-21.8497113254515	-24.8453825752614	-23.6216049639635	-22.5737890048552	-22.9227749375986	-29.6049915249776	-20.4647209727796	NaN	-39.5262837098248	-40.4059058980377	-43.1214159787477	-42.2337569265464	-44.6355956097287	-40.4599722468018	-43.8717386533803	-42.8411349577863	-37.0653463118763	-36.7942729002465	-41.7542435424354	-38.9112520704713	-43.6517955050227	-36.0063208051733	-38.0753873971365	-42.2390932555232	-40.9995391045328	-38.1283175919812	-31.5326620923413	-33.7512539328913	-34.5810101930435	-36.5109898898755	-39.5007533156499
-22.3490714915583	-21.6000338676946	-21.9270805369128	-22.37475771721	-22.2677020725921	-23.7646149257184	-24.9226914327094	-20.9447176028306	-17.1147618676588	-21.6039746594046	-24.0796786689528	-27.6743421734899	-24.5475558807815	-22.3621203831573	-21.4652344018655	-24.7028372185255	-23.6203657743444	-24.0262410257556	-23.5478674159614	-21.9546274122272	-25.0355348861289	-23.8047780821918	-22.7141371179256	-22.8962708117007	-29.5949913974115	-20.6561298378968	NaN	-39.7069128785655	-40.6863049914622	-43.2418229574816	-42.5522397208071	-44.6214454662357	-40.7790586566521	-43.9762234276385	-43.0284660071596	-37.1214159824557	-36.8841998995459	-42.0500732064422	-39.0753778718922	-43.7508847250912	-36.1216286454922	-38.1975406667287	-42.3774582698934	-41.0803033129744	-38.2413917321248	-31.7705670090634	-33.7361666278052	-34.8164599679201	-36.6101331615934	-39.6492897778197
-22.3787155583708	-21.7552837750552	-22.0047003329634	-22.4777933724638	-22.397821799982	-23.8333906973235	-25.0953822534195	-20.8287655584713	-17.2426360100746	-21.9477957734051	-23.9487016574586	-27.800450751066	-24.6860471889067	-22.2227488033419	-21.5453145518469	-24.6812969260105	-23.5620628415301	-24.0691124364922	-23.6415194697409	-22.135598193603	-25.2157765761299	-23.7854690043532	-22.8193552402823	-23.0688733552502	-29.6646827068007	-20.7590778104619	NaN	-39.8451897996425	-40.8581810022438	-43.4247513819054	-42.721552236074	-44.8762312415322	-40.8107825676049	-44.048418135428	-43.2627992585727	-37.2645540646743	-37.0146125587148	-42.0540807174888	-39.228961286039	-43.8521839442016	-36.256382977582	-38.2793891043079	-42.6890993925265	-41.1584875216949	-38.2316179485971	-31.9964634796517	-33.8646072587008	-34.8357405206861	-36.6268712269916	-39.6500567951318
-22.3783749154072	-21.7551143640896	-22.1054639463387	-22.4981983950655	-22.4470126664926	-23.6944815129288	-25.0519730446103	-20.8583138115581	-17.2832477656471	-22.0046764987584	-24.0177016574586	-27.8617101553046	-24.6908586306295	-22.1654389118377	-21.6699469453014	-24.8203000805846	-23.6753207193781	-24.1098365313736	-23.7146726991114	-22.1865803128952	-25.1991900737185	-23.7945031691797	-22.7632321404545	-23.1143729662078	-29.6587294234428	-20.8504292730035	NaN	-39.7603759085966	-40.7989488923943	-43.541395821886	-42.7705526087983	-45.0653789418129	-40.8307783722928	-44.1722828610347	-43.363209043269	-37.3455875804822	-36.9906833365353	-42.0392	-39.2857849774668	-44.0981654746225	-36.2155716479185	-38.3472466999316	-42.7379712685617	-41.3537817416465	-38.2917972465537	-32.0093092458195	-33.9066550652765	-34.9836217527545	-36.8565019272453	-39.7541855500821
-22.6984778313591	-21.8975230306746	-22.2009058171745	-22.6628936627809	-22.4110803775919	-23.9398660936829	-25.2445444844281	-20.8520566951453	-17.4791368489007	-21.9428450071553	-24.3070945146014	-27.9810156761433	-24.8610960716451	-22.2726037748794	-21.7369592495269	-24.8903279510939	-23.8486203521035	-24.2463264078893	-23.7538381948963	-22.2727809096975	-25.3720595845248	-24.0862658062911	-22.8186022426054	-23.385241545686	-29.8280962331037	-20.9041540436457	NaN	-39.9398116822745	-40.8638800401817	-43.691334370069	-42.7224825155414	-45.0311270789217	-40.8387840755105	-44.2817713066595	-43.3324305751596	-37.4004532812949	-37.0612131943863	-42.1197278911565	-39.2606981741911	-44.0362210230952	-36.297582980714	-38.3243858070579	-42.7686587103076	-41.274217472349	-38.2560096046577	-32.1611886484077	-34.0324699064704	-35.091674359563	-36.827419208396	-39.7772563604202
-22.7825117541782	-21.9866435132154	-22.2823945945946	-22.7015761650671	-22.568718181808	-24.0607212204745	-25.1937664795307	-20.8632195378151	-17.6290010020184	-22.0311179518266	-24.3206358267376	-28.0317161254538	-24.8189504812594	-22.305900463206	-21.8392642248868	-24.9644615339691	-23.8471043299565	-24.3234609836116	-23.9270299622371	-22.2537727083252	-25.2911258824764	-24.0733230286922	-22.8344910102325	-23.358039496486	-29.8100078197579	-20.9952065174088	NaN	-40.1143880518992	-41.0953874312642	-43.782801169277	-42.8300572737686	-45.0684241475845	-41.0332447975265	-44.4396986005634	-43.4008179317404	-37.526736428389	-37.0403497264399	-42.2419799139168	-39.3968655428049	-44.1798486223375	-36.5555792124177	-38.4278996122763	-42.9246081959907	-41.4851885870267	-38.3915840861269	-32.3258744848543	-34.1877186069593	-35.1516931093786	-36.8138216154802	-39.9322549920556
-22.8209786531329	-21.9929021271287	-22.2326116071429	-22.69356060098	-22.6156850988281	-23.9560426869621	-25.1337491787623	-20.9018758285583	-17.7415927124896	-22.1535423380927	-24.2552607317582	-28.0255250554568	-24.8526432390342	-22.3579864614573	-21.81440879127	-24.9370889667773	-23.871690677511	-24.3150919321973	-23.9743162172163	-22.254398432543	-25.2646252923152	-24.1009681658383	-22.7601525377573	-23.3904944764771	-29.8820807281014	-20.9864866176776	NaN	-40.1295351558578	-41.1137516415493	-43.6961161550863	-42.9817824858393	-45.2603228100252	-41.1319988955248	-44.5130120670583	-43.4672060285642	-37.6602469876904	-37.1374234901147	-42.450124137931	-39.5339479952362	-44.1645435899974	-36.6632583422693	-38.5850858179389	-42.8761660818625	-41.4067183965399	-38.6272789438151	-32.2637801597484	-34.2342090946822	-35.2690534221489	-36.9137720579397	-39.9084434509318
-22.9475222897719	-21.8184973780731	-22.1440640394089	-22.7209920367508	-22.7275834785412	-23.8849135853216	-25.1023087517259	-20.893315237248	-17.7007915718995	-22.0860800299649	-24.1555503969544	-27.9305329858753	-24.7464737695889	-22.2561128867263	-21.8040711144397	-24.8916379310873	-23.7952927226735	-24.3333926642766	-24.0815818868476	-22.2694867896391	-25.2047806109568	-24.1571360443765	-22.744525230488	-23.2781327292026	-29.7388017561734	-20.9932841551699	NaN	-40.2856559942224	-41.2075585003933	-43.6857211553413	-42.9060259548135	-45.1951267822078	-41.3064451906444	-44.4687170954614	-43.5389689376228	-37.7415132907742	-37.4453039452853	-42.4420668693009	-39.5972635032576	-44.1492289696366	-36.7939259460487	-38.7369402483187	-42.8905645304052	-41.4350777672847	-38.7356887259799	-32.2489983492696	-34.2350287483414	-35.3353250494578	-37.0973684917567	-40.1307932390292
-22.9632557280252	-21.9117739031789	-22.1893556280587	-22.8211156750747	-22.6295581435069	-23.8533320167169	-25.1470342733952	-20.9516736371223	-17.6435077961877	-22.2153265659341	-24.2665562355555	-27.900941649402	-24.9279592249504	-22.1749644198545	-21.831979392977	-24.7988731997527	-23.9831983606557	-24.2792156843554	-24.0170088966816	-22.3217192839183	-25.237655606941	-24.2558584647196	-22.8835273716676	-23.5130730226943	-29.7588532194686	-21.0455321949062	NaN	-40.308763705517	-41.2797517236017	-43.84181409843	-42.9564373040657	-45.2684588708861	-41.3675845391853	-44.4128421106561	-43.5557130771485	-37.6442440525058	-37.5233650048583	-42.5679550245959	-39.6063164162888	-44.124196639873	-36.841841408319	-38.7141172581917	-42.8153774267599	-41.4706736311519	-38.6273071040153	-32.2353120560265	-34.3671794288315	-35.3686719199786	-37.0427255318781	-40.072582820814
-22.883738334804	-21.8889625404832	-22.1475124792013	-22.8860297469292	-22.6021438679271	-23.9129639185574	-25.268021345147	-20.8748839438688	-17.6335114618538	-22.0942298902732	-24.2674831700636	-27.9075340359016	-25.0243718999689	-22.3108208569953	-21.7776174415762	-24.7433010582002	-24.0442579351238	-24.3737067980179	-24.0776163108922	-22.3132712900762	-25.1649859832792	-24.3120023391991	-22.8344579879425	-23.5132209188372	-29.9493326663537	-21.145147031023	NaN	-40.4221424432786	-41.3885130485759	-43.9322594715853	-43.0775798088861	-45.3824835274927	-41.5956009808989	-44.4948853383683	-43.7563487091222	-37.7905083695629	-37.6212640609106	-42.7503458213256	-39.8437350854694	-44.3478785963858	-36.9153779033441	-38.7361226666647	-43.0113530067355	-41.6286636619497	-38.6629989131341	-32.2621875938588	-34.5011962608952	-35.5471871801328	-37.1249512153991	-40.1759896344413
-22.9345667212387	-21.7475394603656	-22.0353152364273	-22.7842739248229	-22.7156320826801	-23.8611711441879	-25.3259231726013	-20.8943788889602	-17.5825075628239	-22.1052957734051	-24.221949080139	-27.8984257606012	-25.0416745598474	-22.4424040987536	-21.6876974487963	-24.7651753816478	-24.0143465446751	-24.3362415961086	-23.9574247300592	-22.2286181295453	-25.0300490912303	-24.1535197196559	-22.7977626195841	-23.5162437832493	-30.0279235386801	-21.0496085891002	NaN	-40.5399816904625	-41.3647013716083	-43.9350328975385	-43.1299667880733	-45.5862700615549	-41.5952079149848	-44.5414894659481	-43.7952205382277	-37.7583298624558	-37.6236455467465	-42.6186281588448	-39.8849074978408	-44.4287949628043	-36.8819472492761	-38.8457398541005	-43.1141682888946	-41.6441620335428	-38.8217666873522	-32.4016146926793	-34.4352571086921	-35.66074484958	-37.209227423537	-40.3591008474393
-22.940153779442	-21.8217349444661	-22.1380752571738	-22.9149572801979	-22.5414955135454	-23.7581787840382	-25.5224700855485	-21.0267034335206	-17.7358434011515	-21.9632503302718	-24.3850246610342	-28.1086729962721	-25.0659743126354	-22.6289288115806	-21.5968002920427	-24.7338339882533	-24.0942514802894	-24.426528457164	-23.9016664412892	-22.2734225133693	-25.0565514266114	-24.1494939865076	-23.0223755792604	-23.6242442608556	-30.0284125851087	-21.0865023960331	-29.7201354845396	-40.4672870681302	-41.3707135821485	-43.9033037682277	-43.2336527915221	-45.6195039585982	-41.5582740861535	-44.6013883557181	-43.8522604104862	-37.6844471329828	-37.5301216136344	-42.5891148500366	-39.9370648783531	-44.3939174766184	-36.9524986475927	-38.7494985411709	-43.1063609886525	-41.6305437455089	-38.6920956764817	-32.3149352502695	-34.5417211278061	-35.7690787663291	-37.1741349397366	-40.2969529342131
-22.9547106750479	-21.8072002027394	-22.3185789473684	-22.8980480530992	-22.5819202565619	-23.9035400432627	-25.5820875596749	-20.9833368636711	-17.6736256987053	-21.8215682329044	-24.3833889658583	-28.2094023775564	-25.175956326283	-22.5018991237068	-21.3630836056121	-24.8287287212187	-24.1193719996242	-24.443735735988	-23.9744314286238	-22.2971769026262	-25.0487965181648	-24.2655773201488	-23.1175284690278	-23.7913127360863	-30.1599888873831	-21.0367134658387	-29.8242345368805	-40.5908248945064	-41.4405551345054	-43.8628358428467	-43.2587170842143	-45.7233648766328	-41.5833460274251	-44.5797504201837	-43.8792401267257	-37.8584509836682	-37.6938953515865	-42.6867490909091	-39.9860729118843	-44.3188738675958	-37.1682096635488	-38.8812585552698	-42.8847416838497	-41.649139771999	-38.8694836891	-32.294131230169	-34.7980744390723	-36.0133193029107	-37.3110108151131	-40.4946187365725
-22.8056357449999	-21.7983521223097	-22.3031697612732	-22.8244945396511	-22.5871010442165	-23.8573555134781	-25.8482980386028	-21.0417989469333	-17.7901695788448	-21.833704933588	-24.335732817297	-28.2826051418219	-25.2861529040187	-22.5137301778903	-21.3445757632325	-24.9582617229896	-24.0545020433753	-24.4802170231693	-23.9431096548654	-22.4271196630823	-25.1338310972931	-24.2117784749012	-23.1192237293136	-23.8617607686233	-30.3140267576875	-21.148221053955	NaN	-40.7274435848497	-41.6901551749638	-43.969890999151	-43.567378358633	-45.8326487872412	-41.7827116030608	-44.7357965891578	-43.9951674665421	-38.1260423141772	-37.9422764809899	-42.829014084507	NaN	-44.5678042860843	-37.3788937453829	-39.1654768018435	-43.0121668805003	-41.8201672225829	-39.172438262093	-32.3830924953477	-34.8610113926994	-36.0770691624876	-37.5465888647643	-40.6176168212637
-22.8965897140667	-21.8961409946383	-22.3588825448613	-22.8893745683681	-22.6189358339291	-23.9028714612441	-25.734735820873	-20.8790379079809	-17.8288630155996	-21.9031265270209	-24.3130198392767	-28.295778640902	-25.2830365114284	-22.546623763766	-21.4323714658547	-24.87928380114	-23.9543585416512	-24.449582277762	-24.0023813734159	-22.3537363062601	-25.3612762304812	-24.3552142629696	-23.0459438222833	-23.8573793518361	-30.4337943585077	-21.0961850714414	-29.9119526006006	-40.8137014450605	-41.7268238593867	-44.0663997772543	-43.7989094120461	-46.0797347715787	-41.8340707890921	-44.8115640019251	-44.1167132157496	-38.2703871382413	-37.9237143992056	-42.8722884882108	-40.2125642462418	-44.7947950837227	-37.4066720940559	-39.3053223648625	-43.0736507006558	-41.851627201051	-39.4005299522783	-32.4651120090634	-35.0818384471425	-36.1461713844798	-37.7223043572711	-40.6759806276637
-22.8616611561934	-21.8906243611487	-22.3406074766355	-23.0631897803113	-22.5600075923317	-23.8547518724639	-25.7518919356196	-20.8940692569162	-17.8186397078803	-22.0109773263105	-24.2548825619812	-28.3225234692657	-25.0085844603553	-22.578859172782	-21.5704923600223	-24.8667110973872	-24.1561010249541	-24.4049027048334	-23.930398467433	-22.4805087880782	-25.2841892559705	-24.2609739901163	-22.9195539391969	-23.7930705401098	-30.2201341047214	-21.2156546938408	-29.815393061516	-40.7614455690308	-41.723785698917	-44.2861443495993	-43.8626894668209	NaN	-41.9200261127063	-44.8142089397828	-44.3614399692135	-38.2364413726051	-37.9073488541181	-42.9495380611581	-40.4337737391126	-44.7478375039594	-37.5200079389313	-39.3639790131019	-43.1769480512574	-41.8757153311181	-39.3336649900232	-32.4895075413828	-35.1689909323413	-36.3284234354468	-37.7435216339267	-40.6635769554247
-22.98445674951	-21.8249862760541	-22.5044038245219	-23.2014175122902	-22.6440151295467	-23.8942480207378	-25.7103808946884	-20.8924427856249	-18.0257086387301	-21.966910997597	-24.2790785418807	-28.3464777887911	-24.988266142037	-22.7519648481393	-21.548994976503	-24.8708658473553	-24.1698274646846	-24.4273210532722	-23.9339625173028	-22.5723810750704	-25.1513749831455	-24.3321877957659	-22.8428074509328	-23.7732961854492	-30.1341251691499	-21.1813000190891	-29.7208614906791	-40.8083106820172	-41.770784176847	-44.2578454183559	-43.9048915626029	-46.2815762464589	-41.8946675545295	-44.9298103720358	-44.4213733396641	-38.2470444689409	-38.1423283526939	-42.9123876404494	-40.4889612193196	-44.8966956790561	-37.6903301010935	-39.4429499863979	-43.2010203156629	-41.9241111813282	-39.3294336820877	-32.5831857432407	-35.2561579596874	-36.424808958406	-37.802512304254	-40.7255359243455
-22.9588113594941	-21.940219721431	-22.5190694519805	-23.3009774298914	-22.7383535251158	-23.9998234863697	-25.7186870105512	-20.9026080432173	-17.9205302664104	-22.0367058186912	-24.4218737004693	-28.3970389711794	-25.0649820320058	-22.7274906301752	-21.7973875505539	-24.9574116626573	-24.1261221701795	-24.6213685300035	-23.9005364887778	-22.7205690339918	-25.3533448836164	-24.4917619666149	-22.959785356958	-23.7442156331213	-30.0480996422651	-21.215021968174	-29.6471595790152	-41.0280883462425	-41.8663393107285	-44.3729661144348	-43.9579628156742	-46.2280914320876	-42.0138277887578	-45.0381494602289	-44.5368896245175	-38.3066325824454	-38.2839345620108	-42.9911561866126	-40.6832084756884	-44.9749894925958	-37.8824403020822	-39.4956476061782	-43.2437953803846	-42.024022400053	-39.3331730957229	-32.6167799146773	-35.2453827946403	-36.5340650382825	-37.818253663561	-40.9001009396658
-23.0178422128156	-21.9433315181565	-22.5586815920398	-23.3401349037359	-22.731156020818	-24.2651838601803	-25.5905165287293	-21.0224749318114	-17.8908516488454	-22.0483905180387	-24.675107062864	-28.4289641654238	-25.1198011577157	-22.7008711779615	-21.7554620578121	-24.9952049254455	-24.2466732886096	-24.6209870104526	-23.9795079604211	-22.752542559115	-25.3625528262259	-24.42001356212	-23.0720304210091	-23.7211702633264	-29.9283073852607	-21.4251472223633	-29.5508465092871	-41.1089728890936	-41.9326536522704	-44.5723979010402	-44.1847976183913	-46.4058292752632	-42.1840483619737	-45.1012333695353	-44.6543443490299	-38.400663787059	-38.2780310453215	-43.2391268758527	-40.7945442580957	-45.0438354311137	-37.8262249337499	-39.678199676147	-43.4199836059211	-42.1918822416908	-39.4322730336496	-32.7253428749852	-35.2746471597215	-36.5176754465854	-37.8406956196725	-40.9324708593455
-22.9154783362899	-21.8132807792518	-22.4802078774617	-23.1175364454613	-22.7544720701065	-24.0425631997922	-25.5847935645594	-21.0215872418056	-17.8116512477088	-22.0823181823687	-24.4537946266625	-28.399356477235	-25.1185885007594	-22.5618264105816	-21.7017408822803	-24.9336377612664	-24.1878648363004	-24.4481724168265	-24.0260042022	-22.6219101392546	-25.2358159183604	-24.4247202632983	-22.9975349551956	-23.7596669628858	-29.9945277427705	-21.3247831996559	-29.6407982368205	-41.1483859527021	-41.976092211035	-44.4911474521724	-44.1048840025953	-46.4880237621089	-42.1839829401937	-45.0826337761833	-44.6110833093843	-38.4213762813519	-38.3782162625596	-43.1946684894053	-40.8026914020001	-45.1082479539746	-37.9190945798579	-39.8292934356979	-43.4363053876879	-42.2569251676726	-39.5525046787222	-32.7385136100487	-35.364775106007	-36.4669715331857	-37.9573893908891	-40.9149035560345
-22.8661818663861	-21.8480015661235	-22.6510472610097	-23.196150406784	-22.528385464927	-24.1161633003868	-25.7597381589098	-21.0276079786753	-17.8261914943701	-22.0542957734051	-24.3831404021779	-28.4217096878907	-25.322152137123	-22.5358865614402	-21.7144286823444	-24.8661124547397	-24.1598996608253	-24.3810595014817	-23.9348906767274	-22.5886977076792	-25.2657676665033	-24.5172978594474	-23.1255389290302	-23.9026023856662	-30.160576690382	-21.2876011171202	-29.7129826209892	-41.1306860857005	-41.9351474836921	-44.6650314143776	-44.2458362287094	-46.4790791251689	-42.2520631975839	-45.1400342623282	-44.7399953696589	-38.5294182354575	-38.3555841666474	-43.1992268041237	-40.890624773786	-45.2132679489768	-37.8850425242	-39.8227833140121	-43.5059536073361	-42.3372327251655	-39.5826078520646	-32.86094080732	-35.3329017518676	-36.4077140604468	-37.9846898263027	-40.9736076927938
-22.778564782294	-21.7369032693331	-22.5061528150134	-23.0947693512296	-22.438897957557	-24.063660568821	-25.8057154144365	-20.9923245378151	-17.7231834460804	-22.0195498777913	-24.3576384739835	-28.409283845281	-25.4525023347515	-22.4067095335362	-21.5555395214208	-24.797326814544	-24.1655535845363	-24.1546387351723	-23.8664716543924	-22.3982695705259	-25.1669621066707	-24.4396142088943	-23.1275729564553	-24.0779202566188	-30.0604590264736	-21.1886014120667	-29.7561047907317	-41.3479412076065	-42.094087861904	-44.6189586087488	-44.3416437471986	-46.6575114476834	-42.4114990413966	-45.252911133286	-44.8468434593608	-38.7243388270243	-38.442061844461	-43.4364332892999	-41.0994401309568	-45.3220021231241	-38.0502766064604	-39.9249038123113	-43.6212922418718	-42.4687597032948	-39.7468032392241	-32.943837645813	-35.3510614396184	-36.5123289119319	-38.106368147981	-41.0816977859317
-22.7427381479547	-21.723952247999	-22.625147368421	-23.0727670596462	-22.3025459888284	-24.1065038738323	-25.8910865478952	-20.9288711807991	-17.7537810556421	-21.9830904366007	-24.3572564150887	-28.4491012000807	-25.3411011828732	-22.6947295027312	-21.5425963881868	-24.8190048880653	-24.229367591425	-24.1666823805369	-23.7503288931858	-22.4021494796749	-25.2309093555484	-24.4400791822787	-23.1734163685498	-23.9827950818098	-30.2004395872239	-21.0926233956597	NaN	-41.3241361431058	-42.0096443373878	-44.6071886525323	-44.4519593323289	-46.7707947046884	-42.3411357394003	-45.2432443581836	-44.9388896927288	-38.6278913134335	-38.5652574675974	-43.4105613305613	-41.222632560386	-45.3606628048239	-38.1160502918725	-39.943660836554	-43.626868738435	-42.4830047850528	-39.7769661183427	-32.9501581747076	-35.6273235230304	-36.6861989709327	-38.0994027896879	-41.0753313012002
-22.7093382504147	-21.8221521018174	-22.638382045929	-23.2005782536065	-22.3520157579341	-23.9678424389146	-25.9643933796545	-20.9751979212738	-17.5434012834916	-22.0199883287371	-24.3153901235703	-28.5433128254401	-25.4985425769353	-22.5192987077945	-21.5256298466673	-24.7580972632873	-24.1545487738789	-24.1492518004856	-23.7959130971666	-22.5132108155154	-25.0957820268405	-24.5480523233951	-23.1836992914384	-24.1902537183107	-30.3021008765052	-21.1622664797615	-29.997566466311	-41.248993728845	-42.0646523857499	-44.6177266761662	-44.5390013486639	-46.809817414942	-42.4797080381394	-45.3810551720129	-44.994301622131	-38.7268312429017	-38.4862942157193	-43.5815487316422	-41.2674354869229	-45.4949853856112	-38.1999709009403	-39.9160921820203	-43.6909308216121	-42.5350389736956	-39.7120164260027	-33.1062709088846	-35.6050616826388	-36.7918351522582	-38.0127060908008	-41.1829160393034
-22.7534078606636	-21.7664717865714	-22.6657869884575	-23.163920198829	-22.4487287231632	-24.0596145915369	-25.933472969472	-21.0530650006653	-17.7187792648957	-22.0263766359388	-24.4062394725846	-28.6186819917744	-25.5410314797966	-22.4692309834543	-21.6176282943971	-24.9648031911004	-24.2292900409167	-24.3105678269404	-23.8770219135986	-22.6798584312589	-25.1350508812271	-24.6479750054017	-23.2168917235251	-24.2016927944423	-30.3954837069454	-21.0585032856446	-29.9688234191714	-41.5586193373309	-42.2704089491603	-44.7908736959401	-44.6464836084225	-47.006425463894	-42.5669169406347	-45.4476865728833	-45.19798651576	-38.9400579938049	-38.6562541761572	-43.671983805668	-41.5254994378056	-45.6148894818323	-38.3740313165404	-40.0986721592649	-43.8850455175825	-42.6478410242789	-39.9399559213844	-33.2485037922802	-35.8720411139663	-37.0151349013974	-38.3124264352435	-41.4819286287089
-22.8256689532819	-21.692283523071	-22.5705980861244	-23.2159096632444	-22.4809679219433	-24.0636210008447	-25.9227146830591	-20.9948812297196	-17.6445718507791	-22.1195529792643	-24.3744629031333	-28.5771468934018	-25.5047407485116	-22.4910406372151	-21.7158099173554	-24.9312928241444	-24.0621849528345	-24.3414342486382	-23.8452676906385	-22.7131210556744	-25.0256585740824	-24.6493966921904	-23.2212082366681	-24.0625340550908	-30.410483751246	-21.0767307237146	-29.9835746461377	-41.6420081251384	-42.3377313535319	-44.7987122522427	-44.690963978957	-47.1361993577925	-42.5503789826876	-45.4500522189845	-45.3213883476191	-39.0808811532996	-38.7560994863974	-43.5558121827411	-41.5111362269373	-45.7135944901639	-38.4344032330489	-40.2588152483187	-43.9487082338838	-42.6857589335909	-40.0315700858038	-33.274555876988	-36.0580640682847	-37.1697585048912	-38.392530900323	-41.5159312002652
-22.7201702030157	-21.6737466626566	-22.5487011033099	-23.189721625233	-22.6095267005098	-23.9680967206099	-26.0503228953079	-21.0954445378151	-17.6979696817425	-22.0070642940605	-24.2874585030226	-28.6856037497981	-25.4641273476607	-22.4700408551275	-21.6385672767222	-24.8174139491344	-23.9486655170041	-24.3541665511255	-23.8904110181897	-22.6362808711324	-25.0645978582441	-24.7154380810454	-23.1400054984356	-24.1114840666217	-30.4713891767877	-21.0530810131684	-30.0283174836991	-41.7641507776983	-42.4649664176652	-44.9573721019217	-44.7991885868999	-47.2572987279092	-42.7872676225499	-45.5298625622853	-45.3741279299014	-39.2501812216425	-38.8849887734606	-43.6684154460719	-41.6690191891026	-45.8546150035683	-38.5075264294973	-40.3870183441494	-44.0011756680356	-42.7652415496219	-40.1367544949033	-33.2481962051305	-36.077864762576	-37.2375982134522	-38.4628391292291	-41.7407878740219
-22.6423640605903	-21.6809578150755	-22.5394353602453	-23.1029069825532	-22.6134467324266	-23.9306660936828	-26.0574828836085	-21.1414614135278	-17.7671663187935	-22.0788672019765	-24.362857610505	-28.6321089064299	-25.462226841128	-22.5247742207048	-21.6227376593799	-24.8169068374312	-24.0419571050504	-24.343548171219	-23.828206095957	-22.599113219716	-25.1056043290063	-24.6804431819981	-23.2172372085379	-24.1561374392409	-30.4682851308932	-21.1126136486726	-30.051132288221	-41.8542460332157	-42.5844354665295	-44.9383612020689	-44.8714943980916	-47.2523760108374	-42.8743814687038	-45.6196678093438	-45.4571928649664	-39.3566299248389	-38.9256896569375	-43.9256489576328	-41.7136261931445	-45.8761783010933	-38.6518695963899	-40.3995231976274	-44.0393904985786	-42.7095979912107	-40.2359115186613	-33.2647723438725	-36.1774696937979	-37.2730042012918	-38.4995921914789	-41.7970250461998
-22.6866476426799	-21.7426144099693	-22.6636172967374	-23.2689381197074	-22.7477450934183	-23.9552145158809	-26.2860805022062	-21.2316170496635	-17.7307581969109	-22.069159545364	-24.5259200874927	-28.7271646812119	-25.6187602519333	-22.5447423640597	-21.6774930010469	-25.0211878678762	-24.0996280102514	-24.4252162637998	-23.9495827962705	-22.6974757153556	-25.1622366756826	-24.7804855382918	-23.2251883410707	-24.1635200344387	-30.4983990133154	-21.1417454925768	-30.210034216569	-41.8484707865645	-42.6010275385382	-44.9286755508949	-44.8308708821653	-47.139870727136	-43.0906551400538	-45.6799615058535	-45.5270962174279	-39.2803987131201	-38.9109801855201	-43.955009596929	-41.7284608587985	-45.9071461365034	-38.6383853302356	-40.4057113541451	-44.1286224346007	-42.7827794621999	-40.3069531874279	-33.3771775563271	-36.1362747927454	-37.3462422901119	-38.5686109052238	-41.7897706522365
-22.7434620756696	-21.902414611259	-22.8263412887828	-23.431559967259	-22.8419455761508	-23.9263406559898	-26.1055072151254	-21.3346137685844	-17.8303948746518	-22.1777629139935	-24.5863308959244	-28.6749786565166	-25.5565248033829	-22.6139744475908	-21.7973209581287	-24.934420771259	-24.180262639059	-24.5086636252355	-24.1170210579157	-22.7391177483669	-25.2831489692206	-24.7546089460442	-23.2249436613444	-24.2425595896216	-30.5075648988482	-21.2064744856347	-30.1344138722831	-41.9211976283334	-42.7138507393063	-44.8736346771153	-44.9668673096109	-47.301482101427	-43.1552416837575	-45.6786048505634	-45.6026400378808	-39.4303268294687	-38.9477968948728	-44.0496	-41.8249893175503	-46.0015214333485	-38.6981679389313	-40.4760586001597	-44.163243332406	-42.8424400677619	-40.4372748793491	-33.4045653595789	-36.2123679144385	-37.4938780104765	-38.5859124447439	-41.8500687268822
-22.8016013999053	-21.7879157295069	-22.7783659491194	-23.4276655132263	-22.7776912756342	-23.9651140432097	-26.1357444307277	-21.1243849213131	-17.8916798076277	-22.1355673815097	-24.5361354602755	-28.5740236338636	-25.6172169689598	-22.6807699977547	-21.7192216705156	-24.993691300749	-24.2301379516363	-24.4738493724651	-24.0629959461782	-22.858342441813	-25.1062121293665	-24.7975627263343	-23.3341209223016	-24.1913786878534	-30.4437303926229	-21.2753158835094	-30.0692908570018	-42.0487042712234	-42.8705942498958	-45.09254800472	-45.113394733244	-47.5163221107617	-43.1830115230188	-45.8407241399035	-45.7342156255581	-39.5889745313612	-39.1430828567446	-44.0936286644951	-41.9387389489633	-46.1053002602405	-38.888825132537	-40.6144822651254	-44.2044044972504	-42.8811797448494	-40.581366681808	-33.4274072093973	-36.3004294529	-37.4256518279424	-38.7528647885953	-42.0106027899166
-22.8000349105844	-21.9636896143779	-22.9561143695015	-23.4355340691503	-22.7085252863815	-23.9954759600755	-26.1622735868938	-21.2262156718357	-17.9062222832369	-22.2613764857962	-24.5168360690592	-28.6931390381725	-25.7125746383787	-22.7884905127229	-21.881432231405	-24.8128123481689	-24.1736058956396	-24.4523964794876	-23.9441069118774	-22.8326361520603	-25.2470260286322	-24.7539419311389	-23.4359923490927	-24.2556836229669	-30.5749299091585	-21.3198318342096	-30.0598687299726	-42.1213603202026	-42.934329971358	-45.1688771186441	-45.1820528733286	-47.617714781164	-43.2132094460195	-45.8725806214886	-45.8241666604017	-39.5913224689992	-39.2025098743187	-44.2022208359326	NaN	-46.1194821320586	-38.9594879153603	-40.6052251453439	-44.0986784512406	-42.9049252416104	-40.5475072140183	-33.3667635191306	-36.4262375773598	-37.5006554815906	-38.7260337151676	-42.0469044657999
-22.7660443023876	-21.872687608467	-22.860646359584	-23.4211503512452	-22.715258461681	-24.03687335302	-26.1453816302293	-21.2319238937668	-17.7518578082596	-22.2409777646616	-24.4382150264425	-28.5875202396723	-25.5988066825776	-22.6416431381625	-21.8443566216489	-24.7919367039458	-24.2598643015578	-24.4238815945982	-23.8582388563811	-22.7768905112716	-25.2211961456346	-24.7887360403602	-23.2565870160412	-24.2774255422584	-30.515568794598	-21.2621650933695	-29.9943837496759	-42.31524607124	-43.1424344183929	-45.2567094407621	-45.3216571539723	-47.783771602456	-43.4252080690767	-45.9762179361854	-45.9716928340939	-39.78247949668	-39.3537273247682	-44.1938223938224	-42.1297683095471	-46.2727856129306	-39.1593045773835	-40.8323604091458	-44.2059220031513	-42.9403608357264	-40.7539911908312	-33.5958804156569	-36.5743315508021	-37.5901067711529	-38.980083614797	-42.2808705099505
-22.6568876426799	-21.8275585891962	-22.8374783861672	-23.2800543859871	-22.6839750405367	-24.0529842070797	-26.1102023103475	-21.2511878693631	-17.674751686554	-22.2020598249273	-24.4949176574586	-28.6459953599865	-25.5069577097847	-22.6729957654203	-21.7334804370306	-24.7494735821619	-24.1989561683083	-24.4014525579641	-23.907712895826	-22.6837521327402	-25.1658343193967	-24.7378071255196	-23.2253358550623	-24.282258077201	-30.510752341701	-21.1635920601746	-30.0251866315841	-42.4655662622824	-43.1587272064641	-45.4685885029306	-45.4064796796456	-47.8228642164085	-43.5954619149751	-46.1266817736404	-46.1004384236999	-39.8498109216767	-39.4270904360719	-44.3873684210526	-42.33312784731	-46.5318837036614	-39.2282133934768	-40.9693331054615	-44.4426979610815	-43.1513755493095	-40.8401008999986	-33.7232257734155	-36.6315413528178	-37.8350087507123	-39.0883536694467	-42.3381288504442
-22.6680724825025	-21.7839398658605	-22.7777091633466	-23.4068317123848	-22.6309222693378	-24.0141562302534	-26.1979604444703	-21.082619154883	-17.5722114956564	-22.1244657970593	-24.5581792693989	-28.6487687677948	-25.5364652191629	-22.5823278424722	-21.7895770573	-24.8227543703392	-24.1742117009371	-24.4511295305093	-23.9271771894978	-22.7126709746122	-25.1954188959992	-24.7988296962912	-23.1779341002262	-24.3145615011229	-30.6075857574202	-21.0179390599323	-30.0230675054363	-42.5204105713802	-43.2708969742988	-45.5462429723026	-45.5204942443715	-47.9907484432792	-43.7167006557929	-46.2087679233397	-46.2841749435738	-39.9005121676923	-39.5797878410921	-44.4991920447483	-42.4570376530638	-46.6369245113726	-39.3126703085995	-41.1392083808144	-44.4625537697302	-43.2261935884219	-40.9218169443726	-33.8048681046596	-36.8372532360438	-37.9885409512031	-39.2222013391801	-42.3694618746964
-22.759754785537	-21.9185077105878	-22.8507053442465	-23.5643384627659	-22.8506730521192	-24.1794308297157	-26.1839415193125	-21.1220835986476	-17.7241599379429	-22.3239815171156	-24.6117573647224	-28.6936638299692	-25.5985117617693	-22.6362401866197	-21.8692919947186	-24.928666080783	-24.3843720253834	-24.6958648156439	-24.1934953006748	-22.8508005274819	-25.322980337359	-24.8391927034546	-23.3091621996728	-24.4279263288226	-30.7344403212407	-21.0039040436457	-30.0588576050349	-42.6416749429536	-43.3258952879581	-45.6751912710546	-45.6242940679398	-48.0814782468178	-43.9500571443795	-46.3472093443371	-46.3482185287224	-40.0928787359413	-39.7730913447878	-44.635027027027	-42.5888713712138	-46.6277209264193	-39.466568641919	-41.24091522051	-44.6611393837438	-43.4084862593343	-41.0676831815114	-33.9537664177224	-37.1020446267673	-38.2103222796249	-39.2880195734786	-42.5423389708958
-22.677310046772	-22.0226484335228	-22.9368072289157	-23.6792338293891	-22.9190238168569	-24.17680046564	-26.3070448660878	-21.1680430110976	-17.7558493628408	-22.293615220994	-24.6603795663962	-28.8187469472485	-25.7219541149354	-22.7882861976916	-21.8376440424286	-25.0568888645539	-24.4570816511442	-24.7798618751717	-24.3595323098529	-22.9169774642122	-25.2976185235513	-24.8889150684932	-23.3221074092636	-24.4536097991342	-30.909298165046	-21.0227600091088	-30.1806165752434	-42.8382423186204	-43.4754838208418	-45.863308574542	-45.7670479895518	-48.2462429453376	-44.1373178848888	-46.3968593670353	-46.4528105031421	-40.262963162874	-39.8737627213532	-44.6672929542645	-42.7498528730566	-46.7472555387548	-39.6970035553696	-41.4041083753724	-44.8636545241119	-43.5197589987522	-41.1439075412321	-34.1504398240768	-37.1298398084197	-38.3138839234605	-39.4247478814551	-42.6658475735047
-22.6143257142196	-22.0410259337194	-22.964560117302	-23.6625813762127	-22.908884095064	-24.1166836204599	-26.559053733811	-21.1489659739292	-17.6364499028425	-22.1968856033566	-24.6580975021825	-28.7562339333608	-25.5990895531905	-22.655966618418	-21.7993378982345	-24.9695127978482	-24.2753728458391	-24.7045603494212	-24.3663324784906	-22.8497009865325	-25.3576868666014	-24.7676961335819	-23.2265490803835	-24.4301959609136	-30.9630007077141	-21.0243086330177	-30.2114838117107	-42.9245530610143	-43.6972869877876	-46.0430199013434	-45.7902884437141	-48.3741344277063	-44.3379984899804	-46.6301943074325	-46.6347290801385	-40.3774798001712	-40.0401263053303	-44.7217848410758	-42.9329979542862	-46.9388495021136	-39.8194420476397	-41.6582548581693	-45.0381421580916	-43.674727215979	-41.3064250804332	-34.3301565742808	-37.2739237155435	-38.4369261431177	-39.5638998055127	-42.8680395703787
-22.7082745083515	-22.1365828331291	-23.0483522727273	-23.7425947028408	-23.0785224512284	-24.2134392440993	-26.3134682395182	-21.2424931864638	-17.8478900383266	-22.3516846826963	-24.7859558671272	-28.7688190408969	-25.6347680144787	-22.8856644379221	-21.842132231405	-25.0959251950651	-24.431933006325	-24.8054095288559	-24.3823415926162	-22.9059716114881	-25.442357485994	-24.824528968107	-23.29885328294	-24.3161885995323	-30.8794795490809	-21.0871571332441	-30.1732023720494	-43.0981640453201	-43.7994523813837	-46.3900311684058	-45.9446531355076	-48.5700484137448	-44.5522314391704	-46.7487431484358	-46.9213714812491	-40.5751169629403	-40.1829809515212	-44.9065217391304	-43.1905260480559	-47.1879171665649	-39.9283240985611	-41.7742039450536	-45.2867483958844	-43.8958565080706	-41.4605441425284	-34.4706470970239	-37.3616002995589	-38.5717460258895	-39.8533016331006	-43.1716510889292
-22.7645665615988	-22.1975910002683	-22.985198019802	-23.6948741764469	-23.0074651215026	-24.1984562046818	-26.3073968751288	-21.3293019510643	-17.9490026759969	-22.3891853837947	-24.7158102836566	-28.848406343559	-25.6996816825776	-22.8934343619115	-21.957503821245	-25.0763509663581	-24.5551985727448	-24.7350339123099	-24.3678746752947	-22.9464847746279	-25.4083806962525	-24.9743840950418	-23.3181380682362	-24.4123954471391	-30.77598606175	-21.0528928971489	-30.2119454867894	-43.2202883420846	-43.8315860881759	-46.4181189219228	-45.9386217814042	-48.5938776105082	-44.5970216556197	-46.7250815947495	-46.9059069508804	-40.599989882829	-40.1565806243711	-44.9103825136612	-43.2535307076058	-47.2931241139012	-40.0129609054656	-41.8049757463924	-45.3416589985912	-43.7802722337417	-41.5330077536869	-34.4438584376349	-37.4463047127753	-38.6465672250037	-39.9001246888379	-43.2134478282762
-22.9687833210719	-22.2894567489774	-23.1096083613647	-23.7655844684527	-23.0165008041827	-24.1968624429675	-26.2083330860377	-21.4525522301228	-18.0099203781413	-22.4405170693505	-24.9009803459832	-28.820621564361	-25.6994091570262	-22.8707336051914	-22.0568055982391	-25.1089431954216	-24.5251159357958	-24.7338699202748	-24.2752691413856	-22.9498454696194	-25.5417752633632	-25.0053884412742	-23.4184304256193	-24.4750822918632	-30.7443635549363	-21.0679270629176	-30.1579238875885	-43.3252070413196	-43.9370614944739	-46.5534225731895	-46.1060741819812	-48.7758258526004	-44.7057328200551	-46.7873992138202	-47.1098795788833	-40.7344289560518	-40.3316277054229	-45.0654095462581	-43.3776038046674	-47.3465858675958	-40.122530740309	-41.9109120316144	-45.4019631462868	-43.8319891281024	-41.5963318504479	-34.4927959788225	-37.6624564321838	-38.8346902662346	-40.0322100155514	-43.3651591174752
-22.9389114280748	-22.3289619931004	-23.1698754448399	-23.8458796505069	-23.0808547097566	-24.3049135853216	-26.257421894053	-21.3493794669797	-18.1119785655517	-22.4890602481623	-24.9923446637216	-28.8492840831338	-25.8629649939232	-22.9235950863761	-22.0675970201374	-25.2115215821619	-24.6503998873733	-24.8872157627484	-24.4879542510257	-23.0133560681866	-25.5552163408043	-25.0010858123773	-23.5215096630608	-24.5399175393292	-30.855368138068	-21.1759651319414	-30.2745552140285	-43.3715573453637	-44.0071369941193	-46.6220717694613	-46.3029628093709	-48.8597029248519	-44.7622503211628	-46.8989997236862	-47.214984552237	-40.8557759349947	-40.5517915610681	-45.1065407319953	-43.6049912790146	-47.3234693381545	-40.3502922912629	-42.1386213068145	-45.4966815463691	-43.9967165189542	-41.741187393756	-34.5492416690131	-37.7779466038365	-38.9738962200712	-40.2055515595062	-43.5121562796583
-22.9824669682964	-22.4766446250639	-23.3342478970806	-23.9226761310845	-23.1417010305479	-24.3885335288414	-26.3573958008799	-21.4498309653478	-18.0351834460804	-22.541603107021	-25.0130406659713	-28.8763764167393	-25.8307654454642	-22.9402858070219	-22.1223214461637	-25.2055374119491	-24.7833133115093	-24.9514480133017	-24.4764977654984	-23.1205650592966	-25.7672356203579	-25.2880596589886	-23.5654162166434	-24.7014812558468	-30.9113621101079	-21.1596884566012	-30.355240704323	-43.4395629081216	-44.1608364644287	-46.731944787817	-46.4166686347548	-48.932819370949	-44.9042100401324	-46.9617813668931	-47.3888576059194	-41.0327087551554	-40.7171722939424	-45.1787871581451	-43.7012153432728	-47.3906996418216	-40.4182350530253	-42.2597885934082	-45.6298997219374	-44.1015701476656	-41.9560609385924	-34.6894338549786	-37.9323550112127	-39.1869599934611	-40.3594378510295	-43.6057869818298
-23.0326648416971	-22.5412568810487	-23.2252284880895	-23.9175775954553	-23.2099512982833	-24.4515633440446	-26.4320066423982	-21.5154694739419	-18.1165704086324	-22.5655451680782	-25.0511572787603	-28.9701160388881	-25.7969828804137	-22.9916827985973	-22.1683893202518	-25.3101619347327	-24.8348521677623	-25.075381145772	-24.567516423171	-23.1736227580185	-25.7821588619605	-25.2547106889311	-23.5660412692856	-24.6544026186579	-30.964005538632	-21.2382935785294	-30.4577193923463	-43.6094600729074	-44.2685739730058	-46.7627340471083	-46.4606350515464	-49.0693331977481	-44.9489425702528	-47.020751909387	-47.5334122823776	-41.1405811054471	-40.8135745205514	-45.3193924665857	-43.8506018241659	-47.5137509529266	-40.5447753792422	-42.5222947032163	-45.7718248499784	-44.165455410325	-42.0145376215726	-34.7527083602754	-38.1764537188549	-39.413708426644	-40.431325712891	-43.7242646698289
-23.1023575993899	-22.5387019515361	-23.2619957686883	-23.9375775366867	-23.22455347282	-24.4830166554806	-26.5517732515659	-21.4776988625496	-18.0881272354963	-22.5933384775364	-25.0128514550294	-28.9790648396432	-25.9372285338674	-23.0345073258559	-22.2393996471353	-25.3701430208313	-24.8309348184752	-25.0044417254466	-24.6467905235877	-23.2440058365367	-25.8121744942357	-25.3047788817227	-23.5250418372317	-24.7558036152786	-31.0876606030665	-21.306727330289	-30.5528182813227	-43.7216842200289	-44.3712003727039	-46.9172252166118	-46.5391921944035	-49.0431073926277	-45.0920074096418	-47.1213672041039	-47.5909220503021	-41.1639215872741	-40.8853961697356	-45.4702721893491	-43.9854577354959	-47.7473409196189	-40.6015463173097	-42.6646402483187	-45.8346060705677	-44.327065416219	-42.1769581008824	-34.7569692520541	-38.329828009828	-39.5106459569985	-40.6604554774045	-43.8611070031994
-23.1095160374955	-22.4569546685336	-23.2299812030075	-23.923240575261	-23.2041947508017	-24.5172917444164	-26.645854008752	-21.4103558160106	-18.0009386455349	-22.5976659916891	-25.0828327473631	-29.0969431197542	-25.9741413681759	-23.0373663327961	-22.2174693100566	-25.4447772936099	-24.8764604296213	-24.9218787358494	-24.6697547220888	-23.2050181560987	-25.7940018880624	-25.3002065483138	-23.5645158894347	-24.7644290746498	-31.171889596603	-21.267641430124	-30.5944063386663	-43.8891854929413	-44.557178306826	-47.097332890758	-46.7481864305045	-49.2342586446192	-45.2572256613384	-47.3001751511238	-47.7772318462028	-41.3359553117173	-41.1033200299581	-45.6128421052632	-44.185168512754	-47.7242301826033	-40.7729475999482	-42.7906480045514	-45.9966367513769	-44.5264760613872	-42.3139209022366	-34.9552022633007	-38.4051039144385	-39.5655780198376	-40.8176221959465	-44.0124567716142
-23.1822811088154	-22.6486778958791	-23.4683645735708	-24.1208749287284	-23.3287442321845	-24.6786622493772	-26.7981255133561	-21.5781412130069	-18.137193471143	-22.7577408808895	-25.2766223244621	-29.1846241594465	-26.0586378171422	-23.1188290987536	-22.3626472528642	-25.5009080294627	-25.109685020831	-25.1503228777026	-24.7836921664329	-23.3383138865722	-25.9906455088448	-25.3552809221517	-23.7011994191016	-24.8274203907026	-31.2458342836481	-21.3701135578157	-30.7314033383379	-43.8921310432333	-44.5297134697763	-47.120166007533	-46.7123106932436	-49.1316235000715	-45.2532338363918	-47.2512286504624	-47.6675308675751	-41.3983119915894	-41.0603120052991	-45.6147440273038	-44.0797507031666	-47.8326516453736	-40.7414882295965	-42.7874434723918	-46.1202698397361	-44.4805295048195	-42.3146498257643	-34.9811558956399	-38.4548094728801	-39.7458341213914	-40.8286532190531	-44.0931497928189
-23.1503323273646	-22.7310397238472	-23.5036730769231	-24.2528858289435	-23.35701497064	-24.704054203881	-26.8597169382137	-21.5803157420036	-18.1296920943828	-22.7230721994268	-25.2492572130141	-29.3595944253372	-26.1218522084802	-23.1404655340848	-22.3262059462449	-25.5549509039762	-25.2331428106808	-25.1848584682382	-24.8393506838981	-23.3809864258767	-25.9882038217657	-25.4429150684932	-23.8495469889261	-24.9148168144	-31.3862505596018	-21.3312147296615	-30.781325986648	-43.9735182364223	-44.5705854069441	-47.0817448749591	-46.6871277344732	-49.1598143533764	-45.3110253043202	-47.2121551018197	-47.6357182869128	-41.5531221528629	-41.1845112195553	-45.6474632136551	-44.0815998327604	-47.6358048710906	-40.78017782361	-42.8860116768901	-46.1088131399828	-44.4316005069521	-42.4018694198986	-34.9837790317088	-38.5461693532874	-39.8022190378223	-40.9708353414374	-44.3419418934954
-23.2291645330085	-22.7264008483563	-23.6087166900421	-24.380649384194	-23.5124852550447	-24.585905099419	-26.8402564582692	-21.6464651245879	-18.2524318572437	-22.7857141702152	-25.3099516574586	-29.4197346673597	-26.1061303340298	-23.25213648424	-22.3999059204574	-25.6324592084453	-25.1583358664941	-25.2288547242344	-24.8487720258014	-23.4907816544114	-25.9949674212792	-25.4187703754898	-23.9311097614845	-24.9213077549705	-31.4139247844299	-21.372492155361	-30.8415568121022	-44.0721750095026	-44.7903761455385	-47.1542998591688	-46.763670018024	-49.1668209152164	-45.39202185441	-47.3215696808635	-47.6726833606299	-41.6511730422117	-41.2943730715824	-45.8161658031088	-44.1524821076266	-47.7216677072134	-40.7908729026792	-43.0600080449288	-46.2509409877126	-44.5072947023055	-42.4795233922505	-35.1156949641884	-38.6964584804762	-40.0275527765952	-41.1528392131478	-44.4884177237806
-23.1398313161493	-22.7868185647318	-23.7011405197305	-24.4225897016867	-23.5356923424867	-24.6923553144015	-26.8857071183902	-21.5562133534073	-18.3253488596142	-22.8225663170208	-25.36728360054	-29.547182477746	-26.1368999029165	-23.2698560456334	-22.4325299035679	-25.745594185177	-25.1538159235566	-25.302215161859	-24.9033222507204	-23.5357840330611	-26.0312575741559	-25.5247501509519	-24.0333123264988	-25.0622262731178	-31.3919314847937	-21.3879147636034	-30.8842435750243	-44.2209029700289	-44.870049134112	-47.1471451598812	-46.7738350515464	-49.206128247497	-45.4144839160572	-47.4278218616922	-47.7620899758078	-41.6719289198646	-41.2791955203055	-46.0177905638665	-44.2560696471692	-47.6954771178667	-40.9785719793353	-43.09308560028	-46.3346112001807	-44.4761381322048	-42.4593606803025	-35.157949449634	-38.8117779464556	-39.9906063681391	-41.1034271267381	-44.5560619289522
-23.1477258217991	-22.7752176575249	-23.7609854014598	-24.4350136882982	-23.5873662621069	-24.7679158598194	-26.8751200888102	-21.5869612291002	-18.4489409563462	-22.9889223200868	-25.3883844369148	-29.5574908690259	-26.2326711419671	-23.2450677865364	-22.4856221642909	-25.7513829477208	-25.1278103307306	-25.3436843854903	-24.9181435253743	-23.6061277409583	-26.0877995778304	-25.5561899688916	-24.0996976013417	-25.0121814342076	-31.4624479051593	-21.4442679676963	-30.8569928233496	-44.3226970153045	-44.9619166402713	-47.4000187159003	-46.9012316824805	-49.2364705505633	-45.542060427489	-47.4592580037166	-47.8637532218312	-41.7286229485901	-41.3753813942795	-46.208072357264	-44.3432041935833	-47.9894694837673	-41.0419858215424	-43.2450447864062	-46.5549783116293	-44.5793465918707	-42.4992595827623	-35.3388690986157	-38.9060483164485	-40.1135951094324	-41.2002964344597	-44.68946729826
-23.2123710469352	-22.8383966974848	-23.7473411978221	-24.5114102959616	-23.5025432055374	-24.8163293109924	-26.7849448826873	-21.5441014360073	-18.4313951964691	-22.9636458279307	-25.4298644481562	-29.5004247204101	-26.2166209959238	-23.1877066866207	-22.577856739455	-25.7671649649274	-25.1044119118331	-25.3750695785623	-24.9931229118774	-23.6053067661373	-26.0813072760976	-25.5986177332898	-24.1021939650053	-24.9780932578549	-31.5070562632696	-21.4715737327649	-30.7622177307165	-44.4445129091969	-45.0017827427852	-47.4050836727652	-46.9099657048127	-49.3950059997943	-45.7988761045028	-47.5755659284078	-47.9392812903374	-41.7429164347884	-41.4499680883735	-46.2758709677419	-44.438374458825	-47.9914666317058	-41.0692114171922	-43.2875277616591	-46.6583037379426	-44.6247963126544	-42.5667814598136	-35.3932686604396	-38.9589943530077	-40.1459279600607	-41.2594284704479	-44.6952544509723
-23.1510780411059	-22.8158509838227	-23.7774489795918	-24.474908523979	-23.5165651575332	-24.8739239250081	-26.7653683219933	-21.6016522301228	-18.488113083607	-22.9474032536921	-25.3334663633409	-29.6008825639102	-26.31099603169	-23.1832224902748	-22.5129383115524	-25.7560562593273	-25.062077416987	-25.4235830381071	-24.9724174687074	-23.6425401341207	-26.046704010292	-25.6270823688734	-24.1644243224806	-24.9631360294503	-31.444184804075	-21.4826441622228	-30.7510235978029	-44.4262890140067	-45.0365390874304	-47.4211424247665	-46.975111202174	-49.4037804376089	-45.6510681827552	-47.590299223965	-48.0087529358416	-41.8155418005981	-41.5292679462366	-46.275026026605	-44.4472662835053	-48.1156891786006	-41.1409003017532	-43.3748431846971	-46.5870859177938	-44.6335623516269	-42.5447924957869	-35.3592494699602	-38.9907775821122	-40.3131666704775	-41.3461017851304	-44.7505639050605
-23.1479794812449	-22.9155975940479	-23.7682420091324	-24.4560001906456	-23.5083019168462	-24.9139962734369	-26.8603154249641	-21.5449001217009	-18.5551710237201	-22.8699806664243	-25.3647313604289	-29.6169223563083	-26.4081853336663	-23.1940510987536	-22.4879812880087	-25.7909403939138	-25.1902104513358	-25.4181695056703	-24.9730228797403	-23.7222028139971	-26.0827132903641	-25.7102126011492	-24.1316156601493	-25.0152570356333	-31.5386806902507	-21.4848220934382	-30.8667232229635	-44.4526829719995	-45.1350715750096	-47.48711359159	-47.1555784555816	-49.5086392723914	-45.8407921531779	-47.7758157179613	-48.0715596391318	-41.9521908058647	-41.7098636815022	-46.460518134715	-44.5880105912592	-48.2875326911252	-41.2168226474515	-43.4405672910177	-46.6000206438049	-44.6813158530274	-42.6497695174752	-35.4873198632729	-39.0802791625125	-40.4143182621275	-41.4856443208799	-44.8077824706491
-23.0447136325276	-22.9241603485275	-23.8094913627639	-24.3649612562194	-23.6686395415802	-24.9463685730217	-27.0390012251456	-21.5318329323993	-18.4099907327534	-22.9519778777846	-25.4671499333206	-29.7676612407862	-26.4660966984254	-23.1692283134133	-22.5438194351964	-25.8322190834472	-25.2304579248204	-25.4027422147157	-24.9960714402551	-23.6225638371618	-26.0920152560686	-25.7620036760881	-24.2045662883068	-25.1528826588792	-31.5516696782869	-21.4846630616818	-30.8993562319733	-44.4953148591266	-45.2859072163875	-47.5949561459997	-47.2116716151923	-49.5241998319456	-45.770948226197	-47.7231630732396	-48.1237952099898	-41.9763621399551	-41.7416001134913	-46.4714038128249	-44.7068024876825	-48.4098279048629	-41.2957973212351	-43.53203449752	-46.6810705560605	-44.6988499706745	-42.606701781267	-35.5235521566554	-39.2235954448029	-40.4301604132662	-41.4968450903935	-44.8855872816838
-23.0769182537371	-22.8175889663132	-23.8634239378712	-24.5381055729394	-23.7384112112763	-25.0678880637237	-27.1346806858063	-21.5780054254712	-18.3560684138442	-22.892081856744	-25.5244326655809	-29.7150717968718	-26.5664280656085	-23.1938426927463	-22.5532066115702	-25.8279595049982	-25.2584668067949	-25.3937751349049	-25.0940018655997	-23.706982441813	-26.0263536821116	-25.7295340713154	-24.1812479467011	-25.1833598939548	-31.5715039216718	-21.421041871808	-30.8304240683682	-44.6399963687259	-45.297757462537	-47.6583155422894	-47.3067835051546	-49.5125539247247	-45.8045163001645	-47.7138135000323	-48.2070692150314	-42.1582182270882	-41.7828010441567	-46.5503170028818	-44.7599758027228	-48.4693999759702	-41.4445210103203	-43.5948959445212	-46.7942909384973	-44.7077220304397	-42.6757773071539	-35.4455491058376	-39.2820404950837	-40.5335332682601	-41.6406210003918	-45.0542157998869
-22.8223535250328	-22.8134801568948	-23.8099403341289	-24.5486289977522	-23.6770352518763	-25.0889453602555	-27.1041009207438	-21.4506211636398	-18.2076711050183	-22.8028986980395	-25.5502547246445	-29.7893934201674	-26.4815413764551	-23.030563831578	-22.4260876631598	-25.9234537801817	-25.2574833164079	-25.4657739828311	-25.068891816615	-23.6833229506192	-25.9776904148784	-25.8578478972538	-24.2344196451395	-25.19304684678	-31.5459102807716	-21.379882550433	-30.8825720284766	-44.8017283261449	-45.3388562172084	-47.7310881739205	-47.3896588857433	-49.6412074520948	-45.9374138366765	-47.6892595213138	-48.2361486534545	-42.2383920409531	-41.8990028072427	-46.6660808435852	-44.8609569448358	-48.4920892522112	-41.4516279724696	-43.6929497851034	-46.9451961568945	-44.7817500463911	-42.7467336481102	-35.4865652836558	-39.3770155334861	-40.615242056148	-41.775307978765	-45.1284661044091
-22.827441364653	-22.7888016967126	-23.7887444933921	-24.5801137924694	-23.6599415988538	-25.1069190210833	-27.1174919869313	-21.4662227613108	-18.0884698957094	-22.8043765248421	-25.6093601234499	-29.793147005022	-26.5161847313581	-23.030361439616	-22.4360361215651	-25.9672410240224	-25.2142629449902	-25.4365945975523	-25.0208429118774	-23.7658771040709	-25.9954056657477	-25.7984007827789	-24.3168106396016	-25.1411120422267	-31.529814994136	-21.356813962674	-30.8552537269019	-44.8199705730615	-45.3597346114253	-47.7897794488374	-47.3747655328298	-49.6397124593592	-46.0397483909382	-47.6351018110498	-48.2601739483991	-42.3777419561595	-41.9808286398782	-46.6900699300699	-44.9561266132833	-48.5281685240844	-41.5868590384077	-43.8228903284041	-47.0270427991416	-44.7197191783833	-42.921286146141	-35.4648942598187	-39.4083904496498	-40.7258326188115	-41.8730185479408	-45.2175490985472
-22.8485476896062	-22.6995307262353	-23.6928581765557	-24.4430825672944	-23.6246360238474	-25.1328509676324	-27.080249546709	-21.4361230188278	-18.087403616635	-22.7854187259243	-25.574929727634	-29.768004764712	-26.5323675587875	-22.9476937547855	-22.4544105397269	-25.8533916063343	-25.2770016251781	-25.3727530984307	-25.0081564971685	-23.7188134277285	-25.9319730178001	-25.8761922818458	-24.2530104618614	-25.0864830061014	-31.6585440978195	-21.2709548650009	-30.7830026257972	-44.8332654055959	-45.3777583016567	-47.8320561930908	-47.5169036436042	-49.7409157553179	-46.1084443072737	-47.6596230987386	-48.3359621545004	-42.4786610272362	-42.032498568071	-46.7598378691372	-44.9599138773351	-48.5631197334305	-41.5536997401071	-43.8663852673715	-46.9850652687983	-44.6721335335953	-42.9916388700743	-35.5197269482424	-39.4844037596524	-40.6588619135249	-41.9131342100994	-45.3198969671791
-22.8345878737196	-22.6871989092562	-23.7601454965358	-24.4260139262202	-23.587401672612	-25.2803460160883	-27.0879887741144	-21.4393739495798	-18.1797983529127	-22.6602721943352	-25.5788985884049	-29.7818249454141	-26.5917454580878	-22.9906135995377	-22.48959366198	-25.7693634904188	-25.299281287485	-25.3138671706925	-25.040553655679	-23.6435214626564	-25.8991883219739	-25.8904428323751	-24.3232150562293	-25.0454028568099	-31.6677264069878	-21.3385055210952	-30.7415666638711	-44.8274496912873	-45.4880421154358	-47.9338795708265	-47.5653196750883	-49.8043670343249	-46.2423035466259	-47.7042068192661	-48.3705225817728	-42.482766185389	-42.1927491310165	-46.841285046729	-45.0623978511068	-48.5021043661296	-41.5740800268434	-43.9340655911601	-47.0241965221031	-44.6951180092597	-43.0260456434687	-35.6229011169473	-39.5009278322186	-40.7652859978456	-41.9994969244569	-45.4243054594729
-22.7650415820738	-22.5953109763827	-23.6219955156951	-24.3516651194351	-23.5470134667152	-25.0599578783854	-26.8998044970299	-21.412763960265	-18.0544221741297	-22.5952305668347	-25.524790367136	-29.6392464539602	-26.4979311961962	-22.8455015217079	-22.4095452852401	-25.7093584887747	-25.1685809945197	-25.2626901918459	-24.9127687615169	-23.5830207193249	-25.7219589763816	-25.778027460424	-24.2666231131951	-24.9260425994981	-31.6435700373743	-21.241983851811	-30.7322644445795	-44.8921465094623	-45.551959674276	-48.0498776090806	-47.5352904506074	-49.8033176568657	-46.3988733272103	-47.7692186230185	-48.4314567705011	-42.5746948690047	-42.2998269964062	-46.9692567567567	-45.2536835014006	-48.5651734191653	-41.679668754592	-44.0518082483187	-47.2208213022561	-44.8320720470596	-43.0636964847505	-35.7143202416918	-39.5613534943758	-40.9557441790646	-42.0999844913151	-45.5621139190285
-22.7077499154072	-22.4532215185518	-23.5233705463183	-24.3478263914632	-23.436187438529	-25.046588063028	-26.8911300678331	-21.3116287943749	-17.9775407955776	-22.5699830320924	-25.4667418104222	-29.5128702265857	-26.4197051200776	-22.6902685916966	-22.3076231404959	-25.5151772858656	-25.1183473028278	-25.094121815285	-24.7484638595083	-23.5323908925172	-25.646994545522	-25.7687612223393	-24.1475759534583	-24.8706616378581	-31.4602430102576	-21.1719175706998	-30.4659876578645	-44.94402105209	-45.6273947665817	-48.095345961374	-47.5461650462749	-49.8133676512727	-46.5181513317175	-47.8585104171638	-48.5047282885716	-42.7188124404931	-42.3532598342217	-47.0352685714286	-45.2691134591757	-48.640018949563	-41.8208906280069	-44.1049829786184	-47.2569889097395	-44.8953752439864	-43.0780552764798	-35.7462011986316	-39.6936713940149	-41.0596366410919	-42.1151021245711	-45.5941461319571
-22.630946787979	-22.2769182083813	-23.4329310344828	-24.2662746881331	-23.41360046786	-24.9246968038556	-26.8785247531314	-21.1844416942132	-17.8417974278433	-22.4264817610059	-25.3547165828317	-29.4371018339768	-26.3769038692783	-22.6930422566483	-22.2126944433865	-25.4966120437004	-24.9792643616542	-25.0021225375023	-24.7670491279603	-23.5118137376565	-25.5107409432165	-25.7285616850345	-24.124837015348	-24.8595884063893	-31.3271721956239	-21.2348060216127	-30.4206567295204	-44.9020828854114	-45.7497761657011	-48.2302612711014	-47.7690987591182	-49.9067879631132	-46.707914659282	-47.8890304621461	-48.5911328869254	-42.6482364790716	-42.5784168382299	-47.1523183391003	-45.3387566076764	-48.8173447236077	-42.0201844678569	-44.2774337016738	-47.3432231980099	-44.9153678305752	-43.2361567837924	-35.9094165637193	-39.8728901942312	-41.2913620604468	-42.1761821886889	-45.6349465068385
-22.6633656389693	-22.2653984399395	-23.4378924833492	-24.2067020851479	-23.314485375747	-25.0592375222543	-26.891315999645	-21.2055748303288	-17.842254161385	-22.3465763474038	-25.3985372474005	-29.3823657862408	-26.4277134835851	-22.7832599498174	-22.1810596163124	-25.5517716294384	-25.0685561341682	-24.9634641085526	-24.6855593297878	-23.4665867753033	-25.4430611539433	-25.8063436399217	-24.1661375712127	-24.8376166714944	-31.2671302868845	-21.2218971166936	-30.4269192941473	-45.0290932264051	-45.8103851665006	-48.3888168776802	-47.9993727399886	-50.1044612883241	-46.8142829465363	-48.0699681492261	-48.8167445783132	-42.850128364252	-42.706129783821	-47.3363265306122	-45.5049154681303	-49.0250291375187	-42.1687253159805	-44.3563333990036	-47.5457833214432	-45.0593636411476	-43.3454764386675	-36.0991435113056	-40.0876600693541	-41.3506255358566	-42.3465457292869	-45.7086132673574
-22.6029203699526	-22.2461899980293	-23.5278136882129	-24.1832025623408	-23.3136004478886	-25.0171841995324	-26.8760411372095	-21.1407186402565	-17.8611142061281	-22.1740979712073	-25.3662128015893	-29.445101548533	-26.5581093606978	-22.6235650142465	-22.2012371019622	-25.5521845796044	-24.9087992469187	-24.8940653462858	-24.7445513898149	-23.5204237373595	-25.5218802720916	-25.7658676773969	-24.1289390498214	-24.9168048811014	-31.2357008379616	-21.2001950272523	-30.3735462714067	-45.1733377010415	-45.8260303361896	-48.3684720553529	-48.0742461567253	-50.1175712401312	-46.7538979522203	-48.1363515849611	-48.8755726204669	-43.1906953988796	-42.8306969087113	-47.3886727688787	-45.5641804913465	-49.0507046368266	-42.291920005047	-44.594591020828	-47.6436358350183	-45.113699132447	-43.5170551463578	-36.1876659564319	-40.2798197662904	-41.6728826878978	-42.5981899723856	-45.8316263489744
-22.554165267016	-22.2573992576882	-23.5261089588378	-24.1586274428979	-23.3233284952631	-25.0323351584311	-26.7190486253796	-21.162237394958	-17.8284505268257	-22.2261413332507	-25.4540401343127	-29.4239462058212	-26.4811448871705	-22.6896286360427	-22.1865610043246	-25.4991754455159	-24.9933095631223	-24.822632063904	-24.7144409267657	-23.4821128765956	-25.4680076016045	-25.8468621013524	-24.0974160711465	-25.0394560231073	-31.2622029591618	-21.1454694521255	-30.3778286576428	-45.2258068032727	-45.8918952879581	-48.4880863761176	-48.2748789244662	-50.2238736710678	-46.8755465172475	-47.8895070763186	-49.0555927335802	-43.2380709606555	-42.8679362001534	-47.3626395939086	-45.8262454237714	-49.1423858794594	-42.4108693607322	-44.6701646577675	-47.6491074485281	-45.2382817709931	-43.5372919534982	-36.2602706156208	-40.4197378259429	-41.7665222839576	-42.9014189232927	-45.8926889514426
-22.6089301538907	-22.3364613398497	-23.6695	-24.2011508636267	-23.3116416171879	-25.1302979955233	-26.7577193481749	-21.1729787369493	-17.9028004757573	-22.2898258796625	-25.4627396446317	-29.3392086069715	-26.428511854158	-22.6989479299224	-22.1837361303859	-25.5041696354679	-24.9748583606557	-24.7999488909241	-24.7197206097191	-23.4740180890925	-25.6043174247291	-25.832275854642	-24.1944047598311	-24.951639524836	-31.2387149934284	-21.1508431707514	NaN	-45.3903120022228	-45.9550888847565	-48.5519363920666	-48.4047846064425	-50.3635689919203	-47.0642850056813	-48.2381088385993	-49.1597189687389	-43.3341515002026	-42.9395485654473	-47.4692230296255	-45.9090362668149	-49.1566281092411	-42.5785879712415	-44.7420269720874	-47.9362858736354	-45.3003152338324	-43.6816503290506	-36.3415727233492	-40.5022157020491	-41.7458172316941	-42.9372381150184	-46.0752755457134
-22.5862740821087	-22.2304909600494	-23.6548290598291	-24.2707622874198	-23.3950938038019	-25.1048083530971	-26.8170253900595	-21.1138832599836	-17.8466844521166	-22.248132508099	-25.3684190161379	-29.3574714421196	-26.4895948094967	-22.8473271093637	-22.2082973690196	-25.43276130852	-24.9617381350549	-24.8969202443	-24.7874890657236	-23.6320884239138	-25.65634061756	-25.8316880858131	-24.1796147254971	-25.027009858923	-31.1495842438049	-21.1138961971947	-30.4139139897668	-45.4261568339118	-46.0739295967371	-48.7334024506657	-48.4693598557239	-50.466478016391	-47.3350919100386	-48.3523696726978	-49.2503472363682	-43.4406737707951	-43.0497458854821	-47.6361467889908	-45.9567522509234	-49.2714085409627	-42.8586415664878	-44.8742981571659	-47.8177046189762	-45.3358613075729	-43.773781465158	-36.5247940147718	-40.6289511034349	-41.8295951415279	-43.0350762122953	-46.1044726084538
-22.6782140143613	-22.4207994409675	-23.7574680851064	-24.3672876185429	-23.5278826708524	-25.0985104872755	-26.839025703395	-21.2650705348609	-18.0584016704789	-22.430694434773	-25.4382110520306	-29.4246802630165	-26.3879364376583	-22.9519704031014	-22.2787122975363	-25.4084980740848	-25.064726214537	-24.9087115379264	-24.8880239207795	-23.5975873865789	-25.6460163115549	-25.7665809396149	-24.1718797746371	-25.0836001578916	-31.2295111548924	-21.0476757605593	-30.4153747368467	-45.5121774308915	-46.1227012889928	-48.8051277257349	-48.4795578238236	-50.4773816103772	-47.3927061843191	-48.3085217689924	-49.3979271668439	-43.5122614871384	-43.1566723207542	-47.8010279329609	-46.0234025406907	-49.2835051175958	-42.8973861799736	-44.853811427358	-47.9171771246923	-45.276445301576	-43.9494424655249	-36.4327730708982	-40.6671158965013	-41.9406200541376	-43.0819954334605	-46.1293512441964
-22.6661013288803	-22.3289840689528	-23.7012342691191	-24.276092592728	-23.5094415566406	-25.0006796254826	-26.8352373844269	-21.2257274646444	-17.9727929369355	-22.436446149345	-25.3839671441842	-29.5598025760135	-26.4665059306979	-23.0193803739927	-22.2186954551196	-25.3454855582098	-24.9517028382677	-24.9507381848307	-24.8455941809129	-23.6688499116925	-25.6457230493656	-25.706544308818	-24.0839460362238	-25.008067777029	-31.2961513118992	-21.1075287931447	-30.50132895581	-45.4653288829502	-46.1706817594372	-48.8727838241834	-48.550731254078	-50.455341324258	-47.4928304482956	-48.2465921703049	-49.5582303722352	-43.6772521155052	-43.3142502482622	-47.7894003426613	-46.1815890275277	-49.3033167603639	-42.9599307930761	-44.9757717991208	-48.1560724460263	-45.4663436521366	-44.1603131420507	-36.4802574232646	-40.695271285225	-41.9332154303098	-43.1253407138767	-46.3428459491888
-22.5841056083093	-22.2049914466642	-23.5423537604457	-24.1889545751107	-23.4446389091727	-25.0194013075136	-26.8171251347398	-21.1572642269343	-17.7748275003501	-22.2977902788996	-25.3145827564638	-29.5093395541947	-26.4713798410034	-22.8163339625668	-22.1020619326352	-25.2393011190842	-24.8940457659853	-24.9064433041143	-24.6887363743471	-23.620327765554	-25.5542627293856	-25.6891057558546	-24.0195932238845	-24.9938610854809	-31.3198661017425	-21.001000305987	-30.5182053386659	-45.7358904542858	-46.3976182098725	-49.0860868747416	-48.6952608517404	-50.6085339343613	-47.8486958499747	-48.4444025110911	-49.536774585133	-43.8633168672732	-43.4008176151321	-47.928574610245	-46.3506875426087	-49.4742140368342	-43.1580190027611	-44.9685256078634	-48.3435221810284	-45.6015716075031	-44.3120547796813	-36.6743202416918	-40.8764106625301	-41.9573888268019	-43.1804889433868	-46.485096243933
-22.570907785878	-22.0610908702518	-23.4794734389562	-24.0369874355436	-23.3379710797791	-24.9463267334603	-26.9784011434309	-21.1714503772312	-17.7133283343674	-22.1387925680606	-25.1732892863245	-29.5686579843073	-26.3355947125028	-22.7582027774005	-22.0858171446226	-25.1945037303479	-24.9323449669906	-24.7640016568911	-24.6791571263412	-23.4836092932224	-25.472983049208	-25.614714207661	-24.0521949316025	-24.8899452155824	-31.1830839902654	-20.9898122903025	-30.386055601444	-45.7430476471725	-46.5528746268011	-49.2675095972766	-48.8628787951883	-50.6450956845296	-47.935217813567	-48.7793154030771	-49.7120653837519	-44.0563301544615	-43.5163129250041	-48.0824577226606	-46.5342131828608	-49.5853538675958	-43.2534387164112	-45.0038019504463	-48.4557487864316	-45.7986718703543	-44.4502289779321	-36.7773559745807	-40.9504865433506	-42.2092646268731	-43.3241911108728	-46.6514572713643
-22.4548650339842	-21.9988745939311	-23.403	-23.959006769593	-23.2353675175239	-24.8614098953357	-26.8707026899305	-21.0776507661888	-17.7706405051503	-22.1746977104511	-25.0665296457968	-29.4551457077581	-26.4792675120707	-22.6853045085897	-22.1287068170403	-25.1284551833553	-24.7220720448663	-24.8104055301962	-24.6755734507995	-23.472737025734	-25.5032961373391	-25.6416769293867	-24.115915613798	-24.9029126632025	-31.2551306790138	-20.9281663387277	-30.3201354164467	-45.8193696740944	-46.7162497183379	-49.3918419178508	-49.1073998183858	-50.6936202554731	-48.1408357338631	-48.8836599607839	-49.903650067706	-44.1928003338213	-43.602123421762	-48.1971136363636	-46.7671220212102	-49.7742177700348	-43.3768155475074	-45.109608170816	-48.5921324245297	-45.8862463343109	-44.6379338870005	-37.0383779181544	-41.1325523368117	-42.3212494400914	-43.4710231730818	-46.8513319608852
-22.3831560279219	-21.8849694102292	-23.3104487760653	-23.9585534084674	-23.1941757576676	-24.7541987023785	-26.8167482839653	-20.9962583309186	-17.7423728521799	-22.0696910006035	-24.9889208936679	-29.4935348169221	-26.4821634664972	-22.6081813540073	-21.9949157365596	-24.9669587306768	-24.7313321736054	-24.7168139774492	-24.5419001805999	-23.4192373911128	-25.4349514949529	-25.6671827264857	-24.0287023349632	-24.691480488439	-31.3143375366779	-20.8070499274229	-30.2717334174241	-45.9007693649564	-46.9159096542998	-49.4470717589826	-49.1524064801178	-50.682823475253	-48.5121957923112	-48.9328038796897	-50.0000784680283	-44.2683660784874	-43.7574658162096	-48.3258580212409	-46.8967865852177	-49.8505903532819	-43.492396268741	-45.2244790730826	-48.8921366324665	-45.9035080534192	-44.7526562322861	-37.1539785978485	-41.4190671510797	-42.6221898241942	-43.55511026083	-46.8788508984944
-22.38914836004	-21.4598406865767	-23.2524535315985	-23.8726973790955	-23.1423204318439	-24.6692334289264	-26.8404246764329	-20.8875266894044	-17.6836929319019	-21.7426471723761	-24.7953064719019	-29.2299800247991	-26.3865231382738	-22.5525790987536	-21.9107573993405	-24.9057665628333	-24.656401510262	-24.5911494735292	-24.5718008439605	-23.2828736238017	-25.2236261462933	-25.5717227608008	-23.997213122373	-24.5696626104475	-31.1931257790722	-20.7955160689622	-30.1628534221595	-45.9279565058192	-46.662647706854	-49.5344315641985	-49.2260916203254	-50.5384079716066	-48.5058452756743	-48.8673139185735	-50.1867833129061	-44.2614822745945	-43.8218154114592	-48.3125112107623	-47.0342317675387	-49.8085808194675	-43.5286898155786	-45.3342604375931	-48.8008959120697	-45.8230602324546	-44.8466003411903	-37.2213431390487	-41.4807007079608	-42.7087214678542	-43.6936525761513	-47.0345166292593
-22.2715620395671	-21.3872550683052	-23.2361479234718	-23.8123605921055	-23.0872158023811	-24.7100085594363	-26.8655810087181	-20.8841307973571	-17.6290857704471	-21.6811722706644	-24.8352904875019	-29.1910514105299	-26.2334012771722	-22.5725369934904	-21.7650939038788	-24.8979135821619	-24.738561376303	-24.4379161492959	-24.4857173579631	-23.3354240592596	-25.1919524626074	-25.5198260680367	-23.9821333363739	-24.4897764407344	-31.083456145484	-20.8120051794601	-29.9522977300825	-46.0508526084586	-47.0359014703383	-49.5740268192429	-49.1912265831721	-50.8912295585329	-48.6198419950196	-48.9312945318988	-50.1767199127217	-44.4158769285099	-44.0186616384694	-48.5816764548852	-47.1369895435317	-49.9760414351634	-43.6203107960742	-45.6498676972448	-48.9430145595016	-45.8546266026911	-45.0848838956327	-37.323152862722	-41.5939760403908	-42.669307839607	-43.9509794190629	-47.1665558414822
-22.1309491854569	-21.3057100137182	-23.1005344747802	-23.7333308556703	-22.9419445138078	-24.5179371725586	-26.6499790012191	-20.7981115915161	-17.5808001458307	-21.6627297296927	-24.763821916478	-29.0032240489794	-25.8659626458803	-22.45610732456	-21.663436579231	-24.8349178091678	-24.7022283372365	-24.2704355251522	-24.4615477576924	-23.2914053322107	-25.044131355404	-25.4362035300316	-23.9180860132257	-24.4091304450112	-30.9149440454742	-20.8013171781947	-30.0210154356423	-46.1891483920034	-47.1278329178957	-49.6780117785238	-49.3437042010179	-50.9210931105271	-48.7072875460519	-49.1868364373158	-50.1343739192062	-44.6702261478299	-44.0932365636176	-48.5852995143011	-47.1226419213974	-50.0658260351555	-43.7495034438173	-45.6378940298313	-48.9787892864657	-46.0752418244604	-45.2124282541968	-37.3092300019376	-41.7930577347978	-42.8275100562318	-44.0148141309258	-47.3685700721418
-21.778907785878	-21.1651960211121	-23.0257790298873	-23.6572432287791	-22.769329899605	-24.4188584013752	-26.42439626887	-20.6235191371352	-17.3956063189434	-21.3908854390586	-24.7848880981365	-28.8204050333373	-25.6934418757106	-22.3509508180894	-21.51120088029	-24.6273740439372	-24.5512129948021	-24.1764431399767	-24.2864882424125	-23.1659125622949	-24.8639671317963	-25.153150638648	-23.6976281235105	-24.1085066510129	-30.8893797211852	-20.6639517630309	-29.9469774833393	-46.30840868542	-47.2580952879581	-49.84995462337	-49.3072354539609	-50.9993556651389	-48.8324746890428	-49.2577024836995	-50.3399078752779	-44.9362621842344	-44.1650880751364	-48.7491993720565	-47.2760838678183	-49.9824503884069	-43.9533501893275	-45.7836519158458	-49.1134372979232	-46.2275235006847	-45.4385675135145	-37.3245854383828	-41.9287249654034	-42.9696370418132	-44.1344569612868	-47.4899792795719
-21.5487245657568	-21.16985934638	-23.0157692307692	-23.5898372933351	-22.6823512895222	-24.230441584796	-26.3006946855053	-20.6658788639131	-17.3883663275624	-21.5375868672485	-24.7341379489806	-28.9218446990805	-25.6564572849872	-22.4579782584175	-21.5933048839363	-24.4951277175002	-24.5053080380751	-24.1872955817395	-24.3532600190374	-23.1576803340846	-24.9191722228963	-25.1522301369863	-23.6346546066857	-23.9730120239585	-30.8952778749913	-20.7255111865028	-30.140397199354	-46.4644975266887	-47.4177414418043	-50.0520191694437	-49.3133033014173	-50.8995538217275	-48.989118310809	-49.4497520259847	-50.405072362518	-45.0586787856379	-44.377124533642	-48.9457752808989	-47.328455426968	-50.0985910310079	-43.9759240364923	-46.0685666386119	-49.2418925721311	-46.2229396410042	-45.6636569720434	-37.4179846834821	-41.9348634368266	-43.0841109756139	-44.3876209767849	-47.7515489739793
-21.836939155595	-21.1092467276555	-23.0213051470588	-23.6736639058386	-22.6969973898617	-24.1474457546998	-26.4160213092184	-20.561340774644	-17.4430082560765	-21.5928782517003	-24.7011274947791	-28.7677538981289	-25.4405816967098	-22.6746004350815	-21.5719743366681	-24.3864426543268	-24.3410288017609	-24.1408312975076	-24.3286900693797	-23.1937567842218	-24.9197348593228	-25.1405187551291	-23.5398078120804	-24.0052525373514	-30.8633190482357	-20.570289790252	-30.2303958882352	-46.6039400490444	-47.5395763443319	-50.3026022371275	-49.367989354217	-50.8586232117716	-49.0501475759047	-49.5148493114202	-50.5605605317823	-45.1473307549546	-44.666928192309	-48.9597993311037	-47.5065756415625	-50.302341838256	-44.1132405586193	-46.219912369215	-49.190246557629	-46.5805477529123	-45.753824644432	-37.5669928619899	-42.0611822001528	-43.1625425872557	-44.4845065300377	-47.9027224582551
-22.040583603271	-21.2331294258152	-23.0251764705882	-23.6803899430166	-22.8556618948658	-24.2475714054611	-26.4585602336406	-20.6446864875936	-17.4584277805947	-21.5551925202226	-24.8493640715901	-28.7484402930489	-25.6856413282469	-22.4291108906611	-21.7203675255226	-24.5645840020686	-24.5518958933118	-24.1526382364685	-24.4192687443698	-23.1947773136079	-25.0332362334885	-25.2345767226285	-23.697191776232	-24.1322253741676	-30.950246716806	-20.4165989294451	-30.2859182087547	-46.7141960621341	-47.5132694717853	-50.3827570042494	-49.3990955214136	-50.9640210831869	-49.2604916523432	-49.7550619057782	-50.6542676354626	-45.1176063737959	-44.6605143992056	-49.1592156862745	-47.7668598103423	-50.3900657241154	-44.1770746913429	-46.3097280481101	-49.2160338215857	-46.6648739300653	-45.7660379555963	-37.4666144426918	-42.1970015894019	-43.2988352468875	-44.6593738922368	-47.9173811742777
-22.1878778956484	-21.2497861671692	-22.9506213017751	-23.698909333286	-22.7804328080314	-24.3601755276451	-26.5303340541771	-20.6276816330065	-17.4383324886546	-21.5257178544657	-24.9904339409231	-28.6817932523917	-25.8020442014883	-22.6320323518974	-21.7725677949433	-24.618908431421	-24.4447072571069	-24.2616095212831	-24.4548673021213	-23.3898688386926	-25.012218297896	-25.2502447388228	-23.9489059278318	-24.3800832896163	-31.1853933038123	-20.4411176520516	-30.307881271132	-46.765945817967	-47.6067858888826	-50.4087623410257	-49.4673363502477	-50.9125568074256	-49.3251708048251	-49.8717557082829	-50.7332582496569	-45.1627842463351	-44.816329972976	-49.1827032734952	-47.7973740118425	-50.4594713862063	-44.1030206438054	-46.3144712846154	-49.3720492822536	-46.8412081015156	-45.7264108136178	-37.5680659137288	-42.1933947437068	-43.3418748081103	-44.6648244132535	-47.8950145638356
-22.0011833569656	-21.3957402179642	-23.0051886792453	-23.7370590360371	-22.8462258672159	-24.3285412723394	-26.6074156985855	-20.6622453475317	-17.4644342304351	-21.4283154778386	-24.8750916632024	-28.7748433816677	-25.7657715388076	-22.425066521895	-21.8385652393908	-24.4488520176799	-24.4194050338648	-24.3353192525519	-24.322315940923	-23.4782505928294	-25.1108186819477	-25.2878509850356	-23.9055355543608	-24.3567821446829	-31.0614346832146	-20.3346325712531	-30.1972904006456	-46.6920130661827	-47.5633238593867	-50.3290434003993	-49.3812289606827	-50.9205405579745	-49.3796241871504	-49.7304174410121	-50.5871518533464	-45.1563058754193	-44.8791970767733	-49.1630769230769	-47.6920261340654	-50.5004189616477	-44.1639712704735	-46.3968082316867	-49.4179091807202	-46.7663507296691	-45.7656386667245	-37.6524809721713	-42.5306167850751	-43.3526371373699	-44.6476852927433	-47.8188838416125
-21.8754547015034	-21.4790965005302	-23.2195188284519	-23.7036711345615	-23.0419125030716	-24.5238327603495	-26.6163912062629	-20.837351094396	-17.5478176421268	-21.6484590387112	-24.9155606018771	-28.6916048758393	-25.7701710004186	-22.3776720168852	-21.9730506863406	-24.5147898826218	-24.5493928179306	-24.3874572482461	-24.2723227325052	-23.5207464867568	-24.9366407063463	-25.1695406191539	-23.996847617964	-24.4096134837866	-31.1502988731014	-20.3701540436457	-30.3595728201043	-46.8105344823977	-47.5823017265899	-50.3137409504644	-49.4654018718229	-50.9384344498872	-49.3260202646904	-49.832515729631	-50.6265913743265	-45.2597231127434	-44.8606747622918	-49.2174440894569	-47.7461170239262	-50.7596660500062	-44.2726876239707	-46.5545760252934	-49.5711577266788	-46.7199194103514	-45.9442528316294	-37.6449473864219	-42.4159487322073	-43.4145777680186	-44.8311916757781	-47.843842002534
-21.9789961620421	-21.5468772188667	-23.2363770491803	-23.6539547470584	-23.0650184579984	-24.4282096317213	-26.6611777019362	-20.8933182220257	-17.543824631421	-21.6812176332067	-24.7491638423325	-28.8875344672707	-25.8099418177127	-22.4684460342375	-22.0668229530544	-24.5464735821619	-24.6136484534201	-24.4780578225562	-24.2873698579852	-23.4857678669142	-25.0862665945173	-25.260450534418	-24.0101529820635	-24.3568254076738	-31.2206573107126	-20.5948179947659	-30.6399958996228	-46.7919402553699	-47.6820636657815	-50.3802808813069	-49.4569600515464	-51.0545776127072	-49.3911611297207	-49.814843853496	-50.5668774660795	-45.4035544195581	-44.9854554581466	-49.2995090715048	-47.6772992838746	-50.5847776650642	-44.4303724117747	-46.7836131136932	-49.5990752289577	-46.8799939584358	-46.102006452289	-37.7270505934295	-42.5612406417112	-43.392259438598	-44.8581622016782	-47.8587586206896
-21.9469940662423	-21.3952271208531	-23.1113821892393	-23.5983056925762	-22.9560430393455	-24.2396271326439	-26.7025714605121	-20.9107617595087	-17.4754836882111	-21.7091997654869	-24.7397435136915	-28.8840314234101	-25.785159623754	-22.3653743743441	-22.1212391442431	-24.5035307823626	-24.6002697695589	-24.5238798147078	-24.2660153256705	-23.4252481244698	-25.0306161724542	-25.1912941349712	-24.0496990477553	-24.4171593189712	-31.0793978623078	-20.6299607577861	-30.6573936514223	-46.917982296952	-47.6279549894507	-50.4370645299077	-49.4112066527548	-51.1972256335827	-49.3031757221671	-49.805165253248	-50.5297516325843	-45.3719107458541	-44.9533422522036	-49.0975501583949	-47.850258155664	-50.5364738675958	-44.5557198282341	-46.8333609618965	-49.5132406965836	-46.8960500889593	-46.1126073642012	-37.6351577683526	-42.6357306916805	-43.5170561280005	-44.8393429645755	-47.8889228876401
-22.0525518743057	-21.4051569920236	-23.0945372512726	-23.7104843717871	-23.0434223850268	-24.1254387165584	-26.6055902977521	-20.9139282977034	-17.3443441200201	-21.6556974602791	-24.7046926484496	-28.9345291011867	-25.8548294098503	-22.2970496869889	-22.097217347075	-24.3810556717141	-24.6273908806914	-24.4626827340625	-24.2580553223786	-23.3576133142962	-25.1936622275812	-25.3107383616658	-23.9966522731118	-24.5048328811014	-31.1493723075297	-20.6781984880901	-30.8449802754365	-47.0106231298033	-47.703705564638	-50.3174241271911	-49.2857036347086	-51.0782065823804	-49.3588822610968	-49.8261048505634	-50.5153487091222	-45.3195230380956	-44.7876665410076	-49.0555314533623	-47.8920492043719	-50.460693356716	-44.5870843476	-46.9610464659353	-49.4329430763691	-46.8594197866254	-46.145914397786	-37.640802248541	-42.7358398356208	-43.6642868894292	-44.8402773276589	-47.9281359488739
-21.7904977789197	-21.3173624355239	-22.922365412101	-23.5595755894492	-22.9370429991736	-24.0351022885784	-26.507125118074	-20.9420147505811	-17.2891867812666	-21.6193070360014	-24.5242325039435	-28.82861658787	-25.8975282322144	-22.2836076701822	-22.0695448188175	-24.2684535821619	-24.4483015804411	-24.4186235476033	-24.2539302542408	-23.1656207807797	-25.1708174167406	-25.1303562449637	-23.9319512555755	-24.3032172020183	-31.1511347535836	-20.5359182794099	-30.8452030385988	-47.0072229439454	-47.767140570977	-50.4093761589512	-49.1832215546139	-50.7590068229694	-49.3239042569076	-49.7724571123536	-50.3175661931307	-45.4692478087378	-44.9826996030304	-49.0658785249458	-47.6714488401162	-50.4278666386802	-44.6101679389313	-46.9495348012478	-49.5795585468446	-46.796682769494	-46.1649397003163	-37.4675079256322	-42.9327077988316	-43.7918070547384	-44.973343765314	-47.9656890130677
-21.9023924458643	-21.3295104730311	-23.0171848739496	-23.7012126667451	-22.9648183206854	-24.0183460936828	-26.6842602377967	-20.8912456125587	-17.4573760366735	-21.464597057589	-24.490872075465	-28.7734616093366	-26.0363704765111	-22.4662869639221	-22.0259076954158	-24.4132029054702	-24.6433321209485	-24.3505378861476	-24.4273103298098	-23.2968086083272	-25.134627032284	-25.1328107684017	-23.9544135009376	-24.4876817051357	-31.1618912843667	-20.5012066752247	-30.8527457768642	-46.976626558311	-47.5715335097261	-50.0480875182589	-49.104975889507	-50.6265378966305	-49.2206819868385	-49.563367393184	-50.2105025717678	-45.6228248674201	-44.9525143992056	-48.9379722518677	-47.7239977725482	-50.2614484868852	-44.6685453923787	-46.8358238236817	-49.4821160688285	-46.6322496103141	-46.0778219325235	-37.4523810261575	-42.9525832990539	-43.771660292626	-44.8835263020357	-48.1025489178097
-21.9150246616001	-21.3452453175869	-23.0266530905606	-23.623048537339	-22.8856679100929	-24.1993043330226	-26.7354994606043	-21.030476317073	-17.5550465012158	-21.4973564927904	-24.6131184025197	-28.7918574916157	-26.058191593678	-22.5405910867656	-22.0391618441612	-24.3469073285871	-24.601548948891	-24.3581266758676	-24.3852097241045	-23.3589612403996	-25.2885731952891	-25.2378875455574	-23.9521556660676	-24.687827230529	-30.8943188965566	-20.5989467205383	-30.8590930327735	-46.8847718576796	-47.476359113528	-50.2246937375552	-48.9693999257447	-50.4145676140678	-49.1917537314775	-49.4820091567835	-50.183775236714	-45.7524927567468	-44.850182792988	-49.0464281900694	-47.6365350770286	-50.200591227009	-44.6390237718401	-46.7771640976911	-49.4014618686338	-46.6103045519553	-46.0339429876272	-37.3884534302711	-43.2227679144385	-43.7861918659331	-45.0628548865878	-48.2001576938803
-21.8717224511522	-21.3792962101057	-22.8494699560332	-23.6350177458359	-22.7352155993213	-24.0898979057027	-26.5684099431262	-21.1154973495511	-17.5119748746518	-21.2701363237896	-24.2615526603239	-28.7956365391798	-26.0399866825776	-22.6244061702925	-22.0575977102468	-24.2995799112758	-24.6311681503307	-24.2190644152966	-24.263686144594	-23.5544879998388	-25.2414345162244	-25.2540286419004	-23.9798510690338	-24.5653583694735	-30.8154978114529	-20.5212318879571	-30.9168915040184	-47.0049641787066	-47.3698460268744	-50.1138892369184	-48.730478017519	-50.3636394615577	-49.2380291370976	-49.1955719653018	-49.9920087048642	-45.809283496998	-44.7449664750641	-48.9867019027484	-47.7208783870202	-50.0695282609013	-44.5191083778028	-46.8182814768455	-49.4175752289577	-46.4703942272342	-46.1005842332955	-37.380583680554	-43.1867872888078	-44.1034901129345	-45.2448048725468	-48.3550082919902
-21.901393877276	-21.3594602105671	-22.9874175824176	-23.6175646179584	-22.8093021401768	-23.9923017138555	-26.8050258700339	-21.1061448265543	-17.4601370884645	-21.6171163013075	-24.452685021599	-28.9864755470515	-26.1175677445245	-22.6017046483384	-22.0627656370449	-24.3868213410491	-24.5732852481966	-24.2630054487523	-24.1460940967115	-23.5534679651983	-25.1938861860227	-25.3203199980706	-23.9598826725272	-24.5079500363225	-30.9034337925561	-20.4801337081094	-31.0502213503286	-46.6367823605248	-47.2579985937432	-49.9797862095532	-48.7410827579684	-50.3249810980754	-48.9669636283282	-49.0298495314145	-49.8277304245525	-45.6289153156453	-44.9271762399501	-48.8208900804289	-47.4754401227406	-50.09651266488	-44.5847775645997	-47.0543300788271	-49.5070648319823	-46.5714751450628	-46.2950269532133	-37.1519621747952	-43.2039559383906	-43.9576003273714	-45.2911262008978	-48.2374278365541
-21.7402817890214	-21.2382997741875	-23.0872243346008	-23.6274826519314	-22.8962191551935	-23.9132767737376	-26.8537229602579	-21.1168472187803	-17.445410635676	-21.2439720970814	-24.4390436167931	-28.8708216121051	-26.1734316250534	-22.5449754779818	-22.005079599826	-24.3676900667696	-24.65388488817	-24.2766315548008	-24.0484664860219	-23.6180116013327	-25.0601040995756	-25.3263851229396	-23.8819329693388	-24.5401709143555	-31.038409936082	-20.4277382310542	-31.1457577000999	-46.5692022190358	-47.1824025415849	-49.9155307005871	-48.2895053134878	-50.2969784983539	-49.0072905596129	-48.8107157737147	-49.4988852670525	-45.5570655026557	-45.0179516770116	-48.6608818726184	-47.1623238318879	-49.8132520117315	-44.7653152743545	-47.0477125487882	-49.3610133065917	-46.5238567639018	-46.2436733380636	-37.0587234678926	-42.9435557157174	-43.4832619207518	-45.2061736972705	-48.2309356244511
-21.7276141130016	-21.1260479292806	-23.0278378378378	-23.7446694736822	-23.0700501967589	-23.6842452303735	-26.814001572787	-21.0538628948596	-17.409727003436	-21.261610949027	-24.454180258471	-28.714952634551	-26.224471422462	-22.6164774866383	-22.0962405537299	-24.4534559610165	-24.5655577633622	-24.5069791031588	-24.1386111522207	-23.6875581850881	-25.0970184808787	-25.2354153000819	-23.7780802878336	-24.7024061217962	-30.7862131214356	-20.4118062175587	-31.1864538285551	-46.3991159001908	-46.935486197049	-49.630889636699	-48.179261060515	-50.1341742090759	-48.7781372886728	-48.4732257718686	-49.4336471218206	-45.40736116496	-44.833835827777	-48.4169072164948	-47.060510480117	-49.9076104921653	-44.5522992948635	-46.9750487460425	-49.1424447941751	-46.3633510874258	-46.2096457130622	-36.9670242353408	-43.0462112902972	-43.5264912258011	-45.2049230769231	-48.1564735814814
-21.5596593491184	-20.9153914074821	-23.0867880794702	-23.9067077089831	-22.9266588751226	-23.7031660936829	-26.7396050471593	-20.9993617791944	-17.1715489014283	-21.0725580943408	-24.1794052921277	-28.640519769647	-26.0599105786815	-22.3432557904829	-22.0562225309132	-24.3445565861145	-24.5421277724204	-24.4630377733598	-23.9372274168989	-23.8081205015145	-24.9039418724196	-25.1868822816079	-23.6520916730328	-24.6835458825185	-30.6873540774773	-20.5258313344824	-31.1286241934458	-46.1829748527832	-46.8241641955211	-49.4587916485586	-48.0344852063452	-50.0985228702434	-48.9169320511685	-48.2961193083948	-49.4015929579152	-45.3882194917348	-44.6101562808444	-48.4058944954128	-47.0995746607379	-49.7417967638776	-44.4142816830071	-46.8856814543488	-49.0145077442951	-46.0894722731575	-46.0078139049173	-36.8265672858801	-43.0217532802922	-43.2174554448356	-45.1683954330732	-48.0913197955276
-21.454014454907	-21.1076016144213	-23.0368326693227	-23.8025430228135	-22.9684848203586	-23.5881896468457	-26.7493266583905	-20.9841874981039	-17.2952764057523	-20.874654812596	-24.3224796894952	-28.6796794752232	-26.1631753815694	-22.3191604515872	-22.0517577156925	-24.3772130665581	-24.4015782803345	-24.4109563641407	-23.9566888541057	-23.7743670571976	-24.8367556752166	-25.1890997790544	-23.8616931910594	-24.6632217691469	-30.6520808411869	-20.5102014370106	-30.8811087356777	-46.1287722245132	-46.7710186612012	-49.2867545202909	-48.0115497677694	-50.089808840009	-48.7003835895946	-48.1104677657841	-49.3524576320127	-45.2429893324713	-44.5748660475572	-48.1218503712164	-47.3159934497817	-49.7489034817773	-44.3334596894343	-46.8573955101387	-49.0680875240397	-45.8904221253706	-45.8981245160547	-36.6118892471102	-43.2105761916281	-43.2289297188098	-44.9504815931296	-47.9792486029712
-21.5791566579365	-21.0382947713757	-23.0316744730679	-23.6377199339219	-22.8001851815071	-23.4860202013316	-26.5233544057035	-20.9160216060299	-17.3482316578016	-20.9568893626414	-24.1146905216011	-28.577204462999	-25.8893552057843	-22.3497035409945	-22.044127777062	-24.470562720009	-24.3082184723876	-24.2821537063334	-24.0417952928298	-23.4506700344971	-24.910052775325	-25.1549697880554	-23.692003712615	-24.5830633938215	-30.7028068225538	-20.6471818620937	-30.7137479546543	-46.0275301167253	-46.7269803943411	-49.0838261230151	-47.783191835466	-49.9348536640981	-48.7994397049767	-47.8413897228621	-49.3449837869157	-45.1237398341435	-44.3938995022167	-48.0410362694301	-47.0160259173141	-49.2380602698621	-44.1682352615621	-46.725887378228	-49.208381199107	-45.9131468834262	-45.7268423099477	-36.5400832958092	-43.1718581292356	-43.023132242265	-45.1076515661336	-48.0399102270497
-21.545095918542	-20.959119704252	-23.0466994961063	-23.497564870531	-22.6284237177055	-23.4806115482283	-26.571307205628	-21.0656252355949	-17.3085475013799	-21.0309918153217	-24.1305016574586	-28.487699394931	-25.950440148713	-22.2182167458124	-22.0837125650309	-24.528948991998	-24.3325947699915	-24.1773749687919	-23.9698424787895	-23.480114712386	-24.8345199557966	-25.1558682599825	-23.7165078669873	-24.5969378583424	-30.4761746900406	-20.5977292403139	-30.5824684270953	-45.9881180435583	-46.7012765090972	-49.036856682044	-47.5790095583749	-49.7025868226692	-48.7240525213354	-47.9417415636821	-49.2866733844469	-45.0100137614333	-44.4875183362134	-47.9880681818182	-46.9383534208101	-49.2677599311655	-44.2851668064285	-46.8783382075023	-49.0103796065227	-45.9743788148956	-45.8262178926878	-36.4368894126688	-43.1305880017747	-42.9949564445527	-45.2400572798705	-48.0352963903226
-21.6953056454159	-21.1073885597228	-23.0020786516854	-23.4920123294424	-22.6236848573317	-23.3605076429786	-26.5969931482635	-21.1786192707459	-17.299137546132	-21.123846320306	-24.1647813034763	-28.4748963038818	-26.0407028235971	-22.1141241631313	-22.1878289886355	-24.5293660449559	-24.5548139740386	-24.0724074918118	-24.0984654164146	-23.4852362671955	-24.7994690432676	-24.9498026841829	-23.7253568610753	-24.6659884241311	-30.3136524601376	-20.8031521094097	-30.3937991122989	-45.9785868582198	-46.3864771950486	-49.1426277204736	-47.354008061927	-49.4151839884773	-48.647128721451	-47.7750085683899	-49.1476891590434	-44.9517780877818	-44.1395465952652	-47.7994247787611	-46.766011108712	-49.2511817381897	-44.2556007747522	-46.7078499355033	-48.9229880729944	-45.5257872281996	-45.660785003041	-36.2980952627122	-43.5977704532255	-43.101494240627	-45.3453018583385	-47.9082553588071
-21.500095918542	-20.993862618788	-22.9380403309204	-23.3872568389446	-22.5900031702085	-23.086885271765	-26.4158250586749	-21.137207787697	-17.3991329528749	-21.1736949106799	-24.0783606477154	-28.1581160086211	-25.7227287966249	-21.9491105389159	-22.0519386830179	-24.477042626168	-24.2017677701427	-23.9240647875237	-24.1884534522972	-23.5677111867523	-24.6461097533008	-24.8807189198142	-23.7093353705118	-24.4963525608102	-30.1482009035046	-21.0065502700608	-30.3538983977123	-45.7310856052532	-46.2086591070536	-48.8113515372487	-47.0489156967077	-49.2688101818058	-48.7478165832076	-47.4511906539956	-48.9530515662651	-44.6996283259667	-43.7711019243565	-47.3647668393782	-46.7379947092275	-49.0014520335347	-43.9590348119963	-46.3601644738139	-48.5980232289577	-45.4621020897638	-45.1483670761559	-36.096908061695	-43.568578243077	-42.9199458511913	-45.0787359123752	-47.7813584034754
-21.3172193966662	-20.6650232154177	-22.7191040462428	-23.2061611375977	-22.486924446753	-23.0158619514046	-26.1333362822874	-20.9986365033818	-17.3007425756925	-20.9504262500232	-23.8527752269408	-27.8297453767102	-25.5415653032672	-21.9538328300969	-21.8104311325039	-24.3783920712275	-23.9811935876094	-23.7587053752253	-24.0699218592458	-23.4113455973881	-24.4401406109568	-24.8387030159331	-23.7372948219504	-24.5003880764253	-30.1319069351379	-20.7075412616908	-30.3305336107476	-45.5724167726102	-45.8670169436875	-48.6945832527382	-46.8348141065878	NaN	-48.3849830111202	-47.4430474016832	-48.7048205532259	-44.6134547217632	-43.8746126177901	-47.3186175637394	-46.3758555958323	-49.0165135304615	-43.8643350275389	-46.2835512473096	-48.488251713081	-45.2076099706745	-45.1185602566884	-35.8169545179063	-43.3379679144385	-42.8532251715579	-44.9830238922368	-47.76083027877
-21.0200575276394	-20.648797837856	-22.5389773798303	-23.1751130547233	-22.4673332053843	-23.0385035392561	-25.9026423582802	-20.7817217756668	-17.1686478979076	-20.8865992723419	-23.8965096044784	-27.8304111110397	-25.360010120973	-22.0645334496808	-21.8393056789424	-24.5695513959646	-23.8802495868138	-24.0147052459061	-23.9014111978536	-23.4414263859823	-24.2205702620608	-24.7859832003613	-23.6113066652244	-24.4028463852796	-30.1603609530886	-20.4633235429567	-30.4030730782581	-45.4868057567144	-45.6286035510273	-48.6105070323545	-46.6411776395484	-48.5219972840311	-48.1855016316366	-47.0659311892031	-48.356803761387	-44.7087662541371	-43.5889985687136	-47.0352766685682	-46.0238875035806	-48.8568167247387	-43.5736909303411	-46.0611733199575	-48.4827803208955	-44.9907306203265	-44.9183572803721	-35.512424998842	-43.3404444622809	-42.7572965931979	-44.9011386808294	-47.4599023042673
-21.0395186104218	-20.5148933310869	-22.6256714736368	-22.9983640898131	-22.5633782667023	-22.8130307146215	-25.9938256636355	-20.7407336447827	-17.1750106886053	-20.6058603054248	-24.0169245936919	-27.6150127466423	-25.2801580339289	-22.0975386418283	-21.504387590212	-24.6620211182495	-24.091909277284	-23.8073478227952	-24.0184245793567	-23.0580976491863	-24.0165740112438	-24.6204101621595	-23.5379735786468	-24.1775595785928	-30.2216223925427	-20.2118031019829	-30.7456855427847	-45.308865766194	-45.6949225832435	-48.4875257672927	-46.467004560072	-48.3808890791576	-48.0598939487888	-46.8653356197942	-48.2023487091222	-44.4747965816514	-43.247322280979	-46.824667393675	-46.0388329260183	-48.6046477806393	-43.3120498167708	-45.6587390530996	-48.2026849315418	-44.5993478713659	-44.7472207460679	-35.4477033659408	-43.2286308199392	-42.2673130279223	-44.5540702513252	-47.1962020709762
-20.8997203532183	-20.4695131181402	-22.507330410706	-22.751305883715	-22.5124670737874	-22.6936591006759	-25.7666803207405	-20.8979273223871	-17.2520672267578	-20.4226778255331	-23.8402810967109	-27.5186058465218	-25.2067315566041	-22.1581903211985	-21.275241322314	-24.2952852413547	-24.1023601335089	-23.7715652252493	-23.7292789308347	-22.9951319404456	-23.8053654784916	-24.6750339392212	-23.6543225810638	-24.0796943547856	-30.109121235021	-20.2467258925913	-30.7425447629732	-45.2995895714666	-45.5827155068221	-48.3836021885415	-46.2758846127235	-48.1445016444914	-47.7597979114765	-46.7078015838643	-48.0186331499043	-44.2613077648044	-42.7717344295546	-46.7502837684449	-45.6463123397524	-48.2615611493913	-43.0149494183215	-45.338119831031	-48.03790763893	-44.1589730399197	-44.5209574434733	-35.2969668822806	-43.2860729801045	-42.3303944089463	-44.4106382257294	-46.9969827409009
-20.8099741732921	-20.3005176043524	-22.3393594646271	-22.7048455539344	-22.5388362318161	-22.7756860847979	-25.926791951432	-20.697754762254	-17.1369262752395	-20.2479910798939	-23.6469716710271	-27.568050727254	-25.1313360943423	-22.0547703338133	-21.1744021700553	-23.9858827182096	-23.9629624313676	-23.8478228119114	-23.8944175725109	-22.9373877198526	-23.646663795326	-24.5944576119515	-23.7159585102814	-24.1405984294885	-30.3458048891992	-20.3324176539609	-30.8080050540118	-45.3356351362593	-45.3391628935919	-48.1313948659228	-45.8519798479265	-47.8816477551913	-47.4391473375904	-46.5925864255256	-47.6607758302244	-44.3222546997876	-42.7597611524523	-46.6097663551402	-45.1490594875175	-47.8768427996347	-42.7326707436228	-44.9962838502144	-47.681369471525	-44.2201808433815	-44.4906332881773	-35.057888716748	-42.9515690903327	-42.2250640604468	-44.3465375134993	-46.9953108487159
-20.6067927824935	-20.1082848642584	-22.1769082568807	-22.2871244701846	-22.2282886515351	-22.7550069160652	-26.1780258700339	-20.7210057361033	-17.1284416495938	-20.1624081855831	-23.3746094314808	-27.8322484950292	-25.0933783687814	-21.8749563089697	-21.047888371	-23.6197793270499	-23.9289555035129	-23.5928624990266	-23.7744278175378	-22.6657012359722	-23.5212723968604	-24.3473205820547	-23.8850075263697	-24.0723313724119	-29.9167060964513	-20.2749890508193	-30.5314102814693	-44.8499228563925	-45.2057385231054	-47.8921366570331	-45.748759005919	-47.287762268164	-47.2295577589439	-46.4739651125722	-47.2638086394358	-44.0376270136307	-42.6527184808382	-46.4837282425604	-44.9715880056556	-47.3333345744565	-42.5586543202542	-44.8523750417482	-47.573102655118	-44.3117974706745	-44.1251274397799	-34.7625655236523	-42.5689669445064	-41.8817353146354	-44.080550106625	-46.5288988216444
-20.4905803781059	-19.9581894105068	-22.0179520295203	-22.1332742732145	-22.1346969541611	-22.7121599425405	-26.1559928231072	-20.6664841559536	-16.8379556620534	-19.8794647463149	-23.3823352841376	-27.852931161279	-25.2116020459302	-21.7310406372151	-20.7968271916172	-23.6257206130408	-23.9216071172232	-23.5594498102295	-23.5369491065677	-22.8665022283848	-23.2358352446191	-24.4925051085109	-23.7528039146863	-24.2276034433225	-29.9812805356969	-20.038475287169	-30.6879561709672	-44.7186627270917	-44.8729168396822	-47.7361746796197	-45.4472307349996	-46.9935530143771	-47.0204826106287	-46.1528648698778	-46.8281159794106	-43.5973971285733	-42.3678700077974	-46.3471428571429	-44.4505281892357	-47.3620414885238	-42.2670535258555	-44.5602449820465	-47.3167604859897	-44.1800229812645	-43.8887454195915	-34.3673190090634	-42.1689475062752	-41.3877284407684	-43.9712337980903	-46.3612861155291
-20.6199642867936	-20.0279390089855	-21.8479714285714	-21.9998062756896	-22.0580214467488	-22.6718257575484	-26.1254595414335	-20.6241419537098	-16.8179611187388	-20.032132508099	-23.3567850296057	-27.8877703186711	-25.2226593737957	-21.4525888691493	-20.9284555632455	-23.5601292080752	-23.7034942714364	-23.5523985923405	-23.1745044503389	-22.6089552924917	-23.3961025713608	-24.5441471955894	-23.6137950922664	-24.2744405953871	-30.0141405987615	-20.0352250375605	-30.798691651447	-44.5405521777754	-44.6458544716316	-47.5116083961771	-45.163087387995	-46.7595327983576	-46.7690349340503	-45.9432890357129	-46.4818184800831	-43.5103822939229	-42.1002443763223	-45.7265094339623	-44.2122329663086	-47.0486291280657	-42.1703104376769	-44.2821189115577	-46.8748025677846	-43.908102621736	-43.8093122115558	-34.2670547115596	-41.8908398490434	-41.2220037156192	-44.0698945241495	-45.9977742946708
-20.3465956827893	-19.836750524582	-21.6350530503979	-21.8496294279338	-22.1616704259992	-22.3451542826592	-26.0691224043587	-20.4595752517586	-16.5519051799595	-19.8864954245003	-23.161065166558	-27.7709842211701	-25.3875461783759	-21.4999620460183	-20.9087487727583	-23.2938357868863	-23.6619943338101	-23.4671205725506	-23.2370081566012	-22.4888642798874	-23.1122962407326	-24.4472796428698	-23.4845096338523	-24.2532850846166	-29.871704999841	-19.6640129857112	-30.5099957793929	-44.2303604248482	-44.3438573332929	-46.9135061987628	-44.6361351502631	-46.4391611223304	-46.7282447065764	-45.590555978383	-46.2783259867367	-43.2519327780417	-41.8006710546597	-45.4169230769231	-43.9501423047435	-46.7085872440254	-41.8589898567395	-43.9470303869936	-46.5461633496977	-43.5969057073178	-43.5093437407203	-33.940004902669	-41.523346915	-40.8684873127264	-43.5646519952813	-45.8350108123904
-20.3781280604345	-19.7641683367908	-21.672532760958	-21.6701251906457	-21.9093651169618	-22.1631780242685	-25.7871965909538	-20.1558238583469	-16.4304296296681	-19.6674727398794	-22.9617363395395	-27.609835234825	-25.0880274617983	-21.5828266466284	-20.749036579231	-23.1792346357837	-23.3697036238136	-23.4064279920477	-23.1780235286175	-22.5545443714088	-22.9217334790606	-24.3658513322294	-23.1763679916784	-24.1448527928799	-29.602890033475	-19.5779735925179	-30.0386814141083	-43.9055638929261	-43.9378492050088	-46.6015408741026	-44.436776228017	-46.1497799399938	-46.1667854204052	-45.4035506886478	-45.9434430225757	-42.8489851546262	-41.5168243165609	-45.5638709677419	-43.6159481685614	-46.3857584115609	-41.5056691908091	-43.6191486672099	-46.4036136904962	-43.4267593482679	-43.1717452963839	-33.7138778619683	-41.2615426447929	-40.5597623363089	-43.2183458806827	-45.5292630581962
-20.0658246338303	-19.6570318405525	-21.6570568335589	-21.8704904169831	-21.5969801253097	-22.0514362800183	-25.3648493994456	-19.9999295737069	-16.4729687474842	-19.3690479413649	-22.8829620787943	-27.1542415012908	-24.8687317597041	-21.4624292679174	-20.3763563328849	-22.9032615645752	-23.3815562320526	-23.095483209439	-22.8005357922869	-22.4333676660874	-22.9421808577688	-24.2860204669507	-23.0654323416744	-24.0424056307266	-29.5897045352875	-19.5928656648796	-30.0063948074634	-43.7303045925965	-43.6230013407258	-46.2586766296465	-44.2880812948813	-45.7202743987172	-45.9813971755101	-45.3255643100229	-45.5249998798042	-42.695272908784	-41.2162618267079	-45.3652930513595	-43.1220094315168	-46.3149184235416	-41.2213065879917	-43.1579674112965	-46.2067081769346	-43.0550193523376	-42.7788475120581	-33.5454882163069	-41.0971488773605	-40.2436658192408	-42.8562592635769	-45.2119970014992
-19.7327744916266	-19.5830870315805	-21.4780193780982	-21.7764578352737	-21.5979059804264	-22.045537665298	-25.0992275030223	-19.9877721144168	-16.342395091063	-19.2338713323115	-22.7932229340543	-26.9249478660315	-24.6613376316835	-21.1910611095964	-20.0258295658847	-22.8159786521764	-23.2886522034695	-22.9226501349049	-22.7260166570511	-22.1359031180158	-22.6518383256544	-23.9455289839092	-23.0024510783334	-23.8152326616011	-29.0981959029093	-19.4911762658679	-29.6416929168912	-43.746548663407	-43.3979348136498	-46.1411758009281	-44.0817827575158	-45.2122126446954	-45.543250485011	-45.1902281236772	-45.2206861722936	-42.5472936802974	-41.0526895144129	-44.9387344913151	-42.8009383297425	-46.1557638084242	-40.9784444366272	-42.9136268735131	-45.7347665122507	-42.9457030314599	-42.6347848975017	-33.1802870090634	-40.6595800051186	-40.0925537298683	-42.7181504188336	-45.079223104536
-19.544900311719	-19.3283138918346	-21.119304047384	-21.5645553544309	-21.1941646319767	-21.9439528069696	-24.9368102016579	-19.7928703827455	-16.028256103153	-18.9865528911776	-22.5310395124819	-26.632521653567	-24.5480973640796	-20.776674526189	-19.9212288437011	-22.5877425308172	-23.2294710879285	-22.7120035030137	-22.3419631436495	-21.981676319364	-22.4864040089194	-23.6678104876807	-22.8989630480628	-23.8516102635376	-28.827537869371	-19.4422289715996	-29.2025285473358	-43.4091871598219	-43.2663391521879	-45.6096321917918	-43.7309372959354	-45.059810483273	-45.6150118411966	-44.6514820265789	-45.02633470352	-42.6897656983867	-40.6349163130812	-44.337213622291	-42.4173040224689	-45.8787952961672	-40.910523853997	-42.6194187868981	-45.8142716995459	-42.5946568789901	-42.1665202843132	-32.8305041672404	-40.2757257619721	-39.8064412424917	-42.3987889287432	-44.7077593383685
-19.3446680508432	-19.157196725622	-21.0072880583409	-21.350011554282	-21.2625515107943	-21.8548633857525	-24.7798446299703	-19.4841717070897	-15.5217206782669	-18.6190232178425	-22.4576485601134	-26.4043821275154	-24.6850147800961	-20.4452254219152	-19.594972698331	-22.3105001308345	-22.946920394554	-22.6037626422535	-22.0317892533408	-21.7687321053392	-22.4271607406688	-23.531638966405	-22.8629898078965	-23.5205323721591	-28.4555805458303	-19.2825994584929	-29.1614749173599	-43.0386683281883	-42.9257425457746	-45.1859950225742	-43.3165875267939	-44.5451044249911	-45.1908279912052	-43.8692445679889	-44.4729931739821	-41.8808685425908	-40.2006363282319	-44.064329382408	-41.9569594691991	-45.3217629671219	-40.563289119121	-42.2825143223928	-45.2808684403202	-42.4553689503726	-42.0308382344561	-32.5566422234626	-39.7809257988655	-39.5207751382911	-41.90691455872	-44.2864821319965
-19.4323966138733	-19.3819808793225	-21.2069313304721	-21.4340072845791	-21.010015665826	-21.9721465782051	-24.481917672121	-19.5228391430138	-15.4907011967194	-18.6390934463204	-22.6574487732869	-26.22488019224	-24.5869528966768	-20.3496620158365	-19.5640547948228	-22.4134084090458	-22.873551816227	-22.5217996993648	-22.0325696670956	-21.8078568090472	-22.0855546670581	-23.5248741779888	-22.7852037952298	-23.2020239406311	-28.4350666799363	-19.2804069619336	-29.0335705648625	-42.5739780135324	-42.546057052664	-44.4524901492463	-42.9051911540075	-44.1930332616399	-44.5140103346832	-43.1516289770193	-44.1851959946894	-41.398978321607	-40.1795354317103	-43.6525014997001	-41.575242853123	-45.4095847138413	-40.4589861678282	-41.9871686174849	-44.8343200565439	-42.0635921135316	-41.7006272690731	-31.9582791350477	-39.3012523719165	-39.3738580604468	-41.4562976014854	-43.7061691353251
-19.3363188991343	-19.5235275670482	-21.2960322580645	-21.4917145571615	-21.3931911061341	-22.0891160936829	-24.3885907523609	-19.155726134878	-15.5804140353478	-18.6645393331241	-22.5118620561899	-26.2294731591828	-24.5026664914078	-20.1951597439149	-19.7169058407193	-22.3953552827164	-23.0049544646663	-22.6113407193204	-21.8877801812501	-21.8786015730109	-22.1204902344544	-23.3816338184931	-22.7479064551531	-22.9937851206223	-28.2914908103004	-19.1228890863807	-28.7947878187303	-42.4374832552023	-42.4131384169222	-44.0294287018923	-42.7260102781325	-44.0484590085352	-44.1241211650162	-43.0953339952308	-43.7504603537801	-41.2454229522142	-39.9759023510128	-43.2980544747082	-41.4398946014131	-44.442202855589	-40.2705449022821	-41.6520361921564	-44.3938897006653	-41.8109631555528	-41.3496036098834	-31.7787804588451	-39.3478386040937	-38.9835742312152	-41.0154053530757	-43.6409122308697
-19.0264369955941	-19.3695084788621	-21.0701956323931	-21.2634364151355	-21.1453414240542	-21.7580345147355	-24.2919070230051	-18.9363236327487	-15.3118307759801	-18.4457565025787	-22.330176753244	-25.8577643247966	-24.3277480814433	-20.1317199578945	-19.6995867768595	-22.0682978066818	-22.7458721036725	-22.4597049196696	-21.5342046140051	-21.6925865549235	-22.0510705600073	-23.0413777147578	-22.3939917316964	-22.8115632304296	-28.1596173330845	-18.8828258360532	-28.8276572382841	-41.8457840777139	-41.848751489934	-43.4729243860001	-42.4873519792877	-43.718087187056	-43.4963974687038	-42.6974972556267	-43.75990449069	-40.6931999302974	-39.4742577620374	-43.0499204244032	-41.3603381099758	-44.5604738675958	-39.6220188706083	-41.2164837265795	-43.9425309811701	-41.4411536599949	-40.8565294607723	-31.4479387662519	-38.7113937944583	-38.5054943883156	-40.6534477043444	-42.86377021803
-18.724990926262	-19.1214094695807	-20.8129036827195	-21.0898787117724	-21.0290359667217	-21.6260638905005	-24.021476850426	-18.9336767838543	-15.0818875006465	-18.404954272068	-22.1422841649984	-25.6597507129792	-23.7824132399546	-19.7327603676358	-19.5566842027311	-21.8426296515261	-22.5553434586949	-22.2124932621276	-21.3073956421817	-21.3158394641664	-21.7771034002776	-22.8837690426151	-22.0397219698919	-22.5093916067651	-27.8675362661469	-18.9706842081795	-28.8021875282189	-41.486931976962	-41.5288120012057	-43.2186476438863	-42.1171345439322	-43.2889399073491	-42.9419871025066	-42.475866281975	-43.3247369390837	-40.4748807924692	-39.0986924748398	-42.684606741573	-41.0475327510917	-43.9922010491404	-39.1574540174627	-40.7073378661595	-43.4287365855867	-41.2662209353556	-40.5762742540412	-30.9641947503148	-38.483697751153	-38.218838062468	-40.1361499829126	-42.3714607656801
-18.8194980581924	-18.9490091514282	-20.6656170598911	-20.9804185459708	-20.9823652901431	-21.3516757090675	-23.5965734878604	-18.7409001687514	-14.843871662973	-18.2535001690095	-21.875899125813	-25.3775637804174	-23.3295102001655	-19.8391838862475	-19.3805591976971	-21.79884516939	-22.1966321872942	-22.1140872297973	-21.1601363901383	-21.212178353227	-21.7030999386879	-22.5507929310886	-21.7637454025659	-22.048512405486	-27.6083670786053	-18.7718489588999	-28.4321215535216	-41.1014532613552	-40.9882013565597	-42.5866643981737	-41.6731173481971	-42.8323512888575	-42.6476105189831	-41.9940343659819	-42.822478350406	-40.45102265226	-38.6347426870468	-42.2107811400422	-40.2164098932739	-43.3684944331485	-38.6112596012824	-40.03957163518	-42.9820207686324	-40.8332166652351	-39.9260516095575	-30.5323329609234	-38.4111717979336	-37.9754109767463	-39.7886538461538	-42.0765326276179
-18.7015324163424	-18.9532972172276	-20.5094398340249	-20.7856486727422	-20.8349552894434	-21.0192517016233	-23.5093122765362	-18.6140305843267	-14.5814177960001	-18.1262189138485	-21.4638634414551	-25.2206843507446	-22.9117563228653	-19.8392685185488	-19.1286302340681	-21.6052527964831	-21.9858133777206	-21.9139640383351	-20.99229566223	-20.9701394004613	-21.3823970236579	-22.3426169318472	-21.5450408394648	-21.6748263518231	-27.6455822113734	-18.8161540436457	-28.1903370536456	-40.5279261728186	-40.6560530461314	-42.1069361100808	-41.4079539040054	-42.5490031335208	-42.5481429365937	-41.3806043450023	-42.4276990740857	-39.61329658446	-38.2262797951	-41.6440880056778	-39.5990594875175	-42.7873667247387	-38.2802732020892	-39.7104397309881	-42.5463845222781	-40.230740103334	-39.4237212360165	-30.0696412324967	-37.8257562319622	-37.5288843929276	-39.3067435833565	-41.5360318406612
-18.5117455205491	-18.9423005711876	-20.2289809350885	-20.5273852916558	-20.9123452036302	-20.9649442159149	-23.2716012755047	-18.4657923386851	-14.2313202974199	-18.187871493822	-21.3613133956075	-25.2027463852336	-23.0890728422734	-19.613198872487	-19.0517464220923	-21.6187516886708	-21.8203602243313	-21.9004749154997	-20.9758008950707	-20.761380276725	-21.1577433259785	-22.1214390410959	-21.224279908327	-21.6329710289613	-27.589508644222	-18.6112144995426	-28.2133040816914	-40.2668543821493	-40.1609424982585	-41.4297645544218	-40.8492856953232	-42.0690747460087	-41.7129661175878	-41.1373338153773	-41.7946762158757	-39.1719407391209	-37.9766597950052	-40.9690670553936	-39.2445156514468	-42.3936920227935	-38.1988513345533	-39.2340677786831	-42.1422324968235	-40.0804568606266	-39.0205094187449	-29.5024659564319	-37.6340112215251	-37.3972388253371	-38.8401416267104	-40.8836098645064
-18.3336299696313	-18.7808704638134	-20.183625	-20.4505828898399	-20.7128498404197	-20.8143255934635	-23.319587200754	-18.0174507935649	-14.2962867606762	-18.0358064284959	-21.1688505936288	-25.1067882676485	-23.010803172266	-19.2726591387736	-18.9887515747945	-21.3790855224604	-21.5998024509838	-21.6038219074393	-20.8496845604674	-20.3397855043396	-20.9874869841876	-21.8481127686258	-20.9101319914449	-21.4452102878232	-27.6784426914355	-18.2596319743529	-28.0447532107156	-39.8691958053947	-39.8149653516524	-40.8384107007336	-40.4681163593811	-41.5987556690856	-41.3745451348249	-40.7137481626654	-41.2312696341502	-38.9078415609881	-37.8120257628419	-40.5820807453416	-38.682197864369	-42.0068256263898	-37.9790384052525	-38.9412303914029	-41.679399861497	-39.706495320993	-38.7916783782347	-29.0434722406029	-37.1123558237584	-37.0108220873758	-38.4530466283509	-40.6076851008458
-18.3224386227319	-18.5622357442224	-20.1092481203008	-20.3212271268643	-20.4250762210482	-20.5151248982063	-22.8046795615497	-17.7063807358534	-14.2696440567099	-17.7591295714727	-20.7921070026701	-24.7947185677876	-22.7617395447684	-19.2203088284833	-18.714050909931	-21.2575288817011	-21.4311906353338	-21.5908399377491	-20.5526284504903	-20.443388691813	-20.9992731168331	-21.570497260274	-20.617682811865	-21.1560477382442	-27.4217493885523	-18.2654781815767	-27.7682092478296	-39.597977880316	-39.5085444378808	-40.1351726218561	-40.1610805605284	-41.1453251384734	-40.8920129078966	-40.5666402836343	-40.8809434142609	-38.3781909612642	-37.5704466025954	-40.4168545994065	-38.4392974940763	-41.9048164368653	-37.5673418742828	-38.6741533763576	-41.2553152820081	-39.2723231532448	-38.6083822281077	-28.5458725690407	-36.7613373116564	-36.7204251715579	-38.1410582697008	-40.2912444028508
-17.7951780430753	-18.6340855620248	-19.736683626272	-19.8741573688635	-20.2501440763198	-20.2349192146471	-22.4865215063437	-17.3654415151451	-13.8952944429971	-17.7210621854124	-20.4425599426651	-24.6018582937333	-22.1326868669094	-18.9530268599476	-18.7045080413402	-21.0768407581106	-21.0093778039106	-21.4547445341459	-20.4645929118774	-20.170882441813	-20.3248287317566	-21.1545405700536	-20.4704525142841	-20.5307859999825	-27.1503246248516	-17.9681106083051	-27.2645652012888	-39.2476867860113	-39.2453026953655	-40.0807116014027	-39.8631207658321	-40.6910802405142	-40.5979774496662	-40.1922309766896	-40.4028140677979	-38.0221984422022	-37.2800041352759	-40.3405225653207	-37.7080734497817	-41.2699733690913	-37.2684492688546	-38.2886515159243	-40.8076474485051	-39.010550378411	-38.1452935405494	-27.9376635110661	-36.4249033983095	-36.2723186499419	-37.56889379856	-39.7201063852931
-17.7990743313125	-18.2621187008869	-19.5260347943967	-19.8858288404441	-19.9331345725538	-19.9823468675644	-22.0607287910192	-17.1987372416778	-13.6711115444721	-17.4397615681737	-20.1836003061072	-24.2144727381124	-21.7864257301966	-18.9342814201009	-18.4247586657441	-21.178942969917	-20.7316431367751	-21.3488047142212	-20.086540586296	-19.9134975933281	-20.0696852889657	-20.7919124800548	-20.5167460357125	-20.4539514794238	-26.6027007873804	-17.5747047964383	-27.1423168463244	-38.7551182230808	-38.833579935261	-39.4855583413515	-39.3858086663221	-40.2894780762398	-40.3859286385151	-39.7432155063011	-40.0562151870471	-37.4675448126577	-36.9272794801276	-39.5522113502935	-37.4334577354959	-40.7285151047092	-36.7638386041439	-37.6467387323751	-40.2293812655732	-38.733775889957	-37.7057851404611	-27.5779793167558	-36.1547062468979	-36.1809861915943	-37.0851874681957	-39.3047304836519
-17.6020129067802	-18.0208621352784	-19.0407359635812	-19.4908206749695	-19.5008317231475	-19.7623225354006	-21.678883874208	-17.1017636926153	-13.3847548746518	-17.2503486171131	-19.7544463383096	-23.9168844151529	-21.5529328741345	-18.5951236770668	-18.1188848087245	-20.6637601234065	-20.3704865271057	-20.9115769113493	-20.0117000547345	-19.5736031314682	-19.5202130057157	-20.4899261845447	-20.111144432839	-20.2009977973847	-26.4961917880678	-17.4830183400904	-26.929053792949	-38.2860080753625	-38.4479825289614	-39.0964360253359	-39.2343916734274	-39.7644425828698	-39.3828337876199	-39.4730586967173	-39.8020903090623	-37.3014247004942	-36.5305084674211	-39.2188066825776	-36.9545552258434	-40.2753483264703	-36.3316527091946	-37.1215415141415	-39.7694307956578	-38.4621281081948	-37.1897534718343	-27.5359564159924	-35.3810588235294	-35.1781646933582	-36.5584785972587	-38.9409753694581
-17.4780916892332	-17.8345724670325	-18.4831281932188	-19.2295537449779	-19.2336322122188	-19.5890860521028	-21.3318755180012	-16.7740181991755	-13.2447161707814	-16.8773813796703	-19.5569625270238	-23.5660911354086	-21.1711858113473	-18.3806337062621	-17.9125421035953	-20.5608669087544	-20.0336353976928	-20.6845814119611	-19.7736920738886	-19.0838693597731	-19.3035842001891	-20.2379217799025	-19.6070845461315	-19.7836303898567	-26.0609231975545	-17.2949102733315	-26.6809318067028	-36.4171769953833	-36.6942554826579	-37.054893456943	-37.4544848138285	-37.9175249236506	-37.7092985957756	-37.4743659418434	-37.6808782402137	-35.3194895565861	-34.6771526970779	-37.3154003407155	-34.7528095592042	-38.2976161203721	-34.428819872633	-35.2513712828014	-37.6644373990457	-36.4980404342506	-35.2553188252384	-25.4136284724781	-33.3565946568236	-33.183922756099	-34.7940983555973	-36.9335070297469
-17.348741071379	-17.7178409518053	-18.2274081632653	-18.792664142487	-18.7953692283672	-19.099777655549	-21.3068606965058	-16.6690657767532	-13.270443399242	-16.7570839945132	-19.1725643851351	-23.4241061040365	-20.8934260597402	-17.8308241819608	-17.5002561252103	-20.1025764137565	-19.7382138128067	-20.2648549079356	-19.5569028501762	-18.681587011233	-19.0861492968262	-20.021507054706	-19.4557712590504	-19.4570547862247	-25.9517288483931	-16.9366155075332	NaN	-34.2753284950577	-34.5376806956834	-34.8851674412247	-35.2055651553526	-35.871049518548	-35.1041302124224	-35.3662270501561	-35.6114921239895	-33.0788491800463	-32.6103813430725	-35.0392958927075	-32.6626592634971	-35.869144976015	-32.4587706175027	-33.2304508450839	-35.3793879177795	-34.5049185229383	-33.2935255589021	-23.19087894861	-31.7948480075701	-31.3158286983513	-32.5387822934211	-34.7349379310345
-17.0564945203531	-17.0128966358233	-17.841976744186	-18.5781925743155	-18.4971257231861	-19.0199983412399	-20.9786968259162	-16.531946661629	-13.1001555776395	-16.6501557072014	-18.9916174002524	-23.0449054457844	-20.5718140387005	-17.6231952124977	-17.3446155424864	-20.0442441449325	-19.4535293069473	-20.0335770829568	-19.300609413898	-18.506486291257	-18.7489395376854	-19.8931076862276	-19.3072588422463	-19.202724201316	-25.8182115806299	-16.9566191599248	-26.2541876495575	-32.1728215151109	-32.4480764884111	-32.4959199202005	-33.023846058701	-33.6939609701313	-32.7814435839808	-33.0938036840735	-33.2333216760403	-30.9582208058035	-30.5302060615024	-32.8989527896996	-30.2932082402915	-33.8198710711173	-30.4006021494576	-31.0440439804811	-33.0890563321242	-32.3408521127001	-31.1488145046981	-20.9033664792621	-29.0913255406748	-29.2362166091724	-30.469459057072	-32.4517379310345
-16.7649725001985	-16.7415177753297	-17.3783152173913	-18.2347317867735	-18.0184786207837	-18.5260036733007	-20.7590656599297	-16.3887282587454	-12.6839215413185	-16.345436050735	-18.7139071369106	-22.8304343250318	-20.4510308818658	-17.4474112155419	-17.0504541492132	-19.6258379085376	-19.0318853697192	-19.5826368850029	-18.9717880914615	-18.0610966067178	-18.6746644238408	-19.4619186786015	-18.9893468146355	-18.8687006523652	-25.4166291799363	-16.6345650584341	-26.1561626383193	-31.1845174037128	-31.5618230531951	-31.3912891317834	-32.0499953448937	-32.7508743065656	-31.9468308481943	-32.1375552322428	-32.0769027812183	-30.0855084308397	-29.6398978578522	-31.7706741573034	-29.1637101759418	-32.9439902403918	-29.5001819904535	-30.0450509865737	-32.2298492323266	-31.3945576274	-30.2314573886618	-20.0487168971477	-28.3046088410794	-28.5979523796064	-29.4462906579036	-31.6580676675464
-16.4143239205305	-16.5839164496309	-16.8895428156749	-18.0087836599884	-17.7556700219923	-18.0860883909802	-20.3826023118575	-16.028487394958	-12.4654969050589	-15.849311646421	-18.4739210358863	-22.6037642066743	-20.1193838469439	-17.3170146230888	-16.7376848972047	-19.4154570228243	-18.6908356487913	-19.2770013253811	-18.6614478614649	-17.7341030324611	-17.8138881160278	-19.2034877217293	-18.5429625445113	-18.6398431122666	-24.9842609046198	-16.3600619202003	-25.8009143730412	-30.2858736420862	-30.6608500967646	-30.1105364106795	-31.2193392532271	-31.7737395811735	-30.5678033154147	-31.3282437700783	-31.2692261238611	-29.1541928738458	-28.7488563681175	-30.9433663366337	-28.1183168847736	-32.1990756775506	-28.7400265011756	-29.1300815590267	-31.0743703608035	-30.5202323482969	-29.2491988618525	-19.0843853697192	-27.661963214086	-27.9391570984215	-28.4958858716367	-30.8015597876737
-16.2924029618288	-16.0474379794258	-16.7142712550607	-17.5508969297761	-17.3488725137722	-17.8015561460389	-20.2189244341839	-15.74161542087	-12.2181677589856	-15.7623923818326	-17.9810338129356	-22.3399748283615	-19.7254374103404	-16.8931102431283	-16.4546300248736	-19.0652160368903	-18.2782071357928	-18.9520482737379	-18.2508152110464	-17.151482014097	-17.5301150857031	-18.9446470085204	-18.0902521008403	-18.2232721438249	-24.3630104244706	-16.1022726877135	-25.4156845074973	-29.4614195803893	-29.8135615813512	-29.3148820814232	-30.6526573213537	-31.0655384145741	-29.8409637471848	-30.4834670127256	-30.4827020925808	-28.3731019704528	-28.2331143992056	-30.1124925521351	-27.4503453016335	-31.2569534316285	-28.0503311586071	-28.4228456537241	-30.3464558655625	-29.7792930173575	-28.6194892882674	-18.2734025105832	-26.8365225018296	-27.2328633562214	-27.835569953041	-29.9951202214713
-15.6862018935019	-15.7052214856132	-16.4368099547511	-17.3060857550451	-17.1263097259398	-17.393152351611	-19.9832599636713	-15.582746107002	-11.8911034662011	-15.2568725855566	-17.4148171953072	-21.9254099420849	-19.0842335118459	-16.8186365646038	-16.0084354682022	-18.7429897579224	-17.8745100072421	-18.5330932948741	-17.9324657586589	-16.7314800494685	-17.2633326471559	-18.8085595927301	-17.802373655756	-18.1917746485432	-24.2752317873322	-15.8428500283493	-25.0076445305282	-28.4897573332364	-29.0281854665295	-28.5074092287358	-29.8260312448114	-30.5540923470517	-28.8163564687038	-29.5046265896939	-29.7896674080609	-27.4665561237363	-27.4767056694361	-29.0932970027248	-26.6058213850043	-30.4029122994014	-27.3173636810957	-27.6881341258697	-29.4663390480532	-28.9401019936483	-27.8226764453601	-17.4328391648353	-26.0494810723332	-26.4709474616688	-27.0137042493796	-29.0943484573503
-15.2861033388824	-15.4716037614434	-16.0980198675497	-16.8944517456696	-16.5094450080454	-16.8203112973622	-19.4293284449791	-14.9946006814824	-11.4616076715115	-14.8819461613558	-16.7419165621379	-21.6627080322301	-18.777107398568	-16.3283113163268	-15.385499264372	-18.0181848632326	-17.2660101253616	-18.0771035221337	-17.567951739528	-16.3125422873728	-16.3895219188447	-18.2236273972603	-17.2763404676327	-17.9170367492332	-23.8347076387759	-15.3691033869853	-24.820382865598	-25.7758756827653	-26.3001282976669	-25.5714590451585	-27.2518040609542	-27.685395733938	-26.0476467748262	-26.8352949332081	-26.8770720747396	-24.8105284981112	-24.8172703387304	-26.5614893617021	-23.6839975054016	-27.4666429769532	-24.6108729572911	-25.0247790143257	-26.6743468025618	-26.3072888697571	-25.1370405167877	-14.5220942817907	-23.5825792312021	-23.8746541619696	-24.2262933951477	-26.2488691497323
-15.0290108925618	-14.8620872060383	-15.6654606240713	-16.4787492913651	-16.0975922157136	-16.4302172158774	-19.0505170529403	-14.6828038138332	-11.3378958307878	-14.5990122333105	-16.4188168856556	-21.0864056368012	-18.5467800412836	-15.9350058769963	-14.9217608786198	-17.7753332312847	-16.7909738642818	-17.7388005731479	-17.2131080049323	-15.8093770128261	-16.1087928325979	-17.9123653397409	-17.1624678479193	-17.6859221721677	-23.3526877186687	-15.0755690634085	-24.2115029098539	-23.1894387509457	-23.7625948587736	-22.7757918295771	-24.632648805128	-25.1321281581138	-23.2414582242835	-24.2500244485534	-24.3186915662651	-22.2198230920621	-22.0877807747514	-23.9210344827586	-20.9630618708343	-24.9764738675958	-21.8041172192603	-22.2991391085466	-23.871395134171	-23.8023440747207	-22.4535979511977	-11.7946050224067	-21.0089448628468	-21.5637219483555	-21.5381032608771	-23.4430010015739
-14.5679753469245	-14.4992388313019	-15.3133340919436	-16.3520149781879	-15.7150912893086	-16.1264739539449	-18.7225280060838	-14.405185319938	-10.8617961401264	-14.2435297075494	-16.1251872450417	-20.4729909320722	-17.8731698539331	-15.6962408087908	-14.4393514827419	-17.3620968116237	-16.4217490455872	-17.3755897150676	-16.7766440168498	-15.5732072740277	-15.7588161912284	-17.3368499522141	-16.7614492646132	-17.2122413296995	-22.6571493820884	-14.8928394143872	-23.835217684626	-20.4907081441512	-21.0537692605609	-20.1301680819013	-21.9417914235326	-22.4831920759026	-20.5751521109056	-21.8068552972579	-21.5092023901746	-19.3291159368662	-19.533611880038	-20.8970726714432	-18.2812345115368	-22.057959455179	-19.5268504985298	-19.5837946934087	-21.2409854596498	-21.2716969540181	-19.6240030140313	-9.14462870185342	-18.5842058565607	-19.0807992089616	-18.5755318577035	-20.4601159530125
-14.2117972271674	-14.2050990541221	-14.726789010989	-15.7536322514403	-15.159623287463	-15.7251310383323	-17.8418989819796	-13.993834757864	-10.1139551567393	-13.8145358907306	-15.7432829271569	-20.0200181220706	-17.4815392407171	-15.2428770089359	-13.9408232007504	-17.0897608749796	-16.0840857978417	-16.8002336029074	-16.2332271913534	-15.0921792922067	-15.3373882085576	-16.6465162190205	-16.3466115547285	-16.6700310902216	-22.1759405921623	-14.615750116577	-23.2263862353145	-19.0163183159495	-19.7923161168635	-18.5118687812238	-20.2840433848797	-21.4673422134982	-19.120236297738	-20.4032575092255	-20.0595260490237	-18.1185225360188	-18.0606082158367	-19.577296222664	-16.58944785063	-20.5892502803722	-18.5291736315309	-18.3854844472137	-19.746078661452	-19.7341247895548	-18.3793827814342	-7.90930888026636	-17.6691984170382	-18.2033499885905	-17.4935762731892	-19.2574106583072
-13.7892213979149	-13.6334378587767	-14.118216168717	-15.1783679769396	-14.6249571256479	-15.0515288387809	-17.4186526448817	-13.7235875667927	-9.51922231314674	-13.3762644622505	-15.1471719566993	-19.4564948213557	-16.5954491696242	-14.7498866218508	-13.5990709206227	-16.5679891628984	-15.4975484215571	-16.4772144604492	-15.9307649897995	-14.5087147934804	-14.7883352136635	-16.1084039123065	-15.6868729145617	-16.1158769926552	-21.4981423930236	-14.1313767924609	-22.8717716874794	-17.7135351042733	-18.3740956237164	-16.7512763508898	-19.0242221483206	-20.0314761494551	-17.7057876244069	-18.9925648831899	-18.5873214687569	-16.8667569342254	-17.1362261508685	-18.2226180257511	-15.007525028729	-19.3463646972901	-17.6816819576229	-17.3734151226905	-18.2313139915172	-18.2582030065831	-17.3973213055719	-6.76078151455795	-17.2218886652206	-17.4834665268145	-16.3064928640293	-18.0530449077787
-13.446929813948	-13.2322254940445	-13.7195286343612	-14.5474141516846	-14.0981496688345	-14.5161796071964	-16.6941705231458	-13.3442289611801	-9.11981369818122	-13.0608970945501	-14.39315698474	-18.6941160123292	-16.2416778482217	-14.4318577281495	-12.9947781287283	-15.9872455296897	-14.7694719238741	-16.0247426189134	-15.3357695564586	-13.9132284699564	-14.6417923218197	-15.755771270469	-15.2530586351602	-15.6991013876516	-20.9872889270669	-13.6516264362837	-22.1723699049278	-16.6750976815674	-17.3497909693939	-15.8347194679486	-17.9102184822421	-19.0955194376807	-16.5697533695302	-17.9528880673467	-17.3842593362054	-15.8728242925423	-16.2645090372753	-17.1818302094818	-13.7303116315998	-18.2376673979918	-16.6653477664031	-16.2462441579094	-16.9339260354093	-17.1961620942266	-16.4450925284422	-5.62436431579661	-15.9445588235294	-16.6940507213762	-15.224443914734	-17.1742923010685
-12.9564849947185	-12.6170741321404	-13.0356266318538	-14.0212767654488	-13.5663184492584	-13.8954768809817	-16.0313782839828	-12.9676169929049	-8.68008023350348	-12.2850265645263	-13.6630380843727	-18.0507883110844	-15.5008399542966	-14.0672480583409	-12.2651557860088	-15.3653733036104	-14.2282790329246	-15.6689756843554	-14.7528164218112	-13.4093426902602	-13.2903607512698	-14.7973393109174	-14.0390897028668	-14.9822466126634	-20.3983429299363	-13.2102413197137	-21.5496284959421	-15.7355467399439	-16.3701677645163	-14.6484671625679	-17.0107834083539	-17.9845973868178	-15.3662909289476	-16.8474500423367	-16.4176011553062	-15.2090276434998	-15.4939093571888	-16.1589645776567	-12.5636532671333	-17.1976264099687	-15.9348755556389	-15.3354699832896	-15.8412481127454	-16.1664387267326	-15.5068913521195	-4.50284865289906	-15.0393601045913	-15.5917540604468	-14.410459057072	-16.2127624753844
-12.4497798740849	-12.1084938693374	-12.1514662689307	-13.5588751906457	-13.0356052218245	-13.4088632767814	-15.531244443577	-12.7222047668625	-8.24291176847115	-11.6701936463166	-13.1933387542328	-17.6070038352147	-14.9220016019718	-13.5738239120316	-11.757972231405	-14.8592859302416	-13.6393443560791	-14.9003802083683	-13.9975230738207	-12.7496088836941	-12.7622233821628	-14.6617247199677	-13.8333397548743	-14.4181771815709	-19.9516539226724	-12.8810551210208	-20.9222445464983	-14.8125878824493	-15.4621325760937	-13.5148011165618	-15.7593516890245	-16.3106324793202	-14.3227214120466	-15.6487202351788	-14.9575637312135	-14.1701059910946	-14.5347697183545	-15.1101724137931	-11.2168102814648	-15.9304344309761	-14.9518853434189	-14.4079716988963	-14.6741500912511	-15.0301518701158	-14.5679090369142	-3.48486610920859	-14.3215922371357	-14.7950606320321	-13.7617949349346	-15.093966706302
-12.1076824252886	-11.5673434776334	-11.6607463330457	-13.2425305691317	-12.522884095064	-12.8399265438436	-14.7645598066855	-12.299020022362	-7.63738949003642	-11.2794957734051	-12.8090578091699	-16.976086976443	-14.3151355008868	-13.0657127599069	-11.5040457307496	-14.3310197320854	-13.0211263326837	-14.4962782008644	-13.6379620254508	-12.3066683056873	-12.2392754872773	-14.1516896043022	-13.2709276427899	-13.9962088265471	-19.3226644938972	-12.3099337793285	-20.5614339443367	-13.7599265159756	-14.4578608447893	-12.1839797178233	-14.5419993027541	-15.2094183875926	-13.3005537448019	-14.4394014327024	-13.7265820185264	-13.1711775906844	-13.6354105031017	-14.1510601719198	-10.1207395728432	-14.7206410048064	-13.989850358591	-13.465502707655	-13.5137940389385	-13.9530869723781	-13.6404083583837	-2.37830767678999	-13.4559595462377	-13.6766128652277	-12.5425250329212	-14.2815515435999
-11.8021409698773	-11.2909754887927	-11.117746185853	-12.7081319474024	-12.1137408997977	-12.4216865018461	-14.2415183246073	-11.8611982982608	-7.61746482917429	-10.9528169927715	-11.9523092523953	-16.3479371560474	-13.5955027178199	-12.3304952015953	-11.0683072647235	-13.7369021535905	-12.6464539405244	-14.2571704263223	-13.2179393951957	-11.8699079737279	-11.9986787627342	-13.4956335671527	-12.692220472508	-13.3844672886001	-18.8996229299363	-11.7241152923002	-19.9119965577668	-12.9813614024575	-13.5551965431882	-11.3066964915968	-13.5641988716576	-14.4108920190599	-12.5629909519217	-13.4183436565336	-12.8204232631701	-12.4015536802974	-12.88250793717	-13.4774556213018	-9.40305361156124	-13.8144816152439	-13.3729085471603	-12.7868865760023	-12.780833655924	-13.2316781127828	-12.7818950896208	-1.69180386299603	-12.8924140922856	-13.1124362054319	-11.7175203887973	-13.4864807881773
-11.4470367789221	-10.5058733213116	-10.55876438104	-12.2283786055574	-11.3250805399599	-11.8639282746573	-13.5457724763687	-11.281267333997	-6.75677229625459	-10.387424644534	-11.4779847790557	-15.7775062821086	-13.3561018837409	-11.7971030147125	-10.6029506457272	-13.2905180476302	-11.9516943966181	-13.6158679920477	-12.6398238035971	-11.2833493162564	-11.2461172951632	-12.7769609975119	-12.183463051435	-12.7626125413411	-18.2549686926482	-11.261112127478	-19.4640326729053	-12.1848044979566	-12.6995229417415	-10.467933997594	-12.5815734569659	-13.1691504032628	-11.6153891357356	-12.7036087507194	-11.6696063203634	-11.4250524056388	-12.0531609248853	-12.6023225806452	-8.35775289068407	-12.8412728931744	-12.6861787643711	-11.9436624705409	-12.0102691065087	-12.190257029498	-11.9016784514641	-0.901735607194287	-12.4454679144385	-12.5949860488358	-10.8138502164744	-12.5121117717004
-10.8794128248661	-10.1103579800109	-10.0326709796673	-11.6927414981873	-10.7026758110403	-11.3460917170706	-12.6920127981385	-10.616160796167	-6.1987219632594	-9.81005919764987	-10.8285815095843	-14.8299704063398	-12.4266335875635	-11.3650824100119	-9.9765152477694	-12.6666850419163	-11.319706298497	-12.9049466163403	-12.0456783660239	-10.71713446884	-10.7262499073137	-12.0600239373195	-11.5329497781069	-12.239340986578	-17.35160154909	-10.7750892380624	-18.7143224885914	-11.5083506486003	-11.9131550282179	-9.51697393876747	-11.8374409995018	-12.6926620497085	-10.7920361918308	-11.773232456054	-10.8783028870198	-10.7754719280315	-11.5975727145403	-11.6738983050847	-7.48244977278826	-12.0632400367501	-11.9129090833455	-11.3243064828502	-11.1139928623684	-11.1861840946637	-11.1571425644132	-0	-11.894848330383	-12.1181879908518	-10.2164941218426	-11.6538948371118
-10.2944027354821	-9.82724831806408	-9.4388393274171	-11.2294521137226	-10.1126639526428	-10.7094104883017	-11.8608235429492	-10.0937469173148	-5.78875027577598	-9.41259093738509	-10.1199283432548	-14.2251842198847	-11.8496676097299	-10.7060457004113	-9.37171206333773	-12.0001000322779	-10.3479746840436	-11.9689989333732	-11.2685905017109	-10.0139332900079	-9.58728656131385	-11.2958744780872	-10.9768343774574	-11.7463910411416	-16.6125503635646	-10.2603294822422	-18.145456811467	-10.4765584276359	-10.9754196344471	-8.61231099335404	-11.0271774576433	-11.5541329968865	-9.7070636057788	-10.8875682651976	-10.0485777731616	-9.86598690738903	-10.5839982701733	-10.9421965317919	-6.57366418148898	-10.8763578134372	-11.159516253538	-10.3264027634336	-9.93782575087837	-10.3307563121379	-10.2795311533077	NaN	-10.9128128342246	-11.2633150270973	-9.30666264843328	-10.8744155335581
-9.90868631671304	-9.21325983778052	-9.05421064708582	-10.8365562771648	-9.61918870587212	-10.1757848271921	-11.1704404614998	-9.64859030052699	-5.1756711050183	-8.95725620831902	-9.57844459400326	-13.4942427312673	-11.3050804088513	-10.3121851025059	-8.97319984706332	-11.6141704795366	-10.1810912357605	-11.6270004982512	-10.8518804789615	-9.61944496857958	-9.73389522587496	-10.8319706846327	-10.6412449673712	-11.2850671087043	-16.108891052207	-9.69297757305747	-17.879581970187	-9.60498833395294	-10.0807819378322	-7.95731279771176	-10.4546243876677	-10.9255038858344	-9.10869519419399	-10.2577538991892	-9.52534314047796	-9.37707547967692	-9.62322225882	-10.3387951807229	-6.01946447164236	-10.4174618055625	-10.5711809794255	-9.75559238189938	-9.46853175069683	-9.66336373951871	-9.49790506468314	NaN	-10.1514069001754	-10.5206836879539	-8.65681682681898	-10.2259386427783
-9.31066725052304	-8.77112288059862	-8.60727272727273	-10.3472405232579	-8.79894929882574	-9.68193147153874	-10.5109196081743	-8.84965627763532	-4.52978159613177	-8.6102486452755	-9.03067249471162	-13.0301491518114	-10.4281870448273	-9.64261044671598	-8.45471650106788	-11.1076771977661	-9.57427829291653	-11.1513290375789	-10.3772559553557	-8.99289286458402	-8.90314240435045	-10.2459510795735	-10.0814197000731	-10.5671638529733	-15.5253867151956	-8.99925852125764	-17.0473204981012	-9.15045681039033	-9.49347130058304	-7.56459667583965	-10.0382985041125	-10.2632640038874	-8.34094248296687	-9.48740453510603	-9.03604116412029	-8.6443517073767	-9.04508726352717	-9.95817875210793	-5.69171539491882	-10.1385096012179	-10.0503539208883	-9.07380169410182	-8.96580489402947	-9.06912223225487	-9.05874541959154	NaN	-9.64720842076762	-10.0303073490374	-8.13783004051889	-9.66710040869976
-8.74876034393213	-8.13183512735581	-8.01490601503759	-9.72189019947438	-8.21995506280592	-9.1125257108205	-10.0601275562226	-8.24448673964999	NaN	-8.06467406892932	-8.33015136160057	-12.4596775330233	-9.92753466692199	-8.76535954397402	-8.00884832386025	-10.2898164393048	-8.82918101518377	-10.6337344193368	-9.58141767613424	-8.35094022545415	-8.25463580199013	-9.64267172248554	-9.48492661966973	-10.1554340561517	-14.7126964688226	-8.15272753513616	-16.6246567927463	-8.7428611115172	-9.01085095298275	-7.05142314705017	-9.26649625932531	-9.43671911776598	-7.83502352327843	-8.88664028363432	-8.27560594192089	-8.3409195971678	-8.64828431070999	-9.46153846153846	-5.08263505986895	-9.41633473716103	-9.32223465855004	-8.78752720484042	-8.4822960908578	-8.48651131596597	-8.55225492349727	NaN	-9.07355936832073	-9.6949513881244	-7.698217453605	-9.11044819356431
-8.15443225084508	-7.7412389522697	-7.47168539325843	-8.99333171238479	-7.86899475168401	-8.48731113538814	-9.44622468444336	-7.74054857368956	-3.44989191961969	-7.4304135937291	-7.81231035311074	-11.9940638210706	-9.47978900084868	-8.44284715872634	-7.40383328403653	-9.71299676096985	-8.56968955686576	-10.0266787640405	-8.93544098261694	-7.62387113202309	-7.64818519825594	-9.06291506849315	-8.95746336385951	-9.62387434675023	-14.2771035809309	-7.80988855692004	-16.1799292421423	-8.18228872822561	-8.25637112438934	-5.9985183042915	-8.53067634584531	-8.50975476186914	-7.1394899828941	-8.07309756648436	-7.75817841386422	-7.52797560800824	-7.93548785939586	-8.94020905923345	-4.3053536448583	-8.4148290931812	-8.67306037473976	-7.67949190883528	-7.62838827443313	-7.62054195092682	-7.71853970031628	NaN	-8.58483618711918	-9.06453414907308	-6.989225523164	-8.33832690741243
-7.81202983191923	-7.60153917546504	-7.0296748932131	-8.63910246337293	-7.43062778438437	-8.03446674575551	-9.03399277371843	-7.1431381013944	-3.20924467057018	-7.18289479523151	-7.14307490348288	-11.6923995281998	-9.21173432991825	-7.90357909875359	-7.10771682562779	-9.15869500039634	-7.88595540579937	-9.46615212257967	-8.45125339222674	-7.07391129731453	-7.59423398907412	-9.15379878942338	-8.61749952341884	-9.33648156821794	-13.8515013648772	-7.3748127973549	-15.4710604270953	-7.53684222924077	-7.47629716198206	-5.46039311308079	-7.58828528604353	-7.71279564557927	-6.32021197717836	-7.34896924873511	-6.45200350260459	-6.94296293721823	-7.53744155152345	-7.98433734939759	-3.37545257241377	-7.53595526556651	-8.01173985909647	-7.16199131720229	-6.9774134012566	-6.82810997067449	-7.09222063283686	NaN	-8.24332061153394	-8.58253111842474	-6.30272340414762	-7.58357394999183
-7.54142309463042	-6.75816836168904	-6.52346896551724	-7.81197519064566	-6.97048069563056	-7.45668636693098	-8.63991715819471	-6.51425880709015	-2.55648428641651	-6.8207899269384	-6.73323783556617	-11.1110138070786	-8.56163121895417	-7.28602039430015	-6.71707006444225	-8.73911778962676	-7.50965380379616	-9.007927660556	-8.08599755105265	-6.69390900572958	-7.23977265305252	-8.37127979554774	-8.25389810727702	-8.76623323931033	-13.1527904975039	-6.93142083827142	-15.1248184937323	-6.77803202659635	-6.8216516850922	-5.0163535688176	-6.91068690339824	-6.83988513212065	-5.71320252133537	-6.64283023916448	-5.90453971069837	-6.32343531119868	-6.78792762701789	-7.44	-2.72789995001718	-6.94382735309859	-7.59983574480963	-6.58837175516799	-6.41962582815877	-6.30454579955149	-6.51919386241637	NaN	-7.72007481635859	-8.18768299248562	-5.68629750687837	-7.00814990708239
-6.98174292525813	-6.083865786398	-6.01603763987793	-7.40091304965349	-6.26832065420377	-6.86330609368285	-8.19442085760637	-5.94335659614378	-2.01725946180777	-6.24161795878783	-6.21332317140279	-10.499383968059	-8.27596615906811	-6.62380467601824	-6.3046037476188	-8.1625328281224	-7.00951741216841	-8.45989587408525	-7.62561716310672	-6.21255864999143	-6.81259960611827	-7.8307439454985	-7.60032696715049	-8.25571780805881	-12.6010593611631	-6.32359427688185	-14.7229316423541	-6.15196831093798	-6.33939047295558	-4.46757630563595	-6.26578265411684	-6.2261937251604	-5.28094055251431	-6.01856199342059	-5.46365041649199	-5.72986088716107	-6.16845022245648	-6.81753303964758	-2.51371484138603	-6.63266898954704	-6.92310300386637	-5.76522825064833	-5.69760451153457	-5.66956572288688	-5.80766622053276	NaN	-7.02430693148966	-7.43450908119367	-5.00951147403224	-6.29740622371741
-6.49344687047912	-5.82901534606896	-5.54241418764302	-6.87824586039161	-6.09716715154239	-6.3410762416744	-7.78590415178136	-5.42698644836178	-1.44290241563542	-5.98436869748999	-5.85916819845762	-10.0865432149112	-7.69169047023897	-6.22932287099559	-5.85641794569067	-7.57555862755129	-6.37427791866679	-7.93262085106125	-7.28513895611389	-5.70119365432928	-6.07371336781199	-7.6435966100753	-7.18053473142623	-8.00905458170018	-12.2490839337973	-5.7777907623957	-14.1780193101903	-5.48206712516723	-5.79763017661135	-3.6614987826943	-5.78424925272983	-5.67513805040859	-4.81246366048461	-5.43720074097441	-4.84642260074782	-5.09318894572064	-5.64517258312691	-6.17468354430379	-2.04587533954544	-6.10820161628692	-6.20929144490739	-4.84858370528159	-4.99866313570855	-4.93968155418859	-5.26533515088495	NaN	-6.55373372729789	-6.783379124096	-4.45261420700677	-5.61148267431076
-6.10033248084003	-5.45731017436245	-5.04828785811732	-6.58498990926037	-5.81164333948299	-6.03350906888946	-7.66451925808677	-4.96804948481159	-0.970740144700907	-5.55939676495854	-5.41338567232845	-10.0799369544935	-7.64753778656291	-5.54295078016952	-5.57168944315419	-6.97899114656471	-6.05885399975348	-7.59883042859594	-6.86094972095617	-5.38470872078106	-5.81092453272183	-6.91447259061704	-6.58857771696811	-7.60290044978675	-12.1827036730265	-5.29591161940328	-14.1306900413224	-5.04277725944273	-5.21248545189254	-3.54935567394881	-5.3555845545285	-5.12115260717194	-4.28724945049438	-4.99906781352641	-4.34653174264919	-4.62586802432071	-5.14198609731877	-5.5616067653277	-1.87333896228779	-5.52219453798688	-5.8959279389313	-4.65473955226299	-4.6569352289577	-4.54978168784621	-4.79236173359187	NaN	-6.32121598106551	-6.26919223303561	-3.99528604943112	-5.03595285640762
-5.81975764701078	-5.16879150377487	-4.95643415906128	-6.25586737814565	-5.58978462982334	-5.5833868467084	-7.19000669478161	-4.58613971503767	-0.404288054109399	-5.01581704189115	-5.07119131263098	-9.94375198254772	-7.18265357252972	-4.97509878379296	-5.18556131578557	-6.53551794270933	-5.62409418703303	-7.09064201802174	-6.37441840421875	-5.03812233818604	-5.61285674332635	-6.6088602739726	-6.19737665076896	-7.14888387269802	-12.1386284881087	-4.9986177178706	-13.7168534538333	-4.49035559529541	-4.4769993791026	-3.1776125362829	-4.76319980564475	-4.50856545379094	-3.82245839178071	-4.41183572127585	-3.76422558161033	-4.04724002176081	-4.42700078052852	-4.83582463465553	-1.49328386894334	-5.1290648740198	-5.18436714211854	-3.86849325185225	-4.3198405046656	-4.13028055890978	-4.2583494225385	NaN	-5.49270101052391	-5.50553617629169	-3.30783504206257	-4.43364938141617
-5.10867181850407	-4.43725574121493	-4.15494418604651	-5.55239232126664	-5.05894833980586	-5.38312290750243	-6.58122642978199	-4.5185579136113	-0	-4.49705388262677	-4.72580842580937	-9.78212706313183	-6.71408653332383	-4.59528917354462	-4.49214099564685	-5.93641202265438	-5.12532303288458	-6.41270976750463	-5.75280280248815	-4.46306153310453	-4.75428027876487	-6.11269438840987	-5.69650587525892	-6.71131306578134	-11.361078619113	-4.5863454498957	-13.4957673961675	-3.58993862237681	-3.7088591433798	-2.47241303024628	-4.20794933726068	-3.98065166908563	-3.07388380151872	-3.7921810837473	-3.32384414553624	-3.11598296434044	-3.76804750025086	-4.0802348336595	-1.32393386428943	-4.42554401441474	-4.6148079389313	-3.00417850335224	-3.6676179032109	-3.41874301556362	-3.43042337010127	NaN	-5.09427653773654	-5.27399404186806	-2.60866912404983	-3.46555329643111
-4.6783421398336	-3.81121915499246	-3.52551954477981	-4.95845439856645	-4.58196048566967	-4.88939732854968	-6.14506708319274	-3.89683919022154	NaN	-3.86948258659191	-4.19807140535772	-9.24422188598885	-6.17650331179105	-3.91098048884916	-4.06260211606963	-5.28317937995778	-4.84854461785343	-5.89030856144273	-5.153836200468	-3.96022117303168	-4.02001608459695	-5.66732013178429	-5.29195863390686	-6.15858733535326	-11.1688730379277	-3.85762487892335	-13.070944116977	-2.84695977251508	-2.90133512819775	-1.72744712857456	-3.27973038248534	-3.33898259132795	-2.23270371934317	-3.02197568169103	-3.00595446717459	-2.39989485331792	-2.98093524862642	-3.4928	-1.13814498093266	-3.38309701299642	-3.74445597138566	-2.37442530642604	-2.88310269190451	-2.55548176554628	-2.77089664541865	NaN	-4.57831793874575	-4.59564859282088	-2.09896503753942	-2.88456773046142
-4.1161681401465	-3.05738752603885	-2.98051203397829	-4.34769696746039	-4.01724005836674	-4.30983728263204	-5.97142260835414	-3.56226237532276	NaN	-3.38165117598844	-3.56932665745856	-8.90020750840278	-5.66800030884507	-3.70598858908751	-3.64831815668732	-4.52079561606021	-4.20937477343215	-5.51130766816108	-4.56032862616311	-3.43246392329447	-3.94988997996072	-5.41963584287885	-4.96399952988188	-5.76663510862033	-10.8938103425237	-3.62653361299973	-12.7298061197623	-2.41851376548343	-2.63931186718162	-1.71150006946374	-2.74359055276889	-2.54956570920025	-1.88249825702496	-2.60385485056345	-2.30536079329472	-2.03813105547571	-2.39503760595662	-2.76939130434783	-0.714984241220192	-3.11839343864139	-3.34106889739775	-1.85866801404536	-2.50375169954594	-2.33210178320978	-2.33871854904452	NaN	-4.06284596321899	-4.01216246100311	-1.6483223049352	-2.49301811536628
-3.59408349505248	-2.28501374958706	-2.37263736263736	-3.80880842506702	-3.40531319525544	-3.83397363720316	-5.50579374800187	-3.06804386592263	NaN	-3.02566542814061	-3.31605408421851	-8.37946278129594	-5.11544385071916	-3.38654230945593	-3.06023109072054	-3.89612758487561	-3.90698356866806	-4.59823544386784	-4.02819204017422	-2.59668793631848	-3.16613957843432	-4.82965118912372	-4.34540780422242	-5.32229987849585	-10.6259287157385	-3.22534884884051	-12.6500530489089	-2.08592544920607	-2.33848842011212	-0.909496313690507	-2.19659523254187	-2.04097763593646	-1.67254379642201	-2.04968572543629	-1.96426898034034	-1.85096977647844	-2.18565969835086	-2.87141323792487	-0.732162088834913	-2.71005142912988	-3.40733298747498	-1.98940145767407	-1.97947056134808	-1.85914263399107	-2.18186937951747	NaN	-3.80768220015278	-3.77353163366854	-1.5738186974316	-2.1862638390248
-3.13216216550148	-2.26132938647104	-1.96064693556836	-3.40210767472209	-3.07942555847862	-3.47818389149965	-4.97478436473611	-2.76233222831923	NaN	-2.76506720197653	-2.95031704207394	-8.5091695168957	-4.70549739493104	-2.7987931979703	-2.34155277574209	-3.44964299392661	-3.36290904026739	-4.17449604634635	-3.66541075782455	-2.09996203364972	-2.68957410282166	-4.38560209139392	-4.27993370171712	-4.98802988110138	-10.360793399735	-2.95390819646962	-12.4377796304148	-1.79179019964103	-2.08070842964189	-0.97502795116121	-1.8168275327494	-1.71372574315971	-1.54091027224885	-1.82369247942943	-1.69844827622177	-1.65736520904915	-2.17564547431603	-2.364	-0.413940435228644	-2.69394525724159	-3.20553570495494	-1.87527430945405	-1.72129615919026	-1.6336261868907	-2.04664549495867	NaN	-3.35389569778856	-3.67238877897288	-1.45481560281933	-2.07413793103448
-2.48466403612252	-2.04820917979269	-1.82517233348859	-3.11427339988222	-2.3510030139829	-3.05086374074168	-4.39075804881031	-2.48196079185172	NaN	-2.31065400400699	-2.2958482543172	-8.02113995167267	-4.11565427267744	-2.31821779242867	-2.0148572417741	-2.87011837531454	-2.72053649720798	-3.58899654485084	-2.94613627376176	-1.9430257184745	-2.32099570815451	-3.99514176874504	-3.82283495637117	-4.49893345252995	-9.80644032124065	-2.54676628854366	-11.7996812649331	-1.55021984179055	-1.85755751927848	-0.685478029114479	-1.55674329415915	-1.62033789484396	-1.21228660704371	-1.4610471486066	-1.55457675896283	-1.4425754354937	-1.88845748065797	-1.90715867158672	-0.27023709275001	-2.42387965678206	-2.664132851212	-1.57333480016402	-1.46173118819563	-1.17677663734115	-1.72395540600759	NaN	-2.81699327495566	-3.02974303504697	-1.24961195938437	-1.68575781775569
-1.93292276334686	-1.51385815888827	-1.3185305528613	-2.4362496676331	-1.85858825677623	-2.60304909067727	-3.82361630205731	-2.11229013367005	NaN	-2.07267542115461	-1.83220447009379	-7.63026825112284	-3.73521060247531	-1.75904443265406	-1.48678339419566	-2.23469329657922	-2.35744046591889	-3.1288335806635	-2.44149662212475	-1.49062768184553	-1.74389710762068	-3.51328400053198	-3.31055180496836	-4.0553456495112	-9.71310762684177	-2.19469620139729	-11.2874416008468	-1.29267816849323	-1.35875299742762	-0.495078110081654	-1.17580276093085	-1.21503091930359	-0.776965200761201	-1.18116344431345	-1.20472373547312	-0.967685335748264	-1.39050266900029	-1.61905759162304	-0.166535831214554	-2.06480720092916	-2.0564239686159	-0.994167521045957	-0.968457581898872	-0.9110839094171	-1.17116192253849	NaN	-2.3521614628256	-2.19593437151723	-0.799106372021163	-1.20329929876094
-1.50684646074659	-1.42966982403796	-1.38438178386031	-2.29553074620121	-1.87780148636834	-2.32217907488249	-3.20159108310135	-1.68776724824392	NaN	-1.73893171810556	-1.72082748527313	-6.90073842350451	-3.41016614879941	-1.26351659875359	-1.26376471361509	-1.93238624163197	-2.07910454367305	-2.85104985778442	-2.31364640532717	-1.13703425528449	-1.41197478066011	-3.18692999386628	-2.95367082221732	-3.65543360554149	-9.30135089005263	-1.89798627738746	-11.1046433773935	-0.876423101430506	-0.965329328309898	-0.348821614481262	-1.11298827735285	-1.07925987804086	-0.457020017011782	-0.989163321328065	-1.05316848934198	-0.649308371776334	-0.726929829472625	-1.24494699646643	-0	-1.7638542776186	-1.44945392741498	-0.457400314874416	-0.587387561397381	-0.778876775224645	-0.767525558902133	NaN	-1.78841746488805	-1.80033845069068	-0.452198910183665	-0.80893718056544
-1.28925589010258	-1.22580226392759	-0.86648936170213	-1.93933656403621	-1.63941029827254	-2.04035898388058	-2.93266354781967	-1.39509453781512	NaN	-1.26632672307117	-1.40199232632727	-6.38643851351351	-3.05646266908684	-0.820700412991168	-0.999614856887582	-1.58800843139571	-1.8829349943191	-2.60280109489992	-1.87831030775455	-1.01390888316487	-1.03687136725935	-2.64965191059841	-2.75420932009167	-3.4306232524053	-8.81342040410393	-1.73654923723716	-10.7939108062774	-0.621507650522162	-0.777400442597291	-0.445850091617043	-1.04265524439948	-0.775186552806562	-0.334786092981244	-0.769274879381892	-0.689556097588663	-0.27176766326806	-0.383309651431089	-1.1390800681431	-0.24151120126095	-1.22022846882282	-1.27114293893129	-0.212471647999361	-0.641548064271791	-0.516229118491425	-0.434368595383722	NaN	-1.50634941732868	-1.37754967940675	-0.255860290582317	-0.636296155280354
-0.888490899058998	-1.26056144883783	-0.774565807327004	-1.66675980603027	-1.40664732844078	-1.44872593049156	-2.80693097952293	-1.01002467888946	NaN	-1.11353424045952	-0.867034990791893	-5.91647525709209	-2.43579200938948	-0.414207491237935	-0.699779290228486	-1.40490953052337	-1.68847954877455	-2.05647583022723	-1.43998909557727	-0.797076378619136	-1.12096515039929	-2.14763003125551	-2.07183705731795	-3.07982201096494	-8.18155805977462	-1.36432986782153	-10.4050674762237	-0.268511040157369	-0.425034914865971	-0.386145841111036	-0.698402215725499	-0.466498759748691	-0.230643856622621	-0.438731213298827	-0.402623876907437	-0.0200616911718873	-0.211332538081335	-0.759303135888503	-0.383827447787644	-0.964194797828376	-1.01273441291974	-0.107115369743397	-0.283730424047569	-0.541904806876597	-0.290803431972457	NaN	-1.29074019166623	-1.23352259125247	-0.166322149099147	-0.586894986928232
-0.637579557573517	-1.12485594790934	-0.516833105335156	-1.54615234942002	-1.33618589147117	-1.31448880836429	-2.20819849670831	-0.97116041342887	NaN	-0.971334510643533	-0.727789084227377	-5.55822911754036	-2.37159767131349	-0.354380600004638	-0.594529746932909	-1.38928328541202	-1.39760560979728	-1.69398814037899	-1.29158586661694	-0.680261530502976	-0.6192904148784	-2.06958796568941	-2.11868232780375	-2.84683313878805	-7.68001815177931	-1.17206893726272	-10.0944699433955	-0.206868795069233	-0.289364936520416	-0	-0.252438344164556	-0.0938502163011282	-0.0289410040377675	-0.199939872271116	-0.223450072489126	-0	-0.144897632738501	-0.240000000000002	-0.18638818662377	-0	-0.849170577453725	-0.0185486565682868	-0.0903624061616154	-0.251289215957505	-0.180304779681352	NaN	-0.859162538629645	-1.01960192498112	-0.0559708310122971	-0.300737814552247
-0.407932320830398	-0.952818396339073	-0.534506390480386	-1.28608193551369	-0.923247322080873	-1.15588500786849	-1.93996438819896	-0.536564203087088	NaN	-0.61795415849827	-0.461575673206593	-5.52420773729926	-2.10322157619459	-0.441775868834342	-0.32545741477904	-1.11787194505412	-1.23406455282656	-1.50963219252504	-1.0136554118774	-0.26262033654983	-0.459469686587082	-1.66398787496484	-1.94730576679218	-2.51897087094909	-7.51928605418721	-0.88280269229435	-9.89150577149363	-0	-0	-0.184340766880905	-0.0228143340122847	-0	-0	-0.155725343922081	-0	-0.0215785399384458	-0.0600466314911284	-0.0232525951557108	-0.513718585852913	-0.52310000741345	-0.622075095604414	-0.173291943233932	-0	-0.015209284063402	-0	NaN	-0.773258495600826	-0.80411241435625	-0	-0.680150111302444
-0.346166673821767	-0.395345655251874	-0.358966244725737	-1.0386600571145	-0.623198571139092	-0.87926243195661	-1.96263841033555	-0.429844537815122	NaN	-0.535981903107385	-0.331231223818616	-5.3089821218544	-2.33936889836921	-0.264978590924564	-0.303777046661215	-0.777959939270564	-1.0396429420258	-1.14703629853444	-0.603257295439041	-0.317866483144789	-0.300062344702961	-1.48314249324231	-1.65637330994797	-2.44598358947676	-7.37179989867394	-0.780977465420631	-9.49393889716359	NaN	-0.146229494348894	-0.284802876905732	-0.135570067319266	-0.0327146061485706	-0.198866550513223	-0.219138118665208	-0.293961570988724	-0.172348726168949	-0.0342477325388938	-0.275876288659794	-0.634041501729713	-0.353002980088751	-0.696270832821975	-0.465296925843111	-0.0551676623196965	-0	-0.0157048588265855	NaN	-0.715394240568174	-0.873620333509518	-0.356313834581441	-0.244834063631171
-0.0628931516619343	-0.188712298209071	-0.429826185101581	-0.823528002990102	-0.526282568346428	-0.715961817067748	-1.92636746557739	-0.311126695491471	NaN	-0.579959846558224	-0.193971574741975	-5.04108343979278	-2.16987682285813	-0.137690841947418	-0.149705502213865	-0.404495804384123	-0.837416444616986	-0.952475260320479	-0.438097134484584	-0	-0	-1.16929326270099	-1.42789753301943	-2.26816903204477	-6.9790212417977	-0.43865110113778	-8.84784280313523	NaN	-0.313965043293879	-0.29291118408558	-0.207299451121314	-0.104775636027783	-0.580050533451989	-0.13649111665787	-0.544547904293233	-0.473629407406913	-0.153227685918855	-0.34863157894737	-1.18208358845655	-0.567523781537296	-0.545132224645588	-0.5404878673663	-0.216066122279469	-0.14356517844567	-0.230585178352447	NaN	-0.66807650278993	-0.941369719073867	-0.520031079081211	-0.184034540261833
-0	-0.262182504973258	-0	-0.464750476686845	-0.525701116340581	-0.773019531051051	-1.60927900466166	-0.252087643024523	NaN	NaN	-0.208191094078281	-4.72162945964298	-1.67560668257757	-0	-0	-0.690384671072991	-0.716009459183483	-0.710374775417517	-0.533366111170369	-0.192648115994188	-0.0382261398410299	-0.99660330709754	-1.50324622378204	-2.13686999738045	-7.22224420653205	-0.325022128752087	-8.79407947427596	NaN	-0.493533953090453	-0.521312958355919	-0	-0.0359696607174288	-0.53705939391489	-0	-0.720846996448417	-0.552679026294678	-0.133827687275403	-0.0498000000000007	-1.48989395356	-0.739712061679886	-0.418921978428605	-0.322918823434837	-0.394026548338958	-0.140512068576586	-0.172874629720819	NaN	-0.493475635542859	-0.915599774732496	-0.55259754879113	-0.102070134424312
-0.214305752364847	-0.245995662119081	-0.232743190661478	-0.753082507718822	-0.45405101768655	-0.537729230139066	-1.257516096348	-0.137611661102794	NaN	-0.33652629288562	-0.135332230706971	-4.2326297305775	-1.89528523788231	-0.139009966920798	-0.0861879589591342	-0.636483142391346	-0.578007451564828	-0.716582885664737	-0.646787496260266	-0.491537756346611	-0.0785328391208202	-0.539582121185681	-0.986532058477979	-2.00674253458023	-6.63787949972755	-0.335099098590756	-8.31630948669794	NaN	-0.625137040256653	-0.725373075517389	-0.0893388878635318	-0.112875198497397	-0.95865446573643	-0.17540370685385	-0.928816241589735	-0.289755527686954	-0	-0	-1.99223235317592	-1.09516341517772	-0.313391819528312	-0	-0.28155026496346	-0.076088231544054	-0.130209087855311	NaN	-0.334077851013561	-0.82500464758565	-0.546040670580401	-0
-0.369736862010755	-0	-0.169507356219349	-0.614750607510828	-0.200954217370336	-0.382478859640298	-1.13418317446812	-0	NaN	-0	-0.192394066409854	-4.01229583165549	-1.28578572080198	-0.210568229188378	-0.233241581642674	-0.0526956863064277	-0.340547495237155	-0.550651992047715	-0.438842911877396	-0.641474954292188	-0.1968693933254	-0.488072055267158	-0.532831647882647	-1.64904900526989	-6.27344525018333	-0	-8.26084234696961	NaN	-0.843376807999761	-1.12129926397279	-0.244764803612512	-0.287108393453141	-1.43167876600109	-0.227338330739656	-1.53437391920624	-0.58096355517708	-0.04310370293917	-0.146501766784455	-2.70200486308909	-1.40158542946195	-0.375604403019697	-0.117963437479705	-0.798124387505092	-0.43568689375141	-0.192136187244378	NaN	-0.128817707732028	-0.534145958951539	-0.655763967738478	-0.101752280810265
-0.219354436482043	-0.159993281147545	-0.281259414225943	-0.528558836145882	-0.143236762139398	-0.369870245931987	-1.0715525542779	-0.343396492057257	NaN	-0.382414371787849	-0.475966802322479	-4.23765194196504	-1.60155984713453	-0.205662254403912	-0.220326838673421	-0.568339723894184	-0.210143178066286	-0.502643895662171	-0.739839451669781	-0.645164259994802	-0.319316154904136	-0.552717523198	-0.584766021122603	-1.65317823750276	-6.18072152825429	-0.230848958899937	-7.8420249592567	NaN	-0.916245420584112	-1.3608280173727	-0.504589768527526	-0.325955394013996	-1.73815688012683	-0.371315271405131	-1.59697993835808	-0.446522674637837	-0.262494981729837	-0.316676737160125	-3.41826788587189	-1.51709242429685	-0.520997312581405	-0.415915495843433	-0.906810356436458	NaN	-0.400662393792032	NaN	-0.167656187570615	-0.559178138116686	-0.961965394977847	-0.329793103448276
-0.113999291031545	-0.0768805861179175	-0.454268929503918	-0.442251946422728	-0.0392410789947655	-0.174908517925278	-0.778164809045065	-0.234766381502497	NaN	-0.370309519617501	-0.23967612554367	-3.64953558538574	-0.93747389771537	-0.261268044769017	-0.199295351972332	-0.425542846231166	-0.250921259002554	-0.397431852417323	-0.453258222040176	-0.730800623631169	-0.638895897994415	-0.443230316922617	-0.520737213513822	-1.301526502723	-5.73787193655882	-0.200442545979178	-7.52829309277137	NaN	-1.35635370580802	-1.79491262160265	-0.761072033480505	NaN	-2.20421480203713	-0.726035782975881	-2.19376135043772	-0.584483827229109	-1.87970824846194	-0.328988764044946	-4.38015525736184	-1.74457078834291	-0.524260654163088	NaN	-1.44006161734246	-0.94533926472674	-0.715498371136626	NaN	-0.244147689719398	-0.366040120475369	-1.37843807805098	-0.449818478667113
-0.0677578789003701	-0.113093474201162	-0.406336244541484	-0	-0.122010745430734	-0.191669857798284	-0.697413275302732	-0.323477742448329	NaN	-0.382925454403714	-0.117428365533095	-3.70963851351351	-0.179060076242724	-0.231174677427195	-0.223946238293591	-0.285355935103076	-0.0463137306747097	-0.382271825913529	-0.292191034744288	-0.677742320232441	-0.567190561721279	-0.0926509175497526	-0.422533114040977	-1.06289853860666	-5.55106043474955	-0.0567136207095467	-7.38389396653639	NaN	-1.34897010355348	-2.2698697657029	-0.834411288160366	-0.400277787153609	-2.39171611825956	-0.650460406119	-2.68790620041141	-0.790852591399055	-3.27790601845026	-0.134680851063832	-4.86763420727177	-2.09709462414286	-0.157377241256879	NaN	-1.70386094324341	-1.12980803830734	-0.777387088101409	NaN	-0.3041572464904	-0.263388749243463	-1.52712905452845	-0.786751754750396
-0.259623546294357	-0.338990697918221	-0.613526603001366	-0.309568467956576	-0	-0.1200684841211	-0.223423037874873	-0.402122265497723	NaN	-0.789566062529973	-0	-3.48413613029139	-0.337969473275239	-0.595771423219358	-0.464371613644336	-0	-0.0673613034350291	-0.230738279587651	-0	-0.691307375998771	-0.908853760511853	-0.248457318073451	-0.296528160671384	-0.788791396455182	-5.02017820721717	-0.334366809603148	-7.45956234974722	NaN	-1.4687501692246	-2.85289800637253	-1.15465783635652	-0.726583077027868	-2.89597629629	-0.857187768551664	-3.26284409982937	-0.923158087077056	-3.32810341342822	-0.216127320954909	-5.64029996508275	-2.40966016510872	-0.0383762722646327	NaN	-2.04834718991599	-1.49049015500629	-0.635349303035626	NaN	-0.128765952780011	-0.154038090763322	-1.72649045204445	-1.0375360842121
-0.421997704894749	-1.05082478982934	-0.921600808262237	-0.375915053971393	-0.255124432210285	-0	-0	-0.639436954876733	NaN	-0.9461145592704	-0.243697543925038	-3.41250013231247	-0	-0.761625420279479	-0.724319472498578	-0.00732567219405524	-0	-0.133059769556783	-0.123212974247457	-0.729440913573783	-0.85620207040921	-0.151313709489753	-0.395887041511885	-0.879612472479071	-4.98832174416556	-0.214943539268877	-7.0782508414023	NaN	-1.87890007264711	-3.30534338757477	-1.69892939116904	-1.09868364834233	-3.56160764224575	-1.33909473096823	-4.12728527255876	-1.19317875748435	-3.30434646027427	-0.376887686062249	-6.8041406759552	-2.86690946478552	-0.0337611592702797	NaN	-2.49614317830012	-1.88694451236273	-0.702942879617921	NaN	-0	-0.105676717538343	-2.04694585385726	-1.46319287608943
-0.764456641356566	-0.835526766743131	-0.973557320738512	-0.524369459986626	-0.426989525204315	-0.22353902185965	-0.296785573992412	-0.734470112792123	NaN	-1.1310147006872	-0.356254848947922	-3.21448486112057	-0.107644807823725	-1.06204804564829	-1.01808976509218	NaN	-0.277417193818477	-0	-0.337317076011132	-0.851628459512099	-1.34203037997439	-0	-0.0469807949701178	-0.980214512064472	-4.68280444046045	-0.553937827429488	-6.71342651092763	NaN	-2.32466296472579	-3.99337211409448	-2.10979070096561	-1.2431108438003	-4.09771480203713	-1.8982746618842	-5.04578368642179	-1.39800796601168	-3.74022478438353	-0.654278350515464	-8.472205361139	-3.52695454620091	-0.0415928177681297	NaN	-3.02034502979142	-2.33782456294917	-0.781389626523314	NaN	-0.243968965410655	-0.230296734813733	-2.30363881564748	-1.52594897258257
-1.17863569048867	-0.900983828765194	-1.19798375184638	-0.952238204344283	-1.02775835075575	-0.509156659720589	-0.263351406776765	-1.1484511848492	NaN	-1.33465824675265	-0.716236182235166	-3.22252099888046	-0.244482560098103	-1.61435974391488	-1.50816026878813	-0.687327728016047	-0.394769092363055	-0.367133964825936	-0.66942484894319	-0.852960301591582	-1.57723866999272	-0.447487074556818	-0.221128962948815	-0.857708730780571	-5.12276212233536	-0.963588846008266	-6.38984245122588	NaN	-2.79951026122014	-4.86272946763736	-2.46506835062142	-1.83067953569139	-4.70651228117186	-2.5258231604226	-5.81422501136146	-1.93803295988573	-4.17404724592089	-1.15194776931447	-9.90223987494849	-3.92990670341671	-0	NaN	-3.6473338058319	-3.03066801816789	-1.19294915658105	NaN	-0.00952835399894639	-0.176624223227247	-3.01915526740368	-1.97285550543088
-1.33792148131071	-1.08788493741098	-1.83699460916442	-1.02801229842192	-1.42402520738678	-0.548206249717732	-0.254853306543535	-1.4611597129124	NaN	-1.82097803819622	-0.882855313991021	-2.90200758205481	-0.134294487455614	-2.01496715845508	-1.94728817297622	-0.989632639599307	-0.501566513521979	-0.794500481334819	-1.05181065381288	-1.85911289200795	-2.13194939908668	-0.414953456209081	-0.136014875647229	-0.568081587928686	-4.23150864422202	-1.13354853905854	-6.15226132650357	NaN	-3.30062256068539	-5.99478557911564	-3.14817809717586	-2.18308203182634	-5.63235899679368	-3.02225487315721	-6.76464797225507	-2.30529879102993	-4.55992547792277	-1.82653465346535	-12.0844895813097	-4.87429312103393	-0.262180644066289	NaN	-4.69090262316706	-3.88995572154759	-1.77508532281874	NaN	-0.277706817832761	-0	-3.46903048564339	-2.39659983298369
-1.46607572487168	-0.88109798274366	-1.91802315789474	-0.906139781131187	-1.46688219482646	-0.679286195897504	-0.115426058584884	-1.40375742980118	NaN	-1.97828919686144	-0.84795753213219	-2.93679980383609	-0.0941474115791513	-1.96188602944667	-2.20748619658871	-1.11175466839344	-0.353062226201955	-0.856167013574133	-1.13005419099468	-2.18988204311781	-2.60047321057732	-0.49000940811579	-0.188689229967753	-0.527571859585943	-4.14331425038057	-1.4172593068036	-5.67509282812736	NaN	-4.08098562076318	-7.17703711864407	-3.94669219440354	-2.9527563151994	-6.75724281118297	-3.66089679687217	-7.35558442674103	-3.07963532189602	-5.01987388915162	-2.15501930501931	-13.841214968769	-6.14664913997858	-0.650094741945295	NaN	-5.82968557378528	-4.75438493105484	-2.38574755789761	NaN	-0.152505694092362	-0.127216901876662	-4.06435434062053	-2.782303829652
-2.07765430379564	-1.2597463611388	-2.40988128772636	-1.34737125879768	-1.78287384959974	-0.782899103391591	-0.331724218442096	-2.13014540094706	NaN	-2.42427648467695	-0.931641777219041	-3.15982922255997	-0.335245851717031	-2.40724632353383	-2.71218783108724	-0.987873582161901	-0.373358360655736	-0.802926300840311	-1.23617358916823	-2.67935029119749	-2.79425528205921	-0.563177885815201	-0	-0.132113517270681	-4.00352289215769	-1.80590224203485	-5.77622634405518	NaN	-4.9554354904596	-7.82166293292312	-4.62734255283972	-3.66509700467027	-7.51794351249941	-4.2609043216961	-8.78286496779959	-3.74678349469305	-5.56672522814663	-2.659133640553	-15.5459110321992	-6.96168154959671	-1.1009825963928	NaN	-6.49123247277396	-5.53598994914597	-2.62658476057003	NaN	-0.389359331863733	-0.275373982287861	-4.5904174063801	-3.31068958057477
-2.53060604534213	-1.59965934638002	-2.72014129443938	-1.70165974349118	-2.44173180517974	-0.927268314990957	-0.454761584806837	-2.57182078066598	NaN	-2.7150281677713	-1.15975799548673	-3.12215511867956	-0.131220475681014	-3.05475319288104	-3.23972110312057	-0.972161841271212	-0.471727894334494	-1.160977469804	-1.7339054118774	-3.64397062328458	-3.07414919400114	-0.374554708132789	-0.0725853259439054	-0	-3.58873817873245	-2.37749244668752	-5.53517278156435	NaN	-5.73559188583876	-8.76219780175603	-5.37441801118765	NaN	NaN	-4.84587145738571	-9.68798523715114	-4.20083165229569	-6.31126016191743	-3.59411665257819	-17.3782174839011	-7.78305808934422	-1.54713990154812	NaN	-7.55429654043311	-6.30395952819661	-3.34464184605666	NaN	-0.532231678843108	-0.673893979402207	-5.40176674937965	-4.29362715856995
NaN	-2.27196773798842	-3.45270992366412	-1.99604270982724	-2.87769385116155	NaN	-0.386084735973909	-2.93753612660017	NaN	-3.54173399372137	-1.73603129295777	-3.21270268898061	-0.214293519184335	-3.69583133947062	-3.89148134383099	-0.727533930653188	-0.869352974462981	-1.30721693638553	-1.93093293708445	-4.11582470483285	-3.87368991315372	-0.874239012155122	-0.234559152618655	-0.238128947491417	-4.10748026627942	-2.57144666854657	-5.27022543644109	NaN	-6.68321203003956	-10.1212649754633	-6.15096861832979	NaN	NaN	-5.7098082292383	-10.9494787853043	-5.07197409266853	-7.20769684724252	-4.13318918918919	-19.2713548212666	-8.76979173302505	-2.10119633009849	NaN	-8.58412068350315	-7.07692873674133	-4.01542148992618	NaN	-0.986243776507467	-1.33181626308995	-6.27202811301601	-5.29712337801993
NaN	-2.83303594802106	-4.21607623318386	-2.24019797545578	-2.99713826369328	NaN	-0.270619365447309	-3.55835555103098	NaN	-4.09624700283001	-2.32412806736228	-2.86908790622606	-0.362895718026866	-4.59617093548829	-4.72289646526051	NaN	-1.04757472242347	-1.60559822460585	-1.90704076646619	-4.58190484531478	-4.42610306694652	-0.901759428321803	-0.214684944348511	-0.233097427685228	-3.47516522177472	-2.89540828093383	-5.2704603299293	NaN	-7.78383712536723	-11.351941917243	-6.99614506664453	NaN	NaN	-6.51610044333559	-11.7815754127833	-5.95613647505721	-7.87517670042166	-5.19828054298643	-20.7164934497817	-9.90842576398805	-2.51584940107229	NaN	-10.0407028009742	-8.03932545184604	-4.88797756499659	NaN	-1.11028370391219	-1.57266372637105	-7.43743888052719	-6.52965494530451
NaN	-3.14665409195228	-4.76844448962993	-2.29493920448649	-3.35484961584387	NaN	-0.411950854661874	-4.06334133561933	NaN	-4.8403204393866	-2.92943625461496	-2.73911104098604	-0.850624864395747	-5.09437134128591	-5.41289182420057	NaN	-1.49673963209872	-1.81552335752205	-2.41292359921396	-5.23387899353713	-5.21251113559912	-1.29721224260436	-0.443366495490306	-0.633025153094578	-3.4949882930648	-3.18608472400514	-5.10884831536345	NaN	-8.34986925758935	-12.312940863664	-7.5431221059554	NaN	NaN	-7.19734790908544	-13.3055670756538	-6.68047754846739	-8.66054230618231	-5.79629688747008	-22.1268275501038	-10.8171029632708	-3.03575598588967	NaN	-10.7586763119902	-8.92991662291895	-5.54797897757072	NaN	-1.42832209021463	-2.01447927783809	-8.72989121289896	-7.28013793103449
NaN	-3.88639081491149	-5.46658435401027	-2.66371738333668	-3.87731665320352	NaN	-0.805681751360945	-4.59612364599018	NaN	-5.79766683177755	-3.38827308602999	-2.68832054116328	-0.794596156261777	-5.88513663240535	-6.49864200692994	-2.83382088150567	-1.89059568685894	-2.3837987526322	-2.77104158737408	-6.26434735669085	-5.79536425783212	-1.57509712310953	-1.35180932009167	-0.717289936225917	-3.18852325996931	-3.83986442176316	-4.9976482832104	NaN	-9.57694446828599	-13.1455495925117	-7.93967356086317	NaN	NaN	-7.8707963166466	-13.3966677271076	-7.86546606414455	-9.75147307689152	-6.88630844382414	-22.4086321781054	-11.4333730235265	-3.81330763318538	NaN	-11.8201509865335	-9.72575438484343	-6.79500162430923	NaN	-1.90837481949399	-2.41398252405864	-9.7950091296409	-8.79681147409791
NaN	-4.32005663042378	-6.41569306930693	-3.28141986976832	-4.45506368690072	NaN	-0.830911198484323	-5.04808467959625	NaN	-6.27663024852096	-3.95707574058815	-2.5746125982523	-1.21209329268454	-6.53722590726423	-7.36528599522943	-3.58081986354513	-2.42609595184638	NaN	-3.32832277378764	-7.20743584231676	-6.81597225605189	-1.67571828134455	-1.51041501849334	-1.17247869261097	-3.0994164783234	-4.16985198967873	-4.77375874967594	NaN	-10.4598975960943	-14.3441432372075	-8.84950125070488	NaN	NaN	-8.61121960466181	-15.2519666573951	-9.44467574009806	-11.0654840161144	-8.08051948051949	-23.8330183366595	-12.4612922909793	-4.69790735261208	NaN	-12.92478535554	-11.090907132611	-8.00416146319077	NaN	-2.48218825342156	-3.10875931592124	-11.6895741892046	-10.4245464190981
NaN	-4.61195823870614	-7.11841104294478	-3.39854357825487	-4.8705610489718	NaN	-0.976299196605886	-5.31308914213167	NaN	-6.90000738889242	-4.32050944746703	-2.23886028443147	-1.2922998585274	-7.0420197767197	-7.94470043802555	-3.76119122922073	-2.86503323106974	-3.19691224264248	-3.4466674732809	-7.80895079380064	-7.09017526336325	-1.66745439433585	-1.82243993639386	-1.20628362424773	-2.5636393522237	-4.45704366202896	-4.76338634056072	NaN	-11.7939332408046	-15.760358275524	-9.92218215898441	NaN	NaN	-9.4519566060901	-16.5622705674448	-10.8858916403484	-12.2146452403271	-9.07122077922078	-24.4789069260451	-13.5873829585049	-5.68323925430372	NaN	-14.6553590127415	-12.0879620087899	-9.35845667354792	NaN	-2.70955821093446	-3.46726665043801	-13.4268390898052	-12.3673216045039
NaN	-5.37628017212962	-7.8637868852459	-4.18949601097557	-5.454512161697	NaN	-0.96007751996214	-5.9850804928713	NaN	-7.81739056646251	-4.68747298851658	-2.46043477215524	-1.93599557527554	-7.45342997201826	-8.72214844543009	-4.1053962340956	-3.33994321207246	-3.70169012484449	-3.83767017392205	-8.35541694660532	-8.12852278310408	-1.89979520547945	-1.87959474775799	-1.52425361693398	-2.77140217521932	-4.86122634258965	-4.14411802087841	NaN	-13.1696122990869	-16.6951865914259	-10.7393244132485	NaN	NaN	-10.0943593366972	-17.4307004498185	-12.5051167604841	-13.7493935765835	-10.5755347091932	-24.8920228615464	-14.3752174132068	-6.69288905446915	NaN	-16.0869538098303	-12.9869408452793	-10.8278167897951	NaN	-3.00950380759376	-4.10607512239369	-15.2023547226536	-13.7781499792273
NaN	-5.95848933043106	-8.83563754427391	-4.85050140423789	-6.06898064678812	NaN	-0.904038208325912	-6.57135800652627	NaN	-8.35985782111349	-5.39453931202577	-2.53179031617006	-1.6262934010083	-8.10559114694637	-9.76379449056627	-4.37231872139004	-3.81391877495577	-4.30535510861213	-4.58848652266286	-9.3048738156149	-8.85393622104963	-2.38549453869183	-2.63070822599977	-1.92811814508057	-2.73389971952416	-5.48944649647589	-3.52433243647396	NaN	-14.9457213749146	-17.4959232422947	-11.4144977021488	NaN	NaN	-10.8154117812565	-18.6110269993359	-14.0858031142597	-15.3628608016183	-11.3114438502674	-26.0942506462773	-15.1531561703677	-7.45598090281057	NaN	-17.4736014871634	-13.970567417483	-12.5073179113964	NaN	-3.37503703886246	-4.40398993442175	-17.2777667493796	-15.1299427032688
NaN	-6.44501273353341	-9.57132558139535	-5.57746624889012	-6.9118004436973	NaN	-0.808487384426867	-6.65427006973002	NaN	-9.4051949128199	-5.96574255403741	-2.50602228886453	-2.18761529667969	-8.83107334144624	-10.7455717218508	-5.07511335702119	-4.61579190904283	-4.88518272535618	-5.37547636383469	-10.4157924626898	-10.0808076966593	-2.62746535006998	-3.13587542236055	-2.12316355618024	-2.77043940300917	-5.55807348048575	-3.69177033425614	NaN	-16.266852982624	-18.9685145232242	-12.3729170827964	NaN	NaN	-11.3548167149702	-19.8026035276022	-15.6795897743755	-16.8956477032091	-12.0222335025381	NaN	-16.1728650986245	-8.25048477061446	NaN	-18.7232478855871	-15.1184521642951	-13.8325376829503	NaN	-3.8599171022769	-4.94407916111792	-19.1844397172435	-16.6431424153394
NaN	-7.13827538092315	-10.0824038102353	-5.91843218085046	-7.60488698837321	NaN	-0.563455172189522	-7.16632691839461	NaN	-10.1952980816893	-6.26065527216813	-2.29028716216216	-2.14670809102827	-9.07553562049272	-11.7479567928085	-5.50538851691299	-5.0478315212775	-5.18652956722671	-5.71142355703869	-11.4845268683073	-10.8338466919347	-3.19135134496139	-3.21506068087325	-0.758364819650183	-2.78002421887293	-5.78253020151924	-3.69746842709529	NaN	-17.6097475481566	-20.1892714848413	-13.0412856799126	NaN	NaN	-12.1868090759156	-20.5080604285405	-17.2358200596772	-18.8685985839215	-13.1387280436099	NaN	-17.0495761912811	-9.47060195652661	NaN	NaN	-15.9709837827125	-15.1988461330648	NaN	-4.47344696877281	-5.66061559366655	-21.2453723831825	-18.0550929759895
NaN	-7.5447646460493	-11.0305205047319	-6.36188474478578	-8.33011329214428	NaN	-0.866878488004142	-7.59650061045985	NaN	-10.9895493412298	-7.05535579279691	-2.31096238351725	-2.54943976179533	-10.1402482716859	-12.7265833366878	-5.95258469327301	-5.66896261023415	-5.49226767930339	-6.17927123046147	-12.3074754574251	-11.5719765813331	-3.50752409680225	-3.84888508800976	-2.88041650900835	-2.90785915968594	-6.13248379274965	-3.68214189648305	NaN	-18.8693116616397	-21.4847823488631	-14.0032891691935	NaN	NaN	-12.9606083147667	-21.3521816621117	-18.8362514382178	-20.7275139827124	-14.0625531914894	NaN	-18.0193636635142	-10.0412059136148	NaN	-20.8097292945782	-17.1531755637617	-16.8133013350769	NaN	-5.02868852126531	-6.18899065619147	-23.203256471266	-19.8423081438004
NaN	-7.76277793525384	-11.6036868686869	-6.82444251737832	-9.00851002858881	NaN	-0.93888148500714	-7.97899305266661	NaN	-11.259846849195	-7.56886811861762	-2.47386940274908	-3.00470701886616	NaN	-13.2620657862222	-6.26585938743943	-6.01765099223468	-5.71566035845993	-6.54423017521647	-13.0495873933738	-12.2519217117701	-3.87575717375631	-4.42412185653482	-3.13213014971938	-3.17120493893181	-6.45934778141478	-3.95461437844484	NaN	-20.6063738933464	-22.4807614470023	-14.8356574382254	NaN	NaN	-13.7753466701963	-22.5055837048957	-20.5123526483564	-23.054956116997	-15.1351846785226	NaN	-19.125099538252	-11.3968189927955	NaN	-22.1680603035846	-18.0058252791879	-18.5967230769132	NaN	-5.77461780002203	-7.12147513427229	-25.8888487165928	-22.1149910995043
NaN	-8.30305269780472	-12.3990447761194	-7.20300607421296	-9.88410584294961	NaN	-1.02362700975266	-8.71293477992811	NaN	-11.988393517766	-8.13721814097504	-2.49358521965711	-3.19287042759749	-11.4748773872622	-14.2313205928138	NaN	-6.59130535498466	-5.45945810581782	-7.22246234507577	-13.9517610677672	-13.0467717780307	-4.44552731339111	-5.17288887994496	-3.44750038671935	-3.13383794398689	-6.80086240837818	-4.03760429666051	NaN	-22.1669489157184	-23.2482477803748	-15.8293839167618	NaN	NaN	-14.5405448183314	-23.3967878625614	-22.5063371763992	-25.5334516685783	-16.3083848396501	NaN	-20.1612605974536	-12.7848661413911	NaN	-23.4586790643178	-18.9000650604949	-20.5364557591367	NaN	-6.5364175268416	-8.36667372194185	-28.7490331249255	-23.65276183774
NaN	-8.68168656546144	-13.3658428720083	-7.86664185731232	-10.5402918666738	NaN	-1.59026693318418	-9.48862902057374	NaN	-12.5838562129655	-8.92910251784182	-2.48088407564369	-3.4419619149519	-12.2889129288579	-17.3156653677494	-7.23008593668294	-7.11014450110843	-5.82139584520015	-8.01686437878258	-15.1405366586805	-14.3129761254627	-4.71879856363878	-5.64635008255502	-4.06187523457914	-3.01519030942163	-7.37155627184393	-4.53704885948811	NaN	-23.1241335324722	-24.0731391025074	-16.3491411739954	NaN	NaN	-15.2661986005634	-23.9407599368721	-24.4798216306079	-27.7570198581623	-17.4518412491867	NaN	-20.7651120625999	-14.3172261106764	NaN	-24.3093565673177	-19.6188548686337	-22.6038372240124	NaN	-7.61648643295702	-8.81303974399676	-31.0777075193698	-25.4190804708703
NaN	-9.24051298685719	-13.9752446923354	-7.96535129986067	-10.7190781779042	NaN	-0.897076453342951	-9.88456216652027	NaN	-13.441618200645	-9.64915257525585	-1.76114141326496	-3.22744082891903	-13.0104088859876	-18.1451941206558	-7.7930553515989	-7.5936001888093	-6.37941769642296	-8.27042757641414	-15.6473736961283	-15.1741866692573	-4.70583474253273	-5.93794877334851	-3.3974995059614	-3.06698066780409	-7.71451830481409	-4.39283428075383	NaN	-24.0189659517697	-24.4427015562268	-16.5521081439159	NaN	NaN	-15.5473088109595	-24.5448411142633	-26.3796114060499	-30.0776148776745	-18.8559948979592	NaN	-21.5110587051409	-16.065163823705	NaN	-25.3509779035491	-20.3143654565679	-24.6224572593261	NaN	-8.65417450393094	-9.76578455019144	-33.3833832478439	-27.2262088320685
NaN	-9.68522585571719	-14.8736361960929	-8.41081064485676	-11.2524664230164	NaN	-0.802877178432885	-10.2280099949995	NaN	-14.0480859927551	-9.96403398374255	-1.76311940523326	-3.77598099450417	-14.0718912225713	-19.0032305336477	-8.1812649383467	-7.64561108021964	-6.64878563910654	-8.58803072913628	-16.4825331026059	-15.8611783204831	-5.05311690335553	-6.32801105252671	-3.61785521970183	-3.34980526883845	-7.88396779087408	-4.13826229896159	NaN	-25.6828280697575	-25.0967162206085	-17.1925331647539	NaN	NaN	-15.8681088267066	-24.8369828880274	-28.3978205803828	-32.7613562883226	-20.1393784277879	NaN	-21.8905077055299	-17.8226562363154	NaN	-25.3681968102605	-20.9770499303112	-26.9790363875884	NaN	-9.70351924523698	-10.6498434722115	-36.2797979255724	-29.8336979889216
NaN	-9.92847410545273	-15.3578378378378	-8.5201621065335	-11.8428645828689	NaN	-0.90512415229246	-10.4144883146392	NaN	-14.5898672019765	-10.8416389942732	-1.90311578624079	-3.68246317368793	-14.3832200669293	NaN	-9.1453216416169	-8.2973770628188	-6.57178744869973	-8.82648259856147	-16.9230905499211	-16.6802292334438	-5.14133325708801	-6.36586149400472	-3.82908353129988	-3.18160500939531	-7.8038965466445	-3.95625540934381	NaN	-27.1743835822725	-25.8491949994388	-17.8021873242737	NaN	NaN	-16.3335320915413	-25.3408013366388	-30.6431736802974	-35.607420260662	-21.2713978494624	NaN	-22.6105390476987	-19.6796260847459	NaN	NaN	-21.4219419746625	-29.5274736108502	NaN	-10.7190113926994	-11.6590860811722	-39.2128517420945	-32.1469889948643
NaN	-10.8425619129428	-16.3945104647038	-9.60657541311507	-12.9038447128246	NaN	-1.45564458016853	-10.8735458229836	NaN	-15.4197706405069	-11.3377895104393	-2.27329953046266	-4.72625302783417	-14.6300920521215	-20.5727512486353	-9.95247068600964	-8.95730819876283	-6.56323671601591	-9.43089217296114	-18.0118398049587	-17.7101496417201	-5.94049110535951	-7.19386841100077	-4.43924970868759	-2.51945801131063	-7.92583371043858	-3.85665988893229	NaN	-28.2803428404057	-26.3010988233483	-18.2793232032052	NaN	NaN	-16.7845377442795	-25.8652242873864	-32.5570497242534	-38.5493669374811	-22.289841827768	NaN	-22.911948703482	-21.309940744439	NaN	NaN	-22.0918386507397	-31.5082557853544	NaN	-11.8162514965281	-12.7503634901046	-41.9126288183452	-33.9439283326016
NaN	-11.4664432624639	-17.0927292576419	-10.0263751906457	-13.4778416708216	NaN	-1.82542930659158	-11.4912386746229	NaN	-16.6999923935964	-11.9139382878419	-2.45962276548202	NaN	-16.3806811869207	NaN	-10.3098963732436	-9.39348129436519	-6.53675659964265	-10.1001355860023	-18.8890600584339	-19.1574937466548	-6.49293916487869	-7.31106189558013	-4.96054610247543	-2.7754113303796	NaN	-4.17262312322789	NaN	-29.7601100530588	-26.5832309224938	-18.8432769120115	NaN	NaN	-17.064066015612	-26.1651140545079	-34.4754029239949	-41.2876209899297	-23.6043376318875	NaN	-23.397161291777	-22.8688656133499	NaN	NaN	-22.8424729843731	-33.9162576264943	NaN	NaN	-14.0698158026071	NaN	-35.9432093253804
NaN	-12.1949286778268	-17.8197524752475	-10.7540493436719	-14.091088260153	NaN	-1.99403008038973	-11.9668077578012	NaN	-17.4692400996219	-12.0040943817248	-2.08925495186968	NaN	-17.2061387084269	NaN	-10.9124881893471	-9.79055606458323	-7.39325267882265	-10.5887786436273	-19.5363147860266	-20.0003487729397	-6.6538252304961	-8.08720733465157	-4.72358561086192	-2.57179797514426	-8.73037102118662	-3.51706687269115	NaN	-30.652418712837	-26.7800750795617	-19.1471047301677	NaN	NaN	-17.6055467110286	-26.5398685647179	-36.6001330037646	NaN	-24.4125124792013	NaN	-23.5467152469062	-24.6064331132748	NaN	NaN	-23.2239029330313	-35.9182299853657	NaN	-14.3330526602012	-15.2528046658748	NaN	-37.6395770555215
NaN	-12.6804246184782	-18.5475498891353	-11.3826826510827	-14.3826723303581	NaN	-1.41454332316898	-12.2469203805118	NaN	-18.2215927389694	-12.083748097087	-1.29000247586223	NaN	-17.8821194714244	NaN	-10.8550849249476	-10.1543274443211	-7.85247751585724	-10.8306298436956	-19.7363157751463	-20.6578843542723	-6.69511723996451	-8.81956049066024	-4.26666956629308	-2.05435743724241	-8.68663517212454	-3.08530711540268	NaN	-31.4419656397169	-27.1894858142962	-19.7657199631912	NaN	NaN	-17.6688277804997	-26.738716869558	-38.242790301919	-46.0943968961456	-24.9851408450704	NaN	-23.9618731071395	-25.8522465415514	NaN	NaN	-23.5260028278173	-37.9581519615164	NaN	-14.7541253652351	-15.8961232207521	NaN	-39.1606340721591
NaN	-13.3111042144152	-19.49025	-11.8386806451911	-14.7004569764199	NaN	-0.757527365547336	-12.6459550194015	NaN	-18.9495085521875	-12.696727148474	-1.0591255023611	NaN	-18.2538231178923	NaN	-11.505533395246	-11.1486236771114	-8.0865914815007	-11.3296801211797	-20.4746061694367	-21.4370325463646	-6.88217964248418	-9.1189600532295	-4.19385455759311	-1.3511749750703	-8.89528009406587	-2.93293177206514	NaN	-32.5624171297527	-27.5927069058781	-20.2050503751924	NaN	NaN	-17.8688603388299	-27.1683419403299	-39.2797650459362	NaN	-25.3923162274619	NaN	-24.2686891562074	-26.8835663965148	NaN	NaN	-24.0976181898526	-39.3302966679193	NaN	-15.3754360463066	NaN	NaN	-40.5721515650146
NaN	-13.5732035977169	-19.6900350942002	-12.0283582619879	-15.3237558742051	NaN	NaN	-12.914379654872	NaN	-19.5431588489798	-13.1068228324892	-1.38604834957909	NaN	-19.0421720965654	NaN	-12.1533725162322	-11.4328604604324	-8.44381387520453	-11.6617587168995	-20.9799525108844	-21.9199800700508	-7.02664356099512	-8.87649204260476	-4.22668854222089	-1.48683525526773	-8.88277116803989	-2.47925157200793	NaN	-33.4033470396483	-27.8175611085854	-20.447532530538	NaN	NaN	-18.1589010590943	-27.5175320286928	-40.3586243889588	NaN	-26.57074985003	NaN	-24.6539617120043	-27.917200869319	NaN	NaN	-24.5069668171475	-40.7065895262642	NaN	-15.8884881456524	-16.9794554566229	NaN	-41.4707901049475
NaN	-14.0149777538455	-20.4335586287495	-12.8389192909985	-15.855427514126	NaN	NaN	-13.6475220484233	NaN	-20.2414525678302	-13.5107283613246	-1.6197344655375	NaN	-19.7353197186557	NaN	-13.0649008479654	-11.8846517109257	-8.50858536006607	-12.4888532812876	-21.7537556047523	-23.015606471789	-7.95269376038949	-9.85354203556896	-4.88020922892747	-1.79285929357267	-9.69707712056878	-2.20646173813208	NaN	-33.9902073180333	-27.4959840070051	-20.2583064553592	NaN	NaN	-18.085964005493	-27.3803831396298	-41.2558616245483	NaN	-27.1231116121759	NaN	-24.5387240642913	-29.1780826146992	NaN	NaN	-24.4259178725818	-41.8453455960079	NaN	-16.5287588136801	-17.3288560320352	NaN	-42.3423409867269
NaN	-15.0115024359873	-21.1685637149028	-13.2373365166125	-16.5973101884665	NaN	NaN	-14.1634960689661	NaN	-20.7281729871005	-14.27400700097	-1.19098633960047	NaN	-20.4285416864387	NaN	-13.9624458043841	-12.4151753334889	-9.17827840043224	-12.8702704737148	-22.4034954101127	-23.8778327438552	-8.10855745259911	-10.3354854778961	-5.00117063635313	-2.04565396441907	-10.3430805030847	-2.34626589544972	NaN	-34.8671587440488	-27.2116374699615	-20.4473549148527	NaN	NaN	-18.3458913545665	NaN	-42.3710695423664	NaN	-28.0167785234899	NaN	-24.557494191113	-30.4498854483337	NaN	NaN	-24.724464074018	-43.091547020906	NaN	-17.4768685894626	-17.9916127675355	NaN	-43.767998013339
NaN	-15.674785492523	-22.3330122434282	-13.7600854379955	-17.5556511682347	NaN	NaN	-14.6726932463022	NaN	-21.4622865568152	-14.7191905646073	-0	NaN	-21.6806876801897	NaN	-14.6601078331451	-13.0942261330762	-9.73537193276849	-13.5231437968331	-23.3551064962759	-24.8632626675253	-8.47033555142404	-10.3172314156013	-5.36438314197094	-1.55432183103521	-10.648687376979	-1.986869956732	NaN	-35.6605681668203	-27.3664672756233	-20.3674009430193	NaN	NaN	-18.417288145227	-25.447464539238	-43.6329302358061	NaN	-28.4415789473684	NaN	-24.9804036921572	-31.8001944769289	NaN	NaN	-24.9125478588732	-44.1977204195496	NaN	-17.5741640511398	-18.3686848469636	NaN	-45.2653531091927
NaN	-16.3975208036644	-22.9958975834292	-14.3444742970632	-18.049423117562	NaN	NaN	-15.4834286517155	NaN	-22.1320219931313	-15.2817606255175	-0.143372888513512	NaN	-22.4334829534279	NaN	-15.6526272892143	-13.4516746965336	-10.1615590741767	-13.7182650745824	-23.7966752745775	-25.9264301647425	-9.37473569629584	-10.8308960884492	-5.54083579019229	-1.38930187730473	-10.8921769007886	-2.202530028738	NaN	-36.6413827449183	-27.3821546406198	-21.1374471511905	NaN	NaN	-18.8948216135692	-27.9386681312731	-45.0935679842682	NaN	-28.9206196213425	NaN	-25.1929471854613	-33.0315715045715	NaN	NaN	-25.380282101822	-45.5579649915922	NaN	NaN	-18.9598894029125	NaN	-46.6153124308018
NaN	-16.9964773255944	-23.8476969147005	-14.8511438739197	-18.2140115684578	NaN	NaN	-15.9481191583587	NaN	-22.9129747814386	-15.8510620635499	-0.317491645262973	NaN	NaN	NaN	-16.3643792561771	-13.78202301819	-10.269379844168	-14.4253129579603	-25.433595158576	-26.5594018975986	-9.32276475534075	-11.3689755397365	-5.66432513601009	-1.13840904981012	-11.6563338189266	-1.47295474928374	NaN	-37.1128461720446	-27.7728844379487	-21.7345226380715	NaN	NaN	-19.1105475257227	-28.1687529036978	-46.138917131203	NaN	-29.4984359400998	NaN	-25.7009626456507	-33.9933281412922	NaN	NaN	-25.590151134231	-46.3757918014079	NaN	-18.8075189348467	-19.5020487543243	NaN	-47.4117241028698
NaN	-17.9417498357006	-24.5294966442953	-15.275093965827	-18.9581700505513	NaN	NaN	-16.4128318795873	NaN	-23.6828047611061	-16.493990118997	-0.44813979041975	NaN	-23.7137374359792	NaN	-16.8770601285114	-14.7444511213919	-10.8696071737654	-14.4079822590167	-26.0022690660168	-27.4804894556458	-9.86533589278816	-11.6059215718714	-6.08348249461774	-1.31749414149614	-12.0628420436457	-1.00487217319311	NaN	-37.4974107064603	-27.9369713183824	-22.167628611317	NaN	NaN	-19.270342355903	-28.4186515662651	-47.2495702760421	NaN	-29.8187070471753	NaN	-26.3764906320552	-34.967413921626	NaN	NaN	-26.1968204969903	-47.2593508989165	NaN	NaN	-20.0389977250967	NaN	NaN
NaN	-18.9542795808218	-25.4852212855638	-16.3559990150971	-19.6353479581083	NaN	NaN	-17.1835846198945	NaN	-24.6037748484512	-16.8412943962115	-0.723811462515729	NaN	NaN	NaN	-17.7672242903772	-15.9305481625051	-11.4461063259234	-15.1145912736074	NaN	-28.3113434281317	-10.6501376083053	-12.8526679525057	-6.46036264676895	-1.54258409281368	-12.3653137488054	-1.32126709598048	NaN	-38.2760820201448	-27.4609139850035	NaN	NaN	NaN	-19.6487320694984	-28.2458396325634	-48.2972170396365	NaN	-30.1341176470588	NaN	-26.9705681410668	-35.6349718130233	NaN	NaN	-26.3298783156129	-48.1644321462907	NaN	NaN	NaN	NaN	NaN
NaN	-18.9796972910441	-26.1856340718105	-17.0983534261684	-20.3944989678624	NaN	NaN	-17.6157070655313	NaN	-25.0925449742291	-17.5267938963858	-0.570091806009684	NaN	NaN	NaN	-18.5442330069579	-15.9237756953882	-11.3288293844528	-15.6889774684523	-26.8614246807967	-29.2574980651516	-11.0701983054874	-13.2340663170273	-6.66881162428646	-1.15060094383087	-12.6790529819076	-0.878442453069318	NaN	-38.8307249729554	-27.5073895153383	NaN	NaN	NaN	-20.2844670552879	-28.2715904935595	-49.3017971605758	NaN	-30.4775726141079	NaN	-27.3102082895984	-36.4225406987879	NaN	NaN	-26.6848937844217	-49.1809945216574	NaN	NaN	-20.6913749503765	NaN	NaN
NaN	-19.6640549480526	-26.9493270300334	-17.7862807396421	-21.3707163378704	NaN	NaN	-18.257613895311	NaN	-25.9332125257175	-18.0217049646103	-0.62246800660107	NaN	NaN	NaN	-19.4363091986003	-16.8258823285216	-12.6281841760341	-16.3368887383913	-28.3325875959777	-30.2354851714327	-11.2578276898524	-13.0252072553979	-6.6239268349982	-1.04863286322022	-12.9812253283819	-0.774278468668684	NaN	-38.9266778966538	-27.3263911373357	NaN	NaN	NaN	-20.5942435788871	-28.3947772805508	-47.7782631459462	NaN	-30.6705997818975	NaN	-27.4005065651435	-37.4353600571579	NaN	NaN	-26.7210845469457	-50.422871974601	NaN	NaN	-21.4702559785017	NaN	NaN
NaN	-20.4383221087614	-27.7575327510917	-18.3119630835444	-22.3107001664926	NaN	NaN	-18.8372918795015	NaN	-26.4481989754908	-18.3575670657474	-0.268879546031111	NaN	NaN	NaN	-20.6286735821619	-16.8962197031686	-13.001749002215	-17.0093738635251	-28.4474441493982	-30.8539900939247	-11.5979403984967	-13.249217299664	-7.14502803381074	-1.27880335988442	-13.6836361865028	-0.813551048177913	NaN	-39.3849044436041	-27.1637847571863	NaN	NaN	NaN	-20.6341530433345	-28.3640030166467	NaN	NaN	-30.9700449438202	NaN	-27.3920385157137	-38.2476197026372	NaN	NaN	NaN	-51.3723047796813	NaN	NaN	-21.9417708450415	NaN	NaN
NaN	-20.7113986243609	-28.4298081264108	-18.5624805838116	-23.0351505603208	NaN	NaN	-19.4696734148205	NaN	-26.7448672019765	-18.8019397910064	-0.507073383252992	NaN	NaN	NaN	-21.1162225594769	-17.8133858463482	-13.2769501497241	-17.9030587803549	-28.7748598003036	-31.1715882201409	-11.9354346497262	-13.3468387753708	-7.43190488110138	-1.6215602793339	-13.4771480658489	-0.689644668575331	NaN	-39.5506197461624	-27.143381014748	NaN	NaN	NaN	-20.6383706367789	-28.486635896162	NaN	NaN	-30.6509054527264	NaN	-27.3602752219976	-38.875898923031	NaN	NaN	NaN	-52.0955775069541	NaN	NaN	-22.2876963130065	NaN	NaN
NaN	-21.2062720070178	-28.6064576271186	-18.8793011010684	-23.3651076291685	NaN	NaN	-19.6335891011565	NaN	-27.0057125857363	-19.5168007408283	-0.68141980148435	NaN	NaN	NaN	-21.4596379758221	-18.1464387089866	-13.4265598839396	-18.7787361703044	-29.9311582659888	-32.1194992857471	-11.9777567464363	-13.7513521772345	-7.27898775402956	-2.10450040879872	-13.8753060706727	-0.439307805333634	NaN	-42.1339822444799	-26.7248110194953	NaN	NaN	NaN	-20.6872904175738	-28.3175890391892	NaN	NaN	-30.529919447641	NaN	-27.6945325951652	-39.7125469677237	NaN	NaN	NaN	-52.3510072833632	NaN	NaN	-22.7906678787929	NaN	NaN
NaN	-22.1462554648683	-29.3379831006613	-19.6985290367995	-23.6015619611253	NaN	NaN	-20.6817857142857	NaN	-28.043339620647	-19.8821028324481	-0.916197519724693	NaN	NaN	NaN	-21.3133311673012	-17.9404281478898	-14.3196746439324	-19.1827674122475	-30.2956186392536	-33.0368311793799	-12.3700590306762	-13.8152633213929	-6.80718912263304	-2.53860269232877	-13.7933607305758	-0.70798232063396	NaN	-42.3190190432924	-24.065901833473	NaN	NaN	NaN	-20.9787048505634	-28.178638193831	NaN	NaN	-31.004327176781	NaN	-28.0697233057981	-40.4902380026256	NaN	NaN	NaN	-53.0692148687383	NaN	NaN	-23.1229076859448	NaN	NaN
NaN	-22.8716580930456	-29.7502595281307	-20.0914038056781	-23.5895177233826	NaN	NaN	-20.6138445378151	NaN	-28.6375277524352	NaN	-0.461591675106018	NaN	NaN	NaN	-23.6705257148633	-17.6364238640114	-14.933396616583	-19.67935362252	-30.7855146879212	-33.8173390748759	-12.7142706677073	-13.9144189378475	-6.20542647429896	-1.91813166780038	-14.1834722254639	-0.34063781689189	NaN	-42.5502380628021	-24.0120468929326	NaN	NaN	NaN	-21.4642465828469	-28.4261328439063	NaN	NaN	-30.7162672106068	NaN	-28.2083767016039	-41.701998898968	NaN	NaN	NaN	-53.7218248840312	NaN	NaN	-23.6542189230261	NaN	NaN
NaN	-23.5658345529916	-30.22453125	-20.6771413988971	-23.876873878954	NaN	NaN	-21.1998424907322	NaN	-29.2639148210242	NaN	-0.684067750346189	NaN	NaN	NaN	NaN	-17.7019732449507	-15.8926800402405	-20.0397100730372	-31.2556451719276	-34.8586070270194	-12.775467554681	-14.1844950343774	-5.76068779304558	-1.70909878156386	-14.6611681041485	-0.44103689898215	NaN	-42.4265390994025	-23.2424134644201	NaN	NaN	NaN	-21.5334919473376	-28.7171171586821	NaN	NaN	-30.5571284352215	NaN	-28.2581022781632	-42.0329432434252	NaN	NaN	NaN	-53.9812214970066	NaN	NaN	-23.8300472658211	NaN	NaN
NaN	-23.976584234209	-30.8190378548896	-21.2899305576376	-24.3192685610834	NaN	NaN	-22.1817968519806	NaN	-30.1667582605582	NaN	-1.08695849609949	NaN	NaN	NaN	-21.4709825107333	-18.1691555332129	-16.5095002068128	-20.3510774534552	-31.7128452576975	-35.1787500071162	-13.2676813301086	-14.7299906206417	-7.81024970868758	-2.43463469464219	-15.2687663038939	-0.90586103995439	NaN	-42.4417235119257	-23.6436021695606	NaN	NaN	NaN	-21.5726050519328	-28.8170352555854	NaN	NaN	-30.9415438189205	NaN	NaN	-42.7530619242191	NaN	NaN	NaN	-54.3524388643848	NaN	NaN	-24.356468699622	NaN	NaN
NaN	-24.6608924042313	-31.3753189066059	-21.6755662405596	-24.6475855046492	NaN	NaN	-22.5755339111121	NaN	-30.6493966137412	NaN	-1.08993896874872	NaN	NaN	NaN	-21.771584650718	-18.2334605612805	-16.5333061243434	-20.4074529151464	-32.3402640110815	-35.6719482058054	-13.6814325510106	-15.260414159336	-7.94704183595983	-1.74964153458747	-15.6059612823606	-0.164396342770232	NaN	-42.6211870019195	-23.909149301551	NaN	NaN	NaN	-21.5918541359861	-28.4513356029623	NaN	NaN	-30.7594682080925	NaN	-27.9680611691831	-43.6510577877434	NaN	NaN	NaN	-54.9071095207918	NaN	NaN	-24.887070930498	NaN	NaN
NaN	-25.0326687305442	-32.0184237025562	-22.0664101251435	-25.1919780879968	NaN	NaN	-23.4504731092437	NaN	-31.1031178413627	NaN	-0.785597607742876	NaN	NaN	NaN	-21.8393285670562	-18.2901125896432	-16.8846679920477	-20.6000095785441	-32.9379749355578	-36.1267709011228	-13.522366342856	-15.3842771530085	-8.53701558890537	-1.58825323296661	-16.1402052381849	-0.251605276966188	NaN	-42.762484811023	-24.3736836359557	NaN	NaN	NaN	-21.5675993381094	-28.5511781334292	NaN	NaN	-31.1267919463087	NaN	-28.3352215989933	-44.4109828995612	NaN	NaN	NaN	-55.7371433884189	NaN	NaN	-25.5352693954344	NaN	NaN
NaN	-25.4141396631594	-32.2141249117855	-22.3967503945608	-25.7095316341712	NaN	NaN	-23.3407367596498	NaN	-31.593571865189	NaN	-0.829904138513513	NaN	NaN	NaN	-22.3144082792508	-18.9090602895897	-17.1674232835442	-20.4795828582581	-32.9768532833003	-36.5362762304812	-13.3948084424459	-15.4784279696094	-7.9651744852836	-1.60262601612374	-17.6487803781653	-0.485725895089602	NaN	-42.8913947462463	-24.2856322206849	NaN	NaN	NaN	-21.8279230323816	-29.5577772805508	NaN	NaN	-31.8525547445255	NaN	-28.4080993552421	-44.8322169668265	NaN	NaN	NaN	-56.7236137838992	NaN	NaN	-26.0374955672961	NaN	NaN
NaN	-25.9089829695923	-33.0908194774347	-23.271717372313	-26.0341595667621	NaN	NaN	-24.0710829719788	NaN	-31.9078645910105	NaN	-1.21149489430957	NaN	NaN	NaN	-23.2208533098472	-19.6039273396863	-17.8321210108402	-21.4458068665633	-33.7582163429347	-37.095683430255	-13.6180475986136	-15.0902134395561	-8.54616792298235	-1.33100965025824	-16.9952517635154	-0.168675323647015	NaN	-42.7533228381368	-24.4633023154945	NaN	NaN	NaN	-21.9820122805269	NaN	NaN	NaN	-31.3759900990099	NaN	-28.3655771980826	-45.6172131002216	NaN	NaN	NaN	-57.4875408699069	NaN	NaN	-26.3245448296775	NaN	NaN
NaN	-26.4936889592927	-33.2570922123208	-23.9124534587556	-26.8788707059426	NaN	NaN	-24.724186506727	NaN	-32.1355089756055	NaN	-1.44399693089132	NaN	NaN	NaN	-23.871729796311	-19.8293563481695	NaN	-21.9116355356238	-34.407382953104	-37.4603520362159	-14.3644613102666	-15.9536079621867	-7.03772816764143	-1.60713469464219	-17.5876063539467	-0.108248045388415	NaN	-42.9635370790029	-24.4511766647863	NaN	NaN	NaN	-21.6047308047619	NaN	NaN	NaN	-31.4909264793784	NaN	-28.6207205636311	-46.3316679389313	NaN	NaN	NaN	-58.4992252294939	NaN	NaN	-26.6758304757085	NaN	NaN
NaN	-26.7089338918346	-33.5766243654822	-24.4582571094648	-27.2316994796794	NaN	NaN	-25.3608731092437	NaN	-32.931783089827	NaN	-1.51401261423294	NaN	NaN	NaN	-24.5411772265352	-20.3321546631767	NaN	-21.7813618307963	-34.8626764481221	-38.1147340599623	-14.8438836783586	-16.1032828025198	NaN	-1.86074913711749	-18.3685636114174	-0.0550600402422515	NaN	-43.3925352879581	-24.0521284984735	NaN	NaN	NaN	-21.7347241712516	NaN	NaN	NaN	-31.1571017964072	NaN	-28.7103987822716	-46.64298577005	NaN	NaN	NaN	-59.5719917277883	NaN	NaN	-27.0229799847229	NaN	NaN
NaN	-26.9307068968967	-34.0954112405757	-24.8892323335028	-27.1095002395535	NaN	NaN	-25.9113668512746	NaN	-33.1085932009386	NaN	-1.16664804458481	NaN	NaN	NaN	-24.5090531230399	-20.589975936625	NaN	-22.1572719591792	-35.5474965806305	-38.8702170093429	-15.1608484690986	-16.4727282774376	-8.58572451398246	-1.78739487563767	-18.6007330545022	-0.0725900898191863	NaN	-43.1476109277685	-23.9354846781401	NaN	NaN	NaN	-21.8246503051089	NaN	NaN	NaN	-31.262453271028	NaN	-28.3595408222394	-47.0800070193911	NaN	NaN	NaN	-60.0448092980432	NaN	NaN	-27.3341549695377	NaN	NaN
NaN	-27.3534550508242	-35.1130473372781	-25.1508946100258	-27.3726896597121	NaN	NaN	-26.3262254901961	NaN	-33.886012905588	NaN	-1.35302086645469	NaN	NaN	NaN	-24.8565573375183	-20.7215346975803	NaN	-22.0538638490658	-35.6922699817491	-39.535338399782	-15.1920096630877	-16.8594132035868	-9.42188565033215	-1.40642774921342	-19.0223048471068	-0	NaN	-42.9952520718777	-23.6966671738927	NaN	NaN	NaN	-21.7948777816682	NaN	NaN	NaN	-31.3555656108597	NaN	-28.0046812489666	-47.084874835483	NaN	NaN	NaN	-59.9904533308645	NaN	NaN	-27.6939763370225	NaN	NaN
NaN	-28.1722012157782	-36.0016273062731	-25.341105406473	-27.6149585889911	NaN	NaN	-26.7918189266393	NaN	-34.3263421606997	NaN	-1.43660403075489	NaN	NaN	NaN	-25.4737958570434	-20.6968547709121	NaN	-22.3267584048351	-35.8395729257495	-40.6989792334438	-15.5395847965045	-17.208310426882	-9.67795068262809	-1.62192543889688	-19.0091151855965	-0.237456398226006	NaN	-42.8505192879581	-23.3309721719903	NaN	NaN	NaN	-21.8466614035257	NaN	NaN	NaN	-32.1033333333333	NaN	-27.4585080485045	-47.7794816813686	NaN	NaN	NaN	-60.1303422504074	NaN	NaN	-28.3099839169061	NaN	NaN
NaN	-28.642890163021	-36.9373529411765	-26.3228433631303	-27.9585973026111	NaN	NaN	-27.1249764098956	NaN	-34.8770594645791	NaN	-1.05747815042728	NaN	NaN	NaN	-25.5067343701544	-20.6846677171079	NaN	-22.4323533107864	-36.3841746167267	-41.4124455473085	-15.5267596607228	-16.9464542180509	-9.89118478635207	-1.72260494240291	-19.6501298695925	-0.586214355434054	NaN	-42.7772199502893	-22.7457043141115	NaN	NaN	NaN	-22.0138451103037	NaN	NaN	NaN	-31.6936082474227	NaN	-27.4262370149262	-48.247632148104	NaN	NaN	NaN	-60.4895619225385	NaN	NaN	-28.196409695562	NaN	NaN
NaN	-29.3604501958975	-37.2336358866737	-27.0666565505519	-27.653858826446	NaN	NaN	-27.9174012581446	NaN	-35.0998809006067	NaN	-0.911661608201733	NaN	NaN	NaN	-25.7500779817292	-20.4652578546947	NaN	-22.247383134245	-36.5370579705139	-42.2369134758287	-15.8118109160085	-17.4625785508609	-9.58712307823701	-1.20731887089572	-21.4030049947654	-0.553677060188818	NaN	-42.8676165063371	-22.4957437545462	NaN	NaN	NaN	-21.8425832558791	NaN	NaN	NaN	NaN	NaN	-27.4284423715328	-48.7129701046956	NaN	NaN	NaN	-60.6174250804332	NaN	NaN	-28.6708133838568	NaN	NaN
NaN	-29.7010798492814	-37.8207522743177	-27.652240575261	-27.9880848546538	NaN	NaN	-28.1507483035055	NaN	-34.9176650456423	NaN	-1.33860403075489	NaN	NaN	NaN	-25.6249213542583	-20.7260660412641	NaN	-22.6178363759297	-37.0302817348216	-42.5185818103954	-15.8027763401695	-17.1555450931932	-8.16758430592692	-1.00541965124778	-20.5588665210417	-0.593075609620284	NaN	-43.2663615456268	-21.8839504324271	NaN	NaN	NaN	-21.7681446085583	NaN	NaN	NaN	NaN	NaN	-27.2116886948915	-48.9630689290303	NaN	NaN	NaN	-60.2895407621289	NaN	NaN	-28.803995943471	NaN	NaN
NaN	-30.0113922328484	-38.126654676259	-27.8969624389678	-28.0974950539681	NaN	NaN	-28.0257850582612	NaN	-35.0005744116628	NaN	-0.547468406164214	NaN	NaN	NaN	-25.1278405681604	-20.8715885759199	NaN	-22.4920382270686	-37.4401527622177	-43.4788684739501	-16.2189792023377	-17.3029695466493	NaN	-0.999325494038871	-21.3553278677766	NaN	NaN	-42.9763547227803	-21.6190136892055	NaN	NaN	NaN	-21.6169965967269	NaN	NaN	NaN	NaN	NaN	-27.0868575794204	-49.1969895428593	NaN	NaN	NaN	-60.5516994572929	NaN	NaN	-29.4210214614795	NaN	NaN
NaN	-30.4970517559122	-39.0273813084112	-28.0499666800074	-28.3120375834361	NaN	NaN	-28.7560737619191	NaN	-35.8210142407784	NaN	-1.1178770456236	NaN	NaN	NaN	-25.2585328469781	-21.5716448642727	NaN	-22.6297691993227	-37.1379894675741	-43.7811981634737	-16.5686679464671	-17.741266512466	-9.23183689243282	-1.21585369349219	-20.3347274224853	-0.463795103272183	NaN	-42.8933938900084	-21.3698620432672	NaN	NaN	NaN	-20.8161490331849	NaN	NaN	NaN	NaN	NaN	-26.5529455396364	-49.8092781190737	NaN	NaN	NaN	-60.5796943739647	NaN	NaN	-29.8744462321425	NaN	NaN
NaN	-31.3006486935967	-39.3293122923588	-28.5534502413556	-28.8550929760587	NaN	NaN	-28.3106866430783	NaN	-36.5264588974783	NaN	-1.35837108375285	NaN	NaN	NaN	-25.4915909781064	-21.417852091999	NaN	-23.4463388237153	-37.8941336727626	-44.147156225014	-16.7594502797608	-18.1412704133393	-9.40300309713745	-1.37095482515973	-20.5541565849418	-0.648686462088563	NaN	-42.8857717181641	-20.8926423222401	NaN	NaN	NaN	-21.806816313014	NaN	NaN	NaN	NaN	NaN	-26.9209004439818	-50.1466294773928	NaN	NaN	NaN	-60.5927668105222	NaN	NaN	-30.1959325706048	NaN	NaN
NaN	-31.4051408149115	-39.8706942496494	-28.8161288852269	-28.6979919435607	NaN	NaN	-26.6304922943907	NaN	-36.8183072019765	NaN	-1.0908980741319	NaN	NaN	NaN	-25.7092312867315	-21.2840088869715	NaN	-23.3191446101791	-38.6620886573913	-45.1851392376789	-16.7989065153926	-17.9831570368356	-9.18542707983288	-1.44188959660297	-20.5041540436457	-0.6705157643734	NaN	-43.1285276990253	-20.7676152889911	NaN	NaN	NaN	-21.8141048505634	NaN	NaN	NaN	NaN	NaN	-26.8451383083304	-50.8062852983445	NaN	NaN	NaN	-60.8806509736334	NaN	NaN	-30.5025625102194	NaN	NaN
NaN	-31.6849997580286	-40.199231884058	-28.7449369165745	-28.4641717444664	NaN	NaN	-28.5054966456769	NaN	-36.9336508402973	NaN	-0.868227298560241	NaN	NaN	NaN	-25.7898325757781	-21.011081772978	NaN	-23.3644302348713	-38.479546645685	-45.0589839611711	-16.9770407051655	-18.0868097150884	-9.2165927075377	-0.891296399324062	-20.3935255657406	-0.862763509062506	NaN	-43.356610371757	-20.6051975934215	NaN	NaN	NaN	-21.978621436145	NaN	NaN	NaN	NaN	NaN	-26.4214867608398	-51.1481170914737	NaN	NaN	NaN	-60.7887003840769	NaN	NaN	-30.725728255877	NaN	NaN
NaN	-31.6891369371021	-40.4596219686163	-28.537509480085	-28.5459749780503	NaN	NaN	-28.6682871053827	NaN	-37.4698468885697	NaN	-0.96022327245597	NaN	NaN	NaN	-25.8265352644049	-21.4180743254492	NaN	-22.9854061648894	-38.7190868721927	-45.2894782083056	-17.5747376849011	-18.4318370925121	-9.3710701859411	-0.876149205928745	-20.6227898406181	-0.883251035790944	NaN	-43.3229000004935	-19.3278271609811	NaN	NaN	NaN	-22.0157955722129	NaN	NaN	NaN	NaN	NaN	-26.8295338968784	-51.6507319373059	NaN	NaN	NaN	-60.5549457063223	NaN	NaN	-30.8352100368943	NaN	NaN
NaN	-32.2728231756542	-41.1195454545455	-28.9293776927307	-29.0033499178488	NaN	NaN	-26.7637031025087	NaN	-37.6490426936558	NaN	-0.87685425916075	NaN	NaN	NaN	-26.1002191996142	-21.3743006727945	NaN	-22.2548793795213	-39.2997199167629	-46.4978328378984	-18.1698234187986	-18.5994272857456	-9.81442079333699	-1.24139438634157	-20.8093584500105	-1.06206338659124	NaN	-43.2948720321442	-19.5102320804761	NaN	NaN	NaN	-22.1542078548553	NaN	NaN	NaN	NaN	NaN	-26.2286754591078	-52.212705926611	NaN	NaN	NaN	-60.7088615165845	NaN	NaN	-31.3648726409038	NaN	NaN
NaN	-32.7440218170349	-41.985545802745	-29.1846893668909	-28.7030299868475	NaN	NaN	-28.2954959139619	NaN	-37.8681969317063	NaN	-0.436612335503042	NaN	NaN	NaN	-25.5574191940284	-21.0904882238616	NaN	-21.8095964935393	-39.2559391031292	-46.9704905216732	-18.5342571737563	-18.7623939354763	-10.2058248811014	-0.609737675244617	-20.6032347482749	-1.0181935455787	NaN	-43.0602926389515	-18.8984395322783	NaN	NaN	NaN	-22.0139166762	NaN	NaN	NaN	NaN	NaN	-26.1543086002516	-52.293041035378	NaN	NaN	NaN	-60.4421082140986	NaN	NaN	-31.1156704960903	NaN	NaN
NaN	-32.8707111521085	-42.7196317186463	-29.3159185884243	-28.8376555236354	NaN	NaN	-26.9680850798817	NaN	-38.0324548308425	NaN	-0.443513513513513	NaN	NaN	NaN	-24.6901590453622	-21.0363684755983	NaN	-21.6984925792832	-39.365595612332	-47.0780647048635	-17.9434156496632	-18.548366472543	-10.0793718985793	-1.35614062151625	-21.0367394094994	-0.223342213503059	NaN	-42.2893183483953	-18.2510334528759	NaN	NaN	NaN	-21.8520286042291	NaN	NaN	NaN	NaN	NaN	-27.3716034336277	-52.3228853836487	NaN	NaN	NaN	-59.6482892711815	NaN	NaN	-31.0535113698638	NaN	NaN
NaN	-33.3786169221376	-42.9679652605459	-29.5934086834686	-29.2259507117744	NaN	NaN	-28.8057504201681	NaN	-38.5890777282923	NaN	-0.585732298403725	NaN	NaN	NaN	-24.9134707341733	-20.7504549235786	NaN	-21.498823833976	-39.5293353829895	-47.7551006091164	-18.5404606856667	-18.896789965253	-12.0096235238768	-0	-21.1669110157573	-0.551668427095293	NaN	-42.1305547180802	-17.9477819660408	NaN	NaN	NaN	-21.6254596892731	NaN	NaN	NaN	NaN	NaN	-25.2572868757259	-52.553871642635	NaN	NaN	NaN	-59.4813638993327	NaN	NaN	-31.3376014855965	NaN	NaN
NaN	-35.4848619614788	-43.2864154048716	-29.8739348236732	-28.8687217876756	NaN	NaN	-29.1693928193208	NaN	NaN	NaN	-0.240208229853903	NaN	NaN	NaN	-25.1965224420968	-20.8995730655461	NaN	-21.1450954035717	-39.4291018699038	-47.9189946242072	-18.9962886376919	-18.9153708688233	-12.3061839333767	-0.321936443449821	-21.4971047162914	-0.866192977993495	NaN	-41.9413062100709	-16.9917502321153	NaN	NaN	NaN	-21.4735910266587	NaN	NaN	NaN	NaN	NaN	-24.7233872074206	-52.8326546002086	NaN	NaN	NaN	-59.0422785478487	NaN	NaN	-31.6759461752085	NaN	NaN
NaN	NaN	-43.7167894736842	-29.5649015064351	-28.6023220989028	NaN	NaN	-29.2485678130236	NaN	NaN	NaN	-0.345003777986649	NaN	NaN	NaN	-24.6780098950111	-21.0542768033378	NaN	-20.9405783032776	-39.5041642599948	-48.0805709109021	NaN	-18.9274002229173	-11.8357320228754	-0.200146188495928	-21.5796380838731	-1.03838108107066	NaN	-41.9102952879581	-16.8953119012528	NaN	NaN	NaN	-21.4299107855611	NaN	NaN	NaN	NaN	NaN	-24.0724137172199	-53.3805296234895	NaN	NaN	NaN	-58.977857054904	NaN	NaN	-31.1696334295941	NaN	NaN
NaN	-33.5107717231599	-44.1294659206511	-28.7243524424133	-28.3369249945124	NaN	NaN	-29.8760482800189	NaN	NaN	NaN	-0.701500582479031	NaN	NaN	NaN	-24.559119686058	-20.7908736966528	NaN	-20.5880985237528	-39.4783914288655	NaN	NaN	-18.8766135126891	-11.6585087846605	-0.21354840163442	-22.2367979959455	-1.04502072835052	NaN	-41.6417100863631	-16.5183486212347	NaN	NaN	NaN	-21.7112198459636	NaN	NaN	NaN	NaN	NaN	-23.6780399779938	-53.7924608259606	NaN	NaN	NaN	-58.5458813657747	NaN	NaN	-31.3562411741494	NaN	NaN
NaN	-33.6931203724826	-44.6358637873754	-29.633269472834	-28.0908679835225	NaN	NaN	-30.6665991288001	NaN	NaN	NaN	-1.2282329407581	NaN	NaN	NaN	-24.6411964459032	-21.241149495151	NaN	-20.5716525398861	-40.1312631435674	-48.7189255972872	NaN	-19.5295284690278	-12.2457571412998	-0.272602737628616	-22.6445756780713	-1.25152045021668	NaN	-41.7378163283668	-16.3989600679528	NaN	NaN	NaN	-21.611774141902	NaN	NaN	NaN	NaN	NaN	-23.3180630729931	-54.6215136638383	NaN	NaN	NaN	-58.3351750804332	NaN	NaN	-31.6133714767147	NaN	NaN
NaN	-33.9083822095118	-45.212847840987	-29.9104844234155	-28.1913749317174	NaN	NaN	-30.5212567614822	NaN	NaN	NaN	-1.58697608301312	NaN	NaN	NaN	-25.2847522706865	-21.4929205274412	NaN	-20.5148085700949	-40.3778148249373	-49.3817235049027	NaN	-19.5032812237977	-10.0231943547856	-0.76426139147477	-22.9547852850566	-0.847611640046724	NaN	-41.3341360741989	-16.0657137651436	NaN	NaN	NaN	-21.3142951490709	NaN	NaN	NaN	NaN	NaN	-22.8184906743185	-54.5664840592726	NaN	NaN	NaN	-58.0574129900022	NaN	NaN	-31.2344686191986	NaN	NaN
NaN	-33.8339265400559	-45.8313715920565	-29.0579725867398	-28.1322480294902	NaN	NaN	-30.634957939877	NaN	NaN	NaN	-2.05550745094409	NaN	NaN	NaN	-24.7598347354244	-21.5266254120534	NaN	-20.7208680059803	-40.3230089318792	-49.6513764363838	NaN	-19.5295591004229	-10.0519335549365	-0.728497489130261	-23.0239699896989	-0.887508427095293	NaN	-41.1431680152308	-15.3969494078007	NaN	NaN	NaN	-21.3949048505634	NaN	NaN	NaN	NaN	NaN	-21.6818441538294	-55.22236525611	NaN	NaN	NaN	-57.8205376976522	NaN	NaN	-32.0115714861894	NaN	NaN
NaN	-34.0839505571187	-46.0080383480826	-29.3337832174015	-27.7881391409355	NaN	NaN	-31.2621917832241	NaN	NaN	NaN	-2.15317697505197	NaN	NaN	NaN	-24.5839704295768	-21.3369313675118	NaN	-19.9325870093641	-40.0525296681998	-49.6421040834793	NaN	-19.7353521772345	-12.2125307424715	-0.974009057103936	-25.6770158120143	-0.746424539947956	NaN	-41.1502043788672	-14.9580223018191	NaN	NaN	NaN	-22.0004327366995	NaN	NaN	NaN	NaN	NaN	-21.2081462225446	-55.3921722215865	NaN	NaN	NaN	-57.6037607450784	NaN	NaN	-32.344988759242	NaN	NaN
NaN	-34.966342675088	-46.7475465838509	-29.0384559359873	-28.6303988940375	NaN	NaN	-30.5094531664746	NaN	NaN	NaN	-2.33534526804399	NaN	NaN	NaN	-24.4084161293696	-21.310172605071	NaN	-20.4993118113989	-39.8512015387782	-50.0031086895083	NaN	-19.7860849749991	-12.9095451475707	-1.01382508047394	-23.0624497113545	-0.836376194085584	NaN	-41.6212736663365	-14.3429624844977	NaN	NaN	NaN	-20.6181048505634	NaN	NaN	NaN	NaN	NaN	NaN	-56.0932249731518	NaN	NaN	NaN	-57.4807344288252	NaN	NaN	-33.1998963389278	NaN	NaN
NaN	NaN	NaN	NaN	NaN	NaN	NaN	NaN	NaN	NaN	NaN	NaN	NaN	NaN	NaN	NaN	NaN	NaN	NaN	NaN	NaN	NaN	NaN	NaN	NaN	NaN	NaN	NaN	-41.0409787220573	-13.810072770818	NaN	NaN	NaN	-20.2717534862743	NaN	NaN	NaN	NaN	NaN	-20.7266637085399	-56.4548091603053	NaN	NaN	NaN	-57.1416488139243	NaN	NaN	-33.4728985305412	NaN	NaN
NaN	NaN	NaN	NaN	NaN	NaN	NaN	NaN	NaN	NaN	NaN	NaN	NaN	NaN	NaN	NaN	NaN	NaN	NaN	NaN	NaN	NaN	NaN	NaN	NaN	NaN	NaN	NaN	-41.1275370790029	-13.5393263118408	NaN	NaN	NaN	-21.3732263147897	NaN	NaN	NaN	NaN	NaN	-20.3312028581478	-56.6982455585949	NaN	NaN	NaN	-56.8537656961234	NaN	NaN	-34.2169700692671	NaN	NaN
NaN	NaN	NaN	NaN	NaN	NaN	NaN	NaN	NaN	NaN	NaN	NaN	NaN	NaN	NaN	NaN	NaN	NaN	NaN	NaN	NaN	NaN	NaN	NaN	NaN	NaN	NaN	NaN	-41.2343401215833	-13.2294975566003	NaN	NaN	NaN	-20.4909860205817	NaN	NaN	NaN	NaN	NaN	-19.5769804341999	-57.1950009854029	NaN	NaN	NaN	-57.3266574940273	NaN	NaN	-34.4697717718896	NaN	NaN
NaN	NaN	NaN	NaN	NaN	NaN	NaN	NaN	NaN	NaN	NaN	NaN	NaN	NaN	NaN	NaN	NaN	NaN	NaN	NaN	NaN	NaN	NaN	NaN	NaN	NaN	NaN	NaN	-41.0238013282266	-12.6715931680268	NaN	NaN	NaN	-21.0481879400895	NaN	NaN	NaN	NaN	NaN	-18.8519673678365	-57.0017378496835	NaN	NaN	NaN	-56.9596345913488	NaN	NaN	-34.5416954785397	NaN	NaN
NaN	NaN	NaN	NaN	NaN	NaN	NaN	NaN	NaN	NaN	NaN	NaN	NaN	NaN	NaN	NaN	NaN	NaN	NaN	NaN	NaN	NaN	NaN	NaN	NaN	NaN	NaN	NaN	-41.1530894627154	-12.2162455396967	NaN	NaN	NaN	-19.8088654139437	NaN	NaN	NaN	NaN	NaN	-18.2585831312538	-57.7952307572675	NaN	NaN	NaN	-56.5407400863102	NaN	NaN	-34.712337682494	NaN	NaN
NaN	NaN	NaN	NaN	NaN	NaN	NaN	NaN	NaN	NaN	NaN	NaN	NaN	NaN	NaN	NaN	NaN	NaN	NaN	NaN	NaN	NaN	NaN	NaN	NaN	NaN	NaN	NaN	-40.9088952879581	-11.5476425507428	NaN	NaN	NaN	-19.6817154859848	NaN	NaN	NaN	NaN	NaN	-17.397465603133	-58.5702053887753	NaN	NaN	NaN	-56.0510311501642	NaN	NaN	-34.8647380604468	NaN	NaN
NaN	NaN	NaN	NaN	NaN	NaN	NaN	NaN	NaN	NaN	NaN	NaN	NaN	NaN	NaN	NaN	NaN	NaN	NaN	NaN	NaN	NaN	NaN	NaN	NaN	NaN	NaN	NaN	-40.6880001372373	-11.1961780895179	NaN	NaN	NaN	-19.4693191362777	NaN	NaN	NaN	NaN	NaN	-17.0038412827893	-58.8038149977548	NaN	NaN	NaN	-55.7286097752992	NaN	NaN	-35.0923556298069	NaN	NaN
NaN	NaN	NaN	NaN	NaN	NaN	NaN	NaN	NaN	NaN	NaN	NaN	NaN	NaN	NaN	NaN	NaN	NaN	NaN	NaN	NaN	NaN	NaN	NaN	NaN	NaN	NaN	NaN	-40.4351393824463	-10.6451234529549	NaN	NaN	NaN	-19.2121160865185	NaN	NaN	NaN	NaN	NaN	-16.4063767802172	-59.3182233405934	NaN	NaN	NaN	-55.7679417173293	NaN	NaN	-35.0560184306267	NaN	NaN
NaN	NaN	NaN	NaN	NaN	NaN	NaN	NaN	NaN	NaN	NaN	NaN	NaN	NaN	NaN	NaN	NaN	NaN	NaN	NaN	NaN	NaN	NaN	NaN	NaN	NaN	NaN	NaN	-40.469520843963	-10.4261335798767	NaN	NaN	NaN	-18.6876027309214	NaN	NaN	NaN	NaN	NaN	-15.9430410317749	-59.8425690531374	NaN	NaN	NaN	-55.8193132824124	NaN	NaN	-35.2272295534045	NaN	NaN
NaN	NaN	NaN	NaN	NaN	NaN	NaN	NaN	NaN	NaN	NaN	NaN	NaN	NaN	NaN	NaN	NaN	NaN	NaN	NaN	NaN	NaN	NaN	NaN	NaN	NaN	NaN	NaN	-40.4909432485139	-10.1280624972342	NaN	NaN	NaN	-18.4740768085004	NaN	NaN	NaN	NaN	NaN	-15.5572017705421	-60.1126169185231	NaN	NaN	NaN	-55.6318977084917	NaN	NaN	-35.1989983751425	NaN	NaN
NaN	NaN	NaN	NaN	NaN	NaN	NaN	NaN	NaN	NaN	NaN	NaN	NaN	NaN	NaN	NaN	NaN	NaN	NaN	NaN	NaN	NaN	NaN	NaN	NaN	NaN	NaN	NaN	-40.2112286212915	-9.90402831227802	NaN	NaN	NaN	-18.2686879109284	NaN	NaN	NaN	NaN	NaN	-15.4931930520258	-60.1829181745581	NaN	NaN	NaN	-55.652499107846	NaN	NaN	-35.4498980020526	NaN	NaN
NaN	NaN	NaN	NaN	NaN	NaN	NaN	NaN	NaN	NaN	NaN	NaN	NaN	NaN	NaN	NaN	NaN	NaN	NaN	NaN	NaN	NaN	NaN	NaN	NaN	NaN	NaN	NaN	-40.1545916370231	-9.09059140435836	NaN	NaN	NaN	-18.0317873018169	NaN	NaN	NaN	NaN	NaN	-14.8036128321735	-60.4448809824096	NaN	NaN	NaN	-55.408707162507	NaN	NaN	NaN	NaN	NaN
NaN	NaN	NaN	NaN	NaN	NaN	NaN	NaN	NaN	NaN	NaN	NaN	NaN	NaN	NaN	NaN	NaN	NaN	NaN	NaN	NaN	NaN	NaN	NaN	NaN	NaN	NaN	NaN	-40.1341452879581	-8.84558552651528	NaN	NaN	NaN	-17.7415799636856	NaN	NaN	NaN	NaN	NaN	-14.0825325583407	-60.6595240156904	NaN	NaN	NaN	-55.4940604732631	NaN	NaN	-35.836477994873	NaN	NaN
NaN	NaN	NaN	NaN	NaN	NaN	NaN	NaN	NaN	NaN	NaN	NaN	NaN	NaN	NaN	NaN	NaN	NaN	NaN	NaN	NaN	NaN	NaN	NaN	NaN	NaN	NaN	NaN	-40.1104898825527	-8.39299076904555	NaN	NaN	NaN	-17.5128058332495	NaN	NaN	NaN	NaN	NaN	-13.6981447536718	-60.6261994349943	NaN	NaN	NaN	-55.1482957808062	NaN	NaN	-36.3544563327088	NaN	NaN
NaN	NaN	NaN	NaN	NaN	NaN	NaN	NaN	NaN	NaN	NaN	NaN	NaN	NaN	NaN	NaN	NaN	NaN	NaN	NaN	NaN	NaN	NaN	NaN	NaN	NaN	NaN	NaN	-39.6621115041743	-8.33873426150122	NaN	NaN	NaN	-17.0857031038386	NaN	NaN	NaN	NaN	NaN	-13.4535192239673	-60.942373947515	NaN	NaN	NaN	-55.4130742731361	NaN	NaN	NaN	NaN	NaN
NaN	NaN	NaN	NaN	NaN	NaN	NaN	NaN	NaN	NaN	NaN	NaN	NaN	NaN	NaN	NaN	NaN	NaN	NaN	NaN	NaN	NaN	NaN	NaN	NaN	NaN	NaN	NaN	-39.7736944775124	-8.10080206652455	NaN	NaN	NaN	-16.7273951731441	NaN	NaN	NaN	NaN	NaN	-13.1299622396888	-61.7723465599401	NaN	NaN	NaN	-55.5681959906748	NaN	NaN	NaN	NaN	NaN
NaN	NaN	NaN	NaN	NaN	NaN	NaN	NaN	NaN	NaN	NaN	NaN	NaN	NaN	NaN	NaN	NaN	NaN	NaN	NaN	NaN	NaN	NaN	NaN	NaN	NaN	NaN	NaN	-39.7346924239963	-8.25052003566	NaN	NaN	NaN	-16.5240873471088	NaN	NaN	NaN	NaN	NaN	-12.4770267751268	-61.7816856179884	NaN	NaN	NaN	-55.3647694431025	NaN	NaN	NaN	NaN	NaN
NaN	NaN	NaN	NaN	NaN	NaN	NaN	NaN	NaN	NaN	NaN	NaN	NaN	NaN	NaN	NaN	NaN	NaN	NaN	NaN	NaN	NaN	NaN	NaN	NaN	NaN	NaN	NaN	-39.8821321182148	-8.10637072478218	NaN	NaN	NaN	-16.3838481509866	NaN	NaN	NaN	NaN	NaN	-12.2214860567718	-61.9047881479905	NaN	NaN	NaN	-55.2681332019119	NaN	NaN	NaN	NaN	NaN
NaN	NaN	NaN	NaN	NaN	NaN	NaN	NaN	NaN	NaN	NaN	NaN	NaN	NaN	NaN	NaN	NaN	NaN	NaN	NaN	NaN	NaN	NaN	NaN	NaN	NaN	NaN	NaN	-40.1024407425036	-7.99055869288378	NaN	NaN	NaN	-16.1036491888991	NaN	NaN	NaN	NaN	NaN	-11.8784202116253	-61.985132685277	NaN	NaN	NaN	-55.1278271927521	NaN	NaN	NaN	NaN	NaN
NaN	NaN	NaN	NaN	NaN	NaN	NaN	NaN	NaN	NaN	NaN	NaN	NaN	NaN	NaN	NaN	NaN	NaN	NaN	NaN	NaN	NaN	NaN	NaN	NaN	NaN	NaN	NaN	-39.7268769580192	-8.06991055329453	NaN	NaN	NaN	-15.9312076543018	NaN	NaN	NaN	NaN	NaN	-11.6394738675958	-62.5655660580535	NaN	NaN	NaN	-55.0452048337711	NaN	NaN	NaN	NaN	NaN
NaN	NaN	NaN	NaN	NaN	NaN	NaN	NaN	NaN	NaN	NaN	NaN	NaN	NaN	NaN	NaN	NaN	NaN	NaN	NaN	NaN	NaN	NaN	NaN	NaN	NaN	NaN	NaN	-40.1121744988838	-7.17214317368995	NaN	NaN	NaN	-15.5087394558954	NaN	NaN	NaN	NaN	NaN	-11.7681121654682	-62.8769724221194	NaN	NaN	NaN	-54.9780806675103	NaN	NaN	NaN	NaN	NaN
NaN	NaN	NaN	NaN	NaN	NaN	NaN	NaN	NaN	NaN	NaN	NaN	NaN	NaN	NaN	NaN	NaN	NaN	NaN	NaN	NaN	NaN	NaN	NaN	NaN	NaN	NaN	NaN	-40.3355260571889	-6.85270810455957	NaN	NaN	NaN	-15.1053688800023	NaN	NaN	NaN	NaN	NaN	NaN	-62.9491068862997	NaN	NaN	NaN	-54.8003333745483	NaN	NaN	NaN	NaN	NaN
NaN	NaN	NaN	NaN	NaN	NaN	NaN	NaN	NaN	NaN	NaN	NaN	NaN	NaN	NaN	NaN	NaN	NaN	NaN	NaN	NaN	NaN	NaN	NaN	NaN	NaN	NaN	NaN	-40.2794322529387	-6.67536213226805	NaN	NaN	NaN	-14.6444573586168	NaN	NaN	NaN	NaN	NaN	-11.3105549232037	-63.4891713991389	NaN	NaN	NaN	-55.2420242028818	NaN	NaN	NaN	NaN	NaN
NaN	NaN	NaN	NaN	NaN	NaN	NaN	NaN	NaN	NaN	NaN	NaN	NaN	NaN	NaN	NaN	NaN	NaN	NaN	NaN	NaN	NaN	NaN	NaN	NaN	NaN	NaN	NaN	-40.1546505255667	-7.11184241832862	NaN	NaN	NaN	-14.0714234101202	NaN	NaN	NaN	NaN	NaN	-10.8950363675958	-64.0667505774796	NaN	NaN	NaN	-55.3798280079788	NaN	NaN	NaN	NaN	NaN
NaN	NaN	NaN	NaN	NaN	NaN	NaN	NaN	NaN	NaN	NaN	NaN	NaN	NaN	NaN	NaN	NaN	NaN	NaN	NaN	NaN	NaN	NaN	NaN	NaN	NaN	NaN	NaN	-40.4785579385605	-6.20817474814363	NaN	NaN	NaN	-13.6262591417881	NaN	NaN	NaN	NaN	NaN	-10.706716350622	-64.9024244986981	NaN	NaN	NaN	-55.7154420781805	NaN	NaN	NaN	NaN	NaN
NaN	NaN	NaN	NaN	NaN	NaN	NaN	NaN	NaN	NaN	NaN	NaN	NaN	NaN	NaN	NaN	NaN	NaN	NaN	NaN	NaN	NaN	NaN	NaN	NaN	NaN	NaN	NaN	-40.7742018573012	-6.14919969928924	NaN	NaN	NaN	-13.3316070339696	NaN	NaN	NaN	NaN	NaN	-10.5017921137061	-65.6043009104374	NaN	NaN	NaN	-55.5728388863514	NaN	NaN	NaN	NaN	NaN
NaN	NaN	NaN	NaN	NaN	NaN	NaN	NaN	NaN	NaN	NaN	NaN	NaN	NaN	NaN	NaN	NaN	NaN	NaN	NaN	NaN	NaN	NaN	NaN	NaN	NaN	NaN	NaN	-40.6362042228395	-6.50351862807803	NaN	NaN	NaN	-13.1314453699167	NaN	NaN	NaN	NaN	NaN	-10.6880887744281	-65.6293226044618	NaN	NaN	NaN	-55.4444276783781	NaN	NaN	NaN	NaN	NaN
NaN	NaN	NaN	NaN	NaN	NaN	NaN	NaN	NaN	NaN	NaN	NaN	NaN	NaN	NaN	NaN	NaN	NaN	NaN	NaN	NaN	NaN	NaN	NaN	NaN	NaN	NaN	NaN	-40.6850958793825	-5.49826997578693	NaN	NaN	NaN	-12.8228610885673	NaN	NaN	NaN	NaN	NaN	-10.4177715775195	-65.8668640222233	NaN	NaN	NaN	-55.6675669858296	NaN	NaN	NaN	NaN	NaN
NaN	NaN	NaN	NaN	NaN	NaN	NaN	NaN	NaN	NaN	NaN	NaN	NaN	NaN	NaN	NaN	NaN	NaN	NaN	NaN	NaN	NaN	NaN	NaN	NaN	NaN	NaN	NaN	-40.7333960663702	-5.59878404728937	NaN	NaN	NaN	-12.742075469661	NaN	NaN	NaN	NaN	NaN	-10.1741620657503	-66.3147857128743	NaN	NaN	NaN	-55.4507619225385	NaN	NaN	NaN	NaN	NaN
NaN	NaN	NaN	NaN	NaN	NaN	NaN	NaN	NaN	NaN	NaN	NaN	NaN	NaN	NaN	NaN	NaN	NaN	NaN	NaN	NaN	NaN	NaN	NaN	NaN	NaN	NaN	NaN	-40.7622158986451	-6.10728771467057	NaN	NaN	NaN	-12.655467183732	NaN	NaN	NaN	NaN	NaN	-10.1047373406497	-66.4316607618978	NaN	NaN	NaN	-55.4350392126961	NaN	NaN	NaN	NaN	NaN
NaN	NaN	NaN	NaN	NaN	NaN	NaN	NaN	NaN	NaN	NaN	NaN	NaN	NaN	NaN	NaN	NaN	NaN	NaN	NaN	NaN	NaN	NaN	NaN	NaN	NaN	NaN	NaN	-40.8904719750747	-4.79698138404691	NaN	NaN	NaN	-12.6168877161469	NaN	NaN	NaN	NaN	NaN	-9.92722054647809	-66.4415730465928	NaN	NaN	NaN	-55.3917523591289	NaN	NaN	NaN	NaN	NaN
NaN	NaN	NaN	NaN	NaN	NaN	NaN	NaN	NaN	NaN	NaN	NaN	NaN	NaN	NaN	NaN	NaN	NaN	NaN	NaN	NaN	NaN	NaN	NaN	NaN	NaN	NaN	NaN	-41.1292098419487	-5.40119152912442	NaN	NaN	NaN	-12.7832683816778	NaN	NaN	NaN	NaN	NaN	-9.72335758852605	-66.3511582031872	NaN	NaN	NaN	-55.4747619225385	NaN	NaN	NaN	NaN	NaN
NaN	NaN	NaN	NaN	NaN	NaN	NaN	NaN	NaN	NaN	NaN	NaN	NaN	NaN	NaN	NaN	NaN	NaN	NaN	NaN	NaN	NaN	NaN	NaN	NaN	NaN	NaN	NaN	-41.3038909822531	-3.81977206027831	NaN	NaN	NaN	-15.6879128393511	NaN	NaN	NaN	NaN	NaN	-9.34417909147642	-67.0810838267818	NaN	NaN	NaN	-56.0615619225385	NaN	NaN	NaN	NaN	NaN
NaN	NaN	NaN	NaN	NaN	NaN	NaN	NaN	NaN	NaN	NaN	NaN	NaN	NaN	NaN	NaN	NaN	NaN	NaN	NaN	NaN	NaN	NaN	NaN	NaN	NaN	NaN	NaN	-41.7092421234012	-4.41117927691745	NaN	NaN	NaN	-15.2511809926954	NaN	NaN	NaN	NaN	NaN	-8.98767386759582	-68.5191665519688	NaN	NaN	NaN	-56.2952847664594	NaN	NaN	NaN	NaN	NaN
NaN	NaN	NaN	NaN	NaN	NaN	NaN	NaN	NaN	NaN	NaN	NaN	NaN	NaN	NaN	NaN	NaN	NaN	NaN	NaN	NaN	NaN	NaN	NaN	NaN	NaN	NaN	NaN	-41.7404259219485	NaN	NaN	NaN	NaN	NaN	NaN	NaN	NaN	NaN	NaN	-8.36412524374261	-69.2101800548984	NaN	NaN	NaN	-56.1377351709461	NaN	NaN	NaN	NaN	NaN
NaN	NaN	NaN	NaN	NaN	NaN	NaN	NaN	NaN	NaN	NaN	NaN	NaN	NaN	NaN	NaN	NaN	NaN	NaN	NaN	NaN	NaN	NaN	NaN	NaN	NaN	NaN	NaN	-41.6830126588501	NaN	NaN	NaN	NaN	-11.7755736727344	NaN	NaN	NaN	NaN	NaN	-7.8227620772028	-69.2091797894327	NaN	NaN	NaN	-56.1813750586846	NaN	NaN	NaN	NaN	NaN
NaN	NaN	NaN	NaN	NaN	NaN	NaN	NaN	NaN	NaN	NaN	NaN	NaN	NaN	NaN	NaN	NaN	NaN	NaN	NaN	NaN	NaN	NaN	NaN	NaN	NaN	NaN	NaN	-41.8019993975471	NaN	NaN	NaN	NaN	-14.5465391835521	NaN	NaN	NaN	NaN	NaN	-6.50557711529334	-69.6929874335161	NaN	NaN	NaN	-56.4407963510438	NaN	NaN	NaN	NaN	NaN
NaN	NaN	NaN	NaN	NaN	NaN	NaN	NaN	NaN	NaN	NaN	NaN	NaN	NaN	NaN	NaN	NaN	NaN	NaN	NaN	NaN	NaN	NaN	NaN	NaN	NaN	NaN	NaN	-41.8300827879581	NaN	NaN	NaN	NaN	-14.7618789682105	NaN	NaN	NaN	NaN	NaN	-6.33795315753665	-70.4893635911052	NaN	NaN	NaN	-56.2655800871553	NaN	NaN	NaN	NaN	NaN
NaN	NaN	NaN	NaN	NaN	NaN	NaN	NaN	NaN	NaN	NaN	NaN	NaN	NaN	NaN	NaN	NaN	NaN	NaN	NaN	NaN	NaN	NaN	NaN	NaN	NaN	NaN	NaN	-42.1580875956504	NaN	NaN	NaN	NaN	-14.673542239888	NaN	NaN	NaN	NaN	NaN	-5.27361672473867	-71.189718500729	NaN	NaN	NaN	-56.6170493684259	NaN	NaN	NaN	NaN	NaN
NaN	NaN	NaN	NaN	NaN	NaN	NaN	NaN	NaN	NaN	NaN	NaN	NaN	NaN	NaN	NaN	NaN	NaN	NaN	NaN	NaN	NaN	NaN	NaN	NaN	NaN	NaN	NaN	-42.5384694506375	NaN	NaN	NaN	NaN	NaN	NaN	NaN	NaN	NaN	NaN	-4.99832953769891	-71.7321397699172	NaN	NaN	NaN	-56.5210070656638	NaN	NaN	NaN	NaN	NaN
NaN	NaN	NaN	NaN	NaN	NaN	NaN	NaN	NaN	NaN	NaN	NaN	NaN	NaN	NaN	NaN	NaN	NaN	NaN	NaN	NaN	NaN	NaN	NaN	NaN	NaN	NaN	NaN	-42.7440459648269	NaN	NaN	NaN	NaN	NaN	NaN	NaN	NaN	NaN	NaN	-4.65668229961855	-72.523934362289	NaN	NaN	NaN	-56.2609286719182	NaN	NaN	NaN	NaN	NaN
NaN	NaN	NaN	NaN	NaN	NaN	NaN	NaN	NaN	NaN	NaN	NaN	NaN	NaN	NaN	NaN	NaN	NaN	NaN	NaN	NaN	NaN	NaN	NaN	NaN	NaN	NaN	NaN	-43.3976469536153	NaN	NaN	NaN	NaN	NaN	NaN	NaN	NaN	NaN	NaN	-4.92809450334361	-73.0966925290952	NaN	NaN	NaN	-56.6944969200422	NaN	NaN	NaN	NaN	NaN
NaN	NaN	NaN	NaN	NaN	NaN	NaN	NaN	NaN	NaN	NaN	NaN	NaN	NaN	NaN	NaN	NaN	NaN	NaN	NaN	NaN	NaN	NaN	NaN	NaN	NaN	NaN	NaN	-43.998814206877	NaN	NaN	NaN	NaN	NaN	NaN	NaN	NaN	NaN	NaN	-5.17736056710321	-73.209504736286	NaN	NaN	NaN	-57.2086817953525	NaN	NaN	NaN	NaN	NaN
NaN	NaN	NaN	NaN	NaN	NaN	NaN	NaN	NaN	NaN	NaN	NaN	NaN	NaN	NaN	NaN	NaN	NaN	NaN	NaN	NaN	NaN	NaN	NaN	NaN	NaN	NaN	NaN	-44.4208623209252	NaN	NaN	NaN	NaN	NaN	NaN	NaN	NaN	NaN	NaN	-5.06308804082416	-73.5947808421571	NaN	NaN	NaN	-57.8264810714747	NaN	NaN	NaN	NaN	NaN
NaN	NaN	NaN	NaN	NaN	NaN	NaN	NaN	NaN	NaN	NaN	NaN	NaN	NaN	NaN	NaN	NaN	NaN	NaN	NaN	NaN	NaN	NaN	NaN	NaN	NaN	NaN	NaN	-44.4709689721686	NaN	NaN	NaN	NaN	NaN	NaN	NaN	NaN	NaN	NaN	-5.69547919619262	-74.3551081336462	NaN	NaN	NaN	-57.360240420832	NaN	NaN	NaN	NaN	NaN
NaN	NaN	NaN	NaN	NaN	NaN	NaN	NaN	NaN	NaN	NaN	NaN	NaN	NaN	NaN	NaN	NaN	NaN	NaN	NaN	NaN	NaN	NaN	NaN	NaN	NaN	NaN	NaN	-44.6164091042389	NaN	NaN	NaN	NaN	NaN	NaN	NaN	NaN	NaN	NaN	-5.01038333261639	-74.2737709073914	NaN	NaN	NaN	-57.7731890291973	NaN	NaN	NaN	NaN	NaN
NaN	NaN	NaN	NaN	NaN	NaN	NaN	NaN	NaN	NaN	NaN	NaN	NaN	NaN	NaN	NaN	NaN	NaN	NaN	NaN	NaN	NaN	NaN	NaN	NaN	NaN	NaN	NaN	-45.0495161273214	NaN	NaN	NaN	NaN	NaN	NaN	NaN	NaN	NaN	NaN	-4.98238401118081	-74.5612982107214	NaN	NaN	NaN	-58.2425431380081	NaN	NaN	NaN	NaN	NaN
NaN	NaN	NaN	NaN	NaN	NaN	NaN	NaN	NaN	NaN	NaN	NaN	NaN	NaN	NaN	NaN	NaN	NaN	NaN	NaN	NaN	NaN	NaN	NaN	NaN	NaN	NaN	NaN	-45.6594962160324	NaN	NaN	NaN	NaN	NaN	NaN	NaN	NaN	NaN	NaN	-4.91847656180327	-74.8610008001211	NaN	NaN	NaN	-58.2022984486286	NaN	NaN	NaN	NaN	NaN
NaN	NaN	NaN	NaN	NaN	NaN	NaN	NaN	NaN	NaN	NaN	NaN	NaN	NaN	NaN	NaN	NaN	NaN	NaN	NaN	NaN	NaN	NaN	NaN	NaN	NaN	NaN	NaN	-45.983762271331	NaN	NaN	NaN	NaN	NaN	NaN	NaN	NaN	NaN	NaN	-4.74674719464577	-75.2335114103524	NaN	NaN	NaN	-59.186039971319	NaN	NaN	NaN	NaN	NaN
NaN	NaN	NaN	NaN	NaN	NaN	NaN	NaN	NaN	NaN	NaN	NaN	NaN	NaN	NaN	NaN	NaN	NaN	NaN	NaN	NaN	NaN	NaN	NaN	NaN	NaN	NaN	NaN	-46.751090036317	NaN	NaN	NaN	NaN	NaN	NaN	NaN	NaN	NaN	NaN	-5.00646076143592	-76.1502694904123	NaN	NaN	NaN	-60.0625829751701	NaN	NaN	NaN	NaN	NaN
NaN	NaN	NaN	NaN	NaN	NaN	NaN	NaN	NaN	NaN	NaN	NaN	NaN	NaN	NaN	NaN	NaN	NaN	NaN	NaN	NaN	NaN	NaN	NaN	NaN	NaN	NaN	NaN	-47.2707239732171	NaN	NaN	NaN	NaN	NaN	NaN	NaN	NaN	NaN	NaN	-5.008744747957	-76.108533297524	NaN	NaN	NaN	-60.5694372629318	NaN	NaN	NaN	NaN	NaN
NaN	NaN	NaN	NaN	NaN	NaN	NaN	NaN	NaN	NaN	NaN	NaN	NaN	NaN	NaN	NaN	NaN	NaN	NaN	NaN	NaN	NaN	NaN	NaN	NaN	NaN	NaN	NaN	-47.1103343123484	NaN	NaN	NaN	NaN	NaN	NaN	NaN	NaN	NaN	NaN	-4.8454861526081	-76.2673795571885	NaN	NaN	NaN	-60.5410419225385	NaN	NaN	NaN	NaN	NaN
NaN	NaN	NaN	NaN	NaN	NaN	NaN	NaN	NaN	NaN	NaN	NaN	NaN	NaN	NaN	NaN	NaN	NaN	NaN	NaN	NaN	NaN	NaN	NaN	NaN	NaN	NaN	NaN	-47.0664344183929	NaN	NaN	NaN	NaN	NaN	NaN	NaN	NaN	NaN	NaN	-4.98396897522791	-76.6119019290791	NaN	NaN	NaN	-61.0782271399298	NaN	NaN	NaN	NaN	NaN
NaN	NaN	NaN	NaN	NaN	NaN	NaN	NaN	NaN	NaN	NaN	NaN	NaN	NaN	NaN	NaN	NaN	NaN	NaN	NaN	NaN	NaN	NaN	NaN	NaN	NaN	NaN	NaN	-47.5777845868511	NaN	NaN	NaN	NaN	NaN	NaN	NaN	NaN	NaN	NaN	-5.36930281496424	-76.2679035359255	NaN	NaN	NaN	-60.764551548594	NaN	NaN	NaN	NaN	NaN
NaN	NaN	NaN	NaN	NaN	NaN	NaN	NaN	NaN	NaN	NaN	NaN	NaN	NaN	NaN	NaN	NaN	NaN	NaN	NaN	NaN	NaN	NaN	NaN	NaN	NaN	NaN	NaN	-48.1293238593867	NaN	NaN	NaN	NaN	NaN	NaN	NaN	NaN	NaN	NaN	-4.92160152717028	-76.3045024585043	NaN	NaN	NaN	-61.3794930997701	NaN	NaN	NaN	NaN	NaN
NaN	NaN	NaN	NaN	NaN	NaN	NaN	NaN	NaN	NaN	NaN	NaN	NaN	NaN	NaN	NaN	NaN	NaN	NaN	NaN	NaN	NaN	NaN	NaN	NaN	NaN	NaN	NaN	-48.9374107064603	NaN	NaN	NaN	NaN	NaN	NaN	NaN	NaN	NaN	NaN	-4.53789608981804	-76.3399773088828	NaN	NaN	NaN	-61.4757485060018	NaN	NaN	NaN	NaN	NaN
NaN	NaN	NaN	NaN	NaN	NaN	NaN	NaN	NaN	NaN	NaN	NaN	NaN	NaN	NaN	NaN	NaN	NaN	NaN	NaN	NaN	NaN	NaN	NaN	NaN	NaN	NaN	NaN	-48.7576960847709	NaN	NaN	NaN	NaN	NaN	NaN	NaN	NaN	NaN	NaN	-4.6765704859533	-76.0206559772088	NaN	NaN	NaN	-62.0516488790602	NaN	NaN	NaN	NaN	NaN
NaN	NaN	NaN	NaN	NaN	NaN	NaN	NaN	NaN	NaN	NaN	NaN	NaN	NaN	NaN	NaN	NaN	NaN	NaN	NaN	NaN	NaN	NaN	NaN	NaN	NaN	NaN	NaN	-48.9969565124479	NaN	NaN	NaN	NaN	NaN	NaN	NaN	NaN	NaN	NaN	-4.51104643220815	-76.3909445568854	NaN	NaN	NaN	-62.0632101153096	NaN	NaN	NaN	NaN	NaN
NaN	NaN	NaN	NaN	NaN	NaN	NaN	NaN	NaN	NaN	NaN	NaN	NaN	NaN	NaN	NaN	NaN	NaN	NaN	NaN	NaN	NaN	NaN	NaN	NaN	NaN	NaN	NaN	-48.9112799033427	NaN	NaN	NaN	NaN	NaN	NaN	NaN	NaN	NaN	NaN	-4.49477565787714	NaN	NaN	NaN	NaN	-62.5011223968468	NaN	NaN	NaN	NaN	NaN
NaN	NaN	NaN	NaN	NaN	NaN	NaN	NaN	NaN	NaN	NaN	NaN	NaN	NaN	NaN	NaN	NaN	NaN	NaN	NaN	NaN	NaN	NaN	NaN	NaN	NaN	NaN	NaN	-49.1788166362727	NaN	NaN	NaN	NaN	NaN	NaN	NaN	NaN	NaN	NaN	-4.24914090238323	-77.9141563670894	NaN	NaN	NaN	-61.477623461	NaN	NaN	NaN	NaN	NaN
NaN	NaN	NaN	NaN	NaN	NaN	NaN	NaN	NaN	NaN	NaN	NaN	NaN	NaN	NaN	NaN	NaN	NaN	NaN	NaN	NaN	NaN	NaN	NaN	NaN	NaN	NaN	NaN	-49.2233375356168	NaN	NaN	NaN	NaN	NaN	NaN	NaN	NaN	NaN	NaN	-4.11581429312773	-77.1252089100997	NaN	NaN	NaN	NaN	NaN	NaN	NaN	NaN	NaN
NaN	NaN	NaN	NaN	NaN	NaN	NaN	NaN	NaN	NaN	NaN	NaN	NaN	NaN	NaN	NaN	NaN	NaN	NaN	NaN	NaN	NaN	NaN	NaN	NaN	NaN	NaN	NaN	-49.2004667165295	NaN	NaN	NaN	NaN	NaN	NaN	NaN	NaN	NaN	NaN	-4.11984516600129	-76.8906072208743	NaN	NaN	NaN	NaN	NaN	NaN	NaN	NaN	NaN
NaN	NaN	NaN	NaN	NaN	NaN	NaN	NaN	NaN	NaN	NaN	NaN	NaN	NaN	NaN	NaN	NaN	NaN	NaN	NaN	NaN	NaN	NaN	NaN	NaN	NaN	NaN	NaN	-49.9986241509319	NaN	NaN	NaN	NaN	NaN	NaN	NaN	NaN	NaN	NaN	-4.05323419817433	-76.5728959724041	NaN	NaN	NaN	NaN	NaN	NaN	NaN	NaN	NaN
NaN	NaN	NaN	NaN	NaN	NaN	NaN	NaN	NaN	NaN	NaN	NaN	NaN	NaN	NaN	NaN	NaN	NaN	NaN	NaN	NaN	NaN	NaN	NaN	NaN	NaN	NaN	NaN	-49.9527061805451	NaN	NaN	NaN	NaN	NaN	NaN	NaN	NaN	NaN	NaN	-3.88271771669368	-76.8679798057909	NaN	NaN	NaN	NaN	NaN	NaN	NaN	NaN	NaN
[truncated: 74 more columns]
