# Supplementary material for: Notch-dependent and -independent transcription are modulated by tissue movements at gastrulation
Source: eLife. 2022 May 18;11:e73656. doi: 10.7554/eLife.73656 (PMC9183233; doi:10.7554/eLife.73656)
Supplement: Source data 1. [file elife-73656-data1.zip › numerical data/2S1C_m5m8peve Fog:+_MSE_sorted-Gast_YMov_normF-Y.txt]

NaN	NaN	NaN	NaN	NaN	NaN	NaN	NaN	NaN	NaN	NaN	NaN	NaN	NaN	NaN	NaN	NaN	NaN	NaN	NaN	NaN	NaN	NaN	NaN	NaN	NaN	NaN	NaN	NaN	NaN	NaN	NaN	NaN	NaN	NaN	NaN	NaN	NaN	NaN	NaN	NaN	NaN	NaN	NaN	NaN	NaN	NaN	NaN	NaN	NaN
NaN	NaN	NaN	NaN	NaN	NaN	NaN	NaN	NaN	NaN	NaN	NaN	NaN	NaN	NaN	NaN	NaN	NaN	NaN	NaN	NaN	NaN	NaN	NaN	NaN	NaN	NaN	NaN	NaN	NaN	NaN	NaN	NaN	NaN	NaN	NaN	NaN	NaN	NaN	NaN	NaN	NaN	NaN	NaN	NaN	NaN	NaN	NaN	NaN	NaN
NaN	NaN	NaN	NaN	NaN	NaN	NaN	NaN	NaN	NaN	NaN	NaN	NaN	NaN	NaN	NaN	NaN	NaN	NaN	NaN	NaN	NaN	NaN	NaN	NaN	NaN	NaN	NaN	NaN	NaN	NaN	NaN	NaN	NaN	NaN	NaN	NaN	NaN	NaN	NaN	NaN	NaN	NaN	NaN	NaN	NaN	NaN	NaN	NaN	NaN
NaN	NaN	NaN	NaN	NaN	NaN	NaN	NaN	NaN	NaN	NaN	NaN	NaN	NaN	NaN	NaN	NaN	NaN	NaN	NaN	NaN	NaN	NaN	NaN	NaN	NaN	NaN	NaN	NaN	NaN	NaN	NaN	NaN	NaN	NaN	NaN	NaN	NaN	NaN	NaN	NaN	NaN	NaN	NaN	NaN	NaN	NaN	NaN	NaN	NaN
NaN	NaN	NaN	NaN	NaN	NaN	NaN	NaN	NaN	NaN	NaN	NaN	NaN	NaN	NaN	NaN	NaN	NaN	NaN	NaN	NaN	NaN	NaN	NaN	NaN	NaN	NaN	NaN	NaN	NaN	NaN	NaN	NaN	NaN	NaN	NaN	NaN	NaN	NaN	NaN	NaN	NaN	NaN	NaN	NaN	NaN	NaN	NaN	NaN	NaN
NaN	NaN	NaN	NaN	NaN	NaN	NaN	NaN	NaN	NaN	NaN	NaN	NaN	NaN	NaN	NaN	NaN	NaN	NaN	NaN	NaN	NaN	NaN	NaN	NaN	NaN	NaN	NaN	NaN	NaN	NaN	NaN	NaN	NaN	NaN	NaN	NaN	NaN	NaN	NaN	NaN	NaN	NaN	NaN	NaN	NaN	NaN	NaN	NaN	NaN
NaN	NaN	NaN	NaN	NaN	NaN	NaN	NaN	NaN	NaN	NaN	NaN	NaN	NaN	NaN	NaN	NaN	NaN	NaN	NaN	NaN	NaN	NaN	NaN	NaN	NaN	NaN	NaN	NaN	NaN	NaN	NaN	NaN	NaN	NaN	NaN	NaN	NaN	NaN	NaN	NaN	NaN	NaN	NaN	NaN	NaN	NaN	NaN	NaN	NaN
NaN	NaN	NaN	NaN	NaN	NaN	NaN	NaN	NaN	NaN	NaN	NaN	NaN	NaN	NaN	NaN	NaN	NaN	NaN	NaN	NaN	NaN	NaN	NaN	NaN	NaN	NaN	NaN	NaN	NaN	NaN	NaN	NaN	NaN	NaN	NaN	NaN	NaN	NaN	NaN	NaN	NaN	NaN	NaN	NaN	NaN	NaN	NaN	NaN	NaN
NaN	NaN	NaN	NaN	NaN	NaN	NaN	NaN	NaN	NaN	NaN	NaN	NaN	NaN	NaN	NaN	NaN	NaN	NaN	NaN	NaN	NaN	NaN	NaN	NaN	NaN	NaN	NaN	NaN	NaN	NaN	NaN	NaN	NaN	NaN	NaN	NaN	NaN	NaN	NaN	NaN	NaN	NaN	NaN	NaN	NaN	NaN	NaN	NaN	NaN
NaN	NaN	NaN	NaN	NaN	NaN	NaN	NaN	NaN	NaN	NaN	NaN	NaN	NaN	NaN	NaN	NaN	NaN	NaN	NaN	NaN	NaN	NaN	NaN	NaN	NaN	NaN	NaN	NaN	NaN	NaN	NaN	NaN	NaN	NaN	NaN	NaN	NaN	NaN	NaN	NaN	NaN	NaN	NaN	NaN	NaN	NaN	NaN	NaN	NaN
NaN	NaN	NaN	NaN	NaN	NaN	NaN	NaN	NaN	NaN	NaN	NaN	NaN	NaN	NaN	NaN	NaN	NaN	NaN	NaN	NaN	NaN	NaN	NaN	NaN	NaN	NaN	NaN	NaN	NaN	NaN	NaN	NaN	NaN	NaN	NaN	NaN	NaN	NaN	NaN	NaN	NaN	NaN	NaN	NaN	NaN	NaN	NaN	NaN	NaN
NaN	NaN	NaN	NaN	NaN	NaN	NaN	NaN	NaN	NaN	NaN	NaN	NaN	NaN	NaN	NaN	NaN	NaN	NaN	NaN	NaN	NaN	NaN	NaN	NaN	NaN	NaN	NaN	NaN	NaN	NaN	NaN	NaN	NaN	NaN	NaN	NaN	NaN	NaN	NaN	NaN	NaN	NaN	NaN	NaN	NaN	NaN	NaN	NaN	NaN
NaN	NaN	NaN	NaN	NaN	NaN	NaN	NaN	NaN	NaN	NaN	NaN	NaN	NaN	NaN	NaN	NaN	NaN	NaN	NaN	NaN	NaN	NaN	NaN	NaN	NaN	NaN	NaN	NaN	NaN	NaN	NaN	NaN	NaN	NaN	NaN	NaN	NaN	NaN	NaN	NaN	NaN	NaN	NaN	NaN	NaN	NaN	NaN	NaN	NaN
NaN	NaN	NaN	NaN	NaN	NaN	NaN	NaN	NaN	NaN	NaN	NaN	NaN	NaN	NaN	NaN	NaN	NaN	NaN	NaN	NaN	NaN	NaN	NaN	NaN	NaN	NaN	NaN	NaN	NaN	NaN	NaN	NaN	NaN	NaN	NaN	NaN	NaN	NaN	NaN	NaN	NaN	NaN	NaN	NaN	NaN	NaN	NaN	NaN	NaN
NaN	NaN	NaN	NaN	NaN	NaN	NaN	NaN	NaN	NaN	NaN	NaN	NaN	NaN	NaN	NaN	NaN	NaN	NaN	NaN	NaN	NaN	NaN	NaN	NaN	NaN	NaN	NaN	NaN	NaN	NaN	NaN	NaN	NaN	NaN	NaN	NaN	NaN	NaN	NaN	NaN	NaN	NaN	NaN	NaN	NaN	NaN	NaN	NaN	NaN
NaN	NaN	NaN	NaN	NaN	NaN	NaN	NaN	NaN	NaN	NaN	NaN	NaN	NaN	NaN	NaN	NaN	NaN	NaN	NaN	NaN	NaN	NaN	NaN	NaN	NaN	NaN	NaN	NaN	NaN	NaN	NaN	NaN	NaN	NaN	NaN	NaN	NaN	NaN	NaN	NaN	NaN	NaN	NaN	NaN	NaN	NaN	NaN	NaN	NaN
NaN	NaN	NaN	NaN	NaN	NaN	NaN	NaN	NaN	NaN	NaN	NaN	NaN	NaN	NaN	NaN	NaN	NaN	NaN	NaN	NaN	NaN	NaN	NaN	NaN	NaN	NaN	NaN	NaN	NaN	NaN	NaN	NaN	NaN	NaN	NaN	NaN	NaN	NaN	NaN	NaN	NaN	NaN	NaN	NaN	NaN	NaN	NaN	NaN	NaN
NaN	NaN	NaN	NaN	NaN	NaN	NaN	NaN	NaN	NaN	NaN	NaN	NaN	NaN	NaN	NaN	NaN	NaN	NaN	NaN	NaN	NaN	NaN	NaN	NaN	NaN	NaN	NaN	NaN	NaN	NaN	NaN	NaN	NaN	NaN	NaN	NaN	NaN	NaN	NaN	NaN	NaN	NaN	NaN	NaN	NaN	NaN	NaN	NaN	NaN
NaN	NaN	NaN	NaN	NaN	NaN	NaN	NaN	NaN	NaN	NaN	NaN	NaN	NaN	NaN	NaN	NaN	NaN	NaN	NaN	NaN	NaN	NaN	NaN	NaN	NaN	NaN	NaN	NaN	NaN	NaN	NaN	NaN	NaN	NaN	NaN	NaN	NaN	NaN	NaN	NaN	NaN	NaN	NaN	NaN	NaN	NaN	NaN	NaN	NaN
NaN	NaN	NaN	NaN	NaN	NaN	NaN	NaN	NaN	NaN	NaN	NaN	NaN	NaN	NaN	NaN	NaN	NaN	NaN	NaN	NaN	NaN	NaN	NaN	NaN	NaN	NaN	NaN	NaN	NaN	NaN	NaN	NaN	NaN	NaN	NaN	NaN	NaN	NaN	NaN	NaN	NaN	NaN	NaN	NaN	NaN	NaN	NaN	NaN	NaN
NaN	NaN	NaN	NaN	NaN	NaN	NaN	NaN	NaN	NaN	NaN	NaN	NaN	NaN	NaN	NaN	NaN	NaN	NaN	NaN	NaN	NaN	NaN	NaN	NaN	NaN	NaN	NaN	NaN	NaN	NaN	NaN	NaN	NaN	NaN	NaN	NaN	NaN	NaN	NaN	NaN	NaN	NaN	NaN	NaN	NaN	NaN	NaN	NaN	NaN
NaN	NaN	NaN	NaN	NaN	NaN	NaN	NaN	NaN	NaN	NaN	NaN	NaN	NaN	NaN	NaN	NaN	NaN	NaN	NaN	NaN	NaN	NaN	NaN	NaN	NaN	NaN	NaN	NaN	NaN	NaN	NaN	NaN	NaN	NaN	NaN	NaN	NaN	NaN	NaN	NaN	NaN	NaN	NaN	NaN	NaN	NaN	NaN	NaN	NaN
NaN	NaN	NaN	NaN	NaN	NaN	NaN	NaN	NaN	NaN	NaN	NaN	NaN	NaN	NaN	NaN	NaN	NaN	NaN	NaN	NaN	NaN	NaN	NaN	NaN	NaN	NaN	NaN	NaN	NaN	NaN	NaN	NaN	NaN	NaN	NaN	NaN	NaN	NaN	NaN	NaN	NaN	NaN	NaN	NaN	NaN	NaN	NaN	NaN	NaN
NaN	NaN	NaN	NaN	NaN	NaN	NaN	NaN	NaN	NaN	NaN	NaN	NaN	NaN	NaN	NaN	NaN	NaN	NaN	NaN	NaN	NaN	NaN	NaN	NaN	NaN	NaN	NaN	NaN	NaN	NaN	NaN	NaN	NaN	NaN	NaN	NaN	NaN	NaN	NaN	NaN	NaN	NaN	NaN	NaN	NaN	NaN	NaN	NaN	NaN
NaN	NaN	NaN	NaN	NaN	NaN	NaN	NaN	NaN	NaN	NaN	NaN	NaN	NaN	NaN	NaN	NaN	NaN	NaN	NaN	NaN	NaN	NaN	NaN	NaN	NaN	NaN	NaN	NaN	NaN	NaN	NaN	NaN	NaN	NaN	NaN	NaN	NaN	NaN	NaN	NaN	NaN	NaN	NaN	NaN	NaN	NaN	NaN	NaN	NaN
NaN	NaN	NaN	NaN	NaN	NaN	NaN	NaN	NaN	NaN	NaN	NaN	NaN	NaN	NaN	NaN	NaN	NaN	NaN	NaN	NaN	NaN	NaN	NaN	NaN	NaN	NaN	NaN	NaN	NaN	NaN	NaN	NaN	NaN	NaN	NaN	NaN	NaN	NaN	NaN	NaN	NaN	NaN	NaN	NaN	NaN	NaN	NaN	NaN	NaN
NaN	NaN	NaN	NaN	NaN	NaN	NaN	NaN	NaN	NaN	NaN	NaN	NaN	NaN	NaN	NaN	NaN	NaN	NaN	NaN	NaN	NaN	NaN	NaN	NaN	NaN	NaN	NaN	NaN	NaN	NaN	NaN	NaN	NaN	NaN	NaN	NaN	NaN	NaN	NaN	NaN	NaN	NaN	NaN	NaN	NaN	NaN	NaN	NaN	NaN
NaN	NaN	NaN	NaN	NaN	NaN	NaN	NaN	NaN	NaN	NaN	NaN	NaN	NaN	NaN	NaN	NaN	NaN	NaN	NaN	NaN	NaN	NaN	NaN	NaN	NaN	NaN	NaN	NaN	NaN	NaN	NaN	NaN	NaN	NaN	NaN	NaN	NaN	NaN	NaN	NaN	NaN	NaN	NaN	NaN	NaN	NaN	NaN	NaN	NaN
NaN	NaN	NaN	NaN	NaN	NaN	NaN	NaN	NaN	NaN	NaN	NaN	NaN	NaN	NaN	NaN	NaN	NaN	NaN	NaN	NaN	NaN	NaN	NaN	NaN	NaN	NaN	NaN	NaN	NaN	NaN	NaN	NaN	NaN	NaN	NaN	NaN	NaN	NaN	NaN	NaN	NaN	NaN	NaN	NaN	NaN	NaN	NaN	NaN	NaN
NaN	NaN	NaN	NaN	NaN	NaN	NaN	NaN	NaN	NaN	NaN	NaN	NaN	NaN	NaN	NaN	NaN	NaN	NaN	NaN	NaN	NaN	NaN	NaN	NaN	NaN	NaN	NaN	NaN	NaN	NaN	NaN	NaN	NaN	NaN	NaN	NaN	NaN	NaN	NaN	NaN	NaN	NaN	NaN	NaN	NaN	NaN	NaN	NaN	NaN
NaN	NaN	NaN	NaN	NaN	NaN	NaN	NaN	NaN	NaN	NaN	NaN	NaN	NaN	NaN	NaN	NaN	NaN	NaN	NaN	NaN	NaN	NaN	NaN	NaN	NaN	NaN	NaN	NaN	NaN	NaN	NaN	NaN	NaN	NaN	NaN	NaN	NaN	NaN	NaN	NaN	NaN	NaN	NaN	NaN	NaN	NaN	NaN	NaN	NaN
NaN	NaN	NaN	NaN	NaN	NaN	NaN	NaN	NaN	NaN	NaN	NaN	NaN	NaN	NaN	NaN	NaN	NaN	NaN	NaN	NaN	NaN	NaN	NaN	NaN	NaN	NaN	NaN	NaN	NaN	NaN	NaN	NaN	NaN	NaN	NaN	NaN	NaN	NaN	NaN	NaN	NaN	NaN	NaN	NaN	NaN	NaN	NaN	NaN	NaN
NaN	NaN	NaN	NaN	NaN	NaN	NaN	NaN	NaN	NaN	NaN	NaN	NaN	NaN	NaN	NaN	NaN	NaN	NaN	NaN	NaN	NaN	NaN	NaN	NaN	NaN	NaN	NaN	NaN	NaN	NaN	NaN	NaN	NaN	NaN	NaN	NaN	NaN	NaN	NaN	NaN	NaN	NaN	NaN	NaN	NaN	NaN	NaN	NaN	NaN
NaN	NaN	NaN	NaN	NaN	NaN	NaN	NaN	NaN	NaN	NaN	NaN	NaN	NaN	NaN	NaN	NaN	NaN	NaN	NaN	NaN	NaN	NaN	NaN	NaN	NaN	NaN	NaN	NaN	NaN	NaN	NaN	NaN	NaN	NaN	NaN	NaN	NaN	NaN	NaN	NaN	NaN	NaN	NaN	NaN	NaN	NaN	NaN	NaN	NaN
NaN	NaN	NaN	NaN	NaN	NaN	NaN	NaN	NaN	NaN	NaN	NaN	NaN	NaN	NaN	NaN	NaN	NaN	NaN	NaN	NaN	NaN	NaN	NaN	NaN	NaN	NaN	NaN	NaN	NaN	NaN	NaN	NaN	NaN	NaN	NaN	NaN	NaN	NaN	NaN	NaN	NaN	NaN	NaN	NaN	NaN	NaN	NaN	NaN	NaN
NaN	NaN	NaN	NaN	NaN	NaN	NaN	NaN	NaN	NaN	NaN	NaN	NaN	NaN	NaN	NaN	NaN	NaN	NaN	NaN	NaN	NaN	NaN	NaN	NaN	NaN	NaN	NaN	NaN	NaN	NaN	NaN	NaN	NaN	NaN	NaN	NaN	NaN	NaN	NaN	NaN	NaN	NaN	NaN	NaN	NaN	NaN	NaN	NaN	NaN
NaN	NaN	NaN	NaN	NaN	NaN	NaN	NaN	NaN	NaN	NaN	NaN	NaN	NaN	NaN	NaN	NaN	NaN	NaN	NaN	NaN	NaN	NaN	NaN	NaN	NaN	NaN	NaN	NaN	NaN	NaN	NaN	NaN	NaN	NaN	NaN	NaN	NaN	NaN	NaN	NaN	NaN	NaN	NaN	NaN	NaN	NaN	NaN	NaN	NaN
NaN	NaN	NaN	NaN	NaN	NaN	NaN	NaN	NaN	NaN	NaN	NaN	NaN	NaN	NaN	NaN	NaN	NaN	NaN	NaN	NaN	NaN	NaN	NaN	NaN	NaN	NaN	NaN	NaN	NaN	NaN	NaN	NaN	NaN	NaN	NaN	NaN	NaN	NaN	NaN	NaN	NaN	NaN	NaN	NaN	NaN	NaN	NaN	NaN	NaN
NaN	NaN	NaN	NaN	NaN	NaN	NaN	NaN	NaN	NaN	NaN	NaN	NaN	NaN	NaN	NaN	NaN	NaN	NaN	NaN	NaN	NaN	NaN	NaN	NaN	NaN	NaN	NaN	NaN	NaN	NaN	NaN	NaN	NaN	NaN	NaN	NaN	NaN	NaN	NaN	NaN	NaN	NaN	NaN	NaN	NaN	NaN	NaN	NaN	NaN
NaN	NaN	NaN	NaN	NaN	NaN	NaN	NaN	NaN	NaN	NaN	NaN	NaN	NaN	NaN	NaN	NaN	NaN	NaN	NaN	NaN	NaN	NaN	NaN	NaN	NaN	NaN	NaN	NaN	NaN	NaN	NaN	NaN	NaN	NaN	NaN	NaN	NaN	NaN	NaN	NaN	NaN	NaN	NaN	NaN	NaN	NaN	NaN	NaN	NaN
NaN	NaN	NaN	NaN	NaN	NaN	NaN	NaN	NaN	NaN	NaN	NaN	NaN	NaN	NaN	NaN	NaN	NaN	NaN	NaN	NaN	NaN	NaN	NaN	NaN	NaN	NaN	NaN	NaN	NaN	NaN	NaN	NaN	NaN	NaN	NaN	NaN	NaN	NaN	NaN	NaN	NaN	NaN	NaN	NaN	NaN	NaN	NaN	NaN	NaN
NaN	NaN	NaN	NaN	NaN	NaN	NaN	NaN	NaN	NaN	NaN	NaN	NaN	NaN	NaN	NaN	NaN	NaN	NaN	NaN	NaN	NaN	NaN	NaN	NaN	NaN	NaN	NaN	NaN	NaN	NaN	NaN	NaN	NaN	NaN	NaN	NaN	NaN	NaN	NaN	NaN	NaN	NaN	NaN	NaN	NaN	NaN	NaN	NaN	NaN
NaN	NaN	NaN	NaN	NaN	NaN	NaN	NaN	NaN	NaN	NaN	NaN	NaN	NaN	NaN	NaN	NaN	NaN	NaN	NaN	NaN	NaN	NaN	NaN	NaN	NaN	NaN	NaN	NaN	NaN	NaN	NaN	NaN	NaN	NaN	NaN	NaN	NaN	NaN	NaN	NaN	NaN	NaN	NaN	NaN	NaN	NaN	NaN	NaN	NaN
NaN	NaN	NaN	NaN	NaN	NaN	NaN	NaN	NaN	NaN	NaN	NaN	NaN	NaN	NaN	NaN	NaN	NaN	NaN	NaN	NaN	NaN	NaN	NaN	NaN	NaN	NaN	NaN	NaN	NaN	NaN	NaN	NaN	NaN	NaN	NaN	NaN	NaN	NaN	NaN	NaN	NaN	NaN	NaN	NaN	NaN	NaN	NaN	NaN	NaN
NaN	NaN	NaN	NaN	NaN	NaN	NaN	NaN	NaN	NaN	NaN	NaN	NaN	NaN	NaN	NaN	NaN	NaN	NaN	NaN	NaN	NaN	NaN	NaN	NaN	NaN	NaN	NaN	NaN	NaN	NaN	NaN	NaN	NaN	NaN	NaN	NaN	NaN	NaN	NaN	NaN	NaN	NaN	NaN	NaN	NaN	NaN	NaN	NaN	NaN
NaN	NaN	NaN	NaN	NaN	NaN	NaN	NaN	NaN	NaN	NaN	NaN	NaN	NaN	NaN	NaN	NaN	NaN	NaN	NaN	NaN	NaN	NaN	NaN	NaN	NaN	NaN	NaN	NaN	NaN	NaN	NaN	NaN	NaN	NaN	NaN	NaN	NaN	NaN	NaN	NaN	NaN	NaN	NaN	NaN	NaN	NaN	NaN	NaN	NaN
NaN	NaN	NaN	NaN	NaN	NaN	NaN	NaN	NaN	NaN	NaN	NaN	NaN	NaN	NaN	NaN	NaN	NaN	NaN	NaN	NaN	NaN	NaN	NaN	NaN	NaN	NaN	NaN	NaN	NaN	NaN	NaN	NaN	NaN	NaN	NaN	NaN	NaN	NaN	NaN	NaN	NaN	NaN	NaN	NaN	NaN	NaN	NaN	NaN	NaN
NaN	NaN	NaN	NaN	NaN	NaN	NaN	NaN	NaN	NaN	NaN	NaN	NaN	NaN	NaN	NaN	NaN	NaN	NaN	NaN	NaN	NaN	NaN	NaN	NaN	NaN	NaN	NaN	NaN	NaN	NaN	NaN	NaN	NaN	NaN	NaN	NaN	NaN	NaN	NaN	NaN	NaN	NaN	NaN	NaN	NaN	NaN	NaN	NaN	NaN
NaN	NaN	NaN	NaN	NaN	NaN	NaN	NaN	NaN	NaN	NaN	NaN	NaN	NaN	NaN	NaN	NaN	NaN	NaN	NaN	NaN	NaN	NaN	NaN	NaN	NaN	NaN	NaN	NaN	NaN	NaN	NaN	NaN	NaN	NaN	NaN	NaN	NaN	NaN	NaN	NaN	NaN	NaN	NaN	NaN	NaN	NaN	NaN	NaN	NaN
NaN	NaN	NaN	NaN	NaN	NaN	NaN	NaN	NaN	NaN	NaN	NaN	NaN	NaN	NaN	NaN	NaN	NaN	NaN	NaN	NaN	NaN	NaN	NaN	NaN	NaN	NaN	NaN	NaN	NaN	NaN	NaN	NaN	NaN	NaN	NaN	NaN	NaN	NaN	NaN	NaN	NaN	NaN	NaN	NaN	NaN	NaN	NaN	NaN	NaN
NaN	NaN	NaN	NaN	NaN	NaN	NaN	NaN	NaN	NaN	NaN	NaN	NaN	NaN	NaN	NaN	NaN	NaN	NaN	NaN	NaN	NaN	NaN	NaN	NaN	NaN	NaN	NaN	NaN	NaN	NaN	NaN	NaN	NaN	NaN	NaN	NaN	NaN	NaN	NaN	NaN	NaN	NaN	NaN	NaN	NaN	NaN	NaN	NaN	NaN
NaN	NaN	NaN	NaN	NaN	NaN	NaN	NaN	NaN	NaN	NaN	NaN	NaN	NaN	NaN	NaN	NaN	NaN	NaN	NaN	NaN	NaN	NaN	NaN	NaN	NaN	NaN	NaN	NaN	NaN	NaN	NaN	NaN	NaN	NaN	NaN	NaN	NaN	NaN	NaN	NaN	NaN	NaN	NaN	NaN	NaN	NaN	NaN	NaN	NaN
NaN	NaN	NaN	NaN	NaN	NaN	NaN	NaN	NaN	NaN	NaN	NaN	NaN	NaN	NaN	NaN	NaN	NaN	NaN	NaN	NaN	NaN	NaN	NaN	NaN	NaN	NaN	NaN	NaN	NaN	NaN	NaN	NaN	NaN	NaN	NaN	NaN	NaN	NaN	NaN	NaN	NaN	NaN	NaN	NaN	NaN	NaN	NaN	NaN	NaN
NaN	NaN	NaN	NaN	NaN	NaN	NaN	NaN	NaN	NaN	NaN	NaN	NaN	NaN	NaN	NaN	NaN	NaN	NaN	NaN	NaN	NaN	NaN	NaN	NaN	NaN	NaN	NaN	NaN	NaN	NaN	NaN	NaN	NaN	NaN	NaN	NaN	NaN	NaN	NaN	NaN	NaN	NaN	NaN	NaN	NaN	NaN	NaN	NaN	NaN
NaN	NaN	NaN	NaN	NaN	NaN	NaN	NaN	NaN	NaN	NaN	NaN	NaN	NaN	NaN	NaN	NaN	NaN	NaN	NaN	NaN	NaN	NaN	NaN	NaN	NaN	NaN	NaN	NaN	NaN	NaN	NaN	NaN	NaN	NaN	NaN	NaN	NaN	NaN	NaN	NaN	NaN	NaN	NaN	NaN	NaN	NaN	NaN	NaN	NaN
NaN	NaN	NaN	NaN	NaN	NaN	NaN	NaN	NaN	NaN	NaN	NaN	NaN	NaN	NaN	NaN	NaN	NaN	NaN	NaN	NaN	NaN	NaN	NaN	NaN	NaN	NaN	NaN	NaN	NaN	NaN	NaN	NaN	NaN	NaN	NaN	NaN	NaN	NaN	NaN	NaN	NaN	NaN	NaN	NaN	NaN	NaN	NaN	NaN	NaN
NaN	NaN	NaN	NaN	NaN	NaN	NaN	NaN	NaN	NaN	NaN	NaN	NaN	NaN	NaN	NaN	NaN	NaN	NaN	NaN	NaN	NaN	NaN	NaN	NaN	NaN	NaN	NaN	NaN	NaN	NaN	NaN	NaN	NaN	NaN	NaN	NaN	NaN	NaN	NaN	NaN	NaN	NaN	NaN	NaN	NaN	NaN	NaN	NaN	NaN
NaN	NaN	NaN	NaN	NaN	NaN	NaN	NaN	NaN	NaN	NaN	NaN	NaN	NaN	NaN	NaN	NaN	NaN	NaN	NaN	NaN	NaN	NaN	NaN	NaN	NaN	NaN	NaN	NaN	NaN	NaN	NaN	NaN	NaN	NaN	NaN	NaN	NaN	NaN	NaN	NaN	NaN	NaN	NaN	NaN	NaN	NaN	NaN	NaN	NaN
NaN	NaN	NaN	NaN	NaN	NaN	NaN	NaN	NaN	NaN	NaN	NaN	NaN	NaN	NaN	NaN	NaN	NaN	NaN	NaN	NaN	NaN	NaN	NaN	NaN	NaN	NaN	NaN	NaN	NaN	NaN	NaN	NaN	NaN	NaN	NaN	NaN	NaN	NaN	NaN	NaN	NaN	NaN	NaN	NaN	NaN	NaN	NaN	NaN	NaN
NaN	NaN	NaN	NaN	NaN	NaN	NaN	NaN	NaN	NaN	NaN	NaN	NaN	NaN	NaN	NaN	NaN	NaN	NaN	NaN	NaN	NaN	NaN	NaN	NaN	NaN	NaN	NaN	NaN	NaN	NaN	NaN	NaN	NaN	NaN	NaN	NaN	NaN	NaN	NaN	NaN	NaN	NaN	NaN	NaN	NaN	NaN	NaN	NaN	NaN
NaN	NaN	NaN	NaN	NaN	NaN	NaN	NaN	NaN	NaN	NaN	NaN	NaN	NaN	NaN	NaN	NaN	NaN	NaN	NaN	NaN	NaN	NaN	NaN	NaN	NaN	NaN	NaN	NaN	NaN	NaN	NaN	NaN	NaN	NaN	NaN	NaN	NaN	NaN	NaN	NaN	NaN	NaN	NaN	NaN	NaN	NaN	NaN	NaN	NaN
NaN	NaN	NaN	NaN	NaN	NaN	NaN	NaN	NaN	NaN	NaN	NaN	NaN	NaN	NaN	NaN	NaN	NaN	NaN	NaN	NaN	NaN	NaN	NaN	NaN	NaN	NaN	NaN	NaN	NaN	NaN	NaN	NaN	NaN	NaN	NaN	NaN	NaN	NaN	NaN	NaN	NaN	NaN	NaN	NaN	NaN	NaN	NaN	NaN	NaN
NaN	NaN	NaN	NaN	NaN	NaN	NaN	NaN	NaN	NaN	NaN	NaN	NaN	NaN	NaN	NaN	NaN	NaN	NaN	NaN	NaN	NaN	NaN	NaN	NaN	NaN	NaN	NaN	NaN	NaN	NaN	NaN	NaN	NaN	NaN	NaN	NaN	NaN	NaN	NaN	NaN	NaN	NaN	NaN	NaN	NaN	NaN	NaN	NaN	NaN
NaN	NaN	NaN	NaN	NaN	NaN	NaN	NaN	NaN	NaN	NaN	NaN	NaN	NaN	NaN	NaN	NaN	NaN	NaN	NaN	NaN	NaN	NaN	NaN	NaN	NaN	NaN	NaN	NaN	NaN	NaN	NaN	NaN	NaN	NaN	NaN	NaN	NaN	NaN	NaN	NaN	NaN	NaN	NaN	NaN	NaN	NaN	NaN	NaN	NaN
NaN	NaN	NaN	NaN	NaN	NaN	NaN	NaN	NaN	NaN	NaN	NaN	NaN	NaN	NaN	NaN	NaN	NaN	NaN	NaN	NaN	NaN	NaN	NaN	NaN	NaN	NaN	NaN	NaN	NaN	NaN	NaN	NaN	NaN	NaN	NaN	NaN	NaN	NaN	NaN	NaN	NaN	NaN	NaN	NaN	NaN	NaN	NaN	NaN	NaN
NaN	NaN	NaN	NaN	NaN	NaN	NaN	NaN	NaN	NaN	NaN	NaN	NaN	NaN	NaN	NaN	NaN	NaN	NaN	NaN	NaN	NaN	NaN	NaN	NaN	NaN	NaN	NaN	NaN	NaN	NaN	NaN	NaN	NaN	NaN	NaN	NaN	NaN	NaN	NaN	NaN	NaN	NaN	NaN	NaN	NaN	NaN	NaN	NaN	NaN
NaN	NaN	NaN	NaN	NaN	NaN	NaN	NaN	NaN	NaN	NaN	NaN	NaN	NaN	NaN	NaN	NaN	NaN	NaN	NaN	NaN	NaN	NaN	NaN	NaN	NaN	NaN	NaN	NaN	NaN	NaN	NaN	NaN	NaN	NaN	NaN	NaN	NaN	NaN	NaN	NaN	NaN	NaN	NaN	NaN	NaN	NaN	NaN	NaN	NaN
NaN	NaN	NaN	NaN	NaN	NaN	NaN	NaN	NaN	NaN	NaN	NaN	NaN	NaN	NaN	NaN	NaN	NaN	NaN	NaN	NaN	NaN	NaN	NaN	NaN	NaN	NaN	NaN	NaN	NaN	NaN	NaN	NaN	NaN	NaN	NaN	NaN	NaN	NaN	NaN	NaN	NaN	NaN	NaN	NaN	NaN	NaN	NaN	NaN	NaN
NaN	NaN	NaN	NaN	NaN	NaN	NaN	NaN	NaN	NaN	NaN	NaN	NaN	NaN	NaN	NaN	NaN	NaN	NaN	NaN	NaN	NaN	NaN	NaN	NaN	NaN	NaN	NaN	NaN	NaN	NaN	NaN	NaN	NaN	NaN	NaN	NaN	NaN	NaN	NaN	NaN	NaN	NaN	NaN	NaN	NaN	NaN	NaN	NaN	NaN
NaN	NaN	NaN	NaN	NaN	NaN	NaN	NaN	NaN	NaN	NaN	NaN	NaN	NaN	NaN	NaN	NaN	NaN	NaN	NaN	NaN	NaN	NaN	NaN	NaN	NaN	NaN	NaN	NaN	NaN	NaN	NaN	NaN	NaN	NaN	NaN	NaN	NaN	NaN	NaN	NaN	NaN	NaN	NaN	NaN	NaN	NaN	NaN	NaN	NaN
NaN	NaN	NaN	NaN	NaN	NaN	NaN	NaN	NaN	NaN	NaN	NaN	NaN	NaN	NaN	NaN	NaN	NaN	NaN	NaN	NaN	NaN	NaN	NaN	NaN	NaN	NaN	NaN	NaN	NaN	NaN	NaN	NaN	NaN	NaN	NaN	NaN	NaN	NaN	NaN	NaN	NaN	NaN	NaN	NaN	NaN	NaN	NaN	NaN	NaN
NaN	NaN	NaN	NaN	NaN	NaN	NaN	NaN	NaN	NaN	NaN	NaN	NaN	NaN	NaN	NaN	NaN	NaN	NaN	NaN	NaN	NaN	NaN	NaN	NaN	NaN	NaN	NaN	NaN	NaN	NaN	NaN	NaN	NaN	NaN	NaN	NaN	NaN	NaN	NaN	NaN	NaN	NaN	NaN	NaN	NaN	NaN	NaN	NaN	NaN
NaN	NaN	NaN	NaN	NaN	NaN	NaN	NaN	NaN	NaN	NaN	NaN	NaN	NaN	NaN	NaN	NaN	NaN	NaN	NaN	NaN	NaN	NaN	NaN	NaN	NaN	NaN	NaN	NaN	NaN	NaN	NaN	NaN	NaN	NaN	NaN	NaN	NaN	NaN	NaN	NaN	NaN	NaN	NaN	NaN	NaN	NaN	NaN	NaN	NaN
NaN	NaN	NaN	NaN	NaN	NaN	NaN	NaN	NaN	NaN	NaN	NaN	NaN	NaN	NaN	NaN	NaN	NaN	NaN	NaN	NaN	NaN	NaN	NaN	NaN	NaN	NaN	NaN	NaN	NaN	NaN	NaN	NaN	NaN	NaN	NaN	NaN	NaN	NaN	NaN	NaN	NaN	NaN	NaN	NaN	NaN	NaN	NaN	NaN	NaN
NaN	NaN	NaN	NaN	NaN	NaN	NaN	NaN	NaN	NaN	NaN	NaN	NaN	NaN	NaN	NaN	NaN	NaN	NaN	NaN	NaN	NaN	NaN	NaN	NaN	NaN	NaN	NaN	NaN	NaN	NaN	NaN	NaN	NaN	NaN	NaN	NaN	NaN	NaN	NaN	NaN	NaN	NaN	NaN	NaN	NaN	NaN	NaN	NaN	NaN
NaN	NaN	NaN	NaN	NaN	NaN	NaN	NaN	NaN	NaN	NaN	NaN	NaN	NaN	NaN	NaN	NaN	NaN	NaN	NaN	NaN	NaN	NaN	NaN	NaN	NaN	NaN	NaN	NaN	NaN	NaN	NaN	NaN	NaN	NaN	NaN	NaN	NaN	NaN	NaN	NaN	NaN	NaN	NaN	NaN	NaN	NaN	NaN	NaN	NaN
NaN	NaN	NaN	NaN	NaN	NaN	NaN	NaN	NaN	NaN	NaN	NaN	NaN	NaN	NaN	NaN	NaN	NaN	NaN	NaN	NaN	NaN	NaN	NaN	NaN	NaN	NaN	NaN	NaN	NaN	NaN	NaN	NaN	NaN	NaN	NaN	NaN	NaN	NaN	NaN	NaN	NaN	NaN	NaN	NaN	NaN	NaN	NaN	NaN	NaN
NaN	NaN	NaN	NaN	NaN	NaN	NaN	NaN	NaN	NaN	NaN	NaN	NaN	NaN	NaN	NaN	NaN	NaN	NaN	NaN	NaN	NaN	NaN	NaN	NaN	NaN	NaN	NaN	NaN	NaN	NaN	NaN	NaN	NaN	NaN	NaN	NaN	NaN	NaN	NaN	NaN	NaN	NaN	NaN	NaN	NaN	NaN	NaN	NaN	NaN
NaN	NaN	NaN	NaN	NaN	NaN	NaN	NaN	NaN	NaN	NaN	NaN	NaN	NaN	NaN	NaN	NaN	NaN	NaN	NaN	NaN	NaN	NaN	NaN	NaN	NaN	NaN	NaN	NaN	NaN	NaN	NaN	NaN	NaN	NaN	NaN	NaN	NaN	NaN	NaN	NaN	NaN	NaN	NaN	NaN	NaN	NaN	NaN	NaN	NaN
NaN	NaN	NaN	NaN	NaN	NaN	NaN	NaN	NaN	NaN	NaN	NaN	NaN	NaN	NaN	NaN	NaN	NaN	NaN	NaN	NaN	NaN	NaN	NaN	NaN	NaN	NaN	NaN	NaN	NaN	NaN	NaN	NaN	NaN	NaN	NaN	NaN	NaN	NaN	NaN	NaN	NaN	NaN	NaN	NaN	NaN	NaN	NaN	NaN	NaN
NaN	NaN	NaN	NaN	NaN	NaN	NaN	NaN	NaN	NaN	NaN	NaN	NaN	NaN	NaN	NaN	NaN	NaN	NaN	NaN	NaN	NaN	NaN	NaN	NaN	NaN	NaN	NaN	NaN	NaN	NaN	NaN	NaN	NaN	NaN	NaN	NaN	NaN	NaN	NaN	NaN	NaN	NaN	NaN	NaN	NaN	NaN	NaN	NaN	NaN
NaN	NaN	NaN	NaN	NaN	NaN	NaN	NaN	NaN	NaN	NaN	NaN	NaN	NaN	NaN	NaN	NaN	NaN	NaN	NaN	NaN	NaN	NaN	NaN	NaN	NaN	NaN	NaN	NaN	NaN	NaN	NaN	NaN	NaN	NaN	NaN	NaN	NaN	NaN	NaN	NaN	NaN	NaN	NaN	NaN	NaN	NaN	NaN	NaN	NaN
NaN	NaN	NaN	NaN	NaN	NaN	NaN	NaN	NaN	NaN	NaN	NaN	NaN	NaN	NaN	NaN	NaN	NaN	NaN	NaN	NaN	NaN	NaN	NaN	NaN	NaN	NaN	NaN	NaN	NaN	NaN	NaN	NaN	NaN	NaN	NaN	NaN	NaN	NaN	NaN	NaN	NaN	NaN	NaN	NaN	NaN	NaN	NaN	NaN	NaN
NaN	NaN	NaN	NaN	NaN	NaN	NaN	NaN	NaN	NaN	NaN	NaN	NaN	NaN	NaN	NaN	NaN	NaN	NaN	NaN	NaN	NaN	NaN	NaN	NaN	NaN	NaN	NaN	NaN	NaN	NaN	NaN	NaN	NaN	NaN	NaN	NaN	NaN	NaN	NaN	NaN	NaN	NaN	NaN	NaN	NaN	NaN	NaN	NaN	NaN
NaN	NaN	NaN	NaN	NaN	NaN	NaN	NaN	NaN	NaN	NaN	NaN	NaN	NaN	NaN	NaN	NaN	NaN	NaN	NaN	NaN	NaN	NaN	NaN	NaN	NaN	NaN	NaN	NaN	NaN	NaN	NaN	NaN	NaN	NaN	NaN	NaN	NaN	NaN	NaN	NaN	NaN	NaN	NaN	NaN	NaN	NaN	NaN	NaN	NaN
NaN	NaN	NaN	NaN	NaN	NaN	NaN	NaN	NaN	NaN	NaN	NaN	NaN	NaN	NaN	NaN	NaN	NaN	NaN	NaN	NaN	NaN	NaN	NaN	NaN	NaN	NaN	NaN	NaN	NaN	NaN	NaN	NaN	NaN	NaN	NaN	NaN	NaN	NaN	NaN	NaN	NaN	NaN	NaN	NaN	NaN	NaN	NaN	NaN	NaN
NaN	NaN	NaN	NaN	NaN	NaN	NaN	NaN	NaN	NaN	NaN	NaN	NaN	NaN	NaN	NaN	NaN	NaN	NaN	NaN	NaN	NaN	NaN	NaN	NaN	NaN	NaN	NaN	NaN	NaN	NaN	NaN	NaN	NaN	NaN	NaN	NaN	NaN	NaN	NaN	NaN	NaN	NaN	NaN	NaN	NaN	NaN	NaN	NaN	NaN
NaN	NaN	NaN	NaN	NaN	NaN	NaN	NaN	NaN	NaN	NaN	NaN	NaN	NaN	NaN	NaN	NaN	NaN	NaN	NaN	NaN	NaN	NaN	NaN	NaN	NaN	NaN	NaN	NaN	NaN	NaN	NaN	NaN	NaN	NaN	NaN	NaN	NaN	NaN	NaN	NaN	NaN	NaN	NaN	NaN	NaN	NaN	NaN	NaN	NaN
NaN	NaN	NaN	NaN	NaN	NaN	NaN	NaN	NaN	NaN	NaN	NaN	NaN	NaN	NaN	NaN	NaN	NaN	NaN	NaN	NaN	NaN	NaN	NaN	NaN	NaN	NaN	NaN	NaN	NaN	NaN	NaN	NaN	NaN	NaN	NaN	NaN	NaN	NaN	NaN	NaN	NaN	NaN	NaN	NaN	NaN	NaN	NaN	NaN	NaN
NaN	NaN	NaN	NaN	NaN	NaN	NaN	NaN	NaN	NaN	NaN	NaN	NaN	NaN	NaN	NaN	NaN	NaN	NaN	NaN	NaN	NaN	NaN	NaN	NaN	NaN	NaN	NaN	NaN	NaN	NaN	NaN	NaN	NaN	NaN	NaN	NaN	NaN	NaN	NaN	NaN	NaN	NaN	NaN	NaN	NaN	NaN	NaN	NaN	NaN
NaN	NaN	NaN	NaN	NaN	NaN	NaN	NaN	NaN	NaN	NaN	NaN	NaN	NaN	NaN	NaN	NaN	NaN	NaN	NaN	NaN	NaN	NaN	NaN	NaN	NaN	NaN	NaN	NaN	NaN	NaN	NaN	NaN	NaN	NaN	NaN	NaN	NaN	NaN	NaN	NaN	NaN	NaN	NaN	NaN	NaN	NaN	NaN	NaN	NaN
NaN	NaN	NaN	NaN	NaN	NaN	NaN	NaN	NaN	NaN	NaN	NaN	NaN	NaN	NaN	NaN	NaN	NaN	NaN	NaN	NaN	NaN	NaN	NaN	NaN	NaN	NaN	NaN	NaN	NaN	NaN	NaN	NaN	NaN	NaN	NaN	NaN	NaN	NaN	NaN	NaN	NaN	NaN	NaN	NaN	NaN	NaN	NaN	NaN	NaN
NaN	NaN	NaN	NaN	NaN	NaN	NaN	NaN	NaN	NaN	NaN	NaN	NaN	NaN	NaN	NaN	NaN	NaN	NaN	NaN	NaN	NaN	NaN	NaN	NaN	NaN	NaN	NaN	NaN	NaN	NaN	NaN	NaN	NaN	NaN	NaN	NaN	NaN	NaN	NaN	NaN	NaN	NaN	NaN	NaN	NaN	NaN	NaN	NaN	NaN
NaN	NaN	NaN	NaN	NaN	NaN	NaN	NaN	NaN	NaN	NaN	NaN	NaN	NaN	NaN	NaN	NaN	NaN	NaN	NaN	NaN	NaN	-15.8527956206588	-19.1853023416194	-18.8117323280314	-18.278718965236	-21.7903511504719	-24.0718427928171	-20.6968343235292	-24.6630208066109	-22.5792730858356	-22.7094601608135	-21.3849609721562	-21.244382903408	-23.8212651439108	-23.2392531724769	-23.0705787989681	-19.6420317676354	-22.4470825313369	-23.2462132682749	-19.7070942436856	-18.3009780248403	-2.27352286839396	-16.8401093997697	-15.4637568039437	-13.1345216805885	-15.2192720682214	-22.6175879748935	-19.9411142503973	-14.4875037061503
NaN	NaN	NaN	NaN	NaN	NaN	NaN	NaN	NaN	NaN	NaN	NaN	NaN	NaN	NaN	NaN	NaN	NaN	NaN	NaN	NaN	NaN	-18.344591717345	-21.782483985056	-21.3613106796117	-20.7456808008177	-24.417014393299	-26.4643673327607	-23.2866725580369	-27.252101887692	-25.2374400517026	-25.1128943390637	-23.8654348557733	-23.6940010288449	-26.5108848913217	-25.7965145743597	-25.6308480587552	-22.2869611778276	-24.9055374350188	-25.8004668863724	-22.2796245306633	-20.88113178034	-4.81335150976483	-19.4751622189204	-18.0795245255136	-15.7036935405991	-17.6485333859135	-25.1122161387005	-22.3845118459784	-16.9109252304541
NaN	NaN	NaN	NaN	NaN	NaN	NaN	NaN	NaN	NaN	NaN	NaN	NaN	NaN	NaN	NaN	NaN	NaN	NaN	NaN	NaN	NaN	-20.6426542674653	-24.2209343754547	-23.6121999741531	-23.0761789355555	-26.5667475494471	-28.6891138392857	-25.6119289317408	-29.5902538939564	-27.5528847197107	-27.4239626075931	-26.249716505398	-26.0634351548493	-28.6561811449817	-28.0075593981921	-27.8110352379518	-24.5604016997061	-27.0215935119277	-27.914623452029	-24.3225569565262	-22.931945302887	-6.9564214084864	-21.6707794295794	-20.1200376263736	-17.8840593105261	-19.7050584122666	-27.2114183641015	-24.5724173540733	-19.2177758755218
NaN	NaN	NaN	NaN	NaN	NaN	NaN	NaN	NaN	NaN	NaN	NaN	NaN	NaN	NaN	NaN	NaN	NaN	NaN	NaN	NaN	NaN	-21.689743281098	-25.3458759807999	-24.7960282363784	-24.1815579208965	-27.6880362569379	-29.8299298337063	-26.6473326956022	-30.6501588884747	-28.6752835244457	-28.5530571379109	-27.1564185403796	-27.1604134923689	-29.6613717399569	-28.9900256807756	-29.0265879862255	-25.5740117759969	-27.8670547571451	-28.9631362692109	-25.3367437727727	-24.0189159553245	-8.16204164083339	-22.5462073589534	-20.9979669495906	-18.8228571752649	-20.4686889007341	-28.0865590899853	-25.5098403062478	-20.1788023269253
NaN	NaN	NaN	NaN	NaN	NaN	NaN	NaN	NaN	NaN	NaN	NaN	NaN	NaN	NaN	NaN	NaN	NaN	NaN	NaN	NaN	NaN	-21.7483270158193	-25.473136078323	-24.6737202684501	-24.3075823209195	-27.7721113820141	-29.9564751838235	-26.6590688553392	-30.7340275633677	-28.7941280179801	-28.6582675788385	-27.3503477512565	-27.2456031451281	-29.7681266973591	-29.0893720807631	-29.120495348429	-25.6738542028157	-27.8943977132526	-28.9826581089429	-25.4032619763031	-24.0058357002733	-8.27706579547912	-22.6586360234485	-20.9357353285013	-18.7067434850135	-20.414029375543	-28.1051484316781	-25.6008958908101	-20.3854291441414
NaN	NaN	NaN	NaN	NaN	NaN	NaN	NaN	NaN	NaN	NaN	NaN	NaN	NaN	NaN	NaN	NaN	NaN	NaN	NaN	NaN	NaN	-21.8450808253815	-25.3159602858158	-24.7745573633775	-24.1512626124898	-27.7319245014635	-29.8028634096832	-26.5464717037001	-30.5747644512456	-28.6193117455442	-28.6403711192394	-27.2704386799736	-27.3285294343978	-29.816718657621	-29.1525557542324	-29.0666877981134	-25.7955723209099	-28.0347407236962	-29.0270315432812	-25.4241402953692	-23.9909351101948	-8.2705978157851	-22.6922640826698	-20.9954361263736	-18.7239847255554	-20.4553806348578	-28.2605397752069	-25.5618228761614	-20.2997126353681
NaN	NaN	NaN	NaN	NaN	NaN	NaN	NaN	NaN	NaN	NaN	NaN	NaN	NaN	NaN	NaN	NaN	NaN	NaN	NaN	NaN	NaN	-21.9532656613412	-25.459452759353	-24.8577130953291	-24.0976169322514	-27.7277825786381	-29.7598569790808	-26.5333580105947	-30.6965458736627	-28.7050720733406	-28.8117929982959	-27.4174467091117	-27.2939602575812	-29.8114332784185	-29.0910902179883	-29.2487344852036	-25.9803053236379	-28.0469508267267	-29.0150411724808	-25.5755975601913	-24.1992908919906	-8.4171431986519	-22.797877624868	-21.0604276804277	-18.7639996646733	-20.4471556851026	-28.4102607379103	-25.6499659682997	-20.4783709812629
NaN	NaN	NaN	NaN	NaN	NaN	NaN	NaN	NaN	NaN	NaN	NaN	NaN	NaN	NaN	NaN	NaN	NaN	NaN	NaN	NaN	NaN	-21.9061137515501	-25.508798337873	-24.879590049705	-24.092933093039	-27.7129691815089	-29.734828125	-26.4386167526517	-30.589686305027	-28.6210497191487	-28.8059666874927	-27.4150436044796	-27.3366599845074	-29.6607290530663	-28.9397728790635	-29.1140181230373	-26.0848427299237	-28.1205687736179	-29.0014587025083	-25.5525461767921	-24.1561434912906	-8.53986616514379	-22.8612930732391	-21.2424274380328	-18.7210643898514	-20.4340983789664	-28.4040500511559	-25.7987512251872	-20.6177569523565
NaN	NaN	NaN	NaN	NaN	NaN	NaN	NaN	NaN	NaN	NaN	NaN	NaN	NaN	NaN	NaN	NaN	NaN	NaN	NaN	NaN	NaN	-22.0388369266473	-25.5333727583388	-25.0074265240077	-24.0665457182133	-27.6495139680034	-29.7290343443126	-26.5420102553114	-30.8058816375911	-28.8763435483253	-28.8823206099532	-27.4495009389253	-27.3489476681875	-29.7094855349505	-28.9731865268497	-29.1608932670087	-26.3182901550311	-28.2226554486413	-29.0278195698335	-25.7379286510634	-24.5016942321722	-8.58734748696898	-23.3481293101729	-21.4441424218465	-18.9445405686311	-20.5780673733329	-28.504998302661	-25.9348104305695	-20.7091369572755
NaN	NaN	NaN	NaN	NaN	NaN	NaN	NaN	NaN	NaN	NaN	NaN	NaN	NaN	NaN	NaN	NaN	NaN	NaN	NaN	NaN	NaN	-22.3291096361817	-25.7035809376809	-25.3277504831808	-24.1230920135787	-27.7434258725639	-29.7846800345869	-26.6587634490361	-30.834663503141	-28.9047778273824	-29.0650347394541	-27.4418728651484	-27.3194782813732	-29.6907043490335	-29.034164890062	-29.2668376258766	-26.2965000287395	-28.0765738233483	-29.0120064499017	-25.8058849693162	-24.5966273799471	-8.77454382515406	-23.4477765897226	-21.5153038589318	-19.0485389997962	-20.7615076228982	-28.5156456131315	-26.0128620736801	-20.9214915069489
NaN	NaN	NaN	NaN	NaN	NaN	NaN	NaN	NaN	NaN	NaN	NaN	NaN	NaN	NaN	NaN	NaN	NaN	NaN	NaN	NaN	NaN	-22.3524421151656	-25.6926229052222	-25.3000313837049	-24.2702135132316	-27.7565947363599	-29.902921875	-26.6479151351133	-30.8293178972444	-28.8744513328728	-28.9479830350386	-27.3764444908832	-27.3975146953782	-29.7896991743722	-29.1286942052885	-29.3911354305993	-26.4988726483998	-28.1460385839312	-28.98010872646	-25.8522681454863	-24.4805746355548	-8.72882519397535	-23.3725133623839	-21.6488226059655	-18.9607618489308	-20.6601015905121	-28.5963090708707	-26.116565759138	-20.7905936045366
NaN	NaN	NaN	NaN	NaN	NaN	NaN	NaN	NaN	NaN	NaN	NaN	NaN	NaN	NaN	NaN	NaN	NaN	NaN	NaN	NaN	NaN	-22.2051511488696	-25.6385136083756	-25.1942630461165	-24.1483567066231	-27.6817595587395	-29.7413468702181	-26.6021234087156	-30.8214239563464	-28.8286112309174	-28.8948464981178	-27.3286174995839	-27.3009646453638	-29.756046351296	-29.1438307994404	-29.459570623205	-26.6093628404295	-28.2743161769142	-29.178873741812	-25.9631484449019	-24.5381705748047	-8.78671408286424	-23.3333158085022	-21.517319270454	-18.8593120230927	-20.4251116816738	-28.771039414758	-26.1611873400983	-20.7762581187382
NaN	NaN	NaN	NaN	NaN	NaN	NaN	NaN	NaN	NaN	NaN	NaN	NaN	NaN	NaN	NaN	NaN	NaN	NaN	NaN	NaN	NaN	-22.388297204122	-25.8006417553087	-25.2534861064613	-24.3201254079289	-27.8648198417284	-29.7731786404639	-26.7668729197916	-30.9657739055745	-28.9413132911392	-29.0430462383856	-27.3754855726308	-27.2564912583639	-29.6227807961489	-29.0920154944922	-29.340486633832	-26.4114503360266	-28.2092705414628	-29.099451254945	-25.7820649553227	-24.3330390110291	-8.81196481661686	-23.3604605963635	-21.5825563824532	-18.8344615732539	-20.3710547669715	-28.6466827562589	-26.0953051624601	-20.718879827733
NaN	NaN	NaN	NaN	NaN	NaN	NaN	NaN	NaN	NaN	NaN	NaN	NaN	NaN	NaN	NaN	NaN	NaN	NaN	NaN	NaN	NaN	-22.5694101178699	-25.7790322198882	-25.3456578165247	-24.295682286128	-27.7552669485395	-29.7939437184833	-26.8120503855543	-30.8756906028827	-28.9538475377146	-29.06779449846	-27.4928071817705	-27.2095013014055	-29.5185182057329	-28.9462255304299	-29.3985138221085	-26.4397236807703	-28.0663200581327	-28.827187507215	-25.6588235294118	-24.1763988288908	-8.80659373996942	-23.4885160151776	-21.6772272849102	-18.8203054668621	-20.3151335285969	-28.5339372184334	-26.0577061641439	-20.6397686848331
NaN	NaN	NaN	NaN	NaN	NaN	NaN	NaN	NaN	NaN	NaN	NaN	NaN	NaN	NaN	NaN	NaN	NaN	NaN	NaN	NaN	NaN	-22.6736481047295	-25.805922397608	-25.5831803824837	-24.2543539969041	-28.0519742713182	-30.0503705604244	-26.9434559255922	-31.1265395227169	-29.2172182685148	-29.2975239957415	-27.791462833441	-27.4614716040897	-29.5181513061534	-29.0201215011014	-29.3806931512672	-26.4880794088712	-28.1346155536282	-28.9182081866152	-25.6064434219803	-24.2906469866739	-8.8082029052693	-23.6562641157102	-21.7228362114076	-18.963903973767	-20.5219922553301	-28.6172899145847	-26.1397071451059	-20.8669072840369
NaN	NaN	NaN	NaN	NaN	NaN	NaN	NaN	NaN	NaN	NaN	NaN	NaN	NaN	NaN	NaN	NaN	NaN	NaN	NaN	NaN	NaN	-22.7334440209869	-25.745236960776	-25.5629039321547	-24.288472417825	-28.0287825786381	-30.0032396227307	-27.0629482439157	-31.2187124916403	-29.2467454818993	-29.5498636629771	-27.8458922093401	-27.5459325177167	-29.6629401277335	-29.141888302097	-29.3988569468695	-26.4513735558408	-28.1473986988502	-29.0382732104831	-25.5855580344996	-24.3020862180889	-8.86074088484186	-23.6618854077339	-21.6603333579172	-18.8201004720377	-20.5992573936131	-28.5826472822528	-26.1908539184741	-20.9950692199527
-16.5029291475752	-17.6629666740543	-20.4563931095825	-17.7428469583163	-17.04277519605	-19.2331599659691	-18.6086985339508	-19.3730317243337	-19.8428666491033	-20.2865582419689	-18.775072179076	-19.5409750121476	-18.295995147708	-18.994049079353	-18.8985852451133	-18.6258384381779	-19.2838123360174	-19.9626348685636	-19.1520551476066	NaN	NaN	NaN	-22.7148248998017	-25.7855415089627	-25.3840263791396	-24.3658995212173	-27.8879303849347	-29.8690034593239	-26.9392386305283	-31.1126884946273	-29.1202984212508	-29.4171102423889	-27.778513480879	-27.4538710493047	-29.6474332784185	-29.0995394942345	-29.2385088217912	-26.2059071311584	-28.0767846665514	-28.9738546645693	-25.5364470096549	-24.3146602227167	-8.74513517907222	-23.4959182500425	-21.4433804290947	-18.639340947303	-20.4649925226145	-28.4862708116645	-26.0621916529947	-20.7903014268858
-16.5843362457152	-17.8134023578584	-20.5136363376155	-17.6366111428279	-16.9474046920821	-19.2245874043265	-18.6333447471429	-19.4221453740193	-19.8893085464903	-20.2740757402543	-18.7639848165426	-19.4956945085371	-18.3900966237228	-19.0770825709531	-19.0003018867924	-18.7599972334294	-19.3759008463962	-19.9642135557358	-19.0474869160276	-19.1409861047031	NaN	NaN	-22.7774581237276	-25.65195646693	-25.5529534218834	-24.4630057026094	-27.9189458806826	-29.9184644886364	-27.0457715402772	-31.3419954304125	-29.3198507061052	-29.4096565756824	-27.6851358457038	-27.5456153271263	-29.7295830581541	-28.9025404624819	-29.3206990521327	-26.2142021697362	-28.1663655896253	-29.0601643083534	-25.6924709458251	-24.4318346898159	-8.88747187491754	-23.5615577048412	-21.618468658771	-18.8839065662738	-20.5709045782868	-28.3992443837021	-26.1457266197353	-20.8058611356568
-16.492195888929	-17.7115158760753	-20.4892945915185	-17.6796729980921	-16.851894636744	-19.3653727605471	-18.6978600474042	-19.4185592726537	-19.8981108127402	-20.2404108983477	-18.7019078212732	-19.6212577102756	-18.4557094219874	-19.0473156983666	-18.8764980590413	-18.6895474368231	-19.3422702850775	-19.9481250030614	-19.044412966725	-19.1550119956183	NaN	NaN	-22.6169485708282	-25.4600554832785	-25.3671656196459	-24.3642573822495	-27.8284351553607	-29.7863961723373	-26.8533427666923	-31.1647181290301	-29.0997406230264	-29.2973824754707	-27.5562544039737	-27.3457468257022	-29.6568121788642	-28.8451837300093	-29.0368667888903	-26.0924542575952	-27.8883849305103	-28.865722997234	-25.6753376652322	-24.337445321107	-8.69879424334898	-23.5712616760649	-21.5730900442841	-18.8217258530657	-20.632989261745	-28.311031406918	-26.0470304807638	-20.7085201062006
-16.5424320344251	-17.7797723773954	-20.4579082151902	-17.5315772249213	-16.7965548589342	-19.2632227753678	-18.5429956605845	-19.3665015943176	-19.7969993278449	-20.1647084150043	-18.6112330629346	-19.4892866719585	-18.2050240096149	-18.9506796256544	-18.7629705984489	-18.7517373117523	-19.3285751910641	-19.9849584608658	-18.9743328378283	-19.203714382053	NaN	NaN	-22.521200689632	-25.4997943759459	-25.2953729309969	-24.2419393042191	-27.8202278791003	-29.8049666291551	-26.8221965744111	-31.0795297236912	-29.0676113331987	-29.2700767499567	-27.4801113480961	-27.3386068614378	-29.54661637701	-28.8520981391203	-29.1167580040978	-26.1757511913242	-27.9472658129399	-28.8690987606709	-25.7177976246743	-24.3220464931235	-8.51096128864991	-23.471350172174	-21.5381331571654	-18.8170853426932	-20.5650965788181	-28.2779858152147	-26.0767116529947	-20.5983259838589
-16.6366244360635	-17.7580195530202	-20.4409158203321	-17.6457895084644	-16.8534438459859	-19.3151480743036	-18.7347312784652	-19.4794963039175	-19.9552297633464	-20.2077580555384	-18.6962998422004	-19.551533308912	-18.3418460951816	-19.0203055498862	-18.8706982282559	-18.755991388102	-19.2458700957218	-19.961390115542	-18.9587709057384	-19.1578349836175	NaN	NaN	-22.5389447767914	-25.2808043205616	-25.1471173968232	-24.0609936301748	-27.727813209712	-29.6433248570261	-26.5085842645215	-30.8875919013245	-29.0339551481768	-29.2165329203903	-27.4871194211454	-27.4268127358427	-29.5465181492672	-28.8070881446143	-29.0197678253669	-26.1350676681114	-27.9578886816022	-28.8584880015576	-25.6606183849214	-24.218302428986	-8.46518570899681	-23.3100914711029	-21.5046742799684	-18.7730500932163	-20.6158740281634	-28.2247080791986	-25.9256122338403	-20.4578776481
-16.3829254394079	-17.6005673600795	-20.4074063617542	-17.528030359262	-16.9189475579888	-19.2781529329609	-18.673818997841	-19.3525107365756	-19.9251230643876	-20.1639248700903	-18.7635361046878	-19.5712975509131	-18.2738733712264	-19.0189020009314	-18.8180844954881	-18.6663555871886	-19.0962859782361	-19.8755367401323	-18.8558315759374	-19.0190589504624	NaN	NaN	-22.4660727335053	-25.3438662593671	-25.0874082929091	-23.9785030107828	-27.5510160317222	-29.4245113829185	-26.5386195772772	-30.9091366367267	-29.0182942155706	-29.2773810011473	-27.4042131828548	-27.3693691549432	-29.3389138712201	-28.8577232045037	-29.0467207912631	-26.2434195158112	-27.9453854461013	-28.7920783656771	-25.642600010272	-24.2250208488949	-8.47378294045422	-23.2961670228189	-21.4924940034585	-18.7420976525557	-20.5846716628364	-28.3337406538728	-25.8193914358984	-20.4265260075303
-16.3223172960555	-17.505538473822	-20.3590612447243	-17.4495068363893	-16.7181981426395	-19.1925719160714	-18.5753302936933	-19.2951385353828	-19.8567257567652	-20.1664888518031	-18.7037440512956	-19.465216970511	-18.3361516201283	-19.0678855985257	-18.8150551523948	-18.6237008049536	-19.0773759380295	-19.8372792557558	-18.8315090252708	-18.9688934138668	NaN	NaN	-22.3111109054459	-25.2269087550524	-24.8954998995648	-23.8278964372444	-27.4504659895668	-29.2335679322646	-26.4157559372562	-30.6285154850602	-28.8848867275412	-29.0127941237245	-27.1798823212179	-27.0096480206013	-29.3041266881606	-28.7778010744295	-28.8956388111688	-25.9445377917318	-27.7671675349802	-28.66504988358	-25.3451051619402	-24.0307205609147	-8.29961392636972	-23.1553966206984	-21.2968169761273	-18.5462924758948	-20.386551369817	-28.0798100619937	-25.4907571075402	-20.2152345728759
-16.4653501191842	-17.5393387625064	-20.3984489089506	-17.4078526608822	-16.6640968557199	-19.1537690927912	-18.604845484385	-19.249689332823	-19.8521242345887	-20.1542388778663	-18.7653550552607	-19.5123299661028	-18.4259988661895	-19.0258552814908	-18.9096144337496	-18.5600484299859	-19.0466054140203	-19.8256349936353	-18.8777793093906	-18.9477671118974	NaN	NaN	-22.2320546935185	-25.2443560864397	-24.9918208712823	-23.9459071426634	-27.5565181605917	-29.3175185164591	-26.494869175143	-30.7501050482738	-28.9760935109195	-29.362081191067	-27.4464113028541	-27.2386126906421	-29.3081091786955	-28.8177417790772	-28.8533730309527	-26.0222733385376	-27.72080926432	-28.6473178590874	-25.4537370252962	-24.1042567974745	-8.31538137375064	-23.1483358261067	-21.2179865295994	-18.4979242321307	-20.3076039214308	-28.1010380868505	-25.636549790467	-20.2081560440167
-16.364576527872	-17.5667630767287	-20.252219354501	-17.2576730556775	-16.4495964316058	-19.0307987957615	-18.4228337450159	-19.1942033307436	-19.7882104291756	-20.0376237376314	-18.6244445152811	-19.4048936427363	-18.1841159607394	-18.8991034616887	-18.7638585878234	-18.4892150036206	-19.0210178673751	-19.7118550125899	-18.7978399386993	-18.9666421260617	NaN	NaN	-22.3132891886561	-25.3642469747194	-25.0808340688438	-23.9238763502239	-27.5879507934161	-29.5303392043424	-26.5262977232769	-30.8518691886252	-28.9552513442366	-29.4036275412154	-27.3047043305522	-27.2421670379373	-29.2241721319216	-28.642283317955	-28.858657767729	-25.9371228836741	-27.6544836876463	-28.6227876775585	-25.4058784006324	-24.1371797124403	-8.16916525161224	-23.0012457695494	-21.294030206247	-18.5813772216576	-20.3275327959359	-27.9655142318049	-25.5697309468917	-20.1607965114201
-16.4382514527723	-17.5290433959375	-20.2376922653801	-17.3499463153068	-16.5578983458221	-19.0125279329609	-18.4546681592176	-19.1427919692911	-19.8185560512954	-19.9512432227021	-18.673547922432	-19.3036294416244	-18.2038719273665	-18.8440819519619	-18.5480720100702	-18.4232057938719	-19.0584696389742	-19.8429795134973	-18.7727095924298	-19.0392344005271	NaN	NaN	-22.4101042513226	-25.3306353330184	-25.2378055470349	-24.0589403947316	-27.4078825725815	-29.3103739765284	-26.4469165770744	-30.7335485415389	-28.9267761860694	-29.3326471612162	-27.3175507073638	-27.0299386842494	-29.1698635517191	-28.5584807161033	-28.7310841009682	-25.824516368788	-27.3744013118492	-28.5095123409179	-25.4010004580157	-24.2043544555988	-8.2941486140497	-23.0041566802204	-21.0868853534525	-18.4757751672887	-20.1118124699361	-27.9222684553572	-25.6257085114279	-20.1185199639964
-16.168979787234	-17.611533887556	-20.0799552194476	-17.2461956335489	-16.2922044222238	-18.9143166358898	-18.4606350925572	-19.0537828716762	-19.7936739173003	-20.0065025197375	-18.5586814306894	-19.3521305871548	-18.1836702433547	-18.6937883699932	-18.3808347335078	-18.3257792274678	-18.9116489819999	-19.5934925283124	-18.733558226953	-18.9582829817701	NaN	NaN	-22.3998593063942	-25.2971321816301	-25.3459969060066	-24.1560209368722	-27.3992754592515	-29.5219167325949	-26.5431919046233	-30.6732290072069	-28.7837603997429	-29.3293074667268	-27.2976537340097	-27.1557909972383	-29.2955742475814	-28.6745378736448	-28.8211022779392	-25.939263436682	-27.5776904314386	-28.5635479824657	-25.3609072631111	-24.2160570748542	-8.44456750729893	-22.990832243746	-21.1421615919897	-18.555718564717	-20.1246099856626	-27.8534994237798	-25.6912535739713	-20.2294996345272
-16.358979787234	-17.5395316811667	-20.0143111236589	-17.2981947004404	-16.2528701298701	-18.9457732745758	-18.442546713637	-19.0023917315261	-19.6118200290545	-19.9652858269067	-18.4772646859806	-19.2473018277355	-18.0754695518996	-18.6262272778083	-18.3491048963684	-18.2027098305085	-18.9648255942065	-19.5996136332796	-18.7624893746812	-18.9316795625192	NaN	NaN	-22.5752270423943	-25.4090409115212	-25.5545773843518	-24.2128678756477	-27.2999941068359	-29.507727925929	-26.5789429615895	-30.6688374467805	-28.7550561482821	-29.1772529557729	-27.4750817123531	-27.2299231579379	-29.2534500851411	-28.6984352635095	-28.7247375136712	-26.0002507980347	-27.6730105221817	-28.4679495136927	-25.3824867521507	-24.0828045450744	-8.33817930162408	-23.1043621976631	-21.2543736263736	-18.6930946393703	-20.3630442053415	-27.9664988861579	-25.6116469380486	-20.2740263781753
-16.293301459589	-17.5854896519058	-20.0313746157224	-17.2781579181645	-16.3804403298031	-18.9744494205642	-18.3925020575227	-19.0976781220993	-19.5347558640336	-19.9245558880761	-18.4054705801544	-19.2511141988406	-18.0245643231295	-18.4775746457875	-18.2135259103739	-18.1099530014225	-18.9357175172154	-19.5060387932757	-18.7075169054526	-18.9430111865028	NaN	NaN	-22.6310699522884	-25.3266575342466	-25.5264040934138	-24.2736403008968	-27.1747053882229	-29.4720593266866	-26.5865614062682	-30.7348288298808	-28.8658337914867	-29.1823629301974	-27.3327052795439	-27.1429545260689	-29.1115741234889	-28.6973283968872	-28.660988167779	-25.8817593275654	-27.5231778724688	-28.2851198327745	-25.3116671298812	-24.1058017456593	-8.41913719972661	-23.0979144863832	-21.260460463038	-18.7646570056642	-20.4379904887388	-27.8412443837021	-25.6736022886748	-20.3927962160716
-16.2091698671275	-17.5192080634581	-20.0383027202976	-17.1891194176856	-16.3009939906366	-18.9743925738449	-18.273619752713	-19.0726940893624	-19.5705617047706	-19.890021154758	-18.4564498825432	-19.3291932015374	-18.0238491695476	-18.417019808004	-18.2761515599951	-18.1349750218341	-18.8569834017213	-19.4472802531265	-18.6405464957052	-18.9743894495597	NaN	NaN	-22.5223520035704	-25.2070456496585	-25.3280796590744	-24.0790371669863	-27.2049316767384	-29.3623520648085	-26.4784185108453	-30.6121563045249	-28.9456737562555	-29.236591191067	-27.5042878815924	-27.1504920134798	-29.0055622628514	-28.706212134114	-28.5872272652988	-25.8675302265875	-27.3627070549753	-28.1809279384871	-25.2449957450434	-24.0750597735556	-8.27127680687859	-23.1693577239169	-21.3404215812396	-18.8698755267423	-20.3669895264703	-27.8347553483364	-25.5782354155662	-20.1699956952217
-16.2147489306474	-17.5307047554834	-20.1456043426351	-17.2699795131062	-16.1726004472084	-19.0371216164243	-18.2640987665997	-19.1396620539103	-19.5152038696489	-19.8143528997092	-18.5902747976685	-19.5050935441716	-18.0178751752548	-18.6022016493844	-18.3791469670437	-18.1379765096953	-18.9454352643241	-19.480466993289	-18.6737993534579	-18.9092878336184	NaN	NaN	-22.3448821050479	-25.178545677846	-25.2547734627832	-23.9285443462359	-27.2507288014294	-29.2907093131188	-26.3377703017156	-30.4864379988605	-28.8220686868227	-29.1192324954148	-27.3818902807732	-27.0156003726129	-28.9497701654121	-28.594540103641	-28.5842348196439	-25.76079044073	-27.280333009391	-28.2642547651603	-25.1454382630431	-23.9934378242259	-8.13731442260634	-23.0031000741852	-21.1695076469922	-18.8933190050032	-20.3687531431466	-27.787575487381	-25.4018741288168	-20.1328553392252
-16.2215243764124	-17.4215883543029	-19.9849755029478	-17.1647786618146	-15.9034665414077	-18.9278655864397	-18.1762460446091	-19.0875936202886	-19.3433726649458	-19.7772456771667	-18.5741004503415	-19.4009003942449	-17.9514406348648	-18.4642167035551	-18.286854462657	-17.9928427272727	-18.9726917307698	-19.3890384608658	-18.5113726599427	-18.8452016881686	NaN	NaN	-22.3147702440126	-25.2832533095043	-25.3111963381534	-23.8834443574832	-27.4151896705901	-29.1123429178994	-26.2991811613081	-30.5375470665779	-28.6047528515788	-29.0008508998049	-27.3365102887976	-26.941872718928	-28.9112887697479	-28.6319083961111	-28.481987693398	-25.8250097209424	-27.3089846627234	-28.2351439555719	-25.1408347558311	-24.052620460168	-8.0104830887122	-23.0507864287208	-21.1945703476851	-18.8686066348865	-20.1981008625227	-27.8694096848204	-25.3509424222255	-20.0868381756208
-16.1887752417795	-17.3435042049036	-19.8581109445277	-17.0569094299312	-15.7632191394972	-18.825531077615	-18.1305003930551	-19.0423197583833	-19.3057285430025	-19.7888661740455	-18.5278064725935	-19.3596296134323	-17.815068718273	-18.3282250387864	-18.2430749060644	-18.0949141302792	-18.9259300588649	-19.2683823739092	-18.3613523153867	-18.7406800876505	-10.0946565232488	NaN	-22.3548116426967	-25.1968120223018	-25.2399400191476	-23.8208645467529	-27.3113924541617	-29.1325496439873	-26.369242491967	-30.4448461548398	-28.4608347890588	-28.986007972597	-27.3856812052499	-26.822980594468	-28.97226487925	-28.4832654944922	-28.5656240704209	-25.8767143668848	-27.2723483912986	-28.2247750184026	-25.0904470837509	-23.9733650419938	-7.93726811947091	-22.9955914297499	-21.2233618290107	-18.8023941143506	-20.1396368928252	-27.8746160409697	-25.3293850901866	-19.9430120935969
-16.161734858228	-17.2442499689266	-19.791471918434	-17.0733487409939	-15.7167604830594	-18.7034777599505	-18.0633154930781	-18.9797928323921	-19.3730542591807	-19.7146418545252	-18.367069381699	-19.1356945085371	-17.6175966237228	-18.2637475701703	-18.1214525144075	-17.9939974193548	-18.9159436639705	-19.3642029936689	-18.3334492372346	-18.7520314597235	-10.1620443037975	NaN	-22.1318067194706	-25.1751650258347	-24.9555826581855	-23.7398524049433	-27.2077914821058	-28.897223169735	-26.2814366463603	-30.2908593464494	-28.2989401153227	-28.7958736155327	-27.0898751902383	-26.7822900388517	-28.8777334898349	-28.4955308214229	-28.406321795815	-25.8048279665154	-27.2082578163678	-28.0965021368362	-25.0121674660321	-23.850503812749	-7.88149633491495	-22.8896326394321	-20.9995436753589	-18.7653232757191	-20.0247792231349	-27.8784557821379	-25.1035702672868	-19.746342085
-16.1066808338242	-17.3043600544757	-19.9134051446539	-17.0220771292789	-15.7421527730979	-18.6580857842006	-18.0632995767221	-18.9631664411367	-19.4517021057243	-19.7287485130266	-18.2442826929457	-19.0885048574572	-17.6783456381775	-18.3180840378667	-18.1081832427247	-17.932048531856	-19.0083277649735	-19.4132371493904	-18.4132657877903	-18.6876629998856	-10.0686121004076	NaN	-22.09770196419	-25.0788450917754	-24.9186589433558	-23.6806824536528	-27.175245430507	-28.9941704847679	-26.340864776659	-30.3897554503455	-28.3879843786724	-28.8246313145238	-27.0587803241199	-26.704502563713	-29.0019857646063	-28.5182634735993	-28.3681158343796	-25.8887915900496	-27.251311623901	-28.1994928603984	-25.081003054372	-23.7931002074394	-8.01794714519486	-23.0151495940768	-20.8827809813948	-18.8302171231083	-20.0597336160806	-27.9171784650485	-25.0363529797106	-19.6989724671097
-16.0346518430543	-17.256471616629	-19.6883695652174	-16.8489404461717	-15.7674751718869	-18.5423791035295	-17.8925345600153	-18.8833878821687	-19.3308843245402	-19.7299313147734	-18.2397325890261	-19.0368291460515	-17.6928978285421	-18.2199058353684	-17.9487385065108	-17.8989307784431	-18.8224171509391	-19.1210075071873	-18.2038796758839	-18.6054570389047	-9.93004850547814	NaN	-22.0413798468927	-25.1422104811073	-24.8120358547795	-23.6993471904505	-26.9976507604563	-29.0275047290181	-26.3780710275618	-30.5285186011413	-28.6339404097833	-29.0992181034453	-27.3529434372284	-26.7794676495008	-28.923140938292	-28.4852997102764	-28.4122217150222	-25.79180189312	-27.095549259401	-28.1149385154145	-24.9531083175299	-23.6368156284807	-7.85940379371115	-23.0098061927726	-20.9504012125805	-18.8213566078234	-20.0991460534655	-27.8878612722599	-24.8136314952239	-19.6498134546279
-15.9417597935512	-17.2103827632603	-19.5976114364848	-16.7980509861172	-15.7487529137529	-18.4559456759928	-17.9036382751855	-18.796184826434	-19.2427036043433	-19.6757695689454	-18.2397354866683	-18.9431238366505	-17.6770381130845	-18.1504482637821	-17.9520728683003	-17.87932	-18.7160044146223	-19.163219330431	-18.3920413698897	-18.5985728220632	-10.1701826016698	NaN	-22.0745655683876	-25.2418275320009	-24.8775216897335	-23.8181335006477	-27.0668593061368	-29.0800609118852	-26.311040937424	-30.5484173392126	-28.5799795018096	-29.1143269441199	-27.3434514861705	-26.7707365955232	-28.7977907136163	-28.4628623940715	-28.3052397955208	-25.7486136071887	-27.0962306989967	-28.1575692271454	-24.9728684632014	-23.7059502797419	-7.77390303828673	-23.1416605381441	-20.9221895259552	-18.7416965793739	-20.0784052361859	-27.7855024482182	-24.8400194302951	-19.5789900714689
-15.8034251895329	-17.2103856482809	-19.4904428955166	-16.6844218812897	-15.643324757004	-18.3525889085706	-17.7912672363319	-18.7603998851847	-19.1391763496506	-19.5971755036771	-18.1604449303476	-18.855661510682	-17.6591518851391	-18.1911956709417	-17.9442830452014	-17.7496032764505	-18.6911730588679	-19.0891882258788	-18.293501370973	-18.4975238151941	-10.1402122073225	NaN	-22.1392206751738	-25.0074827729348	-24.9202004416015	-23.7099826616399	-27.0161707086428	-28.949931751943	-26.2929657626842	-30.5126052053809	-28.5246176970137	-28.981040386238	-27.1643958338202	-26.658316917338	-28.6002543602492	-28.3529887121459	-28.2294018493355	-25.4839695729105	-27.0787229205137	-27.9660321428981	-24.8542183082172	-23.6150629471046	-7.90609172704149	-23.0932628016239	-20.9305426404581	-18.4796948380185	-20.1068304001667	-27.5955794661608	-24.6501201212388	-19.5380987904885
-15.7721608217168	-17.0646239068766	-19.501533151478	-16.8375300644159	-15.5861056511056	-18.3947670633957	-17.967812154199	-18.6388301643857	-19.0709268369027	-19.516540088363	-18.0477791750503	-18.8310947799076	-17.6117377079814	-18.1027978463765	-17.9737997408697	-17.7774531592689	-18.6531955992273	-19.0774682137916	-18.3128952693028	-18.4844289752514	-10.1395443037975	NaN	-22.3466118702512	-25.0381618834314	-25.1342667961165	-23.7589686385212	-26.9256876090915	-28.9370232469512	-26.3089475237773	-30.3949344631035	-28.4982434759442	-28.8647000379855	-27.0994023697679	-26.6396759072709	-28.4508963656668	-28.3159901245133	-28.0108191394689	-25.3055563813256	-26.8781007489052	-27.876710168436	-24.7898006265794	-23.4953199064194	-7.67875613507218	-23.0378995522619	-20.7844986263736	-18.4041456214649	-20.172266877471	-27.5301853774909	-24.554237636052	-19.3556662569395
-15.8157530964921	-17.0049527620189	-19.416882816944	-16.8384215629088	-15.5820214777793	-18.4175377884142	-17.9785189083574	-18.6346528081148	-19.1932575810593	-19.5334356939426	-17.9999536028325	-18.8590798545344	-17.5809563075173	-18.0533660382351	-17.9341330556236	-17.7493166147596	-18.5199337948488	-18.9990935960009	-18.1232540137753	-18.4319587195268	-10.1796078968022	NaN	-22.5354618864364	-24.9133064749971	-25.268028055959	-23.8336105638866	-26.8114085939936	-28.9470450090082	-26.2690168826058	-30.2245104376263	-28.3671630532059	-28.8085684637943	-26.8448608969157	-26.6101799080437	-28.4860732784185	-28.2353737973627	-27.8963967265513	-25.1800586512289	-26.7024062709278	-27.7140240368243	-24.7080264776974	-23.5211089336133	-7.72883052020704	-22.9395714615175	-20.6280010641678	-18.3328221105932	-19.9467983526541	-27.3195880578636	-24.6223416145824	-19.3225703855302
-15.8695169159469	-17.0476156425494	-19.2833940106552	-16.8905883434966	-15.5703655705996	-18.4129468518798	-18.0207822610808	-18.6598648248185	-19.1722573809716	-19.4714424633345	-17.9334385157096	-18.822120088149	-17.7085979074198	-18.1620788002848	-17.858616611147	-17.740479669649	-18.617303601979	-19.1110353839427	-18.3193156121268	-18.3754487613819	-10.0912854440132	NaN	-22.4228457563929	-25.0306724460068	-25.2730665816393	-23.7679812439308	-26.6924745893132	-28.8235807978439	-26.0561647900799	-30.002570604055	-28.227976449034	-28.7603562816103	-26.7663900578664	-26.5355715807207	-28.4290956160808	-28.128842034289	-28.0369773326757	-25.2493810486572	-26.7031117140586	-27.6366740559753	-24.6709215412708	-23.5087507310917	-7.70909294245405	-22.9597072855858	-20.4411904513397	-18.3555002458434	-19.8325225088342	-27.3549343927661	-24.59837856503	-19.1935195357521
-15.6792329537952	-16.9128499789478	-19.1808495851974	-16.6541153428131	-15.5532618639222	-18.2881740003766	-17.8712422701126	-18.5718061512351	-19.1061889581254	-19.4391180460673	-17.9011232022252	-18.8164562677863	-17.6533350752517	-18.0567569342303	-17.8104939397726	-17.6859031134565	-18.4577512279304	-18.8875082616626	-18.2207351917841	-18.196885527739	-9.90775659430026	NaN	-22.4545528721373	-25.0306423272676	-25.3960273259178	-23.6659561109418	-26.8470010121869	-28.8995168667219	-26.0562557882266	-29.9852099958001	-28.1582598298644	-28.766841191067	-26.7862145869625	-26.3541203302251	-28.3853248364143	-28.0846495271262	-28.0871441697378	-25.3048327976128	-26.6920048658736	-27.7347017607131	-24.7749372286068	-23.5618701149171	-7.76775420006055	-22.9736740256201	-20.5403356249662	-18.2934876479544	-19.9035085460392	-27.4090627543802	-24.739957038717	-19.3544122187687
-15.6515148551073	-16.7649496515069	-19.21256742618	-16.6220127086052	-15.4824108170311	-18.1135503604015	-17.8195569828458	-18.5323658866629	-18.9753187825873	-19.3669066820619	-17.8714137265453	-18.7008741439569	-17.5752448321918	-17.9534581686013	-17.7251390645401	-17.7596109698997	-18.5243209322677	-18.9484515665782	-18.2925277855321	-18.1369398778548	-9.6705157323689	NaN	-22.5810076002494	-24.89210953421	-25.3279220995466	-23.7253835824539	-26.8784954972984	-28.7341715261819	-25.911074365677	-29.801447405872	-28.1066372056809	-28.6098425618689	-26.5457003816556	-26.0988519948192	-28.2847311507589	-28.0272374818072	-28.1657800456532	-25.2775710875538	-26.7657879936377	-27.7511298343904	-24.665867130487	-23.451863357653	-7.66152545922734	-22.866168649276	-20.5188701002805	-18.3268986488847	-20.0025196965276	-27.3244843192898	-24.6419212815714	-19.3090822863799
-15.5410436673602	-16.8116964743507	-19.1891322281443	-16.4958553704121	-15.3991189513499	-18.3010304954209	-17.9372898034679	-18.6095129561933	-19.0756108596683	-19.4424474100255	-17.8627017223825	-18.9003590379624	-17.7211366113235	-17.9697871673135	-17.8413267315129	-17.892690221328	-18.6184865636888	-18.994661038526	-18.2841275019234	-18.0913901846737	-9.77954430379747	NaN	-22.3233572134999	-24.7008327278527	-25.0960106679456	-23.5282647828642	-26.6987285559834	-28.5742533372796	-25.8726053688721	-29.8410904989447	-27.9191456610814	-28.4942509273753	-26.4138066779701	-25.8661870352056	-28.2510842851299	-27.9222461593497	-27.9966358829678	-25.30602596954	-26.6904203646248	-27.7508618392456	-24.6971734843403	-23.3634058194634	-7.61043157695407	-22.8149423770039	-20.4520635268004	-18.145884480001	-19.8165840669398	-27.3059464815207	-24.7035003507834	-19.316552816661
-15.6290502031131	-16.8535789966384	-19.1814786113437	-16.5534728274337	-15.4337760532151	-18.3299422186752	-17.9557821618252	-18.5499656239753	-18.9752225506831	-19.2545150049325	-17.8311266653978	-18.8165986135729	-17.6801267442047	-18.0082375740935	-17.8167501626545	-17.8668997503467	-18.6100437930503	-18.9831402790476	-18.2361367593969	-18.1149320683609	-9.75695418363725	NaN	-22.3427322974338	-24.691565943098	-25.1579970478918	-23.4485984505055	-26.7253132678659	-28.6489356233411	-25.7024190095221	-29.6625476581377	-27.7437326459779	-28.3207431256901	-26.3171004116641	-25.7286536580003	-28.2161234849474	-27.9147415631255	-28.0054604629211	-25.3000924978659	-26.6491317466819	-27.6182836342933	-24.694899531659	-23.391588932509	-7.63573857980213	-22.7972634044726	-20.3567241418375	-18.1625149089817	-19.8040449994499	-27.2989511582218	-24.7992630246999	-19.3407205247328
-15.7246356912931	-16.8472000779651	-19.0893380144153	-16.5060233549805	-15.5542349866123	-18.2191522267462	-17.910880965244	-18.4497932719398	-18.8652104748023	-19.16040792268	-17.7722017584549	-18.715581150013	-17.5564772207377	-17.9855579352884	-17.7766714669714	-17.8589503501946	-18.6624489293019	-18.982246596459	-18.2549504908907	-18.0166198732915	-9.79002531645569	NaN	-22.4339888189757	-24.7536205139817	-25.3124266867522	-23.3649092527797	-26.7697350698134	-28.5068669599515	-25.5742030608099	-29.4864289739023	-27.5511830306182	-28.3127120912763	-26.3194283286663	-25.6940804089106	-28.2028848913217	-27.8458321684885	-27.8630432447673	-25.2030458264783	-26.5737934236144	-27.5935861114097	-24.6008649833366	-23.2612747350647	-7.70619417793257	-22.7071339412319	-20.3978904803062	-18.1504530415352	-19.8211640785338	-27.2583996632052	-24.9218854261242	-19.342971482777
-15.6330397680402	-16.8153991064867	-18.9404482233351	-16.4805317252264	-15.653335143423	-18.1251462761562	-17.7530630872156	-18.339780998737	-18.8289598250307	-19.1499712776944	-17.7831957224308	-18.7609490315173	-17.5315718559209	-17.9721317322567	-17.7892962806257	-17.8347336572554	-18.5779332979878	-19.0015438267194	-18.0948102888087	-17.9519445032017	-9.69498054540821	NaN	-22.2795648489774	-24.7245267123288	-25.1725676132632	-23.2870403322234	-26.706869506707	-28.5875813717532	-25.7206871342812	-29.6677716396357	-27.7058415303419	-28.2866546386609	-26.3809253351185	-25.7263449169005	-28.191968876067	-27.8275849824755	-27.8080006113106	-25.0486499059851	-26.4590301655004	-27.5882190278479	-24.5043352084127	-23.331289818021	-7.63409052644791	-22.6227642885909	-20.2588496865651	-18.1009651819147	-19.8447880347511	-27.0517655124166	-24.7945363242174	-19.3479953469312
-15.5805187751398	-16.7887600759972	-18.8515681983265	-16.4377166671295	-15.5931703990357	-18.0952047502497	-17.7834079269884	-18.3068998392432	-18.7756908403773	-19.1332835880741	-17.8309665404487	-18.7416903614238	-17.6986848590169	-18.0205275382484	-17.677836705734	-17.6754514584696	-18.485247407621	-18.829027939774	-17.9421607884964	-17.8211377582852	-9.63115720702327	NaN	-22.1089289266473	-24.57310456043	-25.1723643519641	-23.2820438781938	-26.627673931188	-28.5510831050797	-25.5435760141149	-29.6191036128214	-27.5739448700866	-28.2068990069128	-26.2861522675017	-25.6888236933457	-28.215511490709	-27.8555739360506	-27.8998692424075	-25.0721535935846	-26.4966884058619	-27.5892761845661	-24.5686761845659	-23.3815663097188	-7.58631916987897	-22.6880140703628	-20.3792248085711	-18.1218884299681	-19.9678135825729	-27.1108814956033	-24.7373665568943	-19.4377071689977
-15.6100310294701	-16.8129730920818	-18.9248979986044	-16.474732483049	-15.4778868841083	-18.1349330563006	-17.7457326794117	-18.2808065667077	-18.6861427828839	-19.0848112584558	-17.8420813096973	-18.7424555646788	-17.5950966237228	-18.0729440623679	-17.7255498206768	-17.7681383015142	-18.5062536514638	-18.8363656837798	-18.0635721434932	-17.8443010763944	-9.56446309730095	NaN	-22.0639118596435	-24.570762991686	-25.1620209703688	-23.2882406029204	-26.638917238743	-28.4042051741803	-25.4812522773857	-29.4854791176131	-27.7503041864351	-28.1463796526055	-26.2475363980628	-25.7348075678162	-28.1295370580469	-27.7888076195646	-27.8390187242638	-24.9911802992619	-26.5130023019831	-27.637486871749	-24.4646392267483	-23.3439199764129	-7.58691079708819	-22.7328389379008	-20.354771650368	-18.2131655523177	-20.1208070449362	-27.2058380868505	-24.6358143594486	-19.3860666801374
-15.6247288630196	-16.9974849654327	-19.0675650919129	-16.5870772931435	-15.4014623813468	-18.2890780897007	-17.9375216789504	-18.3835897663418	-18.7962939173003	-19.2758690308937	-17.9683359840026	-18.8118410485643	-17.6934743870518	-18.0812374364852	-17.7364042489972	-17.7975321212121	-18.4943624597539	-18.8404707173082	-18.1350803638556	-18.0277885644114	-9.71067106436084	NaN	-21.9995716049953	-24.4499878234399	-24.9609414417858	-23.27239506598	-26.5194439783071	-28.4277263975528	-25.3499213749397	-29.3964764774101	-27.4152606595603	-28.1216873449132	-26.192928500539	-25.7403306766339	-28.0355497575713	-27.7432360386539	-27.7790296603734	-24.9753564310404	-26.5608463507297	-27.6322445830426	-24.4731068516786	-23.256930843662	-7.56507502607743	-22.6579164498625	-20.2845841526894	-18.2498178464915	-20.077995173075	-26.9978449970407	-24.546515213071	-19.1843371359833
-15.6968175876037	-16.862597370707	-19.083578948857	-16.4717099803892	-15.4817436661699	-18.2453681976112	-17.7858595134276	-18.390355667121	-18.7956329876418	-19.2755515046583	-17.9637124193761	-18.7282111571356	-17.5791331476523	-18.0884659608987	-17.6359704104693	-17.8007970642202	-18.4655234053498	-18.9065092300965	-18.0629602888087	-17.9743452593454	-9.58690216332924	NaN	-22.0047321524538	-24.3991711908564	-24.8755342622674	-23.2548729776885	-26.5195841245968	-28.3165628188776	-25.1766600743846	-29.2999573642211	-27.3892305231609	-28.0008173046887	-26.1305556966725	-25.7046838571865	-27.9767648256388	-27.6719938494705	-27.6651703663422	-24.8173472730699	-26.4639138994247	-27.598979092836	-24.5420309477756	-23.2860738887851	-7.62133094110179	-22.581422943369	-20.4573997833153	-18.2465676615738	-20.1630090336081	-27.0361668862984	-24.4769545575746	-19.1538991671015
-15.8077061820838	-16.9039189115377	-18.9723202422	-16.4460508787389	-15.3744319802879	-18.2055472489837	-17.7609023842534	-18.377574426955	-18.7892852219671	-19.1611982397233	-17.8369820411497	-18.6484341920618	-17.730221540445	-18.072934877177	-17.6353421552488	-17.7462802818706	-18.4447953358962	-18.8793273929046	-18.0546541407535	-17.9015919767623	-9.56940476891375	NaN	-21.856155041297	-24.2753736067387	-24.73498907296	-23.016988035451	-26.3327436175991	-28.1387743133408	-25.0110712149681	-28.8933927473401	-27.0800799812306	-27.8911064971894	-25.9597291847469	-25.6026077671323	-27.9466676534185	-27.6694520797158	-27.6735500455102	-24.8096684775868	-26.3546153742962	-27.6179133310169	-24.5556939040649	-23.2948648480761	-7.60807231652106	-22.6847995667456	-20.4618281718282	-18.2233937376049	-20.2162410674735	-27.0220676168731	-24.5603857249035	-19.2300111312906
-15.8378524287435	-16.8911706177939	-19.1853776598625	-16.5124026950925	-15.4069772727273	-18.3806401778589	-17.8676748917704	-18.2868343998226	-18.7450274278066	-19.137859886202	-17.9441856644599	-18.7323524879945	-17.6362616111283	-18.0511086440605	-17.6820205308602	-17.800237843389	-18.4881638502922	-18.9027265947777	-18.1398914363496	-18.0317332318484	-9.42321777318522	NaN	-21.8492491513664	-24.262791294391	-24.6737572560377	-23.0663929828124	-26.1425793700819	-28.0833733412516	-24.9909206395134	-28.8498341667655	-26.9688132911392	-28.0431480015862	-25.9852283071604	-25.6171341668842	-28.012546598498	-27.7952749179955	-27.7645821733651	-24.870358874926	-26.2780789944884	-27.4440649724968	-24.476208894429	-23.1782807894908	-7.67235735771804	-22.8438863398451	-20.5238736263736	-18.3087611184039	-20.2409465136534	-27.0064559563544	-24.6331158646023	-19.3323601436867
-15.8794811838821	-16.9624548214195	-19.1792465554588	-16.4157293077955	-15.3865224534502	-18.4267094616233	-17.9210774536504	-18.3785261014761	-18.8164383403773	-19.2529111668677	-17.9977845965738	-18.736529083798	-17.6273667386653	-18.0435442561544	-17.7631492982366	-17.8834904471808	-18.4585168585053	-18.9677128032975	-18.1793098033718	-18.0429991521997	-9.45107179870582	NaN	-21.8091900448176	-24.1533552399361	-24.6941340158184	-22.8924455455506	-26.1101407120301	-28.0440748782468	-24.9408938367312	-28.7295606451507	-26.8737023250818	-28.0000299197695	-25.8895144034482	-25.5008275710438	-27.991789714062	-27.7392091703815	-27.7423293409171	-24.8526723285728	-26.3682559119498	-27.4916850177556	-24.4702173977314	-23.2111143980387	-7.69821130688905	-22.8560562907246	-20.5491861263736	-18.2973023849559	-20.3183955669152	-27.1219788463863	-24.5283093268613	-19.2681356835235
-15.7576702409202	-16.9282786377178	-19.2915265976489	-16.3676915611555	-15.3830844155844	-18.3672920839043	-17.7900707390886	-18.3264445922672	-18.8453232578926	-19.2951360087514	-17.9323895646607	-18.6754425350937	-17.6582942981414	-17.9495901616189	-17.8480800218407	-17.9365387303583	-18.4870356179935	-18.8730924321576	-18.2615649399715	-18.0171765500996	-9.40133001808318	NaN	-21.8047978899442	-24.0525729305557	-24.6658450426222	-22.7851197004652	-26.1312424716862	-27.9631789103403	-24.8730085962451	-28.6969095726689	-26.8476526929598	-27.8963758954372	-25.7828232926281	-25.477360510663	-28.0415178587698	-27.6752272958834	-27.739677081427	-24.9670592302037	-26.4083581679172	-27.4325329594746	-24.5332541547739	-23.2086950577088	-7.53834243535467	-22.733730048029	-20.3775026586317	-18.270943923887	-20.2823708021651	-27.1211983478964	-24.4683740666045	-19.0766796666688
-15.6549457776875	-16.7892894153435	-19.1117049460528	-16.3000539409088	-15.2464459356799	-18.443518263591	-17.9292432781131	-18.3748697604075	-18.9571300639574	-19.2826444929167	-17.9623921040208	-18.8098803783776	-17.7804669371831	-17.9828434149028	-17.7213674605629	-17.9317093521488	-18.5999145135972	-18.807812192209	-18.3246767541615	-17.9263761227461	-9.26430527940722	NaN	-21.92391060204	-24.2530186000524	-24.6920405962438	-22.8813134202021	-26.0471995628515	-28.1155837925063	-24.9312924420169	-28.8382437036653	-27.0210673894999	-28.0096486566859	-25.8789643171922	-25.5774729450393	-28.2025754103981	-27.8205879613325	-27.8380351177065	-25.0234525032092	-26.5139832026131	-27.6009924733682	-24.6242207613886	-23.211550674698	-7.56987985635478	-22.824149236952	-20.5398510065222	-18.3038768129159	-20.3105079058128	-27.3347847563729	-24.5089321571762	-19.1214128699895
-15.6635481037723	-16.9782339231765	-19.1992229299656	-16.3955258338501	-15.4060744860521	-18.554615757945	-17.927817191411	-18.4245022071052	-19.0166445082115	-19.4079391437762	-18.0553764211777	-18.9208815842352	-17.8509360732641	-18.2111043022842	-17.9215791145152	-18.1903477427491	-18.7322211577157	-18.8594891677024	-18.4815561142356	-17.9468998566191	-9.30418143857598	NaN	-21.9946105123251	-24.3606248963481	-24.7891405933332	-23.038204239284	-26.0472507604563	-28.1825923786835	-24.9943026024939	-28.8831608154722	-27.0522819799846	-28.0725447741289	-25.9418423682721	-25.7135013014055	-28.3804429871563	-27.9517274656893	-27.8961779856416	-25.0882213280304	-26.6355016442734	-27.7865029069556	-24.6841769603308	-23.4403854172574	-7.68378237281667	-22.8834073589534	-20.6012202521405	-18.4256121850964	-20.2875480519151	-27.341934883745	-24.579870010766	-19.1848573553007
-15.7048512561606	-16.9624086861029	-19.1144837836036	-16.3707772032962	-15.4056058584511	-18.4269803735116	-17.9146460009219	-18.4714194297427	-19.034214810833	-19.4510190711018	-18.3271610678433	-19.0264735080725	-17.8456080233428	-18.416210076704	-18.012963177115	-18.3124164467005	-18.8685204586997	-18.8834986068512	-18.4656881251385	-17.9679922104352	-9.25756179650884	NaN	-22.0171582499556	-24.4177338551859	-24.8771105792186	-23.1708242797367	-26.2194762866138	-28.3126865642014	-25.1654034410241	-29.141216114087	-27.2404486294851	-28.0321923853859	-25.9197526214297	-25.7892686566235	-28.3599522502667	-28.0132089562029	-27.9771931349729	-25.1543554708381	-26.7111169508338	-27.8535188344243	-24.6994423867398	-23.5088130040548	-7.59820019397535	-22.7974981564994	-20.6704800902519	-18.3626990561541	-20.409061811958	-27.3901645818308	-24.6385227035871	-19.1606178986831
-15.5628686933869	-16.9222162881885	-19.1630513833992	-16.3404620139382	-15.2822282910572	-18.3805753782164	-18.0148163657608	-18.5455008226166	-19.0285633571288	-19.4339010024618	-18.3593661042501	-19.0251866033988	-17.9228649164057	-18.3438759089944	-18.0176929039655	-18.421376981841	-18.8646276742033	-18.9259726118092	-18.6397690586016	-18.0323782175485	-9.31523574312014	NaN	-21.9800399323399	-24.501893911346	-24.9823338647502	-23.2920443462359	-26.2500199982058	-28.5534121957965	-25.3550281859278	-29.157434485596	-27.3729466720237	-28.0306640938633	-25.9011953938269	-25.7995412018519	-28.3850332784184	-28.0078524119493	-28.0985036206606	-25.1075293372638	-26.786252535943	-28.0162177324455	-24.7045362953692	-23.4609192082386	-7.57719183942411	-22.8401363230126	-20.7223340224132	-18.4430177570896	-20.4726520216694	-27.2896433606842	-24.6713821075402	-19.2286670357543
-15.6401770588465	-16.9788812274462	-19.3126641954576	-16.3794511126533	-15.4220531154239	-18.4458308526689	-18.0679767506846	-18.6425845979844	-19.1108163875062	-19.5707358796529	-18.3539888115676	-19.0012522562986	-17.9862665148957	-18.4651698231735	-18.0581899025095	-18.4699653558504	-18.9761642428034	-19.055564346613	-18.6488826189058	-18.2093228565782	-9.25184031897773	NaN	-22.009614973159	-24.612129724377	-25.0748237772486	-23.4044734032859	-26.307581222268	-28.7137134549167	-25.4426644780199	-29.2191221296913	-27.234762699812	-28.2617177028429	-25.95750362972	-25.8244491223944	-28.3812545888089	-28.1915829967574	-28.150418356138	-25.2483407262421	-26.8402222071629	-28.0114372610457	-24.740749991171	-23.4292520952917	-7.81283812222358	-23.0272662812767	-20.8352777359627	-18.5559224433082	-20.5419526596213	-27.4716139489195	-24.7433986480273	-19.3756024273395
-15.6001421959932	-16.8266280334335	-19.2912411528135	-16.2876062308724	-15.0533370288248	-18.5224067480417	-17.9541979073373	-18.5619756427605	-19.0151093288276	-19.3989758904984	-18.1968187908966	-18.9512168060394	-17.9562632903895	-18.5442693375831	-18.0816678661739	-18.4610393195626	-18.87673651949	-19.0120375804374	-18.6066263505147	-18.0616621768325	-9.17624371440651	NaN	-21.9941425659492	-24.7034072490345	-25.0508047061862	-23.4854744280053	-26.33312631668	-28.5880271174433	-25.5358855749114	-29.2705045259544	-27.159754687648	-28.240894482603	-25.97357143872	-25.9821889567494	-28.3772595357666	-28.3105792836442	-28.1995198068497	-25.291668137979	-26.7300144783594	-27.958869483775	-24.7212066807647	-23.453807619417	-7.79665498120939	-22.8619516796661	-20.7986712765042	-18.5521337174513	-20.5942089338761	-27.4819345427287	-24.8324562141132	-19.3473079481861
-15.6052936170213	-16.9464007861325	-19.2941781682968	-16.2310066825132	-15.1713957509881	-18.6067121434872	-18.1241251962698	-18.6487667746158	-19.0778338708926	-19.4291441379541	-18.2299507063351	-19.0952088506224	-18.0640278504886	-18.6783075434279	-18.225089519522	-18.4885847058823	-18.8435876305694	-19.1431317629735	-18.6135456841014	-18.1039790661968	-9.26012067267355	NaN	-22.2304289266473	-24.6296146802432	-25.1468714656656	-23.5889808190204	-26.5251801997086	-28.6487615405364	-25.5802691365553	-29.1362317941652	-27.1278502930368	-28.2192048274306	-25.9664611932973	-25.8349458978487	-28.4249432121933	-28.1879663178624	-28.1572049000859	-25.256909159556	-26.7298260938127	-27.921369483775	-24.6119822413152	-23.3086066678378	-7.6462210412627	-22.8729155009158	-20.7451309841238	-18.4286337356975	-20.484658297278	-27.4378167503811	-24.7326958172176	-19.2739137362012
-15.6630787080973	-17.2078750140296	-19.3375488653576	-16.3742798175267	-15.2640345503553	-18.6504655058897	-18.1986904148806	-18.68290457393	-19.1888520223995	-19.5287613573336	-18.3110128006305	-19.1480318777142	-18.1082896930297	-18.6808936012629	-18.3281465530432	-18.540324784689	-18.8768956879585	-19.2767923709004	-18.7717181307158	-18.2125512877216	-9.43285299141299	NaN	-22.2673464023755	-24.7988861574291	-25.1876416798374	-23.5877671362761	-26.7434007604563	-28.636678125	-25.5797621592156	-29.0726913010346	-27.1646956440804	-28.1288131536838	-26.1152914588257	-25.8263627436568	-28.3631642871358	-28.0474238962421	-28.1229713293604	-25.1313401908871	-26.6810603452949	-27.9143763231626	-24.6306415585271	-23.2243601482004	-7.59923144397536	-22.744943405465	-20.6770040178799	-18.4672382265647	-20.5217609431609	-27.3053953559546	-24.6421341128878	-19.070022554379
-15.8405419259624	-17.2409668111603	-19.431650140378	-16.5157542558204	-15.3905568547208	-18.8253876451911	-18.2438836092112	-18.782696572993	-19.2949775103293	-19.5881254002393	-18.4692310429262	-19.2410947799076	-18.2474861264852	-18.799824306261	-18.4992160124925	-18.7226980411728	-18.9816687293107	-19.4819950535472	-18.9170923181485	-18.319490748261	-9.67295606850336	NaN	-22.1722662209801	-24.4355138804704	-25.0921795233892	-23.3665359530358	-26.548607877894	-28.5346782186914	-25.4188221356243	-28.959738903723	-27.0931184859444	-28.0537091617271	-26.0110551396137	-25.7788159555486	-28.2457116619977	-27.8736434145597	-28.0271141765743	-25.0946902350551	-26.5466328147467	-27.7546291633478	-24.5247359540723	-23.2457790765102	-7.4436842103688	-22.6609796772925	-20.5787309131433	-18.4543675364275	-20.344089261745	-27.1902490333472	-24.5598402738728	-18.9410628888976
-15.9292568142611	-17.3002290607588	-19.4743968379447	-16.4904702233217	-15.3821827182718	-18.8263174991977	-18.2799803804487	-18.7140542609856	-19.3108567970947	-19.6053757749805	-18.4933109117778	-19.3814057757708	-18.3430710762775	-18.7546935049521	-18.5852894101861	-18.6451756149733	-19.1187746545927	-19.3688651664051	-18.9318639835391	-18.2469607847554	-9.7002990207786	NaN	-22.1227818678238	-24.3595653745963	-25.0497445132381	-23.2223040458604	-26.4452396833449	-28.660303125	-25.4732716821677	-28.9580244287898	-27.0793518963696	-28.0529083695699	-26.0036886192996	-25.7281456028761	-28.2276528666904	-27.8092018835221	-28.0862459271327	-25.061562431365	-26.4662803854325	-27.6616169474438	-24.444690745631	-23.2306087781842	-7.5225261906531	-22.7856881518447	-20.4151547367757	-18.4919101421269	-20.3595615105488	-27.1279321307376	-24.5577561563671	-18.9180541901834
-16.0213742959046	-17.3489367543309	-19.5578544798661	-16.7273720233783	-15.413351060704	-18.8395155654697	-18.2390130973761	-18.7686269129683	-19.3879896596975	-19.6352982432609	-18.5926988343707	-19.5070518352748	-18.3581229395123	-18.7993467078747	-18.6360161725067	-18.8306260848187	-19.238934403583	-19.5206768682518	-19.0419931246296	-18.4253509651084	-9.80913334489336	NaN	-22.1384928119146	-24.299647047257	-25.0715187743379	-23.2095070785031	-26.4519570959708	-28.6785540865385	-25.4749226054019	-28.8230535976958	-26.9750225720243	-27.9585267994672	-25.8621423367828	-25.4993969933672	-27.9628337698189	-27.7080475475455	-27.980566451874	-25.015634017241	-26.5231960466614	-27.5494064777257	-24.4889857264691	-23.2479564846877	-7.63542557638453	-22.7846532065855	-20.4115625432502	-18.5255003141056	-20.415598198183	-27.0595221121848	-24.5250206979321	-18.8997615815093
-15.9567398158873	-17.2788589538939	-19.4759758931524	-16.7154640310162	-15.3865844155844	-18.7740609518288	-18.2250592822092	-18.8256058948613	-19.3480341632388	-19.7012594516293	-18.6077369879381	-19.4667434595861	-18.3028469147589	-18.7506828335487	-18.681287016904	-18.8097196447602	-19.1590726700557	-19.4986898041493	-18.9444617550843	-18.3506442716607	-9.78295016945499	NaN	-22.2587290511803	-24.3572123766644	-25.0757456002654	-23.3055290249294	-26.4766043128541	-28.6899411366066	-25.2542886223072	-28.7993439606174	-27.0736866494882	-28.0288356662051	-25.8936864443734	-25.5790341177475	-28.0636137295463	-27.7352890932721	-27.9703368499434	-25.0283501213422	-26.4792121473022	-27.6424829291531	-24.4653405065571	-23.2375829068306	-7.66403016291945	-22.9109641934858	-20.555963013613	-18.6350047686196	-20.5434376293387	-27.1283038930535	-24.5696138914598	-18.893296234733
-16.0444660077065	-17.3880152694477	-19.5587624008586	-16.8421323226481	-15.5038096183293	-18.9405325201169	-18.2718402353646	-18.9407573686488	-19.5362126837434	-19.8409581834156	-18.7187771244693	-19.57741617561	-18.4696263266931	-18.8445094260903	-18.7226801189031	-19.022361958042	-19.3726912718419	-19.6133120137254	-19.0328194437382	-18.4870618153619	-9.7798785656359	NaN	-22.2870900562154	-24.4820108073378	-25.1336151140463	-23.3586870245838	-26.5511651776342	-28.7025232248185	-25.3431445375921	-28.949004516348	-27.1223761377196	-28.1318338873543	-26.0434050184822	-25.5960139064475	-28.0798101781145	-27.8147078916091	-27.9473824610763	-25.0768820928559	-26.5989632329531	-27.8015381410485	-24.5526934382263	-23.277610628993	-7.75116481661687	-23.0894759782003	-20.7851297239346	-18.7857333364371	-20.6409354201726	-27.1614328815751	-24.6284456681938	-19.0017524180164
-16.0278120509447	-17.364056221433	-19.6033707509881	-16.8334538158456	-15.3919257460097	-18.9538835971357	-18.3085198541329	-18.9453362028538	-19.5566945931563	-19.8864344503416	-18.8593172565653	-19.6147408353447	-18.3810485810182	-18.8330788680246	-18.599004014452	-18.8469547305389	-19.285348513419	-19.4258005661289	-19.0451903773042	-18.4934618057749	-9.67282760586126	NaN	-22.291768051872	-24.4002783809819	-25.325327639789	-23.2935124539609	-26.5177291186652	-28.6226961453046	-25.3821854027148	-28.8616584637667	-27.0832414746033	-28.1437990118051	-26.0408796500578	-25.6971317434128	-28.2630486630338	-27.9052256509193	-27.9259466249482	-25.0447882139815	-26.6053572202949	-27.7477741275184	-24.4273569060562	-23.2642942736746	-7.84550251026928	-23.1816509722209	-20.9342476421217	-18.9319162453052	-20.6406014583847	-27.1256811130986	-24.7114084723044	-18.987866002014
-16.149802306318	-17.6211569443246	-19.7136085681499	-16.8763285169975	-15.4747996622212	-19.046927246462	-18.4900071422685	-19.0773903893043	-19.6657537851239	-19.9868831060162	-18.9221283072265	-19.6729204156772	-18.3733698195991	-18.8581637330176	-18.6119603634509	-18.9284969911504	-19.3105636174098	-19.3834235771448	-19.0544053755139	-18.4946891972054	-9.63324948308034	NaN	-22.2622289266473	-24.5324198595369	-25.3371127841405	-23.2858297615878	-26.712655957168	-28.7026510032288	-25.4355090510959	-29.1557342924753	-27.4464482604644	-28.2768668933981	-26.2016740275219	-25.8148167617717	-28.3681040250525	-27.9069054226318	-27.9578156454702	-25.1484943877886	-26.7738449145954	-27.9117187629362	-24.5606152427376	-23.380521241777	-8.10556139029437	-23.3146971707639	-21.0169962439086	-19.0173134414342	-20.5829293487555	-27.2825025745119	-24.7225750049119	-19.1305490549055
-16.4085454540948	-17.5775398289399	-19.890428521113	-17.1118762599	-15.6933819216836	-19.2279357749758	-18.6991828234162	-19.295163716155	-19.9122871847668	-20.0854566582217	-19.0938008748695	-19.8694834169628	-18.5930724167111	-19.0202532833672	-18.703746862869	-19.1911581063705	-19.497303010613	-19.5314684491149	-19.2166193797178	-18.5826855414586	-9.88379140804457	NaN	-22.3423126758865	-24.6863829735094	-25.3155619044756	-23.371887010423	-26.7414066628399	-28.7527209606412	-25.5239152272877	-29.1634084032321	-27.4402601602094	-28.2262935006051	-26.2481423021045	-25.8584216580973	-28.3439599688099	-27.9024190195386	-28.010887912568	-25.1284343570977	-26.8143689198023	-27.816760681292	-24.6090854354184	-23.4056647437791	-8.1811615088233	-23.3649662806479	-21.1226043956044	-18.9556870854113	-20.6723384943306	-27.2547919150211	-24.8033317344058	-19.3120628245235
-16.470229787234	-17.7522692023891	-20.0481518117667	-17.1382765055017	-15.7700787265832	-19.2771042776688	-18.8235647259278	-19.4098964348397	-19.8490399222631	-20.2191659098544	-19.2021086898751	-20.0522337203983	-18.7071674876415	-19.2093840890989	-18.9021478979242	-19.3517325874126	-19.7089951519251	-19.7664757022451	-19.3062592578808	-18.7448320681656	-9.87242430379747	NaN	-22.4126028396908	-24.7789151276949	-25.4165769674101	-23.3658578813587	-26.7577679959512	-28.9642077776055	-25.5628672882234	-29.3054058720887	-27.4563855802959	-28.3747074097597	-26.4462927936754	-25.9483064152632	-28.3673516457654	-27.8655452750564	-27.9971433899446	-25.1707318003948	-26.8540832770981	-27.9331339290072	-24.6526822663071	-23.3816012096957	-8.15305089930451	-23.4071223014821	-21.1731929034821	-18.8818103555499	-20.8897756253813	-27.3419923683723	-24.7860515000635	-19.2514691405487
-16.6681196035946	-17.891798779803	-20.0672472804225	-17.2409151857473	-15.8903862322648	-19.3768524133304	-18.9534427040486	-19.7451793040877	-20.0319093261981	-20.3726296748468	-19.2831107487883	-20.1391971253233	-18.8392709356494	-19.3811296253405	-19.0463030786876	-19.5862001410106	-19.803173708118	-19.9641657088839	-19.3778742255105	-18.8589467915313	-9.91093116511134	NaN	-22.3299374610793	-24.7681516975446	-25.2424754979541	-23.3936582866066	-26.9441856661167	-28.9019640473301	-25.6189560570904	-29.3010941217211	-27.4263881041068	-28.3954545562221	-26.5353424609335	-26.0412318851901	-28.5467493530723	-28.0728213912981	-28.271797067021	-25.341399977926	-26.9396464745428	-28.1150690573358	-24.8135381403877	-23.4895729411144	-8.30513288628305	-23.3361928793154	-21.1548169638581	-19.0578246596903	-20.8379690216077	-27.5752110917766	-25.006721503825	-19.4426120557345
-16.6584257526519	-17.9214869443246	-20.2325227848073	-17.2937254352378	-15.9972282202952	-19.4202649271805	-18.9749859795528	-19.7006333608813	-19.9440883994662	-20.3287403823301	-19.3685580122792	-20.1827384968069	-18.9320906202923	-19.4633358775194	-19.1110262684179	-19.5102548198971	-19.8033187035149	-19.9501069757172	-19.4352205627813	-18.8735912233956	-9.92839045764362	NaN	-22.2908169392656	-24.6830426874325	-25.1220399268156	-23.4537290494626	-26.8326300859695	-28.9646225627267	-25.5479261000256	-29.2511402283582	-27.2883596231856	-28.3541512214621	-26.4556376638856	-26.0745922519239	-28.630153570923	-28.0737184871517	-28.291502737012	-25.3947985362022	-26.9833731060458	-28.0614783358801	-24.8842755900795	-23.5588987624854	-8.26480131337834	-23.4059435291662	-21.1685958485958	-19.0655846176514	-20.8024854378747	-27.6635339840688	-24.9812838322139	-19.4127348536528
-16.6372810121784	-17.8726609074582	-20.2329339808018	-17.2148298995114	-15.9665058986815	-19.4784549979873	-18.9006825178884	-19.680239453358	-19.9054553431915	-20.3159073060965	-19.3385189103744	-20.359820382663	-19.0061632530621	-19.5061403374681	-19.0472714061359	-19.4826298591549	-19.7352426312381	-19.9266073672034	-19.4003192052872	-18.8441742849414	-9.97209532420563	NaN	-22.4162154435013	-24.7204983339504	-25.1361888226545	-23.4396480134203	-26.8405493612558	-29.1258445583536	-25.6797100979806	-29.1975660167425	-27.3297548901399	-28.406788559488	-26.5291932194411	-26.1025190084884	-28.8542794322646	-28.2345625509599	-28.4854227025183	-25.5686238117103	-27.1852200843725	-28.3127298515951	-25.2232917397483	-23.8344541962219	-8.40469332584348	-23.4116766976307	-21.0589280079771	-19.1101444182798	-20.8954725950783	-27.8154089129482	-25.2094511373909	-19.6601777360835
-16.7197505612807	-17.9374294035255	-20.3161198482316	-17.3889291449953	-16.1116579085654	-19.612980286903	-19.024543757395	-19.7009058753186	-19.9939431480696	-20.4394627061144	-19.5712007124812	-20.4100126903553	-19.1597382763366	-19.5983592376088	-19.1018584085316	-19.5599857060519	-19.8091237624926	-20.0661133748025	-19.4443088602372	-18.8470036095932	-9.91443690522945	NaN	-22.4436299848484	-24.7092187695412	-25.2290298730396	-23.5405239986889	-26.8372599280603	-29.157196237544	-25.5856078578084	-29.1611445752393	-27.1557300590615	-28.4742468850172	-26.4462043914907	-26.1542340088207	-28.7906870097617	-28.2734846207487	-28.5444899612236	-25.6092339677401	-27.3112693170691	-28.3497932596458	-25.2915302421004	-23.9438688861643	-8.50856616533276	-23.6918439166585	-21.2953649090635	-19.2672836757528	-20.8775559284116	-27.9586642134697	-25.2642717774668	-19.8201060461376
-16.7442916893162	-18.0565548097538	-20.2682465194733	-17.427162506176	-16.0606144620198	-19.5040793163601	-18.9683041007082	-19.5829215887064	-19.9153978882945	-20.2779326111177	-19.4558365128234	-20.5150599682923	-19.2449576568502	-19.6601378887927	-19.2867842397336	-19.5523612371134	-19.8137657902459	-20.0518238147774	-19.4516254471797	-18.8085362128963	-9.95197148826348	NaN	-22.5231280416916	-24.6134078901579	-25.3324821626854	-23.6266221129358	-26.912905845202	-29.2103648139024	-25.643844018902	-29.2343441811036	-27.2379574629184	-28.5963816011997	-26.504280390605	-26.251585335019	-28.9802981432833	-28.2998155632759	-28.6120921819037	-25.6256227772206	-27.3542244316571	-28.388472517909	-25.3942463794028	-24.13388369726	-8.70573947968964	-23.6555243930215	-21.32622114861	-19.3063807899002	-20.9351972048392	-27.892485759369	-25.5701874679556	-20.0283415841584
-16.8426190120829	-18.0570013785047	-20.3480142382554	-17.439394936964	-16.1275816416593	-19.6004377690265	-19.0275816442897	-19.6871107778956	-20.1035279694981	-20.5485149773196	-19.6152349944353	-20.5965751903553	-19.3487550564315	-19.7206771118402	-19.3003868245048	-19.5318671698113	-19.8521135541756	-20.1452978033896	-19.533477818024	-18.935493092998	-10.13788404246	NaN	-22.4238876422437	-24.489607713535	-25.3900633178556	-23.5573778590087	-26.8747740785863	-29.1137292239011	-25.6483297844964	-29.2317408109094	-27.1870058792316	-28.5387836635272	-26.3567342073897	-26.1061144021663	-28.8450884508322	-28.2779765254316	-28.5656701767528	-25.5364255396465	-27.3208801794786	-28.4922796497679	-25.4784697929062	-24.1656942321722	-8.67059497814801	-23.6750911912887	-21.2766507044593	-19.2754106618774	-20.888139261745	-27.9605522241705	-25.5615258726733	-20.0446286655434
-16.7966635352059	-18.2043403926004	-20.4785448628927	-17.5037065684101	-16.2213647277093	-19.7057971637301	-19.0701537779827	-19.7207228955077	-20.0522386379607	-20.5229601205541	-19.6208605010699	-20.6119661316509	-19.4076079295453	-19.8190443315838	-19.4419554522051	-19.5969479863481	-20.0347373657315	-20.1109490021164	-19.6763391283991	-19.0044413976117	-10.2090314832846	NaN	-22.511536349701	-24.5070405348544	-25.3576082623922	-23.5224305459474	-26.9125185686754	-29.2317841297562	-25.7981931188049	-29.4246032161391	-27.3740540759193	-28.6762452556217	-26.645698417227	-26.2999392520697	-29.0130363318536	-28.4098058063701	-28.719857215398	-25.6764378473388	-27.4728844973347	-28.6356914853029	-25.584042664796	-24.4048996399492	-8.8339186459779	-23.9123816905042	-21.506447609111	-19.4055118903787	-21.029488870027	-28.1066639186348	-25.7948664441495	-20.2013000430478
-16.7343623839191	-18.1819340871817	-20.408393924313	-17.3958677693339	-16.2417420510524	-19.6734701440162	-19.1277096714354	-19.7213473705092	-20.0175336992507	-20.5106640657686	-19.5194753598049	-20.3282218373235	-19.3386704492261	-19.7209840402814	-19.3170604474425	-19.6155678825522	-20.0069403574046	-20.1270943831959	-19.5440302945002	-18.9789206602845	-10.2492537297365	NaN	-22.4420083545232	-24.5141721668742	-25.3246748434538	-23.3695668968548	-26.8563085489725	-29.2508113885983	-25.6249688915516	-29.44272496586	-27.3609502649037	-28.6232860309246	-26.6122596790283	-26.45578441336	-28.9921436938308	-28.4861335244336	-28.70587847797	-25.653186455677	-27.5269679864972	-28.723457248601	-25.6849478975791	-24.5282994496753	-8.78881786349276	-23.9749383934362	-21.4848930438493	-19.5322344073819	-20.961589261745	-28.1268082200482	-25.8641697818883	-20.191503492392
-16.6818900612066	-18.2373792498954	-20.4115590228186	-17.2458852189984	-16.209844619666	-19.6690300962924	-19.1053690319335	-19.7991184999033	-20.1549298737333	-20.6510543508664	-19.5674614532334	-20.393954042244	-19.4421915245726	-19.8350395279476	-19.4537442173513	-19.798745087108	-20.1078110197663	-20.1704666575871	-19.6870305027417	-19.0370936887168	-10.3437775651366	NaN	-22.4256416926048	-24.6962935688208	-25.2785375295274	-23.4331994889013	-26.8826283308181	-29.2338757440476	-25.694972965999	-29.5539829824837	-27.3386114643861	-28.6982700075336	-26.6338194820674	-26.4752330310147	-28.9574764438861	-28.488809489488	-28.6412750473076	-25.6903905298303	-27.5874933451404	-28.7218780652995	-25.6425427888757	-24.5402497719248	-8.78733878914151	-24.003927411378	-21.4959726393286	-19.5600294810481	-21.043788374827	-28.2096290314465	-25.835395606625	-20.0719019708575
-16.8227133037176	-18.2054641407431	-20.4073577409719	-17.3196946834871	-16.1771084608461	-19.6493088694157	-19.1020811997793	-19.7110058494378	-20.0621410590097	-20.583774869496	-19.5871771787933	-20.4065689250742	-19.3679374703418	-19.5825070455781	-19.2507585341913	-19.6887156043956	-20.0062361862487	-20.1378218014298	-19.6410883676264	-19.0009154775484	-10.3786797504833	NaN	-22.5644430111544	-24.6425774071444	-25.4862907583807	-23.4862524910323	-26.8666329628715	-29.2004622713415	-25.6643649214048	-29.5536331763931	-27.4469113772636	-28.7064965514546	-26.5584948067427	-26.4531340666612	-28.9481440534657	-28.5061848502283	-28.7225344558594	-25.6853389748034	-27.788264434451	-28.8454662457916	-25.8113871091124	-24.6466521083129	-8.93570342275764	-24.0925940936473	-21.6529835899216	-19.707561241028	-21.2996091159233	-28.1756356880499	-25.9176096255258	-20.2895614567715
-16.7443336691367	-18.2228078082432	-20.3991507074439	-17.2553588317285	-16.1497011133931	-19.6065260193469	-18.9815849262868	-19.692437181222	-20.0642533084974	-20.6209772915303	-19.5374155937747	-20.3399531376086	-19.258533956342	-19.7049537463573	-19.2533479963025	-19.6544247986762	-19.9744508550985	-20.1151832387016	-19.6496769465484	-19.1487271118974	-10.4548074616922	NaN	-22.6239669049454	-24.645681792395	-25.4310398215207	-23.5911719482949	-26.9362605021744	-29.1988434213671	-25.6919576600106	-29.3499383596662	-27.3582343889094	-28.647841191067	-26.6002863125342	-26.3658446649964	-28.7818524400951	-28.4152961269033	-28.604867730467	-25.6522474745328	-27.6370518797376	-28.8168819061352	-25.6094753197595	-24.5049101777608	-8.85636310011254	-24.0189452017322	-21.7030881797777	-19.7164615732539	-21.3196196282371	-28.2725615409874	-25.7810684954405	-20.2087744484454
-16.7435483292309	-18.2348600998297	-20.3825616620653	-17.3215353508091	-16.2525921375921	-19.5678696983	-18.9652911021157	-19.8160466239713	-20.1390178698502	-20.7676228581194	-19.6804155810817	-20.3672125935499	-19.4876617703026	-19.8391039451845	-19.2595430870233	-19.7471521487151	-20.1019966196355	-20.2011825272558	-19.7409657682607	-19.3012398237618	-10.4160511040838	NaN	-22.5899496367065	-24.6385361447161	-25.4433505535481	-23.7429343014398	-26.9590914331527	-29.2177385278863	-25.7131162131825	-29.4745968478861	-27.3646298888947	-28.6423707059706	-26.4899754524639	-26.3797717086453	-28.7400520629488	-28.2804204631632	-28.5508737509279	-25.6990598230185	-27.5573711091838	-28.8292123409179	-25.5605106938886	-24.4371158365832	-8.78078705333173	-24.0412573589534	-21.6733301481128	-19.7047686142999	-21.2790870002998	-28.2666195922603	-25.721535214049	-20.1416458505961
-16.7854289637652	-18.0886510632795	-20.3071714985781	-17.370759138724	-16.3295649815578	-19.6378711762041	-18.9036258279463	-19.7061283145162	-20.0858085228783	-20.6674344277595	-19.6093692973674	-20.3244460236887	-19.2941289673071	-19.728108472426	-19.2183531117368	-19.7225109547739	-20.0182184490237	-20.1389996653032	-19.7548613011821	-19.2067271118974	-10.2666513653009	NaN	-22.5870558877165	-24.6979623004017	NaN	-23.7872514794529	-27.067247401636	-29.2292223383816	-25.733623729995	-29.5166183133804	-27.5154755948042	-28.7185554767813	-26.5975567390301	-26.4634007088343	-28.7657471245723	-28.2934375949873	-28.560066374	-25.7010938136792	-27.5530551506497	-28.7303601670048	-25.4954730769784	-24.5220902469963	-8.81930001411924	-23.9657429911373	-21.6681029496819	-19.7244917429585	-21.3121577346514	-28.2441668589724	-25.733907665161	-20.1568509083918
-16.8150062825121	-18.1338056908734	-20.3175646932937	-17.4677539031023	-16.540918762089	-19.7537898377228	-18.9044515261586	-19.7381259258279	-20.1144671097309	-20.7900385014439	-19.6203542432942	-20.4362831415204	-19.3562894693387	-19.665615998013	-19.2955819526903	-19.7324209879254	-19.9461266587744	-20.1270588229972	-19.7105086759054	-19.2121230217034	-10.3491040522251	NaN	-22.4813282072229	-24.7899931432319	-25.4228678580634	-23.7666134425472	-27.0476723784934	-29.2909473535213	-25.8109153748927	-29.5516349642742	-27.6268509255478	-28.8126726517411	-26.7925260386687	-26.4603266088585	-28.8271132784184	-28.3296202105952	-28.6322427679797	-25.7362116606039	-27.5403965779775	-28.7054200064231	-25.4815407783339	-24.3976516342065	-8.83164594869234	-23.9779232005376	-21.6467343930027	-19.6526387397807	-21.2654528423361	-28.2700294418772	-25.7377647063244	-20.1679456759835
-16.9038113771922	-18.0694048483794	-20.3206287104546	-17.5427742923061	-16.5737513691128	-19.7722026743871	-18.9232522580311	-19.7431050062102	-20.0475655547086	-20.7204784222042	-19.6941343370172	-20.3872533243611	-19.3170046907736	-19.6229944560076	-19.2470518867925	-19.7274419512195	-19.945023067512	-20.1569708447667	-19.6947320935262	-19.2441909188679	-10.3525951512551	NaN	-22.4156031426752	-24.6340402873709	-25.4708943315273	-23.731248008833	-27.0253069599172	-29.4523266638662	-25.8014848509747	-29.614300904891	-27.5806933606641	-28.6867144305036	-26.7977988579154	-26.5177526515734	-28.8220703327726	-28.2361745854013	-28.5546004987873	-25.6658884918294	-27.3873984764525	-28.7385465874932	-25.3964889526691	-24.2964734090992	-8.72955550423788	-23.943435930382	-21.5767842683632	-19.5692924758948	-21.3539814034162	-28.2209029397451	-25.6445502632034	-20.0088530137634
-16.9941255119473	-18.1931277740189	-20.399748398123	-17.5226881407464	-16.5739962654116	-19.7617018935736	-18.9675299873922	-19.8263633978625	-20.2057149388778	-20.8670232754443	-19.7924026346578	-20.4282550484339	-19.3278739734917	-19.5991949469271	-19.2606308341609	-19.7368553645267	-19.9656448008884	-20.1880066723743	-19.6564713495007	-19.2523622910505	-10.4327120056608	NaN	-22.3870543683434	-24.6670671885192	-25.4746803008678	-23.6914548321694	-27.1396647998651	-29.5708903011658	-25.8493728721307	-29.5971085280273	-27.5030030658359	-28.6582098546615	-26.6408624789112	-26.434301530124	-28.8234118880441	-28.2835358978324	-28.5735753962187	-25.5621683616874	-27.3221670762115	-28.6287053083278	-25.3162102084127	-24.2255123002283	-8.53020302472625	-23.8642601062061	-21.5443030653557	-19.6889270153588	-21.396646923493	-28.002834879152	-25.5472355690786	-19.9391489067417
-16.8915143825343	-18.2891272778463	-20.4191313034791	-17.6009157693339	-16.4499063942333	-19.8307961552996	-18.9880186579606	-19.8553917918288	-20.2492664885407	-20.8961102139787	-19.8202715762661	-20.5384898890524	-19.3825704457123	-19.6560498461208	-19.3003181381467	-19.7937703171247	-20.0110655565126	-20.2709533975746	-19.7122547185169	-19.304166725424	-10.2252465509885	NaN	-22.5264027983813	-24.6651882701177	-25.5894231933451	-23.707712923571	-27.1499064715425	-29.5984840389785	-25.8561157380526	-29.7300405042747	-27.5631829063029	-28.8617449343825	-26.7032942764146	-26.4859529846746	-28.8580146737673	-28.3872602497369	-28.5652798723981	-25.4578209242619	-27.3025043605163	-28.6254241056237	-25.3594835225606	-24.2196953887616	-8.55595368559546	-23.883969305304	-21.6056153325348	-19.6705684618371	-21.382589261745	-28.005239776734	-25.6232693925525	-19.9789525242277
-17.0161963356375	-18.4461282486724	-20.5587552089854	-17.6827482888145	-16.5147806903034	-19.9459940172363	-19.0928305570083	-19.865494161279	-20.3049850518461	-20.8880699206339	-19.8744883450892	-20.6373788471431	-19.4639773768609	-19.7749798218344	-19.4131966236346	-19.9515393074502	-20.1807887742022	-20.3637699362756	-19.8348066068449	-19.3990453185677	-10.2397631820464	NaN	-22.5826325740637	-24.6613907464509	-25.4318661084374	-23.5981455908981	-27.1683553009076	-29.6191537063954	-25.8373291112301	-29.5821304000957	-27.4535616532595	-28.7541513514948	-26.6838036290088	-26.3924167709352	-28.8350354615597	-28.2465734882226	-28.4791935609796	-25.5478209242619	-27.2393760415306	-28.481770432911	-25.2796384205168	-24.1934193269302	-8.56021093437755	-23.9331083053256	-21.6568052810499	-19.7156316356016	-21.3211608494887	-28.0796701255544	-25.6158483484161	-19.8864724291283
-17.0939845138564	-18.4797190290151	-20.6807331319722	-17.7178590347315	-16.6287272727273	-19.9623507676066	-19.0482128508756	-19.8951831899303	-20.3480282544526	-20.9748696396065	-19.9528515961958	-20.6623302086035	-19.398406340322	-19.7561992399874	-19.4932245921065	-20.0320589033943	-20.1941022623773	-20.4522750334671	-19.8447784706268	-19.3856718355155	-10.3923052020802	NaN	-22.546680375083	-24.680289755807	-25.3359338471143	-23.6151773994572	-27.1273136740102	-29.5131786404639	-25.8744087810252	-29.6673211069112	-27.4821260424316	-28.8460524822911	-26.7625433897387	-26.395307342741	-28.7719865925395	-28.181244064408	-28.4433044385496	-25.4658239479012	-27.1884149557209	-28.4985081250663	-25.2163282062719	-24.1322601187035	-8.55930311017014	-23.8907278671204	-21.6335709357907	-19.7326300382212	-21.3702470346226	-28.0157059887204	-25.6095586763955	-19.8637121157
-17.0787518838425	-18.4416730676726	-20.6650562974041	-17.6794584992221	-16.5916109936575	-20.0430145101421	-19.1240124668856	-19.9082141748706	-20.2903204300168	-20.9971015511213	-19.9612961985673	-20.6280341908128	-19.4838929200191	-19.7475436004048	-19.4730427686651	-20.1207329301356	-20.1151484053498	-20.5282952270862	-19.7749870148666	-19.416512497692	-10.2439443037975	NaN	-22.6468059018166	-24.7119506906009	-25.4262042439123	-23.725802086174	-27.1228430558867	-29.5197786200495	-25.9505768379665	-29.7104741467435	-27.5604858744271	-28.8204633134701	-26.8091316397892	-26.4004377046064	-28.7975533707972	-28.2842967980942	-28.5941931870301	-25.5657006034063	-27.2589594802612	-28.5512363908328	-25.3116066748062	-24.2479595391045	-8.61054528426881	-23.9119961229983	-21.6424270216145	-19.8964784727325	-21.4168065845796	-28.1640254533442	-25.7141133319703	-19.9246394492224
-17.1072852015706	-18.6646207993493	-20.7829399036381	-17.8257889557746	-16.8180862470862	-20.1795276764191	-19.1904675285515	-20.0526660193295	-20.4722464797454	-21.0745517503245	-20.0764858529877	-20.711179357022	-19.6769940920772	-19.9773644962332	-19.6488083802989	-20.1967121150773	-20.2391225835967	-20.6799483188779	-20.0867065123736	-19.5621518816006	-10.410918349599	NaN	-22.6732535841816	-24.7349697355846	-25.4383113415711	-23.6663159138237	-27.114103463159	-29.5291332866563	-26.0686593966482	-29.8269660933611	-27.6160457326108	-28.9261361219426	-26.8545049205227	-26.415554116831	-28.8885216666333	-28.3507567532335	-28.5670218890956	-25.6903871859957	-27.3063533024948	-28.5322321211376	-25.3854517256363	-24.2369363776963	-8.79511414581672	-23.9939101200578	-21.7294434474931	-19.927741280167	-21.4639269528362	-28.1963139489195	-25.751383197023	-19.9928448236529
-16.9969853427896	-18.6461925579016	-20.6753660687139	-17.6998166258828	-16.6191094775398	-20.0816317065458	-19.1668674151085	-20.028139366677	-20.5199441525899	-21.1150387404172	-20.0562514482784	-20.64100912741	-19.6070306867233	-19.9065368237357	-19.5276498508326	-20.1211852037618	-20.1866272255161	-20.5984561496177	-20.0006049169078	-19.4798448213354	-10.3209950167547	NaN	-22.6501490144629	-24.6768197408145	-25.5500580156287	-23.6988883803795	-27.0897113895235	-29.5544768369438	-26.0216702460311	-29.9589885275706	-27.70158692298	-29.0098512413183	-26.9663445132006	-26.4541062857663	-28.9090498587293	-28.3551610605825	-28.6461044575381	-25.6869576955623	-27.3142192720877	-28.584281359661	-25.4032774956	-24.2451289469286	-8.68817428688355	-23.9974162175565	-21.668625727214	-19.8446157666551	-21.4219002419271	-28.292881516487	-25.7121015011329	-20.0000578070229
-16.9972928502971	-18.5975765669661	-20.7506027087861	-17.7146631181711	-16.6862709080802	-20.1377552056882	-19.1230105180333	-20.1142313972362	-20.4495252376218	-21.0806539470422	-20.1107743792357	-20.7142273877617	-19.5807947516479	-19.8931648555528	-19.5578903823677	-20.1766859305994	-20.2316794143472	-20.6476278238587	-20.0792378913323	-19.5120897268106	-10.2510648085293	NaN	-22.7159966122368	-24.7137091675448	-25.4235449983637	-23.6349399988243	-27.1443215700048	-29.5818230316214	-25.9976554022671	-29.9941528529429	-27.6958693526076	-28.9933930305319	-26.9658707382474	-26.5169105629825	-28.9237256372224	-28.504074126087	-28.7104894889686	-25.803413029525	-27.4104717490907	-28.7602318949487	-25.4146609388375	-24.3454573809545	-8.69884219114249	-24.11977872154	-21.6503333579172	-19.8127424870947	-21.4292393145433	-28.4457667035104	-25.7886754229726	-20.1669126912691
-16.9616386542291	-18.5313850924727	-20.6649247770213	-17.7257419961381	-16.658507089241	-20.0679261959882	-19.1649169863025	-20.069353691541	-20.457818826412	-21.1345585502582	-20.2098852133419	-20.7804881357092	-19.6279654761818	-19.8592176281709	-19.5396867448366	-20.0418251546392	-20.249850379034	-20.7210861642643	-20.0954590113432	-19.4991124329983	-10.3921879819584	NaN	-22.7941996907669	-24.7812056666115	-25.4383525634567	-23.6702329128421	-27.1605338536112	-29.549808473119	-26.0743618553622	-30.0067561079158	-27.7827132911392	-29.1973044988436	-27.108052205394	-26.591220446895	-28.8447551372825	-28.549995292472	-28.7228248623861	-25.8800404434376	-27.5620033470554	-28.8562985269388	-25.4942331457629	-24.052479474136	-8.72999691114708	-24.0907440137577	-21.7168586148263	-19.8363892708181	-21.4123463819144	-28.5459708484084	-25.7945135177966	-20.1520490549055
-17.0866059753281	-18.6709244443246	-20.6969127026421	-17.7660074953613	-16.7234487774999	-20.0849059817414	-19.2757083156714	-20.2034027983601	-20.6408442469707	-21.3045581148606	-20.2711095869697	-20.9204555751569	-19.6969596810476	-19.9636477636432	-19.627736304421	-20.1574173451327	-20.41941998195	-20.815528568724	-20.1776723569108	-19.5289010249409	-10.3134617005434	NaN	-22.7144278729065	-24.7914739973966	-25.3157842154713	-23.6447368596049	-27.0620561595173	-29.5655029716258	-25.9874044315773	-29.9861768466288	-27.7677418625678	-29.1232759736757	-27.1180145375472	-26.6207426587079	-28.9276790122068	-28.4643265569237	-28.6935668230479	-25.8166263429811	-27.4307539352169	-28.8282077367629	-25.4116820352795	-24.1715527868832	-8.78513037108707	-24.0245968017686	-21.7187524056092	-19.7836749010906	-21.3841967151611	-28.4605467605762	-25.7704703640243	-20.0798963364732
-17.1351938797082	-18.6453917242942	-20.6435597321933	-17.7527042498085	-16.6438490314646	-20.0282569945149	-19.2712010190346	-20.1904862810584	-20.6123295003024	-21.33961295077	-20.3347785227346	-20.8063972871685	-19.8109402769736	-20.0225047900324	-19.7090102861585	-20.0636492682927	-20.4940870181094	-20.8052807357473	-20.2342346516273	-19.4777537852743	-10.265192983476	NaN	-22.6689184258396	-24.9330559951973	-25.2732350012447	-23.6515311409538	-27.2304431146339	-29.6395497285635	-26.0328020894122	-29.9898166704127	-27.778402843378	-29.1243058936796	-27.0331213949051	-26.5956772502002	-28.9668101628406	-28.5022308853305	-28.7160115521327	-25.931318706967	-27.5139170029036	-28.8837586602837	-25.5135090647782	-24.2336235627077	-8.92422530465604	-24.2050718750824	-21.9925169710835	-19.8909931799639	-21.4680957552515	-28.5289513046382	-25.7769596571152	-20.1097163456049
-17.2630423485687	-18.9220078940452	-20.8435093743878	-17.9829685567355	-16.9036976768252	-20.0967955844381	-19.3067790284448	-20.3263260959327	-20.7264754142026	-21.4231806279812	-20.4452243010573	-20.9504765016242	-19.9284235762496	-20.1528419362581	-19.866549920353	-20.3148156566173	-20.5998213941482	-20.9567784608658	-20.4092368845533	-19.6585676026949	-10.4354186947016	NaN	-22.6816292532668	-24.8410758118785	-25.1933029785131	-23.6377855660654	-27.2096497946316	-29.4603476055195	-26.0245387462627	-29.9259045997036	-27.6763581593389	-29.104962805512	-27.0422973056137	-26.5244660866451	-28.9220633268837	-28.4971671735324	-28.6699561020242	-25.9079923061988	-27.4090794033935	-28.8770890130223	-25.5294267025081	-24.3278310444828	-9.04037838546471	-24.190150880162	-21.983383593151	-19.8437374662626	-21.5302411135968	-28.5530101514511	-25.7025891366067	-20.1195836092582
-17.1849826829869	-18.7825026250997	-20.8012194096375	-17.9091225348407	-16.8676393606394	-20.1054928240021	-19.3197346118421	-20.3366127395347	-20.6284749399771	-21.355293965003	-20.4173436888064	-20.9478064092889	-19.8455156396121	-20.0618894641615	-19.8096863023769	-20.1762161293484	-20.5993855730012	-20.8411889296158	-20.3515244175772	-19.6456516704849	-10.4579631949679	NaN	-22.577014550326	-24.7634383973839	-25.1554390383424	-23.5728384051182	-27.2316447727388	-29.3815960208785	-25.9667806009169	-29.8489835807057	-27.557580259465	-29.026579361414	-26.9954411573354	-26.4563585617922	-28.9052134981987	-28.5013475909671	-28.6566749728126	-25.8935499193195	-27.4490202855496	-28.8711150616286	-25.5340970944427	-24.3859377884136	-8.89521275644066	-24.2148184188612	-22.0044435099011	-19.9612021274711	-21.671351013129	-28.590067947874	-25.7094994130802	-20.1078696290682
-17.2865545818208	-18.9441227017478	-20.9145896177281	-18.0601421411932	-16.9675309804699	-20.1894767518585	-19.457283798356	-20.4845984275706	-20.8383032263475	-21.5642969008698	-20.5763741632705	-21.0429928906284	-19.9642833707107	-20.2248854547304	-19.8331438320812	-20.2875112784936	-20.6506250390884	-20.9367991602344	-20.3670326869987	-19.7865616983636	-10.6594418447811	NaN	-22.6662482543784	-24.7693379449331	-25.20225965555	-23.5319775563892	-27.2879704633301	-29.4600708434466	-26.0649958040754	-30.0285657594045	-27.6061507775964	-29.0484645118623	-27.0921535009896	-26.472190761629	-28.9355623106765	-28.5243646896985	-28.7382368287112	-25.8978831133166	-27.5939925381978	-28.9956565457696	-25.6074538777868	-24.5261021989305	-8.88297133176241	-24.2496424564464	-22.0611490007497	-20.0624740000247	-21.6962767997389	-28.6229381370493	-25.8313773675618	-20.1206635475173
-17.2998381522531	-18.8536361358354	-20.8439364605862	-18.0357279719389	-17.0097853841074	-20.2285410300333	-19.465329971435	-20.4582818628562	-20.8380674802697	-21.5692815912912	-20.5007416110207	-21.0081256821211	-19.9131700643666	-20.2115863326296	-19.8655733800051	-20.1992673684211	-20.4949317302995	-20.9474490269035	-20.3403724131082	-19.7187950870051	-10.5088358017732	NaN	-22.796439813117	-24.8836279813643	-25.2890397719878	-23.6511236008385	-27.3279916284944	-29.5976571801611	-26.1917863298805	-30.0548385672287	-27.6631042949791	-29.1052934203664	-27.0973595181902	-26.5534453107373	-28.9613291688294	-28.5401797173661	-28.7055244446611	-25.9574907355826	-27.6615054761088	-29.0571711392011	-25.5483598579397	-24.536919276282	-8.96436037521203	-24.2493593235356	-22.015591017678	-20.0198490875099	-21.6541880483981	-28.6170432939427	-25.874559358344	-20.0740163305481
-17.3825348719798	-18.9617288122398	-20.8393560002483	-18.1502380567182	-17.1253986546642	-20.2811943519802	-19.5069122945802	-20.5321186360875	-20.8992676262479	-21.5490734105191	-20.5456783347142	-21.0739567416601	-19.8804121577034	-20.1919264812487	-19.892812975999	-20.3351971929825	-20.5094009053498	-20.9595137169305	-20.3343998281561	-19.7615058729593	-10.5261227152028	NaN	-22.9234022336172	-24.9019703679179	-25.3742129443036	-23.7682846239337	-27.4107767135355	-29.7454849825933	-26.2442783933953	-30.0616836800106	-27.6833455492038	-29.1399738924888	-27.0998382908448	-26.5405646498218	-28.9784768971584	-28.5760003913844	-28.5917606959683	-25.8992996476661	-27.5645271641151	-28.9990794335696	-25.5027524383811	-24.4070050334316	-8.94852342832527	-24.2532434391316	-22.0847042844796	-20.1244957102285	-21.6833691914991	-28.7449848568873	-25.8065645526393	-20.1120562066766
-17.5454320239535	-19.1408150317825	-21.1074402222831	-18.2211407240981	-17.2334227097806	-20.4910406843096	-19.6907258658631	-20.7362668489114	-21.0185889312021	-21.6234148278925	-20.7200185572897	-21.2400436638067	-20.0962294362228	-20.3735437871113	-20.0889089396892	-20.3721832478632	-20.6453342852102	-21.0362119427599	-20.4462887129618	-19.8482323851476	-10.7976636162343	NaN	-22.9749181211463	-24.9337047994958	-25.4415665117563	-23.7748836049136	-27.3214962828443	-29.620028970666	-26.219074149671	-29.994794265463	-27.6541869753498	-29.0766989496877	-27.0997590027977	-26.5030354697899	-28.9555109483214	-28.4816175053845	-28.5521401976923	-25.8477881731702	-27.5457326294602	-28.9666101947758	-25.4653169189772	-24.3659291040888	-8.83714278608745	-24.2179118815665	-22.0131939028713	-19.9667914568554	-21.6134366551099	-28.5685901393956	-25.8212416243581	-19.9976205524409
-17.7073943441961	-19.168295767854	-21.1829265966578	-18.3111363824726	-17.2462122863512	-20.6442812928414	-19.7332141910158	-20.8046613289386	-21.1050735828522	-21.8064592112896	-20.8039661652197	-21.3605196833623	-20.1759258979556	-20.3844558750234	-20.1183168121656	-20.3972745454545	-20.6482988214135	-21.1244528428882	-20.4719760368402	-19.9037672810306	-10.9232754973782	NaN	-23.0471467180584	-25.0126913464751	-25.4723545837271	-23.753482161362	-27.3062604994606	-29.6505300688445	-26.147535913706	-30.0852982143544	-27.6625672932737	-29.0437462042596	-27.0085419025041	-26.4803543865221	-28.9560486630338	-28.412587812966	-28.5930918503735	-25.8215100285049	-27.4300223988663	-28.8723986675592	-25.4090895718743	-24.3374780569278	-8.8199063320154	-24.1072631987754	-22.0420134368002	-20.0748361961984	-21.7096302504164	-28.4903884587234	-25.8783662778458	-19.9201937498332
-17.6312175755651	-19.1016331707397	-21.1303371694364	-18.1739231814491	-17.2099975429975	-20.5887202406532	-19.8748581179544	-20.838585812252	-21.0287613298878	-21.6534286342128	-20.6942986555698	-21.3308227340235	-20.1108753122474	-20.3455516810832	-19.974517178543	-20.3544891729323	-20.6407473202591	-20.995046956441	-20.3307172981545	-19.9307036926936	-10.8679398261855	NaN	-23.0775793025872	-25.0924280871479	-25.5864749969533	-23.8239541322551	-27.3951226728069	-29.6775827424142	-26.1669077463464	-30.0399850239216	-27.651336475065	-29.0528889111094	-27.0080317316822	-26.5084402230847	-28.8891797572917	-28.4113662119446	-28.6086516383396	-25.8234724711942	-27.3362777474514	-28.8836498474658	-25.3725619018382	-24.3086269844408	-8.84842818223576	-24.1082944876663	-22.0379868686227	-20.0654929180466	-21.6819412979441	-28.3695530860535	-25.8129503260547	-19.8496552056504
-17.8475783065962	-19.2274277768783	-21.3364651560672	-18.3856815624374	-17.2319034554353	-20.6501923430189	-19.956118089427	-21.0481941301554	-21.2355601693462	-21.8273530326742	-20.9135776554391	-21.3896801565568	-20.2294584008737	-20.4537629226877	-20.0996043258168	-20.4759626512968	-20.7202054626793	-21.0863948245021	-20.4707206311767	-20.0211802368974	-11.199274410824	NaN	-23.1532716784901	-25.1964025050405	-25.7813402008274	-23.952566688704	-27.5623689333443	-29.7441723872951	-26.2985815774339	-30.1573043994179	-27.7479455225442	-29.1561101164243	-27.123118263989	-26.5640407500143	-28.9718482161778	-28.4789676501432	-28.7432071383861	-25.9230800784651	-27.4270349208717	-28.9155687925308	-25.4770751932622	-24.3297296073983	-8.96121973752205	-24.1498494642166	-22.0080652199786	-20.0974622004599	-21.7033599218917	-28.5347689707535	-25.8284471814578	-19.9650945094509
-17.9869587419056	-19.2146264874239	-21.3137378071077	-18.380762914965	-17.3787924901186	-20.7313482792812	-19.9639722637714	-21.087195085894	-21.3668386427282	-21.981859886202	-21.0091787189027	-21.4743757752773	-20.3340084727433	-20.5015794337492	-20.1369701987372	-20.4275487822878	-20.6662141709521	-21.1583038824433	-20.4270921995749	-20.0072914042193	-11.0272972133767	NaN	-23.1662932482554	-25.2040548329459	-25.7470654484902	-24.0107051537542	-27.5931129318292	-29.8214913427962	-26.2766248212752	-30.1540875468205	-27.7904224569477	-29.1610531825017	-27.1242615170966	-26.6329531862781	-29.0184734475516	-28.5306165232889	-28.7364200466078	-25.8489782388911	-27.4632685913062	-28.9036903594937	-25.4357562953692	-24.3608995529189	-8.93666024552174	-24.1900846980556	-22.0652815826919	-20.2107112113896	-21.6682209449133	-28.6237155832402	-25.7699472483852	-19.9930472463692
-18.1475631205674	-19.3458542985209	-21.5583954368939	-18.5541742849147	-17.5495300298853	-20.9762632270785	-20.1791519986771	-21.3264381367882	-21.5501241094268	-22.1912349383331	-21.1817305720435	-21.7023126903553	-20.5198151510387	-20.662756794401	-20.3503885919948	-20.5836420338983	-20.9458313299472	-21.4044692793041	-20.692274574523	-20.3647612189557	-11.3527329062398	NaN	-23.2723180336149	-25.1872981610588	-25.7281171857269	-24.0098207239004	-27.6283506397416	-29.8693184543257	-26.4316421852969	-30.3160381472981	-27.9293938598596	-29.3307337976509	-27.1850598861078	-26.6465940429502	-29.1052456108581	-28.6285927010694	-28.8165222397365	-25.977107927872	-27.5853335926408	-29.0714223460752	-25.6496448997763	-24.5033010359697	-9.07198200631469	-24.2049320960868	-22.0924847374847	-20.2000598102554	-21.7683282861352	-28.793090127328	-25.938438925722	-20.1698960527352
-18.2772197598867	-19.4483733507215	-21.6516473794609	-18.7791336911216	-17.6847288847638	-21.104772780851	-20.2765593278171	-21.3017662186767	-21.6376456274084	-22.2646257996768	-21.3291214982757	-21.7889189403553	-20.6923063924816	-20.7902558585272	-20.398339861476	-20.706886495567	-21.0742811730362	-21.5972345802687	-20.7898555085093	-20.4258745447754	-11.4626965745009	NaN	-23.1924485938183	-25.1559585349647	-25.6435103950882	-24.0283254628296	-27.5790187575535	-29.946400940534	-26.4383001109059	-30.3544769542246	-27.9470199510274	-29.3907012839942	-27.1994716559804	-26.7069300125021	-29.1318793750727	-28.5781490850396	-28.8481990521327	-25.9989967233486	-27.5922003612244	-29.0980123409179	-25.6899031029802	-24.5906727539257	-9.10515396109864	-24.1705845509921	-22.06393170843	-20.1623217992359	-21.7062713578148	-28.8581684118544	-25.9978524832627	-20.2141188425186
-18.1916963924851	-19.3904596931397	-21.6826015772812	-18.6241885205937	-17.5965656826395	-21.0371769300956	-20.1568780335524	-21.2354084785814	-21.5731231025115	-22.1972229043193	-21.3139846981517	-21.7819080089509	-20.6635690375159	-20.7944024339389	-20.4063145450203	-20.7105665245598	-21.0750377554447	-21.5431377712106	-20.7410734963558	-20.325756238111	-11.3112862392813	NaN	-23.2244784716423	-25.1933391400744	-25.6680435049773	-23.9839653151925	-27.6803352737306	-29.9824510758197	-26.5016929575319	-30.4018493400624	-27.9907940033054	-29.4915038915326	-27.2349621265263	-26.7155443815715	-29.1400320045331	-28.6295937945351	-28.8788627689469	-26.0234951981208	-27.7024375955484	-29.1865678964734	-25.7720588034078	-24.6241140201977	-9.20135280133732	-24.2698777799485	-22.1727744239808	-20.2202960185456	-21.7761703268337	-28.8706764489194	-26.1184918493242	-20.3438500079847
-18.2690303133191	-19.5189123525383	-21.8311718053501	-18.7584382238794	-17.6132678859602	-21.1425612969738	-20.24818397178	-21.3934199849868	-21.7354302579746	-22.2780647203878	-21.3279583249148	-21.8773222965864	-20.7398713018344	-20.9296929482749	-20.5475960044395	-20.8217016155989	-21.0883579501544	-21.6589998401761	-20.8126060138913	-20.5803487076929	-11.3608224316103	NaN	-23.1439289266473	-25.1777847471787	-25.6106105367649	-24.0346754955912	-27.7020544189929	-30.0731259973404	-26.5682249950073	-30.429074624621	-28.0843584424989	-29.5659778999278	-27.3897258402383	-26.8703120430935	-29.2281051291183	-28.6643132171361	-28.9987265246602	-26.1605403599985	-27.8046089448733	-29.2766165705251	-25.8243340366423	-24.8043626396652	-9.23562022503126	-24.345985619823	-22.2772392980154	-20.4446536921897	-21.8221429709438	-28.9552649572815	-26.2889805117955	-20.4114945094509
-18.2850152194411	-19.4983193748474	-21.8071783527072	-18.7309148281575	-17.6686906235126	-21.0870344658587	-20.243326596456	-21.3626767497716	-21.7097390125658	-22.2164350741719	-21.3634855753657	-21.8624520969579	-20.7651692082064	-21.063107203927	-20.6090663655569	-20.8708072389791	-21.1995587314367	-21.710199102577	-20.9709475673184	-20.5832255346103	-11.1832665008015	NaN	-23.0864047768198	-25.1465676994532	-25.6189726189013	-24.0022682812358	-27.6422650151596	-30.0006577214126	-26.5704838957245	-30.4481073196668	-28.1200246313454	-29.5470225958169	-27.3826686830879	-26.8854078815005	-29.2775531522355	-28.7074497970318	-29.0306573222389	-26.235208068521	-27.867018550666	-29.2763450219355	-25.8596799374414	-24.9075067872431	-9.27794075637905	-24.2730073589534	-22.2688610887608	-20.2401253014043	-21.7583163754476	-28.9602838445975	-26.2607724449635	-20.4265295356573
-18.3933285740625	-19.7362966458171	-21.9550291986874	-18.9681537008929	-17.9348103854853	-21.2313612662942	-20.4364131843127	-21.5784266593963	-21.8912909741565	-22.3550559019423	-21.5147408876892	-22.0618805064473	-20.9544537665799	-21.2870543578987	-20.7611978405497	-21.1521774821853	-21.4364882402017	-21.8362939067689	-21.1307920645096	-20.7883119646323	-11.3577958649036	NaN	-23.1932447834248	-25.3523594709495	-25.7365278487481	-24.1451106142369	-27.7631763000246	-30.0354648101945	-26.6576041303286	-30.6066888690395	-28.1970268880534	-29.6810430120078	-27.4942013628526	-26.8787271057957	-29.3590322501408	-28.8166388184566	-29.0976883437307	-26.3611495973681	-28.0039580393276	-29.3994853948101	-26.0177901573671	-25.0119864584074	-9.47622901037556	-24.3981502160962	-22.4061855385993	-20.3790893332566	-21.9047122940965	-29.1560347409987	-26.3787407268849	-20.5246650025172
-18.355525147822	-19.7016962606462	-22.0117363728284	-18.9911536439831	-17.8596605713203	-21.3236861378566	-20.513478945042	-21.5891936878733	-21.9076087688674	-22.4432241728538	-21.5157822775746	-22.1390394723039	-20.9619176113771	-21.3279474288637	-20.8999198269918	-21.21424	-21.4949753482659	-21.8923921687309	-20.9416518775937	-20.8428851254414	-11.3327701102491	NaN	-23.2273112795885	-25.3086698803213	-25.7482487119807	-24.1514255679554	-27.806247290661	-30.0045502117869	-26.5697283162506	-30.6206792695431	-28.1680487461368	-29.6908899715548	-27.449267836751	-26.9667060022468	-29.4265634468717	-28.7906407716541	-29.1144282293159	-26.416788681721	-27.9950575627606	-29.4590635220202	-26.0780395108033	-25.0599656171077	-9.59015852730869	-24.5371651706315	-22.4490958203807	-20.3671720784664	-21.9154122172686	-29.1944617750064	-26.3527429057772	-20.6217492746253
-18.5843252851877	-19.9296769637515	-22.0555449490052	-19.0395761144542	-18.0560928079753	-21.3960840699733	-20.6004567950989	-21.7536254123457	-22.0648371572862	-22.5606858838157	-21.6023740115391	-22.2510124751164	-21.165591873129	-21.4344206821141	-21.0556966236346	-21.3080878489175	-21.57052870196	-22.0562341810304	-21.2826100758413	-20.8515133187939	-11.4478092880246	NaN	-23.3427360519545	-25.4674877448606	-25.8801696445706	-24.2128871521826	-27.8934780524168	-30.1493249023922	-26.8128072251062	-30.6805954347722	-28.3202418625678	-29.7721716169264	-27.6675380058494	-27.076273751385	-29.5514332784184	-28.9262554650479	-29.175891359825	-26.5282839796788	-28.1568428760326	-29.5460722211574	-26.1273361408097	-25.1815168153112	-9.64312459517296	-24.5892997871518	-22.501824008053	-20.4034610106133	-21.9465016536758	-29.3262095188547	-26.4420214453921	-20.7010901479953
-18.5566400908219	-20.0013353049803	-22.1595868696619	-19.1764201997256	-18.2003665231177	-21.5713040835885	-20.6793307397418	-21.8474353315865	-22.1596576960274	-22.6446043727397	-21.7336255711075	-22.3691490539917	-21.247776803903	-21.524065601253	-21.2073037933701	-21.3682544262295	-21.6872286596684	-22.1005982712923	-21.3551655592664	-20.9262326618469	-11.5268096099199	NaN	-23.4374750361574	-25.5413767123288	-25.9150235033742	-24.3301847770561	-27.9925338459581	-30.2065204326923	-26.9162860378121	-30.7692144205788	-28.3632698128784	-29.7294668809817	-27.6966672899176	-27.0464467605313	-29.6197725732575	-29.0968518943834	-29.3054448148446	-26.588245996308	-28.2062981960279	-29.6005772340059	-26.2165700622527	-25.3154586316635	-9.6842341959323	-24.5999371656675	-22.5084586466165	-20.3933870727306	-21.9500494370127	-29.3828121737715	-26.5667568639941	-20.7699294510457
-18.6370792736119	-20.0878894539771	-22.301150029434	-19.2535390170735	-18.2969794645787	-21.6321899080416	-20.8531746496195	-22.0418109938501	-22.2833309031716	-22.8408916849994	-21.8801474379235	-22.5094488516321	-21.3045649287297	-21.6120550065704	-21.274297603118	-21.4186981321185	-21.7909912920901	-22.2110375158408	-21.4858174316658	-21.0432506386219	-11.5063427227698	NaN	-23.5830010055548	-25.5565050309128	-26.0013178052908	-24.3762195866743	-28.0061542046368	-30.2821944616337	-26.8627685403866	-30.7599673614847	-28.375013828511	-29.8143796526055	-27.7893468626986	-27.152060312271	-29.5703570452346	-29.0975711010887	-29.3100927230188	-26.5692850676882	-28.2549950150766	-29.619711400479	-26.2190562953692	-25.1870163137475	-9.76473836913942	-24.5943078410102	-22.4520470957614	-20.3849947339155	-21.814335840939	-29.3946903177955	-26.548431695319	-20.8343632129554
-18.4841150557058	-19.9224059193938	-22.2142735966268	-19.1903573215727	-18.2080440841734	-21.5991620111732	-20.8011235295837	-21.9640579672157	-22.2473586976674	-22.7382402689771	-21.8668635604324	-22.4455827195342	-21.2564150675268	-21.4976398003302	-21.1583428506479	-21.3409084476534	-21.6670080751611	-22.0588032013343	-21.346075042907	-21.0151014732536	-11.4104908058551	NaN	-23.5942683850613	-25.5463230662535	-26.1130407168213	-24.4130885460387	-28.0709966134252	-30.2831008975236	-26.883296593346	-30.7233819490555	-28.3091959949166	-29.7683591193538	-27.8091954969749	-27.113025722839	-29.5729763051247	-29.0913945682486	-29.3459221290558	-26.6405864964492	-28.3380065067245	-29.6294234196351	-26.282859232995	-25.2676267772267	-9.79661571766612	-24.5618763882292	-22.4300938789234	-20.4043018672879	-21.8539909809427	-29.4512315959783	-26.5770959120478	-20.8240272755658
-18.533306710311	-19.9689967127761	-22.2397243104721	-19.2338206768649	-18.2494320544321	-21.6471341771361	-20.842534022323	-21.9579949198689	-22.3485603862531	-22.802544190094	-21.8927158494341	-22.5059683865579	-21.3581050982991	-21.6061945968279	-21.292605257579	-21.3781945387454	-21.8015132494554	-22.0591493322351	-21.4997308270523	-21.0843960774146	-11.4384003923584	NaN	-23.7064694469075	-25.5053315172764	-26.1415206933975	-24.4796404764822	-28.144444758588	-30.306954109252	-26.9666325231392	-30.8198305315144	-28.3806514894281	-29.7345684637943	-27.8315059273586	-27.0643492575371	-29.6459589393827	-29.1659990146867	-29.3513933552863	-26.6219483551728	-28.3652564138433	-29.6367140953038	-26.2786899980863	-25.2429580811781	-9.72978568029755	-24.4925464710041	-22.3846050563888	-20.4145700052699	-21.8781952318942	-29.5069710917766	-26.576025455019	-20.7653381549742
-18.6164060462268	-20.0848978779855	-22.2794230423571	-19.2731826629509	-18.3505464759959	-21.6734667515263	-20.9457197402377	-21.9695112095342	-22.3813349190893	-22.9125246747477	-21.9752947030006	-22.6212189243434	-21.371389076553	-21.6247699144322	-21.3654181658622	-21.3697728650647	-21.8863886858024	-22.1156753726305	-21.4835702114304	-21.1089249140952	-11.4923196341939	NaN	-23.6434815069784	-25.5648822833594	-26.23206543718	-24.4913941914371	-28.1766663342268	-30.3478184162621	-27.0273076104423	-30.7864128635643	-28.4272881655111	-29.7756128485532	-27.9179038687347	-27.1228302000086	-29.6879629587837	-29.143776346253	-29.4173330727513	-26.6780132319542	-28.3612951954596	-29.6727425314896	-26.2545755358755	-25.2192599492459	-9.74659584995933	-24.4866639453194	-22.2697200830665	-20.4091289374825	-21.9766104393798	-29.493240586474	-26.4728815552574	-20.7845623363344
-18.798411281896	-20.1992369443246	-22.3952718039926	-19.3727571310361	-18.459285061672	-21.813578525486	-21.0861122597519	-22.1411080839234	-22.4747549290176	-22.9622097002678	-22.0896543022983	-22.6280670703807	-21.5068626787687	-21.750193344937	-21.4912335189542	-21.4869928110599	-21.9402150740015	-22.1871206230279	-21.5061181835455	-21.1991389857378	-11.675776749318	NaN	-23.7583764499431	-25.5419138512559	-26.2266438702648	-24.4441514747365	-28.1699073297993	-30.2805718657953	-26.9274223121468	-30.6871745734568	-28.3632051830311	-29.6190744748709	-27.8399898399736	-27.0431601559764	-29.6847114583564	-29.2087181450503	-29.4025305493786	-26.7471710918062	-28.3944884768121	-29.6021035621047	-26.1045114084914	-25.1020248971844	-9.72081309110093	-24.4593115064188	-22.2223854432126	-20.3703454568122	-21.8436655320952	-29.4577485550093	-26.361544644341	-20.6839179847099
-18.7372234752412	-20.0659303540667	-22.2758091483818	-19.2426011026673	-18.3971500496383	-21.7291252201452	-20.9886304660804	-21.9904862810584	-22.3627772369182	-22.8529515016506	-21.9997440540251	-22.5227278366548	-21.2927925598621	-21.6396213433744	-21.3290679352946	-21.4416889052438	-21.8243376506555	-21.9792625490605	-21.3465691692999	-21.0809948522094	-11.6608346263781	NaN	-23.7443949682084	-25.5704738346309	-26.3054552031052	-24.5477327603951	-28.2099381953829	-30.3372637685644	-27.028814268957	-30.7773639702303	-28.5625913180451	-29.7317042467645	-27.925201073449	-27.1408071187601	-29.6592801683706	-29.2453645045096	-29.4697454973844	-26.7537483436167	-28.365446789306	-29.604770104893	-26.1824233921434	-25.1779091179238	-9.76804480582418	-24.4967395496336	-22.2907998558818	-20.4554092975651	-21.8408905524006	-29.5264674742422	-26.5414542474789	-20.7530613494116
-18.5497475046754	-19.9119039250123	-22.1057822684082	-19.1157936882783	-18.2631647727273	-21.5960524116554	-20.8369180517297	-21.819445183529	-22.2057851588416	-22.7137547011325	-21.8518248396706	-22.3980399311286	-21.1656825612228	-21.4722147032738	-21.149037946272	-21.3591033935018	-21.7732028091771	-21.8452974439166	-21.2934248594328	-21.0724286604661	-11.4984085451462	NaN	-23.8135557278001	-25.6122852902069	-26.4421117836477	-24.5880580567725	-28.29994029534	-30.3538951803936	-27.075446365914	-30.8752334699785	-28.5279398551431	-29.7822680685374	-27.9740784434958	-27.0942071837585	-29.6662435970831	-29.3259984176464	-29.4768144367481	-26.8652862364522	-28.3538633862142	-29.661348431921	-26.2895740409742	-25.2645363416123	-9.85888097086778	-24.5235112550573	-22.450530762127	-20.5111293049562	-21.8289096237359	-29.6500441814776	-26.5759221321707	-20.8121542883817
-18.6976969405187	-20.0321322097478	-22.1030065449845	-19.1996064089866	-18.348862919415	-21.7203782809887	-20.9735690288234	-21.9753455057742	-22.2516205674244	-22.7962372883512	-22.002696552449	-22.4326463801949	-21.2658289971091	-21.5061860470253	-21.2221018867925	-21.4085825899281	-21.8518498463057	-21.9157063336826	-21.2709489573639	-21.0405604452307	-11.5585797906037	NaN	-23.883022691869	-25.5901445211656	-26.4459550856554	-24.575042516796	-28.3252267992374	-30.3322774576742	-27.0563822536138	-30.9170725294928	-28.5295213979114	-29.7888522647309	-27.9843039898948	-27.2590910088881	-29.7877648846361	-29.3955068497627	-29.5838430311903	-26.9157011523988	-28.4704957127702	-29.7024139929571	-26.3942563567817	-25.4076177904267	-9.96015716953543	-24.6044833972921	-22.4963736263736	-20.6024492240128	-21.8782665296212	-29.6476459469654	-26.6058960647463	-20.9316831683168
-18.7735686302092	-20.0637081722357	-22.0769271870942	-19.2115656416744	-18.4009295489818	-21.6909235606055	-20.9258338980487	-21.9693865245616	-22.138065869279	-22.7762853761878	-21.9892077464789	-22.4103266947317	-21.2177579929159	-21.4437344464519	-21.188647894397	-21.3557849681529	-21.8570838406967	-21.9168879683217	-21.3231255780649	-21.0820292196257	-11.7451994141081	NaN	-23.8191687250151	-25.5092303299617	-26.4092844610911	-24.578537613766	-28.2988988285335	-30.3144982899175	-27.0454322018387	-30.9856615193458	-28.592998046936	-29.7521169153427	-28.066338431149	-27.2168014522351	-29.7197002209947	-29.4124752212939	-29.5796687335304	-26.9328321350242	-28.4475866979068	-29.5531117323986	-26.3789947153276	-25.4018474714358	-9.98807117546585	-24.6463351769472	-22.4036080953115	-20.6280419501	-21.8448691311682	-29.6931354753382	-26.6115566733868	-20.8984433904663
-18.7528794222705	-20.0672484606393	-22.1761422924901	-19.2853428681482	-18.3811821971671	-21.598602505088	-20.8186142190703	-21.8698280552487	-22.1873001325485	-22.7841185362379	-21.9744171831664	-22.3834238417606	-21.2199180522942	-21.405389104837	-21.2443836658455	-21.4182411136891	-21.843539611289	-21.8872778525007	-21.3132717406534	-21.0733248562583	-11.7323053657444	NaN	-23.7833791462667	-25.4332372782804	-26.3964467170651	-24.5674936850834	-28.2201405094102	-30.1803526678296	-27.0114653036381	-30.8111015103006	-28.5148847197107	-29.6689321001579	-28.080188977718	-27.2262627025952	-29.718404027055	-29.4559386463786	-29.5646659942815	-26.9125567588714	-28.395768156984	-29.5800020581415	-26.4162027121608	-25.5069743850263	-9.99531408286424	-24.5815136880673	-22.3946031506502	-20.5556894182742	-21.7477530839218	-29.6501543141285	-26.6890096401017	-20.9497258301542
-18.7658729369837	-20.0893294775357	-22.1877393181557	-19.3982021032927	-18.5137418408854	-21.6131824393987	-20.8419497294668	-21.9280755960533	-22.1555307312181	-22.8242022566116	-22.0028088942551	-22.3691604671644	-21.1161845199764	-21.3438206746622	-21.1589578522932	-21.3238177578475	-21.8291324381965	-21.7748777774296	-21.2288189692017	-21.148167219569	-11.7634126165547	NaN	-23.6606209465975	-25.3726167944081	-26.3369356249453	-24.4309061232137	-28.1226839055082	-30.11656640625	-26.9581968415821	-30.8179731536948	-28.5308744422184	-29.7208526395488	-28.0812681624193	-27.2336714979086	-29.6903309162137	-29.3616465407164	-29.5419588843299	-26.9495980326956	-28.4325336341766	-29.4741579042279	-26.3493527510654	-25.4822936277894	-10.120367821859	-24.6299306033736	-22.4337199532102	-20.6042755267423	-21.7880046463603	-29.7582443837021	-26.732784270518	-20.9861985356852
-19.0063393762751	-20.2420516900082	-22.2986168646469	-19.5382889258925	-18.7054932301741	-21.7538692545058	-20.9300251732818	-21.972101165773	-22.2790958659298	-22.9360047876001	-22.1039827827633	-22.401377097135	-21.1920388448333	-21.4663173142112	-21.1424447439353	-21.3424520754717	-21.910734764271	-21.8598532715249	-21.3482086486962	-21.1788706347306	-11.9747213544474	NaN	-23.6750962456297	-25.3933774013504	-26.4031042797602	-24.4343791116027	-28.2291344847964	-30.147688125	-27.0197151148118	-30.8167187770667	-28.5030886350007	-29.7612114681451	-28.1970535930891	-27.2432108876947	-29.6751948405973	-29.3469156251623	-29.5255750521327	-27.023415186557	-28.3859994616742	-29.4305596554959	-26.3604107029521	-25.3084560273391	-10.0635661239702	-24.6268343122832	-22.4755973706659	-20.5163786786048	-21.8323547789863	-29.7067676220829	-26.7473494073872	-21.1068055818837
-19.0986960668231	-20.273629871633	-22.3834194846022	-19.595760687181	-18.8711679059727	-21.7860734315088	-21.0200971268602	-22.1500724950607	-22.4455597845976	-23.0813058391038	-22.2481368347567	-22.5530643845343	-21.3130193642476	-21.6239470861593	-21.3602370812092	-21.5081803114677	-22.0849868017641	-21.7228619550421	-21.3805773100853	-21.2834999049509	-12.2251399716675	NaN	-23.6200506133943	-25.3777385907818	-26.3764227424652	-24.3176535899334	-28.0708782812703	-29.9842601736815	-26.8491447578427	-30.7569313072755	-28.3892052093476	-29.6930249434848	-28.1093876638856	-27.2156212858231	-29.4860722394574	-29.2138792257505	-29.4602527567573	-26.8577141071711	-28.3495978389561	-29.4522466924451	-26.3257844356455	-25.413562860294	-10.1045056615837	-24.5947794064005	-22.3884846819014	-20.514229443793	-21.6951787354292	-29.6039353774909	-26.8188354565268	-21.0668069938049
-19.2333983573574	-20.3496717269333	-22.4217016414381	-19.6662190587322	-18.9477272727273	-21.892457053576	-21.2038888472679	-22.2172423740893	-22.5808013265925	-23.108500872033	-22.349847901668	-22.6129993773916	-21.3131059494043	-21.6642926316144	-21.3959149521191	-21.6515107957814	-22.1083460728139	-21.9840391362879	-21.1480666717874	-21.4367459000608	NaN	-16.5635774302477	-23.7207230442944	-25.4954942895259	-26.4311215744416	-24.3666016836403	-27.9844127585668	-30.0748184021026	-26.8845887935871	-30.6160378103696	-28.501850236952	-29.706017258542	-28.0445909808389	-27.2207823107452	-29.621902198811	-29.2307157426768	-29.5231765408771	-26.8843033974849	-28.4229699252129	-29.4429162555086	-26.3390256230106	-25.5624752509455	-10.0349367477602	-24.6343549525363	-22.5055274342382	-20.5635295335417	-21.7502338093088	-29.5625758653814	-26.7950254002231	-20.9762646537657
-19.2163204440333	-20.3659380657287	-22.5170381889259	-19.6812153675872	-18.9704880735703	-21.8890646302086	-21.2045785183928	-22.2810259220901	-22.6664133172592	-23.1591745488031	-22.4664804737516	-22.6730390061448	-21.3927466721255	-21.709969194764	-21.5002824315395	-21.5904491800275	-22.0481789670238	-22.0050516575107	-21.5574535966481	-21.4353445803701	-14.490472138849	-16.5368258730105	-23.5303112795885	-25.3207438779041	-26.3203821307245	-24.3221669518601	-27.9234480782004	-29.9624244194905	-26.842818830522	-30.6012391735189	-28.3500037088297	-29.591523573201	-28.0092376638856	-27.1818835737665	-29.4715960454581	-29.2527042558327	-29.49420622794	-26.942145813588	-28.3096699404761	-29.5142460796804	-26.2904120653897	-25.5669974493823	-9.98968277126882	-24.6540200708178	-22.5190218477175	-20.5779540981709	-21.6260494793991	-29.5238192534381	-26.8291580084411	-20.8742653386218
-19.1963984619328	-20.4233142016882	-22.6261125049097	-19.6830044854661	-18.9824061718098	-21.9423388573306	-21.3115550157169	-22.3994149573726	-22.7525303040329	-23.1747457724423	-22.4928133530521	-22.7398595410887	-21.4569664332001	-21.840131555139	-21.3670493561585	-21.5699585998108	-22.0538493506293	-22.0073475393641	-21.5692364394363	-21.4134331052905	-14.6952318037975	-16.6829797385194	-23.6252527151936	-25.3043706882324	-26.3512414746712	-24.3303903475578	-27.8840111650805	-29.91345771785	-26.7592744713998	-30.4447339363615	-28.3071329632704	-29.5875334987593	-28.0153398971362	-27.1603504276669	-29.4909603720145	-29.2667836619108	-29.4682999603063	-26.9232271262096	-28.2740984449439	-29.3941075790131	-26.2489228348225	-25.4256272582252	-9.86501142879317	-24.6481847870597	-22.4898518872432	-20.6583641280365	-21.6559823062843	-29.507987466706	-26.6686618818007	-20.8271274816601
-19.1224924044739	-20.3875998786875	-22.4630690977552	-19.663332166758	-18.8864989262706	-21.9278639606745	-21.2630327754812	-22.3588087383382	-22.5391215713061	-23.1029628002072	-22.4387187723657	-22.6275343447512	-21.4932939530996	-21.7439572181524	-21.3967988927805	-21.4825190521327	-21.9504659431332	-21.8220735787576	-21.458176169702	-21.2982089342628	-14.5593512003492	-16.5585722371553	-23.6411120949642	-25.3789488185906	-26.4164540251503	-24.3048620751836	-27.8664663694157	-29.9413682709854	-26.7158208963127	-30.4007851450133	-28.2364918625678	-29.4325702551064	-27.9509125524443	-27.0769411080131	-29.394353945422	-29.2368600881008	-29.3994892102153	-26.8993544949638	-28.1286060593042	-29.2433401070974	-26.1753359248028	-25.4111058025614	-9.91547341531922	-24.5419110549451	-22.5105652431401	-20.5873132625914	-21.6944245996247	-29.3688379900794	-26.5761232163268	-20.833427415981
-18.9942116548678	-20.3300426315283	-22.3675614958513	-19.4309600770262	-18.8495454545454	-21.9348077494747	-21.2077344559028	-22.2737403486428	-22.5103364116108	-22.9893718109676	-22.3794041917548	-22.5308515954953	-21.4171982173483	-21.7648136077814	-21.130740673358	-21.3297160633701	-21.7067905756795	-21.7614102255716	-21.3350277993572	-21.26310931798	-14.3526617127044	-16.441024797203	-23.6914684374658	-25.4174539182111	-26.4194320973213	-24.2942465367355	-27.9929332142821	-29.8631664935801	-26.7423716128461	-30.4237743522357	-28.273581104407	-29.3083932491784	-27.9105165237431	-27.1532942128919	-29.2435693464525	-29.098914083268	-29.3598371176553	-26.8603054523692	-28.1983514641834	-29.101197526103	-26.0116774244015	-25.2915297565264	-9.88213299957182	-24.3542508505307	-22.4511255060729	-20.5599811385178	-21.5390764944878	-29.3260795156339	-26.5138269786997	-20.838608865932
-18.9433206963249	-20.2592535418349	-22.1882581925263	-19.5736461988514	-18.7948455740417	-21.917173455349	-21.1855690509201	-22.2098826195047	-22.4151019928349	-22.6912826932195	-22.2216106241767	-22.4513057938036	-21.2939175630574	-21.6873059290336	-20.9654401356404	-21.3429246511628	-21.5436538878059	-21.5587637706003	-21.2698886952752	-21.0709398778548	-14.1942569474756	-16.3559465899652	-23.7824214078503	-25.4594868818203	-26.5859696993423	-24.3558548978279	-27.7396153589964	-29.9372750410768	-26.7216954752253	-30.3571989022977	-28.3162171372931	-29.3078121072085	-27.592169633195	-27.0505416514298	-29.1343976489648	-29.0811655832617	-29.318342789299	-26.9228744334704	-27.9618840702435	-29.1078876602842	-26.1061055222515	-25.3139876998493	-9.8844216680204	-24.3784944606226	-22.4386673889491	-20.5725092684954	-21.493050491356	-29.3726580459796	-26.5101362340003	-20.7048470645881
-18.827228875657	-20.2631061032031	-22.1700970669873	-19.6040642295109	-18.770662055336	-21.8138696318026	-21.155223091543	-22.1826719677121	-22.4628403443313	-22.5929259886349	-22.1371852745688	-22.4518317565032	-21.2393349049728	-21.6745127385509	-21.1683925257226	-21.2836313342898	-21.509655556167	-21.540590531697	-21.2846808258549	-21.1190526932927	-14.1345049337187	-16.2493434415067	-23.7515679227863	-25.4158415835231	-26.6346583501372	-24.2145590113817	-27.7016149784658	-29.953557814808	-26.7379562889304	-30.348175826019	-28.3237008509478	-29.2397827969064	-27.8504235820587	-27.0814745662506	-29.2336817991285	-29.1221508910106	-29.344439209613	-26.8744753173548	-27.9737763379419	-29.137830522736	-26.011167860897	-25.2383576495431	-9.80042817164285	-24.3082000195039	-22.3745549965067	-20.5962286059212	-21.4332706846699	-29.2752503125558	-26.453597209063	-20.6546861037863
-18.7573214425008	-20.1209874169143	-22.0188095076279	-19.5836943096183	-18.5619859478061	-21.6400325412558	-21.0241993843342	-22.0157309170221	-22.1794849465332	-22.3101977157856	-21.9856880397878	-22.3135738108986	-21.1321398577238	-21.6059426602464	-21.1033786276735	-21.2699890647482	-21.4111262881134	-21.4475321623164	-21.1775207550544	-20.9700789124514	-14.0316362022255	-16.0653145490175	-23.7995005256927	-25.5739536354057	-26.5901668819534	-24.3880052973128	-27.8017382661666	-30.1422621508282	-26.8390900688505	-30.4233112616229	-28.4210879795381	-29.3384282752157	-27.9243086444729	-27.0592636699291	-29.1814578002429	-29.056820113802	-29.3281990521327	-26.8740948899531	-27.9928739116895	-29.1481133413943	-26.0555747569077	-25.1033401280849	-9.74984835809561	-24.4043824917908	-22.4558757600863	-20.5626106513148	-21.3477691341759	-29.4516391287756	-26.3869631696899	-20.7326463881772
-18.7695418662641	-20.0730382688279	-22.0971598041579	-19.6000385010412	-18.6697453290204	-21.6943685923016	-21.0533537467504	-22.0093939279334	-22.2472430585441	-22.4047157268878	-21.9627481191497	-22.3011521753339	-21.102747567119	-21.5232594383608	-21.2307801041184	-21.3241867301285	-21.3595050302878	-21.4333226144931	-21.2345284373187	-21.018986443921	-13.9722514861179	-16.1376423924555	-23.8015236012035	-25.6003373328538	-26.5284607784174	-24.3234435615512	-27.9839524845942	-30.0673133321006	-26.8728979301395	-30.486484505604	-28.3832485429378	-29.3172655813109	-27.9749296992838	-27.0887127481464	-29.2910298202052	-29.1342725477837	-29.3137506894123	-26.9593117499499	-27.9922368086536	-29.2320734096201	-26.1019698448019	-25.3366293534389	-9.79068233683249	-24.4086592609857	-22.4681863151954	-20.3929711789162	-21.4588169444821	-29.4446748773527	-26.510185426571	-20.8699162380304
-18.837808538399	-20.0682296874305	-22.0145645798801	-19.369056106267	-18.7277272727273	-21.6343226888379	-21.0473488015013	-21.9975936202886	-22.3126156755421	-22.3363787372146	-21.9955148004208	-22.283916756429	-21.196347872474	-21.6191450655663	-21.1732624779255	-21.2651401304753	-21.1802573828449	-21.048658074339	-21.0899370329947	-20.9476660090658	-13.8508634527336	-16.1586196420777	-23.8036897962125	-25.5383385957368	-26.5479901213474	-24.305428367141	-28.0160456003139	-29.9635926037645	-26.8657636261049	-30.4357608432577	-28.3431341003878	-29.3761729172001	-27.8887529130049	-27.0838644253259	-29.2498630720772	-29.158419503959	-29.4112136051473	-27.0815052702969	-28.0441504230599	-29.2273055294667	-26.1196221124298	-25.3738896987604	-9.82183420298437	-24.496470106039	-22.4084873656791	-20.4854479405354	-21.4298999293293	-29.4372630432065	-26.5369009227414	-20.8860926903363
-19.0541131691582	-20.1337769443246	-22.1180502792402	-19.5819814213793	-18.6962230354391	-21.8288525598266	-21.1812877112758	-22.0853458085063	-22.3503370735183	-22.4189533641012	-22.0675362767382	-22.430049603107	-21.4145657356919	-21.6828178476873	-21.149321591226	-21.3606836363636	-21.2826764684237	-21.2650056028811	-21.09238128979	-21.0187610102025	-14.0046109704641	-16.3270515524999	-23.8968107988613	-25.499678182917	-26.6015117790183	-24.4306278288093	-27.9044554062704	-30.1300377058383	-26.9746129279826	-30.38197182288	-28.4259561482821	-29.4038922066551	-28.0509385786665	-27.0961333296111	-29.1802004017061	-29.2337733574823	-29.3814610842183	-27.0511533904429	-28.0122878045762	-29.2243724029975	-26.1972895935222	-25.3785623793861	-9.90998129907582	-24.5633917237742	-22.6196663093005	-20.7106731989053	-21.4324661848219	-29.5130346434291	-26.5687096407423	-21.0188755011865
-18.922530182491	-20.1471854421786	-21.9861666439078	-19.5741233843072	-18.9217368192666	-21.7919696369968	-21.2025771935824	-22.0215964958411	-22.2876921359238	-22.4165733254961	-22.0910191026497	-22.5013947956185	-21.4299977671244	-21.6395935522316	-21.0954798972637	-21.3009866666667	-21.301520666306	-21.3718147629746	-21.1344305906587	-20.9417435824856	-14.1239247072557	-16.5560681251188	-23.9248435607937	-25.4938877417405	-26.5438722036712	-24.4057843785946	-27.8399365202379	-29.9869382167431	-26.8797211913498	-30.2923144003678	-28.397534665185	-29.4312080975418	-28.0917044896612	-27.2346206419174	-29.162278348841	-29.2381810136716	-29.4231186662806	-27.2018062799104	-28.1462969965696	-29.3616939226036	-26.2340567871725	-25.4226580424327	-9.90844163233152	-24.6242099313007	-22.5946028996592	-20.7272726112904	-21.4770318472963	-29.6092292014942	-26.6010911156373	-21.0889126912691
-19.0837091896786	-20.2957844728417	-22.046777279312	-19.4863103857859	-18.9460321579539	-21.8459114670974	-21.2623405111986	-21.9466987548886	-22.2219431480696	-22.3847205696871	-21.965566442131	-22.5304775144759	-21.5123526635144	-21.6697829179259	-21.084696166097	-21.3032461744966	-21.2665463754353	-21.2034724220584	-21.1767533922569	-20.9191502417735	-13.8995443037975	-16.5184560494554	-24.0716134653007	-25.6170433789954	-26.641818287559	-24.5083470133389	-27.9305464126302	-30.0207291341302	-26.8552998036393	-30.2805234754239	-28.468562094967	-29.5204075627484	-28.2313498078136	-27.4373418067352	-29.1926734358988	-29.2102900297479	-29.4819150642173	-27.2083209242619	-28.3241448708973	-29.3925825888517	-26.3974344291173	-25.654842400704	-9.92911048372276	-24.6137083898812	-22.6393582417582	-20.7924879161228	-21.3956008002065	-29.7841908719964	-26.7851088650542	-21.159054386552
-19.082453725458	-20.3239562343759	-22.0989025933403	-19.6778389241015	-19.1454835589942	-21.9098987816694	-21.4324047109887	-21.9726577773313	-22.2003001925854	-22.4051694200667	-21.9700887211743	-22.4716907725471	-21.5765737372212	-21.6545857451532	-21.2554648781635	-21.2611281991215	-21.2578085615998	-21.2118356192279	-21.2256388602372	-20.9726418872564	-14.1297064659596	-16.5973171790235	-24.0766618033597	-25.5768422295701	-26.6705631116432	-24.6119498960369	-28.0434800174222	-29.9946289784851	-26.9768674687777	-30.4611002978669	-28.5689551698085	-29.7187893314546	-28.4623944206423	-27.5128346347389	-29.3450061736957	-29.3828941130803	-29.544172793927	-27.2116232498433	-28.4208660283908	-29.5151273851656	-26.6018403154697	-25.8704097573863	-9.96868104983121	-24.7234255113035	-22.6312738821281	-20.9640662473741	-21.5736560245424	-29.901107755494	-26.9011704933669	-21.1991861937757
-19.3343101892441	-20.3656842017085	-22.2147258702027	-19.6785299503084	-18.8987687287434	-21.8663451871353	-21.5772122106591	-21.9435494132523	-22.179082049777	-22.2154180166026	-21.8857760306209	-22.4814319502376	-21.5058280442308	-21.6243322486497	-21.1956014910887	-21.3520929257642	-21.2303917382772	-21.2011607509421	-20.6813479811164	-21.07806298976	-14.1092626136566	-16.6992382138941	-24.0268102783987	-25.63583352296	-26.6065813723877	-24.3562677332651	-27.7717699367185	-29.8316476371951	-26.9149391952637	-30.3890278871739	-28.6265495116117	-29.7793184637943	-28.3883321610393	-27.5517055225238	-29.5462444116192	-29.5331942515983	-29.5241742843308	-27.1965647300101	-28.4484517479739	-29.4416523794164	-26.4669452329746	-25.653402723953	-9.83843103339141	-24.7045349180085	-22.6954149987248	-20.9246551609489	-21.5469088614113	-29.8422514847361	-26.9055258300071	-21.3152371667936
-19.0907760427407	-20.4431233079609	-22.1903898941347	-19.6943334210942	-18.8776912459645	-21.9724700047464	-21.4751229538634	-21.9064077757245	-22.4378779602018	-22.340311303206	-21.9892631737306	-22.4754047212037	-21.5407394808656	-21.5932225923486	-21.2806467143787	-21.2495879018528	-21.262539052962	-21.241299215948	-20.8419607936042	-21.1306947617547	-14.17552220435	-16.6871052051053	-24.144588672617	-25.5785802770567	-26.7153159823372	-24.5291170536655	-27.8516524377001	-29.7308850156327	-26.9199697607102	-30.3187791531928	-28.4417879899344	-29.7050836002258	-28.4437106062217	-27.5758728313065	-29.5750986170639	-29.4241751211411	-29.5948998193961	-27.2259949685275	-28.4695616183229	-29.5897554139657	-26.7106362953692	-25.9687363525636	-9.96161829742362	-24.8440735392556	-22.7042375007192	-20.96426740079	-21.6279736446165	-29.8377961919101	-26.9759913663404	-21.3360594059406
-19.130512059179	-20.3568591770141	-22.1060549117348	-19.5543772999171	-18.7821382875156	-21.8242290741877	-21.5909003714561	-21.8984799407548	-22.4795608766014	-22.3554084820438	-21.9384256235738	-22.2387046272528	-21.4171394808657	-21.5977607790745	-21.284784020402	-21.2451466791921	-21.2249094312077	-21.3368541479269	-20.6011052457271	-21.0329986224136	-14.1864541750421	-16.6812623048654	-24.0791371186008	-25.7420449193528	-26.6868011581343	-24.7105146900521	-27.9318706017261	-29.7942220643939	-26.9259080651997	-30.4127099958001	-28.592248489961	-29.7433213630689	-28.5511788110177	-27.5962549778761	-29.5728357174428	-29.5479245854013	-29.8370063915822	-27.4604132319542	-28.6191837909755	-29.6601440774448	-26.5952989216318	-26.054339492399	-9.99015722902891	-24.9743815156737	-22.9028736263736	-21.1478835959066	-21.6497553094903	-29.9972976995099	-27.0895266289508	-21.4614964809734
-19.1464520094563	-20.3183406787644	-22.1763680321106	-19.4075288884157	-18.8216587572297	-21.9289953242652	-21.6699556866996	-22.007995426086	-22.5103953687964	-22.4255803501376	-21.9092077464789	-22.3813088686993	-21.3870966237228	-21.6669851584409	-21.2959749178187	-21.5208897951405	-21.3104664048915	-21.4176505826637	-20.7060357333065	-20.9586984950452	-14.22806125295	-16.7552518729011	-24.0988877968158	-25.6833272050552	-26.5987915844071	-24.7490665057847	-28.0065338829145	-29.7784378810976	-26.9424959924987	-30.3078407650308	-28.5352606595603	-29.6558074516106	-28.3532157149736	-27.574011515533	-29.5742257675855	-29.515118926534	-29.6322592025086	-27.3153964529628	-28.7881541833907	-29.6531401532683	-26.8065646166874	-25.9926499072072	-10.0771856590916	-24.8645047842881	-22.8784668853701	-21.1241023836041	-21.684777016847	-29.9767130272605	-27.0875550110019	-21.4284194717814
-19.0653574748163	-20.4505686634529	-21.9700839361792	-19.2340469901131	-18.7558642732462	-21.8809717268719	-21.572109019678	-21.9794547901191	-22.5341497633845	-22.4128180715426	-21.6449362060089	-22.3846976540461	-21.3417836740825	-21.6146803363163	-21.2444349513086	-21.4547142992874	-21.4064041945747	-21.3858201843127	-20.7868727247658	-21.1190080576554	-14.1127063591334	-16.6681397024854	-24.1360659023076	-25.7679513391944	-26.6173260900001	-24.7443077252717	-28.169331794939	-29.8149890907948	-26.962253480978	-30.3630306450816	-28.4865794508351	-29.5948795185931	-28.3593044998429	-27.6795049778761	-29.661549852164	-29.6548751032379	-29.8602959962844	-27.6034025569149	-28.9240225471267	-29.7020347213858	-26.7184086803064	-26.0414236812873	-10.198705745277	-24.8766555172821	-22.9040675039246	-21.0289885963467	-21.672852908944	-30.1956391287756	-27.1371838878812	-21.6314596113023
-18.9836426229191	-20.4629497255596	-22.0759897478413	-19.2614587001215	-18.6989727130608	-21.7539704190462	-21.4539839771397	-22.0092717800995	-22.6264533788053	-22.548025443517	-21.6862148723696	-22.5137872858953	-21.4137504698766	-21.6491601401827	-21.2838549095873	-21.3649700956023	-21.2809579467699	-21.3730940540861	-20.6750350372514	-21.3168486924445	-14.1190970194524	-16.4470238064167	-24.1211309900595	-25.8586387941132	-26.6959073826268	-24.8197906398753	-28.3090973435998	-30.1641485133495	-27.2051560307509	-30.2514721317224	-28.6349360456303	-29.7512894669291	-28.5291475338904	-27.8164456175935	-29.8567212103163	-29.7351515020877	-29.9169196787646	-27.6861767801177	-29.0771380247755	-29.934723966484	-27.0267608462674	-26.198477436604	-10.5441908327419	-25.046152026324	-22.9846740216305	-21.0742100307765	-21.809076688302	-30.4310261966904	-27.1640017883912	-21.7617267953708
-18.9900375308922	-20.4327106285351	-22.1757783228209	-19.2833119519554	-18.7578291057212	-21.8869546629473	-21.6141472470226	-21.9455349647944	-22.6728218091574	-22.5038398969706	-21.7453218112445	-22.3355870146797	-21.4869631395599	-21.7563165062526	-21.3034344169129	-21.3953229211295	-21.3575490854624	-21.2948046147119	-20.5773878750156	-21.288858586001	-14.1231619232914	-16.4018850677719	-24.3457770891231	-25.9826818167371	-26.9658580182784	-24.8740995829647	-28.4097485633857	-30.2176228848253	-27.4351716501874	-30.2634165733951	-28.7125084130905	-29.8926039817647	-28.597558678025	-27.930734636845	-30.1769223295133	-29.9067690090189	-30.0358817893022	-27.9222128161538	-29.2919967321682	-30.0536468537632	-26.9588831473261	-26.3229239550283	-10.6920416484318	-25.0109329787881	-23.0228705713838	-21.1680202075934	-21.9280262044201	-30.4866341197785	-27.1663504927542	-21.8704113420554
-19.083829787234	-20.4612563618003	-22.2064028476663	-19.1226075751592	-18.7090295983087	-21.9432274689238	-21.6646812932473	-21.9742897305203	-22.5027134369279	-22.3534665942533	-21.6929910253205	-22.2766750914721	-21.4158821992449	-21.6974124296452	-21.2870839457931	-21.5508759355154	-21.3256601240998	-21.1291776956124	-20.5074724839306	-21.1313153471915	-14.0704312603192	-16.1308638884938	-24.3757559831389	-26.167065391574	-26.883281243291	-24.9799898099373	-28.4996143351169	-30.3043425928764	-27.3178119225364	-30.4063883397491	-28.8224873310031	-29.9859814198089	-28.7810922093401	-28.2243296681766	-30.5005321581067	-30.1556238861006	-30.202750135724	-28.1365172432803	-29.3100973225497	-30.1323829602169	-27.3776305127172	-26.4161977836186	-10.7890790322558	-24.9288969997655	-23.0294387211968	-21.3232088600756	-21.9601539676273	-30.5537617709769	-27.1965979147151	-22.0332350053187
-19.0945757134971	-20.4020124545286	-22.1022691669567	-19.1437838355462	-18.8291114251846	-22.063689020827	-21.6600951288582	-21.9093744866911	-22.594356941173	-22.2997512213133	-21.7171257716302	-22.1382146006174	-21.2750114533821	-21.5622053536469	-21.281780125912	-21.2701607079646	-21.3638202127091	-20.9657747873964	-20.6224539596947	-21.1685893185874	-13.9741577701316	-16.1566754165183	-24.5279470163724	-26.2139610496782	-26.8889067961165	-25.0804836935837	-28.6183720869413	-30.260698229115	-27.5380448457998	-30.530241083883	-28.6601873068873	-30.0487107562844	-28.8429616075475	-28.3242469891543	-30.4145011826686	-30.1512059662518	-30.2257702665255	-28.099900024407	-29.3648153843375	-30.2582669205327	-27.4524003283309	-26.3382127542911	-10.830236261169	-24.8413664663743	-23.0741837335712	-21.4374657706447	-22.1621202962277	-30.4411651117101	-27.2681692598096	-21.9362274330359
-19.317354787234	-20.4038315644284	-22.237794109718	-19.2282073042176	-18.9618013468013	-22.02384815768	-21.6897210736451	-21.9619851169433	-22.4691146809163	-22.3670127139235	-21.5413107507707	-22.2604472276014	-21.3101229395123	-21.7152076303569	-21.2184126606923	-21.2265621524664	-21.4019208460026	-20.6984788420198	-20.2542804384613	-21.2562942114645	-14.0230164030003	-16.2725164852054	-24.640219345809	-26.3623719804676	-27.0389165709129	-25.1880216152599	-28.7041183707996	-30.0959059693114	-27.2650294451553	-30.3138570546236	-28.8245630546208	-29.9678967981105	-28.804900528976	-28.3699932800151	-30.4526230801182	-30.2684110947554	-30.2653419092756	-28.1518137472284	-29.3762805228411	-30.3604748349456	-27.6135040614861	-26.3441009212908	-10.7725670013239	-24.9893627308542	-23.0903206072278	-21.5197606752571	-22.0766584925142	-30.4703680357947	-27.3249125616488	-21.8306007295466
-19.3009223942379	-20.4572111193604	-22.2570566255016	-19.4472071632733	-18.9892169556664	-22.1047857345445	-21.6545588449586	-22.0513318659365	-22.6672552081353	-22.520619669923	-21.6449987203506	-22.32338879655	-21.3594977644072	-21.7419425799243	-21.2341480406386	-21.4439035305253	-21.4348489650513	-20.701099349074	-20.3671745384297	-21.3276327363016	-14.2274349955139	-16.4560789364151	-24.5859439481066	-26.3083978390893	-26.9984757090531	-25.3050868388127	-28.6331718024049	-30.036810106982	-27.4379329504447	-30.3435041134471	-28.4633525173617	-30.0283900596274	-28.9886928054653	-28.5115888193395	-30.6185515990291	-30.2905620771753	-30.3269571893385	-28.2332857234686	-29.6769222202949	-30.5056011259646	-27.7311092880699	-26.3916506506263	-10.715043054623	-24.9748967032157	-23.1250279413419	-21.5869807290544	-22.2447176750291	-30.458765568154	-27.3497763383094	-21.9325291358551
-19.1174405495659	-20.384326438488	-22.0431579516776	-19.1613661610085	-18.8635322019355	-22.1979149622496	-21.8187178043862	-22.1247448735297	-22.6646326787555	-22.4247784170732	-21.6693196345908	-22.3563683692622	-21.3945819895764	-21.6536771948548	-21.1783705890825	-21.5475566697848	-21.1552054308972	-20.633477691635	-20.315673293293	-21.1798760480676	-14.2735878873326	-16.4223214843073	-24.6995240606003	-26.3756167591672	-26.9260345069599	-25.2788865478468	-28.7233347054104	-30.0815484469316	-27.5768249095494	-30.3119565182112	-28.7225736519388	-30.1633360072781	-28.9542378556401	-28.5123867252152	-30.6382596257238	-30.3552139423858	-30.2429816608283	-28.2379299468183	-29.6417413296066	-30.5704715439539	-27.8094480600751	-26.5872773510872	-10.5937409270489	-25.0491435818636	-23.2156550634994	-21.6814238521011	-22.2377978638955	-30.6281904723016	-27.3572920725751	-21.9400050983471
-18.9446708313384	-20.3574802677667	-21.9128836285022	-19.2341716154878	-18.9371847859294	-22.255847605092	-21.9134416633896	-22.1121884087179	-22.790065540281	-22.5773354063978	-21.806249606944	-22.2929503561378	-21.3730148746734	-21.6685279219516	-21.2511895954419	-21.5086983520234	-21.0504432062347	-20.5254737280413	-20.334293622142	-21.1201567484305	-14.2029423620499	-16.4221191419461	-24.4771493034446	-26.382068723223	-26.8292955033973	-25.1289555790835	-28.8035429987234	-29.9641327283301	-27.4774460275618	-30.2982216298561	-28.7737501843431	-30.2710676061613	-29.0693858687683	-28.3880665068766	-30.5790712694677	-30.3475425788068	-30.2058576846954	-28.1456495390243	-29.5308822202949	-30.6462168199831	-27.8159631246375	-26.7112814903961	-10.7899777363482	-25.0542055250257	-22.9555793491166	-21.7282068899454	-22.154096332452	-30.5456707511635	-27.5414559548024	-22.0320543403178
-18.8982421057558	-20.2662558122491	-21.888988018599	-19.0883915090223	-18.8705471664984	-22.2487539603582	-22.0167082165984	-22.2076778503697	-22.9508975469641	-22.8082262829631	-21.8533479643851	-22.3234558668807	-21.4430502822594	-21.476259647094	-21.1904746616616	-21.4266510479922	-21.2562209053498	-20.5828884756514	-20.2878529926713	-21.0900217417958	-14.232418603237	-16.3936596234832	-24.5932537150993	-26.3356426697756	-26.9051023778544	-25.3084619555008	-28.5354335736529	-29.9199873606688	-27.2699560821742	-30.1376843616932	-28.7273224654512	-30.1198077182637	-28.8949540701356	-28.4551347855684	-30.5875374346528	-30.3781241022871	-30.0833555426406	-28.0470194647752	-29.5366004162513	-30.4568556566821	-27.6855385375217	-26.0086465697963	-10.5571920062024	-24.9888389379008	-22.9076669528092	-21.7635784880179	-22.0619637757838	-30.4706377813701	-27.4086571075402	-21.9392176048985
-18.9783534985742	-20.2979634520384	-21.9937677781156	-19.0476274815641	-18.9713096678143	-22.365602050608	-22.1120877349276	-22.3495121477063	-22.9067187315525	-22.9532225678171	-22.0377980965262	-22.5060413247166	-21.3084266632485	-21.3441602467386	-21.2452612157198	-21.389298743505	-21.3570986968776	-20.6418779144692	-20.139199605048	-21.3685418566989	-14.6734841423888	-16.4413649541991	-24.7552103196316	-26.2982345104939	-26.8221917155894	-25.3925419307107	-28.5025529516913	-29.7796264703981	-27.1465728087091	-29.7286188472226	-28.6511803766878	-29.9390924034821	-28.7248011619844	-28.465507412941	-30.4133284397088	-30.1399426876491	-29.9897157356514	-27.8507539139526	-29.5298100638358	-30.2981948614393	-27.726307659687	-26.530569756255	-10.7355188298905	-24.7915188378642	-22.7766994919541	-21.5592816791323	-21.9393352076909	-30.4906679708138	-27.4445836381524	-21.9777281784341
-19.0734406484984	-20.3231711857525	-22.2931957440522	-19.3452491646828	-19.1836078697422	-22.4355412799835	-22.1703145009565	-22.4378872449704	-22.834330939811	-22.8631219903981	-22.0746688028799	-22.3517123461212	-21.2791785987947	-21.3162745738405	-21.1845876010782	-21.1553242432815	-21.2535511090355	-20.677839816798	-20.1292182942981	-21.358429239557	-14.3994135848432	-16.3482074887138	-24.827050548269	-26.3068653701738	-26.9622051567722	-25.5393828429068	-28.4909132604563	-29.6816359918684	-27.1821638637889	-29.6833148345098	-28.6072065794058	-29.9439719812577	-28.6632297318742	-28.4775734486003	-30.246730702306	-30.1526202990141	-29.8802457220403	-27.7956621705527	-29.3617614081121	-30.2572604835627	-27.6781487214047	-26.4430846898159	-10.7547693710687	-24.6072930732391	-22.6834721756483	-21.3496209812878	-21.9477441004546	-30.3975691591571	-27.3818061084916	-21.9719673681359
-19.236886037234	-20.2542622043543	-22.3714896790072	-19.5336217516348	-19.2941921164773	-22.3224192373087	-22.1651378505471	-22.3068427756276	-22.7012918590601	-22.6192908983477	-22.1110983859599	-22.2811538513052	-21.0508319178404	-21.2824724448676	-21.0894522627323	-20.9515393758733	-21.1813273741925	-20.5743685047468	-20.0554602888087	-21.4256826244699	-14.1495702778234	-16.3762134919613	-24.8909811654533	-26.3984565213329	-26.7128093456916	-25.5704637783942	-28.4925697183277	-29.7327695982593	-27.3003326888988	-29.4467597637217	-28.3647886929902	-29.8326809495435	-28.6554196262245	-28.3664382270791	-30.100529488331	-30.0167055771368	-29.9578204554644	-27.6471247520131	-29.1706284100305	-30.148634819304	-27.6684429939338	-26.507496375691	-10.7243044839162	-24.6262421325088	-22.6317883070219	-21.1765148429816	-21.9667869451426	-30.1756723904779	-27.3140318247069	-21.7756191390064
-19.3715957644396	-20.4625123739576	-22.4396022974533	-19.5830166065432	-19.2792630051145	-22.3601797227207	-22.1289712929818	-22.3457708766528	-22.7950447034218	-22.9475823495769	-22.1440864248475	-22.2092148180149	-21.0103768927811	-21.3129224149601	-20.9501667516573	-20.85712	-21.2309059078611	-20.7292125513374	-20.1616518775937	-21.6976686240229	-14.6174348244917	-16.5674356395584	-24.8691936325297	-26.6080653915741	-26.6929526110945	-25.6051852230547	-28.4869059813398	-29.5679974163386	-27.1382278986432	-29.3094549880959	-28.3692058531227	-29.7582567035324	-28.6469864570706	-28.4241161180435	-30.0551977474673	-29.9941635883338	-29.9124623134294	-27.7379509820653	-28.9995447202949	-30.1882510044023	-27.7960718684917	-26.3929885359697	-10.5891162068142	-24.6094279504101	-22.6271881060116	-21.3959780060811	-21.8570627311327	-30.200436650608	-27.2140756385051	-21.7846205928819
-19.3685034358827	-20.2911071840989	-22.2726689011233	-19.5374364097887	-19.3261173656065	-22.2251039785883	-21.9761303768909	-22.3563077038292	-22.7760854074838	-23.0341637445426	-22.2555254360096	-21.9671837710901	-21.0349774637417	-21.448941733125	-20.8865443717624	-20.8524447047709	-21.0528873614209	-20.7400639460978	-20.1416339032094	-21.6630192467289	-14.4093291754144	-16.4659206971472	-24.687455886208	-26.2689578579135	-26.5322334845189	-25.4008357480894	-28.0411786939064	-29.1642892028443	-26.9735802853212	-28.7872823987382	-28.1490724152268	-29.6340526036021	-28.5300553732215	-28.2511534965871	-29.9788565614189	-29.617283704543	-29.6530110822079	-27.5246572074477	-28.6881353994856	-29.8942366845933	-27.6422303252199	-26.1582793522962	-10.3650402901766	-24.589948535424	-22.475414722264	-21.5102245772286	-21.9558316580583	-29.9610446419888	-27.2673712807685	-21.8629341710961
-19.2556288903731	-20.0282296308189	-22.3075187710302	-19.4541915568628	-19.2138065678815	-22.2011866344938	-21.9761065843057	-22.2740229585021	-22.850628639793	-22.982972889298	-22.2112669848428	-21.8771624276583	-20.8945162442919	-21.1296669139844	-20.7995627563577	-20.7818731412376	-21.0354797732743	-20.7087882480998	-20.0588373231667	-21.7829057356163	-14.5011409424529	-16.385431548484	-24.7108779680197	-26.0043378995434	-26.5481642123845	-25.2534446250833	-27.9692233007067	-29.018378420858	-26.8507512520499	-28.6130715342616	-27.9440703920207	-29.4452947226655	-28.3283062855864	-28.376290258003	-29.8568931041687	-29.5661508910106	-29.6289578069965	-27.2965518824928	-28.3377013638717	-29.5951576400631	-27.5440790304119	-26.0403964307065	-10.4260524009218	-24.589884364301	-22.338139519411	-21.4756517237327	-21.8954783391575	-29.5560769645667	-27.0973533174527	-21.8855670848922
-19.2803095671515	-20.1912329262432	-22.0374913434392	-19.4240843952508	-19.1129490983265	-22.0496102941368	-21.8933439781221	-22.1583918277316	-22.5947102233761	-22.845692073454	-22.0787671590289	-21.650780283363	-20.7727948616083	-21.1295706954237	-20.6892116612285	-20.7523047908745	-20.9024014994092	-20.7317907590024	-20.1470482814759	-21.5428166060608	-14.183855681043	-16.0804535365049	-24.4926454214927	-25.9194584214742	-26.3674151534652	-25.060941097405	-27.836365307141	-28.8129644663438	-26.4968501196334	-28.513040585285	-27.7813598369501	-29.1239428859823	-28.0778381528831	-28.0300741968756	-29.5586625615908	-29.4167404933079	-29.4341128708548	-27.2987033482117	-28.2874031212902	-29.5100679497386	-27.720958412194	-25.8181504530682	-10.6098686722362	-24.6084734863548	-22.3219939176845	-21.7482080161938	-21.8811948440356	-29.4638035067746	-27.1703068879208	-22.1085170252519
-19.1979530832666	-20.3802268140785	-22.0619147187394	-19.5719275144967	-19.0922754960775	-22.1009834435777	-21.8791046617402	-21.8973774937103	-22.4939830392754	-22.5809542890944	-21.9194124109244	-21.9092885524243	-21.1281138651021	-21.2903615459394	-21.2048282804777	-20.8845048428836	-20.7145074169777	-20.6044852595138	-19.8763428453384	-21.5450202652243	-14.4808203279748	-16.395292429251	-24.6124093973534	-25.7766319473218	-26.3178815924749	-24.9680068648173	-27.5627762304652	-28.4890279310136	-26.4530982014749	-28.3162877915861	-27.8333325219085	-28.9081923925457	-27.7975176827802	-27.7377353195247	-29.3524675945132	-29.268889696733	-29.2712347664184	-27.2048370532941	-28.0521388180691	-29.2429904721306	-27.3603706282028	-25.6419621540602	-10.4808481714766	-24.4961469182399	-22.2250259701236	-21.5889262444457	-21.903095398305	-29.4229424008023	-27.0000902792181	-21.870704041102
-19.1292960275264	-20.3105360730758	-21.8369869724738	-19.3348069528159	-19.0011514992611	-21.8686114226419	-21.78480950171	-21.6705132669914	-22.0642136580474	-22.1342228116385	-21.659799851742	-21.8417477811073	-20.9984950036933	-21.1958170594509	-20.9263319297109	-20.6667214665445	-20.7906775397792	-20.4385823358065	-19.7010149437415	-21.2929147951818	-14.696561349252	-16.5676703167404	-24.7452905183428	-25.7235324500337	-26.3774656477911	-24.8082102694348	-27.5109136795443	-28.4380017776946	-26.4474107067309	-28.0821889008729	-27.5754177687512	-28.7953739013474	-27.6396298169018	-27.620248929489	-29.2545251597991	-29.1467285569808	-29.3624594071623	-27.15330921466	-28.1090158272728	-29.2011423065873	-27.322494423448	-25.6708235940212	-10.3470610018356	-24.2134100857494	-21.8944599303136	-21.4345115743178	-21.5605903246325	-29.234247625012	-26.794361758703	-21.7644158723804
-19.3453588963336	-20.2102481583665	-21.8852447948373	-19.3451354736141	-18.8200083217129	-21.7840200001564	-21.4220595093053	-21.5096021019045	-22.0075721073456	-22.1544834151109	-21.3255175414675	-21.4756435314768	-20.818365854492	-20.8406184944097	-20.3637601309038	-20.5956047058824	-20.6762993851598	-20.1294181858166	-19.3875213382537	-21.1340277893336	-14.8564673807205	-16.5495375871868	-24.5926228813073	-25.5008014325729	-26.3045721863963	-24.7412115414159	-27.1589053842097	-28.1013961440931	-26.2131499978886	-27.7988146469629	-27.154722266152	-28.4457632689891	-27.467492348398	-27.4815294343978	-28.954369058235	-28.8474648180146	-29.0281117158882	-26.9967989730424	-28.0712133127319	-29.1002717794464	-27.2406089956659	-25.5096769493309	-10.1524717636219	-23.8513066714864	-21.7507730023487	-21.1774755267423	-21.5709700477712	-29.1799806155861	-26.7566350762112	-21.7576059160152
-19.3247152241272	-20.1107818545042	-21.6216739463784	-19.0786249121911	-18.5327875136911	-21.5252524502487	-21.0731865588339	-21.2774392661556	-21.7363655307411	-21.7053287320835	-21.1910800869044	-21.3717163457078	-20.8251723812986	-20.6697894329748	-20.4475723705042	-20.4438079089616	-20.6217710027357	-20.0075839043528	-19.305416586433	-21.0665853796139	-14.9216132693147	-16.4447212606562	-24.6304661105839	-25.320575496239	-26.2572593384894	-24.6081133217009	-26.7093752063494	-27.6515813717532	-25.8696893921009	-27.3218299652346	-27.0867391505543	-28.2072367954626	-27.462978704348	-27.5125387345606	-28.762887823873	-28.4081662424784	-28.7884390521327	-26.6024231969891	-27.8263665178155	-28.7632816792217	-26.8431446697534	-25.1421198919019	-10.0426953238455	-23.8968255407716	-21.4691054309599	-21.1442943946668	-21.47269713764	-28.7158538927922	-26.3967182840108	-21.566796011587
-19.4827728006602	-19.9203997118706	-21.4321241538592	-18.8951534836196	-18.5722592420367	-21.5946295265864	-21.1282530756094	-21.3060041463234	-21.5355925219515	-21.428691344619	-21.1520769447911	-21.1304771172328	-20.6340632258525	-20.4938623630629	-20.2392473963787	-20.1474749557934	-20.55811295888	-19.9073690839505	-19.1743249624737	-20.9849792608945	-14.8503574279059	-16.3874441631505	-24.3561202606298	-24.9521864138213	-25.9620602844886	-24.5836141136778	-26.3790744446668	-27.4040397432573	-25.6361626578938	-27.1267268497327	-26.6665380102404	-27.9963467172563	-27.1192376638856	-27.1902443354612	-28.2843080928667	-27.8569844557282	-28.1414067863915	-26.0884976159912	-27.2600788589503	-28.0360697022945	-26.2917010098641	-24.4506997231843	-9.73626269397535	-23.4621236380232	-21.3243478071085	-20.9590678414724	-21.2356007154895	-28.1857959765692	-25.9523492734388	-20.9990074296041
-19.1430185196284	-19.9344283505746	-21.2617836511315	-18.9616357218562	-18.749402869415	-21.618476208823	-21.1802981560197	-21.2242238863202	-21.0819431480696	-21.3176444093912	-21.168064889336	-21.2657623384079	-20.2927774872	-20.5313899409574	-20.1239679090254	-20.1325783170254	-20.2853643919592	-20.0475135269451	-18.8640170402764	-20.7689080981709	-14.7787943037975	-16.5265357620665	-24.0685322107977	-24.8268954039176	-25.5867844820669	-24.3396000354954	-26.0980905098868	-27.2636844836459	-25.5557408839468	-27.0429626425758	-26.3675669354541	-27.7791927934822	-26.846627620844	-27.0163099663199	-27.9231350930335	-27.4918362371298	-27.7615655859972	-25.8694875909285	-27.0890301655004	-27.7574599036948	-25.8524116590937	-24.135911539772	-9.54419109626848	-23.227659862747	-21.1177899353865	-20.6329570909881	-21.3380447239298	-27.936389704942	-25.6885331055688	-20.7102796258164
-19.0634071906037	-19.9106215597092	-21.4551227235032	-19.1782905541441	-18.8688911318391	-21.3067809961089	-20.9376423463308	-21.2632169581843	-21.2843417525179	-21.1740584507953	-20.6437514905993	-21.2055633232667	-20.3432717798977	-20.2888357451532	-20.0515012944924	-19.8041111722829	-20.0162183680364	-19.7580382382313	-18.7689518499901	-20.7947763729811	-14.4835960279354	-16.4074003946672	-23.8590551941509	-24.5642156244627	-25.6478221661355	-24.2685986448784	-25.9081686891868	-27.0077602386254	-25.2772798686031	-26.7524448255978	-26.1000452594966	-27.4773538264461	-26.6387518507368	-26.551471753685	-27.5862516803555	-27.0838060723354	-27.4261990521327	-25.6708738317929	-26.7270878394416	-27.4929189557038	-25.5852527751352	-23.9052110310581	-9.50425093654962	-22.9826972736548	-21.0163202023814	-20.6376498284183	-21.3943822249975	-27.5825310105308	-25.4607605400345	-20.6227935915068
-18.9156976771423	-19.8111970013859	-21.1724398131513	-19.0496402232622	-18.8645111923253	-21.1403459053111	-20.6176002713604	-20.9335076761867	-21.0645690473502	-20.8595385001577	-20.3978963449467	-20.7115126903553	-20.1629280358265	-19.9754415757553	-20.0340876715901	-19.8960914285714	-19.6756134477227	-19.3367513659473	-18.5263011262693	-20.6116515831965	-14.0636447222075	-16.3128936617466	-23.6579101296548	-24.287262677241	-25.2030768007312	-23.7720706521611	-25.5184858779497	-26.7093835285568	-24.9163218522954	-26.3701392744422	-25.8175545417225	-27.1322755390906	-26.1463370967778	-26.2667713020176	-27.1333864034184	-26.7088727548789	-27.113175489456	-25.3468362976147	-26.2636349493885	-27.089665202714	-25.2970420618276	-23.6202789160172	-8.91667353520758	-22.8085852484006	-20.6472359487646	-20.5561432953373	-21.2699409858829	-27.1376357097999	-25.160156973432	-20.2851819494547
-18.5723061917284	-19.3586200952051	-20.9261398084162	-18.8682391979054	-18.5610810246415	-20.838880505979	-20.3147372454373	-20.5474310374359	-20.758128014404	-20.508719017794	-20.2927326870964	-20.5606531862231	-19.8670174731436	-19.8332553255728	-19.6327847467337	-19.7187130371049	-19.3929413522772	-19.2670618316523	-18.4672097114415	-20.2524129864512	-13.8005842435111	-16.0864193468945	-23.3631853060407	-24.061152406435	-24.7523925104022	-23.6172521731683	-25.2814970697709	-26.4280587548142	-24.4933208165998	-26.1096148738489	-25.6292980204312	-26.7179811459203	-25.7382859397476	-26.0009856620592	-26.8237277334854	-26.4464136000046	-26.7514919127446	-25.101208614306	-25.7753301032013	-26.6608189707521	-24.9158295021624	-23.3110730324802	-8.53309736666423	-22.5762889123514	-20.4016880766857	-20.376202605444	-20.8187907716969	-26.8128750108664	-24.8344158959752	-20.0329437333977
-18.5251986921462	-19.4156551172606	-20.9194096458264	-18.978199007055	-18.7083203534521	-20.5657214142369	-20.0066039348504	-20.158963402207	-20.685154624238	-20.3309093598862	-20.1035540362315	-20.444372715576	-19.7143746666822	-19.5596552395852	-19.4000844954881	-19.3594172762646	-19.0336765559412	-19.0544018745949	-17.9973495505536	-20.4380888140251	-13.3697823990356	-15.8034491226164	-22.7780819878718	-23.7266727463231	-24.2869411237898	-23.3148890277629	-24.994444870288	-26.1189097576531	-24.0932235368288	-25.600515866545	-25.2369973766499	-26.3466177868117	-25.1973644797832	-25.5042265154348	-26.2164698816395	-26.0854292236202	-26.3505341767052	-24.6825358158736	-25.3183548317598	-26.1960424161058	-24.4523839348542	-23.0312024638254	-8.1894751438249	-21.9392621173721	-20.1251597535413	-19.8848780372025	-20.683389261745	-26.3802061706242	-24.6274720608112	-19.8231374644593
-18.5007958919368	-19.1027475325598	-20.5924004093732	-18.6551183717436	-18.3274992112498	-20.083339044072	-20.0166040352112	-19.9952778815665	-20.2014531703413	-20.0355533007729	-19.775536627179	-20.089005550589	-19.3443639070723	-19.095755959057	-18.9667510183061	-18.8002268865179	-18.5562956160936	-18.3827002470758	-17.4753329368123	-20.1914279665982	-13.2115286380011	-15.7415210154238	-22.2192622599807	-23.4722703774871	-23.6256820173554	-22.9104742388618	-24.2146198163246	-25.4504924606643	-23.4427724314153	-24.9316452899177	-24.703104162122	-25.857841191067	-24.7032920995567	-25.3120883631629	-26.0214476669077	-25.5686150781147	-25.9853584166007	-24.1872418673964	-24.8500845941821	-25.8993842723676	-23.9271947112108	-22.447205714371	-7.8782788477272	-21.8486505514417	-19.9087552619547	-19.4257807532231	-20.4010492251819	-26.0086843607141	-24.1805912364185	-19.5039359812687
-18.2567958988893	-19.0173306499564	-20.3338140325148	-18.5804364440327	-18.1119804372842	-19.5778067263795	-19.4235064796473	-19.6790140682525	-19.8934952645921	-19.78712147144	-19.601283218177	-20.0910396989799	-19.1953089114351	-19.0464756392397	-18.6404408513701	-18.4887690005126	-18.1016387147381	-17.757602478591	-17.0653088442607	-19.7295701415352	-13.134891242573	-15.5894446432924	-21.5308526554609	-22.7952069386936	-22.9933846994152	-22.1865112580006	-23.7467374227427	-24.9855791131423	-22.8378449260013	-24.3193136102579	-24.0430187001692	-25.4310205871594	-24.3664790431959	-24.7376718356743	-25.418343390778	-25.1499786990264	-25.4748276235613	-23.8063035413551	-24.3616925165552	-25.4186460857738	-23.4296750929267	-22.1383187708034	-7.49496403074834	-21.8013122916888	-19.8290129225613	-19.138387569089	-19.8362293572104	-25.3159371280308	-23.6693290269172	-19.0335288811162
-17.9847450710768	-18.6368535451151	-19.7523622700434	-18.3796490922911	-17.9236651195641	-18.9240587699653	-18.9816532622046	-19.205661330319	-19.5435431480696	-19.5990281178951	-19.4305296115762	-19.7283595205265	-18.5907216237228	-18.7961063704817	-18.2520644053844	-17.9729261194755	-17.5857487102278	-17.1781291925731	-16.4150635392867	-19.447887503852	-13.1300645350113	-15.3567949787861	-21.0218902513347	-22.340349383951	-22.4757157789435	-21.7320496333041	-23.1634195237825	-24.4127684105906	-22.1957521533094	-23.7685315754898	-23.3223994670818	-25.0638870869187	-23.8829112105282	-24.1018089937132	-24.7674073043925	-24.1680327658115	-24.930059517249	-23.2295848951842	-23.7314346479555	-24.6953195423764	-22.8210090182138	-21.6602949759118	-6.87975256827703	-21.2864225075632	-19.2333131789676	-18.379769434896	-19.3390360471826	-24.7538246021417	-23.0868777971953	-18.5305915263384
-17.6399051061958	-17.8477863005477	-19.3148428001043	-18.1827915788577	-17.3262697828487	-19.0774036235686	-18.8058468430123	-18.8075428696512	-19.4631442399713	-19.2475878947583	-19.0960356534556	-19.2264650713077	-17.8840565329512	-18.1541892409725	-17.6337481019319	-17.1819184443364	-16.8769747017342	-16.3039584608658	-15.4451445584716	-18.8018002826291	-12.4504297819557	-14.7308467471298	-20.4604149471506	-21.7507458712073	-21.7856306923386	-20.927746254026	-22.386142929131	-23.5903491893015	-21.498068654128	-23.0032483299222	-22.5240099203527	-24.0222319752938	-22.9545775302553	-23.4719450159472	-24.0798731280425	-23.3865609490376	-24.0621170153576	-22.2107712056878	-22.9813675957889	-23.8145658875103	-22.0741317152165	-20.9179742821274	-6.24778317716863	-20.6593385245362	-18.5830796197667	-17.7428853802709	-18.4146241842033	-23.8795178486409	-22.5367255760086	-17.8787569575236
-16.7324412450822	-17.2198896639898	-18.7017593661614	-17.1235798049951	-16.6956944185178	-18.5403727605471	-18.2213455047725	-18.5149219417445	-18.7265882470556	-18.7231134317425	-18.4242077464789	-18.7111381883633	-17.3129487363988	-17.1831125674301	-16.6558770846816	-16.3984335107986	-15.8454699143588	-15.3905565238198	-14.4275044683318	-18.3527486699572	-12.0973553637053	-13.970586677093	-20.1920227697456	-20.9816971114419	-21.1075529233342	-20.4644739499904	-21.5624798101323	-22.7014295484875	-20.8476290195925	-22.3385614879839	-21.832223467919	-23.2670266330081	-22.0987103409785	-22.74063343265	-23.3781306953926	-22.783237030238	-23.279532385466	-21.5271159935993	-22.0833701126716	-23.0802310909179	-21.4249016799846	-20.2556534350902	-5.50473135233313	-19.8623659892172	-17.7772096842905	-17.2112584887344	-17.8874472327595	-23.0116277610741	-21.5383958679472	-17.2418096975861
-16.4544522566445	-16.7721225312488	-18.3414313207033	-16.4660551709087	-15.9964029765855	-17.9478241649887	-17.6524575228998	-17.8078477039961	-18.3939045628606	-18.2858397364552	-17.8544510152554	-18.2047512962535	-16.7748774558179	-16.6114699946247	-16.1448185031066	-15.8497498642534	-15.1410786268688	-14.7018665794851	-13.6280835367545	-17.8440908821478	-11.5545638896956	-13.8854386357322	-18.9807003157918	-20.1165664124591	-20.1646644553248	-19.50449761969	-20.9233956864605	-21.9666583637268	-19.9337498604867	-21.3986283392722	-20.9519265409154	-22.3784436007055	-20.9891439250663	-21.6087827590201	-22.1823372858742	-21.7668150181127	-22.208532385466	-20.6111022487021	-21.0612148643126	-21.9027176463124	-20.4632429191952	-19.2443934655472	-4.53535111291974	-18.9682829188365	-16.8056228051629	-16.3800137466376	-16.965890532716	-22.0840460448905	-20.6357875507939	-16.1452352241334
-15.1805363565771	-15.799627188227	-17.567398162448	-15.3949837456653	-14.9566661794797	-17.1179493323248	-16.9748335732486	-16.9514543157463	-17.7083369853349	-17.4118635728256	-17.0822628880586	-17.2402706065964	-16.0234915171288	-15.760223155001	-15.3391617091024	-15.1036522734499	-14.2061840719355	-14.0930005239604	-12.9082150340634	-17.0834223908673	-10.9295824509364	-13.2880760552937	-18.1473547217003	-18.9770300400457	-19.145759857341	-18.4250933325112	-19.6987517038525	-20.7206196307915	-18.7960386113789	-19.9362755695706	-19.9255789303051	-21.2278664755171	-19.9783492279086	-20.749585335019	-21.2091670416612	-20.7966900688346	-21.2762212332787	-19.5832211987358	-20.1502114364469	-20.9076565457696	-19.6610249317328	-18.4934848594991	-3.33406155761172	-17.9313156593486	-16.0104888527111	-15.5145781471988	-16.0223457834841	-21.0997289221815	-19.7662023130196	-15.1620374208378
-14.3427848111575	-14.9759370935041	-16.8804826510935	-14.7977337887514	-14.2818947802954	-16.4487616522084	-16.2508214005247	-16.4543809551068	-16.6630325622525	-16.5658390150586	-16.2266922629153	-16.2884359673384	-15.2489548914393	-15.1191936939653	-14.5737517348168	-14.3165780645161	-13.4763513981323	-13.0195449270312	-11.9753750482669	-16.2824609670833	NaN	-12.5710493534242	-17.0758047286638	-18.1161388933032	-17.8923869517585	-17.2733286599614	-18.5985131209358	-19.598106529163	-17.7646940236755	-19.0422789613173	-18.9083919679385	-20.1531768801129	-18.8879950278838	-19.5273333075704	-20.0464356269389	-19.5180250449021	-19.9097779995011	-18.502865628526	-19.1742874276237	-19.9482406017874	-18.6122227360472	-17.5725405626627	-2.19667566126507	-16.9959138337735	-15.1220925055652	-14.5507655929675	-15.0236077890609	-20.1092803743898	-18.6737299261788	-14.3310511113514
-13.4897276227319	-14.199906995086	-16.2936496083932	-13.84174337909	-13.6736457427826	-15.8090279329609	-15.4999708500587	-15.6307047566845	-15.6720847911291	-15.804448889421	-15.1297360483657	-15.3250225371825	-14.2185075148119	-14.0002723144865	-13.3791255643743	-13.2939624923391	-12.7063685976575	-12.2492569683285	-11.1709489036094	-15.4890710922414	-9.43365782047389	-11.7729933694997	-15.9137425780408	-16.7045905009325	-16.7484205216067	-16.0983052638409	-17.4613477893188	-18.7559631207008	-16.933443912623	-18.0079753589286	-17.6204206736896	-18.9657442747674	-17.6754148226599	-18.134033386967	-18.7236822175981	-18.5428522388996	-18.8050787513808	-17.3756923528333	-18.1462783068036	-18.9097843520393	-17.3831561811922	-16.4251337324763	-1.15436891649612	-16.2098360034547	-14.0475693293162	-13.6291957559181	-14.1271761313929	-18.9013366803585	-17.7181683639624	-13.4362217821782
-12.8190231756638	-13.2778135572278	-15.4957536118459	-13.1430223705609	-12.8203222094361	-15.0674628689997	-14.7873741322078	-14.8048623473647	-14.8525924987189	-14.914380129117	-14.2698682612919	-14.1764063073766	-12.8791065372968	-13.1527963671857	-12.4373607103219	-12.1847390086868	-11.6544956448039	-11.1961996314006	-10.1558732299851	-14.4863615635749	-8.59746344126377	-10.9591074755195	-14.6446245886446	-15.4372296535052	-15.5504344595006	-15.0584408522067	-16.3237133432377	-17.4821524619009	-15.5183534998494	-16.5053579525873	-16.373433075796	-17.699403691067	-16.3368236477131	-16.7146935813582	-17.5076675880419	-17.1952845129919	-17.5876308703145	-16.1878827941061	-16.9293760213521	-17.6512562433569	-16.1003634708675	-15.2403242502554	-0	-15.0481634283176	-12.8214686489981	-12.5630143502717	-12.9113023052232	-17.9082009054412	-16.291547783957	-12.3942686486632
-12.020408815367	-12.3650441732402	-14.3721240045365	-12.3520470165364	-12.2425550474676	-13.9570451003429	-13.7506463674501	-13.8353221774139	-13.8671357300953	-14.0053522429615	-13.3235732535832	-12.9588501298626	-11.6687663265032	-11.9282620470067	-11.3066218867925	-11.1682769451563	-10.8090845935057	-10.1180385430013	-9.08491269288831	-13.7680792664293	-8.03031115917575	-10.4620946908893	-13.425154327105	-13.705098934551	-13.9215786062055	-13.6537563522954	-14.7448493388478	-15.8931475925541	-14.0876218747267	-15.1337823970711	-14.900819219993	-16.340972594185	-14.9833605276269	-15.4131960024264	-16.1479159725251	-15.8694872073287	-16.1888176088337	-14.7976037338737	-15.6035801658276	-16.2374771296503	-14.7689372854682	-14.0671170316303	NaN	-13.8092377873138	-11.7450415095853	-11.3995713013902	-11.6430457666827	-16.4573118967604	-15.122155086366	-11.3555275708134
-11.0814638297872	-11.5793716441781	-13.4428340864238	-11.612842237419	-11.4382117194381	-13.1490168526285	-12.8906292918839	-12.8976749767281	-13.0228242053383	-12.8835430606736	-12.4176765555526	-11.9401378595028	-10.835503600467	-11.0141753589074	-10.3774447439353	-10.1701433890215	-9.84719357861712	-9.20033674187451	-8.25659526593118	-12.8614788158896	-6.89742457857666	-9.63569964012676	-12.0076891697811	-12.7085822068343	-12.8408968758331	-12.496666304967	-13.4654155752711	-14.5678626077586	-12.8518774212538	-13.9286471961836	-13.5290552266231	-14.8342679262855	-13.5413342583128	-14.0671466343553	-14.7339900966003	-14.4358845044808	-14.9266043677473	-13.5235988920196	-14.1439289061738	-14.8613803840058	-13.3589161608185	-12.5990450484756	NaN	-12.4100453945817	-10.6211676508191	-10.1444600407456	-10.3407540328961	-15.1687698193648	-13.4956124058483	-9.96793648499365
-10.4150858183624	-10.7361244823185	-12.4697877429424	-10.8767729239731	-10.7654616477273	-12.184581421333	-11.6982756545969	-11.9390871601279	-12.2789082135718	-12.0637832979865	-11.3099023919203	-11.1736920625526	-9.91346994426022	-10.3532225923486	-9.66535196190512	-9.3548045814978	-8.90140314543016	-8.50238159410148	-7.47346845577781	-11.6821899343557	-6.27418535536471	-8.65611654055582	-10.5315473179713	-11.2936411842687	-11.3740753825039	-10.9253190951599	-11.8121578538819	-13.0036935603562	-11.3240504113203	-12.5064508717125	-12.1915526184355	-13.5594617444267	-12.4146772370292	-12.528509671552	-13.2429769633438	-12.9280922400463	-13.3924725564062	-11.8147799406553	-12.5517612231712	-13.265327409411	-11.7681833964713	-11.3304687137688	NaN	-10.8797599211789	-9.20293584660639	-8.69777224446659	-9.04014745483619	-13.6414851052642	-12.7400071075402	-8.50562376237624
-9.97938926190571	NaN	-11.5202203945267	-10.1422764315091	-10.0783939393939	-11.2000143089827	-10.7034321917952	-10.6031352231028	-11.0732801646442	-11.0464425929689	-10.4590127604064	-10.230399526383	-9.18374007970789	-9.46660056054262	-8.82093547457871	-8.70375414634147	-8.0464757641908	-7.78203846086576	-6.80279315788944	-11.0746156749472	-5.78338238475698	-7.93273922657705	-9.27837010311792	-10.1285628109835	-10.0411240374958	-9.73357592003047	-10.4800797947638	-11.8304706781915	-10.038698758244	-11.2911440617341	-11.0620787342905	-12.2732371642214	-10.8735534955489	-11.3026090628835	-11.5397212341176	-11.333097243977	-11.8411752980572	-10.4694571368865	-11.1947776198106	-11.7959110051279	-10.1573531270524	-9.77381639713293	NaN	-9.46811225405828	-8.00093391649148	-7.64622242939717	-7.81264682361481	-12.0570910151246	-10.7286511962101	-7.27226319907195
-9.30338327560613	-8.99070753255985	-10.5538424041111	-9.3386811551607	-9.12647727272727	-10.302684107295	-9.94207690807481	-9.93536522092426	-10.0687666774813	-10.3372118598862	-9.9564475654834	-9.61594653373967	-8.54909334963486	-8.72096389893778	-8.03804004140592	-7.75036602510461	-7.38447289336178	-7.16937808204109	-6.19494266766329	-10.3033937785641	-5.24346914722126	-7.21928028933092	-8.25833300023472	-8.97435294252059	-9.03318079188818	-8.66044712765123	-9.2181134508116	-10.5700546058362	-8.78335883570443	-10.0279749112052	-9.69270072569421	-10.842427529633	-9.57787593103359	-9.70067282884003	-9.98798500255638	-9.89494289285888	-10.2396237221373	-8.86446726572529	-9.58205467366647	-9.99818336440036	-8.75416844337497	-8.2520379723248	NaN	-8.23876930834421	-6.71354029304029	-6.47821297391052	-6.35113471629042	-10.3507057586949	-9.41360922021623	-6.10278942777304
-8.45563296777661	-8.14103783585502	-9.76387134774858	-8.45375018139423	-8.04844191792103	-9.4558628123672	-9.04807612719563	-9.13243761196254	-9.12847488680003	-9.50113022113022	-8.82845521391737	-8.81386266826076	-7.5704888732502	-7.62704585540911	-7.04806544871671	-7.08319559808612	-6.61839733566764	-6.10762512753243	-5.3601367593969	-9.36941100851767	-4.39264474047869	-6.17984201978784	-7.07277586542284	-7.80282560500338	-7.9501093635106	-7.58023982956881	-8.09454710403049	-9.24624574952107	-7.64154245913513	-8.86844528991773	-8.52095800517737	-9.58532782208304	-8.25977435453306	-8.43438746805293	-8.556968116495	-8.49510919541698	-8.96803307702896	-7.32860155667295	-8.1635302049398	-8.53288734091786	-7.47118600746133	-7.07419628244858	NaN	-7.01153751323109	-5.41908791208791	-5.25980275342023	-5.24596990690626	-8.89612167092717	-7.91431608877341	-4.88377798655777
-7.31540065824784	-7.05582666304425	-8.71221489644403	-7.58122152655937	-6.98158895874443	-8.40212951309633	-8.11403420660286	-7.97519978875955	-8.23823726571664	-8.40766098779318	-7.66360774647887	-7.5079942767576	-6.46426644396877	-6.40362016073765	-5.86646780607496	-5.80366491315136	-5.59443447363173	-5.20437706551692	-4.3069872551008	-8.34108005307386	NaN	-5.52515725748052	-5.99294253826257	-6.64757306860407	-6.81886808643909	-6.69700715972294	-7.03452018974708	-7.88171758515424	-6.51145420430527	-7.68747349372348	-7.3831844567834	-8.49952658432542	-7.28935667215004	-7.36151224531797	-7.4675816379049	-7.3700521521246	-7.85604900638704	-6.16892083564868	-6.82887003192923	-7.10030373164634	-6.25964616952216	-5.92892531625529	NaN	-5.86464472159075	-4.55088864783285	-4.10349700325237	-3.99581724528406	-7.6549306226753	-7.22169039089849	-3.6166244429321
-6.00231686458466	-6.3109846920723	-7.66188389475799	-6.29736010931294	-5.97923755872827	-7.32527150535602	-6.85538624471703	-6.63379631979617	-6.80635731700691	-7.01592780299998	-6.40320774647887	-6.52642648345878	-5.54852000289764	-5.31809273243362	-4.95661582861793	-4.90282988342626	-4.85807525512558	-4.43745846086576	-3.36915299226984	-7.40970488967517	-3.09987332847431	-4.75458860759493	-5.14999064399975	-6.01721118331852	-6.08117159471545	-5.98416574798809	-6.26263718429733	-7.03548303683879	-5.66548969274557	-6.88055451075929	-6.33425658356412	-7.26527165464316	-6.28733706610589	-6.46406250733119	-6.41923386492872	-6.3046224848173	-6.64138752219922	-5.13489923751489	-5.73829552809765	-6.19353811411374	-5.12544078975123	-4.9412385359697	NaN	-5.00881124424479	-3.79814317369872	-3.31376467532327	-3.2147211489467	-6.66461703806331	-5.81433124778135	-2.89265255140899
-5.56228327906168	-5.5048032093848	-6.56540652358612	-5.50490267404807	-5.25229082556035	-6.24396090149714	-5.69370636206941	-5.57140820090002	-5.66771237883881	-5.9245868598862	-5.62131329898025	-5.58976047796595	-4.81811150326932	-4.53225927308161	-4.16979720417018	-4.24396035964036	-4.17269619946744	-3.54161044324462	-2.46929692247203	-6.52794372910807	-2.48107371556217	-3.97962029229355	-4.17980880522495	-5.11643853445458	-5.09372477364459	-5.06737139522532	-5.27011337268372	-6.06237529481132	-4.59740899326806	-6.02474993041008	-5.41518354709687	-6.07775408305306	-5.10698762089331	-5.32693287669443	-5.35285373296391	-5.1521785601261	-5.62165510367435	-4.18387194467004	-4.86820418507709	-5.24523724561925	-4.05192001629944	-4.02301651678286	NaN	-3.85223834355442	-2.94729346868637	-2.36490277609963	-2.28203897678223	-5.57180090544119	-4.83175925346291	-2.0855190103232
-4.57142621580547	-4.82944384087628	-5.85923969508752	-4.87079194728364	-4.66659519725557	-5.54173679372039	-5.00841729278981	-4.84011329458235	-5.02760686488374	-5.14632099400748	-4.65853489265057	-4.75304190288708	-3.91829621220016	-3.82444301788051	-3.65648092609376	-3.50056707533926	-3.24617847356425	-2.76956951990981	-1.98273556970754	-5.82822271307041	-1.7021309088783	-3.17554498343386	-3.6194136182277	-4.22873701897272	-4.11201983959477	-4.11561241713238	-4.57150301609537	-5.28246746926229	-3.87509869318204	-5.24786345683622	-4.48841498605449	-5.12356266757706	-4.10869674484838	-3.97266594156326	-4.24877638423613	-3.9662371632344	-4.50627459170105	-3.36931474597414	-3.90864888696154	-4.18532967645779	-3.22647731170314	-3.06567096840214	NaN	-2.92755083721426	-2.12606434802311	-1.495766375328	-1.69713926174497	-4.54365071050041	-3.88793935053083	-1.6722335468841
-3.98167208586805	-4.21223257751233	-4.92783683794466	-4.13019727325038	-3.91898753347087	-4.75244670552407	-4.45850214093816	-4.1562613570462	-4.08665012481376	-4.3767663811628	-3.96644139133869	-4.1504990384782	-3.3734509787918	-3.3000934488001	-3.15815902964959	-3.00628353436185	-2.74181630943937	-2.19242487161432	-1.62160632362491	-4.9966876447045	-1.42121883209935	-2.60215354265987	-3.11767680028038	-3.58802977355325	-3.42912497793469	-3.40936787564767	-3.66934778662598	-4.36271208404437	-3.07913704827772	-4.12685297981429	-3.64784887166358	-4.38590788587493	-3.37317235776313	-3.22336159552316	-3.38001107601096	-3.23644963178347	-3.6929308265481	-2.47442618741978	-3.19266639552957	-3.37125272553324	-2.5240570805886	-2.2924943499232	NaN	-2.14812831597599	-1.29175345202742	-0.805273475039387	-1.10475828660156	-3.81180531199763	-3.15714599642906	-0.821965926322365
-3.16135763311845	-3.39023408445802	-4.04036994718836	-3.52092071705362	-3.24457715725383	-3.74873231252294	-3.7423933987642	-3.48183656070208	-3.31565595531408	-3.53931085056943	-3.05753579360166	-3.15032519035533	-2.36852289971523	-2.30597775185049	-2.15394704808277	-2.09039310215558	-2.08879423868313	-1.57387737978468	-1.03548106443193	-3.99210272165349	-1.22531729792663	-2.15677225370754	-2.35516934691927	-2.73919827140306	-2.39339560478076	-2.55154471775293	-2.8819663992228	-3.507483676037	-2.51427784421163	-3.32412130400408	-3.01023946563588	-3.50402616216526	-2.74752001682675	-2.525119269523	-2.89266513059619	-2.64405412760752	-3.15290130180186	-2.07846321675199	-2.31823698868725	-2.38821929322182	-1.77822597395681	-1.49147230220348	NaN	-1.3943246577508	-0.805623626373629	-0.399414767248633	-0.596400414161321	-3.06189037662298	-2.42590814668952	NaN
-2.78457769089149	-2.91487118556969	-3.57933056827218	-2.98604676276938	-2.735687138948	-3.35195379191207	-3.24083811351856	-2.7471232442365	-2.49603326938673	-2.70767206422526	-2.44261489293081	-2.64240438710623	-1.6875417289378	-1.89679469744355	-1.74125450278456	-1.9074482292156	-1.75594905700856	-1.35306682144493	-0.629203063375138	-3.28090708286981	-1.3845554099725	-2.06179232789973	-1.65707923886856	-2.2042064378796	-1.86550671002094	-2.12378892827925	-2.29575603995938	-2.81207278058195	-1.84014795421773	-2.35898016588295	-1.99915991690611	-2.66916148446553	-2.15508888339777	-1.96391788771218	-2.18698790378471	-1.87541537453674	-2.50303921422185	-1.59944765959551	-1.77494101762227	-1.70525816236099	-1.10574436990337	-0.86216393412561	NaN	-0.721587511625148	-0.242704354469056	-0	-0.220825561235359	-2.30575209072874	-1.49429189014887	-0.195483035078454
-1.97002493548202	-2.21780554404167	-2.64074466403162	-2.63771341562923	-2.22244531784005	-2.66753914372323	-2.55326673562978	-2.25444734087369	-2.13470071054218	-2.29891637955337	-2.10520774647887	-2.21955520807105	-1.07739552683065	-0.982753665362522	-1.01127714844802	-1.45166317343173	-1.52689205973088	-1.02106565409566	-0.459640786733974	-2.63142946538147	-0.969834541264488	-1.64337776422144	-0.927126470809327	-1.72601104068698	-1.23508530433395	-1.36140934013818	-1.71688124826115	-1.96495002826386	-1.35531531466666	-1.65599144433884	-1.26881329113924	-1.89228748582137	-1.38542243209749	-1.29825727587883	-1.41487948501939	-1.17763578580308	-1.6435266383396	-0.831045498683529	-1.21318916348695	-1.17451568869257	-0.718008257986032	-0.471037193687829	NaN	-0.290069290525502	-0	-0.0495612410280194	-0	-1.53701515775647	-0.881646369285136	-0
-1.25329593509396	-1.53446310236271	-2.10499606772644	-1.55129814659998	-1.35825358851675	-1.92834015015546	-1.70147670582414	-1.62635149387261	-1.37312041464603	-1.73484117710193	-1.63785985090083	-1.64025811464818	-0.797488515614684	-0.768721676085401	-0.692370610495118	-0.978235391539155	-1.05276404767881	-0.603925422243148	-0.12384958100467	-1.94203102905183	-0.373269793993549	-1.10994428650185	-0.365615367325295	-0.934505180362537	-0.441625959879568	-0.966545957839451	-1.12563364246788	-1.18277237587108	-0.910085617645461	-1.08485078853336	-0.801773037767756	-1.17606640526528	-0.732489964127709	-0.557066983804966	-1.01109139807657	-0.697028254396799	-0.900248844663823	-0.450066725442083	-0.419040595929399	-0.745629065656535	-0.365416424958837	-0.23719856927528	NaN	-0.0872869861171773	-0.0909833525689703	-0.386425705526572	-0.166602300161729	-0.862180642051646	-0.448422700916439	NaN
-1.08026768197088	-0.956984049465824	-1.20494552215519	-0.860479551964709	-0.746626181127839	-1.30527151712792	-1.16873853889282	-1.09614153278845	-1.01412574436059	-1.13780656069756	-1.13747111369054	-1.11773553158096	-0.505527339658126	-0.51466538008523	-0.502200383033057	-0.707868532731377	-0.661268682636581	-0.54527001430583	-0.0909277684834606	-1.32341750335646	-0.139461931474568	-0.541362921809398	-0.0916551859371771	-0.484855510915334	-0.180847598100793	-0.356599154092025	-0.491036850681837	-0.522594448024051	-0.363039140445132	-0.549618941486988	-0.491426927502868	-0.733286132147858	-0.217181692836115	-0.169247457129221	-0.364825847077577	-0.121770039946732	-0.331056194989845	-0.0355117639565367	-0.123299581704417	-0.0900992974395956	-0.0786868777319398	-0.00364573139079766	NaN	-0	-0.185992596783032	-0.774473398244071	-0.387194571479477	-0.123854718754484	-0.0380655054203208	NaN
-0.836277827689159	-0.655541877059984	-0.840437228824142	-0.613147829303949	-0.357666096256682	-0.722997009433938	-0.669591059954107	-0.803220456038497	-0.462951105629259	-0.859409087021122	-0.780003252096851	-0.913568565458044	-0.325678815503614	-0.257743708757388	-0.243632822044253	-0.481951693513279	-0.351332700221587	-0.0780277677964546	-0	-0.945747801552564	-0	-0.219375460184574	-0	-0	-0	-0.326476298169769	-0.139532944794981	-0.284540187256806	-0.223206266885524	-0.174902662184144	-0.218319660565987	-0.344270057046378	-0.085563222198225	-0	-0.130483962247896	-0	-0.00659321271664169	-0.0416609424934211	-0	-0	-0	-0	NaN	-0.253895470841508	-0.550556135879326	-1.38002074967223	-0.790762533634366	-0	-0	NaN
-0.31008639415359	-0.305565534234004	-0.401644646709604	-0.195983329294288	-0.165551700208189	-0.467113003853303	-0.271650003945632	-0.481132269266512	-0.162484680882796	-0.417602190074885	-0.192465423381411	-0.326405120634215	-0	-0	-0	-0	-0	-0	-0.0812638990739961	-0.526247600127559	-0.158725026689036	-0	-0.0541494235417429	-0.0395934941247833	-0.19895589068391	-0	-0.0186159695817514	-0.0645113475263952	-0	-0	-0	-0	-0	-0.14430334744133	-0	-0.0240582752408466	-0.00747177940542542	-0	-0.184404550391965	-0.336704493835363	-0.331845125806027	-0.273197754321444	NaN	-0.496092438047024	-1.08912083365538	-1.90960203324092	-1.4958350821784	-0.0685425784436478	-0.0981789504031894	NaN
-0	-0.196167299120879	-0.289259488547073	-0	-0.0569118220834929	-0.150275457713368	-0.101665103828395	-0.178862802293561	-0	-0.113485105182876	-0.0530769562881375	-0	-0.0897277712637759	-0.201632132351349	-0.148763425253991	-0.185837241379311	-0.361745973223098	-0.0292656100272794	-0.223444159776405	-0.547981316606668	NaN	-0.0824615039634045	-0.29021960424767	-0.342133725217315	-0.0858898712058999	-0.203215784392914	-0	-0	-0.337109410845094	-0.142806149646238	-0.284830341099584	-0.373497933623913	-0.247666766553319	-0.202108558719699	-0.0619764363131884	-0.170417408367789	-0	-0.218594398948165	-0.510903272926461	-0.538989085103902	-0.510391079450492	-0.334033953318313	NaN	-0.870635382306187	-1.61947978626877	-2.90410822636208	-2.31092233567493	-0.251090693105496	-0.247689968257434	NaN
-0.148414924131042	-0	-0.0866967957683659	-0.0188212402532571	-0	-0	-0	-0.0970116139835085	-0.0325830018172928	-0.0842015842575773	-0.0701415986189505	-0.150998032374874	-0.204853614401885	-0.195088147863175	-0.27867236033006	-0.418012946058091	-0.660829750470652	-0.347934704702606	-0.355067568502149	-0.109242133356618	-0.814189848351924	-0.0751889536156938	-0.690190831409234	-0.736474575739682	-0.355686258219195	-0.612522271945526	-0.255569429825975	-0.225604178215078	-0.799424414091098	-0.356917612507703	-0.725182787370892	-0.343864341129006	-0.524001873582063	-0.593121049304684	-0.455628034972757	-0.38949908736237	-0.224854948740134	NaN	-1.13053579172345	-0.953030635974301	-1.03985787213269	-0.778825730577965	NaN	-1.67132400306706	-2.52711126258486	NaN	-3.10325592841163	-0.515066329871833	-0.780361003644065	NaN
-0.221712503785484	-0.142024823112439	-0	-0.170832986725236	-0.280451153324284	-0.111691653685594	-0.0770350800661043	-0	-0.0627198470987042	-0	-0	-0.111048717010891	-0.267459578754913	-0.322888277396077	-0.263707481198049	-0.486649113924051	-0.84940208182038	-0.361444361082681	-0.658239258765746	-0	-1.82578077674336	-0.505077371639881	-1.39620747336013	-1.10550687044677	-0.467037009238112	-1.31373522258644	-0.440465013849944	-0.436111310840705	-1.4431658798998	-0.668953878344943	-1.44945816746433	-0.709233132458937	-1.00183621110107	-1.2909861671965	-1.26236111347	-0.938139567843725	-1.0117030521327	NaN	-1.94850001388919	-1.57492513819985	-2.19019266856237	-1.71540953968717	NaN	-2.51945321882601	-3.77254437869823	-5.0729147519239	-3.74411071953596	-1.28761195688758	-1.46494125437357	NaN
-0.592169280283917	-0.482563392461065	-0.407283565724657	-0.210602328157458	-0.731091584994926	-0.46667409333425	-0.338473437194787	-0.360631610664199	-0.230266949213443	-0.106768550291	-0.0130478854884296	-0.326700974874159	-0.506168052294219	-0.714335881770586	-0.697566632402538	-0.851342900763358	-1.20538631622211	-0.876472575493649	-1.36249517252959	-0.494184217044774	-2.6859079401611	-0.944484114165515	-2.14537475057509	-1.58316165649512	-1.07183002511156	-1.87215562554133	-0.877738730809754	-0.81895167712355	-1.99264594919319	-1.08807627726934	-2.03487896398372	-1.20561896884477	-1.75663169967087	-2.2626231230374	-2.0337328117235	-1.80931317720163	-1.94909263458599	NaN	-3.33973570218904	-2.52300086485929	-3.54079150148905	-3.00646854421373	NaN	-3.4736111325383	-5.14497748076335	-6.53186206520384	-4.71277501113071	-2.28027936245329	-2.32899183628857	NaN
-0.987938477564519	-0.590128900535884	-0.217542583937266	-0.447244942292668	-1.03165468082406	-0.60220131809931	-0.82209409169309	-0.424901632433464	-0.386743148069577	-0.153705298772355	-0.309773688874022	-0.668653971645105	-0.776356954301303	-0.798034007641598	-1.27563213778321	-1.30218643538595	-1.37557868214732	-1.32037792395301	-1.9240547283497	-0.384574569524509	-3.10698961952177	-1.55996715181838	-3.24154909832115	-2.59885945065752	-1.8038519789714	NaN	-1.48404785943238	-1.49002549342105	-2.60741950414399	-1.9121630892089	-2.97564290007778	-1.79348892298363	-2.47804449618371	-2.85125603719815	-3.09280790718383	-2.67611185086551	-2.60851790426502	NaN	-4.51062135072966	-3.47775762393673	-4.56474422056956	-4.11805861965172	NaN	-4.52403344590991	-6.61377976971834	-8.34025999276172	-6.01105837654976	-3.20205583753931	-3.19221750357978	NaN
-1.16033017333442	-0.883958076227798	-0.66895069640128	-0.874446373141728	-1.51919001421761	-0.869727579604003	-0.93777478428902	-0.584424622352324	-0.818219317334609	-0.615288894769926	-0.723093485685154	-1.2014412617839	-1.29186094090341	-1.10999526487879	-1.73538817634183	-1.65788957649092	-1.96745957379187	-2.05415932479665	-2.59966178812716	-0.822714152934106	-3.72033703707575	-1.86184521652839	-4.25959817786576	-3.36918743091568	-2.43457959161369	NaN	-1.85036509666994	-1.92408607553003	-3.20048528463231	-2.35257819663691	-3.89083934776624	-2.25335457500627	-3.17359571691288	-3.94716681673761	-3.8819454077985	-3.19421464426328	-3.4801990521327	NaN	-5.58060395942532	-4.42627782764352	-5.76069869946128	-5.22736946147761	NaN	-5.3757077514523	-7.77231422043303	-9.82366115845163	-7.09900127098284	-4.20753543652275	-4.12190079599138	NaN
-1.66733377472427	-0.925826528653273	-0.832490181970326	-1.05566593867032	-1.65715339111859	-0.987133196118787	-1.1175212424285	-0.70505256583741	-1.07505733492079	-1.07591169172477	-1.00161084725407	-1.43906244565713	-1.68075848625051	-1.54009834978629	-2.09601933586243	-2.0809237735849	-2.2080767717381	-2.26533859045539	-3.51043725238918	-1.10737338718106	-4.68568383868119	-2.22756782519885	-5.26480311178423	-4.30396732981072	-2.97712030409849	NaN	-2.575875485731	-2.56791537332214	-4.15577227797045	-3.00922505953125	-4.90317588049587	-3.2694247687796	-4.12113216938008	-5.05213680102022	-4.71031427308985	-4.18958487248262	-4.31105856311488	NaN	-6.94616547821344	-5.54184172480411	-7.19136948140544	-6.54394886342562	NaN	-6.57186942791892	-9.11195938082536	-11.1963318647705	-8.18005460827962	-5.11277626539579	-5.09457289701385	NaN
-2.61289822931127	-1.5036967144395	-1.10717874988437	-1.53756786082524	-2.2947958191541	-1.32805060298608	-1.77346184925683	-1.02650137649081	-1.47927073427647	-0.66365853419813	-1.3044483881901	-1.57789681327466	-1.86422400359586	-1.77797997901125	-2.65634791189706	-2.6668733628675	-2.67146755723449	-2.5836573766289	-3.88546690840266	-1.64797711189739	-5.5232377404057	-2.8788343703068	-6.52591717257861	-5.40915057124993	-3.7127427289041	NaN	-3.62663980071654	-3.54539509295399	-6.65093946480546	-3.85679978163204	-6.20550401907742	-4.15374119106699	-5.30392519031264	-6.26029830042694	-5.89995430962604	-5.41052295717876	-5.28522917517046	NaN	-8.17935433958995	-6.74515381612946	-8.77947299585443	-7.95741769042764	NaN	-7.68483344590991	-10.7750950261044	-12.5331663190335	-9.22421246833062	-5.94861026341577	-6.10141258899077	NaN
-3.06119138990516	-1.86273391684435	-1.55466826651609	-2.36103502237859	-3.12523989319537	-2.02000354271699	-2.77985116142664	-1.59517614089249	-2.17583099853687	-1.76021756555252	-1.96625287712021	-2.3197669498573	-3.07558951892705	-2.58688214868579	-3.5246481765451	-3.41198476810415	-3.56608739091855	-3.29807321496412	-4.73949572187953	-2.30509782708994	-6.41964372384717	-3.51482752782056	-7.8968726821832	-6.47057728814451	-4.52838657568412	NaN	-4.74166732019966	-4.4928047786965	-7.37971065816201	-5.12559104843166	-7.89653360937669	-5.22491315136476	-6.62923364041533	-8.05911060974424	-7.23491116592381	-6.75307559284286	-6.71111714086991	NaN	-9.9038668356795	-8.04429793994973	-10.5063991272276	-9.55038503278499	NaN	-9.01982944484296	-12.5796007180071	-14.3536526297378	-10.2298172891631	-7.3235479111836	-7.33084573078832	NaN
-3.76355442626525	-2.09761009338675	-2.69848624423104	-2.74453949851966	-3.49365142059093	-2.64430323491841	-3.48622990255905	-2.35359132565579	-3.08684809103536	-2.54243786314	-2.43476632958514	-3.17484266516642	-4.1190226326914	-3.62206695488838	-4.54599531744939	-4.23409190876351	-4.38944858065791	-3.90404530061509	-5.54657232894245	-3.27700986401803	-7.78963888677253	-4.18760610149241	-9.35434321236162	-7.70818735736241	-5.28970375429141	NaN	-5.94745306069841	-5.54494413428074	-9.60818456058538	-6.65264681890477	-9.53085727168241	-6.72541437732071	-8.1647919350288	-9.68284030789419	-8.77343067312101	-8.46128746733263	-8.1467928021327	NaN	-11.6181543514424	-9.6507353381279	-12.2525339697878	NaN	NaN	-10.4726001310997	-14.3092334135092	-15.9335295624262	-11.4603365473469	-8.74547135863302	-8.87973762702069	NaN
-4.14133153024174	-2.97430037716038	-3.05258117988288	-3.26040087513598	-4.12729561805101	-3.20764678200176	-4.24590143308027	-2.970304208351	-3.95693448255831	-3.16257193730878	-3.43891849028052	-4.15601462750557	-5.02894797507414	-4.44340159052282	-5.42506049206737	-5.15158909236306	-5.30353809528908	-4.89983903770217	-6.43006630600064	-3.33719142832043	-8.57318771465019	-4.82840258218658	-10.4349664989017	-9.00541490269304	-5.96759072549631	NaN	-6.80161374746926	-6.53513115530303	-10.4018464062812	-7.66936863958409	-11.0642832159513	-7.96018052268653	-9.7277231165814	-11.5322868908888	-10.2367761101192	-9.91852267152568	-9.54503091053978	NaN	-13.5577413091122	-11.1290917574495	-13.9467300223065	NaN	NaN	-11.7102219793845	-15.9206091921935	-17.8278986167253	-12.7403627406841	-10.1145686756845	-10.4960948287314	NaN
-4.85870242799534	-3.89212385438689	-3.91460403218927	-3.78379132954336	-4.99112952836637	-3.90383834188283	-5.06423665493773	-3.6302968106437	-4.95402795372329	-3.87633390487858	-4.22054795266444	-5.10574395373863	-6.02447684656402	-5.48819445042571	-6.38488188679245	-5.70988773345024	-6.01430705919595	-5.87829750930125	-7.45493248689728	-3.98319691055511	-9.55019430379747	-5.58411798067691	NaN	-10.3420767123288	-6.27674679611651	NaN	-8.01222419141862	-7.43894027453271	-11.702844875126	-8.79327328693933	-12.7293603596776	-9.21642748768451	-10.9771040589976	-13.4638221304816	-11.9184855172244	-11.574997175388	-11.085094630684	NaN	-15.3748388094422	-12.6980213981431	-16.0261632647853	NaN	NaN	-13.2202349708937	-17.8218268774415	-19.5793524498192	-13.7045281072988	-11.6537568060623	-11.8686462125985	NaN
-5.65042673120687	-4.95566642567124	-4.81146608733934	-4.83961697568314	-6.07954769699959	-5.05879887003649	-5.93346123689843	-4.68477410232403	-6.34363482610505	-5.32092400777353	-5.18698049432858	-6.14247625657908	-6.89798988214976	-6.36227639367668	-7.80738393355028	-6.76913556546413	-6.94666780190152	-6.56305410929317	-8.32756549757262	-4.81142495045054	-10.4867257709789	-6.5690355102498	NaN	-11.6444944760084	-7.4112027449438	NaN	-9.10889325057485	-8.37071956550104	-13.2726877666923	-10.0477579702137	-14.0924946753874	-10.0739649966341	-11.9934486528966	-15.1995812746549	-13.4871952522936	-12.8371891410703	-12.4616462431439	NaN	-17.1317873427893	-14.4337231842914	-18.110060477446	NaN	NaN	-14.8195441760555	-19.7124766646827	NaN	-14.9534983526541	-13.202924183461	-13.4308050410723	NaN
-6.21867423167848	-5.35492841929073	-5.41250502653027	-5.53211272713047	-6.73099927670539	-5.64819128646133	-6.83662904267705	-5.29866985763652	-7.45446262858906	-6.34564651162106	-6.27348758186982	-7.03080366875431	-7.98230736752444	-7.01258828863863	-8.79364123697296	-7.30561186602871	-7.41532096489892	-6.95489331428596	-9.10809713091392	-5.45597985915014	-11.1814659220023	-7.10968495647932	NaN	-12.6430730313472	-8.35632717215498	NaN	-10.2375348578775	-9.58849412097585	-14.1118581061178	-10.8866276528459	-15.3850724152268	-11.3015844399245	-13.4873618018166	-16.6313357585085	-14.610941698992	-14.2534827845985	-13.8434250919157	NaN	-18.9118260405196	-15.7030208189154	-19.9151033833614	NaN	NaN	-15.8834762016834	-21.2212368044821	-22.7984277006553	-15.9749458655186	-14.7775701115624	-14.6948997068181	NaN
-7.05960136480901	-6.07555317178642	-6.97049283794466	-6.55867752774227	-7.83024979524979	-6.86718776017472	-7.83109832128618	-6.2665612097708	-8.86753022794736	-7.68710519584835	-7.24061581822775	-8.01709759601571	-9.30106601147789	-8.26928296504035	-9.88186630397037	-8.42353951219512	-8.54137469845324	-8.05286342846835	-10.0160198914577	-6.58670893007921	-12.08430453257	-7.36959531900433	NaN	-13.7681138742261	-8.93343213858226	NaN	-11.2754856288773	-10.5006319835209	-15.8521716501874	-11.7880392346241	-16.4648591887834	-12.1943869453951	-14.6608135432826	-17.9504145058481	-15.7551971160568	-15.6379742416274	-15.0114570478683	NaN	-20.6049286488663	-17.0080028809257	-21.5113506461665	NaN	NaN	-17.0890787875248	-22.6859006534006	-24.458452470442	-16.6907145629498	-16.1124548486305	-16.1045521332692	NaN
-7.89859561984836	-6.87099317701154	-7.92369875396586	-7.02149573015317	-8.70832968236582	-7.78418201151074	-9.11833851326052	-7.39662124095462	-10.2242417984832	-9.00703385836645	-8.00640151039869	-8.94396264758373	-10.2800041249899	-9.10623956539576	-11.1831136832805	-9.313710625	-9.47546605114739	-8.95845052435782	-10.8783488023222	-7.51228655245683	-16.1735282540952	-7.75550801834017	NaN	-14.7753767123288	-9.60557536275524	NaN	-12.0459910342609	NaN	-16.8618716606442	-12.6291461660129	-17.4985701004778	-13.3625335309582	-15.9332905728861	-19.909194572504	-16.9049366952749	-17.0351271828039	-15.9289833658582	NaN	-21.9096292389567	-17.9874840390311	-22.5902508299635	NaN	NaN	-18.4427881542977	-24.0151119232974	-25.7539841059525	-17.5515772890652	-17.291466638928	-17.386085367422	NaN
-8.62597978723404	-7.41337752539297	-8.70110988142293	-7.43637533905505	-9.36634996913852	-8.7528387911045	-10.2174412080903	-8.16128962692935	-11.6831861827888	-9.99622878962144	-8.64518285021331	-10.0858302706956	-11.5274310303465	-10.0172779399295	-11.9919056603774	-10.0482258278657	-10.2432808287214	-9.62075605949355	-11.5345337608503	-8.15864724783622	-13.2717559727256	-8.11467556411667	NaN	-15.5239231785529	-10.1369505590672	NaN	-12.6797238373793	-11.8697895645887	-17.4243006890104	-13.3095389104645	-18.5355822849791	-14.1559577277925	-16.9424856939043	-21.4939738512855	-18.2143975968082	-18.5371618735369	-17.082400732805	NaN	-22.9320945550966	-19.0173606555246	-24.0129788791013	NaN	NaN	-19.4493750469757	-25.1846168696169	-27.4663038364842	-18.6459363182127	-18.3226614583376	-18.2176882842662	NaN
-9.09149351360668	-7.73867716675273	-9.52706099493305	-7.91130316756402	-9.67263293310463	-9.67094262490402	-11.0895933835447	-8.88752117188272	-12.9851177512442	-10.818575186994	-9.44988571258057	-10.7227594436021	-12.4480907160966	-10.4419118119436	-13.0030272682072	-11.0097892931634	-11.3295519699073	-10.5304546440719	-12.4026398364053	-8.71952657353938	-13.7952490614675	-8.367895176938	NaN	-15.9172956846608	-10.4559608360818	NaN	-13.3637722686139	-12.4955716194238	-18.0398851220642	-14.0819152938133	-19.2989057395628	-15.1405241178963	-18.0714060380504	-22.9292381362055	-19.4537801734934	-19.8555151527287	-18.2654934341552	NaN	-24.205826190262	-19.92421767319	-25.0784197540158	NaN	NaN	-20.3390591149608	-26.3046470076686	NaN	-19.8130799833944	-19.178734946082	-19.0090453751845	NaN
-10.0767351682069	-8.6580560600012	-10.4889159868808	-8.57107498724165	-10.7254822701645	-10.3472180156055	-12.2513767905491	-9.87641561052842	-14.4575242351222	-12.1495157888494	-10.6298716468938	-11.5213559267649	-13.5688414370008	-11.3680700005297	-14.1218098233004	-11.9065728363047	-12.4487600743249	-11.4307145584267	-13.4121526285256	-9.77505888321885	NaN	-9.13406961100458	NaN	-16.5138791573165	-10.6298524320267	NaN	-13.8870015463109	-12.9274054445876	-18.5885893311743	-14.6752413110402	-19.9260591564075	-15.6731595431269	-18.6913175261919	-24.0039824018305	-20.1753138754334	NaN	-18.8473511718334	NaN	-25.3776957034409	-21.0227490129696	NaN	NaN	NaN	-21.1790955260068	-27.3887993448344	NaN	-20.446023522819	-20.1452047066214	-19.7799938534268	NaN
-10.6930839984354	-9.43117034295335	-11.0531284538697	-9.04175957261262	-11.4909236197592	-11.2883505874231	-12.9829233303026	-10.591814542564	-15.6410993029195	-13.0088178793405	-11.6299895646607	-12.4519900422717	-14.9613811295109	-11.7382339856224	-14.7274324050266	-12.3614165250965	-12.6752364155539	-11.9683244600136	-13.7438157208018	-10.1234991209267	NaN	-9.68309950183007	NaN	-17.1976350204859	-10.996862933596	NaN	-14.4364317349811	-13.4391979393026	-18.8802340413668	-15.2725948642211	-20.5273105535561	-16.5437448055248	-19.4919495904911	-25.1541879484903	-20.9004794588241	-21.4911225707265	-19.5954141899361	NaN	-26.4954326981402	-21.9450725818817	NaN	NaN	NaN	-21.8486863257431	-28.6355676831048	NaN	-21.3462442293887	-21.0329228819219	-20.6058164295741	NaN
-11.6660858325232	-10.367668431205	-11.9785783422603	-10.294297395366	-12.3981422812548	-12.3376281916931	-14.1929448140045	-11.4029828370051	-17.1351920168479	-14.078320349828	-12.6366530019533	-13.4959570393025	-16.0738982766154	-12.6286156494595	-16.0188926203832	-12.9641074762808	-13.2184231695007	-12.5948712877649	-14.3300047526273	-11.3890069046435	NaN	-10.3159092147706	NaN	-17.9090274251597	-11.3560858901932	NaN	-14.9965089597501	-14.036041568911	-19.4170333333444	-15.9817497308994	-21.1597604961082	-17.108288952261	-20.2499156907914	-26.1308900303237	-21.9541316911169	-22.2458336763104	-20.4720803871142	NaN	-27.422410316167	-22.4644528553873	NaN	NaN	NaN	-22.7310870553481	-29.8819139014227	NaN	-22.1602058707415	-21.6444801909577	-21.2616155625567	NaN
-12.0466665596146	-10.9824889478864	-12.4733041550178	-10.8115664118679	-13.0166883116883	-12.9752743220858	-15.0408999656571	-11.8439942763009	-18.2018339578967	-14.5641598546388	-12.9908062241192	-14.4129523326802	-17.1059639706616	-13.0593676946343	-16.984068490208	-13.3673426700252	-13.5220479498842	-12.8023657138879	-14.8276152279156	-11.8845083759046	NaN	-10.8432637101941	NaN	-18.7248121961997	-12.1026300235004	NaN	NaN	-14.5163158550613	-20.4584618534202	-16.4215624894603	-21.8828286882219	-17.6905869008954	-21.1195533509549	-27.3063525902357	-23.1252681408038	-23.2850700399467	-21.1851174283876	NaN	-28.507905297218	-23.1657511783231	NaN	NaN	NaN	-23.3463092628518	-31.1124218989718	NaN	-22.9182792656045	-22.3149476194982	-22.2054636704346	NaN
-12.5344768024666	-11.6811528143054	-13.4502140724136	-11.2600661156821	-13.9421933432165	-13.8761002521629	-16.0350099376402	-12.3491639068192	-19.1493439505662	-15.5932724368093	-13.6277388705272	-14.4660192722891	-17.4762131866716	-13.4587158563085	-17.5471768867925	-14.3555862337662	-13.9740992817336	-13.2442933777304	-15.016089659438	-12.627163443153	NaN	-10.8720152485216	NaN	-18.9155851287628	-12.1353315015208	NaN	NaN	-14.3377960845278	-20.2907830533165	-16.5267558994641	-22.0109712715953	-18.143322463721	-21.7810131579567	-28.3181529809652	-23.7564858138227	-24.0986167193543	-21.8155409362548	NaN	-29.462888780502	-23.7455055026234	NaN	NaN	NaN	-23.9329007902809	NaN	NaN	-23.8436025138394	-22.9076288004046	-22.484262363782	NaN
-12.8244941223296	-12.186215464611	-14.4860888507242	-12.0350769144632	-14.8259203839639	-14.576895621545	-16.7491361907666	-12.8735515739926	-19.8775150082336	-15.8647257592811	-14.4064060821238	-15.7211684135142	-18.3031442321269	-14.3523649848005	-18.4328490566038	-14.8074855844156	-14.5660928800233	-13.9478319302535	-15.5585874074527	-13.4947671324207	NaN	-11.4032370450949	NaN	-19.1419891383643	-12.1181845834977	NaN	NaN	-14.561522339876	-20.9031796756239	-16.9224140105481	NaN	-18.4882831800173	-22.2512208124443	-28.9439617086453	-24.4341975060607	-25.0185284523282	-22.3023416667337	NaN	-30.5124666963621	-24.3544213371694	NaN	NaN	NaN	-24.5689280081869	NaN	NaN	-24.1796091930164	-23.5450902022176	-23.3201326966071	NaN
-12.7802594412703	-12.2710940871817	-15.0243108355243	-12.396479591994	-14.9627461000538	-15.1731295049077	-17.5858191152166	-13.5326862422047	-20.799367521449	-16.2682815294623	-15.3315354507235	-16.8526478254905	-19.0615588878737	-14.5742272245226	-18.7049600064506	-15.7751052927826	-15.17213394317	-14.4228354210588	-15.765750204775	-14.1776432743866	NaN	-11.3340058586468	NaN	-19.4857009640555	-12.5232492011798	NaN	NaN	-14.9392654497897	-21.5933531700213	-17.4301063903297	-23.636148373598	-18.9261404036654	-22.9537294070048	-29.8779478930386	-24.9549400558561	-26.1392135269207	-22.9195783624775	NaN	-30.8605189737405	-25.031680470156	NaN	NaN	NaN	-24.8961446916257	NaN	NaN	-24.8437096278777	-24.4634308772181	-23.5622913826675	NaN
-13.260307709312	-12.9607562537294	-15.7388129333247	-12.3909458695978	-15.5938186432856	-15.7287260461684	-18.1525347943719	-14.2143244251643	-21.4438682817594	-16.7890405005926	-15.6231529400413	-16.8643481333933	-19.6658701357628	-15.0557683410744	-19.5059856474762	-15.9035321982211	-15.8475939102759	-15.3147165926422	-16.1224679288766	-14.7207025935086	NaN	-11.4922396867316	NaN	-19.9525623410713	-12.3445726595703	NaN	NaN	-15.254909491965	-21.9845258485443	-17.8951311576258	NaN	-19.5014182579552	-23.49543513224	-30.6858180053023	-25.6005389694754	-26.8169032383273	-23.5699310108956	NaN	-31.9354690802858	-25.7523538043325	NaN	NaN	NaN	-25.808826784398	NaN	NaN	-25.5580732908526	-24.9960102212047	-24.2253851352218	NaN
-13.6094169530094	-13.2693107380805	-16.4946102736452	-12.8782677693339	-16.4199518947575	-16.3157576516727	-18.973163533415	-14.9003797174634	-22.0059431480696	-17.2757861403243	-16.0670031691785	-17.551176056692	-20.0992086066044	-15.3164213906743	-20.233505276623	-16.2397643948191	-16.3502225970944	-15.9798118810612	-17.0587378735176	-15.551943351968	NaN	-11.6640335324925	NaN	-20.252770871482	-13.2108592391132	NaN	NaN	-15.727082598161	NaN	-18.2059267790169	NaN	-19.8229106630797	-23.7037247296034	-31.3139965638468	-25.9597308594317	NaN	-23.9454794575381	NaN	-32.5653687638305	-26.3890274162947	NaN	NaN	NaN	-26.4448565614667	NaN	NaN	-26.3034652495869	-25.5884775852831	-24.8565395835646	NaN
-13.8632957213	-13.6172537197206	-16.8569689776476	-12.4269371828095	-16.5336322380236	-16.778529510248	-19.5722779219856	-15.4098569986927	-22.8107296848278	-17.5246756214722	-16.588361558731	-17.7772070876389	-20.6506754722835	-15.6427458972579	-20.5545371239657	-16.9393132341001	-16.6568318730917	-15.9633716840063	-17.4746261863629	-15.8496602165286	NaN	-12.0920112670251	NaN	-20.6834982439603	-13.2303177588065	NaN	NaN	-16.2585214473413	-22.4160188408714	-18.9898784809029	NaN	-20.2726107301451	-24.1885591113701	-32.3245794375653	-26.6061551412904	-28.5011797173661	-24.5211025428925	NaN	-33.5240162008774	-27.1309049029013	NaN	NaN	NaN	-27.0201092525512	NaN	NaN	-27.1086184127592	-26.0989638888954	-25.1345891538722	NaN
-13.7388314063222	-13.6948042120083	-16.9946494695236	-12.874486605899	-16.8279676573427	-17.0428204091907	-20.0200244312907	-15.5989389935458	-24.0743254590539	-18.005018796088	-17.2004526536767	-18.9733936313059	-21.4684018753639	-16.2411820654996	-21.1286368645922	-17.2812725468002	-16.88036913968	-16.2273074541543	-18.0145602888087	-16.2180568991314	NaN	-12.4615087756622	NaN	-20.9191368058264	-13.2509478423942	NaN	NaN	-16.2328879471504	-22.7270975376846	-19.2036582716622	NaN	-20.5363886100346	-24.7847155510834	-33.1172099197366	-26.91214333759	-28.9082663170925	-24.8015266531645	NaN	-34.2404216975989	-27.3749847037049	NaN	NaN	NaN	-27.413403676358	NaN	NaN	-27.3038737431984	-26.202131499777	-25.7512047538226	NaN
-14.4205821445541	-14.1349623617643	-17.7230475586303	-13.5952521035376	-17.4640684854714	-17.0575144865397	-20.5750697374468	-16.1820252295373	-24.6318467928119	-18.9240912142602	-17.665609311016	-19.5150137528288	-22.7582822871244	-16.8462704780649	-21.9492415347388	-17.7541693259318	-17.3596828926648	-16.6034344280404	-18.5111249255159	-16.515462289763	NaN	-13.3493074917151	NaN	-20.9636646613438	-13.282154040211	NaN	NaN	-16.7976733132845	-23.1849520018861	-19.4932549209249	NaN	-20.7331245176059	-25.1354409425741	-33.7583358638583	-27.3198306294118	-29.700300228626	-25.5552307031164	NaN	-34.9605148968927	-27.804920316378	NaN	NaN	NaN	-28.2361876868222	NaN	NaN	-27.6229548164385	-26.8994675246286	-26.1152929677308	NaN
-15.4780306922114	-14.5368223919071	-18.2758356439148	-14.1458225138595	-17.9763223140496	-17.5091414081382	-21.44456412393	-16.382543018647	-25.2388396997937	-18.9865012005621	-18.8993241759743	-20.6116240009478	-23.8293596568981	-17.6240416073012	-22.6488080130884	-18.3392432792635	-17.9620181342655	-17.1273000101615	-19.007306594012	-17.1611913976117	NaN	-13.4142139053558	NaN	NaN	-13.1206903827426	NaN	NaN	-16.8287601827899	-23.5334772603631	-19.7970538224558	NaN	-21.2428565284903	-25.3109284324907	-34.3346002957037	-27.7281789856956	-30.0689341547793	-25.8448274652708	NaN	-35.3404669531193	-28.3913969563025	NaN	NaN	NaN	-28.6731204976395	NaN	NaN	-28.125020065822	-27.3508481563092	-26.6884515182328	NaN
-15.8082712380112	-15.3454737864298	-18.4187213931048	-14.8006725523277	-19.1157976539589	-17.8310686840596	-21.9070214238273	-16.7902732569942	NaN	-19.882147200059	-19.4942971550071	-21.196881111408	-24.3075966237228	-18.0551336985088	-23.2441087049743	-19.2412079120879	-18.5335325063152	-18.0799273792246	-19.8245616663377	-18.0048311011399	NaN	-14.0184051905095	NaN	NaN	-13.2151338231435	NaN	NaN	-16.783103987069	-23.7366873612869	-19.9545273389735	NaN	-21.1771165533858	-25.5375604106667	-34.770666967672	-28.1670272309022	-30.5533607282058	-25.7442277388203	NaN	-35.7599182064541	-28.9659745098964	NaN	NaN	NaN	-28.7250650512611	NaN	NaN	-28.5994060492307	-27.7466739489194	-27.1816181033908	NaN
-16.3387515263645	-15.8019769620708	-19.1137042823038	-15.1572899607348	-19.5156029203957	-18.1520135788939	NaN	-17.2746072217079	NaN	-20.2449532814548	-19.6451637299727	-21.6398842318573	-24.6882774747866	-18.5174766138144	-23.7998221731886	-19.6368292936803	-18.9294124472	-18.7409654355824	-20.4044514351274	-18.4078518177797	NaN	-14.4486255534077	NaN	NaN	-13.5949967482696	NaN	NaN	-17.0666496559046	-24.1089487552854	-20.2201251421726	NaN	-21.4281112466667	-25.6808412037086	NaN	-28.5874540846603	-30.9580969358011	-26.593310873219	NaN	-36.0425257589702	-29.1435245360398	NaN	NaN	NaN	-29.153370995317	NaN	NaN	-28.8103511408362	-28.1430125503181	-27.5382571075402	NaN
-16.6119022010271	-16.2462977808265	-19.5202947302163	-15.550268206588	-20.0140305095245	-18.5636459251382	-22.6273323541329	-17.7430484396954	NaN	-20.6697705312994	-19.7408356534556	-22.4851412976326	-25.0958624259918	-18.9534093687128	-24.5092874267834	-20.3772760810811	-19.4223856189341	-19.21738480402	-20.8474821045865	-18.7892087056609	NaN	-14.836664197054	NaN	NaN	-13.6698838687067	NaN	NaN	-17.4686374556288	-24.9331751865911	-20.7015409310519	NaN	-21.698970798677	-26.3097875568192	NaN	-28.9518244127079	-31.5332442502005	-26.7836994950025	NaN	NaN	-29.3548049487207	NaN	NaN	NaN	-29.4337788277474	NaN	NaN	-29.5415621818102	-28.7416160099252	-27.870251567374	NaN
-17.4537813986306	-16.4003879145091	-19.8453537072203	-15.9933438149613	-20.6671033172955	-18.8035851270621	NaN	-18.2918084186802	NaN	-21.4657337754706	-20.1313983074762	-22.8974065895596	-24.2737416344909	-19.8941159254115	-24.6115170262347	-20.6513354373928	-19.5149791138052	-19.7215365339555	-20.8846950677911	-19.2680074466254	NaN	-15.2005479442601	NaN	NaN	NaN	NaN	NaN	NaN	NaN	NaN	NaN	NaN	NaN	NaN	NaN	NaN	NaN	NaN	NaN	NaN	NaN	NaN	NaN	NaN	NaN	NaN	NaN	NaN	NaN	NaN
-17.314170238106	-16.6280433528693	-20.0222849762008	-15.7366567069986	-20.9722261591415	-19.3439965961898	-24.3099176542183	-18.963581728982	NaN	-21.71771511671	-20.5414983977859	-23.2190746597951	-26.7669668527304	-20.3920983273836	-24.9759576244974	-20.6385668085106	-19.7726666931311	-19.7689584608658	-21.2893030449924	-19.7824059127539	NaN	-15.2923502690787	NaN	NaN	NaN	NaN	NaN	NaN	NaN	NaN	NaN	NaN	NaN	NaN	NaN	NaN	NaN	NaN	NaN	NaN	NaN	NaN	NaN	NaN	NaN	NaN	NaN	NaN	NaN	NaN
-17.2959918292266	-16.9308615514193	-20.3707876776393	-16.1520956419689	-20.9904175751256	-19.3263977959746	-24.5161872164033	-18.9859999272358	NaN	-21.7769877855724	-20.8671216969352	-23.1567562327908	-27.1934982630671	-20.6625033345675	-25.3953662842166	-21.384078337361	-19.9818949889511	-20.3829777421979	-21.8833169153147	-20.3363892740596	NaN	-15.0104659660855	NaN	NaN	NaN	NaN	NaN	NaN	NaN	NaN	NaN	NaN	NaN	NaN	NaN	NaN	NaN	NaN	NaN	NaN	NaN	NaN	NaN	NaN	NaN	NaN	NaN	NaN	NaN	NaN
-18.0577868065836	-17.6066679066677	-20.6375421838029	-16.5966175672684	-21.604814651368	-19.8761116768033	-25.0160848147628	-19.6928549531053	NaN	-22.5823049154418	-21.4011613746455	-23.9360901750468	-28.1133109094371	-21.4460596072393	-25.8249775624681	-21.970949358588	-20.1168470057359	-21.12458614583	-22.207782423196	-20.8370312944069	NaN	-15.3634821742931	NaN	NaN	NaN	NaN	NaN	NaN	NaN	NaN	NaN	NaN	NaN	NaN	NaN	NaN	NaN	NaN	NaN	NaN	NaN	NaN	NaN	NaN	NaN	NaN	NaN	NaN	NaN	NaN
-18.2329045382085	-18.3817805514372	-20.8768270784945	-16.7644488716961	-21.9324730354391	-20.403542784446	-25.5413553672114	-20.0941849450861	NaN	-23.1475284701377	-22.0819422246823	-24.5721338689109	-28.6508275280248	-21.9810139982727	-26.1404504016439	-21.7919891729323	-20.7685406064706	-21.6405282431961	-22.7153524456714	-21.3158113451587	NaN	-15.7902914419616	NaN	NaN	NaN	NaN	NaN	NaN	NaN	NaN	NaN	NaN	NaN	NaN	NaN	NaN	NaN	NaN	NaN	NaN	NaN	NaN	NaN	NaN	NaN	NaN	NaN	NaN	NaN	NaN
-18.7452112950577	-18.0752891182376	-21.0196257329076	-16.8985449502536	-22.3201343809664	-20.2933210220533	-25.8327569151311	-20.2292901473081	NaN	-23.2731039053408	-22.4800674749857	-25.1277097994223	-29.1369958567863	-22.0311329479504	-26.5165839380745	-22.1153625963489	-21.3833494244846	-22.1123159738191	-23.2209125664659	-21.3607271118974	NaN	-15.6651211573237	NaN	NaN	NaN	NaN	NaN	NaN	NaN	NaN	NaN	NaN	NaN	NaN	NaN	NaN	NaN	NaN	NaN	NaN	NaN	NaN	NaN	NaN	NaN	NaN	NaN	NaN	NaN	NaN
-18.5328161746686	-18.4621979832856	-21.2271269173998	-17.5107457143261	-22.8803830104322	-20.765422669803	-25.899898886391	-20.2875668589767	NaN	-23.0538070081692	-22.4629464034662	-25.1680766518409	-29.290470426305	-22.3364993059691	-27.0720123513631	-22.619972173913	-21.4884351196931	-22.4152759211832	-23.810977909954	-21.5183979979733	NaN	-16.3622206830666	NaN	NaN	NaN	NaN	NaN	NaN	NaN	NaN	NaN	NaN	NaN	NaN	NaN	NaN	NaN	NaN	NaN	NaN	NaN	NaN	NaN	NaN	NaN	NaN	NaN	NaN	NaN	NaN
-18.8124650813517	-18.5045517357278	-21.647146208894	-17.3318385677459	-22.7512672952752	-21.0255312754697	-26.1170899264656	-20.4613786278351	NaN	-23.1593564083444	-22.7886672059383	-25.2867083114881	-29.0929790599834	-22.1810225718814	-27.3597907756813	-22.8450282630691	-21.9344387105286	-22.9363710054859	-24.2668179827649	-21.8049724270592	NaN	-16.1980451293341	NaN	NaN	NaN	NaN	NaN	NaN	NaN	NaN	NaN	NaN	NaN	NaN	NaN	NaN	NaN	NaN	NaN	NaN	NaN	NaN	NaN	NaN	NaN	NaN	NaN	NaN	NaN	NaN
-18.9046843326886	-19.2071357668278	-21.6010720308884	-17.5303662149298	-23.1213058328954	-21.5538966365117	-26.4496995965217	-20.8679103070073	NaN	-23.2113631683495	-23.1383544387128	NaN	-29.5653061209295	-22.3863599527464	-27.5629964680732	-23.6426495506128	-22.5410526997965	-23.3360960755447	-24.1976172231152	-22.3699643924017	NaN	-17.0010121257594	NaN	NaN	NaN	NaN	NaN	NaN	NaN	NaN	NaN	NaN	NaN	NaN	NaN	NaN	NaN	NaN	NaN	NaN	NaN	NaN	NaN	NaN	NaN	NaN	NaN	NaN	NaN	NaN
-19.6312918857351	-19.7798590179032	-22.3862150811879	-18.0350298838714	-22.993132120587	-22.2197912591869	-26.9380815879332	-21.4705470713319	NaN	-23.7307043364365	-23.252464889336	-25.9694275839724	-29.8894316561602	-22.8029380178805	-27.9986589932621	-24.1911018181818	-23.2282886119854	-23.8621078026724	-25.1577765748067	-22.9373757125193	NaN	-17.0837855492075	NaN	NaN	NaN	NaN	NaN	NaN	NaN	NaN	NaN	NaN	NaN	NaN	NaN	NaN	NaN	NaN	NaN	NaN	NaN	NaN	NaN	NaN	NaN	NaN	NaN	NaN	NaN	NaN
-20.2082372778707	-19.934225019282	-22.5528626888902	-18.5135132200322	-23.2823748371972	-22.4235582043596	-27.3309088675858	-21.6554537109927	NaN	-24.0796677207164	-23.4990661034194	-26.1647576855889	-30.2547505752989	-23.5067391621246	-28.5390695921749	-24.3128987451985	-23.6279055281427	-24.4530321025362	-25.4560841335406	-23.3455712449972	NaN	-18.0982452218879	NaN	NaN	NaN	NaN	NaN	NaN	NaN	NaN	NaN	NaN	NaN	NaN	NaN	NaN	NaN	NaN	NaN	NaN	NaN	NaN	NaN	NaN	NaN	NaN	NaN	NaN	NaN	NaN
-20.664229787234	-19.9366623586892	-22.1566910235958	-19.0674031076798	-23.6031229561805	-22.1162279329609	-27.4845691452273	-21.9654039472911	NaN	-24.2159185906554	-23.5979613145093	-26.109409625051	-30.9735380463169	-24.0587994878951	-28.3801266290605	-24.8102006682578	-24.1888678532406	-24.8980905023259	-25.8183449041933	-23.5653568991314	NaN	-18.249034399321	NaN	NaN	NaN	NaN	NaN	NaN	NaN	NaN	NaN	NaN	NaN	NaN	NaN	NaN	NaN	NaN	NaN	NaN	NaN	NaN	NaN	NaN	NaN	NaN	NaN	NaN	NaN	NaN
-21.1933877697267	-20.7633127976747	-23.0799032723563	-19.373527622084	-24.1196926905947	-22.7679130185355	-27.5783098036703	-21.931497701584	NaN	-24.4582336715191	-23.8396297648275	-26.5770126903553	-31.5370347233116	-24.4134818270821	-28.8550232490216	-24.9328145332212	-24.4736945033439	-25.1188348653601	-26.4255067079068	-23.9142464917424	NaN	-18.1507979099205	NaN	NaN	NaN	NaN	NaN	NaN	NaN	NaN	NaN	NaN	NaN	NaN	NaN	NaN	NaN	NaN	NaN	NaN	NaN	NaN	NaN	NaN	NaN	NaN	NaN	NaN	NaN	NaN
-21.3198970632852	-21.1122804225854	-23.3146011611904	-19.4937443801018	-24.0694216751478	-23.1371172186752	-28.0389358772989	-22.1502915323894	NaN	-24.5706002004364	-24.3257791750503	-26.7181675334658	-31.8761054333489	-24.7651189619364	-29.1107011263362	-25.1231324410933	-24.8713492428188	-25.9075711563579	-27.0268947150382	-24.3349948284328	NaN	-18.4455752996101	NaN	NaN	NaN	NaN	NaN	NaN	NaN	NaN	NaN	NaN	NaN	NaN	NaN	NaN	NaN	NaN	NaN	NaN	NaN	NaN	NaN	NaN	NaN	NaN	NaN	NaN	NaN	NaN
-21.199649729311	-21.198661108849	-23.6352184595663	-19.3571758153109	-23.8249292431706	-23.6016827372314	-28.3357865975402	-22.7120102448366	NaN	-25.2910098250025	-25.0357278229607	-27.0480297031702	-31.7210379192694	-25.234522885485	-29.4420170635076	-25.5129204618938	-25.3997942386831	-26.1153340067173	-27.471478639511	-24.8887109175654	NaN	-18.8710270691334	NaN	NaN	NaN	NaN	NaN	NaN	NaN	NaN	NaN	NaN	NaN	NaN	NaN	NaN	NaN	NaN	NaN	NaN	NaN	NaN	NaN	NaN	NaN	NaN	NaN	NaN	NaN	NaN
-21.3124295406249	-22.0418762254542	-24.3249029330552	-20.0504365220314	-24.262343829355	-24.4408583216535	-28.8973584828954	-23.3453283398559	NaN	-26.0159043675904	-25.4900956585668	-27.2178976759184	-32.132065062261	-25.4295842380397	NaN	-26.0741205203816	-26.1474780673423	-26.5009916711979	-28.5352792622275	-25.0107235907706	NaN	-19.5355622918055	NaN	NaN	NaN	NaN	NaN	NaN	NaN	NaN	NaN	NaN	NaN	NaN	NaN	NaN	NaN	NaN	NaN	NaN	NaN	NaN	NaN	NaN	NaN	NaN	NaN	NaN	NaN	NaN
-21.7238826238132	-22.0257566293639	-24.5128426682565	-20.1984489773876	-24.3790674789128	-24.6341085781222	-28.6837290378064	-23.3764805932555	NaN	-25.8868090237518	-25.6079126493466	-27.2949634130886	-32.2400494539115	-26.0688688030045	NaN	-27.1940650424929	-26.391735203406	-27.0092876965686	-28.9110453951916	-25.2329211417481	NaN	-20.2005476921996	NaN	NaN	NaN	NaN	NaN	NaN	NaN	NaN	NaN	NaN	NaN	NaN	NaN	NaN	NaN	NaN	NaN	NaN	NaN	NaN	NaN	NaN	NaN	NaN	NaN	NaN	NaN	NaN
-21.9136058411969	-22.2732239404234	-24.5534669678148	-20.7767673160248	-24.6368720095694	-24.5039451304131	-28.3324743995874	-23.4334182657113	NaN	-26.4098374886588	-26.1341057056626	-28.5494255985979	-33.0219754045511	-26.3359138638289	NaN	-27.0814312095702	-26.7720040363402	-27.1652747735635	-29.111541786606	-25.6851150542303	NaN	-19.8417058915455	NaN	NaN	NaN	NaN	NaN	NaN	NaN	NaN	NaN	NaN	NaN	NaN	NaN	NaN	NaN	NaN	NaN	NaN	NaN	NaN	NaN	NaN	NaN	NaN	NaN	NaN	NaN	NaN
-22.4004781975774	-22.4080587860645	-24.9129679071271	-21.2244949233809	-24.9243489672766	-24.862564164845	-27.7107966582566	-23.6006423094272	NaN	-26.4223505856268	-25.8678132186766	-28.5780334232387	NaN	NaN	NaN	-27.5381059007833	-27.4117893725031	-27.7116251275324	-29.7316260384648	-26.0504819841364	NaN	-20.2661333303141	NaN	NaN	NaN	NaN	NaN	NaN	NaN	NaN	NaN	NaN	NaN	NaN	NaN	NaN	NaN	NaN	NaN	NaN	NaN	NaN	NaN	NaN	NaN	NaN	NaN	NaN	NaN	NaN
-22.4778661508704	-22.6985462852061	-25.0727584287723	-21.4269442399222	-24.7358578365255	-24.8438859821282	-27.6107196869088	-23.435286955725	NaN	-26.3151795713666	-25.9181112141452	-28.5879836044828	NaN	NaN	NaN	-27.5126362125949	-27.6395731502478	-27.859456004412	-30.1119686625416	-26.2550843478817	NaN	-20.6056973032471	NaN	NaN	NaN	NaN	NaN	NaN	NaN	NaN	NaN	NaN	NaN	NaN	NaN	NaN	NaN	NaN	NaN	NaN	NaN	NaN	NaN	NaN	NaN	NaN	NaN	NaN	NaN	NaN
-22.7058856313899	-22.6668415954873	-25.0310704455166	-21.8474182342536	-24.907109127164	-24.7692642329998	-27.7600684595472	-23.6242935502052	NaN	-26.1409440291853	-25.6494504431081	-28.5981072849499	NaN	NaN	NaN	-27.3065460869565	-27.6786522096976	-27.825941643272	-30.1425477404632	-26.2525518541654	NaN	-20.2654510809425	NaN	NaN	NaN	NaN	NaN	NaN	NaN	NaN	NaN	NaN	NaN	NaN	NaN	NaN	NaN	NaN	NaN	NaN	NaN	NaN	NaN	NaN	NaN	NaN	NaN	NaN	NaN	NaN
NaN	NaN	NaN	NaN	NaN	NaN	NaN	NaN	NaN	NaN	NaN	NaN	NaN	NaN	NaN	NaN	NaN	NaN	NaN	NaN	NaN	NaN	NaN	NaN	NaN	NaN	NaN	NaN	NaN	NaN	NaN	NaN	NaN	NaN	NaN	NaN	NaN	NaN	NaN	NaN	NaN	NaN	NaN	NaN	NaN	NaN	NaN	NaN	NaN	NaN
NaN	NaN	NaN	NaN	NaN	NaN	NaN	NaN	NaN	NaN	NaN	NaN	NaN	NaN	NaN	NaN	NaN	NaN	NaN	NaN	NaN	NaN	NaN	NaN	NaN	NaN	NaN	NaN	NaN	NaN	NaN	NaN	NaN	NaN	NaN	NaN	NaN	NaN	NaN	NaN	NaN	NaN	NaN	NaN	NaN	NaN	NaN	NaN	NaN	NaN
NaN	NaN	NaN	NaN	NaN	NaN	NaN	NaN	NaN	NaN	NaN	NaN	NaN	NaN	NaN	NaN	NaN	NaN	NaN	NaN	NaN	NaN	NaN	NaN	NaN	NaN	NaN	NaN	NaN	NaN	NaN	NaN	NaN	NaN	NaN	NaN	NaN	NaN	NaN	NaN	NaN	NaN	NaN	NaN	NaN	NaN	NaN	NaN	NaN	NaN
NaN	NaN	NaN	NaN	NaN	NaN	NaN	NaN	NaN	NaN	NaN	NaN	NaN	NaN	NaN	NaN	NaN	NaN	NaN	NaN	NaN	NaN	NaN	NaN	NaN	NaN	NaN	NaN	NaN	NaN	NaN	NaN	NaN	NaN	NaN	NaN	NaN	NaN	NaN	NaN	NaN	NaN	NaN	NaN	NaN	NaN	NaN	NaN	NaN	NaN
NaN	NaN	NaN	NaN	NaN	NaN	NaN	NaN	NaN	NaN	NaN	NaN	NaN	NaN	NaN	NaN	NaN	NaN	NaN	NaN	NaN	NaN	NaN	NaN	NaN	NaN	NaN	NaN	NaN	NaN	NaN	NaN	NaN	NaN	NaN	NaN	NaN	NaN	NaN	NaN	NaN	NaN	NaN	NaN	NaN	NaN	NaN	NaN	NaN	NaN
NaN	NaN	NaN	NaN	NaN	NaN	NaN	NaN	NaN	NaN	NaN	NaN	NaN	NaN	NaN	NaN	NaN	NaN	NaN	NaN	NaN	NaN	NaN	NaN	NaN	NaN	NaN	NaN	NaN	NaN	NaN	NaN	NaN	NaN	NaN	NaN	NaN	NaN	NaN	NaN	NaN	NaN	NaN	NaN	NaN	NaN	NaN	NaN	NaN	NaN
NaN	NaN	NaN	NaN	NaN	NaN	NaN	NaN	NaN	NaN	NaN	NaN	NaN	NaN	NaN	NaN	NaN	NaN	NaN	NaN	NaN	NaN	NaN	NaN	NaN	NaN	NaN	NaN	NaN	NaN	NaN	NaN	NaN	NaN	NaN	NaN	NaN	NaN	NaN	NaN	NaN	NaN	NaN	NaN	NaN	NaN	NaN	NaN	NaN	NaN
NaN	NaN	NaN	NaN	NaN	NaN	NaN	NaN	NaN	NaN	NaN	NaN	NaN	NaN	NaN	NaN	NaN	NaN	NaN	NaN	NaN	NaN	NaN	NaN	NaN	NaN	NaN	NaN	NaN	NaN	NaN	NaN	NaN	NaN	NaN	NaN	NaN	NaN	NaN	NaN	NaN	NaN	NaN	NaN	NaN	NaN	NaN	NaN	NaN	NaN
NaN	NaN	NaN	NaN	NaN	NaN	NaN	NaN	NaN	NaN	NaN	NaN	NaN	NaN	NaN	NaN	NaN	NaN	NaN	NaN	NaN	NaN	NaN	NaN	NaN	NaN	NaN	NaN	NaN	NaN	NaN	NaN	NaN	NaN	NaN	NaN	NaN	NaN	NaN	NaN	NaN	NaN	NaN	NaN	NaN	NaN	NaN	NaN	NaN	NaN
NaN	NaN	NaN	NaN	NaN	NaN	NaN	NaN	NaN	NaN	NaN	NaN	NaN	NaN	NaN	NaN	NaN	NaN	NaN	NaN	NaN	NaN	NaN	NaN	NaN	NaN	NaN	NaN	NaN	NaN	NaN	NaN	NaN	NaN	NaN	NaN	NaN	NaN	NaN	NaN	NaN	NaN	NaN	NaN	NaN	NaN	NaN	NaN	NaN	NaN
NaN	NaN	NaN	NaN	NaN	NaN	NaN	NaN	NaN	NaN	NaN	NaN	NaN	NaN	NaN	NaN	NaN	NaN	NaN	NaN	NaN	NaN	NaN	NaN	NaN	NaN	NaN	NaN	NaN	NaN	NaN	NaN	NaN	NaN	NaN	NaN	NaN	NaN	NaN	NaN	NaN	NaN	NaN	NaN	NaN	NaN	NaN	NaN	NaN	NaN
NaN	NaN	NaN	NaN	NaN	NaN	NaN	NaN	NaN	NaN	NaN	NaN	NaN	NaN	NaN	NaN	NaN	NaN	NaN	NaN	NaN	NaN	NaN	NaN	NaN	NaN	NaN	NaN	NaN	NaN	NaN	NaN	NaN	NaN	NaN	NaN	NaN	NaN	NaN	NaN	NaN	NaN	NaN	NaN	NaN	NaN	NaN	NaN	NaN	NaN
NaN	NaN	NaN	NaN	NaN	NaN	NaN	NaN	NaN	NaN	NaN	NaN	NaN	NaN	NaN	NaN	NaN	NaN	NaN	NaN	NaN	NaN	NaN	NaN	NaN	NaN	NaN	NaN	NaN	NaN	NaN	NaN	NaN	NaN	NaN	NaN	NaN	NaN	NaN	NaN	NaN	NaN	NaN	NaN	NaN	NaN	NaN	NaN	NaN	NaN
NaN	NaN	NaN	NaN	NaN	NaN	NaN	NaN	NaN	NaN	NaN	NaN	NaN	NaN	NaN	NaN	NaN	NaN	NaN	NaN	NaN	NaN	NaN	NaN	NaN	NaN	NaN	NaN	NaN	NaN	NaN	NaN	NaN	NaN	NaN	NaN	NaN	NaN	NaN	NaN	NaN	NaN	NaN	NaN	NaN	NaN	NaN	NaN	NaN	NaN
NaN	NaN	NaN	NaN	NaN	NaN	NaN	NaN	NaN	NaN	NaN	NaN	NaN	NaN	NaN	NaN	NaN	NaN	NaN	NaN	NaN	NaN	NaN	NaN	NaN	NaN	NaN	NaN	NaN	NaN	NaN	NaN	NaN	NaN	NaN	NaN	NaN	NaN	NaN	NaN	NaN	NaN	NaN	NaN	NaN	NaN	NaN	NaN	NaN	NaN
NaN	NaN	NaN	NaN	NaN	NaN	NaN	NaN	NaN	NaN	NaN	NaN	NaN	NaN	NaN	NaN	NaN	NaN	NaN	NaN	NaN	NaN	NaN	NaN	NaN	NaN	NaN	NaN	NaN	NaN	NaN	NaN	NaN	NaN	NaN	NaN	NaN	NaN	NaN	NaN	NaN	NaN	NaN	NaN	NaN	NaN	NaN	NaN	NaN	NaN
NaN	NaN	NaN	NaN	NaN	NaN	NaN	NaN	NaN	NaN	NaN	NaN	NaN	NaN	NaN	NaN	NaN	NaN	NaN	NaN	NaN	NaN	NaN	NaN	NaN	NaN	NaN	NaN	NaN	NaN	NaN	NaN	NaN	NaN	NaN	NaN	NaN	NaN	NaN	NaN	NaN	NaN	NaN	NaN	NaN	NaN	NaN	NaN	NaN	NaN
NaN	NaN	NaN	NaN	NaN	NaN	NaN	NaN	NaN	NaN	NaN	NaN	NaN	NaN	NaN	NaN	NaN	NaN	NaN	NaN	NaN	NaN	NaN	NaN	NaN	NaN	NaN	NaN	NaN	NaN	NaN	NaN	NaN	NaN	NaN	NaN	NaN	NaN	NaN	NaN	NaN	NaN	NaN	NaN	NaN	NaN	NaN	NaN	NaN	NaN
NaN	NaN	NaN	NaN	NaN	NaN	NaN	NaN	NaN	NaN	NaN	NaN	NaN	NaN	NaN	NaN	NaN	NaN	NaN	NaN	NaN	NaN	NaN	NaN	NaN	NaN	NaN	NaN	NaN	NaN	NaN	NaN	NaN	NaN	NaN	NaN	NaN	NaN	NaN	NaN	NaN	NaN	NaN	NaN	NaN	NaN	NaN	NaN	NaN	NaN
NaN	NaN	NaN	NaN	NaN	NaN	NaN	NaN	NaN	NaN	NaN	NaN	NaN	NaN	NaN	NaN	NaN	NaN	NaN	NaN	NaN	NaN	NaN	NaN	NaN	NaN	NaN	NaN	NaN	NaN	NaN	NaN	NaN	NaN	NaN	NaN	NaN	NaN	NaN	NaN	NaN	NaN	NaN	NaN	NaN	NaN	NaN	NaN	NaN	NaN
NaN	NaN	NaN	NaN	NaN	NaN	NaN	NaN	NaN	NaN	NaN	NaN	NaN	NaN	NaN	NaN	NaN	NaN	NaN	NaN	NaN	NaN	NaN	NaN	NaN	NaN	NaN	NaN	NaN	NaN	NaN	NaN	NaN	NaN	NaN	NaN	NaN	NaN	NaN	NaN	NaN	NaN	NaN	NaN	NaN	NaN	NaN	NaN	NaN	NaN
NaN	NaN	NaN	NaN	NaN	NaN	NaN	NaN	NaN	NaN	NaN	NaN	NaN	NaN	NaN	NaN	NaN	NaN	NaN	NaN	NaN	NaN	NaN	NaN	NaN	NaN	NaN	NaN	NaN	NaN	NaN	NaN	NaN	NaN	NaN	NaN	NaN	NaN	NaN	NaN	NaN	NaN	NaN	NaN	NaN	NaN	NaN	NaN	NaN	NaN
NaN	NaN	NaN	NaN	NaN	NaN	NaN	NaN	NaN	NaN	NaN	NaN	NaN	NaN	NaN	NaN	NaN	NaN	NaN	NaN	NaN	NaN	NaN	NaN	NaN	NaN	NaN	NaN	NaN	NaN	NaN	NaN	NaN	NaN	NaN	NaN	NaN	NaN	NaN	NaN	NaN	NaN	NaN	NaN	NaN	NaN	NaN	NaN	NaN	NaN
NaN	NaN	NaN	NaN	NaN	NaN	NaN	NaN	NaN	NaN	NaN	NaN	NaN	NaN	NaN	NaN	NaN	NaN	NaN	NaN	NaN	NaN	NaN	NaN	NaN	NaN	NaN	NaN	NaN	NaN	NaN	NaN	NaN	NaN	NaN	NaN	NaN	NaN	NaN	NaN	NaN	NaN	NaN	NaN	NaN	NaN	NaN	NaN	NaN	NaN
NaN	NaN	NaN	NaN	NaN	NaN	NaN	NaN	NaN	NaN	NaN	NaN	NaN	NaN	NaN	NaN	NaN	NaN	NaN	NaN	NaN	NaN	NaN	NaN	NaN	NaN	NaN	NaN	NaN	NaN	NaN	NaN	NaN	NaN	NaN	NaN	NaN	NaN	NaN	NaN	NaN	NaN	NaN	NaN	NaN	NaN	NaN	NaN	NaN	NaN
NaN	NaN	NaN	NaN	NaN	NaN	NaN	NaN	NaN	NaN	NaN	NaN	NaN	NaN	NaN	NaN	NaN	NaN	NaN	NaN	NaN	NaN	NaN	NaN	NaN	NaN	NaN	NaN	NaN	NaN	NaN	NaN	NaN	NaN	NaN	NaN	NaN	NaN	NaN	NaN	NaN	NaN	NaN	NaN	NaN	NaN	NaN	NaN	NaN	NaN
NaN	NaN	NaN	NaN	NaN	NaN	NaN	NaN	NaN	NaN	NaN	NaN	NaN	NaN	NaN	NaN	NaN	NaN	NaN	NaN	NaN	NaN	NaN	NaN	NaN	NaN	NaN	NaN	NaN	NaN	NaN	NaN	NaN	NaN	NaN	NaN	NaN	NaN	NaN	NaN	NaN	NaN	NaN	NaN	NaN	NaN	NaN	NaN	NaN	NaN
NaN	NaN	NaN	NaN	NaN	NaN	NaN	NaN	NaN	NaN	NaN	NaN	NaN	NaN	NaN	NaN	NaN	NaN	NaN	NaN	NaN	NaN	NaN	NaN	NaN	NaN	NaN	NaN	NaN	NaN	NaN	NaN	NaN	NaN	NaN	NaN	NaN	NaN	NaN	NaN	NaN	NaN	NaN	NaN	NaN	NaN	NaN	NaN	NaN	NaN
NaN	NaN	NaN	NaN	NaN	NaN	NaN	NaN	NaN	NaN	NaN	NaN	NaN	NaN	NaN	NaN	NaN	NaN	NaN	NaN	NaN	NaN	NaN	NaN	NaN	NaN	NaN	NaN	NaN	NaN	NaN	NaN	NaN	NaN	NaN	NaN	NaN	NaN	NaN	NaN	NaN	NaN	NaN	NaN	NaN	NaN	NaN	NaN	NaN	NaN
NaN	NaN	NaN	NaN	NaN	NaN	NaN	NaN	NaN	NaN	NaN	NaN	NaN	NaN	NaN	NaN	NaN	NaN	NaN	NaN	NaN	NaN	NaN	NaN	NaN	NaN	NaN	NaN	NaN	NaN	NaN	NaN	NaN	NaN	NaN	NaN	NaN	NaN	NaN	NaN	NaN	NaN	NaN	NaN	NaN	NaN	NaN	NaN	NaN	NaN
NaN	NaN	NaN	NaN	NaN	NaN	NaN	NaN	NaN	NaN	NaN	NaN	NaN	NaN	NaN	NaN	NaN	NaN	NaN	NaN	NaN	NaN	NaN	NaN	NaN	NaN	NaN	NaN	NaN	NaN	NaN	NaN	NaN	NaN	NaN	NaN	NaN	NaN	NaN	NaN	NaN	NaN	NaN	NaN	NaN	NaN	NaN	NaN	NaN	NaN
NaN	NaN	NaN	NaN	NaN	NaN	NaN	NaN	NaN	NaN	NaN	NaN	NaN	NaN	NaN	NaN	NaN	NaN	NaN	NaN	NaN	NaN	NaN	NaN	NaN	NaN	NaN	NaN	NaN	NaN	NaN	NaN	NaN	NaN	NaN	NaN	NaN	NaN	NaN	NaN	NaN	NaN	NaN	NaN	NaN	NaN	NaN	NaN	NaN	NaN
NaN	NaN	NaN	NaN	NaN	NaN	NaN	NaN	NaN	NaN	NaN	NaN	NaN	NaN	NaN	NaN	NaN	NaN	NaN	NaN	NaN	NaN	NaN	NaN	NaN	NaN	NaN	NaN	NaN	NaN	NaN	NaN	NaN	NaN	NaN	NaN	NaN	NaN	NaN	NaN	NaN	NaN	NaN	NaN	NaN	NaN	NaN	NaN	NaN	NaN
NaN	NaN	NaN	NaN	NaN	NaN	NaN	NaN	NaN	NaN	NaN	NaN	NaN	NaN	NaN	NaN	NaN	NaN	NaN	NaN	NaN	NaN	NaN	NaN	NaN	NaN	NaN	NaN	NaN	NaN	NaN	NaN	NaN	NaN	NaN	NaN	NaN	NaN	NaN	NaN	NaN	NaN	NaN	NaN	NaN	NaN	NaN	NaN	NaN	NaN
NaN	NaN	NaN	NaN	NaN	NaN	NaN	NaN	NaN	NaN	NaN	NaN	NaN	NaN	NaN	NaN	NaN	NaN	NaN	NaN	NaN	NaN	NaN	NaN	NaN	NaN	NaN	NaN	NaN	NaN	NaN	NaN	NaN	NaN	NaN	NaN	NaN	NaN	NaN	NaN	NaN	NaN	NaN	NaN	NaN	NaN	NaN	NaN	NaN	NaN
NaN	NaN	NaN	NaN	NaN	NaN	NaN	NaN	NaN	NaN	NaN	NaN	NaN	NaN	NaN	NaN	NaN	NaN	NaN	NaN	NaN	NaN	NaN	NaN	NaN	NaN	NaN	NaN	NaN	NaN	NaN	NaN	NaN	NaN	NaN	NaN	NaN	NaN	NaN	NaN	NaN	NaN	NaN	NaN	NaN	NaN	NaN	NaN	NaN	NaN
NaN	NaN	NaN	NaN	NaN	NaN	NaN	NaN	NaN	NaN	NaN	NaN	NaN	NaN	NaN	NaN	NaN	NaN	NaN	NaN	NaN	NaN	NaN	NaN	NaN	NaN	NaN	NaN	NaN	NaN	NaN	NaN	NaN	NaN	NaN	NaN	NaN	NaN	NaN	NaN	NaN	NaN	NaN	NaN	NaN	NaN	NaN	NaN	NaN	NaN
NaN	NaN	NaN	NaN	NaN	NaN	NaN	NaN	NaN	NaN	NaN	NaN	NaN	NaN	NaN	NaN	NaN	NaN	NaN	NaN	NaN	NaN	NaN	NaN	NaN	NaN	NaN	NaN	NaN	NaN	NaN	NaN	NaN	NaN	NaN	NaN	NaN	NaN	NaN	NaN	NaN	NaN	NaN	NaN	NaN	NaN	NaN	NaN	NaN	NaN
NaN	NaN	NaN	NaN	NaN	NaN	NaN	NaN	NaN	NaN	NaN	NaN	NaN	NaN	NaN	NaN	NaN	NaN	NaN	NaN	NaN	NaN	NaN	NaN	NaN	NaN	NaN	NaN	NaN	NaN	NaN	NaN	NaN	NaN	NaN	NaN	NaN	NaN	NaN	NaN	NaN	NaN	NaN	NaN	NaN	NaN	NaN	NaN	NaN	NaN
NaN	NaN	NaN	NaN	NaN	NaN	NaN	NaN	NaN	NaN	NaN	NaN	NaN	NaN	NaN	NaN	NaN	NaN	NaN	NaN	NaN	NaN	NaN	NaN	NaN	NaN	NaN	NaN	NaN	NaN	NaN	NaN	NaN	NaN	NaN	NaN	NaN	NaN	NaN	NaN	NaN	NaN	NaN	NaN	NaN	NaN	NaN	NaN	NaN	NaN
NaN	NaN	NaN	NaN	NaN	NaN	NaN	NaN	NaN	NaN	NaN	NaN	NaN	NaN	NaN	NaN	NaN	NaN	NaN	NaN	NaN	NaN	NaN	NaN	NaN	NaN	NaN	NaN	NaN	NaN	NaN	NaN	NaN	NaN	NaN	NaN	NaN	NaN	NaN	NaN	NaN	NaN	NaN	NaN	NaN	NaN	NaN	NaN	NaN	NaN
NaN	NaN	NaN	NaN	NaN	NaN	NaN	NaN	NaN	NaN	NaN	NaN	NaN	NaN	NaN	NaN	NaN	NaN	NaN	NaN	NaN	NaN	NaN	NaN	NaN	NaN	NaN	NaN	NaN	NaN	NaN	NaN	NaN	NaN	NaN	NaN	NaN	NaN	NaN	NaN	NaN	NaN	NaN	NaN	NaN	NaN	NaN	NaN	NaN	NaN
NaN	NaN	NaN	NaN	NaN	NaN	NaN	NaN	NaN	NaN	NaN	NaN	NaN	NaN	NaN	NaN	NaN	NaN	NaN	NaN	NaN	NaN	NaN	NaN	NaN	NaN	NaN	NaN	NaN	NaN	NaN	NaN	NaN	NaN	NaN	NaN	NaN	NaN	NaN	NaN	NaN	NaN	NaN	NaN	NaN	NaN	NaN	NaN	NaN	NaN
NaN	NaN	NaN	NaN	NaN	NaN	NaN	NaN	NaN	NaN	NaN	NaN	NaN	NaN	NaN	NaN	NaN	NaN	NaN	NaN	NaN	NaN	NaN	NaN	NaN	NaN	NaN	NaN	NaN	NaN	NaN	NaN	NaN	NaN	NaN	NaN	NaN	NaN	NaN	NaN	NaN	NaN	NaN	NaN	NaN	NaN	NaN	NaN	NaN	NaN
NaN	NaN	NaN	NaN	NaN	NaN	NaN	NaN	NaN	NaN	NaN	NaN	NaN	NaN	NaN	NaN	NaN	NaN	NaN	NaN	NaN	NaN	NaN	NaN	NaN	NaN	NaN	NaN	NaN	NaN	NaN	NaN	NaN	NaN	NaN	NaN	NaN	NaN	NaN	NaN	NaN	NaN	NaN	NaN	NaN	NaN	NaN	NaN	NaN	NaN
NaN	NaN	NaN	NaN	NaN	NaN	NaN	NaN	NaN	NaN	NaN	NaN	NaN	NaN	NaN	NaN	NaN	NaN	NaN	NaN	NaN	NaN	NaN	NaN	NaN	NaN	NaN	NaN	NaN	NaN	NaN	NaN	NaN	NaN	NaN	NaN	NaN	NaN	NaN	NaN	NaN	NaN	NaN	NaN	NaN	NaN	NaN	NaN	NaN	NaN
NaN	NaN	NaN	NaN	NaN	NaN	NaN	NaN	NaN	NaN	NaN	NaN	NaN	NaN	NaN	NaN	NaN	NaN	NaN	NaN	NaN	NaN	NaN	NaN	NaN	NaN	NaN	NaN	NaN	NaN	NaN	NaN	NaN	NaN	NaN	NaN	NaN	NaN	NaN	NaN	NaN	NaN	NaN	NaN	NaN	NaN	NaN	NaN	NaN	NaN
NaN	NaN	NaN	NaN	NaN	NaN	NaN	NaN	NaN	NaN	NaN	NaN	NaN	NaN	NaN	NaN	NaN	NaN	NaN	NaN	NaN	NaN	NaN	NaN	NaN	NaN	NaN	NaN	NaN	NaN	NaN	NaN	NaN	NaN	NaN	NaN	NaN	NaN	NaN	NaN	NaN	NaN	NaN	NaN	NaN	NaN	NaN	NaN	NaN	NaN
NaN	NaN	NaN	NaN	NaN	NaN	NaN	NaN	NaN	NaN	NaN	NaN	NaN	NaN	NaN	NaN	NaN	NaN	NaN	NaN	NaN	NaN	NaN	NaN	NaN	NaN	NaN	NaN	NaN	NaN	NaN	NaN	NaN	NaN	NaN	NaN	NaN	NaN	NaN	NaN	NaN	NaN	NaN	NaN	NaN	NaN	NaN	NaN	NaN	NaN
NaN	NaN	NaN	NaN	NaN	NaN	NaN	NaN	NaN	NaN	NaN	NaN	NaN	NaN	NaN	NaN	NaN	NaN	NaN	NaN	NaN	NaN	NaN	NaN	NaN	NaN	NaN	NaN	NaN	NaN	NaN	NaN	NaN	NaN	NaN	NaN	NaN	NaN	NaN	NaN	NaN	NaN	NaN	NaN	NaN	NaN	NaN	NaN	NaN	NaN
NaN	NaN	NaN	NaN	NaN	NaN	NaN	NaN	NaN	NaN	NaN	NaN	NaN	NaN	NaN	NaN	NaN	NaN	NaN	NaN	NaN	NaN	NaN	NaN	NaN	NaN	NaN	NaN	NaN	NaN	NaN	NaN	NaN	NaN	NaN	NaN	NaN	NaN	NaN	NaN	NaN	NaN	NaN	NaN	NaN	NaN	NaN	NaN	NaN	NaN
NaN	NaN	NaN	NaN	NaN	NaN	NaN	NaN	NaN	NaN	NaN	NaN	NaN	NaN	NaN	NaN	NaN	NaN	NaN	NaN	NaN	NaN	NaN	NaN	NaN	NaN	NaN	NaN	NaN	NaN	NaN	NaN	NaN	NaN	NaN	NaN	NaN	NaN	NaN	NaN	NaN	NaN	NaN	NaN	NaN	NaN	NaN	NaN	NaN	NaN
NaN	NaN	NaN	NaN	NaN	NaN	NaN	NaN	NaN	NaN	NaN	NaN	NaN	NaN	NaN	NaN	NaN	NaN	NaN	NaN	NaN	NaN	NaN	NaN	NaN	NaN	NaN	NaN	NaN	NaN	NaN	NaN	NaN	NaN	NaN	NaN	NaN	NaN	NaN	NaN	NaN	NaN	NaN	NaN	NaN	NaN	NaN	NaN	NaN	NaN
NaN	NaN	NaN	NaN	NaN	NaN	NaN	NaN	NaN	NaN	NaN	NaN	NaN	NaN	NaN	NaN	NaN	NaN	NaN	NaN	NaN	NaN	NaN	NaN	NaN	NaN	NaN	NaN	NaN	NaN	NaN	NaN	NaN	NaN	NaN	NaN	NaN	NaN	NaN	NaN	NaN	NaN	NaN	NaN	NaN	NaN	NaN	NaN	NaN	NaN
NaN	NaN	NaN	NaN	NaN	NaN	NaN	NaN	NaN	NaN	NaN	NaN	NaN	NaN	NaN	NaN	NaN	NaN	NaN	NaN	NaN	NaN	NaN	NaN	NaN	NaN	NaN	NaN	NaN	NaN	NaN	NaN	NaN	NaN	NaN	NaN	NaN	NaN	NaN	NaN	NaN	NaN	NaN	NaN	NaN	NaN	NaN	NaN	NaN	NaN
NaN	NaN	NaN	NaN	NaN	NaN	NaN	NaN	NaN	NaN	NaN	NaN	NaN	NaN	NaN	NaN	NaN	NaN	NaN	NaN	NaN	NaN	NaN	NaN	NaN	NaN	NaN	NaN	NaN	NaN	NaN	NaN	NaN	NaN	NaN	NaN	NaN	NaN	NaN	NaN	NaN	NaN	NaN	NaN	NaN	NaN	NaN	NaN	NaN	NaN
NaN	NaN	NaN	NaN	NaN	NaN	NaN	NaN	NaN	NaN	NaN	NaN	NaN	NaN	NaN	NaN	NaN	NaN	NaN	NaN	NaN	NaN	NaN	NaN	NaN	NaN	NaN	NaN	NaN	NaN	NaN	NaN	NaN	NaN	NaN	NaN	NaN	NaN	NaN	NaN	NaN	NaN	NaN	NaN	NaN	NaN	NaN	NaN	NaN	NaN
NaN	NaN	NaN	NaN	NaN	NaN	NaN	NaN	NaN	NaN	NaN	NaN	NaN	NaN	NaN	NaN	NaN	NaN	NaN	NaN	NaN	NaN	NaN	NaN	NaN	NaN	NaN	NaN	NaN	NaN	NaN	NaN	NaN	NaN	NaN	NaN	NaN	NaN	NaN	NaN	NaN	NaN	NaN	NaN	NaN	NaN	NaN	NaN	NaN	NaN
NaN	NaN	NaN	NaN	NaN	NaN	NaN	NaN	NaN	NaN	NaN	NaN	NaN	NaN	NaN	NaN	NaN	NaN	NaN	NaN	NaN	NaN	NaN	NaN	NaN	NaN	NaN	NaN	NaN	NaN	NaN	NaN	NaN	NaN	NaN	NaN	NaN	NaN	NaN	NaN	NaN	NaN	NaN	NaN	NaN	NaN	NaN	NaN	NaN	NaN
NaN	NaN	NaN	NaN	NaN	NaN	NaN	NaN	NaN	NaN	NaN	NaN	NaN	NaN	NaN	NaN	NaN	NaN	NaN	NaN	NaN	NaN	NaN	NaN	NaN	NaN	NaN	NaN	NaN	NaN	NaN	NaN	NaN	NaN	NaN	NaN	NaN	NaN	NaN	NaN	NaN	NaN	NaN	NaN	NaN	NaN	NaN	NaN	NaN	NaN
NaN	NaN	NaN	NaN	NaN	NaN	NaN	NaN	NaN	NaN	NaN	NaN	NaN	NaN	NaN	NaN	NaN	NaN	NaN	NaN	NaN	NaN	NaN	NaN	NaN	NaN	NaN	NaN	NaN	NaN	NaN	NaN	NaN	NaN	NaN	NaN	NaN	NaN	NaN	NaN	NaN	NaN	NaN	NaN	NaN	NaN	NaN	NaN	NaN	NaN
NaN	NaN	NaN	NaN	NaN	NaN	NaN	NaN	NaN	NaN	NaN	NaN	NaN	NaN	NaN	NaN	NaN	NaN	NaN	NaN	NaN	NaN	NaN	NaN	NaN	NaN	NaN	NaN	NaN	NaN	NaN	NaN	NaN	NaN	NaN	NaN	NaN	NaN	NaN	NaN	NaN	NaN	NaN	NaN	NaN	NaN	NaN	NaN	NaN	NaN
NaN	NaN	NaN	NaN	NaN	NaN	NaN	NaN	NaN	NaN	NaN	NaN	NaN	NaN	NaN	NaN	NaN	NaN	NaN	NaN	NaN	NaN	NaN	NaN	NaN	NaN	NaN	NaN	NaN	NaN	NaN	NaN	NaN	NaN	NaN	NaN	NaN	NaN	NaN	NaN	NaN	NaN	NaN	NaN	NaN	NaN	NaN	NaN	NaN	NaN
NaN	NaN	NaN	NaN	NaN	NaN	NaN	NaN	NaN	NaN	NaN	NaN	NaN	NaN	NaN	NaN	NaN	NaN	NaN	NaN	NaN	NaN	NaN	NaN	NaN	NaN	NaN	NaN	NaN	NaN	NaN	NaN	NaN	NaN	NaN	NaN	NaN	NaN	NaN	NaN	NaN	NaN	NaN	NaN	NaN	NaN	NaN	NaN	NaN	NaN
NaN	NaN	NaN	NaN	NaN	NaN	NaN	NaN	NaN	NaN	NaN	NaN	NaN	NaN	NaN	NaN	NaN	NaN	NaN	NaN	NaN	NaN	NaN	NaN	NaN	NaN	NaN	NaN	NaN	NaN	NaN	NaN	NaN	NaN	NaN	NaN	NaN	NaN	NaN	NaN	NaN	NaN	NaN	NaN	NaN	NaN	NaN	NaN	NaN	NaN
NaN	NaN	NaN	NaN	NaN	NaN	NaN	NaN	NaN	NaN	NaN	NaN	NaN	NaN	NaN	NaN	NaN	NaN	NaN	NaN	NaN	NaN	NaN	NaN	NaN	NaN	NaN	NaN	NaN	NaN	NaN	NaN	NaN	NaN	NaN	NaN	NaN	NaN	NaN	NaN	NaN	NaN	NaN	NaN	NaN	NaN	NaN	NaN	NaN	NaN
NaN	NaN	NaN	NaN	NaN	NaN	NaN	NaN	NaN	NaN	NaN	NaN	NaN	NaN	NaN	NaN	NaN	NaN	NaN	NaN	NaN	NaN	NaN	NaN	NaN	NaN	NaN	NaN	NaN	NaN	NaN	NaN	NaN	NaN	NaN	NaN	NaN	NaN	NaN	NaN	NaN	NaN	NaN	NaN	NaN	NaN	NaN	NaN	NaN	NaN
NaN	NaN	NaN	NaN	NaN	NaN	NaN	NaN	NaN	NaN	NaN	NaN	NaN	NaN	NaN	NaN	NaN	NaN	NaN	NaN	NaN	NaN	NaN	NaN	NaN	NaN	NaN	NaN	NaN	NaN	NaN	NaN	NaN	NaN	NaN	NaN	NaN	NaN	NaN	NaN	NaN	NaN	NaN	NaN	NaN	NaN	NaN	NaN	NaN	NaN
NaN	NaN	NaN	NaN	NaN	NaN	NaN	NaN	NaN	NaN	NaN	NaN	NaN	NaN	NaN	NaN	NaN	NaN	NaN	NaN	NaN	NaN	NaN	NaN	NaN	NaN	NaN	NaN	NaN	NaN	NaN	NaN	NaN	NaN	NaN	NaN	NaN	NaN	NaN	NaN	NaN	NaN	NaN	NaN	NaN	NaN	NaN	NaN	NaN	NaN
NaN	NaN	NaN	NaN	NaN	NaN	NaN	NaN	NaN	NaN	NaN	NaN	NaN	NaN	NaN	NaN	NaN	NaN	NaN	NaN	NaN	NaN	NaN	NaN	NaN	NaN	NaN	NaN	NaN	NaN	NaN	NaN	NaN	NaN	NaN	NaN	NaN	NaN	NaN	NaN	NaN	NaN	NaN	NaN	NaN	NaN	NaN	NaN	NaN	NaN
NaN	NaN	NaN	NaN	NaN	NaN	NaN	NaN	NaN	NaN	NaN	NaN	NaN	NaN	NaN	NaN	NaN	NaN	NaN	NaN	NaN	NaN	NaN	NaN	NaN	NaN	NaN	NaN	NaN	NaN	NaN	NaN	NaN	NaN	NaN	NaN	NaN	NaN	NaN	NaN	NaN	NaN	NaN	NaN	NaN	NaN	NaN	NaN	NaN	NaN
NaN	NaN	NaN	NaN	NaN	NaN	NaN	NaN	NaN	NaN	NaN	NaN	NaN	NaN	NaN	NaN	NaN	NaN	NaN	NaN	NaN	NaN	NaN	NaN	NaN	NaN	NaN	NaN	NaN	NaN	NaN	NaN	NaN	NaN	NaN	NaN	NaN	NaN	NaN	NaN	NaN	NaN	NaN	NaN	NaN	NaN	NaN	NaN	NaN	NaN
NaN	NaN	NaN	NaN	NaN	NaN	NaN	NaN	NaN	NaN	NaN	NaN	NaN	NaN	NaN	NaN	NaN	NaN	NaN	NaN	NaN	NaN	NaN	NaN	NaN	NaN	NaN	NaN	NaN	NaN	NaN	NaN	NaN	NaN	NaN	NaN	NaN	NaN	NaN	NaN	NaN	NaN	NaN	NaN	NaN	NaN	NaN	NaN	NaN	NaN
NaN	NaN	NaN	NaN	NaN	NaN	NaN	NaN	NaN	NaN	NaN	NaN	NaN	NaN	NaN	NaN	NaN	NaN	NaN	NaN	NaN	NaN	NaN	NaN	NaN	NaN	NaN	NaN	NaN	NaN	NaN	NaN	NaN	NaN	NaN	NaN	NaN	NaN	NaN	NaN	NaN	NaN	NaN	NaN	NaN	NaN	NaN	NaN	NaN	NaN
NaN	NaN	NaN	NaN	NaN	NaN	NaN	NaN	NaN	NaN	NaN	NaN	NaN	NaN	NaN	NaN	NaN	NaN	NaN	NaN	NaN	NaN	NaN	NaN	NaN	NaN	NaN	NaN	NaN	NaN	NaN	NaN	NaN	NaN	NaN	NaN	NaN	NaN	NaN	NaN	NaN	NaN	NaN	NaN	NaN	NaN	NaN	NaN	NaN	NaN
NaN	NaN	NaN	NaN	NaN	NaN	NaN	NaN	NaN	NaN	NaN	NaN	NaN	NaN	NaN	NaN	NaN	NaN	NaN	NaN	NaN	NaN	NaN	NaN	NaN	NaN	NaN	NaN	NaN	NaN	NaN	NaN	NaN	NaN	NaN	NaN	NaN	NaN	NaN	NaN	NaN	NaN	NaN	NaN	NaN	NaN	NaN	NaN	NaN	NaN
NaN	NaN	NaN	NaN	NaN	NaN	NaN	NaN	NaN	NaN	NaN	NaN	NaN	NaN	NaN	NaN	NaN	NaN	NaN	NaN	NaN	NaN	NaN	NaN	NaN	NaN	NaN	NaN	NaN	NaN	NaN	NaN	NaN	NaN	NaN	NaN	NaN	NaN	NaN	NaN	NaN	NaN	NaN	NaN	NaN	NaN	NaN	NaN	NaN	NaN
NaN	NaN	NaN	NaN	NaN	NaN	NaN	NaN	NaN	NaN	NaN	NaN	NaN	NaN	NaN	NaN	NaN	NaN	NaN	NaN	NaN	NaN	NaN	NaN	NaN	NaN	NaN	NaN	NaN	NaN	NaN	NaN	NaN	NaN	NaN	NaN	NaN	NaN	NaN	NaN	NaN	NaN	NaN	NaN	NaN	NaN	NaN	NaN	NaN	NaN
NaN	NaN	NaN	NaN	NaN	NaN	NaN	NaN	NaN	NaN	NaN	NaN	NaN	NaN	NaN	NaN	NaN	NaN	NaN	NaN	NaN	NaN	NaN	NaN	NaN	NaN	NaN	NaN	NaN	NaN	NaN	NaN	NaN	NaN	NaN	NaN	NaN	NaN	NaN	NaN	NaN	NaN	NaN	NaN	NaN	NaN	NaN	NaN	NaN	NaN
[truncated: 282 more columns]
