# Supplementary material for: Notch-dependent and -independent transcription are modulated by tissue movements at gastrulation
Source: eLife. 2022 May 18;11:e73656. doi: 10.7554/eLife.73656 (PMC9183233; doi:10.7554/eLife.73656)
Supplement: Source data 1. [file elife-73656-data1.zip › numerical data/2S4B_m5m8peve kukPE ctr__sorted-Gast_YMov_normF-Y.txt]

NaN	NaN	NaN	NaN	NaN	NaN	NaN	NaN	NaN	NaN	NaN	NaN	NaN	NaN	NaN	NaN	NaN	NaN	NaN	NaN	NaN	NaN	NaN	NaN	NaN	NaN	NaN	NaN	NaN	NaN	NaN	NaN	NaN	NaN	NaN	NaN	NaN	NaN	NaN	NaN	NaN	NaN	NaN	NaN	NaN	NaN	NaN	NaN	NaN	NaN
NaN	NaN	NaN	NaN	NaN	NaN	NaN	NaN	NaN	NaN	NaN	NaN	NaN	NaN	NaN	NaN	NaN	NaN	NaN	NaN	NaN	NaN	NaN	NaN	NaN	NaN	NaN	NaN	NaN	NaN	NaN	NaN	NaN	NaN	NaN	NaN	NaN	NaN	NaN	NaN	NaN	NaN	NaN	NaN	NaN	NaN	NaN	NaN	NaN	NaN
NaN	NaN	NaN	NaN	NaN	NaN	NaN	NaN	NaN	NaN	NaN	NaN	NaN	NaN	NaN	NaN	NaN	NaN	NaN	NaN	NaN	NaN	NaN	NaN	NaN	NaN	NaN	NaN	NaN	NaN	NaN	NaN	NaN	NaN	NaN	NaN	NaN	NaN	NaN	NaN	NaN	NaN	NaN	NaN	NaN	NaN	NaN	NaN	NaN	NaN
NaN	NaN	NaN	NaN	NaN	NaN	NaN	NaN	NaN	NaN	NaN	NaN	NaN	NaN	NaN	NaN	NaN	NaN	NaN	NaN	NaN	NaN	NaN	NaN	NaN	NaN	NaN	NaN	NaN	NaN	NaN	NaN	NaN	NaN	NaN	NaN	NaN	NaN	NaN	NaN	NaN	NaN	NaN	NaN	NaN	NaN	NaN	NaN	NaN	NaN
NaN	NaN	NaN	NaN	NaN	NaN	NaN	NaN	NaN	NaN	NaN	NaN	NaN	NaN	NaN	NaN	NaN	NaN	NaN	NaN	NaN	NaN	NaN	NaN	NaN	NaN	NaN	NaN	NaN	NaN	NaN	NaN	NaN	NaN	NaN	NaN	NaN	NaN	NaN	NaN	NaN	NaN	NaN	NaN	NaN	NaN	NaN	NaN	NaN	NaN
NaN	NaN	NaN	NaN	NaN	NaN	NaN	NaN	NaN	NaN	NaN	NaN	NaN	NaN	NaN	NaN	NaN	NaN	NaN	NaN	NaN	NaN	NaN	NaN	NaN	NaN	NaN	NaN	NaN	NaN	NaN	NaN	NaN	NaN	NaN	NaN	NaN	NaN	NaN	NaN	NaN	NaN	NaN	NaN	NaN	NaN	NaN	NaN	NaN	NaN
NaN	NaN	NaN	NaN	NaN	NaN	NaN	NaN	NaN	NaN	NaN	NaN	NaN	NaN	NaN	NaN	NaN	NaN	NaN	NaN	NaN	NaN	NaN	NaN	NaN	NaN	NaN	NaN	NaN	NaN	NaN	NaN	NaN	NaN	NaN	NaN	NaN	NaN	NaN	NaN	NaN	NaN	NaN	NaN	NaN	NaN	NaN	NaN	NaN	NaN
NaN	NaN	NaN	NaN	NaN	NaN	NaN	NaN	NaN	NaN	NaN	NaN	NaN	NaN	NaN	NaN	NaN	NaN	NaN	NaN	NaN	NaN	NaN	NaN	NaN	NaN	NaN	NaN	NaN	NaN	NaN	NaN	NaN	NaN	NaN	NaN	NaN	NaN	NaN	NaN	NaN	NaN	NaN	NaN	NaN	NaN	NaN	NaN	NaN	NaN
NaN	NaN	NaN	NaN	NaN	NaN	NaN	NaN	NaN	NaN	NaN	NaN	NaN	NaN	NaN	NaN	NaN	NaN	NaN	NaN	NaN	NaN	NaN	NaN	NaN	NaN	NaN	NaN	NaN	NaN	NaN	NaN	NaN	NaN	NaN	NaN	NaN	NaN	NaN	NaN	NaN	NaN	NaN	NaN	NaN	NaN	NaN	NaN	NaN	NaN
NaN	NaN	NaN	NaN	NaN	NaN	NaN	NaN	NaN	NaN	NaN	NaN	NaN	NaN	NaN	NaN	NaN	NaN	NaN	NaN	NaN	NaN	NaN	NaN	NaN	NaN	NaN	NaN	NaN	NaN	NaN	NaN	NaN	NaN	NaN	NaN	NaN	NaN	NaN	NaN	NaN	NaN	NaN	NaN	NaN	NaN	NaN	NaN	NaN	NaN
NaN	NaN	NaN	NaN	NaN	NaN	NaN	NaN	NaN	NaN	NaN	NaN	NaN	NaN	NaN	NaN	NaN	NaN	NaN	NaN	NaN	NaN	NaN	NaN	NaN	NaN	NaN	NaN	NaN	NaN	NaN	NaN	NaN	NaN	NaN	NaN	NaN	NaN	NaN	NaN	NaN	NaN	NaN	NaN	NaN	NaN	NaN	NaN	NaN	NaN
NaN	NaN	NaN	NaN	NaN	NaN	NaN	NaN	NaN	NaN	NaN	NaN	NaN	NaN	NaN	NaN	NaN	NaN	NaN	NaN	NaN	NaN	NaN	NaN	NaN	NaN	NaN	NaN	NaN	NaN	NaN	NaN	NaN	NaN	NaN	NaN	NaN	NaN	NaN	NaN	NaN	NaN	NaN	NaN	NaN	NaN	NaN	NaN	NaN	NaN
NaN	NaN	NaN	NaN	NaN	NaN	NaN	NaN	NaN	NaN	NaN	NaN	NaN	NaN	NaN	NaN	NaN	NaN	NaN	NaN	NaN	NaN	NaN	NaN	NaN	NaN	NaN	NaN	NaN	NaN	NaN	NaN	NaN	NaN	NaN	NaN	NaN	NaN	NaN	NaN	NaN	NaN	NaN	NaN	NaN	NaN	NaN	NaN	NaN	NaN
NaN	NaN	NaN	NaN	NaN	NaN	NaN	NaN	NaN	NaN	NaN	NaN	NaN	NaN	NaN	NaN	NaN	NaN	NaN	NaN	NaN	NaN	NaN	NaN	NaN	NaN	NaN	NaN	NaN	NaN	NaN	NaN	NaN	NaN	NaN	NaN	NaN	NaN	NaN	NaN	NaN	NaN	NaN	NaN	NaN	NaN	NaN	NaN	NaN	NaN
NaN	NaN	NaN	NaN	NaN	NaN	NaN	NaN	NaN	NaN	NaN	NaN	NaN	NaN	NaN	NaN	NaN	NaN	NaN	NaN	NaN	NaN	NaN	NaN	NaN	NaN	NaN	NaN	NaN	NaN	NaN	NaN	NaN	NaN	NaN	NaN	NaN	NaN	NaN	NaN	NaN	NaN	NaN	NaN	NaN	NaN	NaN	NaN	NaN	NaN
NaN	NaN	NaN	NaN	NaN	NaN	NaN	NaN	NaN	NaN	NaN	NaN	NaN	NaN	NaN	NaN	NaN	NaN	NaN	NaN	NaN	NaN	NaN	NaN	NaN	NaN	NaN	NaN	NaN	NaN	NaN	NaN	NaN	NaN	NaN	NaN	NaN	NaN	NaN	NaN	NaN	NaN	NaN	NaN	NaN	NaN	NaN	NaN	NaN	NaN
NaN	NaN	NaN	NaN	NaN	NaN	NaN	NaN	NaN	NaN	NaN	NaN	NaN	NaN	NaN	NaN	NaN	NaN	NaN	NaN	NaN	NaN	NaN	NaN	NaN	NaN	NaN	NaN	NaN	NaN	NaN	NaN	NaN	NaN	NaN	NaN	NaN	NaN	NaN	NaN	NaN	NaN	NaN	NaN	NaN	NaN	NaN	NaN	NaN	NaN
NaN	NaN	NaN	NaN	NaN	NaN	NaN	NaN	NaN	NaN	NaN	NaN	NaN	NaN	NaN	NaN	NaN	NaN	NaN	NaN	NaN	NaN	NaN	NaN	NaN	NaN	NaN	NaN	NaN	NaN	NaN	NaN	NaN	NaN	NaN	NaN	NaN	NaN	NaN	NaN	NaN	NaN	NaN	NaN	NaN	NaN	NaN	NaN	NaN	NaN
NaN	NaN	NaN	NaN	NaN	NaN	NaN	NaN	NaN	NaN	NaN	NaN	NaN	NaN	NaN	NaN	NaN	NaN	NaN	NaN	NaN	NaN	NaN	NaN	NaN	NaN	NaN	NaN	NaN	NaN	NaN	NaN	NaN	NaN	NaN	NaN	NaN	NaN	NaN	NaN	NaN	NaN	NaN	NaN	NaN	NaN	NaN	NaN	NaN	NaN
NaN	NaN	NaN	NaN	NaN	NaN	NaN	NaN	NaN	NaN	NaN	NaN	NaN	NaN	NaN	NaN	NaN	NaN	NaN	NaN	NaN	NaN	NaN	NaN	NaN	NaN	NaN	NaN	NaN	NaN	NaN	NaN	NaN	NaN	NaN	NaN	NaN	NaN	NaN	NaN	NaN	NaN	NaN	NaN	NaN	NaN	NaN	NaN	NaN	NaN
NaN	NaN	NaN	NaN	NaN	NaN	NaN	NaN	NaN	NaN	NaN	NaN	NaN	NaN	NaN	NaN	NaN	NaN	NaN	NaN	NaN	NaN	NaN	NaN	NaN	NaN	NaN	NaN	NaN	NaN	NaN	NaN	NaN	NaN	NaN	NaN	NaN	NaN	NaN	NaN	NaN	NaN	NaN	NaN	NaN	NaN	NaN	NaN	NaN	NaN
NaN	NaN	NaN	NaN	NaN	NaN	NaN	NaN	NaN	NaN	NaN	NaN	NaN	NaN	NaN	NaN	NaN	NaN	NaN	NaN	NaN	NaN	NaN	NaN	NaN	NaN	NaN	NaN	NaN	NaN	NaN	NaN	NaN	NaN	NaN	NaN	NaN	NaN	NaN	NaN	NaN	NaN	NaN	NaN	NaN	NaN	NaN	NaN	NaN	NaN
NaN	NaN	NaN	NaN	NaN	NaN	NaN	NaN	NaN	NaN	NaN	NaN	NaN	NaN	NaN	NaN	NaN	NaN	NaN	NaN	NaN	NaN	NaN	NaN	NaN	NaN	NaN	NaN	NaN	NaN	NaN	NaN	NaN	NaN	NaN	NaN	NaN	NaN	NaN	NaN	NaN	NaN	NaN	NaN	NaN	NaN	NaN	NaN	NaN	NaN
NaN	NaN	NaN	NaN	NaN	NaN	NaN	NaN	NaN	NaN	NaN	NaN	NaN	NaN	NaN	NaN	NaN	NaN	NaN	NaN	NaN	NaN	NaN	NaN	NaN	NaN	NaN	NaN	NaN	NaN	NaN	NaN	NaN	NaN	NaN	NaN	NaN	NaN	NaN	NaN	NaN	NaN	NaN	NaN	NaN	NaN	NaN	NaN	NaN	NaN
NaN	NaN	NaN	NaN	NaN	NaN	NaN	NaN	NaN	NaN	NaN	NaN	NaN	NaN	NaN	NaN	NaN	NaN	NaN	NaN	NaN	NaN	NaN	NaN	NaN	NaN	NaN	NaN	NaN	NaN	NaN	NaN	NaN	NaN	NaN	NaN	NaN	NaN	NaN	NaN	NaN	NaN	NaN	NaN	NaN	NaN	NaN	NaN	NaN	NaN
NaN	NaN	NaN	NaN	NaN	NaN	NaN	NaN	NaN	NaN	NaN	NaN	NaN	NaN	NaN	NaN	NaN	NaN	NaN	NaN	NaN	NaN	NaN	NaN	NaN	NaN	NaN	NaN	NaN	NaN	NaN	NaN	NaN	NaN	NaN	NaN	NaN	NaN	NaN	NaN	NaN	NaN	NaN	NaN	NaN	NaN	NaN	NaN	NaN	NaN
NaN	NaN	NaN	NaN	NaN	NaN	NaN	NaN	NaN	NaN	NaN	NaN	NaN	NaN	NaN	NaN	NaN	NaN	NaN	NaN	NaN	NaN	NaN	NaN	NaN	NaN	NaN	NaN	NaN	NaN	NaN	NaN	NaN	NaN	NaN	NaN	NaN	NaN	NaN	NaN	NaN	NaN	NaN	NaN	NaN	NaN	NaN	NaN	NaN	NaN
NaN	NaN	NaN	NaN	NaN	NaN	NaN	NaN	NaN	NaN	NaN	NaN	NaN	NaN	NaN	NaN	NaN	NaN	NaN	NaN	NaN	NaN	NaN	NaN	NaN	NaN	NaN	NaN	NaN	NaN	NaN	NaN	NaN	NaN	NaN	NaN	NaN	NaN	NaN	NaN	NaN	NaN	NaN	NaN	NaN	NaN	NaN	NaN	NaN	NaN
NaN	NaN	NaN	NaN	NaN	NaN	NaN	NaN	NaN	NaN	NaN	NaN	NaN	NaN	NaN	NaN	NaN	NaN	NaN	NaN	NaN	NaN	NaN	NaN	NaN	NaN	NaN	NaN	NaN	NaN	NaN	NaN	NaN	NaN	NaN	NaN	NaN	NaN	NaN	NaN	NaN	NaN	NaN	NaN	NaN	NaN	NaN	NaN	NaN	NaN
NaN	NaN	NaN	NaN	NaN	NaN	NaN	NaN	NaN	NaN	NaN	NaN	NaN	NaN	NaN	NaN	NaN	NaN	NaN	NaN	NaN	NaN	NaN	NaN	NaN	NaN	NaN	NaN	NaN	NaN	NaN	NaN	NaN	NaN	NaN	NaN	NaN	NaN	NaN	NaN	NaN	NaN	NaN	NaN	NaN	NaN	NaN	NaN	NaN	NaN
NaN	NaN	NaN	NaN	NaN	NaN	NaN	NaN	NaN	NaN	NaN	NaN	NaN	NaN	NaN	NaN	NaN	NaN	NaN	NaN	NaN	NaN	NaN	NaN	NaN	NaN	NaN	NaN	NaN	NaN	NaN	NaN	NaN	NaN	NaN	NaN	NaN	NaN	NaN	NaN	NaN	NaN	NaN	NaN	NaN	NaN	NaN	NaN	NaN	NaN
NaN	NaN	NaN	NaN	NaN	NaN	NaN	NaN	NaN	NaN	NaN	NaN	NaN	NaN	NaN	NaN	NaN	NaN	NaN	NaN	NaN	NaN	NaN	NaN	NaN	NaN	NaN	NaN	NaN	NaN	NaN	NaN	NaN	NaN	NaN	NaN	NaN	NaN	NaN	NaN	NaN	NaN	NaN	NaN	NaN	NaN	NaN	NaN	NaN	NaN
NaN	NaN	NaN	NaN	NaN	NaN	NaN	NaN	NaN	NaN	NaN	NaN	NaN	NaN	NaN	NaN	NaN	NaN	NaN	NaN	NaN	NaN	NaN	NaN	NaN	NaN	NaN	NaN	NaN	NaN	NaN	NaN	NaN	NaN	NaN	NaN	NaN	NaN	NaN	NaN	NaN	NaN	NaN	NaN	NaN	NaN	NaN	NaN	NaN	NaN
NaN	NaN	NaN	NaN	NaN	NaN	NaN	NaN	NaN	NaN	NaN	NaN	NaN	NaN	NaN	NaN	NaN	NaN	NaN	NaN	NaN	NaN	NaN	NaN	NaN	NaN	NaN	NaN	NaN	NaN	NaN	NaN	NaN	NaN	NaN	NaN	NaN	NaN	NaN	NaN	NaN	NaN	NaN	NaN	NaN	NaN	NaN	NaN	NaN	NaN
NaN	NaN	NaN	NaN	NaN	NaN	NaN	NaN	NaN	NaN	NaN	NaN	NaN	NaN	NaN	NaN	NaN	NaN	NaN	NaN	NaN	NaN	NaN	NaN	NaN	NaN	NaN	NaN	NaN	NaN	NaN	NaN	NaN	NaN	NaN	NaN	NaN	NaN	NaN	NaN	NaN	NaN	NaN	NaN	NaN	NaN	NaN	NaN	NaN	NaN
NaN	NaN	NaN	NaN	NaN	NaN	NaN	NaN	NaN	NaN	NaN	NaN	NaN	NaN	NaN	NaN	NaN	NaN	NaN	NaN	NaN	NaN	NaN	NaN	NaN	NaN	NaN	NaN	NaN	NaN	NaN	NaN	NaN	NaN	NaN	NaN	NaN	NaN	NaN	NaN	NaN	NaN	NaN	NaN	NaN	NaN	NaN	NaN	NaN	NaN
NaN	NaN	NaN	NaN	NaN	NaN	NaN	NaN	NaN	NaN	NaN	NaN	NaN	NaN	NaN	NaN	NaN	NaN	NaN	NaN	NaN	NaN	NaN	NaN	NaN	NaN	NaN	NaN	NaN	NaN	NaN	NaN	NaN	NaN	NaN	NaN	NaN	NaN	NaN	NaN	NaN	NaN	NaN	NaN	NaN	NaN	NaN	NaN	NaN	NaN
NaN	NaN	NaN	NaN	NaN	NaN	NaN	NaN	NaN	NaN	NaN	NaN	NaN	NaN	NaN	NaN	NaN	NaN	NaN	NaN	NaN	NaN	NaN	NaN	NaN	NaN	NaN	NaN	NaN	NaN	NaN	NaN	NaN	NaN	NaN	NaN	NaN	NaN	NaN	NaN	NaN	NaN	NaN	NaN	NaN	NaN	NaN	NaN	NaN	NaN
NaN	NaN	NaN	NaN	NaN	NaN	NaN	NaN	NaN	NaN	NaN	NaN	NaN	NaN	NaN	NaN	NaN	NaN	NaN	NaN	NaN	NaN	NaN	NaN	NaN	NaN	NaN	NaN	NaN	NaN	NaN	NaN	NaN	NaN	NaN	NaN	NaN	NaN	NaN	NaN	NaN	NaN	NaN	NaN	NaN	NaN	NaN	NaN	NaN	NaN
NaN	NaN	NaN	NaN	NaN	NaN	NaN	NaN	NaN	NaN	NaN	NaN	NaN	NaN	NaN	NaN	NaN	NaN	NaN	NaN	NaN	NaN	NaN	NaN	NaN	NaN	NaN	NaN	NaN	NaN	NaN	NaN	NaN	NaN	NaN	NaN	NaN	NaN	NaN	NaN	NaN	NaN	NaN	NaN	NaN	NaN	NaN	NaN	NaN	NaN
NaN	NaN	NaN	NaN	NaN	NaN	NaN	NaN	NaN	NaN	NaN	NaN	NaN	NaN	NaN	NaN	NaN	NaN	NaN	NaN	NaN	NaN	NaN	NaN	NaN	NaN	NaN	NaN	NaN	NaN	NaN	NaN	NaN	NaN	NaN	NaN	NaN	NaN	NaN	NaN	NaN	NaN	NaN	NaN	NaN	NaN	NaN	NaN	NaN	NaN
NaN	NaN	NaN	NaN	NaN	NaN	NaN	NaN	NaN	NaN	NaN	NaN	NaN	NaN	NaN	NaN	NaN	NaN	NaN	NaN	NaN	NaN	NaN	NaN	NaN	NaN	NaN	NaN	NaN	NaN	NaN	NaN	NaN	NaN	NaN	NaN	NaN	NaN	NaN	NaN	NaN	NaN	NaN	NaN	NaN	NaN	NaN	NaN	NaN	NaN
NaN	NaN	NaN	NaN	NaN	NaN	NaN	NaN	NaN	NaN	NaN	NaN	NaN	NaN	NaN	NaN	NaN	NaN	NaN	NaN	NaN	NaN	NaN	NaN	NaN	NaN	NaN	NaN	NaN	NaN	NaN	NaN	NaN	NaN	NaN	NaN	NaN	NaN	NaN	NaN	NaN	NaN	NaN	NaN	NaN	NaN	NaN	NaN	NaN	NaN
NaN	NaN	NaN	NaN	NaN	NaN	NaN	NaN	NaN	NaN	NaN	NaN	NaN	NaN	NaN	NaN	NaN	NaN	NaN	NaN	NaN	NaN	NaN	NaN	NaN	NaN	NaN	NaN	NaN	NaN	NaN	NaN	NaN	NaN	NaN	NaN	NaN	NaN	NaN	NaN	NaN	NaN	NaN	NaN	NaN	NaN	NaN	NaN	NaN	NaN
NaN	NaN	NaN	NaN	NaN	NaN	NaN	NaN	NaN	NaN	NaN	NaN	NaN	NaN	NaN	NaN	NaN	NaN	NaN	NaN	NaN	NaN	NaN	NaN	NaN	NaN	NaN	NaN	NaN	NaN	NaN	NaN	NaN	NaN	NaN	NaN	NaN	NaN	NaN	NaN	NaN	NaN	NaN	NaN	NaN	NaN	NaN	NaN	NaN	NaN
NaN	NaN	NaN	NaN	NaN	NaN	NaN	NaN	NaN	NaN	NaN	NaN	NaN	NaN	NaN	NaN	NaN	NaN	NaN	NaN	NaN	NaN	NaN	NaN	NaN	NaN	NaN	NaN	NaN	NaN	NaN	NaN	NaN	NaN	NaN	NaN	NaN	NaN	NaN	NaN	NaN	NaN	NaN	NaN	NaN	NaN	NaN	NaN	NaN	NaN
NaN	NaN	NaN	NaN	NaN	NaN	NaN	NaN	NaN	NaN	NaN	NaN	NaN	NaN	NaN	NaN	NaN	NaN	NaN	NaN	NaN	NaN	NaN	NaN	NaN	NaN	NaN	NaN	NaN	NaN	NaN	NaN	NaN	NaN	NaN	NaN	NaN	NaN	NaN	NaN	NaN	NaN	NaN	NaN	NaN	NaN	NaN	NaN	NaN	NaN
NaN	NaN	NaN	NaN	NaN	NaN	NaN	NaN	NaN	NaN	NaN	NaN	NaN	NaN	NaN	NaN	NaN	NaN	NaN	NaN	NaN	NaN	NaN	NaN	NaN	NaN	NaN	NaN	NaN	NaN	NaN	NaN	NaN	NaN	NaN	NaN	NaN	NaN	NaN	NaN	NaN	NaN	NaN	NaN	NaN	NaN	NaN	NaN	NaN	NaN
NaN	NaN	NaN	NaN	NaN	NaN	NaN	NaN	NaN	NaN	NaN	NaN	NaN	NaN	NaN	NaN	NaN	NaN	NaN	NaN	NaN	NaN	NaN	NaN	NaN	NaN	NaN	NaN	NaN	NaN	NaN	NaN	NaN	NaN	NaN	NaN	NaN	NaN	NaN	NaN	NaN	NaN	NaN	NaN	NaN	NaN	NaN	NaN	NaN	NaN
NaN	NaN	NaN	NaN	NaN	NaN	NaN	NaN	NaN	NaN	NaN	NaN	NaN	NaN	NaN	NaN	NaN	NaN	NaN	NaN	NaN	NaN	NaN	NaN	NaN	NaN	NaN	NaN	NaN	NaN	NaN	NaN	NaN	NaN	NaN	NaN	NaN	NaN	NaN	NaN	NaN	NaN	NaN	NaN	NaN	NaN	NaN	NaN	NaN	NaN
NaN	NaN	NaN	NaN	NaN	NaN	NaN	NaN	NaN	NaN	NaN	NaN	NaN	NaN	NaN	NaN	NaN	NaN	NaN	NaN	NaN	NaN	NaN	NaN	NaN	NaN	NaN	NaN	NaN	NaN	NaN	NaN	NaN	NaN	NaN	NaN	NaN	NaN	NaN	NaN	NaN	NaN	NaN	NaN	NaN	NaN	NaN	NaN	NaN	NaN
NaN	NaN	NaN	NaN	NaN	NaN	NaN	NaN	NaN	NaN	NaN	NaN	NaN	NaN	NaN	NaN	NaN	NaN	NaN	NaN	NaN	NaN	NaN	NaN	NaN	NaN	NaN	NaN	NaN	NaN	NaN	NaN	NaN	NaN	NaN	NaN	NaN	NaN	NaN	NaN	NaN	NaN	NaN	NaN	NaN	NaN	NaN	NaN	NaN	NaN
NaN	NaN	NaN	NaN	NaN	NaN	NaN	NaN	NaN	NaN	NaN	NaN	NaN	NaN	NaN	NaN	NaN	NaN	NaN	NaN	NaN	NaN	NaN	NaN	NaN	NaN	NaN	NaN	NaN	NaN	NaN	NaN	NaN	NaN	NaN	NaN	NaN	NaN	NaN	NaN	NaN	NaN	NaN	NaN	NaN	NaN	NaN	NaN	NaN	NaN
NaN	NaN	NaN	NaN	NaN	NaN	NaN	NaN	NaN	NaN	NaN	NaN	NaN	NaN	NaN	NaN	NaN	NaN	NaN	NaN	NaN	NaN	NaN	NaN	NaN	NaN	NaN	NaN	NaN	NaN	NaN	NaN	NaN	NaN	NaN	NaN	NaN	NaN	NaN	NaN	NaN	NaN	NaN	NaN	NaN	NaN	NaN	NaN	NaN	NaN
NaN	NaN	NaN	NaN	NaN	NaN	NaN	NaN	NaN	NaN	NaN	NaN	NaN	NaN	NaN	NaN	NaN	NaN	NaN	NaN	NaN	NaN	NaN	NaN	NaN	NaN	NaN	NaN	NaN	NaN	NaN	NaN	NaN	NaN	NaN	NaN	NaN	NaN	NaN	NaN	NaN	NaN	NaN	NaN	NaN	NaN	NaN	NaN	NaN	NaN
NaN	NaN	NaN	NaN	NaN	NaN	NaN	NaN	NaN	NaN	NaN	NaN	NaN	NaN	NaN	NaN	NaN	NaN	NaN	NaN	NaN	NaN	NaN	NaN	NaN	NaN	NaN	NaN	NaN	NaN	NaN	NaN	NaN	NaN	NaN	NaN	NaN	NaN	NaN	NaN	NaN	NaN	NaN	NaN	NaN	NaN	NaN	NaN	NaN	NaN
NaN	NaN	NaN	NaN	NaN	NaN	NaN	NaN	NaN	NaN	NaN	NaN	NaN	NaN	NaN	NaN	NaN	NaN	NaN	NaN	NaN	NaN	NaN	NaN	NaN	NaN	NaN	NaN	NaN	NaN	NaN	NaN	NaN	NaN	NaN	NaN	NaN	NaN	NaN	NaN	NaN	NaN	NaN	NaN	NaN	NaN	NaN	NaN	NaN	NaN
NaN	NaN	NaN	NaN	NaN	NaN	NaN	NaN	NaN	NaN	NaN	NaN	NaN	NaN	NaN	NaN	NaN	NaN	NaN	NaN	NaN	NaN	NaN	NaN	NaN	NaN	NaN	NaN	NaN	NaN	NaN	NaN	NaN	NaN	NaN	NaN	NaN	NaN	NaN	NaN	NaN	NaN	NaN	NaN	NaN	NaN	NaN	NaN	NaN	NaN
NaN	NaN	NaN	NaN	NaN	NaN	NaN	NaN	NaN	NaN	NaN	NaN	NaN	NaN	NaN	NaN	NaN	NaN	NaN	NaN	NaN	NaN	NaN	NaN	NaN	NaN	NaN	NaN	NaN	NaN	NaN	NaN	NaN	NaN	NaN	NaN	NaN	NaN	NaN	NaN	NaN	NaN	NaN	NaN	NaN	NaN	NaN	NaN	NaN	NaN
NaN	NaN	NaN	NaN	NaN	NaN	NaN	NaN	NaN	NaN	NaN	NaN	NaN	NaN	NaN	NaN	NaN	NaN	NaN	NaN	NaN	NaN	NaN	NaN	NaN	NaN	NaN	NaN	NaN	NaN	NaN	NaN	NaN	NaN	NaN	NaN	NaN	NaN	NaN	NaN	NaN	NaN	NaN	NaN	NaN	NaN	NaN	NaN	NaN	NaN
NaN	NaN	NaN	NaN	NaN	NaN	NaN	NaN	NaN	NaN	NaN	NaN	NaN	NaN	NaN	NaN	NaN	NaN	NaN	NaN	NaN	NaN	NaN	NaN	NaN	NaN	NaN	NaN	NaN	NaN	NaN	NaN	NaN	NaN	NaN	NaN	NaN	NaN	NaN	NaN	NaN	NaN	NaN	NaN	NaN	NaN	NaN	NaN	NaN	NaN
-0	-36.2103245658623	-30.1172342601089	-34.8202411445128	-5.59877958515309	-35.6701600059802	-34.1817565091151	-36.4900825579602	-35.9359885024432	-39.1671275848974	-38.4280969572617	-39.379833543124	-39.0311897262387	-39.0094046727867	-33.0090287033982	-37.7985704082507	-35.4114830333843	-35.7557436159346	-36.9832702702703	-31.4492862731985	-34.272059865976	-30.1488728784101	-27.3381008006483	-23.6971276638458	-32.5694524533312	-28.60244201726	-0	-17.0084367791966	-37.1100274571453	-29.4335749067303	-31.5574255101187	-25.4837239165329	NaN	NaN	NaN	NaN	NaN	NaN	NaN	NaN	NaN	NaN	NaN	NaN	NaN	NaN	NaN	NaN	NaN	NaN
-0.0630130328515816	-36.0849880245725	-29.9237038382362	-34.9522163079261	-5.58801713106138	-35.5559382857848	-34.2690400268456	-36.584577562817	-36.0146544769411	-39.2342132289611	-38.4104222863802	-39.2249575214192	-39.1128218089238	-38.9426014600089	-33.1168247447063	-37.9878114004222	-35.654704856787	-35.6992038699663	-36.8817553566125	-31.4906082401119	-34.1965531139474	-30.2111757450996	-27.3639238962953	-23.7242460927082	-32.6962177469159	-28.6520367263236	-0.0366847582532364	-17.2162423786515	-36.7311845299383	-29.2557478226803	-31.3945365844057	-25.5515084915085	NaN	NaN	NaN	NaN	NaN	NaN	NaN	NaN	NaN	NaN	NaN	NaN	NaN	NaN	NaN	NaN	NaN	NaN
-0.0859051072412581	-36.034461612568	-30.0092354184626	-34.8495008797654	-5.6293478340743	-35.4404320432171	-34.2097287119842	-36.6262306501015	-35.7190325586909	-39.1496881370229	-38.3240916284089	-39.1468328685015	-39.0624928777227	-39.0040775835325	-33.121996748511	-37.9844676013642	-35.4951827146655	-35.7775759598299	-36.8730668934475	-31.4894868392699	-34.1095618368501	-30.2411562324379	-27.2965816835209	-23.5664517131773	-32.6967765593957	-28.6248847616398	-0.0617629439452276	-17.1172021613244	-36.9538049296728	-29.2645441189766	-31.6220783505155	-25.5468097705403	NaN	NaN	NaN	NaN	NaN	NaN	NaN	NaN	NaN	NaN	NaN	NaN	NaN	NaN	NaN	NaN	NaN	NaN
-0.283100076242251	-36.0624358588247	-30.093052634824	-34.9840152133581	-5.68112627689428	-35.4431584186918	-34.490606067662	-36.6531209556993	-36.1185163066853	-39.1317663217654	-38.3773579207454	-39.0677224281076	-39.168139407751	-38.9455616449578	-33.1060258711789	-37.8431059025647	-35.7351809000637	-35.7932940812174	-36.8164374728426	-31.3861046751356	-34.0267459351882	-30.239475515134	-27.2575953389831	-23.7504629883728	-32.8452201295949	-28.6392865602932	-0.0551047168093169	-17.0618355208838	-36.7914439916417	-29.2662008402274	-31.4447191955859	-25.6496039015106	NaN	NaN	NaN	NaN	NaN	NaN	NaN	NaN	NaN	NaN	NaN	NaN	NaN	NaN	NaN	NaN	NaN	NaN
-0.356586198367565	-35.9401142266308	-30.1319461319248	-35.0821882433356	-5.55671404896879	-35.5025871568237	-34.7008422207147	-36.7289370719907	-36.2800041289082	-39.2442287358389	-38.3648037458399	-38.8875932777146	-39.3411405645554	-39.1154949206216	-33.029523725394	-37.9570556367701	-35.635874374672	-35.8122862072016	-36.8737002457002	-31.5185691168619	-33.8637646980888	-30.1853118832387	-27.3540450812511	-23.8294451550781	-32.7823212116384	-28.8002276139776	-0.191957742457403	-17.2816387466902	-36.8966078277093	-29.2716164109338	-31.5482321966693	-25.5971868131868	NaN	NaN	NaN	NaN	NaN	NaN	NaN	NaN	NaN	NaN	NaN	NaN	NaN	NaN	NaN	NaN	NaN	NaN
-0.432162629249296	-36.1440353005321	-30.2120063692274	-35.1291558389139	-5.59433321953283	-35.6779593056832	-34.6945649840245	-36.7126018173693	-36.0020233163688	-39.1414267246445	-38.3502615486666	-38.872643462402	-39.1635299052707	-39.0709780127786	-33.1219326846629	-37.9942638756189	-35.6816751538167	-35.96143210492	-36.8438193063139	-31.5261989623452	-34.0843892303229	-30.1359999048945	-27.3496429525141	-23.7481638957915	-32.8944113753239	-28.987134635832	-0.159002356637866	-17.4673127899514	-36.8580866479545	-29.4205854565227	-31.6412340233387	-25.9879802955665	NaN	NaN	NaN	NaN	NaN	NaN	NaN	NaN	NaN	NaN	NaN	NaN	NaN	NaN	NaN	NaN	NaN	NaN
-0.488055180997824	-36.0022966265949	-30.2454288011505	-35.1353137306337	-5.64629346406129	-35.678964865802	-34.7397595731342	-36.9151788308544	-36.1063371171001	-39.0190862499556	-38.2527564719452	-38.9555380323428	-39.1036697610869	-39.0646975107979	-33.2360887596211	-38.1250401866736	-35.8625858976792	-36.0467515083638	-37.0289108396653	-31.6162902237529	-34.0895502274861	-30.3906534647341	-27.5381464473574	-23.9882023682036	-33.0221855244485	-28.6965749225321	-0.155707681365582	-17.4417387466902	-36.8884292242971	-29.5521630104881	-31.7503490272072	-25.8277525309336	NaN	NaN	NaN	NaN	NaN	NaN	NaN	NaN	NaN	NaN	NaN	NaN	NaN	NaN	NaN	NaN	NaN	NaN
-0.503318338892564	-36.0177766729165	-30.2720768815545	-35.0800188879082	NaN	-35.5586555562765	-34.7498347960764	-36.8527307117969	-36.1081978614733	-39.0656305671642	-38.4276932546587	-39.1210194252464	-39.1940244069477	-38.9955772991961	-33.2915105292647	-38.1702362916902	-35.7633105350205	-36.1229385863061	-37.1670579150579	-31.4870449245342	-34.051412388744	-30.4747581746522	-27.4835205699299	-24.0276581557977	-32.9864000077451	-28.8388103864734	-0.159445560466038	-17.5645933876709	-37.0531953287474	-29.3655017724342	-31.7555079534036	-25.8493062528526	NaN	NaN	NaN	NaN	NaN	NaN	NaN	NaN	NaN	NaN	NaN	NaN	NaN	NaN	NaN	NaN	NaN	NaN
-0.386908142456723	-36.0996971790647	-30.314991199501	-34.9733614973262	-5.94903046061328	-35.520636319739	-34.6863954643947	-36.8076796303427	-36.2654142924106	-39.0859652556888	-38.3545013126796	-39.3736185438276	-39.1998775786684	-38.9756072823128	-33.2786554876619	-38.0677147572309	-35.690730443141	-36.1771265899288	-37.3056675305442	-31.6629944637598	-34.1627655176733	-30.5404096886591	-27.5649311823566	-24.0806063073903	-32.8979542959593	-28.8333332215965	-0.159363917815924	-17.4051439855192	-37.2366726744854	-29.2181711031036	-31.8414177394502	-25.6628949579832	NaN	NaN	NaN	NaN	NaN	NaN	NaN	NaN	NaN	NaN	NaN	NaN	NaN	NaN	NaN	NaN	NaN	NaN
-0.325321075141271	-36.3477276124344	-30.4212758906379	-35.1790889861643	NaN	-35.7208224509413	-34.7634070571487	-36.8141212992239	-36.2055949363608	-39.0713041904463	-38.4473140394929	-39.4786750662193	-39.4654485537338	-39.2069472441356	-33.3361635685331	-38.164870276283	-35.7834321295143	-36.2876510170837	-37.2670867368226	-31.6840211984442	-34.0868525075553	-30.5751239060783	-27.5663129606471	-24.2407127012522	-33.0571165954983	-28.9265106872664	-0.18253626191462	-17.4195691706304	-37.3377526595745	-29.3014578195049	-31.8138999118537	-25.4640886699507	NaN	NaN	NaN	NaN	NaN	NaN	NaN	NaN	NaN	NaN	NaN	NaN	NaN	NaN	NaN	NaN	NaN	NaN
-0.519976521366639	-36.4754782387226	-30.5138523098519	-34.9885482769938	-5.79745797174639	-35.7989603073108	-34.8331721699462	-36.6858101479124	-36.2076092520723	-39.2091201335977	-38.5157794291594	-39.5212219160692	-39.4201204182855	-39.3089172347859	-33.5326641713785	-38.311784989858	-35.9501628832966	-36.4484736113967	-37.3726993360142	-31.6315032767271	-34.1952433118418	-30.6847154942144	-27.543722269485	-24.3656993453773	-32.9416314914139	-29.0028221040189	-0.180834061898925	-17.4659416452409	-37.442636945115	-29.2650525047208	-31.9482755336141	-25.7175706149018	NaN	NaN	NaN	NaN	NaN	NaN	NaN	NaN	NaN	NaN	-1.02299398713106	NaN	NaN	NaN	NaN	NaN	NaN	NaN
-0.602504280285639	-36.4951862990498	-30.3852038775446	-35.3964225132209	-5.99734860934321	-36.1858721071674	-35.0345591602329	-36.813082847221	-36.3196205210538	-39.1507047214758	-38.6377219417423	-39.5053450730733	-39.6983347478124	-39.2509653239001	-33.5162836413863	-38.3837759400843	-35.9619196944996	-36.6309981468321	-37.4734291944756	-31.6093459513071	-34.2334408551987	-30.7044351146585	-27.5274113413509	-24.5083706047464	-33.144262590181	-29.03856678487	-0.028917140825024	-17.1768717939005	-37.5273238021047	-29.210590611088	-31.9450987586787	-25.6946001367054	NaN	NaN	NaN	NaN	NaN	NaN	NaN	NaN	NaN	NaN	-0.606968519553628	NaN	NaN	NaN	NaN	NaN	NaN	NaN
-0.620246831851723	-36.3905201461945	-30.7112758906379	-35.4699753567262	-6.15340570464521	-36.5122805846834	-35.2562108229621	-36.9366729682559	-36.3088943298344	-39.1456483992253	-38.7374774711145	-39.4762314204364	-39.7237721620935	-39.3339099463528	-33.5374338738907	-38.447582747088	-36.0024155945518	-36.4483466078794	-37.4222640783198	-31.6281719612291	-34.0982607483411	-30.7956473105233	-27.7177275964315	-24.772767873666	-33.0361303038836	-29.0802421831379	-0.0290541757817437	-17.4823370372885	-37.4232940891619	-29.2839803297584	-31.9644487208858	-25.8797676008202	NaN	NaN	NaN	NaN	NaN	NaN	NaN	NaN	NaN	NaN	-0.190943051976194	NaN	NaN	NaN	NaN	NaN	NaN	NaN
-0.651509860256999	-36.6494285140052	-30.7403778550907	-35.462696867838	-6.33314462551814	-36.3819930829658	-35.0299711154532	-37.0115799195591	-36.415711661272	-39.1796834711889	-38.824831324287	-39.5830080135811	-39.860221519188	-39.3379539883435	-33.6641705615401	-38.5827161300866	-36.0478255721373	-36.3761049287432	-37.2740129961508	-31.51785770177	-34.0807907807126	-30.7278143282472	-27.6553420238505	-24.7282070408749	-33.0602716421613	-29.255511465721	-0.0809686226740087	-17.582502512232	-37.3358212060793	-29.4822935520832	-31.9224721158969	-25.862800436205	NaN	NaN	NaN	NaN	NaN	NaN	NaN	NaN	NaN	NaN	-1.5054889718306	NaN	NaN	NaN	NaN	NaN	NaN	NaN
-0.6407899101716	-36.8820979762044	-30.6756643798466	-35.6303658908442	-6.45284889715012	-36.4039371356641	-34.9669104784585	-37.1364354635856	-36.4381093252744	-39.1194236392691	-38.9097254928229	-39.5788798748804	-40.0400964375315	-39.4746567636194	-33.6805152231432	-38.5069541601514	-36.1110931464635	-36.401042800178	-37.2873941373398	-31.5255399437977	-34.0932100572755	-30.6675611110427	-27.7245935215356	-24.7939976570044	-33.241649888465	-29.0416125585884	-0.156239582869114	-17.5745808519534	-37.6072489856168	-29.4013139602464	-32.0611670000598	-25.9597799091368	NaN	NaN	NaN	NaN	NaN	NaN	NaN	NaN	NaN	NaN	-2.82003489168501	NaN	NaN	NaN	NaN	NaN	NaN	NaN
-0.67900226505948	-36.7014188018673	-30.8391220444841	-35.7839175666439	-6.54348376824071	-36.5658445097648	-35.1964057069041	-37.3103871928026	-36.4994863089026	-39.3778461002381	-38.8342930760438	-39.75863651773	-40.0978109885422	-39.4656551784772	-33.729808110149	-38.348520802571	-36.1645606470274	-36.4745526234409	-37.24707511142	-31.7370078438902	-34.3267553454389	-30.795136031693	-27.775646374486	-24.7211622368559	-33.3140077951313	-29.1099370053101	-0.259251569290191	-17.748731698922	-37.5249727366058	-29.3244555697287	-32.0642414120795	-26.135305019305	NaN	NaN	NaN	NaN	NaN	NaN	NaN	NaN	NaN	NaN	-2.13634219935795	NaN	NaN	NaN	NaN	NaN	NaN	NaN
-0.825426407890252	-36.6127560233032	-30.9664058733069	-35.9675047397047	-6.51572038309389	-36.4414420461138	-35.2422556977968	-37.3459275680015	-36.6713762575453	-39.4025987836967	-38.8136342603114	-39.8089303396282	-40.1183669932035	-39.4512590739723	-33.5691734709635	-38.4300914194066	-35.9951396393958	-36.356230402404	-37.3528157248157	-31.7208839183427	-34.2551673028356	-30.6799572378841	-27.806781005121	-24.7525466635164	-33.3482470922047	-29.1147011222408	-0.253768018773035	-17.540218009363	-37.4898534857678	-29.5138973021382	-32.0709333123475	-26.0792965041001	NaN	NaN	NaN	NaN	NaN	NaN	NaN	NaN	NaN	NaN	-1.45264950703088	NaN	NaN	NaN	NaN	NaN	NaN	NaN
-0.79060548942133	-36.7089100612877	-30.9488838640599	-36.0191132995231	-6.4736882912691	-36.4117083474686	-35.297658166973	-37.2273814420102	-36.7459616233989	-39.295019650435	-38.929362354095	-39.7210942719829	-40.2821231695376	-39.4809581673845	-33.7276481145214	-38.5208129940068	-36.1076080825935	-36.328079118769	-37.3713137485311	-31.7964472633237	-34.0277507501756	-30.8723793404963	-27.7055834297557	-24.8404460345856	-33.5484479895462	-29.1985218712549	-0.44844565960356	-17.7191228786619	-37.6371515830194	-29.946865729578	-32.0969757112193	-26.132375544966	NaN	NaN	NaN	NaN	NaN	NaN	NaN	NaN	NaN	NaN	-1.64752453461861	NaN	NaN	NaN	NaN	NaN	NaN	NaN
-0.911278983842956	-36.7503713735687	-31.1821019430605	-36.0577137358991	-6.66347326087984	-36.547275593415	-35.196982416328	-37.4774021608643	-36.8369185621383	-39.445464344942	-38.8416996198927	-39.7481057251479	-40.3306305167186	-39.4800971082532	-33.7270027293722	-38.4749848365719	-36.2353829624837	-36.6023243876809	-37.4344864864865	-31.8058583646374	-34.3088239065735	-30.9305623084891	-27.8796039629406	-24.9912874282413	-33.605777891161	-29.4848652987158	-0.591505662891409	-17.9974818197381	-37.557525069578	-29.7090101117677	-32.2647925279226	-26.3004782447923	NaN	NaN	NaN	NaN	NaN	NaN	NaN	NaN	NaN	NaN	-1.84239956220633	NaN	NaN	NaN	NaN	NaN	NaN	NaN
-1.28784716170328	-36.7206786535989	-31.0348097252244	-36.1135888300041	-6.65741273029472	-36.6911265877361	-35.5086218536708	-37.5706063233584	-36.7769968363234	-39.461466062689	-38.9476480657433	-39.6962194477704	-40.0631224410717	-39.602016419511	-33.7762390631779	-38.5574548843514	-35.8880714594742	-36.7038186784868	-37.5094741225977	-31.9024007458276	-34.3590449114017	-30.9632613479616	-28.0023937587562	-24.8639688656358	-33.8062085731651	-29.4594642557652	-0.653715789473679	-17.881035189378	-37.5972255787911	-29.592011439238	-32.2369989854361	-26.2175510204082	NaN	NaN	NaN	NaN	NaN	NaN	NaN	NaN	NaN	NaN	-1.77190162491961	NaN	NaN	NaN	NaN	NaN	NaN	NaN
-0.929183869353292	-36.721462032795	-31.0916993434067	-36.3271528990694	-6.71645200336514	-36.707071333473	-35.611949876648	-37.6017460522671	-36.7994694252471	-39.6081279564551	-39.057634725647	-39.7378957952909	-39.9686019387684	-39.6208121229027	-33.7392140315836	-38.4525728568994	-36.2993057151561	-36.6102122536799	-37.6498093150011	-31.9954811358156	-34.3163810921259	-31.0001363025736	-27.883439672858	-24.9292689512522	-33.6611788716697	-29.3802152112176	-0.665558094130354	-17.845861969439	-37.8277879466558	-29.9319899184346	-32.2909262767827	-26.3989401921289	NaN	NaN	NaN	NaN	NaN	NaN	NaN	NaN	NaN	NaN	-1.70140368763289	NaN	NaN	NaN	NaN	NaN	NaN	NaN
-0.82410884394628	-36.8091788498762	-30.9931686607435	-36.1846515535098	-6.84040940155842	-36.7349126584529	-35.6728492497756	-37.706554782807	-36.8175641770084	-39.7246252699439	-39.1435638937388	-39.8830155175538	-40.1662639909066	-39.8017276964338	-33.8172989037861	-38.6834106583072	-36.3606582095567	-36.7820734256598	-37.7584975429975	-32.1237035331458	-34.3943698996173	-31.0620340807088	-27.9339324132865	-24.8605866982805	-33.9370138997345	-29.4065151009697	-0.798582033530738	-17.8917703922598	-37.947348143216	-29.9399619386831	-32.244727357138	-26.4096833976834	NaN	NaN	NaN	NaN	NaN	NaN	NaN	NaN	NaN	NaN	-2.90538135140646	NaN	NaN	NaN	NaN	NaN	NaN	NaN
-1.1334788709124	-37.0144163755085	-30.9945437039058	-36.1389485587583	-6.85617136348605	-36.9780550019928	-35.6610660429158	-37.62434145908	-36.8028978028647	-39.8030859965508	-39.3899077774649	-40.0521174678777	-40.2476631576682	-39.8131465925115	-34.0081117250886	-38.8317392823858	-36.3228599409129	-36.9151062503612	-37.8108263240819	-32.1515486823995	-34.3594838776946	-31.0343973822669	-27.9219069061472	-24.831455286502	-34.0188635823067	-29.4401843980766	-0.634589506425466	-17.8789151282194	-37.8948495931638	-29.9865493463046	-32.383413778638	-26.5645967985503	NaN	NaN	NaN	NaN	NaN	NaN	NaN	NaN	NaN	NaN	-4.10935901518003	NaN	NaN	NaN	NaN	NaN	NaN	NaN
-1.02211466989603	-37.0319958857815	-31.0609374290995	-36.1508662211007	-6.84672089552024	-36.7337833172962	-35.5818501083503	-37.6538781789639	-36.8909653770871	-39.812152859299	-39.4386725621159	-40.233061748877	-40.3561400318131	-39.785468660719	-33.9700804011651	-38.6564379310345	-36.4788453062253	-36.871294015326	-37.9572062764383	-32.1217840954183	-34.3315476065514	-30.9956328544024	-28.0489006845554	-24.9669790497009	-34.1887922512737	-29.59607963517	-0.677049734427803	-18.0021233620748	-38.0787971029671	-30.1983357340117	-32.563735351344	-26.4932283291111	NaN	NaN	NaN	NaN	NaN	NaN	NaN	NaN	NaN	NaN	-4.62103981575803	NaN	NaN	NaN	NaN	NaN	NaN	NaN
-1.07939135260418	-37.0881848251976	-31.1735266944965	-36.3044963005449	-6.88085146923621	-36.9862006022018	-35.8515780528197	-37.8241621410615	-36.8875280231351	-39.8839741208123	-39.4633237170332	-40.3390619880373	-40.3985904157285	-39.7918500838525	-33.9842909635261	-38.8184145606052	-36.6032921467797	-36.9533361645985	-37.9744679889014	-32.1442179993964	-34.451624395877	-31.1807663306146	-28.1807262772253	-25.1112116193357	-34.328885070198	-29.7713423926086	-0.912762070465417	-18.1527636368805	-38.1986949556773	-30.0414415608012	-32.5805372546251	-26.661732718894	NaN	NaN	NaN	NaN	NaN	NaN	NaN	NaN	NaN	NaN	-5.13272061633603	NaN	NaN	NaN	NaN	NaN	NaN	NaN
-1.12670415506095	-37.022505689703	-31.1047100688881	-36.3048362101444	-7.01486063285373	-37.0512142930714	-35.8367870457136	-37.8535314898438	-36.9090199101065	-39.9087924409858	-39.4587445451643	-40.2343927859516	-40.430873970446	-39.8597076283334	-34.0315133623781	-38.9653730854288	-36.5430798567871	-37.0155617977528	-38.0787502702703	-32.3339593966852	-34.6238402564428	-31.2411891488303	-28.2585557283431	-25.1757657624767	-34.2603535675854	-29.7807016646611	-1.08716649839779	-18.1759382639871	-38.0628788557467	-30.1761586897385	-32.7048901058769	-26.6046110325318	NaN	NaN	NaN	NaN	NaN	NaN	NaN	NaN	NaN	NaN	NaN	NaN	NaN	NaN	NaN	NaN	NaN	NaN
-1.23076730839676	-36.9958440544829	-31.1079477778737	-36.3130244529664	-7.17109769623977	-37.1018111556501	-35.8037290268456	-37.9431750517474	-36.8368870489122	-39.9201865671642	-39.4016045503487	-40.0306420515177	-40.4003092280892	-39.7557308019971	-34.195546000644	-38.9322511385816	-36.4843321229219	-37.0242339657948	-38.250571155226	-32.3847667591617	-34.62901333922	-31.3531685992709	-28.1870677032632	-25.2173566749557	-34.3472864561255	-30.0061031400966	-1.25621374865736	-18.3012371792921	-37.9852855543113	-30.2452867493621	-32.6573816164564	-26.7511727078891	NaN	NaN	NaN	NaN	NaN	NaN	NaN	NaN	NaN	NaN	NaN	NaN	NaN	NaN	NaN	NaN	NaN	NaN
-1.06259086037222	-37.0376269018242	-31.1174468027168	-36.4960010695187	-7.13842657454923	-37.1525982381793	-35.7741178517304	-37.8180014485961	-36.8510630045332	-39.900326318717	-39.5009711786616	-40.1843487503092	-40.4080055281273	-39.8396456491452	-34.4200130011911	-38.8380065441732	-36.5707310005779	-37.1818500073598	-38.3402748260789	-32.6795553930455	-34.6015480283658	-31.2327288474978	-28.2222901064249	-25.1994314263518	-34.3523670746595	-30.0739746266768	-1.17963115335509	-18.3182380081378	-38.0449464412225	-30.3117181512599	-32.6389942383659	-26.8388687258687	NaN	NaN	NaN	NaN	NaN	NaN	NaN	NaN	NaN	NaN	NaN	NaN	NaN	NaN	NaN	NaN	NaN	NaN
-1.11412151215863	-37.0229842685954	-31.0380134792904	-36.4711598659405	-7.12686817090951	-37.0414225298991	-35.9085019507211	-37.7880225792445	-37.0420556133286	-39.8353578958355	-39.5919035733368	-40.1328667610284	-40.4350983474974	-39.8795472525606	-34.3301007793585	-38.7561688190654	-36.6511499117321	-37.1490354819633	-38.2133984753985	-32.5653791678791	-34.7299121860139	-31.1740635888502	-28.2843811781439	-25.1077150178545	-34.4545510478841	-30.1210021367521	-1.2402941047364	-18.3470019045849	-37.8219360978676	-30.3313478443711	-32.8259584766984	-26.8449675566429	NaN	NaN	NaN	NaN	NaN	NaN	NaN	NaN	NaN	NaN	-2.59855418930511	NaN	NaN	NaN	NaN	NaN	NaN	NaN
-1.16409521627592	-37.3096289909138	-31.1291393921216	-36.4420540106952	-7.14833164558255	-37.1568905623964	-35.8036156547526	-37.8694011197399	-37.1235756533157	-39.8656939845613	-39.5056547307994	-40.0811452960067	-40.6907018884919	-39.9381701921031	-34.2351049772338	-38.8418628885897	-36.6561700378455	-37.0829228111237	-38.2561833137485	-32.6004927035451	-34.6546227224239	-31.2369011900622	-28.4389935348593	-25.2475492710609	-34.6158353634834	-30.2566944444445	-1.37409965791534	-18.3737693447431	-38.0718962558224	-30.5432983046691	-33.0430000095016	-26.9223626373626	NaN	NaN	NaN	NaN	NaN	NaN	NaN	NaN	NaN	NaN	-2.14964906625915	NaN	NaN	NaN	NaN	NaN	NaN	NaN
-1.13737955677979	-37.2988444390876	-31.1588213451834	-36.4769667220855	-7.08996802400183	-37.0068384937221	-35.8140847103523	-37.8664910070853	-36.9011313595861	-39.7296799834041	-39.4599336747409	-40.0701309113445	-40.4645305985384	-39.9477973332688	-34.3019466365289	-38.8259617813852	-36.439045282319	-37.1506561373754	-38.3066234587776	-32.6564525138464	-34.7574142235236	-31.2103835262931	-28.4659735486835	-25.1134530578163	-34.4605147867836	-30.218628870674	-1.22529830139737	-18.4421721335281	-38.070472655011	-30.5454436821415	-32.8413415084102	-26.8833312538989	NaN	NaN	NaN	NaN	NaN	NaN	NaN	NaN	NaN	NaN	-1.70074394321319	NaN	NaN	NaN	NaN	NaN	NaN	NaN
-0.905485330363954	-37.2501485982703	-31.1520556029771	-36.3818448356485	-7.1129473334485	-36.9911521036215	-35.7528481633062	-37.7515473478345	-36.9137979827849	-39.8743026574959	-39.5447071023357	-40.0306591124822	-40.5315456474959	-39.9897178595848	-34.3126643754185	-38.8461875707462	-36.6706821778359	-37.1011502354679	-38.4228696767984	-32.6096942373841	-34.8490047526781	-31.2397956671713	-28.3840075564421	-24.9459296026607	-34.4031498581873	-30.0131695511301	-1.19276740237691	-18.4509283739187	-37.9302831769294	-30.6310677127393	-32.9477540261911	-26.9213214285714	NaN	NaN	NaN	NaN	NaN	NaN	NaN	NaN	NaN	NaN	NaN	NaN	NaN	NaN	NaN	NaN	NaN	NaN
-1.07981935651377	-37.3190758046456	-31.4350340369088	-36.4221474075093	-7.00828067758488	-37.1068460850057	-35.8520435339405	-37.8518889932542	-36.9011271225972	-39.8083191618747	-39.503795348953	-39.4860859194912	-40.5036370287352	-39.8382447781192	-34.3595918623811	-38.9674332002025	-36.6865408476754	-37.1950808925194	-38.503206695102	-32.6281711212157	-34.9167452022515	-31.2903200163565	-28.6109114934058	-25.352253039239	-34.4279702540349	-30.1024916794675	-1.28278463220366	-18.4887118725742	-37.8580848090854	-30.6641226230718	-33.0208030316858	-26.9747104512831	NaN	NaN	NaN	NaN	NaN	NaN	NaN	NaN	NaN	NaN	NaN	-26.1473826516047	-13.2000694879833	-5.9057571659035	NaN	NaN	NaN	NaN
-1.22619486154903	-37.3525354136945	-31.4932701722677	-36.5150098506681	-7.18641536880446	-37.4277746457165	-35.9914564295916	-37.9171020408163	-36.9816033317811	-39.8772606169676	-39.4041419264863	-39.987595925669	-40.6135330463705	-39.9021501423024	-34.361189669193	-38.9263731270311	-36.5329421449226	-37.1721588126782	-38.4965055643879	-32.8134738231455	-34.9479994853351	-31.3327613937282	-28.6438340573946	-25.3199279878764	-34.320435369415	-30.1992992768685	-1.30406859846244	-18.5144521613244	-37.7256122330772	-30.8165146305439	-33.1909572742823	-26.9759576444362	-39.9419646629501	NaN	NaN	NaN	NaN	NaN	NaN	NaN	NaN	NaN	NaN	NaN	NaN	-5.88134591410276	NaN	NaN	NaN	NaN
-1.80417257919984	-37.6048537722989	-31.4914722542743	-36.5318354767184	-7.09397382295186	-37.2596358164603	-36.065448958767	-38.0064415804955	-37.1004621340534	-39.9027460025282	-39.4617435430573	-40.0580394618723	-40.5839516504429	-40.0271583818235	-34.2068478879986	-38.8777193263833	-36.5857426301469	-37.2827046548957	-38.4923920337412	-32.7330253307512	-35.0011157680715	-31.5200050300918	-28.7021611717077	-25.1503016413444	-34.4228298785304	-30.15803465063	-1.2154953903606	-18.9586981501699	-38.1918069055893	-30.8134098935102	-33.124258517056	-27.0574849892376	-40.0744680846405	NaN	NaN	NaN	NaN	NaN	NaN	NaN	NaN	NaN	-2.06586710939473	NaN	NaN	-5.85693466230202	NaN	NaN	NaN	NaN
-1.42789389067524	-37.6296878694962	-31.5399817729909	-36.5257978094195	-7.15484666796907	-37.3680562866243	-36.0802797125387	-38.0917991488405	-37.1289244503164	-40.0135284562812	-39.5366784661772	-40.1860977936446	-40.6994453417231	-40.0861066335251	-34.4292412964923	-39.0241213610262	-36.7711712878825	-37.3332760834671	-38.485133428165	-32.6688718755107	-35.0051743023064	-31.3790718339798	-28.7757256770613	-25.3249836222094	-34.5039618688012	-30.2428147672618	-1.23611827667193	-18.6697431487445	-38.0411684963387	-30.7997570693761	-33.106517910955	-27.2463400236127	-40.1436494714676	NaN	NaN	NaN	NaN	NaN	NaN	NaN	NaN	NaN	-2.03875245536999	NaN	NaN	NaN	NaN	NaN	NaN	NaN
-1.54587794534494	-37.4692422253653	-31.3917881400812	-36.4938397971128	-7.31058648598326	-37.552330757137	-35.9934399260759	-37.9102738340293	-37.0818045290638	-40.1904877924875	-39.5199585870317	-40.1943739412812	-40.680750571531	-40.055926148412	-34.3740354348866	-39.2174901233966	-36.7888102678904	-37.4190728510688	-38.7518453246575	-32.719187673563	-35.0157034893485	-31.4277535849633	-28.7049235191951	-25.0280106604359	-34.6202073103968	-30.1679313807365	-1.23250103280179	-18.8422215053109	-38.1822315674127	-30.7564916222266	-33.0426377910749	-27.1767966845441	-40.2872057656096	NaN	NaN	NaN	NaN	NaN	NaN	NaN	NaN	NaN	-2.01163780134524	-26.2221973545556	NaN	NaN	-23.833179687457	-24.5977182031584	-27.1852491611781	-28.0416864630032
-1.54245509159903	-37.3276168008141	-31.3895706883258	-36.5342083457526	-7.26606504787199	-37.3739705609211	-36.0832594672601	-38.02176949053	-37.1068074502058	-40.1125838977597	-39.5459782000834	-40.0463810669081	-40.6516822806487	-40.098475214869	-34.4412767669339	-39.071291215706	-36.6445766693301	-37.2502582387856	-38.6370838295923	-32.6036032431435	-34.9225729126551	-31.3952096777519	-28.634907085971	-25.2631127012522	-34.6839095866051	-30.1583767549138	-1.21020002405099	-18.5887736304111	-38.1937824449529	-30.5863230787875	-33.0428575712947	-27.032950289244	-40.3111405032599	NaN	NaN	NaN	NaN	NaN	NaN	NaN	NaN	NaN	-2.00212859808154	-26.2061096397415	NaN	NaN	-23.7616337685578	-24.7459983570596	-27.1347809337533	-27.9319205905777
-1.45800533198283	-37.3796712122049	-31.2731677825298	-36.3734377632165	-7.11317195290018	-37.335274761406	-35.9240410897827	-37.9754447572132	-37.1716539945034	-40.0712221320177	-39.6219136433505	-40.0150273127872	-40.4335296601037	-39.8419313997529	-34.2506968657691	-38.8550933450472	-36.5253670641449	-37.3086464462463	-38.555409178356	-32.7593062231737	-34.8235379774411	-31.4413635239057	-28.6223649264168	-25.0975026030755	-34.7195857933862	-30.0946443749034	-1.33416625676341	-18.4946081257052	-38.2099014418563	-30.5985989853523	-33.044195082033	-26.8927446010342	-40.1217719524349	NaN	NaN	NaN	NaN	NaN	NaN	NaN	NaN	NaN	-1.99261939481784	-26.1900219249274	-17.5576034482759	-10.6888186742942	-23.6900878496586	-24.8942785109608	-27.0843127063286	-27.8221547181523
-1.48426324670783	-37.4094610161635	-31.2033167069645	-36.5364028065894	-7.15754060515863	-37.4355126309147	-35.8084203785301	-37.9091113252168	-37.0839686488496	-40.1805482023843	-39.5440641634188	-39.9686113456033	-40.471265814979	-39.882208516069	-34.20970051807	-38.764323402441	-36.5502106482928	-37.4249380828796	-38.5565583137485	-32.753224885295	-34.9380150298005	-31.3399626421027	-28.6234324823627	-25.2328582679446	-34.6339762611276	-30.1079906116918	-1.32169322138029	-18.3131673181188	-38.0696446114634	-30.6342480261805	-32.670098655084	-26.8158765510659	-40.2084049253733	NaN	NaN	NaN	NaN	NaN	NaN	NaN	NaN	NaN	-1.8207243954939	-26.3788568253153	-17.4304970014992	-10.5545522098252	-23.5995181243805	-24.7374341333619	-26.9140877316066	-27.6865602009674
-1.56308336435946	-37.4975899055376	-31.2495414152632	-36.5899487603306	-7.24177497078264	-37.3246465859488	-35.8033365849852	-38.06167291026	-37.1561382861539	-40.2127903733926	-39.5571679567546	-40.1105662270134	-40.6320697286154	-40.0187020406648	-34.3714454482828	-38.9593753085778	-36.6794050756054	-37.3621841381783	-38.6631234992331	-32.8265639079634	-35.0142873943261	-31.3555245315001	-28.541970338983	-25.1687256997751	-34.5358518654353	-29.9504402071563	-1.31035588199487	-18.2983602768189	-38.2961625116476	-30.4726769075745	-32.9588287197917	-26.8990714285714	-40.2552006793965	NaN	NaN	NaN	NaN	NaN	NaN	NaN	NaN	NaN	-1.64882939616997	-26.5676917257033	-17.3033905547226	-10.4202857453562	-23.5089483991024	-24.580589755763	-26.7438627568847	-27.5509656837824
-1.39950333273533	-37.3313782387226	-31.3956172080032	-36.3429415797317	-7.22937286536341	-37.501318787122	-35.854777667013	-38.0418280112617	-36.9986461838681	-40.1806998121973	-39.6129156783856	-40.0118029484424	-40.5063052415598	-39.9260573615648	-34.4471631571797	-38.997672624912	-36.6711576869757	-37.3646072223743	-38.6455053799881	-32.875348395498	-35.1395149698987	-31.5391634626937	-28.5959977290738	-25.3191017872004	-34.6888731469937	-29.9554166666667	-1.26116906261139	-18.1571747246949	-38.1909045917215	-30.5348496745321	-32.9871720354565	-26.6072877315239	-40.2081942058571	NaN	NaN	NaN	NaN	NaN	NaN	NaN	NaN	NaN	-1.5022937470746	-26.7930051585391	-17.4263837010066	-10.3367445551149	-23.4222606352327	-24.7609717200678	-26.6493737727966	-27.4113833574984
-1.54195297163804	-37.4242260897961	-31.415329944692	-36.3268120861797	-7.17685217599076	-37.6882904816318	-35.7583142267078	-38.1113810013214	-37.0118521860184	-39.9032889768027	-39.5578393995492	-39.9721180254631	-40.6190412360565	-39.9736085088531	-34.5073108313121	-38.8870975722901	-36.7452225966031	-37.5351404494382	-38.7977443093802	-33.0145067383086	-35.1172060091413	-31.5089573792179	-28.5374708133664	-25.14372095614	-34.5552691268434	-29.8908709150327	-1.16658320678543	-18.266634649981	-38.1175722697816	-30.4974958683038	-33.0230783505155	-26.5382358581016	-40.1350000869689	NaN	NaN	NaN	NaN	NaN	NaN	NaN	NaN	NaN	-1.35575809797923	-27.0183185913749	-17.5493768472906	-10.2532033648735	-23.3355728713631	-24.9413536843726	-26.5548847887084	-27.2718010312144
-1.98197467061955	-37.2224219735213	-31.3814839144121	-36.4440289562289	-7.23709371642724	-37.3826576736495	-35.8661272826596	-38.0372551020408	-37.0927620843169	-40.0291352264186	-39.7116941091351	-39.9301585846849	-40.6146771298025	-39.9934855992656	-34.5710287033982	-39.0070158380112	-36.7814075594898	-37.5443463281395	-38.710577962578	-33.0350589637848	-35.3058594699021	-31.4976502382004	-28.5294508474576	-25.09977430975	-34.4664921211501	-29.9386105283605	-1.34856578947368	-18.2019596597977	-38.0615980150133	-30.5444746745322	-33.1408843206647	-26.6648382844976	-40.1191063680193	NaN	NaN	NaN	NaN	NaN	NaN	NaN	NaN	NaN	-1.20015767191523	-26.9706381323398	-17.4938168265491	-10.1601655146523	-23.0033963982467	-24.721860516075	-26.5438664820723	-27.2246710168263
-1.70881167947751	-37.2981130402497	-31.4889681983302	-36.5619988636364	-7.31537037212176	-37.5406293975629	-35.8804686477843	-38.1762647973317	-37.2889913869414	-40.0181906747071	-39.6213390847521	-39.8840717852933	-40.9859910168659	-40.0656346502508	-34.4990003119157	-39.0179840848806	-36.9566259588534	-37.5426993442212	-38.7586958021852	-33.0538412745247	-35.2204854613819	-31.652533864797	-28.4670369701131	-25.0409159799407	-34.5851190839253	-29.837862399469	-1.24352344361968	-18.2677301568548	-38.1965982233356	-30.48407678965	-33.2342180885067	-26.6709736248652	-40.1342292436141	NaN	NaN	NaN	NaN	NaN	NaN	NaN	NaN	NaN	-1.04455724585123	-26.9229576733046	-17.4382568058076	-10.0671276644311	-22.6712199251303	-24.5023673477774	-26.5328481754361	-27.1775410024383
-1.59447674310723	-37.4401478332089	-31.5226071836754	-36.6172690909091	-7.39015198232318	-37.3993798938331	-35.9998240268456	-37.9773043361765	-37.1183939253898	-40.0539420876689	-39.5217722396502	-40.0671526868994	-40.640563821999	-40.1594747714428	-34.6251350454866	-39.1531793994233	-36.8326400738787	-37.6966299635996	-38.7904176654418	-33.0216639971695	-35.2179289263936	-31.6082612206751	-28.6204169917027	-25.0424675399619	-34.6517365674953	-29.9000424197361	-1.35897988213777	-18.5154837666105	-38.1615003770825	-30.8348274737599	-33.4730638109355	-26.8296818306136	-40.0491569220359	NaN	NaN	NaN	NaN	NaN	NaN	NaN	NaN	NaN	-1.13988770138384	-26.7397997999632	-17.2486854423892	-10.0989902369549	-22.4731180383378	-24.2376212259539	-26.244837416872	-27.047141000291
-1.67472847714142	-37.4916306605042	-31.5564200484528	-36.5467042207792	-7.42483347018921	-37.456006601753	-35.9290882788141	-38.0240658088288	-37.2359299298617	-40.0537947113564	-39.5098271512916	-39.9971481915849	-40.6502772577112	-40.135677263817	-34.7036116372429	-39.1057696999876	-37.1712922693745	-37.8032177399721	-38.7534205708715	-33.1403725316838	-35.0998689601166	-31.4864299651568	-28.7976662758534	-25.4923143250682	-34.5478124611638	-29.8052451274063	-1.25965953947369	-18.4575461121293	-38.1180453950897	-30.7871222875975	-33.6633789285502	-26.8371212394163	-40.1714188680193	NaN	NaN	NaN	NaN	NaN	NaN	NaN	NaN	NaN	-1.23521815691646	-26.5566419266218	-17.0591140789709	-10.1308528094787	-22.2750161515454	-23.9728751041305	-25.9568266583078	-26.9167409981438
-1.56053434011346	-37.4357994750138	-31.6606262386658	-36.5874604600219	-7.3204442489716	-37.4000069153928	-36.002629186307	-37.9353043174474	-37.190830215542	-40.0811718046481	-39.5283397390513	-40.1526287515155	-40.484043754394	-40.0512839716037	-34.6004478977337	-38.8828778341039	-36.7054279011845	-37.5592033340259	-38.7098553974718	-33.0769873674004	-35.0829706569111	-31.5122575555921	-28.7577233815794	-25.3425396353497	-34.5673095226816	-29.8022293281654	-1.296230803638	-18.7223448072963	-38.0725483601553	-30.87749097888	-33.6085308644819	-26.9302380952381	-40.2471014105122	NaN	NaN	NaN	NaN	NaN	NaN	NaN	NaN	NaN	-1.16954947701999	-26.5274985166781	-17.0005161705952	-10.1536602284703	-21.9728840366628	-23.8850685494315	-25.8531813256491	-26.7455557219155
-1.51714066255473	-37.5020676632289	-31.8714543235317	-36.6767736070381	-7.40889907725198	-37.4481901801559	-35.9569933100252	-37.9336167735106	-37.4095916007485	-40.1177467318254	-39.5463475525537	-40.0496478836472	-40.6467903476198	-39.9951360122683	-34.4712659882373	-38.9752637588491	-36.6087831857688	-37.6188188637017	-38.6702200389418	-33.2437089698212	-35.2961420751978	-31.5141657059959	-28.7871962425975	-25.4312970587941	-34.5937536873479	-29.9400349558846	-1.28021822849807	-18.4579475764029	-38.0695756191603	-30.8810880466252	-33.6439733942472	-27.0958875319512	-40.3598409253288	NaN	NaN	NaN	NaN	NaN	NaN	NaN	NaN	NaN	-1.10388079712353	-26.4983551067343	-16.9419182622195	-10.1764676474618	-21.6707519217803	-23.7972619947326	-25.7495359929903	-26.5743704456872
-1.51612978462494	-37.6644458427998	-31.634056767132	-36.6541656055136	-7.52478930290834	-37.6027318048468	-35.9680099602754	-37.8951927678233	-37.2163181930291	-40.2701621053247	-39.5684456013111	-40.0920070730147	-40.7836250617532	-40.0286041125493	-34.5746138584567	-38.9811592076302	-36.7544163061583	-37.7206305600318	-38.7526702702703	-33.2939400043129	-35.3224606454003	-31.723578425293	-28.856401253496	-25.3123603072714	-34.6090138997345	-30.0121270287141	-1.35955792353662	-18.5467963061683	-38.1795359267863	-30.8257734221542	-33.7173112272278	-27.1299841166028	-40.4762135108764	NaN	NaN	NaN	NaN	NaN	NaN	NaN	NaN	NaN	-1.11608883426265	-26.2709959377173	-16.8235403649672	-10.1916998976107	-21.5360884337315	-23.4785548472503	-25.5070642727918	-26.5584409654981
-1.52199673531419	-37.4361883396914	-31.7930247695617	-36.6157444948774	-7.55077680376643	-37.4777701150103	-36.1664092900035	-37.9609761546724	-37.1931472072659	-40.4632632381996	-39.6084083500998	-40.1812619181206	-40.7253590483255	-39.9223079711938	-34.6441747263503	-39.0202869993575	-36.7411619604247	-37.5828960332061	-38.5870507580752	-33.2739660412035	-35.3741450815525	-31.7668757738935	-28.9837724862223	-25.5112829140182	-34.5441093017222	-30.1191263210511	-1.58259144929772	-18.6141709913045	-38.2367722683147	-30.9541566198909	-33.5218080802452	-27.1554939964073	-40.5220412995261	NaN	NaN	NaN	NaN	NaN	NaN	NaN	NaN	NaN	-1.12829687140178	-26.0436367687002	-16.7051624677149	-10.2069321477596	-21.4014249456826	-23.1598476997679	-25.2645925525933	-26.5425114853091
-1.5473445949006	-37.4424487174999	-31.9044638605628	-36.6455609927165	-7.51914842576752	-37.6082256073258	-36.06922025647	-37.9456799977293	-37.357392078244	-40.3968367647926	-39.7565337293563	-40.2192041598511	-40.7889886320206	-39.8688829521081	-34.672565970479	-38.9443446849973	-36.6105294678196	-37.6024121914536	-38.5738401975136	-33.4092379442246	-35.3212915248645	-31.785709650609	-28.9610252170318	-25.7445972373347	-34.5700489236579	-30.0006668201351	-1.43976116762495	-18.8697465287914	-38.1629200410807	-30.8133085592202	-33.6758650362707	-26.6724175824176	-40.5302226100575	NaN	NaN	NaN	NaN	NaN	NaN	NaN	NaN	NaN	-1.13203704705799	-25.9701979919277	-16.7638975644795	-10.2492341806899	-21.2137313178448	-23.1915257200582	-25.1909058475048	-26.4708174345794
-1.71417617028343	-37.5027189558659	-31.7902067997289	-36.7045337087691	-7.38772146887023	-37.5666589248066	-36.1816201558779	-37.9650090933325	-37.483229529191	-40.4128769808214	-39.903816933858	-40.386366172763	-40.7263253594818	-39.8907843899104	-34.8512843126001	-39.2848328580671	-36.7689242116258	-37.6739529211925	-38.780503485818	-33.5117824331303	-35.4099118360791	-31.9654464876739	-28.9757376454651	-25.5126779186435	-34.5383881044771	-30.1052732918162	-1.46036984352773	-18.9865163650546	-38.2943463882142	-30.9853685988349	-33.6435945462426	-27.1467532467532	-40.7586173849684	NaN	NaN	NaN	NaN	NaN	NaN	NaN	NaN	NaN	-1.13577722271421	-25.8967592151551	-16.8226326612441	-10.2915362136202	-21.0260376900069	-23.2232037403484	-25.1172191424163	-26.3991233838497
-1.67734767218785	-37.5467877409851	-31.8663381313018	-36.659596985398	-7.34329595245208	-37.4164208541951	-36.4664782599745	-38.0454373696743	-37.5283682999856	-40.5285479533028	-39.8663135239997	-40.3378307481628	-40.9121808274853	-39.9751536897498	-34.7708626802322	-39.2654790389062	-36.8462972134749	-37.7739125830931	-38.8158707976269	-33.4879312096256	-35.501243150317	-31.9531275969368	-29.0841236061195	-25.6829869150887	-34.642174984264	-30.1318542382589	-1.41291326908821	-18.8793834304049	-38.3309132752613	-31.1033300116108	-33.7152517569582	-27.0663688969259	-40.598269551299	NaN	NaN	NaN	NaN	NaN	NaN	NaN	NaN	NaN	-1.05156627544661	-25.8988521751804	-16.9447270882714	-10.3728381957642	-20.9670739087279	-23.0778879198053	-24.9403763298439	-26.1189312244635
-1.66334550357848	-37.6562327590543	-31.8592246085867	-36.6426374809548	-7.66392155783692	-37.6551407239531	-36.4239660958112	-38.3336241094682	-37.5286459204666	-40.4846390077149	-39.853238917356	-40.311315544059	-40.9345556956498	-40.160106051027	-34.8234972748268	-39.2355852037618	-36.7596972758084	-37.8031261541885	-38.955794324151	-33.50570191003	-35.4936351573696	-31.9012630322198	-28.8043898527807	-25.7732392835307	-34.6772843386777	-30.2275261276128	-1.43412198059077	-18.8313360621265	-38.3617941923185	-31.1154644209316	-33.5380896659327	-27.1109194948698	-40.7476577378823	NaN	NaN	NaN	NaN	NaN	NaN	NaN	NaN	NaN	-0.967355328179017	-25.9009451352056	-17.0668215152987	-10.4541401779083	-20.908110127449	-22.9325720992622	-24.7635335172714	-25.8387390650774
-1.75913015441151	-37.7563121980583	-31.8339074695853	-36.6063761226725	-7.51700388254019	-37.7687673257807	-36.5682593063487	-38.3515842075148	-37.5003067948978	-40.6211135334563	-39.959631494427	-40.3565478168011	-41.1649092550773	-40.2213319507673	-34.8536722280978	-39.3137882806848	-36.7848866749689	-37.9749502619641	-38.8714726278341	-33.5797651761942	-35.2988729832712	-31.8026923762316	-28.7809126466754	-25.6841682959039	-34.6530654271544	-30.2634167426661	-1.47689148243743	-18.8357221491798	-38.4938036631427	-30.9737516047937	-33.6267935823035	-27.1747619047619	-40.6938995778958	NaN	NaN	NaN	NaN	NaN	NaN	NaN	NaN	NaN	-0.983053196320068	-25.8996389687206	-17.0222761999282	-10.4262585303139	-20.8894122724451	-22.8726817844923	-24.7021091181346	-25.787159083103
-1.86258204036339	-37.8660755821761	-31.7637450264404	-36.6922787549407	-7.64790539106837	-37.9201461564714	-36.6841949359365	-38.3607062248942	-37.5555490970514	-40.6713692407528	-39.9894478523736	-40.5219721376923	-41.3289361139457	-40.2982658297125	-34.965030374242	-39.328277646429	-36.8970630657423	-37.9316163078112	-38.9935059710874	-33.7104314707801	-35.3223108560148	-31.7799982849199	-28.7954307956343	-25.634725604478	-34.5689302290192	-30.203628576181	-1.52699325633672	-18.8960702974923	-38.4321224039246	-31.0167361280588	-33.5878515463917	-26.9618648417451	-40.7038493539912	NaN	NaN	NaN	NaN	NaN	NaN	NaN	NaN	NaN	-0.998751064461119	-25.8983328022355	-16.9777308845577	-10.3983768827195	-20.8707144174413	-22.8127914697223	-24.6406847189977	-25.7355791011286
-1.85925691813673	-37.9935213496583	-31.7111622542743	-36.7076280734809	-7.75094260531612	-37.961389217794	-36.5620615558032	-38.1408298071522	-37.4737974478658	-40.4734674235874	-39.9232234596924	-40.6355601648197	-41.2498371064339	-40.349012383268	-34.9617741628723	-39.5304960799278	-37.0578662290869	-37.8680259437763	-38.9319138872915	-33.68703518906	-35.5907477072131	-31.8946169396875	-28.7223257067763	-25.7655517256425	-34.6861556498152	-30.0773166397143	-1.6381247619773	-19.0378234485052	-38.4654632713311	-31.0727609648547	-33.6004676122604	-27.0465935495864	-40.5088886260838	NaN	NaN	NaN	NaN	NaN	NaN	NaN	NaN	NaN	-1.12393997378005	-25.9144747456115	-16.8121155983094	-10.3757841808989	-20.9397536991275	-22.8384617603304	-24.726120265318	-26.0070374678324
-1.81789389067525	-37.8977493327913	-31.5957367785872	-36.6732404873477	-7.75427843552836	-37.9049656734477	-36.4453361087569	-38.3558752849278	-37.4689455711388	-40.4309840471888	-39.9652025327729	-40.6441701476486	-41.3728832352357	-40.5223778616046	-34.9141119510858	-39.7187567651152	-37.0408481750569	-38.0268041602783	-39.0081635087044	-33.5700299071516	-35.1602370904418	-31.8890942248339	-28.7603510021479	-25.6007050405135	-34.6019370772435	-30.0557700746965	-1.62526775453918	-18.9651613856721	-38.4985604878936	-31.0040321069646	-33.5124819379594	-26.8180744918798	-40.4482969620787	NaN	NaN	NaN	NaN	NaN	NaN	NaN	NaN	NaN	-1.24912888309899	-25.9306166889875	-16.6465003120612	-10.3531914790783	-21.0087929808137	-22.8641320509385	-24.8115558116382	-26.2784958345362
-1.78613100407732	-38.0172318962885	-31.5584029624611	-36.6300721071561	-7.74411021360236	-37.9053409109165	-36.1971297227771	-38.3701440606355	-37.3843938838672	-40.5701237530938	-39.9996424668813	-40.5651493049322	-41.3325282740953	-40.4994791059321	-35.0189144176839	-39.3945121056493	-37.1266493712889	-38.0010263538436	-39.0871591591591	-33.6139980067238	-35.365871397045	-31.8631292522247	-28.7069679117986	-25.5369609771143	-34.6900932832762	-30.0756131723596	-1.60045006509206	-18.8269076898965	-38.5573151358159	-31.3685227514552	-33.495698528557	-26.8134238875878	-40.4172744008062	NaN	NaN	NaN	NaN	NaN	NaN	NaN	NaN	NaN	-1.37279194106036	-25.8698654630967	-16.5842729595817	-10.2079321846629	-20.7797045661795	-22.6923817843292	-24.7445944504149	-26.1007369575064
-1.90402026430162	-38.0187821124673	-31.8260350974368	-36.8833594405594	-7.71001988428671	-37.8285104374593	-36.3336603550793	-38.4107711448216	-37.4987175749105	-40.6827379810459	-40.0479254086092	-40.6272780767452	-41.4403386113981	-40.6257642983107	-35.1005867712297	-39.5490801275663	-37.3035955128507	-38.0113445453566	-38.8584857101266	-33.6309815690119	-35.3802360590205	-31.9907891687893	-28.7631740732858	-25.5318931890571	-34.7900578760598	-30.085012176811	-1.75002612307823	-19.145856393749	-38.7691787578712	-31.0151546378899	-33.6218705583077	-27.0891283292978	-40.5970742805722	NaN	NaN	NaN	NaN	NaN	NaN	NaN	NaN	NaN	-1.49645499902172	-25.8091142372059	-16.5220456071022	-10.0626728902474	-20.5506161515454	-22.5206315177199	-24.6776330891916	-25.9229780804766
-1.95861201148061	-37.9168420811403	-31.7293930454497	-36.6174294432211	-7.67526663666454	-37.6915994832396	-36.2583977379721	-38.3368919441461	-37.6747563745043	-40.7609683106891	-40.0541708145579	-40.7171481915849	-41.4278833082659	-40.6133579403338	-35.1801469535691	-39.4374400073908	-37.024289351033	-37.9009469283623	-38.8852629353069	-33.6117226570469	-35.4479953490657	-31.7616965112689	-28.7740697598325	-25.7503211818176	-34.6450262299092	-30.137123015873	-1.71246529582065	-19.0513471382986	-38.8035389031142	-31.0465403254575	-33.6696636347964	-27.0815989515072	-40.5750262709319	NaN	NaN	NaN	NaN	NaN	NaN	NaN	NaN	NaN	-1.53058530811066	-25.7653232079085	-16.4786734120704	-10.1102751356364	NaN	-22.5747449435661	-24.652608341154	-25.8737621505859
-2.03062869730509	-37.942108245332	-31.8797266931502	-36.6072236274572	-7.58056244460678	-37.6225867649281	-36.4808183125599	-38.4026942681379	-37.5460885863124	-40.7397643660257	-40.0787945338445	-40.8003262379531	-41.387581478816	-40.6913377897005	-35.2494302137821	-39.531235163114	-37.2114749231721	-38.2096446379895	-39.0424390047616	-33.6108732040626	-35.5168481175379	-31.8929753067717	-28.8990960451977	-25.8245961806858	-34.5180665313134	-30.2774517815955	-1.86950380037286	-18.9069089249722	-38.8015536787072	-31.130862962542	-33.6838045811291	-27.2567377801782	-40.6365145312846	NaN	NaN	NaN	NaN	NaN	NaN	NaN	NaN	NaN	-1.5647156171996	-25.7215321786112	-16.4353012170385	-10.1578773810253	NaN	-22.6288583694123	-24.6275835931164	-25.8245462206952
-1.97200068679175	-37.9004922784982	-31.8085168058466	-36.6855227423739	-7.76329071845289	-37.7204475317429	-36.0624400030597	-38.3472633637725	-37.3846703751923	-40.8443072365711	-40.0336023852592	-40.7358042785266	-41.2980994839946	-40.5456552319159	-35.1371808929172	-39.4369416079879	-37.2113417994622	-38.2107316090736	-38.957157721758	-33.2473264545565	-35.440022726337	-31.8012730918414	-29.0468446274081	-25.8059541562968	-34.7211176581093	-30.2232766697768	-1.72908694934829	-18.9760977210492	-38.7293460024614	-31.1558937105932	-33.5977235118058	-27.3775316518792	-40.473409879725	NaN	NaN	NaN	NaN	NaN	NaN	NaN	NaN	NaN	-1.51768145045516	-25.5421880141549	-16.4595873950072	-10.1513736094736	NaN	-22.5216559734089	-24.5008964573276	-25.7330752713528
-2.06604306194597	-37.9759660900511	-31.8733823545163	-36.6159995970132	-7.66962683895688	-37.716703674832	-36.1313561949577	-38.0882419883892	-37.2592376436839	-40.4117421945898	-40.1219254439298	-40.8203374450192	-41.2380497738826	-40.5861266126078	-35.1419002456491	-39.6820401280579	-37.1102009197792	-38.2452291167352	-39.2197160534028	-33.691942893333	-35.5078208481375	-31.8246259868566	-28.8926013834705	-25.8279183549625	-34.603039085398	-30.2996364239666	-1.66047252928559	-19.1901159708895	-38.8063374983451	-31.2987559642399	-33.7392574760444	-27.4677055067837	-40.4750245892052	NaN	NaN	NaN	NaN	NaN	NaN	NaN	NaN	NaN	-1.47064728371071	-25.3628438496987	-16.4838735729758	-10.1448698379218	-19.9568499177791	-22.4144535774056	-24.3742093215389	-25.6416043220105
-2.07312377573271	-37.9554932732751	-32.0192069251207	-36.5909268094962	-7.82256117911379	-37.6221578846888	-36.1386622792728	-38.2134088215932	-37.3098102539286	-40.502159183797	-39.853423342816	-40.8588094373626	-41.2967341914064	-40.6670159920238	-35.0843383982755	-39.5450890538878	-37.1555608673551	-38.2129408547032	-39.2322077303851	-33.6627699423627	-35.6229291904615	-31.7166938422408	-28.8708362330228	-25.8740143961675	-34.7328282714061	-30.1582642198018	-1.76931437504653	-19.0062373140255	-38.8497102492667	-31.3664760790265	-33.9219459001843	-27.4082545968883	-40.5478761699995	NaN	NaN	NaN	NaN	NaN	NaN	NaN	NaN	NaN	-1.34254319658349	-25.3291835932884	-16.5120970765188	-10.0860007740572	-19.8947471191693	-22.3095726838937	-24.1862330548255	-25.5399246701469
-2.03274601636841	-38.0197919843363	-32.0702346332706	-36.6783696969697	-7.66956392050886	-37.7807826268311	-35.9423767541184	-38.1063912875405	-37.1717075458888	-40.7033995581007	-40.1045307871215	-40.7476249875163	-41.1176189166795	-40.7079403098445	-35.2316001319696	-39.6195267441313	-37.3195331150087	-38.270839005145	-39.0574007050529	-33.6802020581333	-35.6446404167974	-31.7913543891199	-28.9656974032032	-25.7846444931597	-34.9423389771339	-30.261489423524	-1.68785830760157	-19.1256768910201	-38.7788153246832	-31.4395996745321	-33.9926698998112	-27.7000872922612	-40.5366381017654	NaN	NaN	NaN	NaN	NaN	NaN	NaN	NaN	NaN	-1.21443910945628	-25.2955233368782	-16.5403205800618	-10.0271317101926	-19.8326443205594	-22.2046917903819	-23.998256788112	-25.4382450182833
-2.07896984004233	-38.2102019347208	-32.1898402059906	-36.6982953800298	-7.85461237564511	-37.7635562149671	-36.1875334746984	-38.1589777168818	-37.1986497053656	-40.5701848442145	-40.0012050557194	-40.6775440599115	-41.1787592573119	-40.6514106958316	-35.1520717326581	-39.6909228849025	-37.4438661471096	-38.3764506866417	-39.2830674892737	-33.6846397506067	-35.8738127545507	-31.8555973120956	-29.1954906092533	-26.0694867241025	-35.0671363713717	-30.4133601183089	-1.7299963883508	-19.3466575059221	-38.7453305831885	-31.551906979318	-33.9911977242924	-27.6683630952381	-40.603443324541	NaN	NaN	NaN	NaN	NaN	NaN	NaN	NaN	NaN	-0.977327194291439	-25.1725403671116	-16.3419960631821	-9.95085183624933	-19.762918161749	-22.0298714406204	-23.9385501069838	-25.338309615557
-2.16793777993926	-38.040712089364	-32.0845458526151	-36.6508335505084	-7.83252966895689	-37.8273627136483	-36.2817448035447	-38.4281125264823	-37.3408066951677	-40.7845991999859	-40.2256113365155	-40.8915124699542	-41.2769612110314	-40.7193726674752	-35.313474549299	-39.7078416347382	-37.460179985432	-38.4204410547188	-39.2048507486154	-33.8506196164654	-35.7637492013317	-31.7693039317993	-29.0206370580277	-25.9600708761572	-34.8511913012803	-30.5299627371274	-1.72409936183352	-19.2504300883954	-38.9751288698718	-31.4565421606175	-33.9086453117663	-27.6785593658453	-40.7480605933714	NaN	NaN	NaN	NaN	NaN	NaN	NaN	NaN	NaN	-0.740215279126596	-25.0495573973451	-16.1436715463023	-9.87457196230608	-19.6931920029385	-21.8550510908589	-23.8788434258555	-25.2383742128306
-2.15144350899586	-38.2088591033576	-32.0474782559467	-36.7304911840522	-7.95336084500817	-38.0912799672812	-36.4083169842541	-38.5608201907982	-37.4493509410896	-40.7788051655469	-40.2570699346049	-40.8369655034596	-41.3110767875152	-40.8329304345073	-35.2833723862055	-39.5704551724138	-37.6902755374153	-38.3898596700932	-39.40910059518	-33.8074304710654	-35.7099727393016	-31.924745775113	-29.0159865568533	-26.0358558433969	-34.924750082644	-30.4380380893671	-1.7024318046061	-19.4057347705471	-38.9941840505519	-31.5001528660215	-33.9342616389252	-27.6847619047619	-40.6900383352324	NaN	NaN	NaN	NaN	NaN	NaN	NaN	NaN	NaN	-0.717551443083025	-24.8934924422345	-16.1223510725372	-9.84882231483654	-19.643918301993	-21.7217185387145	-23.7023494724807	-25.1236716039357
-2.20738355044843	-38.2544983232205	-32.1060330512855	-36.9112201474202	-8.01359977784244	-38.1618310732828	-36.4804606517632	-38.5731220629487	-37.4500577778598	-40.7362836894663	-40.255314247496	-41.0086057017358	-41.6504037516368	-40.8967393304507	-35.3730671712595	-39.6481947261663	-37.6645548567871	-38.4739155630768	-39.4300522665961	-33.8771000934176	-35.7721710400306	-31.8194132838011	-28.8842407471463	-26.0029623253124	-34.7711648563537	-30.3539613767154	-1.90586033066591	-19.4346710775173	-39.0677042561528	-31.6168056446814	-33.7177702565207	-27.7642545514187	-40.7391398075097	NaN	NaN	NaN	NaN	NaN	NaN	NaN	NaN	NaN	-0.694887607039454	-24.7374274871239	-16.1010305987721	-9.823072667367	-19.5946446010475	-21.5883859865702	-23.5258555191059	-25.0089689950407
-2.13461520215066	-38.2050354742404	-32.0942330626298	-36.921545719651	-8.14623666861018	-38.1148608693582	-36.6545066242482	-38.7071175308833	-37.4152910116436	-40.8070638343951	-40.3806207637008	-40.8610570591301	-41.5192668217115	-41.0131010672208	-35.3576872990399	-39.8381461389688	-37.5063291661793	-38.4768886976322	-39.3664692411107	-33.8954610408211	-35.7450934360669	-31.8689439237797	-28.8977339576601	-25.8826108191945	-34.7517507418398	-30.4536522795609	-1.64894696818091	-19.3581309309191	-38.9331052936533	-31.5253883122841	-33.9262376425509	-27.6919377652051	-40.7036466905999	NaN	NaN	NaN	NaN	NaN	NaN	NaN	NaN	NaN	-0.761330977747882	-24.6932033197418	-16.1282931182987	-9.71875593252247	-19.6605198790589	-21.6874980768908	-23.554487917065	-25.070848439193
-2.22606462238256	-38.3048321804166	-32.1491632145816	-36.9057440559441	-8.06067053885713	-38.0880714693484	-36.8696828049807	-38.9760849222516	-37.6423340040242	-40.8367317932948	-40.542311031435	-41.0195380323428	-41.8143978843391	-41.0671509192456	-35.4152675792764	-39.9288171763175	-37.5461260936599	-38.5503302884323	-39.2475532052341	-34.0437128846592	-35.8333898439861	-31.5868013937282	-28.9798949233061	-25.9949090733997	-34.7304394751307	-30.4717994168201	-1.7540385617509	-19.3205978070929	-39.047384398984	-31.5696272690132	-33.9133882546688	-27.4501582958765	-40.8182019798066	NaN	NaN	NaN	NaN	NaN	NaN	NaN	NaN	NaN	-0.82777434845631	-24.6489791523596	-16.1555556378252	-9.61443919767794	-19.7263951570702	-21.7866101672115	-23.5831203150242	-25.1327278833454
-2.19682059224594	-38.2925551456872	-32.2346092239713	-36.9111121741102	-8.01675020205024	-38.1531764163232	-36.874406352427	-38.8581989795918	-37.6661521422111	-40.9959349748075	-40.4922774761281	-40.9622358132675	-41.7955711695376	-40.9882297295274	-35.5345027293722	-39.9882138804016	-37.6303185487186	-38.6607503691814	-39.4323203619013	-34.0134122842232	-35.9427784146789	-31.9520332777862	-29.1172900340671	-26.0128764807798	-34.8174598980337	-30.5066995990836	-1.95750872025425	-19.4860553908039	-39.0162854548187	-31.7688757326496	-33.9390014274385	-27.5771037181996	-41.037064590831	NaN	NaN	NaN	NaN	NaN	NaN	NaN	NaN	NaN	-0.789096654965967	-24.617037548011	-16.1840500934896	-9.64240201373426	-19.578106838908	-21.7409781454157	-23.5734448066317	-25.0531111112641
-2.22484655339715	-38.2710691058917	-32.2918348968491	-37.0679154055525	-8.24140225062918	-38.3921114098866	-36.9175621549245	-38.8831192425214	-37.8239102625831	-40.9738229308006	-40.4760135257603	-41.1342820520426	-41.8587164850252	-41.2137217080465	-35.4933072748268	-39.9501737366611	-37.5467460939004	-38.5654454474772	-39.4288912046286	-33.9460762410349	-36.0446602817579	-32.1760417783436	-29.1622706183127	-26.0399654931304	-34.7671072317849	-30.4843707305172	-1.79451318495003	-19.6673321893132	-38.9169820347763	-31.7299725558881	-34.0316034522794	-27.5503110954437	-41.1048993655623	NaN	NaN	NaN	NaN	NaN	NaN	NaN	NaN	NaN	-0.750418961475625	-24.5850959436623	-16.212544549154	-9.67036482979057	-19.4298185207458	-21.69534612362	-23.5637692982392	-24.9734943391829
-2.3584586641277	-38.3709257456531	-32.242969439025	-37.0729977019263	-8.10559526370517	-38.4155689397838	-36.979406491869	-38.8780116400234	-37.8372108353741	-40.6576721579423	-40.4706476362027	-41.1210838845187	-41.9994544502947	-41.1855223283492	-35.4528360198805	-39.9254624343457	-37.6195350454663	-38.6695123367509	-39.4381844333604	-34.0359900932614	-35.9555325446716	-32.0845646006891	-29.099810988926	-26.1913808576768	-34.9993981510119	-30.5607850007187	-1.89512617159335	-19.6136587466902	-38.95281982837	-31.8112251247122	-34.0253425992201	-27.6748787061995	-40.9198856709187	NaN	NaN	NaN	NaN	NaN	NaN	NaN	NaN	NaN	-0.71089399989864	-24.5479662677677	-16.2408057576649	-9.63735430665572	-19.4795136655994	-21.6670294805034	-23.4463033668036	-24.8369299419416
-2.51160278227086	-38.5828810942338	-32.3091126253318	-37.237352238806	-8.32463572700924	-38.6808119856729	-36.9874895378417	-39.045601255887	-37.9172110789739	-41.198464344942	-40.5411662970818	-41.0807853060485	-41.9599149383516	-41.1246329872029	-35.3516991520831	-39.9347909399974	-37.6070093550569	-38.659784019975	-39.5437140572525	-33.9468165395424	-36.0708402544148	-32.1568620826293	-29.1889685575104	-26.3060765714298	-35.0555974041002	-30.6280361372344	-2.04376690208326	-19.6483532559363	-39.040586144148	-31.8807135985828	-33.7628987182665	-27.6863082372173	-40.9881960626758	NaN	NaN	NaN	NaN	NaN	NaN	NaN	NaN	NaN	-0.671369038321654	-24.5108365918731	-16.2690669661758	-9.60434378352086	-19.5292088104531	-21.6387128373869	-23.3288374353681	-24.7003655447003
-2.64243541891446	-38.5606206322318	-32.4324238667494	-37.4077873385667	-8.2726760442182	-38.4638458538509	-36.8387839667405	-39.0857477037671	-38.0417660487286	-40.9450856575564	-40.631500135531	-41.0568065665133	-42.0153862246966	-41.1896283927648	-35.5389144176839	-39.9963162749835	-37.8031468210728	-38.7496058301978	-39.5298687832814	-33.97920520351	-36.1520922714584	-32.245839876411	-29.2354551019627	-26.2390867272263	-35.1151706278436	-30.4871277337443	-1.89762013729977	-19.9252398569789	-38.9241222228339	-31.8765612856083	-34.0954629659001	-27.6600726392252	-41.1140605374435	NaN	NaN	NaN	NaN	NaN	NaN	NaN	NaN	NaN	-0.466888824217659	-24.3797016266214	-16.0845969308972	-9.49673638534113	-19.6327040377275	-21.6334219714302	-23.3519214313759	-24.7910478210008
-2.7158378474612	-38.4222951633872	-32.3372995904404	NaN	-8.29306771520994	-38.4597507788313	-36.9987256484673	-39.066999196529	-37.9801244134989	-40.8790341742171	-40.6623069553176	-41.2536039952114	-42.2313355007478	-41.1060863181972	-35.4178903456929	-40.0738522167488	-37.8123494191213	-38.9770478658643	-39.7111372427473	-34.0891793542615	-36.174604910508	-32.1978284207552	-29.3064680925132	-26.3428738160498	-35.1960294704461	-30.689845959596	-1.9717159195973	-19.7508994024279	-39.1571333904998	-31.7244674239521	-34.2396018614872	-27.7786067642605	-41.1491745498375	NaN	NaN	NaN	NaN	NaN	NaN	NaN	NaN	NaN	-0.262408610113664	-24.2485666613698	-15.9001268956185	-9.38912898716139	-19.7361992650018	-21.6281311054734	-23.3750054273838	-24.8817300973013
-2.59436613022609	-38.4520357179175	-32.4371663015969	-37.6389907114624	-8.42861075174859	-38.468551944768	-37.2088554536053	-39.0517851772288	-37.94713983582	-40.9331644432704	-40.6782384901496	-41.1733718058398	-42.0835786883346	-41.2480197750276	-35.5091475403135	-40.1138565051433	-38.0549418288112	-39.1951222373132	-39.9583557925671	-34.2801742037759	-36.2438639087711	-32.3668555579682	-29.2096040214527	-26.2332045740438	-35.3263975338035	-30.7172694444444	-2.07431064808551	-19.8028514530793	-39.2213614459468	-31.7284517455381	-34.0815497161542	-27.6958228905597	-41.0987123002227	NaN	NaN	NaN	NaN	NaN	NaN	NaN	NaN	NaN	-0.16168419691219	-24.2627750179636	-15.8719776118159	-9.38018097563236	-19.7215259602016	-21.5806991605604	-23.4160173133528	-24.7867596241571
-2.69797427652734	-38.6436641596484	-32.5614218760394	-37.4787822429355	-8.548046796012	-38.5776844630359	-37.2052820683887	-39.2020875417191	-38.1425464339824	-40.8860342594719	-40.6597844598381	-41.2747733084299	-42.1129499672105	-41.4154816774367	-35.8190694243595	-40.256594410725	-38.0359187871353	-39.2434842354259	-40.0976112916871	-34.4320339308467	-36.299988893399	-32.7370120762208	-29.4111760459677	-26.2457062174617	-35.3413734928554	-30.7874744086663	-1.97079379341327	-19.7375639894087	-39.2302912153601	-31.9180552553977	-34.39319963198	-27.8677249956815	-41.2124674791304	NaN	NaN	NaN	NaN	NaN	NaN	NaN	NaN	NaN	-0.0609597837107162	-24.2769833745574	-15.8438283280133	-9.37123296410332	-19.7068526554014	-21.5332672156475	-23.4570291993217	-24.6917891510128
-2.67778709455875	-38.7186593073563	-32.4517101260061	-37.5578167317345	-8.45530815429704	-38.6376670781539	-37.260773199778	-39.2628340494092	-38.1933714728563	-41.1570498948382	-40.7670648375289	-41.3993407371489	-42.1597736235254	-41.4179198035684	-35.7310303276977	-40.3479480345037	-38.0751680146818	-39.4111728358606	-40.2466523796021	-34.5593514232633	-36.4845553398255	-32.7094651105424	-29.4559563480277	-26.301666046641	-35.2409525017392	-30.8097444444445	-1.99822590183324	-19.8139029257947	-39.298887363425	-32.094130286777	-34.2852695472142	-27.9580686352753	-41.2967873105208	NaN	NaN	NaN	NaN	NaN	NaN	NaN	NaN	NaN	-0.128493828613181	-24.3086284500453	-15.8156234012754	-9.34370175033282	-19.4447344034734	-21.5462684321112	-23.4379481887319	-24.5484731934291
-2.49692460084799	-38.6542082598423	-32.6834763111005	-37.708221846462	-8.51129509573758	-38.7717362180721	-37.5757049237066	-39.4546967362821	-38.1495247723968	-41.1256	-40.851062277912	-41.3513501639957	-42.0685864367132	-41.3007440794099	-35.8543132305055	-40.2936901698405	-38.2030496843733	-39.3649465987178	-40.3291059723737	-34.3066318429724	-36.4794809659113	-32.7572949759919	-29.5588085742772	-26.3143732054539	-34.951298253152	-30.9857195420462	-2.01892448512585	-19.8080917642113	-39.4150361155485	-32.0484692397495	-34.3281136215801	-28.0491428571429	-41.227137143736	NaN	NaN	NaN	NaN	NaN	NaN	NaN	NaN	NaN	-0.196027873515645	-24.3402735255332	-15.7874184745376	-9.31617053656233	-19.1826161515454	-21.5592696485749	-23.4188671781421	-24.4051572358453
-2.53718669464548	-38.8022632654606	-32.7667579322258	-37.6551390083826	-8.61592912626329	-38.798445500161	-37.491937882645	-39.4221334804192	-38.0233407545867	-41.3344327907291	-40.8151141237261	-41.4020509747982	-41.9760798544011	-41.335825102329	-35.9207570023472	-40.3801329403919	-38.2453977259617	-39.3007617977528	-40.3083979770998	-34.4243416231544	-36.4697065649511	-32.5831097134672	-29.6587047996778	-26.5180279554895	-35.3864940683285	-31.0023892609849	-2.10106906867417	-19.8549005569816	-39.4871330301437	-32.2062830601121	-34.3674166963801	-27.9687880350696	-41.304483723816	NaN	NaN	NaN	NaN	NaN	NaN	NaN	NaN	NaN	-0.244897444118134	-24.3546192555527	-15.79602218019	-9.34026819006164	-19.3226986551015	-21.5629186417757	-23.3424256910276	-24.495206017637
-2.62744513192286	-38.6052268118152	-32.9151220444841	-37.9667180973825	-8.51810174387149	-39.1224229981369	-37.4432699036229	-39.4748430682618	-38.1861001092331	-41.3135105150006	-40.8772324110138	-41.4297072269718	-41.926404502871	-41.5417707137641	-35.9627697748268	-40.4302278964324	-38.2394215421174	-39.4068811565691	-40.5233403637282	-34.370077043744	-36.4419626878658	-32.7994912333004	-29.6612691194709	-26.6173874124204	-35.4453203620929	-31.1164579346856	-1.94463728721415	-19.8604305143992	-39.4417913416011	-32.1207079399571	-34.4800732743733	-28.1482616179002	-41.4896514499865	NaN	NaN	NaN	NaN	NaN	NaN	NaN	NaN	NaN	-0.293767014720622	-24.3689649855722	-15.8046258858424	-9.36436584356094	-19.4627811586577	-21.5665676349765	-23.2659842039131	-24.5852547994287
-2.72286281547327	-38.8278202436936	-32.8613262367676	-37.7640347888332	-8.66060661745112	-38.958867124079	-37.5586130088816	-39.3411764218378	-38.100606578245	-41.3970578246492	-40.8487413463729	-41.4667010680994	-42.2072133402555	-41.6094548495468	-36.136467970014	-40.6852227710901	-38.2058414206637	-39.4396478192582	-40.5534073817876	-34.6195745359214	-36.6820217285654	-32.7700079719163	-29.698021399991	-26.6525448590526	-35.4231273652164	-31.1341223112755	-2.10541691306918	-19.8055753973422	-39.5396811351	-32.2123926774476	-34.5078750882821	-28.2485947114585	-41.7198033500747	NaN	NaN	NaN	NaN	NaN	NaN	NaN	NaN	NaN	-0.271568383420653	-24.1740443380598	-15.6779356708739	-9.42824549968021	-19.3490350069774	-21.5070613973283	-23.248593918076	-24.613213182782
-2.78250077028213	-38.7682098635826	-32.9215084487775	-37.8240459388218	-8.66125371642722	-39.2353790575035	-37.4466150195172	-39.4811794693157	-38.1839150029327	-41.4777281007105	-40.9364089875942	-41.5417691942609	-42.2895103674678	-41.6225497077113	-36.2283131767174	-40.6655701560984	-38.2506451552945	-39.5670578607449	-40.6198406572585	-34.7777302451261	-36.7036153521212	-32.7802711770806	-29.7420957924292	-26.6910572740005	-35.4950679331231	-31.2244259642552	-2.2901831927886	-19.8143107236576	-39.8462576646985	-32.1208394153529	-34.5352362452523	-28.135041322314	-41.7254602641232	NaN	NaN	NaN	NaN	NaN	NaN	NaN	NaN	NaN	-0.249369752120683	-23.9791236905475	-15.5512454559054	-9.49212515579947	-19.235288855297	-21.4475551596801	-23.2312036322389	-24.6411715661353
-2.88497745928055	-39.0513696767107	-32.9678943354842	-37.9310313003452	-8.61078057872971	-39.2322347909384	-37.3998903615301	-39.5289706743825	-38.3986124502597	-41.3380165884559	-41.0675886274673	-41.6042274786223	-42.0548320391028	-41.7222926885626	-36.2533180612242	-40.6644129310345	-38.4620743599281	-39.5676894573273	-40.5837071634741	-34.7950436688799	-36.6769158859176	-32.7718853098121	-29.7627229118818	-26.7253764118707	-35.4490322952378	-31.273745938405	-2.26220768136558	-19.8776238580618	-39.6354708447512	-32.2102773604826	-34.522335089925	-28.2586672032193	-42.0074933543207	NaN	NaN	NaN	NaN	NaN	NaN	NaN	NaN	NaN	-0.217416738314594	-24.0662512872594	-15.8121371884644	-9.50518605296985	-19.3322291604817	-21.3416005476092	-23.1735910320731	-24.6358918589187
-3.04525199482973	-39.0130036816709	-32.9394257277715	-38.0904394405594	-8.6628603990048	-39.3682961684618	-37.5509738493308	-39.477917264203	-38.3573762575453	-41.6957446028785	-41.1392787011759	-41.5690913697267	-42.2392697610869	-41.8734258722272	-36.313231174675	-40.7228684699566	-38.4720274892108	-39.4964342809743	-40.6967554773708	-34.760402830852	-36.5377103965712	-32.7552774320669	-29.6631719128329	-26.7641677211047	-35.3631067718455	-31.1917079977739	-2.20867820558106	-19.7386201899892	-39.774896538293	-32.2237494071525	-34.4150209342475	-28.2604863221885	-41.8366651237796	-10.7540513374972	NaN	NaN	NaN	NaN	NaN	NaN	NaN	NaN	-0.185463724508504	-24.1533788839713	-16.0730289210234	-9.51824695014022	-19.4291694656664	-21.2356459355383	-23.1159784319074	-24.630612151702
-3.25088816001623	-38.9803969198856	-32.9962539745453	-38.1294526996924	-8.94741741193797	-39.5438667060265	-37.4759769550224	-39.6193599318981	-38.5305643763571	-41.6581100817028	-41.3952798210304	-41.7063890325026	-42.2754691287213	-42.0132259409187	-36.4006721508598	-40.9764173427992	-38.4160560632214	-39.5885644931706	-40.6277583248778	-34.8338410436264	-36.5585186737359	-32.7599815322963	-29.6916615543067	-26.801740041014	-35.3818002740357	-31.2309853535354	-2.32166957782684	-19.8205387466902	-39.9035455401448	-32.249986309377	-34.5197637031375	-28.3496252402306	-41.783631789286	-10.6508588602746	NaN	NaN	NaN	NaN	NaN	NaN	NaN	NaN	-0.0927318622542521	-24.0932880133293	-16.097347532612	-9.36411225227125	-19.4498483367096	-21.2608416249414	-23.1812504656988	-24.6414263473858
-3.27538916477732	-38.9549114868045	-33.0212758906379	-38.0487582309582	-8.73356234162325	-39.2292719049744	-37.5820025956073	-39.7569180563198	-38.5703598641027	-42.1100639142266	-41.4944572159217	-41.7561941499337	-42.3677140266805	-42.0408597832404	-36.5196548796172	-41.1142787761049	-38.6459410376916	-39.6489313629702	-40.730048048048	-34.7891653767517	-36.6577642746116	-32.7262092240708	-29.9564469715055	-26.8063716298237	-35.2422686701266	-31.3017483086131	-2.28751811655837	-19.7925948703525	-40.0851669479362	-32.2276249111252	-34.5881495635511	-28.325201693782	-42.0988378495008	-10.6658595315207	NaN	NaN	NaN	NaN	NaN	NaN	NaN	NaN	-0	-24.0331971426872	-16.1216661442006	-9.2099775544023	-19.4705272077529	-21.2860373143446	-23.2465224994903	-24.6522405430695
-3.45465859655759	-39.0413448875842	-33.0414628065258	-38.058758113187	-8.7002420572344	-39.3241528330641	-37.4713510387978	-39.8951592590847	-38.6777314083705	-41.9135334898365	-41.4498712229887	-41.7243892592237	-42.3629930905747	-42.0037409167515	-36.4789197148907	-41.045552323094	-38.6803740994455	-39.6632541054451	-40.5760649916779	-34.7897942652165	-36.5966312854381	-32.7959269167408	-29.8174308652988	-26.9133245426428	-35.197207472609	-31.4172315873016	-2.42245977971163	-19.8737589487104	-39.9561697648376	-32.1478862416963	-34.5231002483257	-28.3115760157274	-42.0854716673541	-10.5392518309859	NaN	NaN	NaN	NaN	NaN	NaN	NaN	NaN	-0.15940330911018	-24.1001248467604	-16.1467200999666	-9.32292081611002	-19.5173162950337	-21.2365827536153	-23.2263266938185	-24.6130551001809
-3.51289389067525	-39.0777824083628	-33.087499957028	NaN	-8.82515436386689	-39.0400940104306	-37.7415810910658	-39.9250451252427	-38.8317557935358	-42.1851584772765	-41.5227702338794	-41.5951204131219	-42.3489576836857	-42.0592764337773	-36.3440243090694	-41.0890189560497	-38.7140065118858	-39.7969117693921	-40.7973178893179	-34.7978396028185	-36.5691842890979	-32.8406305509036	-30.1443097454444	-26.8380880707104	-35.3514404638824	-31.4094045258471	-2.53886124401914	-19.9494795314702	-39.8442676248723	-32.1066890693128	-34.6195002255155	-28.0906025727827	-42.1795277965907	-10.5462253521127	-39.0835448937139	NaN	NaN	NaN	NaN	NaN	NaN	NaN	-0.31880661822036	-24.1670525508336	-16.1717740557326	-9.43586407781775	-19.5641053823146	-21.1871281928861	-23.2061308881468	-24.5738696572923
-3.37425103353238	-38.9805905381879	-33.2335029648737	-36.1588287686997	-8.85670639995591	-39.3919012440822	-37.6707731494176	-40.0565724618962	-38.7341226132304	-42.0572258163109	-41.4378408783263	-41.6110280436733	-42.3505075765329	-42.1711552859904	-36.2909707883403	-40.9501307108179	-38.7880535962829	-39.7725389506526	-40.7905268023368	-34.8809147193548	-36.6842971102002	-32.7957015601176	-30.0056546647274	-26.942754492297	-35.6174111191983	-31.4976842403628	-2.58011652748105	-19.9890565309468	-39.7705894831475	-32.2120912946439	-34.8088735312384	-28.4133164396579	-42.1357383904912	-10.6394812649482	-38.9745496748004	NaN	NaN	NaN	NaN	NaN	NaN	NaN	-0.254065019147353	-24.0969119466625	-16.0727470718376	-9.50442234680169	-19.5039715453731	-21.208814715987	-23.1653883458852	-24.5871051705374
-3.48600677550992	-39.1418979046803	-33.1094782874422	-36.1767424860853	-8.69132430466253	-39.364905495924	-37.7931772422209	-40.0125603432558	-38.8789851960928	-42.2433181461116	-41.4556719416363	-41.5784597453936	-42.4617362716911	-42.0466741152356	-36.302183302224	-40.981473632633	-38.7449050720723	-39.7855934767391	-40.8147376317623	-34.7184517917074	-36.7153123270978	-32.8684576437282	-29.9912226091306	-26.897027358024	-35.3924248991431	-31.4254993366984	-2.51607188703466	-19.9766790808191	-39.879740792875	-32.1576053855544	-34.668049573537	-28.4189316344033	-42.177164060327	-10.7146086331913	-38.8708619274581	NaN	NaN	NaN	NaN	NaN	NaN	NaN	-0.189323420074345	-24.0267713424914	-15.9737200879426	-9.57298061578563	-19.4438377084316	-21.2305012390879	-23.1246458036236	-24.6003406837824
-3.48530345535948	-39.139881436763	-33.1472056695716	-36.166820979021	-8.86269979718732	-39.177262928412	-37.8793540268456	-40.0843265306122	-38.8974154732315	-42.1815933195757	-41.4910230205452	-41.5052869093841	-42.0822913963807	-42.1676802660699	-36.3427571082527	-41.0106250944659	-38.6156368546784	-39.7497672142066	-40.6559472614207	-34.8008897914846	-36.6363297074502	-32.8469149428231	-30.0711293761951	-26.9929800112643	-35.4361925887129	-31.4631976210645	-2.60725347493362	-20.0870848087427	-39.9959445547536	-32.2219482558871	-34.6187677491515	-28.4705384552912	-42.1694801038908	-10.9325047029582	-38.8850250339458	NaN	NaN	NaN	NaN	NaN	NaN	NaN	-0.315907689737271	-23.9941206559557	-16.0194149966198	-9.55652692775478	NaN	-21.1270035012461	-23.1445576994391	-24.5600936599729
-3.50552977612236	-39.0979723563697	-33.0297216384385	-36.0914363636364	-8.79304742711905	-39.2786032890291	-37.8244784923313	-40.0795042468527	-39.1147373346567	-42.1385571871103	-41.4784495023999	-41.6540641472183	-42.4509502620132	-42.1015479250636	-36.3298510750564	-40.9874919683016	-38.5890570446206	-39.7718905063974	-40.8381275829932	-34.7550779164385	-36.7326895447678	-32.6904912740329	-30.0830155797135	-27.2594763376159	-35.4267776396282	-31.363465807031	-2.43686124401913	-19.8878079109553	-39.9363054664362	-32.1620130823534	-34.7350901152214	-28.5710903790088	-42.139646709257	-10.8143693465139	-38.9751751543009	NaN	NaN	NaN	NaN	NaN	NaN	NaN	-0.442491959400197	-23.96146996942	-16.065109905297	-9.54007323972393	NaN	-21.0235057634043	-23.1644695952546	-24.5198466361634
-3.45606266220223	-39.2189659190778	-33.2008319942138	-36.2277440559441	-8.98037206393635	-39.3742707520009	-37.8419830501531	-40.235252244898	-39.0969038166004	-42.0528414344208	-41.473343386899	-41.5915488487699	-42.324416355189	-42.2011565324329	-36.4646037824929	-41.0183880792265	-38.6906656411008	-39.9566802188054	-40.8798352875315	-34.9972543275608	-36.7767263872152	-32.8241530420799	-29.9724620451442	-27.1011423748427	-35.3686341499115	-31.4218154706575	-2.38643917010292	-19.9910119459115	-40.0306985783969	-32.1505217524542	-34.6839042786956	-28.5417945690673	-42.121712488846	-11.0449753897048	-39.0427870739873	NaN	NaN	NaN	NaN	NaN	NaN	NaN	-0.514695189737272	-23.9444696064045	-16.0172486027747	-9.47141357511321	NaN	-21.0300454585067	-23.1603616901121	-24.6250794439567
-3.51511748548685	-39.2733778358217	-33.1833330334951	-36.4213738636364	-9.018484168631	-39.3023590655872	-37.9694430098965	-40.2323830090176	-39.0008754847478	-41.9770924172556	-41.5066385195019	-41.725575793229	-42.3785842699743	-42.2892288770509	-36.541427334707	-41.1502536335138	-39.0561557270846	-39.9993567813951	-40.9992638412814	-35.1375252009597	-36.7651105985732	-32.9026979454524	-29.9919241548522	-26.9740217921613	-35.6112805790911	-31.3805411642482	-2.46205706022353	-20.0901916614884	-40.0519708973404	-32.1168970984197	-34.7574694966646	-28.5995772089183	-42.1109849881215	-11.145842450932	-38.9942653811473	NaN	NaN	NaN	NaN	NaN	NaN	NaN	-0.586898420074347	-23.927469243389	-15.9693873002523	-9.40275391050249	-19.1390360410481	-21.0365851536091	-23.1562537849696	-24.7303122517501
-3.61508313000734	-39.4303933629342	-33.1831256016206	-36.5721390663391	-9.1603756222959	-39.369079470593	-38.0657872351549	-40.1766034432731	-39.029931196502	-42.0230022379646	-41.5078230335933	-41.6810340221425	-42.4786607921791	-42.2349645247342	-36.6196907357344	-41.1299931941924	-38.7389889178076	-40.0266461351022	-40.9914045986285	-35.1990364126925	-36.9344729541974	-32.933844751149	-30.0188481755942	-26.8705443952413	-35.587972964062	-31.3672901891253	-2.50135228582404	-20.0759274693599	-40.1369136900713	-32.2258019217232	-34.7533477359261	-28.6272732755371	-42.1473563680193	-11.1655867106358	-39.111049202368	NaN	NaN	NaN	NaN	NaN	NaN	NaN	-0.583932306678341	-24.0471844746459	-15.9550146515258	-9.34563417294098	-19.1428150057237	-20.9737832562945	-23.0584228061795	-24.6556102010784
-3.64890892826924	-39.3320203563697	-33.0538290821273	-37.0279343116528	-9.1796202475138	-39.4229179726943	-37.9509050164003	-40.0096279064018	-39.0819476861167	-42.1981967712458	-41.4690387449448	-41.76861210694	-42.4418071245938	-42.127609877719	-36.8023645749427	-41.247702062703	-38.8736809078781	-40.2395534164013	-41.1178004030588	-35.1325402964484	-37.0061192582292	-33.0235980038977	-30.1413335465302	-26.983252806331	-35.6830737454154	-31.3760587527866	-2.69834451478787	-19.9588046149537	-40.1262295513145	-32.2196401467075	-34.8124315641808	-28.5843394729884	-42.2880984174892	-11.3329411561393	-39.3047433323806	NaN	NaN	NaN	NaN	NaN	NaN	NaN	-0.580966193282336	-24.1668997059028	-15.9406420027993	-9.28851443537947	-19.1465939703993	-20.91098135898	-22.9605918273895	-24.5809081504067
-3.60893825296731	-39.0975105487895	-33.135285873999	-36.5628406189555	-9.29621312852446	-39.4991051510815	-38.0159324225974	-40.1118164308313	-39.2007440387003	-42.2683907569673	-41.4541645308036	-41.914249953091	-42.342777684596	-42.2128444827634	-36.7222364023806	-41.3230268199234	-38.8345539133908	-40.1874299296209	-41.206349035571	-35.1547785247588	-36.9824053182825	-33.0037465992077	-30.173770312542	-27.1750664584777	-35.7158811766224	-31.6758816392356	-2.74487989203779	-20.1354383601634	-40.037834539462	-32.4092158361483	-34.8064097114622	-28.5958919189392	-42.3755304398391	-11.3723591827646	-39.1628828102298	NaN	NaN	NaN	NaN	NaN	NaN	NaN	-0.494555678991869	-24.0525588142992	-15.9703772288829	-9.32628054770082	-19.2571311780271	-20.8730969326643	-22.9610568784476	-24.5792147981354
-3.71239218029896	-39.1099979312435	-33.1766092239713	-36.8396575174825	-9.4571226220439	-39.6623866082104	-38.0410209099625	-40.2968468779645	-39.0338985505389	-42.0489442358758	-41.4365921651648	-41.8277424458155	-42.5226793995263	-42.2392768116883	-36.724200242284	-41.1463501713489	-38.8094724916418	-40.1867245884505	-41.0573255698094	-35.115353818996	-36.8550428935776	-32.9450996393423	-30.1867836813011	-27.1883752517427	-35.6585374610294	-31.5511904013178	-2.68888686487542	-20.0559984277836	-40.1662820857545	-32.3607287257991	-34.8980922554981	-28.4650632911392	-42.4798786894479	-11.6154771766737	-39.145492680164	NaN	NaN	NaN	NaN	NaN	NaN	NaN	-0.408145164701402	-23.9382179226956	-16.0001124549665	-9.36404666002216	-19.3676683856549	-20.8352125063486	-22.9615219295056	-24.5775214458642
-3.76961195234926	-39.1643520697104	-33.1543564593583	-36.7999363636364	-9.3690790971379	-39.5368478881432	-37.9994708088526	-40.2099901834151	-39.057197031476	-42.1263078811838	-41.4524153806567	-41.8035519696251	-42.651617748031	-42.3146633388709	-36.6744491653488	-41.2393072312602	-38.7319668888726	-40.1224886270211	-41.0911620311749	-35.2264158717627	-36.998879466141	-32.985324181932	-30.2679431315909	-27.0229782474707	-35.6685612279129	-31.5789016983304	-2.73259945195123	-20.1671198090459	-39.996350850456	-32.3724521335485	-34.7248861756018	-28.6418903940887	-42.2157418142956	-11.5331348744642	-39.2350952232778	NaN	NaN	NaN	NaN	NaN	NaN	NaN	-0.371495621693015	-23.7943250223888	-16.031195719745	-9.45886094407783	-19.4879544128126	-20.9679567172598	-22.9928204706062	-24.5422140520188
-3.7956752695792	-39.1313374939844	-33.173642863115	-36.8265714987715	-9.37009145227629	-39.4461565063126	-38.0947784454503	-40.1615294722489	-38.9927223483053	-41.907463794887	-41.5200651789709	-41.8700085704381	-42.538310895565	-42.3271613731989	-36.6897456845303	-40.6964028533566	-38.8516080825935	-40.1700213306154	-41.1523291264613	-35.2168969069362	-36.7735629215235	-33.1424545787636	-30.1715222257755	-27.1744677612865	-35.8264510572972	-31.5977723665224	-2.72663783278296	-20.1583708710425	-40.1544569443248	-32.3050955194075	-34.7831463116805	-28.6837937656966	-42.5209558912612	-11.5118907499048	-39.2561401309328	NaN	NaN	NaN	NaN	NaN	NaN	NaN	-0.334846078684627	-23.650432122082	-16.0622789845235	-9.55367522813349	-19.6082404399704	-21.1007009281711	-23.0241190117067	-24.5069066581734
-3.83034643201021	-39.2118516016527	-33.2484872583111	-36.686599154334	-9.34296110456459	-39.6700690494657	-38.1437116478549	-40.2520654271977	-39.000434952005	-42.3185307230083	-41.5816542116839	-41.7836504523047	-42.5283711695376	-42.3619242812481	-36.631520411283	-41.2848339867189	-38.9206207695066	-40.214737502742	-41.1596850612671	-35.2937632608538	-36.8912797356828	-33.019404070002	-30.1496496268466	-27.1385835532702	-35.8078813702415	-31.5351553011653	-2.7384254438241	-20.1686401551409	-40.1921656411263	-32.3513571840897	-34.6294455287917	-28.5770526315789	-42.438916160047	-11.5153051643192	-39.2436539040243	NaN	NaN	NaN	NaN	NaN	NaN	NaN	-0.3194218857172	-23.7325327055775	-15.9927296904186	-9.48182762970854	-19.5424040571003	-21.1917693821675	-23.1926315536094	-24.550682480941
-3.69757474173908	-39.1441151356613	-32.985854668773	-36.6389002269741	-9.24789300214151	-39.590278383485	-38.0100581141917	-40.1658857553071	-38.9718152819355	-42.3190736639384	-41.4818218077852	-41.7897014803883	-42.4903922786611	-42.3016174755092	-36.7845535921072	-41.2285416007593	-38.7829236889806	-40.1271523315998	-41.0884300146792	-34.9768054898186	-36.8354500653532	-32.9706354186245	-30.1822936148451	-27.1944937328662	-35.8119582107194	-31.5227883779082	-2.60393184969953	-20.3351826242412	-40.3483125712319	-32.2514091983417	-34.7689972694344	-28.7109101805379	-42.2285487368587	-11.372180538657	-39.3345526964809	NaN	NaN	NaN	NaN	NaN	NaN	NaN	-0.303997692749772	-23.8146332890729	-15.9231803963138	-9.4099800312836	-19.4765676742303	-21.2828378361639	-23.361144095512	-24.5944583037086
-3.80507993718688	-39.0616319394912	-33.025369247909	-36.978410847233	-9.62218317336635	-39.5457646356352	-38.1339015084826	-40.2870922448979	-38.9507289145501	-42.5220043613654	-41.693602183077	-41.8153233981965	-42.5512307440057	-42.2755792044242	-36.8061275703167	-41.1953086627418	-38.6871603246563	-40.052122307307	-41.0328998998999	-35.1675174741218	-36.7115797356828	-33.0805959142762	-30.2187159228888	-26.9404540186175	-35.7633335899075	-31.4279427665921	-2.62075057208237	-20.2313326553197	-40.2875239154698	-32.3732858355049	-34.7052327129316	-28.5453281853282	-42.2439418688494	-11.5805702561828	-39.3431164265565	NaN	NaN	NaN	NaN	NaN	NaN	NaN	-0.287548956631963	-23.7658092498943	-15.8080689973682	-9.39571800972939	-19.350186973198	-21.2715157188176	-23.2782595156947	-24.6184588589493
-3.84981199412352	-39.0823976000844	-33.0267051249767	-36.7719825274855	-9.68118986666197	-39.6137798545924	-38.3918795370497	-40.2844937004835	-39.1822868604559	-42.4859587815507	-41.6182657322137	-41.8595908538178	-42.5868969927612	-42.2894935132563	-36.8786589160929	-41.2308519630061	-38.80222890742	-40.1530429818973	-40.9354378378378	-35.0724199878182	-37.1336047356828	-33.0274046108864	-30.2034595734328	-26.9100002623603	-35.796862562926	-31.3172626262626	-2.56389223341478	-20.0398881524627	-40.2179308037987	-32.385421350987	-34.7970322675662	-28.4672648959081	-42.25645878459	-11.4738964885202	-39.3564213039646	NaN	NaN	NaN	NaN	NaN	NaN	NaN	-0.271100220514154	-23.7169852107158	-15.6929575984227	-9.38145598817517	-19.2238062721657	-21.2601936014714	-23.1953749358773	-24.6424594141899
-4.05100959315459	-39.2265993833967	-33.1082825425226	-37.037485907313	-9.68018364424511	-39.609133321328	-38.0890652154448	-40.3788569297171	-39.2393711476832	-42.7391274397245	-41.7874755139688	-42.0605259405694	-42.6666170461078	-42.4202174882327	-36.8659451780526	-41.4264204726754	-39.0092353086535	-40.1575336287387	-41.1530198909076	-35.2449031242564	-36.9465921319197	-33.0773258763128	-30.145077238472	-27.1504950386398	-35.7713983659722	-31.4059486817326	-2.62773171867723	-20.0810980144248	-40.3420947648376	-32.5196385094836	-34.80513289597	-28.6851940592435	-42.31669702736	-11.8554570186093	-39.5229809446535	NaN	NaN	NaN	NaN	NaN	NaN	NaN	-0.28718918535519	-23.9236243742256	-15.7342501776943	-9.44002615972992	-19.2514360362115	-21.3071373442173	-23.2605052932905	-24.6637743360584
-4.08399336711504	-39.3034687339767	-33.1367128940432	-36.8557436977458	-9.79134363239362	-39.7099569239525	-38.3896970867825	-40.430783139424	-39.1187340557104	-42.5461085440834	-41.7287293425016	-42.0951365491697	-42.7582695375736	-42.4370483418135	-36.9045511376427	-41.4504779886714	-39.1206560762992	-40.1618803912531	-41.1386383684298	-35.1910226821764	-36.7897370917596	-32.9576175862884	-30.1915545136423	-27.0646728312631	-35.9030971866204	-31.5041191019787	-2.62806939657689	-20.0074676331883	-40.4229781814604	-32.6869481444236	-34.8050205571705	-28.5407401032702	-42.2382316129572	-11.8839202777804	-39.5062786452513	NaN	NaN	NaN	NaN	NaN	NaN	NaN	-0.303278150196227	-24.1302635377355	-15.7755427569658	-9.49859633128468	-19.2790658002573	-21.3540810869633	-23.3256356507037	-24.6850892579269
-4.14863857152631	-39.4016891027812	-33.056066697945	-36.9755229020979	-9.76829761886626	-39.7784341532534	-38.3092371488742	-40.4709632238682	-39.3205474287164	-42.5438382947556	-41.8884390712648	-42.0869162268817	-42.8576521906253	-42.6061515781549	-36.9717717470792	-41.4669376947675	-39.2305824078075	-40.3154000181775	-41.0707221696289	-35.2328817569337	-36.9178832697794	-32.9303942956071	-30.1450600101033	-27.0415277168935	-36.0385397326654	-31.3657789131093	-2.59327033492822	-19.9835274093209	-40.4616713777408	-32.5969613766598	-34.7857578087548	-28.6631278195489	-42.457230185054	-11.9919989803072	-39.6018235932055	NaN	NaN	NaN	NaN	NaN	NaN	NaN	-0.369735174275563	-24.0184177915152	-15.7431826421625	-9.65124090601148	-19.2171614467973	-21.3095889864225	-23.3152315088674	-24.6377907426377
-4.2150269424176	-39.5828069420619	-33.1069593438754	-37.1159986978539	-9.81677127367914	-39.8988681808612	-38.3510421711755	-40.4240319731719	-39.4264269487895	-42.705824642478	-41.9738160676238	-42.1518378327978	-42.9373695425766	-42.6333033844767	-37.1732577257851	-41.5060660542518	-39.1868167448989	-40.3258908107139	-41.1382702702703	-35.3115224218953	-37.0509174602337	-32.9047582479063	-30.1471138416699	-27.1085181066576	-36.1487961963852	-31.315860741562	-2.59447858017136	-20.0816608823965	-40.5859867663832	-32.8037736735435	-34.6705018799272	-28.520479825518	-42.6529782585665	-12.1722118309859	-39.5815875484626	NaN	NaN	NaN	NaN	NaN	NaN	NaN	-0.4361921983549	-23.9065720452949	-15.7108225273591	-9.80388548073827	-19.1552570933374	-21.2650968858818	-23.304827367031	-24.5904922273485
-4.22913977431959	-39.6279707434665	-33.2334668049565	-36.9126259547144	-9.810231494205	-39.9252387405341	-38.4266984160917	-40.5827010922208	-39.4608254631303	-42.711176835444	-42.1121674407283	-42.3297042365198	-42.9782007174979	-42.5323082311978	-37.0542329757614	-41.574927241165	-39.2461100161194	-40.4165006730584	-41.167231635047	-35.4473874056841	-37.021514053026	-33.0138145716299	-30.1303388021634	-27.1145701003554	-36.1359412180302	-31.4494657755025	-2.74998708082908	-20.0670107132174	-40.6466827693219	-32.7546688939725	-34.7897584412699	-28.5441675824176	-42.598963133347	-12.1617726173555	-39.5939942294355	NaN	NaN	NaN	NaN	NaN	NaN	NaN	-0.461740141370102	-23.942961222345	-15.8134633078796	-9.86015643478255	-19.2550101518531	-21.2332836909147	-23.391541760608	-24.5314430274217
-4.22675643729219	-39.6011916800412	-33.3152266526544	-37.2476065764023	-9.96069703808806	-39.8861451854405	-38.2959983683579	-40.5678648581384	-39.5476526319881	-43.0326865671642	-42.2421514806675	-42.3048798451879	-43.0546000951575	-42.6800061031956	-37.2463282425687	-41.6950793164697	-39.3062890441955	-40.3817078934707	-41.1806749623524	-35.470728274748	-37.0567104287521	-33.2052335400227	-30.1720159015821	-27.1348538414679	-36.1882158581188	-31.5619996859655	-2.77533064913246	-19.887669482621	-40.783926683236	-32.7017967730814	-34.8332651637023	-28.5445344486023	-42.8664129717929	-12.3083084646493	-39.5926604580703	NaN	NaN	NaN	NaN	NaN	NaN	NaN	-0.487288084385304	-23.9793503993951	-15.9161040884001	-9.91642738882682	-19.3547632103689	-21.2014704959475	-23.4782561541851	-24.472393827495
-4.28393866679466	-39.7321931120908	-33.2252689662294	-37.1514363636364	-9.94119507768376	-40.0747980121803	-38.4892804974339	-40.6493092421682	-39.5556484468944	-43.0322986361297	-42.2424993320246	-42.3747981334461	-43.1223744482262	-42.7201712127919	-37.5059098025703	-41.8488945682026	-39.4114204802469	-40.5256873207654	-41.2668002509279	-35.5766981963471	-37.2337631381725	-33.2754085031763	-30.2284435532688	-27.124267181736	-36.1709993265027	-31.6399404543509	-2.78115215311005	-19.8504011670724	-40.7827879466558	-32.8707605400072	-34.8096984145496	-28.6008301772459	-42.7553854471792	-12.244245289431	-39.715496150378	NaN	NaN	NaN	NaN	NaN	NaN	NaN	-0.468875908131827	-23.8595445904658	-16.0027305701218	-9.80378509641972	-19.2918768221741	-21.2310200963482	-23.2968665038354	-24.4002558425952
-4.32191953170088	-39.9408605571171	-33.370613869732	-37.3339963636364	-9.84993394358262	-40.2139284469629	-38.4638149273196	-40.7540702410727	-39.5757061876904	-43.3009282124084	-42.2089011320836	-42.5865553477498	-43.350189611509	-42.8852986170606	-37.5010197748268	-41.6748677645812	-39.4825233823069	-40.5067862875487	-41.3542949870571	-35.6409098037911	-37.1896197356828	-33.2482231400215	-30.3062121422617	-27.1526669114889	-36.2314711612107	-31.7505104894112	-2.73156237919037	-20.0694123774073	-40.8425971186533	-32.7120699212665	-34.9241873136086	-28.5312610140113	-42.7875930544098	-12.2016872460057	-39.7247504511178	NaN	NaN	NaN	NaN	NaN	NaN	NaN	-0.450463731878349	-23.7397387815364	-16.0893570518436	-9.69114280401261	-19.2289904339793	-21.2605696967488	-23.1154768534858	-24.3281178576955
-4.22611693688176	-40.1484203981451	-33.2885202580556	-37.436503304934	-9.93831948436175	-40.1907477706344	-38.5680787998022	-40.6620806834362	-39.6781868302325	-43.0429008876707	-42.2655729373017	-42.671645596928	-43.4290856425032	-43.0803501386537	-37.5427093756671	-41.9949374929184	-39.3935832686977	-40.5926235019644	-41.3637229237562	-35.7907263139784	-37.2086542744282	-33.3745071571256	-30.3288293615394	-27.1302547747574	-36.3165600127234	-31.6652742043072	-2.67223553934341	-19.8917888218029	-40.960873551941	-32.913691318737	-35.0269252070442	-28.5159308286785	-42.8911889671382	-12.3467218309859	-39.7883968587165	NaN	NaN	NaN	NaN	NaN	NaN	NaN	-0.456090107768256	-23.7264593059799	-16.008975244498	-9.7907115004655	-19.2843622550265	-21.270263558556	-23.0928825309555	-24.3782329472095
-4.26202572347267	-39.9325901461271	-33.2658660545724	-37.313596579658	-10.169818785979	-40.3098885041782	-38.6118587642577	-40.7764358631402	-39.4329352517426	-43.0411240671642	-42.332787827934	-42.6788179151678	-43.3802274706833	-43.0532407809007	-37.5747355541683	-42.0555955581531	-39.4081737490481	-40.6970287399016	-41.4320509412768	-35.7012107900557	-37.257400982796	-33.3825165704434	-30.3491160415422	-27.2390653639741	-36.2358614137765	-31.7445504444444	-2.67726315789474	-20.0510838348514	-40.9262477571156	-32.7906122268334	-35.0715123127796	-28.6124283492557	-42.7890466624577	-12.178536639096	-39.9320721005661	NaN	NaN	NaN	NaN	NaN	NaN	NaN	-0.461716483658163	-23.7131798304233	-15.9285934371524	-9.89028019691838	-19.3397340760737	-21.2799574203632	-23.0702882084252	-24.4283480367236
-4.34497118536123	-39.9425653276157	-33.3076442811086	-37.3933875831486	-10.1841452728871	-40.3599541333067	-38.6763501560501	-40.7418258349983	-39.5169405540657	-43.0954138398915	-42.1730330146289	-42.5942524304546	-43.3706832771609	-43.0405812064267	-37.4363616363612	-41.946554038417	-39.4609455206875	-40.7501106876914	-41.5250609679447	-35.8799934900778	-37.3713498291408	-33.4726773667433	-30.308820963008	-27.2012500083305	-36.3310397681149	-31.6745833333333	-2.56292434731836	-20.1273646599878	-41.051132774242	-32.9303308676323	-35.0603710334423	-28.7878009800226	-42.7956121819728	-12.2414223102191	-40.054612955802	NaN	NaN	NaN	NaN	NaN	NaN	NaN	-0.383317420220686	-23.9316244774236	-15.9035284677484	-9.92814307886079	-19.3945569714955	-21.2894135930512	-23.1984581502825	-24.5821114057075
-4.39482697617711	-39.910791910036	-33.2552327251703	-37.5109128034269	-10.3330944590781	-40.5844629951069	-38.7659857719662	-40.7125237627078	-39.6083984797675	-43.080662519068	-42.2543076008217	-42.6395147489706	-43.376325446365	-43.0486521669066	-37.4150600145528	-41.8556429477569	-39.4261767668994	-40.7163918372785	-41.5023038837156	-35.7718495847889	-37.4242022708941	-33.3489180850133	-30.3303416273575	-27.1882527342012	-36.4197686255954	-31.7708395221646	-2.71208155523944	-20.0058232537325	-41.0369974146072	-32.9379564729892	-34.8079986541208	-28.8442048787467	-42.9144536248771	-12.1787544396816	-39.9701520127383	NaN	NaN	NaN	NaN	NaN	NaN	NaN	-0.30491835678321	-24.150069124424	-15.8784634983445	-9.9660059608032	-19.4493798669174	-21.2988697657392	-23.3266280921398	-24.7358747746915
-4.30201389067525	-39.8029878545247	-33.2874350601881	-37.3699917408434	-10.1701695426878	-40.5297953062705	-39.0177243822576	-40.6952574445707	-39.5740233163688	-42.9792860413097	-42.2552313272911	-42.6727447574198	-43.2503016277586	-43.0493888268492	-37.4681153686241	-41.9796481351161	-39.501771263037	-40.7313318182867	-41.6134280560954	-35.9170310441389	-37.3978222683073	-33.4028097722398	-30.25360198369	-27.4050357781753	-36.4790495629571	-31.7592881133599	-2.66757406761937	-20.1519238366645	-40.8204041910671	-32.9732611254568	-35.1831286298451	-28.7827556797294	-42.8729039258599	-12.4487693769982	-39.9124247402652	NaN	NaN	NaN	NaN	NaN	NaN	NaN	-0.274744157126845	-24.1357391063408	-15.8765811115198	-10.0076962692663	-19.4415024145177	-21.3626368146129	-23.2005171016191	-24.7552457316813
-4.44390306498717	-39.7930142536029	-33.2374366049237	-37.5933484684937	-10.3197710384251	-40.7476065656024	-38.9035016704392	-40.8247605191589	-39.816683949853	-43.1293432388283	-42.2566094677753	-42.6259380946821	-43.3146158741678	-43.0665902915905	-37.5971603751946	-42.0556637393158	-39.3807506583138	-40.7730149073283	-41.5631647040514	-35.9619869940878	-37.5289180122359	-33.5050158515595	-30.3412631822158	-27.3540930934091	-36.6864962431251	-31.7082039192685	-2.74698693041327	-19.9616367058739	-40.9042318616118	-32.8908806175577	-35.0977615630085	-28.7442297200287	-42.9183919010142	-12.3856044312446	-39.8632288621107	NaN	NaN	NaN	NaN	NaN	NaN	NaN	-0.24456995747048	-24.1214090882576	-15.8746987246951	-10.0493865777293	-19.433624962118	-21.4264038634866	-23.0744061110984	-24.7746166886711
-4.4603020753552	-39.9955375015979	-33.4002851448568	-37.5255332799359	-10.3806326637957	-40.742465648761	-38.7371839127229	-40.8752991434916	-39.7075699354178	-43.2367710742064	-42.346198059447	-42.6685732462208	-43.3685412194544	-43.0560477376874	-37.5160417742886	-42.1069756924816	-39.5397536813802	-40.8163384967819	-41.6723547773125	-35.8809753297125	-37.4706056390146	-33.5248772842806	-30.4961098573967	-27.2477643866455	-36.7308675229978	-31.9508008274232	-2.82096995125562	-20.3165048936835	-40.9069491462809	-32.9019517054799	-35.2563209441432	-29.0910601163542	-43.0190130437686	-12.5215852763641	-40.0264977801042	NaN	NaN	NaN	NaN	NaN	NaN	NaN	-0.184723667189679	-24.2108272494591	-15.9122411473374	-10.0160679399684	-19.6048746551924	-21.6107429825511	-23.2489695946007	-24.7606297938217
-4.41080192503605	-39.9857505978004	-33.3595940724561	-37.6359088045812	-10.5994218874486	-40.7479717722083	-38.8442943834504	-40.9966965337111	-39.9108476185542	-43.3260251498414	-42.3592907383934	-42.7482681945766	-43.4210711695376	-43.1756814891976	-37.658521370971	-42.1920701344243	-39.7239189744341	-40.9924299557728	-41.6943400008566	-35.9529688832923	-37.5225718148907	-33.4789761464366	-30.5292558419416	-27.1818026575841	-36.851960218149	-32.0429989922217	-2.95773788579097	-20.1372809153649	-41.078321116189	-33.0763667978198	-35.141869799942	-29.038008480772	-43.0917749726704	-12.6227402233565	-40.254631496045	NaN	NaN	NaN	NaN	NaN	NaN	NaN	-0.124877376908878	-24.3002454106606	-15.9497835699797	-9.98274930220756	-19.7761243482667	-21.7950821016157	-23.423533078103	-24.7466428989723
-4.4757458102365	-40.1098062146374	-33.5358859823811	-37.5614712068419	-10.5093533860827	-40.8652899381009	-38.9517268116558	-41.0710172379631	-39.9812891657879	-43.3922916378614	-42.4876303598996	-42.6954150206779	-43.4969034579389	-43.1032517313299	-37.6147759673702	-42.0929708829796	-39.8162933735335	-40.9462569849186	-41.7745398015203	-36.1075623687867	-37.6742927540049	-33.6719753067717	-30.4803945703154	-27.5528317095167	-36.8453200037205	-32.1664500714541	-2.9891776136135	-20.3466524405912	-41.2189697648376	-33.1129808404514	-35.4193631187274	-29.1739854097316	-43.1007831910688	-12.6957104904307	-40.3199404162949	NaN	NaN	NaN	NaN	NaN	NaN	NaN	-0.235148398491614	-24.2544513924294	-16.1487731154963	-10.0380953953409	-19.8123097117894	-21.6765099575818	-23.398129184854	-24.7214988928471
-4.57537266826437	-40.1763463136433	-33.4468388045452	-37.6953835389848	-10.6951283432929	-40.9246266449867	-39.0403413410435	-41.1406302354453	-40.0759316444952	-43.5280739089363	-42.5386285107681	-42.7887903976972	-43.6255842653993	-43.1645717224062	-37.7228107357988	-42.0602352340488	-39.7057290960857	-40.8907023408686	-41.6896122616123	-36.0512588096011	-37.6037857296888	-33.587647152083	-30.6107749241359	-27.3454421521674	-36.988854814238	-32.0353456072351	-3.04835335350327	-20.276469451854	-41.1571002599788	-33.2456088628935	-35.3388879560043	-29.0932959943283	-43.2648334322395	-12.7252740622232	-40.3844452556534	NaN	NaN	NaN	NaN	NaN	NaN	NaN	-0.34541942007435	-24.2086573741983	-16.3477626610129	-10.0934414884743	-19.8484950753122	-21.557937813548	-23.372725291605	-24.6963548867219
-4.60590593886803	-40.1598745407064	-33.3787171153509	-37.7524788059297	-10.8019816443551	-41.0665144535851	-39.1142728580145	-41.1056448002718	-40.0733661819785	-43.5971783704429	-42.4268928650023	-42.9425927759525	-43.6907819176936	-43.0934486012523	-37.7434211302485	-42.1768736702661	-39.7644554341543	-40.9967666170299	-41.7272529005432	-36.1056165395424	-37.7638171188604	-33.7580932644432	-30.622186197469	-27.4201309232291	-36.8594552534907	-32.1938885216523	-3.00261811505509	-20.2210532628192	-41.1213331326367	-33.2415230420443	-35.1175391655625	-29.1916843905704	-43.263029395353	-12.968936297991	-40.388665445518	NaN	NaN	NaN	NaN	NaN	NaN	NaN	-0.369695149775763	-24.0641363084496	-16.2682750488571	-10.0158584301784	-19.7826325365057	-21.5276067325359	-23.307893774389	-24.6798346394957
-4.65874294727902	-40.4106340168668	-33.3102737584418	-37.7439556835745	-10.8087832449632	-41.0279002294211	-39.1418035784151	-41.2378076522727	-40.0676464123771	-43.6928040825531	-42.4259196669306	-43.0104246030157	-43.9836594048317	-43.1428158331755	-37.7803155262494	-42.1405539853024	-39.6811627358752	-40.9004208443956	-41.7316126248034	-36.2228294705768	-37.6831948300224	-33.6941330719804	-30.7381020797588	-27.3788876725496	-37.0319807370482	-32.263680519741	-2.94610377533941	-20.043795859329	-41.2561186560731	-33.2381581571454	-35.4545203394657	-29.1041945288754	-43.2039153993008	-12.9186614861583	-40.5426502052217	NaN	NaN	NaN	NaN	NaN	NaN	NaN	-0.393970879477176	-23.9196152427009	-16.1887874367012	-9.93827537188256	-19.7167699976992	-21.4972756515239	-23.243062257173	-24.6633143922695
-4.74290965525749	-40.4006711561777	-33.521876749007	-37.8808231175203	-10.6543003863828	-41.0979004897438	-38.9494444523775	-41.217543120474	-39.936983310442	-43.6742462001917	-42.5250316886997	-42.9359730222566	-43.7846755267189	-43.1770289939465	-37.8199106909759	-42.2812535448605	-39.6608857858824	-40.8580841413476	-41.8133459514004	-36.0453350580609	-37.7715188661176	-33.7419007542791	-30.6334018965559	-27.5149136248028	-36.9663074428707	-32.225009905142	-2.91744508570937	-20.2184554044299	-41.1794868279193	-33.1672349328908	-35.3990525625498	-29.0172592113769	-43.3258115631815	-13.1395712841643	-40.5448326298495	NaN	NaN	NaN	NaN	NaN	NaN	NaN	-0.416913244196368	-24.1036483873188	-16.1121227309335	-9.98928905245564	-19.7855548257744	-21.52811871179	-23.3050593686229	-24.8183646142971
-4.86647068981596	-40.205943683982	-33.2794016612915	-37.4719114230188	-10.6856147674319	-41.165061438016	-38.9871206473443	-41.1947799227799	-40.0939343970802	-43.5927339605291	-42.4194519846533	-43.0086777351855	-43.6936248433261	-43.2678800010103	-37.7912292046513	-42.2875792718166	-39.5887903268725	-40.9478846323985	-41.9042976675305	-36.0953165395424	-37.6475528227541	-33.6899354719405	-30.5836628168592	-27.3976601035018	-36.8431793132683	-32.1295204849994	-2.8757445327088	-20.2822662314209	-41.2474137256646	-33.2088688659344	-35.2742432989691	-29.0110046629928	-43.2887960567352	-13.017294630083	-40.3976288250428	NaN	NaN	NaN	NaN	NaN	NaN	NaN	-0.439855608915559	-24.2876815319368	-16.0354580251657	-10.0403027330287	-19.8543396538495	-21.5589617720561	-23.3670564800728	-24.9734148363248
-4.74818058189039	-40.3651347780816	-33.2613457799798	-37.6098885639399	-10.6760325150138	-41.0956433051086	-39.2283040268456	-41.1973728305727	-40.0058954993603	-43.5331195778621	-42.4933146163255	-43.0795062332977	-43.7584522922674	-43.3112614886765	-37.7857515028887	-42.3668951111911	-39.6845297040376	-41.1062330542072	-41.9294450553705	-36.1262649562941	-37.7497797356828	-33.7272884626937	-30.6631733906263	-27.2270467546917	-36.9019468202711	-32.1527139884184	-2.72075392795268	-20.3198436074221	-41.3610205363657	-33.2017393116954	-35.2856545094559	-28.9217940199336	-43.3249022395789	-12.9365084163518	-40.5444246096738	NaN	NaN	NaN	NaN	NaN	NaN	NaN	-0.426578960405241	-24.3142720619316	-16.013765006184	-10.1702585910149	-19.7801072733268	-21.6416448508978	-23.3166901601093	-24.9561253562074
-4.6440537652834	-40.1820542461335	-33.1687104456118	-37.4187326317247	-10.5232276517787	-41.2559828946548	-39.0473967818974	-41.1102712310731	-40.0030905432596	-43.7821906993956	-42.5347214852513	-42.9553890986796	-43.799181523761	-43.250732429602	-37.736904449274	-42.3728094151924	-39.6219486187832	-41.0429431147513	-42.0088666917414	-36.1862478191632	-37.7493509454837	-33.6348208012869	-30.4871092278719	-27.2459730871773	-36.7021146933129	-31.9809529759853	-2.76022098134727	-20.165523430375	-41.3534329800965	-33.1320319889426	-35.3017110717175	-29.075443768997	-43.2038101878596	-12.8583509060428	-40.2422060417345	NaN	NaN	NaN	NaN	NaN	NaN	NaN	-0.413302311894922	-24.3408625919264	-15.9920719872023	-10.3002144490011	-19.7058748928041	-21.7243279297395	-23.2663238401458	-24.9388358760901
-4.67771730137151	-40.0487532692328	-33.1089625491447	-37.6808686780468	-10.703261799442	-41.2299168781859	-38.9211904095691	-41.1343463616809	-40.1414523272759	-43.6624131494427	-42.5442613377154	-43.005740928077	-43.8697968332544	-43.2362366670097	-37.8139180641656	-42.3614346343312	-39.8034935891814	-41.2112009787157	-41.9854189464413	-36.0210543293795	-37.7448499384909	-33.6286907179202	-30.4556379214006	-27.1783369164989	-36.6966361526838	-32.0359847670251	-2.74598521096129	-20.2103792855757	-41.3661709751251	-33.2413802316669	-35.118098251013	-28.9907066598882	-43.3971632349721	-12.8588866574843	-40.4834242909267	NaN	NaN	NaN	NaN	NaN	NaN	NaN	-0.385096035834915	-24.4852730133547	-16.2032986400896	-10.3346949922749	-19.8599643270956	-21.824210744802	-23.3524003561604	-25.018205401785
-4.5966674755809	-40.28132559802	-33.332480709915	-37.5753969223874	-10.7330624627829	-41.4423888181222	-39.0646521440004	-41.2051783154214	-40.070248773299	-43.7218886132	-42.5053955196172	-43.0904784277823	-43.8358202582375	-43.2279290110506	-37.8290295127871	-42.3944827586207	-39.7096004530265	-41.1072599109604	-41.8526517389741	-35.7950297056865	-37.75069118053	-33.5516451593767	-30.50764281557	-27.2809868878032	-36.9804692404993	-32.0593182976554	-2.65296697925893	-20.0442886879358	-41.3108022255706	-33.2114955182978	-35.0772606009117	-29.0611707475272	-43.1895048259388	-12.7678502504388	-40.5763313152132	NaN	NaN	NaN	NaN	NaN	NaN	NaN	-0.356889759774908	-24.6296834347829	-16.414525292977	-10.3691755355487	-20.0140537613872	-21.9240935598644	-23.438476872175	-25.0975749274799
-4.47537707743159	-40.2476509457903	-33.2463892407639	-37.9133150329123	-10.6119690258735	-41.1634281874508	-39.1320259412033	-40.9517163089374	-40.1234503316194	-43.5020064396403	-42.4913434642535	-43.1416786081498	-43.6979500241632	-43.1694328563413	-37.81938920196	-42.3301556301495	-39.6179925280199	-40.9671473550527	-41.8549749334827	-35.7471438335225	-37.8742414989561	-33.6185258519326	-30.5447300707032	-27.1695886737923	-36.7265080233932	-31.9836020961595	-2.645986721832	-20.0621955994821	-41.2132868762976	-33.1368631769871	-34.9391184943141	-29.0276246830093	-43.1530314949228	-12.9194096455078	-40.3808514292455	NaN	NaN	NaN	NaN	NaN	NaN	NaN	-0.427013997332033	-24.6085723514517	-16.5150208753286	-10.3540902446892	-20.0395876077451	-21.9559365161993	-23.4929532405737	-25.2124739521083
-4.53440178079799	-40.1327587670049	-33.1213136978213	-37.8273219222195	-10.7277445681623	-41.2732855097648	-39.0344999078525	-41.1323698298957	-39.9996662481907	-43.6165327210103	-42.5238296033969	-43.1181753462484	-43.7823836695376	-43.1883104439272	-37.6822922413044	-42.1447859757272	-39.6671106538885	-40.9373086083514	-41.8575926522004	-35.9113910076275	-37.7982152536532	-33.4822347442172	-30.3937300841105	-27.0973038777228	-36.8101979468087	-32.172463312369	-2.75414028673146	-20.1211096274571	-41.2153619590309	-33.0421851939445	-34.9362311744357	-28.9908355795148	-43.1686219281853	-12.6795800431331	-40.346646085189	NaN	NaN	NaN	NaN	NaN	NaN	NaN	-0.497138234889157	-24.5874612681205	-16.6155164576803	-10.3390049538297	-20.0651214541031	-21.9877794725341	-23.5474296089724	-25.3273729767367
-4.40612273080064	-40.3041055424547	-33.2874978572854	-37.7036477683651	-10.4447890105449	-41.42479209041	-39.2085257135926	-41.1123303528769	-39.7952210064037	-43.550210078136	-42.2980005337816	-43.0375199188923	-43.5870030944202	-43.1083140894257	-37.6229035222913	-41.7772562106044	-39.5868880475269	-40.7837860968182	-41.6946672168352	-35.9441750301084	-37.7264755668717	-33.5551530146758	-30.6184377302874	-27.3072955583951	-36.8277026456474	-32.1183858391032	-2.72943235389085	-20.0184209896809	-41.1944988259405	-33.0225546294871	-35.0163735780404	-29.1316027300541	-43.1052192712451	-12.7880276969077	-40.3439581373706	NaN	NaN	NaN	NaN	NaN	NaN	NaN	-0.539611290206692	-24.6059235813654	-16.7213283263671	-10.4063636509297	-20.1019138634828	-22.0320628622365	-23.6249959459057	-25.3234301661729
-4.38832119367192	-40.1217350162162	-33.2161245553264	-38.0096580445133	-10.3028354423156	-41.4948991467614	-39.1738501408353	-41.0004772026973	-39.9338716256584	-43.5581491913147	-42.3664679928236	-43.1158815949178	-43.6151816623834	-42.9666169809133	-37.3697529946711	-41.7242800269492	-39.5165958936939	-40.8098475120385	-41.6834269942339	-35.9998004105101	-37.6439386397924	-33.4766177202588	-30.4201248510502	-27.3813469966682	-36.6470720786007	-32.1525412668236	-2.61560824230387	-20.0870732855691	-41.155717409855	-32.9608756293466	-35.0738000896459	-29.0995256916996	-42.9865099113264	-12.9871684644978	-40.4906786944527	NaN	NaN	NaN	NaN	NaN	NaN	NaN	-0.582084345524227	-24.6243858946103	-16.827140195054	-10.4737223480297	-20.1387062728625	-22.0763462519388	-23.702562282839	-25.319487355609
-4.31631675138731	-40.0621755043235	-33.0546801459571	-37.892779933694	-10.7087595987802	-41.4428550519335	-39.2370957108373	-41.0171235230935	-39.863531043696	-43.5012159789289	-42.1657167918683	-43.1662307807468	-43.6193915733633	-42.9568866790887	-37.4571481839177	-41.7428353373745	-39.4841143395457	-40.7740109092229	-41.5909211323392	-35.8173593370371	-37.6541602897863	-33.2589341738112	-30.2259998916987	-27.1070612993831	-36.6687660047001	-32.0597192378329	-2.73514971173517	-19.9876092824045	-41.1137660030821	-32.8866313940647	-34.9841614467021	-29.1994105894106	-43.009234430077	-13.0550105553595	-40.5306137585855	NaN	NaN	NaN	NaN	NaN	NaN	NaN	-0.527431654478765	-24.7150162633165	-16.7815213783152	-10.4731563775392	-20.0664379170923	-22.0956160883081	-23.6714379359875	-25.2164123405912
-4.17068145259049	-39.8285400402116	-32.9437880857599	-38.1556036209007	-10.7432719194611	-41.5245454591319	-39.0916777884134	-41.1913198015535	-40.0485762575453	-43.6270821715598	-42.151749291005	-43.1087384472696	-43.5394119062657	-42.889953010873	-37.4649188132883	-41.79117917431	-39.5023028467368	-40.7657736621596	-41.6959954841606	-35.7002411970766	-37.4526037609726	-33.3264244137916	-30.1837560532688	-27.0925357781753	-36.6081732290629	-32.0079196312107	-2.66421538554985	-19.9721245987802	-41.0695199919956	-32.8701339934339	-35.0706984527301	-29.0460324530703	-42.907597913913	-12.5696671626812	-40.6243079119952	NaN	NaN	NaN	NaN	NaN	NaN	NaN	-0.472778963433304	-24.8056466320227	-16.7359025615764	-10.4725904070487	-19.9941695613221	-22.1148859246773	-23.6403135891359	-25.1133373255735
-4.19881573987723	-39.9507987533894	-32.9460333964116	-38.0460867520936	-10.9582615419564	-41.3878056310403	-39.0992072101607	-40.9962824332305	-39.8967885605448	-43.2929010310046	-42.2096996636263	-43.0252557342149	-43.3781471007697	-42.8292236965209	-37.2430256958794	-41.8319759230482	-39.5259012585862	-40.5275380236072	-41.538311980385	-35.8137605395424	-37.4689814163551	-33.2966550522648	-30.0275599616246	-27.2425154882463	-36.7451549971589	-32.1533867521367	-2.73337149239145	-20.002215459019	-40.8852197648376	-32.8071206963523	-34.9380888148712	-28.9804474481473	-42.9384472771102	-12.6706151668013	-40.4417209256028	NaN	NaN	NaN	NaN	NaN	NaN	NaN	-0.43187674956316	-24.7586420269513	-16.7728875476854	-10.5169726560795	-19.9911754651294	-22.0816527270649	-23.5477839222787	-25.1304749917096
-4.32113779311427	-39.9305446191434	-32.8381141704684	-37.943366798419	-10.9129477256438	-41.4228629523878	-39.4725379891098	-41.1198263609482	-39.9691641684679	-43.2700820655565	-41.9831468795917	-43.0786780200452	-43.5431201891455	-42.7739881172543	-37.1935163379632	-41.6770882072776	-39.3513036093858	-40.4446289008625	-41.2580564935482	-35.7320932724816	-37.5686686245717	-33.3354442508711	-29.9465610347312	-26.8529539710935	-36.7050105843594	-31.8496354429316	-2.73344622425628	-19.9973651703804	-40.7483832986722	-32.8469631242241	-34.8577926362297	-28.9539039011344	-42.7359307481846	-12.6046799055201	-40.4942182360887	NaN	NaN	NaN	NaN	NaN	NaN	NaN	-0.390974535693015	-24.7116374218799	-16.8098725337945	-10.5613549051103	-19.9881813689367	-22.0484195294524	-23.4552542554216	-25.1476126578458
-4.21867219256204	-40.2694320163388	-32.8484522969733	-37.680520028975	-10.8297936267411	-41.6322164080279	-39.241647716166	-41.1502736981644	-39.8976562575453	-43.491533106783	-42.2915123415768	-42.9854567315298	-43.6954216678765	-42.9089795172532	-37.2857318862257	-41.8271042231693	-39.4167595680332	-40.4924816065685	-41.4979664728019	-35.6189699641999	-37.3984035888938	-33.3829724463598	-30.1336037255645	-27.0069451619852	-36.8012277292875	-31.5533069581656	-2.72915588493908	-19.9544650280424	-41.0171533876664	-33.0539350782589	-34.9079125582804	-29.07011351215	-42.8129934943958	-12.7048760626117	-40.5107319363312	NaN	NaN	NaN	NaN	NaN	NaN	NaN	-0.366695561734612	-24.7603818445805	-16.7780408396109	-10.5905069596138	-20.0445452340204	-22.1462877398232	-23.5739230555795	-25.2688916298305
-4.21717249764042	-40.0669711243368	-32.8473628471597	-37.7658907464628	-10.8656125234053	-41.5966137244099	-39.095160101612	-41.0785910808768	-39.7043115417321	-43.3930344412669	-42.2911378041669	-43.0805885144756	-43.5327785273972	-42.7653181444538	-37.3497749083707	-41.8467855160077	-39.2106810343723	-40.4531972657331	-41.5754647908182	-35.8749714615434	-37.344593763313	-33.337921535071	-30.1862997731506	-26.9344412170944	-36.7030230632683	-31.6860459067328	-2.85643073200242	-19.9161775222004	-40.9314575697157	-33.1440596519842	-34.9694744886079	-28.8970477858394	-42.730614099978	-13.0175081524697	-40.6493822337603	NaN	NaN	NaN	NaN	NaN	NaN	NaN	-0.342416587776208	-24.8091262672811	-16.7462091454273	-10.6196590141173	-20.1009090991041	-22.2441559501939	-23.6925918557374	-25.3901706018152
-4.09282805789053	-40.0448032576573	-32.6739611883293	-37.5730021999353	-10.8799304936784	-41.7059152928974	-38.8083515515981	-41.2208023416538	-39.613017309634	-43.2775353679984	-42.1934122046218	-43.0640829511502	-43.3640865278994	-42.7535888204199	-37.3425609017698	-41.6032130755431	-39.2700491190821	-40.3203567504342	-41.6995605928509	-35.8332943588903	-37.1476906757598	-33.0739062324379	-30.0253924048354	-26.7668033866652	-36.8273636450656	-31.6285305100182	-2.47947086968758	-20.0335264561874	-40.8119421524933	-32.93583751237	-34.8743539246282	-29.0178414169839	-42.691247355607	-12.7106674831598	-40.5749723688161	NaN	NaN	NaN	NaN	NaN	NaN	NaN	-0.356688185743458	-24.8144435605142	-16.720311033877	-10.5186632118476	-20.1630802975084	-22.3313326150261	-23.7597534766289	-25.4742384967811
-3.87538289130379	-39.9206541286636	-32.4178956089478	-37.6373479323826	-10.5479360693684	-41.5904980641967	-38.8599589110918	-41.2506545729403	-39.5577563871349	-43.2630791291477	-41.9638361445311	-43.0326004624167	-43.2863894452217	-42.7466295720682	-37.4936084537449	-41.6408261283334	-39.2322154373622	-40.375225663299	-41.5785028284098	-35.7229641250008	-37.1110458301034	-32.9736387049801	-29.8285736459361	-26.836413553871	-36.7338476149238	-31.3711068155785	-2.59872958257713	NaN	-40.7074070718172	-32.9721043915133	-34.6141371740449	-29.0843733153639	-42.8087077193706	-12.8492130487845	-40.1682407268814	NaN	NaN	NaN	NaN	NaN	NaN	NaN	-0.370959783710707	-24.8197608537473	-16.6944129223267	-10.4176674095779	-20.2252514959127	-22.4185092798582	-23.8269150975203	-25.558306391747
-3.82474528386411	-39.9312253579922	-32.4513288006909	-37.6397643585114	-10.5672449389978	-41.5676606862354	-38.8343540268456	-40.9207473315686	-39.7091861836277	-43.2514655782641	-42.0372464735637	-42.9465415505466	-43.2912042293266	-42.6668413900422	-37.2866900790596	-41.6260567067849	-39.3524117533388	-40.3279598919826	-41.6652429365931	-35.8180858893876	-37.1780637593515	-33.020101596568	-29.9644985344718	-26.7802253773086	-36.715143291983	-31.4394884679236	-2.52712859735545	-20.0561958895474	-40.6979774374719	-32.911500570684	-34.6414932130082	-28.734112755696	-42.9687413743725	-12.8861013273888	-40.0220205107597	NaN	NaN	NaN	NaN	NaN	NaN	NaN	-0.400147924337208	-24.7341984925827	-16.6536924474356	-10.4142882061735	-20.133778255738	-22.4087796058164	-23.8664511522182	-25.3892859213503
-3.58081841897714	-39.9642133658334	-32.5125994200497	-37.5122845168511	-10.5086913186071	-41.7527852992385	-38.938325496361	-40.8987076388657	-39.4386105173297	-43.2008922123255	-41.934815156966	-42.8058965940728	-43.0772774972824	-42.6085669592937	-37.135606210997	-41.5887885860563	-39.2621742445422	-40.0698057001918	-41.4552985020682	-35.7654364738249	-36.8481035014693	-32.809623383257	-29.8157048110327	-26.6989652358144	-36.5469594532735	-31.2355502866296	-2.36850252166041	-19.7402795447843	-40.6629571066098	-32.6297935803493	-34.5868283505155	-28.7927542053728	-42.6621733441466	-12.5868995117839	-40.0891943300609	NaN	NaN	NaN	NaN	NaN	NaN	NaN	-0.429336064963709	-24.6486361314181	-16.6129719725445	-10.410909002769	-20.0423050155633	-22.3990499317746	-23.9059872069161	-25.2202654509535
-3.80809389067525	-39.9070124905228	-32.6163524646595	-37.2252997454953	-10.5584881564948	-41.7808732437205	-38.969144982477	-40.8857789250697	-38.8828973843058	-43.0193398737774	-41.9956210637497	-42.8377904423641	-43.0774743953441	-42.4080160492697	-37.0920606592795	-41.3998622300999	-39.319767356787	-40.017379979571	-41.4717837837838	-35.6862808252566	-36.8776907369189	-32.8249079055909	-29.8246204496637	-26.8268687724881	-36.4953704858983	-31.2496406327853	-2.59805010681685	-19.6179612482615	-40.5173697648376	-32.6427367860495	-34.3907273047269	-28.7421714285714	-42.5389155884091	-12.727656870356	-40.1332216072416	NaN	NaN	NaN	NaN	NaN	NaN	NaN	-0.565623320500683	-24.6925754315229	-16.5552926600885	-10.5170337529725	-19.8953559523365	-22.2975029041383	-23.6883745943035	-25.1433091105218
-3.68015470325716	-39.7557045955256	-32.5784579355257	-37.221825974026	-10.3898762880162	-42.0776291736304	-38.8764995716981	-40.9450836988437	-38.9054194230129	-42.9982005858558	-42.0511465444873	-42.9842213937421	-42.974047467506	-42.4586262411488	-37.3421587673641	-41.4677978201287	-39.5572406304975	-40.1128113733046	-41.4918997393927	-35.5944091321349	-36.814341897845	-32.6928332662382	-29.6386408997307	-26.8504034501509	-36.549631848373	-31.2099358652753	-2.6346409126264	-19.8765441158177	-40.6511865136061	-32.6138563023158	-34.3233716006573	-28.7715608318062	-42.3585111024304	-12.8079203730099	-40.0978521301647	NaN	NaN	NaN	NaN	NaN	NaN	NaN	-0.701910576037658	-24.7365147316277	-16.4976133476324	-10.6231585031761	-19.7484068891097	-22.195955876502	-23.4707619816909	-25.06635277009
-3.58093021303621	-39.929125247162	-32.5401892153469	-37.2333474015276	-10.5196266959206	-41.7021760734714	-38.8897514256896	-40.8780037506895	-38.9918829527783	-42.9629928458778	-41.9730822991306	-42.9004516514204	-43.0598972564941	-42.4891178480054	-37.22924049161	-41.5671581450654	-39.4003443733399	-40.1054390983663	-41.327038969925	-35.321677720764	-36.9022144719641	-32.7381903676945	-31.9103961314903	-26.8512269869665	-36.7102944881698	-31.3414748437185	-2.35924218085609	-19.7533572438	-40.5983796009032	-32.5178409929548	-34.2633773557817	-28.8310407088523	-42.6365609679235	-12.4961480288221	-40.0624442720238	NaN	NaN	NaN	NaN	NaN	NaN	NaN	-0.690574444864511	-24.6610027812458	-16.5084761759856	-10.6343511722649	-19.6683865203275	-22.1969564077072	-23.4787862466572	-24.9785319423409
-3.63463192593973	-39.9948493750032	-32.3832603496935	-37.6248772932684	-10.5887953926614	-41.4934774588904	-38.8721099440054	-41.0130997539933	-39.0565010680556	-42.8200753202204	-41.8555108920405	-42.8856483248827	-42.7265064795107	-42.4576141092017	-36.9191426051739	-41.4670303077161	-39.3275753231083	-39.9463598695257	-41.3999827096887	-35.3973234519848	-36.9177132273693	-33.0182577317564	NaN	-26.5589903909465	-36.5753369487363	-31.249211623468	-2.48407752232567	-19.8956872997449	-40.4887959005639	-32.5964229042825	-34.2126278010649	-28.8349791955617	-42.1588214446803	-12.2556991037132	-40.324940524186	NaN	NaN	NaN	NaN	NaN	NaN	NaN	-0.679238313691364	-24.585490830864	-16.5193390043389	-10.6455438413537	-19.5883661515454	-22.1979569389124	-23.4868105116236	-24.8907111145918
-3.48946847631061	-39.7143032125894	-32.4704060845438	-37.6344818181818	-10.7823815852797	-41.6758057543063	-38.9750840045987	-40.9487922187702	-39.1714272613434	-42.9086627453102	-41.7599653750296	-42.7688237204306	-43.181759901932	-42.4881712198119	-37.0079295875304	-41.4436199792982	-39.2102782464386	-39.9521393986624	-41.3878454711888	-35.2183215211889	-36.9008645906775	-32.8031322799369	-29.7672134344951	-26.6144170490783	-36.4600061580313	-31.1255227706247	-2.26525575702372	-19.8337808653883	-40.1900223964166	-32.6371064009895	-34.0967736494127	-28.8147219193021	-42.4334446328137	-12.8244234438891	-40.6783235932055	NaN	NaN	NaN	NaN	NaN	NaN	NaN	-0.702295856176223	-24.5555073068365	-16.5230139709436	-10.6891298828621	-19.5429733649841	-22.280144937323	-23.543457963829	-24.9695917643021
-3.60131903649508	-39.5859698834176	-32.481478137829	-37.6544653168658	-10.761640342567	-41.4521977327614	-39.0684802536723	-41.0589275158339	-39.3999128429111	-42.7705167069881	-41.7287375380946	-42.689967496192	-42.9830673253551	-42.2992096378354	-36.8236607132222	-41.3206879913481	-39.260976213571	-40.2938538378161	-41.7610666228538	-35.4910422032592	-37.0332924260381	-32.9145949199666	-29.6976203389831	-26.6814844025436	-36.4777553607774	-31.0221139359699	-2.1701409260857	-19.6822099508787	-40.1762893524665	-32.8043853888179	-34.4949354933726	-28.8400503018109	-42.5946691667447	-12.5545814732876	-40.6723960052401	NaN	NaN	NaN	NaN	NaN	NaN	NaN	-0.725353398661082	-24.5255237828091	-16.5266889375483	-10.7327159243704	-19.4975805784228	-22.3623329357337	-23.6001054160343	-25.0484724140124
-3.52605697831309	-39.3868283269115	-32.4511534416584	-37.8707556284423	-10.7447739053292	-41.4578907316298	-38.8272310957191	-41.1984878209348	-39.3649217120907	-43.0392719330178	-41.7571031518486	-42.5109856602346	-42.7978275075658	-42.2618730590211	-36.7657163731429	-41.2113476364071	-39.1044495376381	-40.1520336710461	-41.7362936496539	-35.5958067675554	-37.0747538289471	-32.9035890043477	-29.4727784126374	-26.8182132037648	-36.5076392435819	-31.059115497076	-2.34723020916888	-19.4938800431214	-40.3257909568906	-32.7495930300139	-34.261377415936	-28.8856491608917	-42.4094775801405	-12.1377227206656	-40.5656984038208	NaN	NaN	NaN	NaN	NaN	NaN	NaN	-0.804422986482147	-24.4973062425428	-16.4422411907949	-10.7393708372272	-19.6678878386683	-22.4679518923026	-23.6224369306262	-25.0581875506
-3.75217143432366	-39.4309639582359	-32.7685430097003	-37.8214363636364	-10.9460131758867	-41.5502265596564	-38.6244693404988	-41.2428719851577	-39.3907753036502	-42.9376134982706	-41.9371558468729	-42.6189693301065	-42.7593843680475	-42.1602773177813	-36.9439206894609	-41.2594320486815	-39.2224240010547	-40.1326266076082	-41.6713229018492	-35.5685935993162	-37.1617755776787	-33.0668980386957	-29.5552555862827	-26.606728261893	-36.4568378498537	-31.0222538773779	-2.53342380341096	-19.7177510166288	-40.2311835052956	-32.9315242865055	-34.3321641138088	-28.8736013686912	-42.3964404143202	-12.4553764111386	-40.6604175083497	NaN	NaN	NaN	NaN	NaN	NaN	NaN	-0.883492574303211	-24.4690887022765	-16.3577934440415	-10.746025750084	-19.8381950989138	-22.5735708488715	-23.6447684452181	-25.0679026871876
-3.89054094949878	-39.3343587132654	-32.9116356028682	-37.7963094600831	-10.7047530171265	-41.7384695097648	-38.6528466121842	-41.2654693877551	-39.4318310520658	-42.8605750133793	-41.8966106069445	-42.6186736453134	-42.7630464170624	-42.3860245342349	-37.1629407913103	-41.3219233981625	-39.1365995936292	-40.2579860401771	-41.5671426106958	-35.6000165395424	-36.9946424009931	-33.0545700133906	-29.8442379626328	-26.4704031022243	-36.2668287314411	-31.0191914858646	-2.50895010489828	-19.8369354987202	-40.3936915454418	-32.8246581934343	-34.4388351072722	-28.9022150154046	-42.475226648755	-12.2768735138911	-40.7304486872029	NaN	NaN	NaN	NaN	NaN	NaN	NaN	-0.930407997188785	-24.500633748167	-16.1715577286386	-10.7193759293221	-19.8599472918962	-22.4873301125403	-23.5436448945817	-25.0043718746878
-3.42862502275073	-39.3420067121979	-32.7866839296148	-37.7298198818614	-10.7873907762372	-41.6626444186664	-38.9085969845921	-41.1502363854633	-39.4623092021517	-43.0236090202812	-41.7890965138311	-42.3684567315298	-42.2860101535244	-42.2217173110489	-37.3533968721422	-41.1489888953828	-39.5439256505266	-40.2755722744422	-41.4887724536764	-35.6262413183034	-36.9711189233886	-33.0938414358778	-29.5611351371893	-26.7762945194341	-36.3118209583406	-31.0277974487363	-2.62465116279069	-19.814650053393	-40.3254910047917	-32.9907386391098	-34.5513135431549	-29.0057576975641	-42.3868927918603	-12.008908036454	-40.4787549155718	NaN	NaN	NaN	NaN	NaN	NaN	NaN	-0.977323420074358	-24.5321787940574	-15.9853220132358	-10.6927261085603	-19.8816994848787	-22.4010893762091	-23.4425213439453	-24.9408410621881
-3.57003017589665	-39.4544191096164	-32.6844171883941	-37.7626038763267	-10.6626319154794	-41.5550245336883	-38.4596905915644	-41.3338719211823	-39.3969124894293	-43.3165636621362	-41.9744006045288	-42.5851721786843	-42.3851730309647	-42.1788100348469	-37.1830095217136	-41.1112033515952	-39.6146290274032	-40.4197449403126	-41.5724269257244	-35.6975420915928	-36.9170140281079	-33.1010640148399	-29.5247128762965	-26.5727158314926	-36.0441863854041	-31.0550665374677	-2.76474078947369	-20.1372585486704	-40.6989697648376	-33.0432581857242	-34.4365757050128	-28.9444454443195	-42.4007960035546	-11.7029718309859	-40.4906548307274	NaN	NaN	NaN	NaN	NaN	NaN	NaN	-0.922100279578486	-24.4907521683225	-15.9123449729421	-10.7372371076553	-19.8001393850323	-22.3579685779147	-23.3522262399325	-24.8311016488473
-3.52249389067524	-39.3034213879137	-32.5249408121039	-37.8613701384708	-10.6788342042321	-41.397339315859	-38.3575767962547	-41.1180318644429	-39.42317235299	-43.1572748024583	-42.0476068198262	-42.3438205261338	-42.4917315790939	-42.1700069197342	-37.354097724265	-41.3887010378306	-39.6187597114223	-40.644256979128	-41.5280720323848	-35.7269113262722	-36.8178757356828	-33.434616559605	-29.5847200795124	-26.6705658434793	-36.2025331379278	-31.1204870711726	-2.83119443025038	-20.0749137629557	-40.6997724036502	-33.1819640113511	-34.7209646064396	-29.1891483516483	-42.3623563680193	-11.4606923586034	-40.4699210369863	NaN	NaN	NaN	NaN	NaN	NaN	NaN	-0.866877139082615	-24.4493255425876	-15.8393679326483	-10.7817481067503	-19.7185792851859	-22.3148477796203	-23.2619311359197	-24.7213622355066
-3.46615634171051	-39.5079473417584	-32.40613025957	-37.8183364201016	-10.6598088833589	-41.3643355861345	-38.4581955409887	-40.8191772529236	-39.6002968256673	-43.1809461091489	-42.1025408284853	-42.409348910725	-42.9016162515048	-42.1966884410175	-37.3905635871192	-41.5388622938086	-39.6880405838966	-40.5825126882007	-41.6878764083777	-35.878343917064	-36.809392050392	-33.2779182625265	-29.290531438514	-26.3549561499193	-36.1613790604238	-31.0602568431479	-2.91755231452125	-20.3130153424349	-40.5010700286899	-33.2853958462859	-34.8473429366756	-29.1971206225681	-42.3114323173864	-11.2193671798231	-40.3934239589491	NaN	NaN	NaN	NaN	NaN	NaN	NaN	-0.868821040630525	-24.3155436108562	-15.9778834563679	-10.8032465796015	-19.6132533475047	-22.3005893785567	-23.0981006380594	-24.6672301651781
-3.50247797747452	-39.5179438028318	-32.6533911644132	-37.6812825174825	-10.5940031475271	-41.3344057647449	-38.1355650692959	-40.5040756595321	-39.4313740621556	-43.2414476291111	-42.1522806484089	-42.6210585735419	-42.9600866974879	-42.1559134435088	-37.1996994532741	-41.4812995030869	-39.7639936105864	-40.5427817147653	-41.7966738179421	-35.9460415126317	-36.6264321877084	-33.3766194776895	-29.4415888184503	-26.3926833818805	-35.9427081229392	-30.9738423982745	-2.55418189826029	-20.1090308163227	-40.5062509662876	-33.3242130930625	-34.9034147560454	-29.2394805194805	-42.2235828740434	-11.3496091105829	-40.2488459538592	NaN	NaN	NaN	NaN	NaN	NaN	NaN	-0.870764942178434	-24.1817616791249	-16.1163989800874	-10.8247450524527	-19.5079274098235	-22.2863309774932	-22.9342701401991	-24.6130980948496
-3.30254747035193	-39.4185244690457	-32.6967658552188	-38.0250927513016	-10.9075985741953	-41.4960814500634	-38.1167467588947	-40.6896525656134	-39.2820975690207	-42.8892761625399	-42.1210046222791	-42.6291374827035	-42.7215791695376	-42.0980482676681	-37.2740262130201	-41.4291998779371	-39.7726800120666	-40.5408070003114	-41.6562325728683	-36.1028227155588	-36.4605950435031	-33.2169785054448	-29.47604424168	-26.3471804978624	-36.1587452773589	-31.2152842448879	-2.47846876397794	-20.0011101752616	-40.5305410447544	-33.1956921600813	-35.0020568335709	-29.294103343465	-42.3536678877597	-11.4326623847318	-40.5302745114828	NaN	NaN	NaN	NaN	NaN	NaN	NaN	-0.715394092316444	-24.1707082088055	-16.0667811365072	-10.7173535477877	-19.4773853664305	-22.255916014892	-23.0252000257994	-24.5466846042481
-3.67432687399828	-39.3130118749254	-32.5940278057823	-37.7043343668744	-10.6166972700567	-41.2244695097649	-38.1714615147683	-40.6225345582342	-38.9942802823131	-42.9519874790183	-42.0650363487882	-42.8134141330208	-42.7729960861116	-42.2701770242611	-37.2920818902114	-41.4724042461301	-39.9178845653677	-40.2589328152246	-41.5855085659041	-35.6562075813139	-36.5540129970219	-33.1237388937282	-29.417311248074	-26.4649221101787	-35.8809287430225	-31.2592431521979	-2.33540037811794	-19.9135956132279	-40.7687728736459	-33.3710158564465	-35.2019577232537	-29.2268910331843	-42.2931946429519	-11.3043386129928	-40.3161666337838	NaN	NaN	NaN	NaN	NaN	NaN	NaN	-0.560023242454454	-24.1596547384861	-16.0171632929269	-10.6099620431227	-19.4468433230376	-22.2255010522908	-23.1161299113999	-24.4802711136467
-3.50578277956413	-39.3181644740786	-32.5831806525427	-37.7046901597318	-10.2338464625412	-41.1159109283842	-38.181430787409	-40.4196663118077	-39.0622086274875	-42.9166326321064	-42.0481839373323	-42.744129860232	-42.6551094281128	-42.2417381053597	-37.3083356532052	-41.4262587695055	-39.7336624839057	-40.2605892401238	-41.596716872212	-35.5383512729834	-36.3798588913556	-33.0689981150397	-29.4633161136309	-26.3715058737066	-35.9652266776686	-31.0458477817866	-2.39700737825872	-19.8566497787187	-40.7840351631729	-33.2251173664211	-35.1724067763365	-29.1111745351595	-42.3409964921144	-11.7122359819293	-40.1005538321828	NaN	NaN	NaN	NaN	NaN	NaN	NaN	-0.764335763206329	-24.2435645288576	-16.1050398608276	NaN	-19.555581609846	-22.2418499984429	-23.0650017757736	-24.4147154092655
-3.51352955871526	-39.1606318158292	-32.5820229195004	-37.86460141218	-10.2005073570768	-40.7859312165482	-38.1604144610647	-40.1900132776002	-38.941711453076	-43.1436124930901	-42.0600522172096	-42.5155362422332	-42.5119370231962	-42.3116048344972	-37.2263803952338	-41.580683773252	-39.6839279972829	-40.5649387643985	-41.6525388073444	-35.401446169172	-36.4850208932391	-33.1950653937282	-29.4581196678421	-26.2197127012522	-35.7862633772188	-30.8245745706274	-1.90795758051845	-19.7378107878566	-40.3830528098203	-33.2135191141118	-34.9141323051445	-28.8207013924703	-42.1813423469877	-11.110897876002	-40.1541343064458	NaN	NaN	NaN	NaN	NaN	NaN	NaN	-0.968648283958205	-24.3274743192292	-16.1929164287283	NaN	-19.6643198966544	-22.258198944595	-23.0138736401474	-24.3491597048844
-3.41390399168534	-39.4131284485761	-32.5355300342844	-37.1762741553267	-9.95520214546299	-40.727821045601	-37.752678017877	-40.2662974568623	-38.8454656430201	-43.1997950008991	-41.7553823018569	-42.6749770191518	-42.4934283123948	-42.1552340910663	-37.2586787731981	-41.4227968905721	-39.6305068369851	-40.4526087776186	-41.7495599108622	-35.6178542266874	-36.4612778427677	-32.8956327952034	-29.3461733591173	-26.0803147737911	-35.7254235616997	-30.907680315716	-2.17383828497458	-20.21347330648	-40.1889750586439	-33.216690583623	-34.541506921944	-28.9671971066908	-42.0934127060475	-11.1511960535718	-39.8363279929541	NaN	NaN	NaN	NaN	NaN	NaN	NaN	-0.774843471593582	-24.2007050158053	-16.379152525831	NaN	-19.6435473442132	-22.226645473524	-22.9752695243148	-24.3078423973037
-3.25395003297652	-39.3112158346306	-32.8466871214944	-37.0012657879434	-9.77814080202842	-40.6346979580407	-38.0048422242705	-40.1730035801814	-38.7531380130312	-42.8735301996198	-41.8014806522869	-42.6514441529135	-43.0623838946277	-42.0640787167605	-37.0998440525467	-41.1789543937709	-39.2598902016146	-40.2411877480823	-41.5529530180416	-35.6505945544836	-36.3583260771462	-32.9234174927994	-29.6514082584461	-26.4699243723398	-35.6076598327489	-30.72475902671	-2.09508528687402	-19.5302370402056	-40.1998914238238	-33.1014610606708	-34.711147562926	-28.5225180807217	-41.6531927222399	-11.1820866635218	-39.7415185551577	NaN	NaN	NaN	NaN	NaN	NaN	NaN	-0.581038659228959	-24.0739357123815	-16.5653886229336	-10.6200090424673	-19.622774791772	-22.1950920024531	-22.9366654084822	-24.266525089723
-3.34615258248432	-39.2101883421601	-32.6694217108768	-36.9626355294341	-9.5465268347068	-40.5265975097648	-37.9072836675642	-40.1136036660095	-38.452856046649	-42.8211608795669	-41.4840819448863	-42.9757730833711	-42.8634126138076	-41.887272343626	-37.2392375990303	-41.0207267160812	-39.1609478474412	-39.8949588871499	-40.9991974225881	-34.9650337194451	-36.3842319752943	-32.7379055711393	-29.579418117936	-26.3013680204012	-35.3536096058673	-30.5655354338437	-2.41172459450512	-19.5846727320203	-40.2537418968439	-32.6906705406739	-34.593526120827	-28.4626773888363	-41.6207511303859	-11.5176638754684	-39.4055503866865	NaN	NaN	NaN	NaN	NaN	NaN	NaN	-0.613162377132214	-24.0145153466509	-16.6601860373376	-10.7398492900342	-19.6038530346839	-22.1784719379976	-22.9653165437732	-24.1485245129663
-3.17440868357467	-39.1698298604928	-32.3792931817042	-36.7623	-9.37824429574503	-40.3218507633589	-37.62968379744	-39.7989664930594	-38.0313398939089	-42.8271223648295	-41.8158255387107	-42.9930294755446	-42.5636869268043	-41.7178813498221	-37.1111865565947	-41.0762781062535	-39.0759651307597	-39.6561645964611	-41.0794378378378	-34.9771682983363	-36.476949355936	-32.6201403036041	-29.3527370248289	-25.9553356038854	-35.0459442902269	-30.6181075718576	-2.06154655870445	-19.5559982326143	-40.5187792886472	-32.4228199388493	-34.4520473523753	-28.2492392082041	-41.4214539289949	-11.4519610975333	-39.4231663586228	NaN	NaN	NaN	NaN	NaN	NaN	NaN	-0.645286095035469	-23.9550949809204	-16.7549834517415	-10.8596895376012	-19.5849312775958	-22.161851873542	-22.9939676790642	-24.0305239362096
-3.05955257330997	-39.1887102952145	-31.9634877649103	-36.8429774210042	-9.26073445521351	-40.1729943031533	-37.8964049977194	-40.2438643792178	-38.2740932386774	-42.8162000806777	-41.7218077223735	-42.9142890924789	-42.6233040887923	-41.6193908005395	-36.9360951214826	-41.0441379310345	-39.0384502148772	-40.0158219988173	-41.0716744125963	-34.933563659674	-36.3577136199804	-32.3765985322055	-29.4241435152258	-25.8573244659581	-34.7826143213141	-30.520148989899	-1.81117654896734	-19.2292250188074	-40.5656229088538	-32.3098331770702	-34.0542496946809	-28.3089997646505	-41.5380371312993	-11.2357396077636	-39.2432008419713	NaN	NaN	NaN	NaN	NaN	NaN	NaN	-0.842526979777135	-23.9571095520896	-16.7905179965032	-10.8260348509522	-19.5066116799612	-22.1089999634726	-22.9324518950542	-24.0415995829879
-2.97758444442118	-39.3710670932118	-32.0345552428647	-36.7919958041958	-9.09476472560153	-40.11299005771	-38.0962209099625	-40.1542764080729	-38.2092817693563	-42.8330677988357	-41.8082421705674	-42.6896049588592	-42.3554056066237	-41.4938113129482	-36.8859694699487	-41.0476200738916	-39.01420324907	-39.3455454845391	-40.8606665836343	-34.7122544761356	-36.1851455893414	-31.9785666670401	-29.193620338983	-26.1533421360592	-34.6412687406195	-30.6750745139694	-1.89179064980887	-19.3358715880186	-40.5827704600868	-32.1234061261451	-34.2168700171821	-28.1647556390977	-41.6193788399294	-11.1518597766565	-39.1432455669341	NaN	NaN	NaN	NaN	NaN	NaN	NaN	-1.0397678645188	-23.9591241232587	-16.8260525412649	-10.7923801643032	-19.4282920823267	-22.0561480534031	-22.8709361110441	-24.0526752297661
-2.81041881736147	-39.2074891772733	-32.0310727303671	-36.6470977392977	-9.07592171144591	-40.3647880821376	-37.9083218801931	-40.0477956786559	-38.3382099095529	-43.2588376024869	-41.7279603033382	-42.3787963839785	-42.1222360226388	-41.4652055800521	-37.045188651802	-41.0715847395451	-38.9139754821155	-39.3969192638162	-40.4588676281106	-34.6818709718907	-36.4436101749065	-32.0747071688042	-28.9290887870817	-25.8887705959891	-34.4615282005619	-30.10311002886	NaN	-19.1012003403729	-40.1870214546985	-32.2724254117976	-34.1504218408202	-27.9285497012493	-41.7806945817821	-11.3001194819926	-39.2458705926411	NaN	NaN	NaN	NaN	NaN	NaN	NaN	-1.11874721004573	-24.0540609095556	-16.801654891716	-10.9215248578905	-19.4178522212014	-21.9572337754812	-22.9140954278754	-23.8680388408492
-3.07284247679351	-38.801831100003	-32.1405966911231	-36.7118891938251	-9.08369949299399	-40.0807963795709	-37.8178455998793	-39.9212236335093	-38.5190098782349	-42.9787732619264	-41.682931273419	-41.9796646324947	-41.8085806482106	-41.4432734687292	-36.8264759119846	-40.7052546823035	-38.6889221204394	-39.4532725669836	-40.6796988416988	-34.7436969554869	-36.3273498291408	-32.0116825412692	-28.9641173489498	-26.0137909621218	-34.055615657412	-29.9091270463253	NaN	-19.4338305537791	-40.1647251605211	-31.9536997909466	-34.1296697754839	-27.8414583660028	-41.612853056761	-11.6065382026673	-38.9494958721752	NaN	NaN	NaN	NaN	NaN	NaN	NaN	-1.19772655557266	-24.1489976958525	-16.777257242167	-11.0506695514779	-19.4074123600762	-21.8583194975593	-22.9572547447067	-23.6834024519323
-3.1077732472436	-38.6386053848796	-31.7126160968235	-36.2156781218781	-9.03228538962252	-39.9779949334936	-37.7866650024554	-40.3809480417852	-38.4504830211003	-42.3504186999723	-41.6596400996182	-41.7145032006114	-41.5719738297553	-41.4233531093613	-36.7513301232443	-40.5438543977738	-38.3829266051879	-38.9840563142035	-40.4174509425392	-34.4318908705632	-36.3705999249573	-31.8799382522041	-28.5776491614787	-25.7588736933605	-33.8171437285387	-29.941954775023	NaN	-19.2210569285084	-39.7959127142456	-31.577968389616	-33.4559559015359	-27.9828395160644	-41.4724603680193	-11.6021351616504	-38.9894178158685	NaN	NaN	NaN	NaN	NaN	NaN	NaN	-1.2655914045348	-24.1366625894696	-16.7770406918861	-11.3232776989961	-19.2867603477103	-21.7132746698624	-22.8678545878765	-23.8270851714227
-3.12808307986443	-38.524389699338	-31.6372804830605	-35.977685625302	-8.80769913475393	-39.7056310818173	-37.2933078485017	-39.9884272524521	-38.4727649238303	-42.3421855233228	-41.4784055130499	-41.5509132640683	-41.7222071142381	-41.1760507197676	-36.8580253982201	-40.4902917771883	-38.4475864357344	-39.0856221378515	-40.3607616197512	-34.4727032520887	-36.3824197356828	-31.7219461658462	-28.5319821835819	-25.7424540843477	-33.4905924406815	-29.8837491068239	NaN	-18.9231633276958	-39.6871714455099	-31.2156417797953	-32.9759669135653	-27.9290183559457	-41.5892846191404	-11.1156596922576	-38.6740040762916	NaN	NaN	NaN	NaN	NaN	NaN	NaN	-1.33345625349695	-24.1243274830866	-16.7768241416053	-11.5958858465143	-19.1661083353445	-21.5682298421655	-22.7784544310463	-23.9707678909131
NaN	-38.7428497757245	-31.3045454558553	-35.5552192399654	-8.78703243983148	-39.9679052840746	-37.2030122837264	-39.9700360937763	-38.278308744562	-42.3388770433547	-41.4953360775068	-41.3840734549502	-41.435300233577	-41.2980830011167	-37.052779855472	-40.8262608360624	-38.5862300076925	-38.8833477132458	-39.8338367727333	-34.2761262524318	-36.026717846432	-31.5779635558904	-28.3115508330205	-25.424859689204	-33.2582250203843	-29.4592716596343	NaN	-18.4725014585546	-39.6572715495861	-31.2191355107096	-32.8607680056879	-27.5153983516484	-41.5619780033672	-10.9158256412503	-38.5969842441319	NaN	NaN	NaN	NaN	NaN	NaN	NaN	-1.30468268843822	-23.9283267168934	-16.6703033297806	-11.5118682656052	-19.0333544512371	-21.5174452301355	-22.6592341978831	-23.8726202475554
NaN	-38.4988079230572	-31.1559847092736	-35.7208948473909	-8.48703356796487	-39.9179762362222	-37.5173489248048	-40.1669129967777	-38.1714530069809	-42.0032992586303	-40.9866078580551	-41.2347470541105	-41.3447159063797	-40.9295258103353	-36.9925989178863	-40.465134533526	-38.5116064111912	-38.8253582197146	-39.4476931454014	-34.1358270658581	-35.7037860448311	-31.2270635296506	-28.3159874142895	-25.2121456025484	-33.0019886839619	-29.3575859091441	NaN	-18.5876341189236	-39.4147862002698	-31.1814759631919	-32.7734375738164	-27.4515836877658	-41.2771316489182	-10.6687043150623	-38.4779058493747	NaN	NaN	NaN	NaN	NaN	NaN	NaN	-1.27590912337949	-23.7323259507002	-16.5637825179559	-11.427850684696	-18.9006005671298	-21.4666606181054	-22.5400139647199	-23.7744726041976
NaN	-38.0350942148702	-31.0186974934254	-35.6970152478595	-8.27350214444709	-40.004193303442	-37.6932131971513	-39.9857745195165	-37.6618762575453	-41.9929780148469	-40.8523198719676	-40.9962020437454	-40.8844447513853	-40.8815029323928	-36.8894761427513	-40.4695403566133	-38.6056947342511	-38.8896759825674	-39.3120633737186	-33.9991434526085	-35.5201137649104	-31.0563951265484	-28.0493964936555	-24.9864597238395	-32.8369305979549	-29.1496361291097	NaN	-18.4756608607375	-39.1456222395582	-31.2886446320048	-32.4890905811503	-26.9061588017394	-41.1381771284297	-10.4005947818056	-38.5981791327823	NaN	NaN	NaN	NaN	NaN	NaN	NaN	-1.09070718081783	-23.6995709141854	-16.6200202496898	NaN	-18.7796347445618	-21.4070640549227	-22.3326323709645	-23.401303140579
NaN	-38.1925723563697	-30.8498695537841	-35.6302960617918	-8.56075852191923	-39.8533674689485	-37.7023523184174	-39.6343065970574	-37.5033273661297	-41.9716072832767	-40.9543395006282	-40.8805007566871	-40.5677269769031	-40.3064871866023	-36.1845217909558	-39.9443359508365	-38.5025883519327	-38.9021212036934	-39.3439946518957	-33.9633898878066	-35.0446996929934	-30.5531319892108	-27.8635724516591	-24.8958462652661	-32.5389295831496	-28.5762306040454	NaN	-17.9442307390028	-39.2366059416105	-31.0497229622034	-32.4680189445749	-26.4841795366795	-40.9535762221976	-9.8253010235325	-38.3724768223199	NaN	NaN	NaN	NaN	NaN	NaN	NaN	-0.905505238256167	-23.6668158776707	-16.6762579814237	NaN	-18.6586689219939	-21.3474674917401	-22.1252507772091	-23.0281336769604
NaN	-38.204033861277	-30.784833059422	-35.1090450592885	-8.03025556124547	-39.6252435178154	-37.4051560336291	-39.3124978618364	-37.1080290438282	-41.4892903407491	-40.7892954706365	-40.578426553913	-40.3747920284333	-40.1714169882473	-36.0106430199672	-39.5826892598516	-38.1637235433861	-38.2187321181575	-38.8758735760554	-34.0407715587415	-34.9826586089223	-30.1424932447806	-27.8059747342947	-24.5756337096556	-32.2546720901544	-28.4251892179636	NaN	-17.9073958895474	-39.1470885767188	-30.7458699448024	-32.4089673609037	-26.5828552911767	-40.6803161068659	-10.0291222734638	-38.0604611853431	NaN	NaN	NaN	NaN	NaN	NaN	NaN	-1.04734543788431	-23.5226275592042	-16.6965227941269	NaN	-18.5245091328522	-21.4337979909899	-22.1980652294051	-22.899608535663
NaN	-37.9654165984693	-30.3871295491745	-34.6145107438016	-7.8404209705489	-39.4060243158357	-37.1623800715778	-39.1857513069744	-36.9765897677986	-41.0930147005692	-40.2331411190675	-40.7161141012761	-40.4314961695376	-39.8176906017596	-35.5530792843962	-39.5508478175823	-37.6446823188155	-37.9645672227076	-38.6043356592218	-33.5724653945042	-34.3500070084101	-29.7560563656813	-27.5839476117103	-24.7061207012522	-32.1989198362033	-28.4003474412899	NaN	-18.4170494811535	-39.0226387904228	-30.6130068406559	-32.1266421089047	-26.6742518351214	-40.38309710876	-10.2222305910937	-37.8202704435695	NaN	NaN	NaN	NaN	NaN	NaN	NaN	-1.18918563751245	-23.3784392407377	-16.7167876068301	-9.57226173892338	-18.3903493437105	-21.5201284902397	-22.270879681601	-22.7710833943656
NaN	-37.7340846022795	-30.4322962988012	-34.3513847507331	-7.5856229115633	-39.207391358025	-37.1326443921963	-38.7962579022897	-37.0015809819547	-40.6575089021896	-39.8169559198824	-40.4043719714368	-40.017105823003	-39.5119945094997	-35.3046373696135	-39.246085328908	-37.3215756701842	-37.3951096238398	-38.1747724564039	-33.3110386395973	-34.2067316700322	-29.5012120217475	-27.4490860262863	-25.1195223093433	-31.8878241363352	-28.299012045777	NaN	-18.4051464432881	-38.7135814922544	-30.5403743064687	-32.1023818918308	-26.4109685230024	-40.1227750872311	-10.9114569448213	-37.5415216215955	NaN	NaN	NaN	NaN	NaN	NaN	NaN	-1.17584618492488	-23.3387407256185	-16.6479786662716	-9.52186266342261	-18.5897875803417	-21.4032676470322	-22.2776131060922	-22.8026197641014
NaN	-37.5097127862571	-30.1529867340114	-34.0492410937758	-7.24715944329948	-38.8884695097648	-36.5968405537918	-38.4213288725326	-36.6043762575453	-40.3361954279237	-39.6272193915966	-39.8261434650861	-39.5626440624761	-39.1096773803484	-34.4908985703733	-38.8323484573503	-36.9293689382219	-36.8264708886619	-37.7521833137485	-33.0388806885336	-33.8031283332787	-29.138819874221	-27.1442675196505	-24.754628564942	-31.7187507418398	-28.2269088864576	NaN	-18.0132312840036	-38.2952593575978	-30.1494313860376	-31.6964118761935	-26.3129813664596	-39.7326102429525	-9.27499953879448	-37.3924955888957	NaN	NaN	NaN	NaN	NaN	NaN	NaN	-1.16250673233731	-23.2990422104993	-16.5791697257131	-9.47146358792184	-18.7892258169729	-21.2864068038247	-22.2843465305834	-22.8341561338373
NaN	-37.026492153324	-29.6252900582885	-33.6454992274315	-6.71905371642723	-38.2087981482625	-36.4216754554171	-38.1732649611957	-36.3239801356616	-39.7315730300463	-38.980921001153	-39.3555972459438	-38.9577445662122	-38.412392095838	-34.1746134717708	-38.1651090293004	-36.2663005164101	-36.8058102866715	-36.9011420651421	-32.6944027464389	-33.6005018899056	-28.7389216283323	-26.6378409123389	-24.5293572427369	-30.7981963651819	-28.0779533826893	NaN	-18.1635518308024	-37.8104421574757	-29.9333321586086	-31.3958695890228	NaN	-39.0320556998678	-7.80922183098591	-37.0594214031618	NaN	NaN	NaN	NaN	NaN	NaN	NaN	-1.38811732339684	-23.2021810580553	-16.3752987889873	-9.5689051463634	-18.8763584485652	-21.2421394703901	-22.3896200824677	-22.9174131939023
NaN	-36.842109961766	-29.2317240038455	-33.3687605702325	-6.53076424274302	-37.8583708796279	-36.0545284622828	-37.5816641929499	-35.8173482855173	-39.4514655470714	-38.7828676530596	-39.1272855603587	-38.5706758815795	-38.1165960504988	-33.9153152736285	-37.9356530825496	-36.0869138932595	NaN	-36.4474264164497	-32.4570577061155	-33.1709754433987	-27.9755277095177	-26.2300169796549	-24.2364606705168	-30.3974338019491	-27.7671007797803	NaN	-17.9643347128581	-37.7288089931334	-29.2613169520191	-30.6915675673146	-26.0036262397773	-38.3871816724131	-9.79873012482478	-36.7610349541771	NaN	NaN	NaN	NaN	NaN	NaN	NaN	-1.61372791445636	-23.1053199056114	-16.1714278522615	-9.66634670480496	-18.9634910801576	-21.1978721369554	-22.494893634352	-23.0006702539674
NaN	-36.0198498280066	-28.7647798039432	NaN	-5.68994483761972	-37.3224484571333	-35.8760518998235	-37.1886052762568	-35.5054194639125	-38.8675800736577	-37.9298371611889	-38.1646898087344	-37.7928788618453	-37.5407083528007	-33.7184327349495	-37.3977959151794	-35.8063971644794	-35.0944968626879	-35.7333081269971	-31.5284750761277	-32.8272621013909	-27.8204854085981	-25.6667005722948	-23.9443330402353	-29.810963340265	-27.4410392720306	NaN	-17.916599361415	-36.8693333025479	-28.8811460004107	-30.1253215937587	-25.5732607303011	-37.8581515966475	-8.00036190990361	-36.5832022989008	NaN	NaN	NaN	NaN	NaN	NaN	NaN	-1.8502443605503	-22.9996021805229	-15.906583555865	-9.60477121779197	-18.6612910587738	-20.8767163665155	-22.299549567005	-22.7487779136263
NaN	-35.4325978882846	-28.2795317045914	-32.7570022263451	-5.1095879301127	-36.9771457172783	-36.027439793269	-36.7927767268216	-34.731407026776	-38.2603776908173	-37.0849205160172	-37.4129182972401	-37.0215645470211	-36.9366736521577	-33.2339764734912	-36.8368091216575	-35.6224837770955	-34.7511419726799	-35.1438758066024	-30.8759378784545	-32.0422885696051	-26.9054904280981	-25.1144227929708	-23.5330099430045	-28.9462056543566	-26.4523231089396	NaN	-17.1491802872679	-35.8743574387939	-28.287561723868	-29.2164756340469	-24.6632963293088	-37.034672661949	-7.15108811005568	-36.089606091481	NaN	NaN	NaN	NaN	NaN	NaN	NaN	-2.08676080664423	-22.8938844554344	-15.6417392594686	-9.54319573077899	-18.3590910373901	-20.5555605960756	-22.1042054996579	-22.4968855732852
NaN	-34.5238940058542	-27.4001206559809	NaN	-4.91041735279087	-36.9649692185593	-34.7716841485495	-36.2521449551783	-34.1619326071879	-37.3634330679418	-36.3450824091283	-36.6054956435806	-36.2415092025109	-36.2740906500535	-32.6137094189091	-35.9829328325409	-34.4032251126506	-34.1610563032473	-34.2374151633819	-30.0985337112595	-30.8159763961652	-25.5993196187678	-24.4824793786985	-22.6485823431827	-28.1400051059295	-25.9290967107334	NaN	-16.3202728540922	-35.2442752133792	-27.1169714911705	-28.2957946880379	-24.0847779111645	-36.2855573404666	-7.93411532874376	-35.6990758877139	NaN	NaN	NaN	NaN	NaN	NaN	NaN	-2.36602298604309	-22.7478076559544	-15.3741532770536	-9.31221739323815	-18.2084647652518	-20.4925488128571	-21.9486669819267	-22.3753880295892
NaN	-33.9496892103023	-26.7240255968659	-34.3788545454545	-4.26077650656554	-36.369085170255	-34.6133326604874	-35.4398850488807	-33.9327054189971	-36.7286940497938	-35.8431605315145	-35.3746285680635	-35.4685433143844	-35.6684589618285	-31.6532214669665	-34.7316654353773	-33.7123264784087	-33.3463161936689	-33.4418530923562	-29.4539466289167	-30.290338741894	-24.8159384582628	-23.7462643721675	-22.1459761862689	-27.2975239377161	-25.4723118252531	NaN	-15.7947007388265	-34.5518099681126	-26.6962298115184	-27.8410614013629	-23.3452747252747	-35.8709827416457	-5.30634392400917	-35.2968670294989	NaN	NaN	NaN	NaN	NaN	NaN	NaN	-2.64528516544195	-22.6017308564743	-15.1065672946386	-9.08123905569731	-18.0578384931136	-20.4295370296387	-21.7931284641955	-22.2538904858932
NaN	-33.2882089953536	-26.2426926556911	-34.2602340175953	-3.69777718519619	-36.0128972554296	-34.1054117191533	-34.8061652174889	-33.1088467484443	-35.7329235339888	-34.967048116232	-34.6710045457375	-34.6996225290542	-34.9190026788013	-30.9687742391125	-33.8237762289068	-32.9842900500369	-32.6602231766424	-33.2879065321617	-29.3040179047301	-29.9697378508661	-24.3525783414337	-23.2598385208012	-21.7364096444837	-26.4021025006337	-25.0339395537655	NaN	-15.8049846483296	-33.8561126219805	-26.1590672513239	-27.3493331386756	-23.0526733552339	-34.8261722210884	-3.61406121646078	-34.5969721554598	NaN	NaN	NaN	NaN	NaN	NaN	NaN	-2.8153964715291	-22.0123628032122	-15.0521129301055	-9.10640537586363	-17.7535704957612	-20.1060337375452	-21.2978726869521	-21.9524032392455
NaN	-32.4535076104294	-25.4484187477808	-33.7374363636364	-2.90477614988731	-35.2316898487479	-33.5067870239638	-34.4460064924746	-33.0913825933425	-34.9850166642516	-34.3877219057817	-34.1057194787626	-34.0688008346094	-34.0383881830073	-30.3114204084673	-33.1906417478284	-31.8723971644794	-32.4199303151415	-32.684824892119	-28.6598639436056	-29.5521627144062	-23.4228767002081	-22.5017376479315	-21.1133154760655	-25.6766444958642	-23.9631128921385	NaN	-15.3924641352912	-33.1695090560549	-25.5815963018509	-26.7905385275066	-22.0665230497758	-34.4651639131259	-1.69331017685058	-34.1151355946342	-31.3124925093285	NaN	NaN	NaN	NaN	NaN	NaN	-2.98550777761625	-21.42299474995	-14.9976585655724	-9.13157169602996	-17.4493024984088	-19.7825304454517	-20.8026169097086	-21.6509159925977
NaN	-32.0326265048413	-24.6726752080441	-33.1643812127519	-1.71302405778145	-33.7179952014645	-32.6357677338379	-33.4506459706377	-31.4868910504447	-34.879059624159	-33.6149592532925	-33.3357380161367	-33.1520028398196	-33.0092382341754	-29.2007080036898	-32.1208885031169	-30.6458817056616	-31.2497778256274	-31.6431211649025	-28.0513705794164	-28.9027426986458	-22.2752188694564	-21.7503631961259	-20.7260681015746	-24.587603502576	-23.3438145410045	NaN	-14.8277950847184	-32.6586057014201	-24.6729717253488	-25.968215916653	NaN	-33.4129563680193	NaN	-33.2235959424778	-31.8049288872513	NaN	NaN	NaN	NaN	NaN	NaN	NaN	-21.036884451843	-14.9594292559065	-8.90400881267571	-17.0838806562933	-19.3351699955956	-20.5039863527242	-21.2600775451387
NaN	-31.1008435892464	-23.7653046676164	-32.9716316761364	-1.48162818451233	-33.5576184459351	-31.6768866355413	-32.4412579922142	-30.6766676861167	-33.2060545277984	-32.5275789073312	-32.3906088350897	-32.6647278385567	-31.8680415748799	-28.1644572748268	-31.1428928384938	-30.1897742751735	-30.5333395755306	-30.6951533871534	-27.4121356884785	-28.2700724696086	-24.5264194220671	-20.8920828982248	-20.2694229182983	-23.6885166992866	-22.8533705007825	NaN	-14.0621673181188	-31.4248234233742	-23.8551752372331	-25.1983130977554	-20.8804395604396	-32.5363807582632	-0.995442186717141	-32.595917869835	-30.768342163857	NaN	NaN	NaN	NaN	NaN	NaN	NaN	-20.6507741537359	-14.9211999462407	-8.67644592932146	-16.7184588141777	-18.8878095457395	-20.2053557957397	-20.8692390976797
NaN	-30.5935039625873	-22.914776788304	-32.3896425005365	-0.520959546023637	-32.9397658060611	-31.3274496359108	-32.0588032247272	-30.1919633222219	-32.0942250287026	-31.4337332887586	-31.3836139642342	-31.154390265015	-30.9130632726361	-27.6605835906163	-30.216192725555	-29.4992478432124	-30.0542331264241	-29.921581958582	-26.8969876126372	-27.5344378333692	NaN	-20.1294703389831	-19.3343443887183	-23.153480065148	-22.1833101991047	NaN	-13.9081897633261	-30.8820915130166	-23.3017472256791	-24.3736395809275	-20.0976656097352	-31.4186180732928	-0	-32.0460624351571	-30.3833582821725	NaN	NaN	NaN	NaN	NaN	NaN	NaN	-20.1335854733869	-14.6995109974469	-8.50103610142346	-16.5533672382285	-18.5335099505745	-19.8403454905522	-20.3603263633338
NaN	-29.1860025450489	-22.3745044275182	-31.4896181818182	-0	-32.2863953498575	-30.6153095136665	-31.5742649059624	-29.4705527281335	-30.7658563784849	-30.3065066448576	-30.1591006709238	-29.981406550373	-30.100909701095	-26.446044613631	-29.2420419575099	-28.3501483350479	-28.9142440506752	-28.7570395010395	-26.0380138413973	-26.6287028988909	-20.335769996554	-19.2184689908704	-18.7487823208458	-21.5668941452814	-21.085794222715	NaN	-15.3926356076768	-29.9546037937301	-22.4204257614887	-23.2543415928911	-19.3538189533239	-30.6338978699956	NaN	-31.2913884580703	-29.3069106733853	NaN	NaN	NaN	NaN	NaN	NaN	NaN	-19.6163967930379	-14.4778220486531	-8.32562627352547	-16.3882756622793	-18.1792103554095	-19.4753351853646	-19.8514136289879
NaN	-28.2535993226618	-21.403671855329	-30.8393162885895	NaN	-31.5388735501689	-29.6247411949872	-30.7511405467847	-28.2829852801017	-29.4903490307917	-29.1793956298285	-29.1004915627877	-29.0254946822855	-28.9448999429827	-25.636733406744	-28.452505601399	-27.4324925662843	-27.8480472119885	-27.5205152728331	-25.155270936047	-25.3154759382145	-18.9268871080139	-18.1347559879776	-17.9181826689594	-20.5740682234205	-20.4272930087735	NaN	-12.5668875750626	-28.9306660491672	-21.3849476197376	-22.3139980197417	-19.0768119630926	-29.5098368672392	NaN	-30.6034831949124	-28.1011987673344	NaN	NaN	NaN	NaN	NaN	NaN	NaN	-19.0457067039047	-13.8894811325651	NaN	-16.0154208023098	-17.6501281834952	-18.9234257765102	-19.3604410491428
NaN	-27.4638029870003	-20.0850322358156	-29.9315045454545	NaN	-30.5072539506076	-28.8810450364883	-29.505868269677	-27.0838594235228	-28.6326865671642	-28.1349138643125	-27.8710067904226	-28.0007458869066	-28.0655828861849	-25.4958501319696	-27.4910315480558	-26.3090822152776	-26.7313533809191	-26.6407587495329	-24.3425200841181	-24.440083057782	-17.7377137443258	-17.0245612329123	-17.0779045695969	-19.3222159986373	-19.6772982180294	NaN	-12.3123921889306	-28.1026217724858	-20.0202369188809	-21.3020067514701	-18.1319380121126	-28.4970751349203	NaN	-29.1030377812016	-26.9678163236813	NaN	NaN	NaN	NaN	NaN	NaN	NaN	-18.4750166147715	-13.3011402164771	NaN	-15.6425659423403	-17.121046011581	-18.3715163676558	-18.8694684692977
NaN	-26.4121628926473	-19.2555004895684	-29.3134816861233	NaN	-29.2894499019217	-27.6548030829256	-28.9931382796109	-25.8249867675916	-27.5584898458527	-26.7290374947077	-27.3129083570684	-26.2484997827617	-27.071293703962	-23.7172654012376	-26.2645296489975	-25.0226323492342	-25.8209903691814	-25.2723295694616	-23.3204975211375	-23.5554785439168	-16.6125920003818	-16.4878103022633	-15.8952253773086	-18.2067899063306	-18.4718955775889	NaN	-11.5634689519688	-26.9275068389859	-19.1722429361403	-20.3415713082619	-17.9535228848821	-27.3781330670484	NaN	-28.3822194988494	-25.5184180477957	NaN	NaN	NaN	NaN	NaN	NaN	NaN	-17.8303646906338	-13.0004218932284	NaN	-15.1963747263248	-16.6642566560835	-17.8991519951862	-18.2728808231708
NaN	-24.6464728489805	-17.8923397204252	-28.1296902336054	NaN	-27.8135940031059	-26.4615322252791	-27.5318511719098	-24.3308104755012	-26.1038902262879	-25.5656230446927	-25.3012093710472	-24.3606802604467	-25.3079360424785	-22.9801043336503	-25.3124389572603	-24.0100048005124	-24.4180752627438	-23.999824892119	-22.2501185826125	-22.4400500059531	-14.8532730306812	-15.847819941895	-15.0756781462784	-17.1930133981828	-17.6556453965506	NaN	-10.3679253356115	-25.6153011257844	-17.9850775506383	-19.4170348722546	-16.1283637712061	-26.3463563680193	NaN	-27.2870789246018	-23.9003580994155	NaN	NaN	NaN	NaN	NaN	NaN	NaN	-17.1857127664962	-12.6997035699797	-7.39470775588452	-14.7501835103092	-16.207467300586	-17.4267876227165	-17.6762931770439
NaN	-23.1945623177597	-16.7499715428119	-26.700903382106	NaN	-26.6496055097648	-25.5467604145108	-26.0440134269651	-22.9813540763993	-25.1818567799301	-24.2860068868224	-23.9885455617849	-23.5492303874147	-23.9615484211529	-21.7078557324103	-23.7997661000486	-22.804783496532	-24.2711655969387	-22.7762237586424	-21.0519462225395	-21.4569031613755	-13.5044167783436	-14.7467784785179	-14.0374230460798	-16.2101308371283	-16.6938732523915	NaN	-9.73966648314078	-24.4125533425502	-16.8174453006042	-18.6277114866101	-14.9490149343792	-24.8246460876455	NaN	-26.0787642799155	-22.6845233812305	NaN	NaN	NaN	NaN	NaN	NaN	NaN	-16.6245370249445	-12.2163955823636	-7.01049617773976	-14.0095184749951	-15.6126242654617	-16.7740469965086	-16.8811570760731
NaN	-22.0029974756066	-16.0452711764364	-25.5016006346836	NaN	-24.9259064029687	-23.3294566104323	-24.4344493920863	-21.2438932768645	-23.4892387713405	-22.961406682723	-22.6489645999132	-21.6628455377687	-22.7010538400467	-20.1231939597447	-22.3364376188597	-21.385017356787	-22.0668239336751	-21.3573911493911	-20.0261300175837	-20.7310641393526	-15.8643728222996	-14.4290542900579	-12.6330467671863	-14.8981780724709	-15.2836156190967	NaN	-8.82215872398874	-22.5268526916669	-15.5961572109989	-17.3763640648012	-14.0184697336562	-23.4140059724865	NaN	-24.3497401130352	-21.3511268314476	NaN	NaN	NaN	NaN	NaN	NaN	NaN	-16.0633612833928	-11.7330875947475	-6.626284599595	-13.268853439681	-15.0177812303374	-16.1213063703006	-16.0860209751023
NaN	-20.0804238729353	-14.8347747619698	-24.0912836918806	NaN	-23.6111877964205	-22.0189177615587	-23.0808982588316	-19.7967328048724	-22.2118054482831	-21.6181374992048	-20.6353019696251	-19.6829536654858	-20.8278472480329	-18.486077184329	-20.8313642084067	-19.5138394721717	-20.3463074349818	-19.6354546858547	-18.4278870123345	-19.4101726441639	NaN	-12.6847560100834	-11.7652500270137	-12.7839169139466	-14.3837700746965	NaN	-8.17405581986095	-20.5650684195461	-14.5208810983364	-16.1508847468604	-12.7404957187923	-21.7545247733844	NaN	-22.9408752050583	-19.7469659716503	NaN	NaN	NaN	NaN	NaN	NaN	NaN	-15.0639843199099	-11.2852798400667	NaN	-12.6321112434896	-14.3559780726004	-15.3480826160614	-15.3292107384592
NaN	-18.5062323856523	-13.3346015787113	-22.7084050621537	NaN	-22.2122182534834	-21.0663974400193	-21.1769270612979	-18.5232194327631	-20.4319242353256	-20.196889109063	-19.5881661028228	-18.2486002848792	-19.4771352850538	-16.7108677376034	-19.0924200469035	-17.6332072264553	-18.8913776973344	-18.5641701215345	-17.429946974325	-17.5415986938382	-9.43477245482147	-11.5610573295787	-10.7711875675624	-12.4215551922781	-13.1550398483442	NaN	-6.84362224183583	-19.3534518264849	-13.8783521281854	-14.7467917263116	-11.8201689389449	-20.4124687275698	NaN	-21.9178677033533	-18.5878529000155	NaN	NaN	NaN	NaN	NaN	NaN	NaN	-14.064607356427	-10.8374720853859	NaN	-11.9953690472983	-13.6941749148634	-14.5748588618223	-14.5724005018161
NaN	-17.1776415171381	-12.100569176857	-21.7331851712675	NaN	-20.7656139419589	-19.6805761458047	-20.3022462412813	-17.570951141745	-19.3266194655798	-18.7444804351467	-18.2631162039519	-16.7774207853444	-17.7704174456609	-15.5746231734443	-17.7840641302965	-16.3844682752342	-17.6494811760918	-17.1635755550317	-15.9698618070321	-16.1609819466455	-8.28529176745416	-10.0994363844663	-9.72917734978994	-11.1377176721058	-11.6989130679262	NaN	-5.49192827287475	-17.8171840505519	-12.7892838850585	-13.404248438492	-10.3040816326531	-18.8195497877601	NaN	-20.8389756921129	-16.7587640698084	NaN	NaN	NaN	NaN	NaN	NaN	NaN	-13.2032712761397	-10.117898998672	NaN	-11.4364089543122	-12.9653761189184	-13.799240246318	-13.8985137273002
NaN	-15.4062998731482	-11.4496819926895	NaN	NaN	-19.2875919688625	-18.4953522020281	-19.0085702679176	-16.259195477336	-17.9785005206526	-17.5921150984053	-16.6460677613004	-15.2884169869242	-16.0685470885748	-14.2064054303602	-16.0175642258552	-15.3313026501672	-16.2223980915598	-15.7397800944688	-14.5489164548683	-14.7498962971204	-10.2823500662946	-9.1991642642167	-8.45437968941532	-10.3469452810889	-10.7868965883954	NaN	-4.92546048582065	-16.2912481824641	-11.2837403589428	-12.2552253297761	-9.45847558192607	-17.4040654011559	NaN	-19.5543815911175	-15.5485755163659	-20.3452297255027	NaN	NaN	NaN	NaN	NaN	NaN	-12.3419351958525	-9.39832591195819	-4.77700602334621	-10.8774488613262	-12.2365773229733	-13.0236216308137	-13.2246269527844
NaN	-13.8235182210313	-10.4876156853928	-18.682862323417	NaN	-17.7518096319644	-16.8339099236515	-17.1454206633861	-14.8436504148486	-16.447029424307	-15.6781026238914	-14.8681951470754	-13.711869993067	-14.8116683290826	-12.779779809367	-14.8129142113579	-14.0763184931507	-14.4730887346435	-14.2654026998845	-12.8742752172283	-14.414782413776	-12.52051792541	-8.40018153301291	-7.71723134532003	-8.52369518628421	-9.63397678102303	NaN	-4.36060903957724	-14.6084772207798	-10.0821362120505	-11.1208542636448	-8.3633274660283	-16.7390167453778	NaN	-17.7166040800568	-13.9262470543759	-20.3265914324902	NaN	NaN	NaN	NaN	NaN	NaN	-11.3191915151046	-8.51228963628301	-4.35072836786579	-10.1200398401183	-11.247826590817	-11.955568467871	-12.1320520368314
NaN	-12.5738673370647	-9.22924953149462	-17.1805095343681	NaN	-16.593698867563	-15.6723929157345	-15.7150599800896	-13.6274186104864	-14.8581740323452	-14.1096374418253	-13.2812871329732	-11.9981049884762	-13.5390119269609	-11.529298627852	-13.1707093596059	-12.1233943841272	-12.7907943558924	-12.7262018106126	-11.4373950519391	-11.9563715632535	-11.2801329181485	-7.14249467526624	-6.88773665668399	-7.32849282328773	-8.57641287695533	NaN	-3.56129512376969	-13.3969307843279	-9.03325851007862	-10.0230092390909	-7.40130612244898	-14.9024732868639	NaN	-16.3220357402101	-12.2904430429641	-18.7495586078649	NaN	NaN	NaN	NaN	NaN	NaN	-10.2964478343567	-7.62625336060783	-3.92445071238537	-9.36263081891047	-10.2590758586607	-10.8875153049283	-11.0394771208784
NaN	-11.049874081233	-8.20728128147352	-15.6696827872635	NaN	-15.2137392193084	-13.9458217968805	-13.911126272307	-11.9576800987192	-13.0146432849279	-12.5785035470098	-11.7243992602655	-10.6258440789017	-11.8416282619503	-10.1700984708401	-11.6199700988666	-10.6501489491365	-11.2588695248201	-10.7296117336849	-9.87590902009551	-10.3868187666384	-9.81177807011305	-6.42470945022497	-5.99729610736577	-5.28658220251392	-7.4435010590517	NaN	-2.44579732409607	-11.6109802087019	-7.93334724734768	-8.72088686115376	-6.19201125351672	-13.1826209067163	NaN	-14.5390567553422	-11.0259186895471	-16.6235915250228	NaN	NaN	NaN	NaN	NaN	NaN	-9.42011838628587	-6.73207598379786	-3.57265118000435	-8.45611102261575	-9.41545655861206	-10.0847604522082	-9.99616342596407
NaN	-9.19377892055747	-6.65418835748145	-13.9350212692967	NaN	-13.6667946329176	-12.427474397216	-11.915531325817	-10.7329027881575	-11.6796806963227	-11.0497941795793	-10.3634796297961	-9.17720628548651	-10.2451872251196	-9.13913624161645	-10.533592476489	-9.51469606557825	-9.63981785311613	-9.45507179335451	-8.63971382190072	-8.9606959455497	-7.92208445637323	-4.73586607889337	-4.75743591700285	-4.3861970228315	-6.69864820166988	NaN	-2.23193386864144	-10.1273565780244	-6.47686200965672	-7.15572855817583	-4.945813421454	-11.8929624286253	NaN	-12.8802533177025	-9.11267032542701	-14.2053035909662	NaN	NaN	NaN	NaN	NaN	NaN	-8.54378893821506	-5.83789860698789	-3.22085164762334	-7.54959122632103	-8.57183725856337	-9.28200559948813	-8.95284973104976
NaN	-7.61677488707307	-5.11937069045387	-11.7206226204176	NaN	-12.0342270855224	-10.9110091298	-10.7397551020408	-9.50837508429537	-10.1028865671642	-9.31863745103974	-8.61562068571909	-7.76567846567497	-8.81622206501986	-7.87925348335759	-9.00531936563363	-7.89581024320391	-8.24046030925485	-7.83189527027026	-7.14946793070439	-7.71322711550093	-6.23344512605621	-3.20496081272147	-3.5440540720202	-6.57939193785305	-5.12647608216157	NaN	-1.29784985780131	-8.34903271070418	-5.07473104182437	-5.64786474078135	-4.16584974288222	-10.2496583786881	NaN	-11.0093776131775	-7.62420797068254	-12.3732357081911	NaN	NaN	NaN	NaN	NaN	NaN	-7.23860024178843	-4.89597980885713	-2.20086005679698	-6.76411282135329	-7.44489784598791	-7.97143898714309	-7.86752505435486
NaN	-6.11267167362049	-4.0967317111148	-10.3608292207792	NaN	-10.2180409383363	-9.52044965635646	-9.30329965649626	-7.7221840592519	-8.80906789012138	-7.81413797128239	-7.13546047684817	-5.99195645092291	-7.04959461043769	-6.13311074017332	-7.41701426266949	-6.16265049466517	-7.26500738296842	-6.71858590872077	-6.07670247110129	-6.25152714052711	-5.314443204647	-2.11130173433189	-2.1911574833394	-6.899636966045	-4.21705686055183	NaN	-0.368195889547344	-7.0148073282894	-3.73745404346418	-4.33667974911686	-3.31680283353011	-8.33218992327894	NaN	-9.59295469183656	-6.38835343968095	-10.6741025409066	NaN	NaN	NaN	NaN	NaN	NaN	-5.9334115453618	-3.95406101072637	-1.18086846597062	-5.97863441638555	-6.31795843341245	-6.66087237479806	-6.78220037765996
NaN	-4.69752879201326	-3.32003906058756	-8.66297922077922	NaN	-8.38259402338352	-7.84836340433965	-7.39690298936476	-6.21928404065114	-6.82575226059484	-6.56294802151065	-6.16105363075463	-4.55466246285969	-5.35399541057533	-4.38137557171977	-5.69722751055916	-4.61073480687024	-4.99665588965654	-4.74851027027027	-4.5959921667825	-4.71863868305125	-4.01845967841614	-1.35375131243438	-1.60766270125223	-5.29289906719861	-3.05017720306514	NaN	-0.354218085533182	-5.97187911462405	-2.59885800459878	-3.31121415298459	-2.68094239631337	-6.62112933657788	NaN	-8.0691626627135	-5.17752117489493	-9.0774918538312	NaN	NaN	NaN	NaN	NaN	NaN	-4.73775949865595	-2.97047558865415	NaN	-4.94327371077804	-5.32254122838268	-5.58409682806278	-5.64131262255792
NaN	-2.98094607899743	-2.37418238534084	-6.8311587143999	NaN	-6.64027880071839	-6.05457880045495	-5.50026839259993	-4.82497243535998	-5.34272495488011	-5.30569630005303	-4.51885140902193	-2.99984730894781	-3.6504072737137	-2.90849308045339	-3.89051630941286	-3.489288119678	-3.42016730233997	-3.16561322047967	-3.27530815965408	-3.20718233308542	-3.06448781566541	-0.73867741554918	-0.960461310090202	-4.14852686124275	-2.18936060586922	NaN	-0	-4.60780964132637	-1.81814512907759	-2.22894035429618	-1.88726477279356	-5.14394065751619	NaN	-6.30799532502312	-3.9241194970886	-5.73129949685092	NaN	NaN	NaN	NaN	NaN	NaN	-3.5421074519501	-1.98689016658193	NaN	-3.90791300517053	-4.32712402335291	-4.5073212813275	-4.50042486745588
NaN	-1.89356921457556	-2.08959401319336	-5.06988763199417	NaN	-4.6388102252674	-4.30261914926522	-3.63173666886109	-3.34479027028413	-3.54803226699555	-3.40205018636842	-3.11353238990316	-1.61473333169979	-2.55289518335621	-2.01761619903217	-3.15124606179727	-2.41129840517415	-2.13734618436991	-2.21326329027957	-1.92365864480552	-2.33191714026298	-1.69469573166848	-0.599931176654612	-0.653739813531614	-3.17630164004335	-1.61837301587302	NaN	NaN	-2.95371879958665	-0.894530011610792	-1.45878105321817	-1.2263201196709	-3.51400780133877	NaN	-4.43126256197689	-2.74471634682729	-4.71810436761142	NaN	NaN	NaN	NaN	NaN	NaN	-2.65013065413054	-1.31702134323791	NaN	-3.0468623540762	-3.37484321321449	-3.4959751375541	-3.5626225173601
NaN	-0.94524567612529	-1.54431856225204	-3.3334530148852	NaN	-3.29912824718479	-2.717083959956	-2.82538668098818	-2.48007338239758	-2.01484462187543	-1.92139580489099	-1.82063516047465	-0.920327267098603	-1.53399435214098	-1.03581759871343	-1.91194183697311	-1.02209646517866	-0.96334868299871	-1.07275015931326	-0.58294941858835	-1.58177973568282	-1.13554859839521	-0.542777683047443	-0.115831147854177	-2.3858724809702	-1.23445356853204	NaN	-3.54879323859005	-1.62642739195627	-0.501180785157417	-0.784118010572117	-0.265802686008951	-2.34466505245608	NaN	-2.97295243322561	-1.43310689074426	-3.21459539362159	NaN	NaN	NaN	NaN	NaN	NaN	-1.75815385631098	-0.647152519893898	-0.302779905150652	-2.18581170298188	-2.42256240307608	-2.48462899378071	-2.62482016726432
NaN	-0.571664277375075	-0.897044108372801	-2.15766661194336	NaN	-2.05385984433733	-2.14465393610154	-1.43059857665264	-1.44821657868711	-1.21533900618857	-1.03259376886705	-0.650508013581103	-0.472441798908259	-0.761256394953843	-0.625357526293674	-0.5609211478177	-0.358669411505707	-0.281539657531409	-0.387854357069541	-0	-1.08141504682609	-0.317427409988384	-0	-0.298593100944773	-1.43763984317819	NaN	NaN	NaN	-0.651689139294613	-0	-0.276497808982654	-0.149326302067903	-1.13797551262213	NaN	-1.88750446638634	-0.736799694956478	-1.79230199606991	NaN	NaN	NaN	NaN	NaN	NaN	-1.16430283779667	-0.323576259946949	-0.151389952575326	-1.57531215909073	-1.62581913086841	-1.86738701628092	-1.98493216896135
NaN	-0.0101872817428284	-0.337590738580697	-1.45749177925349	NaN	-0.981860215444709	-0.471955439790026	-0.819053039732787	-0.78568490430759	-0.759133036412474	-0.577859084083368	-0.16758453809286	-0	-0.0692117016948009	-0	-0	-0	-0	-0	-0.459438388281853	-0.648297290949397	-0	-0.356599840368093	-0.155034269879688	-0.489101391190412	-0.0100821995464901	NaN	NaN	-0.0958364027314497	-0.231034193179155	-0.149421428761375	-0.0246013911182433	-0.360806455584961	NaN	-0.770324821706698	-0.471922958397531	-0.761296994598895	NaN	NaN	NaN	NaN	NaN	NaN	-0.570451819282351	-0	-0	-0.964812615199588	-0.829075858660736	-1.25014503878114	-1.34504417065838
NaN	-0	-0.311777821139876	-0.599614388671134	NaN	-0.31040828527505	-0	-0.0193011297835596	-0	-0	-0	-0	-0.538929119146659	-0	-0.536548745778577	-0.167953209411691	-0.270962921303183	-0.262959419945682	-0.0403517182340636	-0.532435972740736	-0	-0.0336824844747514	-0.733956188039662	-0	-0.529295296295208	-0	NaN	NaN	-0	-0.286454089806604	-0	-0	-0.0279668943350737	NaN	-0.318791947364537	-0	-0.533742311713005	NaN	NaN	NaN	NaN	NaN	NaN	-0.285225909641175	-0.0112480232813482	-0.347431382438291	-0.482406307599794	-0.414537929330368	-0.625072519390568	-0.672522085329188
NaN	-0.791622540871533	-0	-0.23148964960439	NaN	-0	-0.498994935936546	-0	-0.00776016979390533	-0.107754950108667	-0.223338294363723	-0.344119797836447	-0.529108253936602	-0.206731199657315	-1.58031316234876	-0.622176516243479	-0.93640022102546	-0.88032212833133	-0.541211446740857	-1.0795029300749	-1.23178657718795	-0.0695968876623567	-1.06461830363222	-0.305790595989072	-0	-0.18124184097315	NaN	NaN	-0.0515210363716642	-0.695056278305731	-0.180092739004674	-0.199366407650931	-0.0961332433179007	NaN	-0	-0.0431194594909402	-0.0265770543449673	NaN	NaN	NaN	NaN	NaN	NaN	-0	-0.0224960465626964	-0.694862764876583	-0	-0	-0	-0
NaN	-1.43243350286651	-0.0384326737411152	-0	NaN	-0.383013751650128	-0.673522875013178	-0.499399922336796	-0.318048823916954	-0.00822079389363353	-0.43169026619062	-0.543245830406842	-1.52177043153025	-1.06580043448418	-2.1716343321834	-1.16504887044075	-1.55618677937319	-1.85744415069399	-1.65780090912294	-1.78280148308062	-1.24563428113736	-0.522771453608457	NaN	-0.624765593814219	-0.813033760707687	-0.519115497076027	NaN	NaN	-0.53252035218131	-1.18679430540463	-0.496651993926313	-0.162605658400284	-0	NaN	-0.252149258737549	-0.579281494785452	-0	NaN	NaN	NaN	NaN	NaN	NaN	-0.0970743512819726	-0.456896093208892	-1.18417946304417	-0.0776652186298253	-0.0200431924882656	-0.162951223152309	-0.0215282232016233
NaN	-2.60304043024832	-0.546494774758119	-0.714045059288535	NaN	-0.931504258799595	-1.14792301316905	-1.05829230254523	-0.921228109397126	-0.591420744379374	-1.05781985755218	-0.820422029469821	-1.98100179154719	-2.01141338567416	-3.83847444220876	-2.32171263870014	-2.5280438398379	-3.13756452874963	-2.52548216618105	-2.85382725808146	-2.46263475794903	-1.08070705410558	NaN	-1.8940662464845	-0.734953588814851	-1.34909244194131	NaN	NaN	-0.9773485585372	-2.80539862641399	-1.29777582950706	-1.48326003021655	-0.327829282894601	NaN	-0.699597623373113	-1.3150929813043	-0.382905246074864	NaN	NaN	NaN	NaN	NaN	NaN	-0.194148702563945	-0.891296139855087	-1.67349616121175	-0.155330437259651	-0.0400863849765312	-0.325902446304619	-0.0430564464032466
NaN	-3.38667863930443	-1.28157575433626	-1.09935066184362	NaN	-2.0924200138895	-2.40222624440129	-1.60955157422534	-1.97255368313476	-1.28656871621097	-1.98645378387744	-1.39108777699753	-2.7564754516535	-2.87255010878352	-5.47994681457574	-3.25403113906524	-3.89167392066813	-4.53520811354228	-3.53230134140681	-4.24032772714993	-3.13117219688016	-1.86120591118202	NaN	-2.56224778818938	-2.04000304144554	-1.82608682627097	NaN	NaN	-1.95167536674465	-3.13629649495311	-1.78739071770628	-1.76191153009427	-0.995206147106173	NaN	-1.33688805211634	-2.01086898347072	-0.602673604387637	NaN	NaN	NaN	NaN	NaN	NaN	-0.277211166013218	-1.61874675659504	-2.46530028273006	-0.138412029580372	-0.176032157295851	-0.254771131973324	-0.205518074438624
NaN	-4.64540368999076	-2.22530950408332	-1.78144144235653	NaN	-2.71857761787295	-3.50877970252131	-2.54929485099479	-3.02002904846297	-2.29793500140218	-3.03928739570877	-2.49738201888614	-3.98897043356706	-4.07740484496675	-6.83693186782136	-4.40820267923592	-5.42464109387731	-6.11662240381342	-4.74014350402077	-6.0792780780039	-4.23630281260589	-2.74728576872822	NaN	-3.87604133127685	-2.60161597095027	-2.78878788474648	NaN	NaN	-2.77799662353751	-4.32042159234036	-2.4226823194542	-3.15581552305962	-2.05489398771832	NaN	-1.98553411585193	-3.0920156327135	-1.81451411728204	-18.0121907190719	NaN	NaN	NaN	NaN	NaN	-0.360273629462492	-2.34619737333499	-3.25710440424837	-0.121493621901093	-0.311977929615172	-0.183639817642029	-0.367979702474001
NaN	-6.5047852595955	-3.27969615889428	-2.41162946708464	NaN	-3.43176112428299	-4.38413131416506	-3.28758759168646	-4.65161293912316	-3.19412761519912	-4.22669586957108	-3.41240501488488	-5.26871455189057	-5.33476301804738	-8.45447730821577	-5.99180459770115	-6.80144751039346	-7.58185198020286	-5.60354606764362	NaN	-6.01413794463805	-3.71328754626338	NaN	-5.18162432915921	-3.75214289870251	-3.89620697291825	NaN	NaN	-3.87663149515719	-5.77204320635966	-2.8973378660864	-4.13140153222173	-3.26778476459211	NaN	-2.76435079573267	-3.83215472340542	-2.61168148633682	NaN	-12.079224137931	NaN	NaN	NaN	NaN	-0.936591404284306	-3.32944749478322	-4.07883914649532	-0.468006693952144	-0.88203215729585	-0.662235799223835	-0.923121023932454
NaN	-8.01036839597365	-4.12232759191943	-3.3782696969697	NaN	-4.55818559809292	-5.76508941052407	-4.66943770889651	-5.70728772179046	-4.48962160104223	-5.44745129076154	-4.5412156613326	-6.29454805928245	-6.68503217823178	-10.0731020058183	-7.17567473688898	-9.17209771392991	-9.02106868135732	-7.18200209579531	-9.47370075947977	-7.31741743458123	-4.97188519022245	NaN	-6.00109185121214	NaN	-5.09455353171426	NaN	NaN	-5.2211436778811	-7.14134383092823	-3.96161740301226	-5.13932546806873	-4.28196026681646	NaN	-3.7654772091775	-4.64278482380485	NaN	-15.828632464461	-11.3973113207547	-7.79160588295196	NaN	NaN	NaN	-1.51290917910612	-4.31269761623146	-4.90057388874227	-0.814519766003194	-1.45208638497653	-1.14083178080564	-1.47826234539091
NaN	-10.0899839505726	-5.58243868133562	-4.60572207792208	NaN	-5.52915959759421	-7.11898781392406	-6.0858142847557	-6.59570592787495	-5.40076064123825	-6.71250255390485	-5.53030121360716	-7.58577116953762	-8.24578084013931	-12.2190077974749	-8.65783871843606	-10.8458682776168	-11.188300651256	-8.61693335133058	-11.7120779223417	-9.03145739826529	-6.12505347129055	NaN	-7.58000442099746	-6.26696121892115	-5.83733378870674	NaN	NaN	-7.03223091685148	-7.94152456103647	-5.18850846734801	-6.95212638108161	-5.1175570369156	NaN	-4.15303461191649	-6.14596212413547	NaN	-14.8457529834076	-10.563552631579	-7.46897319488531	NaN	NaN	NaN	NaN	-5.8834213442161	-5.3444440035201	-1.46536903888229	-2.0899530516432	-1.51031073360668	-2.14238507777623
NaN	-11.896669971632	-6.08829811286017	-5.99116895416561	NaN	-6.4102430946705	-9.2750269207057	-7.1435540798943	-7.78557262399289	-6.99142765980077	-8.48889387918297	-6.88390099427171	-9.41516999536933	-9.95268560163046	-14.1218500642006	-10.4611919267148	-12.7209436627572	-12.8197441033828	-10.4069443245309	-14.1154918222564	-11.3781617679549	-7.45048288154352	NaN	-9.07498605217571	-7.43794543210525	-6.62726990781602	NaN	NaN	-8.65272254055932	-9.38080546081306	-5.80696650295954	-7.91597219681727	-6.68820875887167	NaN	-5.65994610298132	-7.31355609101613	NaN	-13.6750741020487	-9.68459904153354	-6.34280368635133	-4.45181728416802	NaN	NaN	NaN	-7.45414507220074	-5.78831411829793	-2.11621831176138	-2.72781971830986	-1.87978968640771	-2.80650781016155
NaN	-13.7504263053369	-7.98901215437421	-6.8610712520745	NaN	-7.96625083094936	-10.0485370977118	-8.31925021604733	-9.94760285853049	-8.33666050853226	-10.0558037246493	-7.92962979673396	-10.252543798136	-11.6563301425635	-16.0057687071527	-12.1668069861173	-14.6566079404875	-14.5920816533485	-11.6587509996528	-16.2016313543572	-13.3975726512142	-9.0359056508959	NaN	-10.1843573971504	-8.96258533971533	NaN	NaN	NaN	-9.90346329111333	-11.1230638343441	-6.94570538216645	-9.47401372006258	-7.88942648488072	NaN	-6.43494817538482	-8.56689091472319	NaN	-12.2064024591138	-9.04660659898477	-5.54442792720334	-4.16523373882625	NaN	NaN	NaN	NaN	-6.90492216661375	-2.7925656312654	-3.17084828074097	-2.25030864244826	-3.27409052055688
NaN	-14.8849795852854	-9.32432066675734	-8.24013953366518	NaN	-9.60276985106177	-11.6090837565754	-9.58308259766253	NaN	-9.54544671476566	-4.61048106989226	-9.11034620291471	-12.0045483424964	-13.374426382617	-18.5154964419066	-13.8459840848806	-16.7571550091597	-16.7888118952948	-13.6122772389114	-19.1721197069632	-15.6049188822505	-10.601609518188	NaN	-11.8799297562845	-9.50078364313587	-9.18433467655277	NaN	NaN	-11.3747737948653	-12.8944260218375	-8.27525229940252	NaN	-9.28506293172585	NaN	-7.6665350440686	-10.5233573352789	NaN	-10.8197767107203	-7.72732456140351	-5.15149267540478	-3.54205954811936	NaN	NaN	NaN	NaN	-8.02153021492958	-3.46891295076941	-3.61387684317209	-2.6208275984888	-3.74167323095222
NaN	-17.3474510448943	-10.3866358906379	-9.72096105214582	NaN	-10.871017038282	-12.9941735455622	-11.1007502153238	-14.1077059278749	-11.3890972879175	-13.3264237590197	-10.4490607278968	-13.5246533613184	-15.0744151803619	-20.4367609022339	-15.3083066655258	-18.6706216472774	-18.747986162416	-15.098884081012	-21.1871362553505	NaN	-12.1323783677026	NaN	-11.714067757432	NaN	-10.1404262452107	NaN	NaN	-13.0479845049462	-15.1503013971069	-9.47144342988054	-11.6499966067187	-10.877179897431	NaN	-8.21791492983645	-11.6370619127075	NaN	-9.90860945765877	-6.86652729528536	-3.53531085722296	-3.43027565375446	NaN	NaN	NaN	NaN	NaN	-4.16235714374998	-4.3525897112403	-3.23901377659857	-4.35963970149444
NaN	-19.3813584028813	-11.614324067135	-10.5973287149112	NaN	-12.9996155877357	-14.9258320173707	-12.5330947785394	-13.6016525141861	-12.4098089576677	-14.3011977547947	-11.8328900381323	-15.1366507631024	-16.4413759511421	-22.2998673467692	-16.6654712643678	-20.2377481557561	NaN	-16.720513937339	NaN	-17.4909996393746	-13.3277334955754	NaN	-13.814920359311	-12.7931407032297	-11.5208870104991	NaN	NaN	-13.9395642951587	-16.6464508494669	-11.0958283505155	-12.5088395250862	-11.8111279374523	NaN	-9.46033649432411	-12.6229392517489	NaN	-8.41482122144468	-6.22038743882544	-3.32226911671544	-3.04437249264283	-3.94904195337492	NaN	NaN	NaN	NaN	-4.85580133673054	-5.09130257930851	-3.85719995470834	-4.97760617203667
NaN	-20.8551087077816	-13.0277697514838	-11.8715099832683	NaN	-13.3076424420957	-16.3775110847037	-13.7472701493323	-14.6416211555045	-13.7934435392757	-15.6925043994261	-13.1629805410536	-16.7165687115286	-17.7394318376177	-24.2277413657359	-18.3741167445938	-21.7826436062554	-22.0280019891404	-18.0174061240301	NaN	NaN	-15.0695089764681	NaN	-15.7321003329517	-13.6180934528372	-12.6846191478998	NaN	NaN	-15.8728039415601	-18.0063112051025	-12.0505187174879	-13.8471709909347	-12.8603704967477	NaN	-10.7261680860597	-13.6280417026134	NaN	-7.19158683373667	-5.61899105367793	-3.08920851447691	-2.89005883204346	-3.69693941160166	NaN	NaN	NaN	NaN	-5.62128939660736	-5.91823076302678	-4.36491571466678	-5.70575933216486
NaN	-22.4061372770809	-14.3911489512867	-12.763239361495	NaN	-14.624014148808	-17.8233342258312	-15.1833170960758	-16.1643933223917	-14.9508617496459	-16.8346216448588	-14.1708068231768	-18.0555507613744	-19.6704539753704	-25.8320496425631	-19.9366305251944	-23.6568820288484	-23.9114098303173	-19.851701039501	NaN	NaN	-16.2393013937282	NaN	-17.1418487245872	-15.4499888050543	-14.220929990483	NaN	NaN	-17.2050714597529	-19.4220924281553	-13.9127461442602	-14.8897082706767	-13.9682872741012	NaN	-11.5330985798679	-15.0038884990912	NaN	-6.22332466123323	-4.86820209653826	-2.68728049616312	-2.40554140282079	-3.31463902763154	NaN	NaN	NaN	-8.64087099532925	-6.38677745648419	-6.74515894674506	-4.87263147462523	-6.43391249229305
NaN	-24.1498601391751	-15.7875730081546	-13.221555253993	NaN	-15.6646731773419	-19.4976527633077	-16.0693669319854	-18.0426306954151	-16.0538815846807	-18.2462243779771	-15.6798033386505	-19.6568125010217	-13.4686114155347	-27.338025309384	-21.5588261527435	-25.0652573193138	-25.7627749125069	-21.2322045712634	NaN	NaN	-17.9549133780111	NaN	-18.5113906468716	-16.6988300455148	-15.7260215472482	NaN	NaN	-18.4328649812385	-21.504592877251	-15.5680569982023	-15.7685532715129	-15.2258724970515	NaN	-12.4147281472765	-16.2968385254043	NaN	-5.47451235649881	-3.91355678233438	-2.3627964244484	-1.98060033467556	-3.08659246472437	NaN	NaN	NaN	NaN	-7.10234145676296	-7.24942119226276	-5.47044919364129	-7.04832723236763
NaN	-25.7261225479406	-16.6737246029906	-14.2500383607833	NaN	-16.3913010509835	-20.5187510856692	-17.5066090790887	-19.0239951663333	-17.5914170794136	-19.7581297097986	-16.7551762867237	-21.1772089886635	-22.5621023957121	-28.5065062544186	-23.4245855844641	-26.7842374744584	-27.3559648204228	-22.8707147147147	NaN	NaN	-19.6124320991224	NaN	-20.0499829302599	-17.8873624985042	-16.7074007262781	NaN	NaN	-20.0060343202578	-22.5483022506446	-16.549837722791	-16.8716928158547	-16.6507941127335	NaN	-12.9178519874821	-17.6382912604468	NaN	-3.9209719720886	-2.75969330855019	-2.44369626821916	-1.48142177722152	-2.9235838637063	NaN	NaN	NaN	NaN	-7.81790545704174	-7.75368343778046	-6.06826691265736	-7.6627419724422
NaN	-27.5381769561857	-17.8584187477808	NaN	NaN	-17.4946779689793	-22.0534958763754	-18.8516168041685	-21.0358878854523	-18.4633562100213	-12.7970172948477	-18.1216412904497	NaN	-23.58875250197	-30.0817988386128	-24.8840900268429	-29.2917094091391	-28.2850868298452	-23.748111683954	NaN	NaN	-20.5055237423855	NaN	-20.6185640494351	-19.6942258485254	-17.4888667682042	NaN	NaN	-21.0230168830539	-23.7400422277236	-17.6810017843902	NaN	-17.916399189178	NaN	-13.5915800664619	-18.4259036160378	NaN	-3.27066611473981	-2.12783898305084	-1.5646419488526	-0.910841737322887	-2.47272828329367	NaN	NaN	NaN	NaN	-8.0274548341443	-8.28001462060732	-6.53845554993102	-8.36727873058305
NaN	-28.9113137525458	-19.0310254434107	-16.5973608169167	NaN	-18.9372137925091	-22.8740609646447	-19.6897503378674	-22.1095868630361	-19.5154772648386	-22.148193498438	-19.4929430963696	-24.0773202861454	-17.1251822359913	-31.8581094487398	-26.2645220748841	NaN	-29.847269114826	-25.2222381892234	NaN	NaN	-22.4076984998375	NaN	-21.7948439956269	-21.0115903140323	-18.3040361846714	NaN	NaN	-22.4382616545041	-24.0931017153485	-19.2450587426723	NaN	-19.073495902903	NaN	-14.5738308392343	-19.8611393636139	NaN	-3.13726934602073	-2.39352641056422	-0.910581141250243	-0.344891157935692	-2.15756119925079	NaN	NaN	NaN	-8.48350967087115	-8.23700421124685	-8.80634580343418	-7.00864418720468	-9.0718154887239
NaN	-29.5539753097615	-19.992779540273	-17.9210417534342	NaN	-19.634390662153	-23.5059546681365	-20.8724589647018	-22.6927153281133	-20.3336221686223	-22.9757232749917	-20.1845514424769	-25.3614642881321	-26.7218836085984	-32.7840936384632	-27.1521082496726	-30.9880547983986	-30.9532820050067	-25.9843339645378	NaN	NaN	-23.588293937401	NaN	-23.6390282685346	-22.3770942532901	-19.3888960793218	NaN	NaN	-23.0792272755672	-25.7948677157693	-20.2315720214015	NaN	-19.8473203536135	NaN	-16.5947477657951	-20.7875041918654	NaN	-2.58965641781959	-1.39879650507327	-0.913434662351854	-0.566857551531257	-1.92812090074332	NaN	NaN	NaN	-8.53819556910544	-8.63505740124213	-9.13764710465832	-7.32106306853689	-9.45032320258327
NaN	-30.2677565348687	-21.3258020028236	-18.9639597281223	NaN	-20.643768725613	-24.3945880066095	-21.7812659265457	-23.634855939154	-21.3251984155054	-24.3981616351348	-21.1710990079526	-26.8377658004101	-27.4597752545161	-33.7947941169321	-28.1657000415455	-32.0140639728091	-32.060707563602	-26.6178896199927	NaN	NaN	-24.2035515938883	NaN	NaN	-23.5877323570729	-20.190417051934	NaN	NaN	-24.5314759683116	-26.6564416960204	-21.3464638926841	NaN	-21.0041471409857	NaN	-17.4471884580703	-21.4703247930627	NaN	-2.3955106152817	-1.56994897959182	-0.164296533925681	-0.381980600750942	-1.39773048253264	NaN	NaN	NaN	-8.59288146733973	-9.03311059123741	-9.46894840588245	-7.6334819498691	-9.82883091644264
NaN	-31.9181278304399	-22.216893868166	-19.694496669667	NaN	-21.1425639979538	-25.4860290725495	-22.7110631189184	-24.9080812935165	-21.8783902708679	-25.1903674759638	-22.1155625474679	-27.7469247606978	-20.0683066314305	-35.0062899596517	-29.1892221199462	NaN	-33.4298572781934	-27.4291118757946	NaN	NaN	-24.9397866335806	NaN	-24.6832225913621	-25.0777742712515	-21.3020544444444	NaN	NaN	-25.4325289517647	-28.1009544613383	-22.1791878882081	NaN	-22.1032974482157	NaN	-18.4486285244328	-22.3148328923585	NaN	-1.43515217903678	-1.15453956343792	-0.861742773713875	-0.38557833787178	-0.823221283152513	NaN	NaN	NaN	-8.72095265448068	-9.72281073981244	-9.99285486356883	-8.2044734823752	-10.2567782053899
NaN	-32.5958236265775	-22.765105677872	-20.5599522285289	NaN	-21.7908817577111	-26.4706721985041	-23.4197551020408	-25.866461459339	-22.4641518239618	-25.7716238849688	-22.6304796927333	-28.7039493660383	-29.4787962285283	-36.6135872869775	-29.9819021763585	-33.9119790723396	-34.1285981613892	-28.4233019158399	NaN	NaN	-26.282183303276	NaN	-29.5495612993831	-26.2916091210687	NaN	NaN	NaN	-26.2599291744317	-29.5787514416839	-23.26723141174	NaN	-22.2345840907916	NaN	-18.8381436819509	-23.1883268497092	NaN	-0.732223571871748	-0.730478160158823	-0.302935646227058	-0.540480600750948	-0.314978895970055	NaN	NaN	NaN	-8.84902384162164	-10.4125108883875	-10.5167613212552	-8.7754650148813	-10.6847254943372
NaN	-32.9812992316376	-23.9258956897771	-21.3669027288144	NaN	-22.0163449676403	-27.0533542353527	NaN	-25.9473130295919	-23.1579290613905	-26.4330073479824	-23.0153214382128	-29.8019613900554	-30.2812447971515	-37.2396708971178	-31.1890513028692	-34.6982793248721	-34.4610843126211	-29.0318579326079	NaN	NaN	-26.1776318109557	NaN	-28.6434943806415	-28.3829562212918	-22.8440019879648	NaN	NaN	-27.0744405634074	-30.7209156014251	-23.7752866668628	NaN	-22.4793664182705	NaN	-19.2845116519867	-23.1555744620793	NaN	-0.573776877469502	-0	-0	-0.152776785110595	-0.332176939916346	NaN	NaN	NaN	-10.2001347653554	-10.8254673842454	-11.1166430403802	-9.2316548765356	-11.3682827928513
NaN	-34.6434115908195	-24.9719521496307	NaN	NaN	-22.9519507384338	-27.6271774213411	NaN	-27.5391999351271	-23.8669430801902	-27.3050677349071	-24.2573205478402	-30.7913381557819	-31.0786721929951	-39.7130247895039	-31.8925862068966	NaN	-35.4865214906511	-29.7205819899642	NaN	NaN	-27.7754538698359	NaN	-30.6907894120379	-29.9507771110081	-23.7861903716126	NaN	NaN	-28.6780234937871	-33.7708443398347	-24.5097122602582	NaN	-22.8505863638299	NaN	-20.0707340327071	-24.3219029343687	NaN	-0.484687046956278	-0.784716916780349	-0.460490515577578	-0.617979582421005	-0.41534000186693	NaN	NaN	NaN	-11.5512456890892	-11.2384238801033	-11.7165247595052	-9.6878447381899	-12.0518400913653
NaN	-35.4936157743835	-26.0371497408351	NaN	NaN	-23.448521950265	-28.2802584983903	NaN	-28.2709511872359	-24.6008476737549	-28.1721325343134	-25.5958162195654	-31.8052285849756	-32.3884565118715	-37.992912042553	-32.7985890769935	-36.1024339609448	-36.0715401077393	-30.5711516262025	NaN	NaN	-28.3222238809514	NaN	-30.2017186756477	-31.5403329724636	-25.131658446885	NaN	NaN	-29.2842842171492	-35.8181439085288	-25.6187791892853	NaN	-23.4213915962018	NaN	-20.8381125361614	-24.9076810611643	NaN	NaN	-0.327018072289152	-0.736104301352545	-0	-0.656069478423849	NaN	NaN	NaN	NaN	-11.8330250841364	-12.4119454634467	-10.3509016156613	-12.7138132649324
NaN	-37.087685630706	-26.6885634132419	NaN	NaN	-24.4978290557721	-29.1474123272409	NaN	-28.9212235589933	-25.4084532220814	-29.2008280018538	-26.7854641714129	-33.156440734755	-33.550049258817	-39.7486606473357	-33.9521565068859	-36.68637879668	-37.0893368088689	-31.8776542182095	NaN	NaN	-29.343684605407	NaN	-26.32331636724	-33.0163565509684	-25.8859083905617	NaN	NaN	-30.202554670498	-33.3731080812575	-25.7714661056175	NaN	-23.7946764475421	NaN	-21.4157530386296	-26.137938902108	NaN	-0.560362082855511	-0.415653730218526	-1.42296635961532	-0.506556072449055	-0.265612581275777	NaN	NaN	NaN	NaN	-12.4276262881694	-13.1073661673881	-11.0139584931327	-13.3757864384994
NaN	-38.0467296686226	-28.0580509231477	NaN	NaN	-25.3539524220977	-30.2257721882806	NaN	-29.9314774248604	-26.0231763630825	-20.2900098866213	-27.1066760010359	-34.1193035639038	-34.3077979610301	-40.8493914642329	-35.2012714815231	-37.658704856787	-39.1027444130788	-32.9806766873826	NaN	NaN	-29.5584059714709	NaN	-30.323463270928	-34.287328835146	-27.2394637632767	NaN	NaN	-31.2256364315043	-34.7931589399746	-27.231465753449	NaN	-24.5609572682443	NaN	-22.9150758509712	-26.8086871110806	NaN	-0	-0.619249710312865	-1.96921579036152	-0.32474210196159	-0	NaN	NaN	NaN	NaN	-12.879738241134	-13.4102550272301	-11.3735398910915	-13.6939981839031
NaN	-38.1523827685172	-29.294340406767	NaN	NaN	-26.0343775898241	-34.6523832092017	NaN	-30.2396121922095	-26.3491949898288	-30.5314292253659	-27.6037437848397	-34.9282054107828	-34.9797211851111	-41.2920789469426	-35.6821965084403	-38.3762114086403	-40.5067306289217	-34.1522021339977	NaN	NaN	-31.1286491913732	NaN	-33.5492534261989	-35.5902245097253	-27.16385	NaN	NaN	-30.9815070782705	-37.8454573174726	-27.8534423817926	NaN	-25.083653945874	NaN	-23.3115907791535	-27.4614669005921	NaN	-0.252677730641426	-0.393528513238284	-0.795387251417005	-0.437346454409476	-0.327473268431358	NaN	NaN	NaN	NaN	-13.3318501940985	-13.7131438870721	-11.7331212890502	-14.0122099293067
NaN	-38.887765459818	-30.3036671949858	NaN	NaN	-26.3206802825986	-32.016416012207	NaN	-30.7668452401755	-27.1631070296729	-30.7461792622134	-28.2500631572326	-36.0396704573466	-35.6828540887456	-41.7256467887536	-36.9014434001318	-38.8699908452707	-42.1623448619169	-34.6231173290938	NaN	NaN	-31.9188783168051	NaN	-34.4872599135565	-36.9610273375844	-27.890955823444	NaN	NaN	NaN	-35.1004800413517	-28.7208087930725	NaN	-25.7708686200613	NaN	NaN	-28.1459084785659	NaN	-0.961557970533881	-0.214750996015932	-1.74516224062218	-0.758577343100405	-0.416849714302646	NaN	NaN	NaN	NaN	-13.7296847857252	-14.1612081754675	-12.1471073226053	-14.3537382642105
NaN	NaN	NaN	NaN	NaN	NaN	NaN	NaN	NaN	NaN	NaN	NaN	NaN	NaN	NaN	NaN	NaN	NaN	NaN	NaN	NaN	NaN	NaN	NaN	NaN	NaN	NaN	NaN	NaN	NaN	NaN	NaN	NaN	NaN	NaN	NaN	NaN	NaN	NaN	NaN	NaN	NaN	NaN	NaN	NaN	NaN	-14.1275193773518	-14.6092724638628	-12.5610933561604	-14.6952665991142
NaN	NaN	NaN	NaN	NaN	NaN	NaN	NaN	NaN	NaN	NaN	NaN	NaN	NaN	NaN	NaN	NaN	NaN	NaN	NaN	NaN	NaN	NaN	NaN	NaN	NaN	NaN	NaN	NaN	NaN	NaN	NaN	NaN	NaN	NaN	NaN	NaN	NaN	NaN	NaN	NaN	NaN	NaN	NaN	NaN	NaN	-14.6125352005574	-15.4498229412936	-13.3818439991185	-15.481809338883
NaN	NaN	NaN	NaN	NaN	NaN	NaN	NaN	NaN	NaN	NaN	NaN	NaN	NaN	NaN	NaN	NaN	NaN	NaN	NaN	NaN	NaN	NaN	NaN	NaN	NaN	NaN	NaN	NaN	NaN	NaN	NaN	NaN	NaN	NaN	NaN	NaN	NaN	NaN	NaN	NaN	NaN	NaN	NaN	NaN	NaN	-15.097551023763	-16.2903734187243	-14.2025946420767	-16.2683520786519
NaN	NaN	NaN	NaN	NaN	NaN	NaN	NaN	NaN	NaN	NaN	NaN	NaN	NaN	NaN	NaN	NaN	NaN	NaN	NaN	NaN	NaN	NaN	NaN	NaN	NaN	NaN	NaN	NaN	NaN	NaN	NaN	NaN	NaN	NaN	NaN	NaN	NaN	NaN	NaN	NaN	NaN	NaN	NaN	NaN	NaN	-15.6855704115099	-17.0021720443705	-14.7634175926584	-16.93905173836
NaN	NaN	NaN	NaN	NaN	NaN	NaN	NaN	NaN	NaN	NaN	NaN	NaN	NaN	NaN	NaN	NaN	NaN	NaN	NaN	NaN	NaN	NaN	NaN	NaN	NaN	NaN	NaN	NaN	NaN	NaN	NaN	NaN	NaN	NaN	NaN	NaN	NaN	NaN	NaN	NaN	NaN	NaN	NaN	NaN	NaN	-16.2735897992569	-17.7139706700166	-15.32424054324	-17.6097513980681
NaN	NaN	NaN	NaN	NaN	NaN	NaN	NaN	NaN	NaN	NaN	NaN	NaN	NaN	NaN	NaN	NaN	NaN	NaN	NaN	NaN	NaN	NaN	NaN	NaN	NaN	NaN	NaN	NaN	NaN	NaN	NaN	NaN	NaN	NaN	NaN	NaN	NaN	NaN	NaN	NaN	NaN	NaN	NaN	NaN	NaN	-16.7644264019745	-18.7789937306152	-16.0753827257347	-18.4000441519634
NaN	NaN	NaN	NaN	NaN	NaN	NaN	NaN	NaN	NaN	NaN	NaN	NaN	NaN	NaN	NaN	NaN	NaN	NaN	NaN	NaN	NaN	NaN	NaN	NaN	NaN	NaN	NaN	NaN	NaN	NaN	NaN	NaN	NaN	NaN	NaN	NaN	NaN	NaN	NaN	NaN	NaN	NaN	NaN	NaN	NaN	-17.2552630046922	-19.8440167912137	-16.8265249082294	-19.1903369058586
NaN	NaN	NaN	NaN	NaN	NaN	NaN	NaN	NaN	NaN	NaN	NaN	NaN	NaN	NaN	NaN	NaN	NaN	NaN	NaN	NaN	NaN	NaN	NaN	NaN	NaN	NaN	NaN	NaN	NaN	NaN	NaN	NaN	NaN	NaN	NaN	NaN	NaN	NaN	NaN	NaN	NaN	NaN	NaN	NaN	NaN	-17.8306917905082	-20.5974977419413	-17.676004619636	-19.8358611286155
NaN	NaN	NaN	NaN	NaN	NaN	NaN	NaN	NaN	NaN	NaN	NaN	NaN	NaN	NaN	NaN	NaN	NaN	NaN	NaN	NaN	NaN	NaN	NaN	NaN	NaN	NaN	NaN	NaN	NaN	NaN	NaN	NaN	NaN	NaN	NaN	NaN	NaN	NaN	NaN	NaN	NaN	NaN	NaN	NaN	NaN	-18.4061205763241	-21.3509786926688	-18.5254843310425	-20.4813853513724
NaN	NaN	NaN	NaN	NaN	NaN	NaN	NaN	NaN	NaN	NaN	NaN	NaN	NaN	NaN	NaN	NaN	NaN	NaN	NaN	NaN	NaN	NaN	NaN	NaN	NaN	NaN	NaN	NaN	NaN	NaN	NaN	NaN	NaN	NaN	NaN	NaN	NaN	NaN	NaN	NaN	NaN	NaN	NaN	NaN	NaN	-18.8427413937071	-21.7415718500365	-19.0889719576041	-21.11920791603
NaN	NaN	NaN	NaN	NaN	NaN	NaN	NaN	NaN	NaN	NaN	NaN	NaN	NaN	NaN	NaN	NaN	NaN	NaN	NaN	NaN	NaN	NaN	NaN	NaN	NaN	NaN	NaN	NaN	NaN	NaN	NaN	NaN	NaN	NaN	NaN	NaN	NaN	NaN	NaN	NaN	NaN	NaN	NaN	NaN	NaN	-19.27936221109	-22.1321650074041	-19.6524595841658	-21.7570304806876
NaN	NaN	NaN	NaN	NaN	NaN	NaN	NaN	NaN	NaN	NaN	NaN	NaN	NaN	NaN	NaN	NaN	NaN	NaN	NaN	NaN	NaN	NaN	NaN	NaN	NaN	NaN	NaN	NaN	NaN	NaN	NaN	NaN	NaN	NaN	NaN	NaN	NaN	NaN	NaN	NaN	NaN	NaN	NaN	NaN	NaN	-20.0282105553635	-22.5850174500622	-20.3610272139682	-22.5464900177189
NaN	NaN	NaN	NaN	NaN	NaN	NaN	NaN	NaN	NaN	NaN	NaN	NaN	NaN	NaN	NaN	NaN	NaN	NaN	NaN	NaN	NaN	NaN	NaN	NaN	NaN	NaN	NaN	NaN	NaN	NaN	NaN	NaN	NaN	NaN	NaN	NaN	NaN	NaN	NaN	NaN	NaN	NaN	NaN	NaN	NaN	-20.777058899637	-23.0378698927204	-21.0695948437707	-23.3359495547501
NaN	NaN	NaN	NaN	NaN	NaN	NaN	NaN	NaN	NaN	NaN	NaN	NaN	NaN	NaN	NaN	NaN	NaN	NaN	NaN	NaN	NaN	NaN	NaN	NaN	NaN	NaN	NaN	NaN	NaN	NaN	NaN	NaN	NaN	NaN	NaN	NaN	NaN	NaN	NaN	NaN	NaN	NaN	NaN	NaN	NaN	-21.2538158336172	-23.7074845160533	-21.8794569004837	-24.3863424507269
NaN	NaN	NaN	NaN	NaN	NaN	NaN	NaN	NaN	NaN	NaN	NaN	NaN	NaN	NaN	NaN	NaN	NaN	NaN	NaN	NaN	NaN	NaN	NaN	NaN	NaN	NaN	NaN	NaN	NaN	NaN	NaN	NaN	NaN	NaN	NaN	NaN	NaN	NaN	NaN	NaN	NaN	NaN	NaN	NaN	NaN	-21.7305727675974	-24.3770991393863	-22.6893189571968	-25.4367353467038
NaN	NaN	NaN	NaN	NaN	NaN	NaN	NaN	NaN	NaN	NaN	NaN	NaN	NaN	NaN	NaN	NaN	NaN	NaN	NaN	NaN	NaN	NaN	NaN	NaN	NaN	NaN	NaN	NaN	NaN	NaN	NaN	NaN	NaN	NaN	NaN	NaN	NaN	NaN	NaN	NaN	NaN	NaN	NaN	NaN	NaN	-22.5588890615842	-25.0223421724042	-23.7227399546433	-26.5496878739276
NaN	NaN	NaN	NaN	NaN	NaN	NaN	NaN	NaN	NaN	NaN	NaN	NaN	NaN	NaN	NaN	NaN	NaN	NaN	NaN	NaN	NaN	NaN	NaN	NaN	NaN	NaN	NaN	NaN	NaN	NaN	NaN	NaN	NaN	NaN	NaN	NaN	NaN	NaN	NaN	NaN	NaN	NaN	NaN	NaN	NaN	-23.387205355571	-25.6675852054221	-24.7561609520899	-27.6626404011514
NaN	NaN	NaN	NaN	NaN	NaN	NaN	NaN	NaN	NaN	NaN	NaN	NaN	NaN	NaN	NaN	NaN	NaN	NaN	NaN	NaN	NaN	NaN	NaN	NaN	NaN	NaN	NaN	NaN	NaN	NaN	NaN	NaN	NaN	NaN	NaN	NaN	NaN	NaN	NaN	NaN	NaN	NaN	NaN	NaN	NaN	-24.3502921968571	-26.3804771175134	-25.4397788688512	-28.365392045821
NaN	NaN	NaN	NaN	NaN	NaN	NaN	NaN	NaN	NaN	NaN	NaN	NaN	NaN	NaN	NaN	NaN	NaN	NaN	NaN	NaN	NaN	NaN	NaN	NaN	NaN	NaN	NaN	NaN	NaN	NaN	NaN	NaN	NaN	NaN	NaN	NaN	NaN	NaN	NaN	NaN	NaN	NaN	NaN	NaN	NaN	-25.3133790381433	-27.0933690296046	-26.1233967856125	-29.0681436904906
NaN	NaN	NaN	NaN	NaN	NaN	NaN	NaN	NaN	NaN	NaN	NaN	NaN	NaN	NaN	NaN	NaN	NaN	NaN	NaN	NaN	NaN	NaN	NaN	NaN	NaN	NaN	NaN	NaN	NaN	NaN	NaN	NaN	NaN	NaN	NaN	NaN	NaN	NaN	NaN	NaN	NaN	NaN	NaN	NaN	NaN	NaN	NaN	NaN	NaN
NaN	NaN	NaN	NaN	NaN	NaN	NaN	NaN	NaN	NaN	NaN	NaN	NaN	NaN	NaN	NaN	NaN	NaN	NaN	NaN	NaN	NaN	NaN	NaN	NaN	NaN	NaN	NaN	NaN	NaN	NaN	NaN	NaN	NaN	NaN	NaN	NaN	NaN	NaN	NaN	NaN	NaN	NaN	NaN	NaN	NaN	NaN	NaN	NaN	NaN
NaN	NaN	NaN	NaN	NaN	NaN	NaN	NaN	NaN	NaN	NaN	NaN	NaN	NaN	NaN	NaN	NaN	NaN	NaN	NaN	NaN	NaN	NaN	NaN	NaN	NaN	NaN	NaN	NaN	NaN	NaN	NaN	NaN	NaN	NaN	NaN	NaN	NaN	NaN	NaN	NaN	NaN	NaN	NaN	NaN	NaN	NaN	NaN	NaN	NaN
NaN	NaN	NaN	NaN	NaN	NaN	NaN	NaN	NaN	NaN	NaN	NaN	NaN	NaN	NaN	NaN	NaN	NaN	NaN	NaN	NaN	NaN	NaN	NaN	NaN	NaN	NaN	NaN	NaN	NaN	NaN	NaN	NaN	NaN	NaN	NaN	NaN	NaN	NaN	NaN	NaN	NaN	NaN	NaN	NaN	NaN	NaN	NaN	NaN	NaN
NaN	NaN	NaN	NaN	NaN	NaN	NaN	NaN	NaN	NaN	NaN	NaN	NaN	NaN	NaN	NaN	NaN	NaN	NaN	NaN	NaN	NaN	NaN	NaN	NaN	NaN	NaN	NaN	NaN	NaN	NaN	NaN	NaN	NaN	NaN	NaN	NaN	NaN	NaN	NaN	NaN	NaN	NaN	NaN	NaN	NaN	NaN	NaN	NaN	NaN
[truncated: 292 more columns]
