# Supplementary material for: Notch-dependent and -independent transcription are modulated by tissue movements at gastrulation
Source: eLife. 2022 May 18;11:e73656. doi: 10.7554/eLife.73656 (PMC9183233; doi:10.7554/eLife.73656)
Supplement: Source data 1. [file elife-73656-data1.zip › numerical data/2S4A_m5m8peve grhRi_MSE_sorted-Gast_YMov_normF-Y.txt]

NaN	NaN	NaN	NaN	NaN	NaN	NaN	NaN	NaN	NaN	NaN	NaN	NaN	NaN	NaN	NaN	NaN	NaN	NaN	NaN	NaN	NaN	NaN	NaN	NaN	NaN	NaN	NaN	NaN	NaN	NaN	NaN	NaN	NaN	NaN	NaN	NaN	NaN	NaN	NaN	NaN	NaN	NaN	NaN	NaN	NaN	NaN	NaN	NaN	NaN
NaN	NaN	NaN	NaN	NaN	NaN	NaN	NaN	NaN	NaN	NaN	NaN	NaN	NaN	NaN	NaN	NaN	NaN	NaN	NaN	NaN	NaN	NaN	NaN	NaN	NaN	NaN	NaN	NaN	NaN	NaN	NaN	NaN	NaN	NaN	NaN	NaN	NaN	NaN	NaN	NaN	NaN	NaN	NaN	NaN	NaN	NaN	NaN	NaN	NaN
NaN	NaN	NaN	NaN	NaN	NaN	NaN	NaN	NaN	NaN	NaN	NaN	NaN	NaN	NaN	NaN	NaN	NaN	NaN	NaN	NaN	NaN	NaN	NaN	NaN	NaN	NaN	NaN	NaN	NaN	NaN	NaN	NaN	NaN	NaN	NaN	NaN	NaN	NaN	NaN	NaN	NaN	NaN	NaN	NaN	NaN	NaN	NaN	NaN	NaN
NaN	NaN	NaN	NaN	NaN	NaN	NaN	NaN	NaN	NaN	NaN	NaN	NaN	NaN	NaN	NaN	NaN	NaN	NaN	NaN	NaN	NaN	NaN	NaN	NaN	NaN	NaN	NaN	NaN	NaN	NaN	NaN	NaN	NaN	NaN	NaN	NaN	NaN	NaN	NaN	NaN	NaN	NaN	NaN	NaN	NaN	NaN	NaN	NaN	NaN
NaN	NaN	NaN	NaN	NaN	NaN	NaN	NaN	NaN	NaN	NaN	NaN	NaN	NaN	NaN	NaN	NaN	NaN	NaN	NaN	NaN	NaN	NaN	NaN	NaN	NaN	NaN	NaN	NaN	NaN	NaN	NaN	NaN	NaN	NaN	NaN	NaN	NaN	NaN	NaN	NaN	NaN	NaN	NaN	NaN	NaN	NaN	NaN	NaN	NaN
-15.1869475454303	-21.6908300248926	-8.39090665455372	-20.3250571377441	-18.137213516851	NaN	NaN	NaN	NaN	NaN	NaN	NaN	NaN	NaN	NaN	NaN	NaN	NaN	NaN	NaN	NaN	NaN	NaN	NaN	NaN	NaN	NaN	NaN	NaN	NaN	NaN	NaN	NaN	NaN	NaN	NaN	NaN	NaN	NaN	NaN	NaN	NaN	NaN	NaN	NaN	NaN	NaN	NaN	NaN	NaN
-15.0188541259239	-21.4161130290911	-8.34306529763673	-20.2621843835016	-18.0539894938714	NaN	NaN	NaN	NaN	NaN	NaN	NaN	NaN	NaN	NaN	NaN	NaN	NaN	NaN	NaN	NaN	NaN	NaN	NaN	NaN	NaN	NaN	NaN	NaN	NaN	NaN	NaN	NaN	NaN	NaN	NaN	NaN	NaN	NaN	NaN	NaN	NaN	NaN	NaN	NaN	NaN	NaN	NaN	NaN	NaN
-15.1930171834784	-21.4789169754609	-8.47659280791011	-20.4368775751601	-17.9617877317077	NaN	NaN	NaN	NaN	NaN	NaN	NaN	NaN	NaN	NaN	NaN	NaN	NaN	NaN	NaN	NaN	NaN	NaN	NaN	NaN	NaN	NaN	NaN	NaN	NaN	NaN	NaN	NaN	NaN	NaN	NaN	NaN	NaN	NaN	NaN	NaN	NaN	NaN	NaN	NaN	NaN	NaN	NaN	NaN	NaN
-15.5777772097121	-21.7644177429582	-8.91331216281954	-20.8143405469331	-18.157079851015	NaN	NaN	NaN	NaN	NaN	NaN	NaN	NaN	NaN	NaN	NaN	NaN	NaN	NaN	NaN	NaN	NaN	NaN	NaN	NaN	NaN	NaN	NaN	NaN	NaN	NaN	NaN	NaN	NaN	NaN	NaN	NaN	NaN	NaN	NaN	NaN	NaN	NaN	NaN	NaN	NaN	NaN	NaN	NaN	NaN
-16.0926214584738	-22.0573728656528	-9.32035693801289	-21.3527605372858	-18.5531300862925	NaN	NaN	NaN	NaN	NaN	NaN	NaN	NaN	NaN	NaN	NaN	NaN	NaN	NaN	NaN	NaN	NaN	NaN	NaN	NaN	NaN	NaN	NaN	NaN	NaN	NaN	NaN	NaN	NaN	NaN	NaN	NaN	NaN	NaN	NaN	NaN	NaN	NaN	NaN	NaN	NaN	NaN	NaN	NaN	NaN
-16.7685411746206	-22.5932892492371	-9.73869614428518	-21.7606462782186	-18.8883582089552	NaN	NaN	NaN	NaN	NaN	NaN	NaN	NaN	NaN	NaN	NaN	NaN	NaN	NaN	NaN	NaN	NaN	NaN	NaN	NaN	NaN	NaN	NaN	NaN	NaN	NaN	NaN	NaN	NaN	NaN	NaN	NaN	NaN	NaN	NaN	NaN	NaN	NaN	NaN	NaN	NaN	NaN	NaN	NaN	NaN
-17.5901704979076	-23.1355472077581	-10.2751760507969	-22.1399309072131	-19.2309688284242	NaN	NaN	NaN	NaN	NaN	NaN	NaN	NaN	NaN	NaN	NaN	NaN	NaN	NaN	NaN	NaN	NaN	NaN	NaN	NaN	NaN	NaN	NaN	NaN	NaN	NaN	NaN	NaN	NaN	NaN	NaN	NaN	NaN	NaN	NaN	NaN	NaN	NaN	NaN	NaN	NaN	NaN	NaN	NaN	NaN
-18.1883432823709	-23.5031482465351	-10.8018113560246	-22.6494211504505	-19.7667420473391	NaN	NaN	NaN	NaN	NaN	NaN	NaN	NaN	NaN	NaN	NaN	NaN	NaN	NaN	NaN	NaN	NaN	NaN	NaN	NaN	NaN	NaN	NaN	NaN	NaN	NaN	NaN	NaN	NaN	NaN	NaN	NaN	NaN	NaN	NaN	NaN	NaN	NaN	NaN	NaN	NaN	NaN	NaN	NaN	NaN
-18.8592218975723	-24.3008003872726	-11.1865866869617	-22.9449327351636	-20.3296019709514	NaN	NaN	NaN	NaN	NaN	NaN	NaN	NaN	NaN	NaN	NaN	NaN	NaN	NaN	NaN	NaN	NaN	NaN	NaN	NaN	NaN	NaN	NaN	NaN	NaN	NaN	NaN	NaN	NaN	NaN	NaN	NaN	NaN	NaN	NaN	NaN	NaN	NaN	NaN	NaN	NaN	NaN	NaN	NaN	NaN
-19.2673642431706	-24.6034418325466	-11.6309159334587	-23.0393238745285	-20.5032362577357	NaN	NaN	NaN	NaN	NaN	NaN	NaN	NaN	NaN	NaN	NaN	NaN	NaN	NaN	NaN	NaN	NaN	NaN	NaN	NaN	NaN	NaN	NaN	NaN	NaN	NaN	NaN	NaN	NaN	NaN	NaN	NaN	NaN	NaN	NaN	NaN	NaN	NaN	NaN	NaN	NaN	NaN	NaN	NaN	NaN
-19.0989388186905	-24.2772163996693	-11.5021043496088	-22.8007789777853	-20.5580267410258	NaN	NaN	NaN	NaN	NaN	NaN	NaN	NaN	NaN	NaN	NaN	NaN	NaN	NaN	NaN	NaN	NaN	NaN	NaN	NaN	NaN	NaN	NaN	NaN	NaN	NaN	NaN	NaN	NaN	NaN	NaN	NaN	NaN	NaN	NaN	NaN	NaN	NaN	NaN	NaN	NaN	NaN	NaN	NaN	NaN
-18.9920836005735	-24.0675880487315	-11.3795567796214	-22.5851766597526	-20.2774742310547	NaN	NaN	NaN	NaN	NaN	NaN	NaN	NaN	NaN	NaN	NaN	NaN	NaN	NaN	NaN	NaN	NaN	NaN	NaN	NaN	NaN	NaN	NaN	NaN	NaN	NaN	NaN	NaN	NaN	NaN	NaN	NaN	NaN	NaN	NaN	NaN	NaN	NaN	NaN	NaN	NaN	NaN	NaN	NaN	NaN
-18.5813620533889	-24.0135639462624	-11.2245148005148	-22.4703938790535	-20.0522018571637	-23.545207995743	NaN	NaN	NaN	NaN	NaN	NaN	NaN	NaN	NaN	NaN	NaN	NaN	NaN	NaN	NaN	NaN	NaN	NaN	NaN	NaN	NaN	NaN	NaN	NaN	NaN	NaN	NaN	NaN	NaN	NaN	NaN	NaN	NaN	NaN	NaN	NaN	NaN	NaN	NaN	NaN	NaN	NaN	NaN	NaN
-18.3377974741347	-24.037694090471	-11.0944155501716	-22.1752038542352	-20.164445165477	-23.6437545651829	NaN	NaN	NaN	NaN	NaN	NaN	NaN	NaN	NaN	NaN	NaN	NaN	NaN	NaN	NaN	NaN	NaN	NaN	NaN	NaN	NaN	NaN	NaN	NaN	NaN	NaN	NaN	NaN	NaN	NaN	NaN	NaN	NaN	NaN	NaN	NaN	NaN	NaN	NaN	NaN	NaN	NaN	NaN	NaN
-18.2899140554186	-23.9413602308819	-11.0031893899346	-22.2856645826248	-20.0496059153772	-23.6161553973604	NaN	NaN	NaN	NaN	NaN	NaN	NaN	NaN	NaN	NaN	NaN	NaN	NaN	NaN	NaN	NaN	NaN	NaN	NaN	NaN	NaN	NaN	NaN	NaN	NaN	NaN	NaN	NaN	NaN	NaN	NaN	NaN	NaN	NaN	NaN	NaN	NaN	NaN	NaN	NaN	NaN	NaN	NaN	NaN
-18.0240474832445	-23.5484208881226	-10.8866445299457	-22.3304060755976	-20.1852148150917	-23.288016202422	NaN	NaN	NaN	NaN	NaN	NaN	NaN	NaN	NaN	NaN	NaN	NaN	NaN	NaN	NaN	NaN	NaN	NaN	NaN	NaN	NaN	NaN	NaN	NaN	NaN	NaN	NaN	NaN	NaN	NaN	NaN	NaN	NaN	NaN	NaN	NaN	NaN	NaN	NaN	NaN	NaN	NaN	NaN	NaN
-17.7976637421402	-23.5844936703	-10.8624671814672	-22.4952119694716	-20.306494107933	-22.812707598451	-20.1534879070076	NaN	NaN	NaN	NaN	NaN	NaN	NaN	NaN	NaN	NaN	NaN	NaN	NaN	NaN	NaN	NaN	NaN	NaN	NaN	NaN	NaN	NaN	NaN	NaN	NaN	NaN	NaN	NaN	NaN	NaN	NaN	NaN	NaN	NaN	NaN	NaN	NaN	NaN	NaN	NaN	NaN	NaN	NaN
-17.8168165320397	-24.0365175263225	-10.9726319604222	-22.7202410707836	-20.7198080230816	-20.1156875374239	-20.1860833493703	NaN	NaN	NaN	NaN	NaN	NaN	NaN	NaN	NaN	NaN	NaN	NaN	NaN	NaN	NaN	NaN	NaN	NaN	NaN	NaN	NaN	NaN	NaN	NaN	NaN	NaN	NaN	NaN	NaN	NaN	NaN	NaN	NaN	NaN	NaN	NaN	NaN	NaN	NaN	NaN	NaN	NaN	NaN
-18.1444517135081	-24.3621394439333	-11.2291040305994	-22.6495799954403	-20.9331003388949	-18.6903186045917	-20.1210936692877	NaN	NaN	NaN	NaN	NaN	NaN	NaN	NaN	NaN	NaN	NaN	NaN	NaN	NaN	NaN	NaN	NaN	NaN	NaN	NaN	NaN	NaN	NaN	NaN	NaN	NaN	NaN	NaN	NaN	NaN	NaN	NaN	NaN	NaN	NaN	NaN	NaN	NaN	NaN	NaN	NaN	NaN	NaN
-18.5546198177847	-24.7574023415628	-11.5780435240435	-22.7114128674535	-21.1599582089552	-17.6297127800155	-20.1347160642012	-17.2448346932736	NaN	NaN	NaN	NaN	NaN	NaN	NaN	NaN	NaN	NaN	NaN	NaN	NaN	NaN	NaN	NaN	NaN	NaN	NaN	NaN	NaN	NaN	NaN	NaN	NaN	NaN	NaN	NaN	NaN	NaN	NaN	NaN	NaN	NaN	NaN	NaN	NaN	NaN	NaN	NaN	NaN	NaN
-18.547710656143	-24.8044389556705	-11.5871142014985	-22.6878832965723	-21.2533711959682	-17.185353559409	NaN	-16.7317030057088	NaN	NaN	NaN	NaN	NaN	NaN	NaN	NaN	NaN	NaN	NaN	NaN	NaN	NaN	NaN	NaN	NaN	NaN	NaN	NaN	NaN	NaN	NaN	NaN	NaN	NaN	NaN	NaN	NaN	NaN	NaN	NaN	NaN	NaN	NaN	NaN	NaN	NaN	NaN	NaN	NaN	NaN
NaN	-24.9685173060427	-11.5178439197731	-22.546826951767	-21.42914561053	-17.0754043755495	NaN	-15.901519276309	-16.8889047731916	-20.6588619462615	-21.3158918039455	NaN	NaN	NaN	NaN	NaN	NaN	NaN	NaN	NaN	NaN	NaN	NaN	NaN	NaN	NaN	NaN	NaN	NaN	NaN	NaN	NaN	NaN	NaN	NaN	NaN	NaN	NaN	NaN	NaN	NaN	NaN	NaN	NaN	NaN	NaN	NaN	NaN	NaN	NaN
-19.483334831645	-25.4205506253931	-11.4075039565733	NaN	NaN	-17.5336677828064	-15.0824648604235	-15.734134562212	-17.2229637278609	-20.2143002978264	-21.0282723292977	-21.4290636114911	-24.8652517701434	-21.5009737864078	-22.6008972834461	NaN	NaN	NaN	NaN	NaN	NaN	NaN	NaN	NaN	NaN	NaN	NaN	NaN	NaN	NaN	NaN	NaN	NaN	NaN	NaN	NaN	NaN	NaN	NaN	NaN	NaN	NaN	NaN	NaN	NaN	NaN	NaN	NaN	NaN	NaN
-19.7263993752708	NaN	NaN	-21.3946530400081	-22.7537663722205	-18.5055221558012	-13.6447678864763	-15.9243245794237	-19.4373281795527	-20.0444468760452	-21.1695847776385	-22.2945328572807	-25.104254621426	-20.8843005012092	-23.8897655564774	-23.8996494312007	-8.93224210683824	NaN	NaN	NaN	NaN	NaN	NaN	NaN	NaN	NaN	NaN	NaN	NaN	NaN	NaN	NaN	NaN	NaN	NaN	NaN	NaN	NaN	NaN	NaN	NaN	NaN	NaN	NaN	NaN	NaN	NaN	NaN	NaN	NaN
-20.0903426405874	-22.2080295871093	NaN	-21.7060162705468	-22.776538886496	-17.6453668662243	-12.8920822894869	NaN	-19.7149039100964	-19.975623776614	-21.5905910809798	-22.9170523941601	-25.5169125475285	-20.8504856770142	-24.986838342846	-24.9442771299895	-9.83142744660608	-21.2280301714012	NaN	NaN	NaN	NaN	NaN	NaN	NaN	NaN	NaN	NaN	NaN	-10.3137019949553	-11.1048460468351	-16.4508939444916	-10.2960297393105	-11.7374563370015	-9.19455016897137	-9.25764565483476	-8.23339965100949	-7.16627722208001	-8.15347560364265	-6.7703002967359	-9.65991572773576	-7.91680622095578	-7.04836269728628	-12.6558633981621	-2.87836591976803	-4.67178127120771	-10.1395028930678	-8.24244745157302	NaN	NaN
-20.5024030560471	-22.2885107140849	-15.9518303289847	-22.1805622371383	-23.4553721860836	-18.6818734881447	-13.3938814376778	NaN	NaN	-20.2800315727159	-17.0938019397867	-23.5283219060896	-26.1012580972667	-21.221244994634	-25.7129981080338	-25.5439263701958	-10.7385868774046	NaN	-18.2288716275054	-20.0272691382837	NaN	NaN	NaN	NaN	NaN	NaN	NaN	NaN	NaN	-9.91141726844584	-10.9674003657032	-15.9799803668102	-10.0327077093087	-11.2943727327755	-8.36936285137523	-8.78305263157895	-7.90045768121911	-7.14709666605755	-7.54520683858047	-6.58972379543042	-9.00556090810241	-7.93883969888111	-6.55859452153679	-12.3961933451664	NaN	-4.52480243650805	-10.0116008434028	-8.18608883306691	NaN	NaN
-21.06331552962	-22.7455008775397	-16.6756775344944	-22.6807424071991	-23.968694343409	NaN	-14.6615159925673	NaN	-18.4887539376511	-20.6054368408847	NaN	-23.606353892821	-25.9142036138109	-22.0393172278746	-25.7924682012567	-25.7683160188784	-11.1079395640256	-21.1672590934225	NaN	-20.4093819415878	-17.9399060820115	NaN	NaN	NaN	NaN	NaN	NaN	NaN	NaN	-9.74436648139505	-10.348986590502	-15.1540825565912	-9.24818577280982	-10.0044786082085	-7.2170577689608	-7.91844589000591	-7.24616749173256	-7.13816585305213	-6.87205536693654	-6.14039260442821	-8.22811415643631	-7.14320686731289	-6.31367451988023	-11.7300469338103	-2.41615789983264	-4.1903450202946	-8.99416587810372	-7.66963705890246	NaN	NaN
-21.430542890041	-23.4464075553483	-16.9598153090677	NaN	-24.2637935030729	NaN	-16.3712762877556	NaN	-18.5092231762777	-21.5013371316356	-19.6653262811681	-24.103898691272	-26.2226956800586	-22.7379227659996	-25.5689677612047	-25.6793882411006	-11.5027233053301	-22.8191003426093	-21.332317166579	-21.2952032085561	-19.8133306707242	-17.7522779698682	-17.0683661059155	-16.0652021891385	NaN	NaN	NaN	NaN	NaN	-9.37911370993538	-8.93101785501215	-14.315537538584	-8.20327022186483	-9.09239123166753	-6.15766403438927	-7.26823077884736	-6.62787716811867	-6.71621968518372	-6.19455126184622	-5.46908951127283	-7.36795307917889	-5.88030945176478	-5.63258899730205	-9.42934000867395	-2.33600443433106	-4.11480725346373	-8.22363240389375	-6.74129431762992	NaN	NaN
-22.2193201751947	-24.2123474765866	-17.0173833199362	-21.8208998875141	-24.3673731982486	-17.9010662534946	-18.1364624912338	-20.5771020519863	-19.0468966305892	-22.5805758482554	-21.741057305111	-24.203446607703	-26.5677208616163	-23.2736884693889	-25.4884610340103	-25.6615979843212	-11.7474081898333	-23.4886876058704	-20.8302668464509	-21.8339661541334	-20.2310761496414	-18.8451652045847	-19.0138011666367	-18.1672120413553	-17.7994246202296	NaN	NaN	NaN	NaN	-8.76381215616682	-7.47147782899325	-13.0521366106453	-6.79531336120788	-7.77038268448587	-5.87073959358185	-6.35780950261489	-5.71103022241376	-6.20889213640258	-5.37968915729478	-4.11277865129026	-6.29824655480343	-4.18751976112898	-4.79255205631435	NaN	-1.60817642608896	-3.15857354769092	-6.62879709409572	-5.60230049261084	NaN	NaN
-23.2508446767616	-25.0113255881352	-17.0061173846557	-22.3048325302621	-24.6386587270899	-18.0839753444037	-19.6299692673739	-20.7981430774081	-19.9276557986169	-23.5122761324822	-22.4208310922994	-24.5769154531624	-27.0884667997279	-23.4354165543578	-25.5449293432943	-25.8628050432686	-11.5947811517245	-24.275503923926	-20.4840762490307	-22.160626859882	-20.7154871969442	-19.3645423265487	-19.1236911965195	-18.4769446535706	-18.1466348795521	NaN	NaN	NaN	NaN	-7.92681176159314	-6.08126111663486	-11.6485787718982	-5.96520979352925	-6.61540553842116	-5.5252200254307	-5.37337110291653	-5.06285805058147	-5.27645844724481	-3.99599187487304	-3.00127172530733	-5.43661969167584	-2.69344095410054	-4.09811964954095	-4.59187560677956	-0.764164299352676	-2.38949076101309	-4.91000012216227	-4.44403812851283	NaN	NaN
-23.8281915715406	-25.3727688072112	-17.0539363953878	-22.7868943088756	-24.6013445103251	-17.9701556410944	-20.6299115473161	-20.8600478354556	-20.5791327619518	-23.9638526907283	-22.7905032967292	-24.8762533214851	-27.3021025382607	-23.6684076707053	-25.543807116341	-25.7164407441531	-11.3709327941997	-24.9196270357844	-20.0904557161164	-22.4610050746079	-20.8008530971158	-19.6092133264734	-19.2400219088326	-18.417615982242	-18.2344951552747	NaN	NaN	NaN	NaN	-7.32766075749765	-5.30146159232138	-10.8183004945627	-5.71561627604452	-6.0219966833537	-5.20164020811883	-5.20624850786761	-4.2418618354665	-4.77495167131219	-3.10795598805455	-2.23761430164991	-4.58171487337935	NaN	-3.41749771321375	-3.73035028538412	-0.306074921735439	-1.97630191788384	-3.86669570806256	-3.73269286709896	NaN	NaN
-23.879798136031	-25.5419739923337	-17.1475186100386	-22.9995270699858	-24.3266411357845	-17.5726664747743	-21.1058822432868	-20.787938109579	-20.9365009010255	-24.179813335531	-22.8800203761955	-24.9516719706242	-27.2699613280163	-23.5940915971684	-25.6956985488582	-25.5291807247608	-11.5637297526001	-25.247029188703	-19.8819224231303	-22.3707798771332	-20.8235980498375	-19.4124101025439	-19.208627509254	-18.188607927006	-18.1356911265089	NaN	NaN	NaN	NaN	-7.14633191901266	-4.82647482668162	-10.0143093059269	-5.42103602622866	-5.88872012279149	-5.4317260752832	-5.37451562641544	-3.95479154128886	-4.38386577518609	-2.14418982071805	-1.58917182841193	-3.98038092298194	-0.942310517460474	-2.7437393206629	-3.35316211602907	-0	-1.6411749379421	-2.90729828523879	-3.15082587159459	NaN	NaN
-23.7377320912762	-25.7476675085099	-16.9432957528958	-22.7010352221597	-24.4319537145732	-17.04461170804	-21.0851219325455	-20.2721143941448	-20.8056731340617	-24.1740947918027	-22.6932677431743	-25.0288030135565	-27.2669520732202	-23.5638840883616	-25.7424506315466	-25.493516616488	-11.7268989767178	-25.2570130212509	-19.6306757827527	-22.0116720834848	-20.5847099379494	-18.761064622942	-19.0308051416914	NaN	-18.1093216501945	NaN	NaN	NaN	NaN	-7.2699612244898	-4.68597377722833	-9.54523281565857	-5.28439547930726	-5.82960098583089	-5.44474374670572	-5.42557599606493	-3.4910092783882	-4.12904883399458	-2.00547171287269	-1.42280538970276	-3.49706123857168	-0.490618071956619	-2.50750024482162	-3.28684976463375	-1.9719221442659	-1.49303434221771	-2.44920374897181	-2.93148073022312	NaN	NaN
-23.2848126667371	-25.3328050582667	-16.3629107904897	-22.5405397953305	-24.2937514673822	-16.6587488048142	-20.9949679523918	-19.6057933723673	-20.2730790271957	-23.7361414125328	-22.2401732906879	-24.3905581395349	-26.438016842007	-23.3218019866003	-25.1320467145717	-24.9997332416458	-11.1064072758584	-25.0112044103359	-19.2797199192632	-22.0153132517461	-20.4639373394431	-17.9194316138511	-18.6762170375925	NaN	-17.9370069155119	NaN	NaN	NaN	NaN	-7.35322722319697	-4.35999722692441	-9.5559757316654	-5.43073892276199	-6.18773695549503	-5.3728016844964	-5.30394815396701	-3.38827018121911	-4.18547210589406	-2.00917716923151	-1.00105978318384	-3.25949312458304	-0	-2.2893263233017	-3.18300886823728	-2.01958027863023	-1.21237697195886	-2.46532656593127	-2.39829891204131	NaN	NaN
-22.7670127209754	-24.7970960799385	-15.8093526678651	-22.0551964063702	-23.7472141411586	-16.1223259937543	-20.4381645735513	-18.9086202472537	-19.7044801688667	-23.1044854433416	-21.7502664764077	-23.8010746183478	-25.6588797606433	-22.8948100695936	-24.1785037735153	-24.3115684956586	-10.5068053178064	-24.524596772334	-18.7665239995267	-21.5673646137469	-19.7433070414217	-17.3080223474419	-18.1933637367024	-15.805818002444	-17.331390372916	NaN	NaN	NaN	NaN	-7.70973483590108	-4.39954999420357	-9.48680982931849	-5.8077609561753	-6.51532727410572	-5.93368721746042	-5.63806902502157	-3.62343862821993	-4.35522564499155	-2.05122419810537	-0.88307539649648	-3.40476379129088	-0.442260580976177	-2.24224414813836	-3.50439864998691	-1.92861314678156	-1.4190600396846	-2.39927235594682	-2.41523453466117	NaN	NaN
-22.2603536631679	-24.1002272087869	-15.2826343547195	-21.4533276172646	-23.0201013282213	-15.7225646105592	-19.8159908133954	-18.2694239859696	-19.2821343100877	-22.3567771603182	-20.9980882991691	-23.2258227529855	-24.9758521021415	-22.1528094790266	-23.7810427953676	-23.6426505549609	-9.91681176462683	-23.9950810237414	-18.107613337679	-20.9911236002689	-19.3660779033173	-16.6368276004848	-17.7466924777562	-15.3387766040036	-16.7796123272594	NaN	NaN	NaN	NaN	-7.97512782322629	-4.74731350378829	-9.50831877706365	-6.38694794857083	-6.85987707113173	-6.217965915482	-5.94243629875922	-3.8524807075349	-4.38632335547015	-1.98398467474213	-0.931746450582059	-3.63244394587146	-0.555136144870943	-2.30243267436802	-3.98174167469664	-1.89607763899599	-1.31398665249607	-2.6748706388796	-3.14792659845035	NaN	NaN
-21.6231984853215	-23.3499001112935	-14.9004671814672	-21.1605956035157	-22.2614943036298	-15.4217030785984	-19.3048718647764	-18.0153203438196	-18.6058820481193	-21.8693162851984	-20.7148102002717	-22.5859576849099	-24.1114297506362	-21.5196961194088	-23.0763223224206	-22.9312167802997	-9.39484837861525	-23.3666865495058	-17.7596553745895	-20.7046736679338	-19.1224324259876	-16.374780476028	-17.3694877541506	-14.9719767747341	-16.3169223134958	NaN	NaN	NaN	NaN	-8.39969925294101	-5.28949610070371	-8.04315428982114	-6.62286280091912	-7.35022370959206	-6.45239227423453	-6.17549936192428	-4.25003447197423	-4.77484116509622	-2.54383706838116	-1.27356360608842	-4.06257743049711	-0.737186900939173	-2.4435254053007	-4.30326312231244	-2.42232381139179	-1.59902768357126	-2.65308258789266	-3.36340198703268	-1.0066971573616	NaN
-21.018039786488	-22.7026506650913	-14.2355185689286	-20.8559858800545	-21.6281215225647	-15.3581821852875	-18.5783970748605	-17.8561942093378	-18.0319561147843	-21.2095729914802	-20.5122184387142	-21.92575674007	-23.5692895108793	-20.9422919682259	-22.4900939546418	-22.5238856841504	-8.82886341620923	-22.6393288301892	-17.6196327884799	-20.4686805722765	-18.9908817477909	-16.3002201496397	-17.0196080274502	-14.8528333735463	-16.3620774105632	NaN	NaN	NaN	NaN	-8.67752776069332	-5.64832280292771	NaN	-6.77495596863267	-7.44985084748003	-6.49923318332544	-4.56080828075551	-4.48150738381464	-5.10341880173336	-2.8751699480718	-1.60820392284388	-4.29547098697178	-1.1620012840853	-2.7123387212623	-4.47200198140742	-4.90233589943597	-1.83751106145515	-2.94523840283445	-3.65637129109864	-1.17819196952618	NaN
-20.7858419833465	-22.3691043444013	-14.0742408345078	-20.6275546415659	-21.4142941934363	-15.1787000395558	-18.2108648702873	-17.7471593953228	-17.8923623292595	-20.9692423176619	-20.3473919601467	-21.4288120315203	-23.1632741035926	-20.602220265281	-21.9198345164192	-22.14564182533	-8.72381872901956	-22.6935761279724	-17.4685884975413	-20.2142726565997	-19.0426388846148	-16.3610464364799	-16.8928983828995	-15.0127002155033	-16.089491211262	NaN	NaN	NaN	NaN	-8.55127074829932	-5.93482638925747	-8.53570234020791	-7.01696208746529	-7.68651743145423	-6.4905691880166	NaN	-4.71279325814219	-5.1341960038059	-3.08014501921974	-1.69695561588484	-4.63202994946029	-1.24753511867177	-2.89817171180117	-4.82216176723242	-5.24351281903493	-2.04178539346879	-3.22695341059951	-4.10460223969648	-1.55820030885041	-0.034046817689912
-20.6462528952604	-22.0928535170094	-13.9294530341506	-20.6024790150659	-21.1535830483557	-15.2706321162033	-18.0595996370042	-17.8018990431599	-18.0279845980413	-20.8692774684402	-20.6369524100061	-21.227255616242	-22.692899875934	-20.6400257212347	-21.6568635204603	-21.9385367085336	-8.53657930788016	-22.5000892821018	-17.4154384150784	-20.2178030586873	-19.0058288190683	-16.5307408975485	-17.0785863755716	-15.0955674385526	-16.2096652256504	NaN	NaN	NaN	NaN	-8.85436119837332	-5.79005800587607	NaN	-7.21249084898318	-7.51090749965133	-6.49631588294521	-6.69149965625239	-4.75954771425876	-5.06098014477506	-2.88325571143002	-1.76504929002449	-4.74829323712705	-1.37486775526723	-2.97722213437915	-4.79361388268278	-5.22622286928772	-1.92435883160076	-3.32420807077729	-4.09003060690886	-1.67086215481534	-0.188778093115335
-20.3670197674223	-22.0088243741162	-13.7689186100386	-20.3844612542698	-21.2164838634055	-15.0609897929364	-18.044593307381	-17.6649908016247	-17.876569488437	-20.7285700745493	-20.5596746877284	-21.199729753831	-22.7780578285465	-20.6556644022435	-21.6427009201791	-21.9966999994609	-8.48541804713975	-22.3871911134003	-17.4389415503426	-20.1722429850388	-18.9364398080792	-16.3238190231834	-17.0137109265927	-14.9087898952854	-16.1869192756302	NaN	NaN	NaN	NaN	-8.67895093306938	-5.80711016883874	-8.63500061611017	-7.14325568044824	-7.38563744936735	-6.52934916270688	-6.66636737261481	-4.60855439961851	-4.71868702176997	-2.75536965265082	-1.77308491212052	-4.49436820220552	-1.38514077460264	-2.97790188905897	-4.85113910946662	-7.03618131191168	-1.74060215482166	-3.08358174932029	-4.07537154854307	-1.52564876841099	-0
-20.4134185599231	-21.9553968318182	-13.7743186100386	-20.3050198385346	-21.3335170155	-14.90657264554	-17.9177973099307	-17.4861833171268	-17.7786971536344	-20.8414911419967	-20.4426555552021	-21.2551599448619	-22.5583411189571	-20.6672534474247	-21.6494679149554	-21.9031679815869	-8.52816166182326	-22.4725880636934	-17.5232263360021	-20.1531371975858	-18.8399278707016	-16.2472471274013	-17.0531259275822	-14.6943979679124	-16.1273668521463	NaN	NaN	NaN	NaN	-8.41793466440728	-5.7684048921672	NaN	-7.16825705872163	-7.32849459222449	-6.52334032618258	-6.62939370443723	-4.50813002704952	-4.52371238446112	-2.60363593590028	-1.5760437617815	-4.50556536615952	-1.04588272401954	-2.90613949675799	-4.81681145480657	-9.20612596592195	-1.54932287083806	-2.97142579021945	-4.00706896551724	-1.37113947027446	-1.74792260671497
-20.1405579481287	-21.8820324961235	-13.9422309177309	-20.5544522303565	-21.4290436928262	-14.7295307831845	-17.6676706154554	-17.3998454865817	-17.557645588884	-20.8302520432172	-20.3405953232888	-21.2128661324995	-22.4595894117733	-20.6427746713635	-21.42059447347	-21.8799465066833	-8.54661980718668	-22.4216223233251	-17.4580033329374	-20.403282001276	-18.8765069022059	-16.249587696986	-17.0263547296487	-14.6157495896417	-16.0169498237113	NaN	NaN	NaN	NaN	-8.39863852330925	-5.85092296991207	-8.41645666866698	-7.27161884571804	-7.31437992184814	-6.6659126311782	-6.59162843556057	-4.39743746198551	-4.44212938760605	-2.56179649828841	-1.5576922967359	-4.45819616587092	-0.956794872745717	-0	-4.8344226854855	-9.27376837810485	-1.60172737334906	-3.09192378761365	-4.03434169278997	-1.35692000470558	-1.92276555011495
-20.0956090361135	-21.8362860991324	-13.8446508549366	-20.3895775608694	-21.4040328854802	-14.4930834061532	-17.6106784753692	-17.0320886710438	-17.4638422475713	-20.7734901872201	-20.3677771569743	-21.3432295546211	-22.4762862427268	-20.6461148120488	-21.5862366148308	-21.7470751097875	-8.57114241467627	-22.2628254009571	-17.3545269672475	-20.3403502980489	-18.8597139213078	-16.0755837715996	-17.0870460627719	-14.5028428729983	-15.8578550392244	-18.4325502087197	NaN	NaN	NaN	-8.46454294448165	-5.77985633313722	-8.33953930924675	-7.31014543545017	-7.43092121649431	-6.62763072430904	-6.55262967085387	-4.44854415382185	-4.60364206794584	-2.58097469113928	-1.44161921565482	-4.52046611216543	-0.987329518868829	NaN	-4.88022677905275	-9.47671191287027	-1.35106937699615	-3.09900506161633	-4.11206896551724	-1.13284882571347	NaN
-19.7230579089495	-21.9161761185113	-13.7591380675431	-20.1359526634513	-21.365131811155	-14.4244322208605	-17.4927695695647	-17.0292662933331	-17.4786000914973	-20.6583574790148	-20.277061551095	-21.2439132479749	-22.5295145420888	-20.7661654163637	-21.6351203462659	-21.8257980110276	-8.52812627075193	-22.0295373700848	-17.2968501797843	-20.0726774504268	-18.9273913608743	-15.9397637196404	-16.9835877594373	-14.4091018634494	-15.7758642861066	-18.5132044620472	NaN	NaN	NaN	-8.43633813374406	-5.55930794482336	-8.1045258163018	-7.25822174279695	-7.28853718745202	-8.89724927437724	-6.46864896185418	-4.31463112796467	-4.38947958589545	-2.42113172161634	-1.19580768439775	-4.53469198270292	-1.12391346604901	-2.76559445881334	-4.82009498667643	-9.36034131461481	-1.39970014792559	-3.02643923685614	-3.95767670032387	-0.983236723592669	-3.80749951838443
-19.7047039358852	-21.9551341389299	-13.7132297865092	-20.1330767762138	-21.3023241892596	-14.4160197927368	-17.420820228136	-16.914258528949	-17.4656253175801	-20.5672073125771	-20.3298807070612	-21.1139602107558	-22.2874628321585	-20.7934346802625	-21.5055090288324	-21.7957358085534	-8.51393629070316	-21.9672154487572	-17.1859570500133	-19.946290714633	-18.8588374370063	-15.7234777956082	-16.9508707846702	-14.2798171656739	-15.8526008791774	-18.4267084182843	NaN	NaN	NaN	-8.52730402268197	-5.59784628661455	NaN	-7.08596796372271	-7.16370573271708	NaN	-6.46718395852833	-4.37688353411713	-4.47411010545228	-2.55738344575427	-1.19413691645421	-4.64494454517361	-1.24878707663143	-3.08189270013015	-4.81868070859204	-9.48498615929591	-1.39659407516916	-3.07799329665868	-3.99464709051724	-1.15085543254053	-3.90574359643004
-19.4641412737874	-21.9262112536131	-13.6928488083389	-20.0920688760059	-21.2401429623185	-14.2141664525656	-17.3366511671617	-16.883937558193	-17.37762900014	-20.3750565961754	-20.1224606483863	-20.8747876797444	-22.0652603736155	-20.6803699801794	-21.2614515527916	-21.5936211086988	-8.44517014862345	-21.9388237121223	-17.1252779872709	-20.0220653967223	-18.6310277580603	-15.618553482973	-16.9643958470407	-14.0527016965277	-15.8686532691206	-19.5868805293889	-19.0947454911466	NaN	NaN	-8.56195483898341	-5.57752993789816	-10.2183806191844	-7.04090598798834	-7.38977950992568	-6.73097974558671	-6.52991830322074	-4.42175491105466	-4.46588431549421	-2.60443631931749	-1.18426834407318	-4.71003266961286	-1.44923846795407	-3.29868102129804	-4.9501139659254	-9.52452875448805	-1.55173814777267	-3.05367434751674	-3.93966739071409	-1.23951640964302	-3.96931778322732
-19.5047127109736	-21.7461678248455	-13.5489592449592	-19.9502110829745	-21.3462134835847	-14.2861898049879	-17.3769779889893	-16.930965631559	-17.4524084453056	-20.299005950928	-20.033761765699	-20.7988666932288	-22.17680060723	-20.627619145427	-21.1359619377958	-21.529122223258	-8.45154944161758	-21.8955533638051	-17.0916029473119	-19.9749577647161	-18.6230701983786	-15.6682928807233	-16.8845572264029	-14.2998705276965	-15.8459909069435	NaN	-19.1422489149067	-20.6632168114388	NaN	-8.35133505491325	-5.53780661938388	-10.4283753146806	-6.8692365912395	-7.50487393868449	-6.8966122155835	-6.72683157108604	-4.29193830348985	-4.40131097126794	-2.62482602008297	-1.41247557763478	-4.84624737878119	-1.79401295158481	-3.27458034171082	-5.02055875737253	-9.53244997837518	-1.76658886265913	-3.05231828013371	-4.09753050397878	-1.24515879317872	-4.04891497386356
-19.3126469496311	-21.6788365379538	-13.6655444015444	-19.9392227221597	-21.1965560888139	-14.1600669925929	-17.2026677562201	-16.8092652613001	-17.2663102760496	-20.1687830339324	-19.8143588271184	-20.6163879872846	-22.0106124543319	-20.5713132024662	-20.9637304102765	-21.3281742530961	-8.40394566812684	-21.8531734422992	-16.9983552395819	-20.0223619878573	-18.565444574576	-15.5367273416347	-16.7810824026995	-14.1438967845342	-15.7894018282989	-20.5067481559536	-19.0804365836204	-20.5220278006765	NaN	-8.51817409764169	-5.69205114799176	-8.08214985724959	-7.00020477588602	-7.87834511232896	-6.88969977318719	-6.85046162515496	-4.51796032206418	-4.61077154337424	-2.72173932873628	-1.5559667723806	-4.85346584848556	-1.88160586422102	-3.6951670846088	-5.18634727589755	-9.832969039847	-2.04749451938134	-3.23849543452982	-4.0938118226601	-1.51517910510096	-4.35151403273679
-19.1665518932564	-21.4901261745215	-13.6150101957398	-19.8381663841316	-21.253529712913	-13.9685705631384	-17.0876779872254	-16.4905374409453	-17.1177064588142	-20.0700411988991	-19.54662358989	-20.4947404011943	-21.8696086701615	-20.4711031570371	-20.7990429617892	-21.3457620691477	-8.18951249198177	-21.5180218393077	-16.793397508744	-19.9767619501586	-18.2474275050797	-15.4165677071916	-16.6510325188292	-13.9440072071048	-15.4962776619247	-20.2983917194119	-18.8948307783639	-20.2852562162642	NaN	-8.44318431043875	-5.60515130999304	NaN	-6.97515368987626	-7.86921962989869	-6.92717981253892	-6.98806655915555	-4.43710453704733	-4.58009742176674	-2.63847553500376	-1.57254348989342	-4.70993811753596	-1.93241113421398	-3.76840022183848	-5.32748436985278	-9.78225587961433	-1.91821953416549	-3.20861244019139	-4.08270726338958	-1.47985657561495	-4.39140901817999
-19.2374431267708	-21.5041037135263	-13.4231858968603	-19.6085737572632	-21.1647337191593	-13.9835160318671	-17.019718803552	-16.4502600477356	-17.1004902805162	-19.96408561682	-19.4347593334954	-20.468071362606	-21.8329194322101	-20.4045959238123	-20.8739362212557	-21.3186054652452	-8.15346062351321	-21.356853285895	-16.8372845055286	-19.74862897398	-18.1337977337152	-15.3039868606357	-16.6341406283578	-13.9117754689514	-15.5194513254705	-20.3934324566025	-18.7610045459972	-20.2087970681545	NaN	-8.56107979896004	-5.73670929534379	-5.8125803731851	-7.14354214974014	-7.79755271189729	-6.94804582569446	-7.13693397539596	-4.5446947622247	-4.50368464016953	-2.86006774851425	-1.76248508870147	-4.90689744850475	-1.95411246188466	-3.76558645713299	-5.48045989533958	-9.81401392292944	-2.16663766495631	-3.40422316511691	-4.16129279223204	-1.53210386081912	-4.6771384176312
-19.3056069657202	-21.5604580102334	-13.3842639133315	-19.6335212296224	-21.1970934534746	-13.9894170177745	-17.0812686486209	-16.603104589078	-17.0332030127201	-19.8000580569357	-19.5120985139022	-20.3546145333524	-21.9807963950784	-20.4468633967974	-20.8903490410779	-21.4474659301473	-8.20734731251717	-21.3277586665085	-16.874823177084	-19.8867558713391	-18.0707570384812	-15.2908649669296	-16.688415482693	-13.9798589728962	-15.6256447159234	-20.5598140355499	-18.880004977843	-20.2969059536193	NaN	-8.78068859413507	-5.76781112081041	-5.67052854962257	-7.00720271089555	-8.01581000661512	-7.03248318332544	-7.24806648199446	-4.62288231097934	-4.72663660855752	-3.0984564080818	-1.94050953667629	-5.1563645899052	-2.4440203676687	-4.03041523427236	-5.54839084472778	-10.2334616813173	-2.56649955153825	-3.52171560467022	-4.42706896551724	-1.7480796962191	-4.91519604955384
-19.1770658733939	-21.62396205932	-13.3848078408078	-19.3776761807421	-21.3678474348132	-13.7685037185756	-16.8557268431314	-16.2455271146832	-16.9968899510435	-19.6888905442454	-19.3448555396633	-20.2567040017761	-21.8292385237594	-20.4789276517444	-20.7401615994588	-21.3591245251025	-8.1345096809178	-21.1476818344004	-16.6767510062305	-19.6918930096564	-17.929302252851	-15.066300233939	-16.5099608630926	-13.7869608098282	-15.4689529866	-20.4398736850211	-18.7654940094628	-20.3583931905387	NaN	-8.89144753757791	-5.89888609979774	-5.92766746225159	-7.02333371776054	-8.28940494400864	-7.06843262152768	-7.32848473034438	-4.77480243928362	-4.79731075790426	-3.08107024204179	-1.89988862564837	-5.26995240479426	-2.60948753395655	-4.07031013787528	-5.65284013321441	-10.2986889281934	-2.43883318972798	-3.80056253297774	-4.51891171735999	-1.99997926049608	-5.05205793735676
-19.1710532842919	-21.6037740460402	-13.5428507414624	-19.2763411890587	-21.2830782089552	-13.7776314448821	-16.6203230078657	-16.2718652315427	-17.1181287110259	-19.7991881439023	-19.3141425269431	-20.3045780730897	-21.9317211997748	-20.4433635823261	-20.6965727492846	-21.3716070774189	-8.11626890175408	-21.0493695422131	-16.8182928027351	-19.8032452253629	-17.9270999545357	-15.1457256046873	-16.4143707274268	-13.8583465104425	-15.486324954255	-20.4558101874863	-18.8349291390196	-20.3581095964222	NaN	-8.89706749396388	-6.09710121005966	-5.99537698629943	-7.29066687886234	-8.53353752556011	-7.24237507521733	-7.51014228675136	-4.89331319908807	-4.86596566672725	-3.14513236451523	-2.06065484219045	-5.59992359649087	-2.75847095140428	-4.17563206584875	-5.81562467695065	-10.4396891903137	-2.53000244321476	-3.77442289798763	-4.68225693544205	-2.02610300882446	-5.19016258083736
-19.2482575365973	-21.6675838848166	-13.6499867461812	-19.3763315535603	-21.4505478774209	-13.7971854785318	-16.7031258330304	-16.2467148114929	-17.129755856464	-19.9549405910453	-19.2477752130966	-20.3793488372093	-21.9489728490361	-20.5710452149792	-20.7520505817969	-21.3358475475408	-8.255042130809	-21.1826805379837	-16.919913364283	-19.9098405717427	-17.9029164513002	-15.2088289479496	-16.5171867760169	-13.8624767417356	-15.564196942644	-20.4677799516719	-19.0605361027407	-20.3300070503292	NaN	-8.80248861067997	-6.07242922062411	-5.94234359305954	-7.21342368744916	-8.27260201023022	-7.26690119880749	-7.47491726329759	-4.9410557523614	-4.91744207710433	-3.19671437626891	-2.03524998830547	-5.6431392816701	-2.70189522947509	-4.10175229908091	-5.97647975455762	-10.4803984971422	-2.41744031150457	-3.59710366826156	-4.61522430532307	-2.06944499267992	-5.1820614217832
-19.2205195094483	-21.6791943017844	-13.6269797865092	-19.2627766728819	-21.5219987619506	-13.8089646492165	-16.6317036620115	-16.3889938084872	-17.0903877213432	-19.8402267010554	-19.2682474357351	-20.4609558892034	-21.7597882583327	-20.5700349873316	-20.8458361421418	-21.3298056370168	-8.1491749092275	-21.2667637737242	-16.8581835131176	-19.8114096768008	-17.948030473987	-15.3113123545967	-16.5963821640885	-13.8998873390259	-15.5203815580286	-20.5575202223555	-18.9286608826858	-20.3398066800115	NaN	-8.76545161906556	-6.34027234389452	-6.13869507323569	-7.35480364257257	-8.39986982413544	-7.23940096266486	-7.40785263157895	-5.13152845936481	-4.9377774927395	-3.3743645645882	-2.06656992225601	-5.80240883215456	-3.13981336351802	-4.33508251212491	-6.16162157391849	-10.6991637248242	-2.51569138505541	-3.7513059386434	-4.66542380422692	-2.32319665180043	-5.48774701459531
-19.1732789411698	-21.7135576184	-13.7162303908605	-19.4681128320498	-21.4104187159053	-13.9010234727459	-16.5094541892317	-16.5138239225037	-17.073267047453	-19.9588540958806	-19.3348957479939	-20.5336970841695	-21.7477465689984	-20.5943149533446	-20.8588284486774	-21.4250957313385	-8.40127280379429	-21.3804728471465	-16.8755743177153	-19.9262641655814	-17.7646251522687	-15.551241459411	-16.6577488208246	-14.1200928261528	-15.7075350849996	-20.7147623438206	-19.1291791292848	-20.340639296102	NaN	-9.00915626520038	-6.3038555572642	-6.34266311584554	-7.35822845460264	-8.46219095434191	-7.36012217249511	-7.6028984619924	-5.13363797445967	-5.01557624737829	-3.46028494836802	-2.17775887702536	-5.84750541624274	-3.2399007696413	-4.55900558137315	-6.25501508057013	-10.8942000535026	-2.70007482632682	-3.90072301142164	-4.81068007662835	-2.35279970133949	-5.70215974545158
-19.2736552389813	-21.8870067499137	-13.8268205649258	-19.5697378736749	-21.5404560592147	-13.8374088094893	-16.6241340716417	-16.5108004830381	-17.1999975846539	-20.0254076438044	-19.2195681904521	-20.7410999945959	-21.8194286765608	-20.6508910970724	-20.8977825603552	-21.4323572414489	-8.48118151821772	-21.6019073036147	-16.7979066581896	-20.1299183788348	-17.9079891587286	-15.4910898539786	-16.7651611369714	-14.1720516258063	-15.6781785682568	-20.7496797212193	-19.1131058024719	-20.3664274148561	NaN	-9.18322089049088	-6.56471370731583	-6.45327895066719	-7.29151009538868	-8.63366190666188	-7.49272240446591	-7.78893498452012	-5.26276104283791	-5.15708342102444	-3.71538503726621	-2.15032091801812	-5.89619839148225	-3.19857965308472	-4.63078135970494	-6.44484526683514	-10.929481825114	-2.83682685464207	-3.91170940575839	-4.89316538853435	-2.41182565846498	-5.95984585866114
-19.1823220813895	-21.7930659451249	-13.8095074897067	-19.5529270923397	-21.6180720754262	-13.6650333760057	-16.4205048616071	-16.3591710111023	-17.1200605982037	-20.0115282667652	-19.269085277139	-20.5069045050246	-21.648103770099	-20.569240020174	-20.8401638370959	-21.3887499114959	-8.45283102754526	-21.5423798217508	-16.6765366405919	-20.2077025767999	-17.8702062972602	-15.3880923531334	-16.8089227895927	-14.1618245130476	-15.7071283649407	-20.5882617635294	-19.0047189422733	-20.2492760515367	NaN	-9.20589546630432	-6.72538686739047	-6.63890889616513	-7.39976725804556	-8.67839610011258	-7.60031511609855	-7.98108192585325	-5.38613100596138	-5.24595755772418	-3.7734544556527	-2.135379100377	-5.91369796959996	-3.01877149974358	-4.70259167472167	-6.51756804889402	-11.0104319264673	-2.85683203282558	-3.81018443184453	-4.87028208027134	-2.50709027838479	-5.9458507181429
-19.1473919513115	-21.690052874911	-13.7268706100386	-19.4916367657433	-21.4968305336785	-13.6476469503308	-16.6593920225328	-16.287358682815	-17.1761985649878	-19.9304977853927	-19.4465666193262	-20.5840930232558	-21.7770068871512	-20.546501183668	-20.7892348433796	-21.4580607152658	-8.31004919689006	-21.4397025917165	-16.7269474442219	-20.2338889794937	-18.0182683795078	-15.3055223474419	-16.8750111747317	-14.1267427428053	-15.7317585331979	-20.4877193656123	-19.084563229597	-20.119740179566	NaN	-9.38591259041985	-6.78544051108342	-6.8148798987839	-7.4900557171688	-8.56662474081325	-7.85235176648765	-8.05428402535432	-5.60058375674493	-5.41146084703472	-3.72064285689817	-2.29886752081617	-6.12800257338285	-3.0287069994226	-4.96416437988041	-6.5492300470266	-11.1891374455606	-3.1527037446918	-3.89028665540301	-4.95976377071205	-2.42246893674834	-5.86134212086965
-19.049382641369	-21.6539413455274	-13.7836984739842	-19.4981905419506	-21.5398521331868	-13.8627437835117	-16.6361332190291	-16.4614631336406	-17.0829615793447	-19.8931511535281	-19.3805533898646	-20.5448717843178	-21.6179207017168	-20.739139464688	-21.0225177108386	-21.5026042211256	-8.34068226565844	-21.3744917512721	-16.8701648650989	-20.4081639928699	-18.2138364707986	-15.3301065906323	-16.9614525551005	-14.2354384674491	-15.9203232489907	-20.4234510413288	-19.1212360641583	-20.2767132400329	NaN	-9.40245490337728	-6.77639274956034	-6.87674493601243	-7.52199483134476	-8.71857765516034	-7.87528784405196	-8.1163507148572	-5.62912697436477	-5.37152675815793	-3.74976965265082	-2.21514192448774	-6.19855153978599	-2.99046468359888	-4.91324330055398	-6.62616612871934	-10.9940152611757	-3.21676247045358	-3.88400631453493	-4.93581494622464	-2.42953093547826	-5.77799428224898
-18.9909016792764	-21.5050075843633	-13.6288008859544	-19.3969102221597	-21.4344227250843	-13.7772166084994	-16.7285378767673	-16.5053421950124	-17.1103155065171	-19.844029314105	-19.3076606552492	-20.6628120564884	-21.5767387604177	-20.5719576573755	-21.1234808836432	-21.3457323643195	-8.19680279773699	-21.1828117149141	-16.7745462284165	-20.2418688432311	-18.0686303924948	-15.3739421748323	-16.8827375176999	-14.2142379424483	-16.0494850063045	-20.3866960718572	-18.9560282124337	-20.1920742104382	NaN	-9.42279957035446	-6.87416127788359	-6.83691372542238	-7.60880221131754	-8.61162033371808	-7.83580046997752	-8.2188842949056	-5.68107916998315	-5.25056919697278	-3.93209465265082	-2.15197595065944	-6.20854940355879	-3.34626759904397	-4.90047072891945	-6.72958889047165	-11.1405781706289	-3.24432769913339	-4.13628462064252	-4.94638573570358	-2.55256825951441	-6.01159215979011
-18.9526814707212	-21.4382960799385	-13.5029485626452	-19.2120141530409	-21.3768456039132	-13.7714328704841	-16.674217835605	-16.3925852630769	-17.0200546369518	-19.8191389726583	-19.2850634066582	-20.651424468015	-21.4486898494557	-20.3807296499472	-21.1997574182742	-21.3522452641614	-8.14502805460936	-20.953414631959	-16.7078273352743	-20.0772679888987	-17.963051847612	-15.4330124037893	-16.8079294052221	-14.108466761752	-15.9375369190789	-20.327271357658	-18.8032240385841	-20.0578541091527	NaN	-9.45677476808905	-6.81450799277373	-6.89005755659121	-7.84785289161204	-8.70930198136022	-7.96940501620954	-8.29473361317404	-5.73879393274165	-5.44194536441971	-4.07832450763191	-2.16902154025922	-6.42693018096729	-3.42014260468926	-4.77390644466072	-6.71037116486336	-11.2405845646481	-3.20018915040856	-3.97005521864916	-4.92841865876877	-2.53761533134954	-5.8971628619059
-19.050647871065	-21.5745627466052	-13.4318270715771	-19.2107227221597	-21.4889121448153	-13.8044896150168	-16.6466973499817	-16.4153529877059	-16.9628781663636	-19.8727725393836	-19.216474097469	-20.6935512365123	-21.5950500833451	-20.3627859251361	-21.1565346149344	-21.3447864568346	-8.08361908332038	-20.9661430077174	-16.7495560621372	-20.0299671870997	-17.93486795727	-15.5442685480498	-16.7029892461726	-14.0431368947895	-15.917188400509	-20.4038579659404	-18.8965870190494	-20.1012204053351	NaN	-9.48188383983338	-7.0024734815637	-6.9529911727792	-8.31718850961392	-8.89278045805062	-7.94338928339398	-8.22879635340766	-5.72585259880153	-5.63094768165825	-4.32092882640538	-2.34874453876583	-6.56766281757757	-3.49582667331064	-4.93210738861391	-6.89477219788034	-11.2312430430397	-3.39450406802573	-3.97416579913801	-5.043572356625	-2.55706693765198	-6.02690639820285
-19.138893103631	-21.511155781431	-13.4640083985582	-19.1055863585234	-21.4633437997333	-13.7257660107106	-16.5772621267636	-16.3103648072807	-16.9627029128139	-20.0062948165206	-19.0647946999535	-20.6630565164555	-21.5747833779047	-20.5014316964223	-21.1498231505687	-21.3475415647299	-8.06284837861525	-20.8376489937767	-16.7314675002876	-19.9375517479719	-17.7733443673498	-15.5373059151139	-16.7561266566368	-14.1031835498095	-15.944143639813	-20.4858714436249	-18.8788543475839	-20.3059947309186	NaN	-9.53542618405853	-6.8634379454298	-6.93466248224177	-8.57522589288862	-9.20314546989403	-7.85019746903972	-8.15254415700268	-5.62720416062553	-5.49704230361614	-4.39453633972982	-2.17763233557085	-6.29388585015087	-3.5405154677167	-4.79027789052677	-6.7690287558762	-11.2449628371413	-3.36984715314453	-4.07457033492823	-4.93928853592297	-2.62182601744547	-6.12248570054725
-19.1914965741075	-21.6051183186338	-13.5832693792694	-19.2922414137485	-21.6308330290991	-13.7524025825647	-16.5352817051187	-16.3406204370113	-17.0556209020121	-19.9886365941489	-19.1306559673184	-20.6616120105976	-21.5544499140766	-20.5821573858272	-20.9899591400526	-21.5138596446495	-8.12743042853559	-21.0094915335684	-16.7577947032551	-19.8013759301486	-17.8373651014827	-15.4949656804147	-16.641475342637	-14.0675890764124	-15.8071559782675	-20.5309184337466	-19.0330140546936	-20.440727822785	NaN	-9.71581097818438	-7.16040567375054	-7.24888900820411	-8.85291694909469	-9.27104764892389	-8.0119157675951	-8.21048981750859	-5.76701861676354	-5.51735523947469	-4.54503566250304	-2.22901575414915	-6.40691659054853	-3.51516084966592	-4.82270824790698	-7.02907856938128	-11.2759220786017	-3.29218949984054	-4.14877247625585	-5.22668699454703	-2.69515701437532	-6.27394377685928
-18.9875840610886	-21.5378453246515	-13.6333173478297	-19.1304031732876	-21.6020424194815	-13.6105687632547	-16.5098170475007	-16.2845826026671	-16.9781031307064	-19.9308116517673	-18.9760462225101	-20.5838886436938	-21.4556754341265	-20.5892421148535	-20.8086797045949	-21.5716050432686	-8.16071322563264	-20.9896506965713	-16.8287122487498	-19.881687651342	-17.8860647386562	-15.3997271834619	-16.6375927765733	-14.0117279338305	-15.7118340719951	-20.5420872206678	-18.8861415186418	-20.6095932075737	NaN	-9.70404279676367	-7.12155157648205	-7.44236827087693	-8.87334375045494	-9.29596959896957	-8.22150229160569	-8.33608505370228	-5.79376364138558	-5.31151443956009	-4.38360401606244	-2.17319534624085	-6.3881675932842	-3.61572749616723	-4.98612057159588	-7.1120345627723	-11.4240987041495	-3.36420223063268	-4.25673446692249	-5.37470763429696	-2.77488227052952	-6.39395121431236
-18.9757518932564	-21.5995914927825	-13.6138793051871	-19.2035168398068	-21.5481289825942	-13.5982783747067	-16.546787449192	-16.2443089549662	-16.9655403512375	-20.1003762595783	-19.0091913710451	-20.5399997106586	-21.473993472384	-20.4079404530744	-20.7856651862594	-21.5761660188784	-8.15984959583335	-21.1046175839886	-16.8167893432824	-20.1948786211672	-17.7755716666693	-15.350852463272	-16.6892874497424	-13.9352037685015	-15.6788829989508	-20.6757204435693	-18.9680344968765	-20.5287336823857	NaN	-9.715296129311	-7.07256962957091	-7.43197688144444	-8.81426560917739	-9.31658486260985	-8.16757819357834	-8.37476577898931	-5.87716724004264	-5.28210019542267	-4.39550976564517	-1.92172684540847	-6.37245056193108	-3.74465252757865	-4.81199165420104	-7.22067323525826	-11.4615536850222	-3.10818914674348	-4.13108454066651	-5.21800290629173	-2.69114518773654	-6.3511049443033
-18.9242145166697	-21.5599776305487	-13.2350708681031	-19.1065201199293	-21.3415665143805	-13.4013591077428	-16.4109776040154	-15.9856160262025	-16.9736579772441	-19.9156331692547	-18.9201342281879	-20.3616785587217	-21.2770399360635	-20.168436617001	-20.5277156064275	-21.5443602634827	-7.97803765143629	-20.9076814137758	-16.728813733315	-20.0014973262032	-17.7644252539486	-15.2260262138045	-16.535296356443	-13.6821225324603	-15.4685124671195	-20.612903772392	-18.9066573585717	-20.4321981040858	NaN	-9.68906934314709	-6.94962048292538	-7.40089279953277	-8.59223323501705	-9.14182619599088	-8.20603502279032	-8.25332887467287	-5.95563860227174	-5.4742210821758	-4.30817756365206	-1.94758659052816	-6.47638112582963	-3.83233511867177	-4.91969410901669	-7.17926763854952	-11.5305204477245	-3.06435948390534	-4.2015257092796	-5.2813680309378	-2.59583795614825	-6.45309570075439
-18.9168031061944	-21.5195116643541	-13.3558607996051	-19.0462970716021	-21.3953722370113	-13.5503360816163	-16.419342782442	-16.1031742210606	-17.0547100280723	-19.7404457667331	-18.8243599879564	-20.3230157789969	-21.3316879449024	-20.2640696052231	-20.5720186186553	-21.5961660188784	-7.90093956402558	-20.9895526489236	-16.8013547390548	-20.035285424897	-17.6939145623729	-15.3623726056174	-16.5647531102155	-13.8798199440908	-15.4574010566359	-20.6965934076294	-18.9538322794217	-20.5161959215533	NaN	-9.77079721810512	-7.12512090063632	-7.5840801086108	-8.80761021652958	-9.40535679978437	-8.21835300581064	-8.35132761566551	-5.97784624106948	-5.53451879270196	-4.44773990845094	-2.02804292863402	-6.49850075295237	-4.02589512701495	-5.07891635415572	-7.22000163285392	-11.6610059639845	-3.26523912694305	-4.25784591632358	-5.54422432656757	-2.84422989988227	-6.48967738399708
-18.7556982739535	-21.3419520061273	-13.12159448603	-19.0255793863444	-21.3295620393246	-13.4652287293166	-16.3118457323723	-16.0691438565321	-16.9591765881713	-19.6221080292829	-18.799008446395	-20.1355515385397	-21.1381028589472	-20.3050131722556	-20.4187373713661	-21.4498564151175	-7.77141980718667	-20.8148368530916	-16.7843250156705	-19.9614973262032	-17.6928064329466	-15.3111739166662	-16.5238510431196	-13.870155596803	-15.5866246519513	-20.5477942987078	-18.8115752057728	-20.5867132960707	NaN	-9.63064097467591	-7.06883799573394	-7.24691976589354	-8.79122994354432	-9.50691356455651	-8.15814452517847	-8.21174360587661	-6.06604927159123	-5.67106167544769	-4.47558867817286	-2.07848491212052	-6.51196268706747	-3.95763380716268	-5.18957559153489	-7.24235501631256	-11.7428484408992	-3.54296779034811	-4.39718968976694	-5.58725916303004	-2.89753269891631	-6.78112835810815
-18.4884260803831	-21.1452896283256	-13.1341883717813	-18.867974415162	-21.1632107558721	-13.384776265002	-16.1429903747069	-16.0042152344809	-16.6439192273377	-19.3587832974612	-18.7928452782909	-19.9782987125337	-20.9243560019494	-20.100823895817	-20.4996162275455	-21.2545917614527	-7.67010467818357	-20.7297395352081	-16.5853005668356	-19.8952706404069	-17.7068364663917	-15.1296589533037	-16.5229582384207	-13.8758120606733	-15.7448829057375	-20.3423020822511	-18.8158223191141	-20.4801210774785	NaN	-9.8293715722066	-7.18809966485059	-7.38609029353512	-8.65005391876871	-9.41515772501008	-8.08528765259918	-8.35213371266003	-6.12884572078745	-5.7598019773843	-4.49375560935065	-2.09228389295041	-6.65930729265654	-4.09737158483718	-5.27198285784406	-7.28010617219835	-11.7423918465038	-3.55547602983504	-4.37903575047783	-5.49913945009874	-2.93111204863516	-6.78264725732813
-18.315346487851	-21.2263460799385	-13.0936902791242	-18.6866430013662	-21.2267114812986	-13.4366448206228	-15.9834830343732	-15.8960823389386	-16.4037749166721	-19.364492492545	-18.7756929269149	-19.8070037113964	-20.8329125475285	-20.1452637023742	-20.3737955902282	-21.2245493749493	-7.66591965423471	-20.6768341904868	-16.4192350854446	-19.8251999284337	-17.5582627217992	-15.105041793964	-16.7281160231646	-13.8096686523224	-15.7375711896794	-20.2636081626359	-18.6126299854784	-20.4364915641347	NaN	-9.87669304655994	-7.26847990585092	-7.5649150173242	-8.94835936732749	-9.46934465125637	-8.25606600541133	-8.61361550583044	-6.20848600855724	-5.73652893211696	-4.51277568401391	-2.10067843881241	-6.72337937462805	-4.33650885371769	-5.32743872805163	-7.34068198556816	-11.6884600896606	-3.52839199216871	-4.46382002436922	-5.6195375847641	-2.83090743060585	-6.83902521008403
-18.3040960914311	-21.2662399913776	-13.0710926640927	-18.7686123325493	-21.2918588873813	-13.4559889071955	-16.0951785334825	-15.968508588186	-16.3912014513563	-19.2468156187094	-18.8405172651236	-19.6883510877719	-20.8965076892289	-20.0950228846042	-20.3374298921418	-21.1301353021549	-7.60991146781032	-20.5927657321367	-16.3472501797843	-19.8186935878855	-17.4731829443568	-15.0381498780378	-16.6093031369043	-13.7246580722274	-15.7196377563757	-20.2173995618657	-18.746395109516	-20.4105893447976	NaN	-9.91709977870666	-7.19926199820516	-7.44177486428352	-9.02826634873487	-9.54418714980405	-8.51502863787089	-8.75459155734841	-6.14371321919379	-5.83783236744226	-4.58903539950145	-2.14580715281991	-6.75241002624607	-4.43018284705001	-5.44035181231178	-7.53448731168754	-11.829090199141	-3.57736493784775	-4.51362319596365	-5.68732284421964	-2.97524142662971	-6.85143989134611
-18.0196228609983	-21.193199172722	-12.9585729060675	-18.7838021213014	-21.2758385239159	-13.5444042421391	-16.1812186325338	-16.0170764067469	-16.3972020473104	-19.1137537360245	-18.6133240520627	-19.6098607924325	-20.8645033954424	-20.0157303744799	-20.4129593039065	-21.0052955735343	-7.46683706319799	-20.6166175839886	-16.3902110045265	-19.7674713521772	-17.4191170133359	-15.0514619078814	-16.5366636647772	-13.6943211760971	-15.5403815580286	-20.090419904024	-18.8729554230968	-20.4288236975012	NaN	-10.1962864124597	-7.04686155544426	-7.59358164915019	-9.26726987489419	-9.69941212760391	-8.51850849978114	-8.65201011556264	-6.16371928301552	-5.80955932560521	-4.6053998457462	-2.14799441438296	-6.67601720898379	-4.26717440298677	-5.36762112460805	-7.64917002724077	-11.6931054683495	-3.55208739530771	-4.33650973729098	-5.55709084735532	-2.86948713901352	-6.83238733223086
-18.0108667980496	-20.9975108526658	-12.9796556313152	-18.8067009830293	-21.1766312464979	-13.6202331522413	-16.1518461825935	-16.0511345812723	-16.3299834907068	-19.1240956076441	-18.6463343681459	-19.696369468954	-20.9179338241243	-20.0531781889235	-20.4474231124807	-20.8393402927373	-7.55545552147239	-20.6945111255074	-16.3321587137011	-19.8771500944876	-17.5246315358587	-15.0861287712195	-16.5561013877049	-13.8109298508551	-15.6747302830458	-20.0011474789557	-18.7639669921334	-20.3261522070516	NaN	-10.0075811691307	-6.99661381194526	-7.41786033436899	-9.13933939853189	-9.7476467858571	-8.3445148038788	-8.54513397129187	-5.9358157962868	-5.64511824612055	-4.27613167045498	-2.18159447033876	-6.51662339819948	-4.15911597413368	-5.06400917470267	-7.33642114981608	-11.5129856325666	-3.48122443772874	-4.2458735957978	-5.25470973529629	-2.84160810461061	-6.7226797782943
-17.9024873771274	-20.8570713885805	-12.9345865552441	-18.722602887449	-21.1554981406958	-13.5379123257476	-15.974061940548	-15.9594347055469	-16.2838092381788	-18.9349012510107	-18.652355734949	-19.5255059309588	-20.5557625144816	-20.0638232673766	-20.2956968167066	-20.7826484309387	-7.45564182720488	-20.5129753944024	-16.3161926455377	-19.7047473262032	-17.4665936709147	-15.0113606661629	-16.5543212453445	-13.7930121041256	-15.5146672723143	-19.8731222339304	-18.7501355886779	-20.25672897613	NaN	-10.2277469387755	-6.96792443953822	-7.24672528331063	-9.30539264354881	-9.89725092064184	-8.33862214114181	-8.53125952813067	-5.89976624421124	-5.7404262521129	-4.31935104799966	-2.15707719643195	-6.49554274549528	-4.18471172831815	-5.21575100426346	-7.28895269131187	-11.7676804791538	-3.58768127730261	-4.33914309971502	-5.48424845269673	-2.95299797095509	-6.94844610560642
-17.9485676827301	-20.8982365758063	-12.8234070310912	-18.6889517455435	-21.2779128648257	-13.4781389046927	-15.9384977173411	-15.9338266148692	-16.2021460882441	-19.0277872902329	-18.7395136722732	-19.6233359087621	-20.7495317506637	-20.1895900654775	-20.4021963896037	-20.8237023464874	-7.30111736626477	-20.3654029243027	-16.4341388827131	-19.7308590283309	-17.4836123914281	-14.8882764222262	-16.5258392802438	-13.6798200638746	-15.550226257556	-19.8881139392726	-18.8250294597609	-20.3927238755615	NaN	-10.2098330631774	-6.87933284211516	-7.34768734701037	-9.31347741155168	-9.88765964756775	-8.29211583638666	-8.42434141439518	-6.04749421125666	-5.96995648284781	-4.37477605917383	-2.2914526129805	-6.61156278655929	-4.11608630029905	-5.18472776341281	-7.21702250093781	-11.8131514275851	-3.73793425282394	-4.1973040427934	-5.37666337111165	-3.04928080327308	-7.06293325606105
-17.8901268932564	-20.7880520547813	-12.7487953667954	-18.4714773347059	-21.2350335505297	-13.4759708581428	-15.9834043630838	-16.0117271087958	-16.112068288829	-19.0003848335855	-18.5875159736909	-19.6580847701609	-20.6717469846146	-20.0738506642654	-20.3423166972322	-20.7879496446094	-7.20197407270914	-20.2400777066879	-16.3893696221907	-19.6453601673509	-17.3565630165559	-14.8337188544488	-16.5077299671695	-13.6596655690188	-15.508110641694	-19.8046415758602	-18.7708729638675	-20.3738074459046	NaN	-10.2174119634061	-7.07538741324945	-7.4982216064174	-9.21749978645068	-9.94159657221172	-8.41438024214897	-8.67785099510905	-6.1709618336893	-6.06117006720647	-4.51208876428145	-2.21524266961726	-6.66880660142615	-4.08584754271589	-5.24208053838055	-7.45805345001772	-11.7922410528639	-3.8101726065015	-4.11802385605499	-5.40244086634369	-3.01637273875695	-7.08003818105377
-17.8494563078437	-20.6706789020244	-12.7020250507166	-18.2352403900043	-21.2504798130949	-13.3140912720727	-15.82386694864	-15.8778993038533	-16.2053128283018	-18.8974656695476	-18.3377906862438	-19.6431299589603	-20.6731251721132	-20.0956085479834	-20.188010537303	-20.7073515858887	-7.17218325426591	-20.2039416396546	-16.3362227288039	-19.6724729359593	-17.3151533969294	-14.7490739196321	-16.372113981902	-13.5487138083289	-15.3219440580286	-19.7839213929708	-18.5375805401826	-20.2420731967877	NaN	-10.1928646206206	-7.05136912473496	-7.58849869782703	-8.91216595653877	-9.87578648308052	-8.63226867228443	-8.7767406605995	-6.33963488710147	-6.20028449938112	-4.59051690539807	-2.43318839923743	-6.72640469208211	-4.05909979306963	-5.32657437436075	-7.51058036583709	-11.8994482810839	-3.82931063112892	-4.238004101162	-5.5306226845255	-3.2006089456535	-7.30086570088158
-17.7163050585914	-20.6450125144789	-12.7860439936187	-18.2038557235822	-21.2690257314199	-13.4499069263352	-15.848748100481	-15.9950224827152	-16.19038478702	-18.9454307375403	-18.2475151805689	-19.544282746576	-20.5495174775752	-20.1052232716514	-20.1204845300071	-20.7408995298711	-7.2487643450018	-20.2130880122686	-16.3980058600087	-19.6049129366101	-17.5203672806067	-14.8940847216874	-16.3410639060479	-13.6464515617568	-15.3336415305183	-19.7019108751957	-18.5367666414688	-20.243533377261	NaN	-10.0578738169057	-6.99137542944411	-7.61584999845168	-8.82660101434026	-9.81244592510214	-8.59654266287934	-8.72815158384903	-6.24390034082285	-6.29415136094876	-4.71499601368234	-2.46336456962639	-6.69375081751541	-4.17258504425694	-5.55530119759931	-7.4038463021308	-12.021347580314	-3.72900793373584	-4.30206524109445	-5.70622312649951	-3.22295758817305	-7.25167975553858
-17.7709948600083	-20.6805982633446	-12.827079705929	-18.2709246720205	-21.2241062404513	-13.4725532201655	-15.7994524812554	-16.0406391308414	-16.2187566237068	-18.8924341363743	-18.1254001507093	-19.6198332829961	-20.4845986642287	-20.1283750209757	-20.1265129612603	-20.6358218893237	-7.13503424119558	-20.1932337719781	-16.4727994398265	-19.527661175358	-17.3505972747939	-15.0177453795119	-16.3943276207807	-13.6574228787937	-15.3138215580286	-19.6387828015182	-18.6457984833963	-20.0762489129458	NaN	-10.2160392023858	-7.19550004515669	-7.65635782786477	-9.04406447311838	-10.0127761261412	-8.70040996795021	-8.84312191564361	-6.38545553591019	-6.34574239555848	-4.77830144455834	-2.69824030792785	-6.73991094304677	-4.308005552398	-5.57083188767036	-7.47299587627497	-12.2176639170897	-3.84236134613571	-4.48941025401117	-5.55641555642633	-3.35428827548011	-7.43881130634072
-17.7564042009487	-20.6207004755429	-12.7368879994552	-18.1347444612902	-21.0983777784268	-13.6233236645618	-15.6887907706338	-16.1556635384989	-16.2042072116499	-18.7680535476889	-18.1272937612618	-19.5211839323467	-20.5516364739089	-20.0634836873979	-20.2134569191688	-20.7013224725942	-7.25992288305817	-20.176230908613	-16.4930590363606	-19.4097787876376	-17.3012698071275	-15.0881073065357	-16.4338658913632	-13.6481450321394	-15.2599812997975	-19.6554826487965	-18.6665142058332	-20.1345228698609	NaN	-10.2226813102994	-7.13424664767864	-7.74492054541803	-9.20975872148798	-9.82819459858029	-8.63002446772911	-8.79819760031118	-6.34621475396738	-6.30114337222695	-4.83196214857252	-2.6796229192994	-6.78454404076176	-4.18463876386069	-5.46803267436802	-7.37461480270261	-12.1111802173527	-3.93085335275451	-4.54870162245325	-5.66212610837438	-3.24906593011868	-7.48042141339083
-17.7390915517004	-20.616685483912	-12.7371060947012	-18.2479945342403	-21.1479125995188	-13.69530339161	-15.7388642619981	-16.182854954221	-16.0875588549921	-18.7161082587823	-18.2550638056527	-19.4475386754297	-20.4841351261045	-19.8956099990323	-20.0947217209355	-20.5626191232377	-7.22688199206063	-20.1198470603945	-16.5333719189147	-19.4149266455749	-17.2997142946151	-14.9561020315768	-16.536474168045	-13.5946403724859	-15.4027344992051	-19.4495902406973	-18.5385078308694	-20.069153640008	NaN	-10.4410479534317	-7.19864303931635	-7.76493904861855	-9.34818783119947	-10.0957145533657	-8.66983100941239	-8.9142732362822	-6.32653843249246	-6.42608228045981	-4.95648081490629	-2.75573059976621	-6.93500121175557	-4.32273610137988	-5.56735032142684	-7.58904900127497	-12.2445678457944	-4.13175169790818	-4.65023384325089	-5.74222424502035	-3.40789038581577	-7.48867128086988
-17.567279843567	-20.4881913180337	-12.7850267523311	-18.0704238978619	-20.9403582089552	-13.6866683369541	-15.7705983721094	-16.0801052656202	-15.9886053061679	-18.5857825608582	-18.3730254065524	-19.2508420377105	-20.3163788753557	-19.8099077486719	-19.967110336312	-20.3665777835843	-7.06721967552111	-20.0334696248049	-16.4511298631616	-19.4166038465389	-17.2555803441389	-14.9115776794338	-16.5840949425405	-13.6205557412781	-15.5207362647135	-19.3797926176008	-18.4278320056804	-20.0361996136816	NaN	-10.6709136054422	-7.45415085232714	-7.91681865957541	-9.38023550753757	-10.3699055899859	-8.9204956599318	-9.06326539753639	-6.3767167258145	-6.4858436010599	-5.08029524992045	-3.04991736538154	-7.13919359151285	-4.31879993928953	-5.7671412160648	-7.68251876117114	-12.3223686853606	-4.28770567555446	-4.61224652540442	-5.71196115882579	-3.40430258714608	-7.71409983694971
-17.6399439763193	-20.48924339248	-12.8480622011264	-18.0777071901042	-20.8952052825864	-13.7396300206626	-15.7845147219193	-16.215903253401	-16.0899140119518	-18.577065389141	-18.5011571790076	-19.3707296280304	-20.3140554046714	-19.7609069074269	-19.8114574265598	-20.4105181676917	-7.12306634621466	-20.0359777854999	-16.5010163996234	-19.3927551095158	-17.2783945024601	-14.9759603528327	-16.4976708820988	-13.6432828736782	-15.4314252012924	-19.5592917796166	-18.5158682581088	-20.0581117647573	NaN	-10.5161299174989	-7.57654043540212	-7.93451153548454	-9.65782986937049	-10.5188269069686	-8.98797880504172	-9.05589068609525	-6.24911494260145	-6.40506915042863	-5.05608390863417	-3.05449233213413	-6.92741810357184	-4.22373607560957	-5.80569491345721	-7.67795760606907	-12.363479850122	-4.2149686050203	-4.73462007586087	-5.69754515599343	-3.54099396177853	-7.75764428556677
-17.7974871687472	-20.3664917265454	-12.7820462974185	-18.2152607131449	-20.8381423816171	-13.737259975049	-15.7060364610497	-16.2819430583582	-16.0168953395563	-18.6125837925662	-18.475169327103	-19.32368012003	-20.4604692162824	-19.7025042432606	-19.9147006502645	-20.3506165683289	-7.30031197308529	-20.1018512288484	-16.3386963336304	-19.3736006472364	-17.2845101377496	-14.8267321240355	-16.4402237751438	-13.5367841118841	-15.5615195725565	-19.4674291088737	-18.3851902073141	-19.8304413801266	NaN	-10.6362406096616	-7.70327155977003	-7.93567346568212	-9.70032184985548	-10.4849358489614	-8.78463720899638	-8.97094824512697	-6.34385591975901	-6.47917961036327	-5.03394317879098	-3.11434978127199	-6.82496030000806	-4.20384963991463	-5.77830447964185	-7.66293407590183	-12.321801086255	-4.1608518544027	-4.73219098502383	-5.74120430386311	-3.6503805601629	-7.8353953168456
-17.8545457394102	-20.2139805420899	-12.7322531429106	-18.1081621160991	-20.6998147573028	-13.6601165624089	-15.5613742260515	-16.0838618678178	-15.9146703206848	-18.5866883176931	-18.2328159002136	-19.3582834351397	-20.3473130561108	-19.5339744469097	-19.854200300305	-20.3399924247464	-7.16208327050215	-19.984894139614	-16.3060763378224	-19.2534922111137	-17.0488086690462	-14.7605094620971	-16.2704062214355	-13.4678831887197	-15.4484592279315	-19.4908881202181	-18.4275573759327	-19.803250891203	NaN	-10.4463869387755	-7.6389818192917	-8.03282359244779	-9.83507797255913	-10.5353612935232	-8.88051926270006	-9.11837274489339	-6.40378742259842	-6.42249127730563	-4.88265299502738	-3.24795276336388	-6.91809930085541	-4.41671136203246	-5.59478723826254	-7.8122341932311	-12.2127537178829	-4.20543030642323	-4.62832662631896	-5.86294497629891	-3.56827146972142	-7.84702521008403
-17.7307518932564	-20.0618249273736	-12.5193945865246	-18.027373223832	-20.5800989052337	-13.6851544216079	-15.5474363371212	-16.0998686454516	-15.7750184923735	-18.5632094581161	-18.2078361693276	-19.242347988022	-20.383262912492	-19.5026815786156	-19.8846268902656	-20.2756911585432	-7.07970552147239	-19.8114357658067	-16.1544199320659	-19.0904555295719	-17.0861176345473	-14.7748654266425	-16.2045806288772	-13.4738204383363	-15.3387993577814	-19.3632346119982	-18.1976243177747	-19.6874909531118	NaN	-10.4926648131716	-7.6883986784141	-8.14005884117619	-9.84213222947862	-10.4286845069123	-8.82671058857325	-9.30827577207481	-6.60825895157284	-6.48835282442888	-5.13250309368475	-3.24072258085847	-7.10292419546563	-4.41268217656334	-5.65172449094768	-7.73961750956226	-12.2886294416244	-4.15539014484067	-4.70611588466645	-5.7836178220661	-3.6438820543463	-7.9752623234861
-17.7467184586059	-19.905135920576	-12.5479209629798	-17.9696238737912	-20.6056672998643	-13.6202684244579	-15.4815746130264	-16.0106009581152	-15.8291209667055	-18.44764776462	-18.0550849671042	-19.1291975008678	-20.1596896175922	-19.5382444462412	-19.7139468152187	-20.1347838296391	-7.16874763335171	-19.7720798955464	-16.0637642069336	-19.0920034120456	-17.0125351514099	-14.810858751416	-16.1673961686894	-13.5437063705297	-15.3080534518766	-19.2012186172607	-18.1952567685517	-19.6906012307771	NaN	-10.5729089682354	-7.75641830889909	-8.24486827087693	-9.64484661909465	-10.5024947153241	-9.07440051830385	-9.37921580688214	-6.57365779973556	-6.42075988045788	-5.04590665316976	-3.26192926869852	-7.08354863352966	-4.51097430065533	-5.79920199817231	-7.75950207390067	-12.2850759745103	-4.2363153272815	-4.85505168240172	-5.90104791288566	-3.70354217120605	-8.03510999811396
-17.5558459003069	-19.9441455095963	-12.4698788129555	-17.926004823327	-20.6464775579606	-13.6593389807673	-15.3695087766161	-16.0350384024578	-15.7266275970471	-18.3683992684749	-17.9912371693644	-19.1775158907694	-20.1664085027245	-19.4827294255055	-19.6986113868037	-20.2040970533612	-7.13597983568685	-19.8176244035794	-15.9756366966382	-19.0592723262032	-16.9442200539461	-14.7522671638771	-16.214927023259	-13.5766037162639	-15.3278101294572	-19.2853530031612	-18.144328264306	-19.6466982759363	NaN	-10.5292937163223	-7.80079082940271	-8.30228768479634	-9.89551792828685	-10.4284792738646	-9.11584514651562	-9.41325086946441	-6.65605408419596	-6.41533824518521	-4.95216351454341	-3.42645378251393	-7.24009550502925	-4.5385632057163	-5.9758052371717	-7.91352547186321	-12.3526851755931	-4.24243006048128	-5.08481547160973	-6.26833611117367	-3.83985163609535	-8.01520007347201
-17.5539822772297	-19.9568716656352	-12.5529356688621	-17.7722466265422	-20.6457891813442	-13.5880533484186	-15.343742707444	-15.9711922633031	-15.6819596308617	-18.22077201456	-18.0598525380471	-19.0376561001789	-20.2505689351937	-19.5185888414873	-19.7091897549205	-20.1522389293704	-7.19993207445656	-19.8330562013902	-16.0520594821098	-18.9674641770319	-16.8995604565583	-14.7357343413304	-16.1559928165673	-13.4033735972776	-15.2298173918786	-19.2538084018105	-18.0454546988511	-19.5697582538614	NaN	-10.5003395720905	-8.05294143375852	-8.41704088992454	-10.0551889809184	-10.4369331240317	-9.14536299101775	-9.45837247848983	-6.6648563687542	-6.65476368939542	-4.87036849292494	-3.57530798008864	-7.37669571965294	-4.57596659831427	-5.997265842334	-7.98688673952148	-12.3245995315631	-4.3370058670864	-5.19674799925497	-6.03880427949428	-3.9673483201523	-8.18571737069589
-17.6485532910432	-19.9032316731588	-12.4692057051543	-17.7249776890471	-20.6034463548519	-13.4841242708541	-15.4602349849199	-15.9095530039309	-15.5990924936787	-18.4102955478712	-18.0275716536945	-19.0964544093944	-20.4653921519785	-19.6103003760031	-19.8804768235497	-20.1102834940391	-7.0005812384896	-19.7343986058864	-15.9811974466653	-18.9679465569724	-16.9036881866945	-14.5669996747548	-16.0450452729653	-13.3763852130112	-15.1638433244779	-19.1857369565572	-17.8280631867807	-19.4904006956705	NaN	-10.7253765289831	-8.09946523131512	-8.59593521221657	-10.2387681933982	-10.4267767645976	-9.19942319497366	-9.55898260969711	-6.81382262092747	-6.77900369611359	-5.15913550630936	-3.63707564376533	-7.42826584215224	-4.76684941151288	-6.04213741731538	-8.22538296353912	-12.3291397727241	-4.48073697233923	-5.13711841560487	-6.03133957862506	-3.9620328638314	-8.04939558045441
-17.6926853012027	-19.7707778981203	-12.2639859784597	-17.8579208353673	-20.4637827372571	-13.5315006654737	-15.5158612210216	-15.8231313406646	-15.6748954240717	-18.223975491327	-18.0387992618683	-18.862950166113	-20.5509416737421	-19.4665750522305	-19.6457145724795	-20.1116466753848	-6.83391495909359	-19.5444729185274	-16.0533847181961	-18.9834400410226	-17.0587392562705	-14.5823036796067	-16.0214287486924	-13.3356544931534	-15.0342613394494	-19.099397931684	-17.995091196558	-19.5612441001667	NaN	-10.8332280198566	-8.11176926664939	-8.63098507575879	-10.354364082133	-10.5228314614621	-9.20923028309342	-9.56083786647828	-6.83723799475962	-6.63477758700461	-5.13102434433983	-3.76834864838426	-7.48837956016675	-4.95779749102055	-6.21214787044645	-8.23936855963459	-12.3746394358964	-4.66582926604235	-5.31937110268255	-6.51506896551724	-4.08614633426257	-8.21168146008403
-17.5771144798615	-19.7088866036293	-12.2841501342022	-17.7569178288097	-20.4897157279722	-13.439888422061	-15.3372938193065	-15.785529697108	-15.5739640025107	-18.1105343376695	-17.8971590215763	-18.9678774543935	-20.4711456763629	-19.3002437544589	-19.5725597083836	-20.0873570430441	-6.75182184417408	-19.431563691773	-15.8308312523395	-18.9286446616264	-16.9578467891792	-14.4477490719048	-16.075470379701	-13.2946336759576	-15.0673632473375	-19.0285725992076	-17.9367636728584	-19.5429369075282	NaN	-11.0351895617263	-8.13971010698552	-8.68333172602643	-10.365203918625	-10.7167728853599	-9.321509731998	-9.67016716902388	-6.99745487339881	-6.81902651228047	-5.29339363968486	-3.7355219671648	-7.63032109782011	-5.0552919564503	-6.21758347650706	-8.31704537173805	-12.422476722426	-4.7655612217177	-5.25666597060186	-6.45575050709939	-4.03339819002049	-8.37902521008403
-17.4391969799616	-19.8143708187215	-12.321653994654	-17.8324542460315	-20.4811842959117	-13.3558525457364	-15.3150610402091	-15.7890158304787	-15.5651719553876	-18.0993942266491	-17.8563247043784	-18.8856478899638	-20.3723027035909	-19.1743023578363	-19.422716111223	-20.0040462032102	-6.64894741673424	-19.4259404943914	-15.9660677963646	-18.9423700981762	-16.8711131000047	-14.3742109188705	-16.0427908896257	-13.2125848941591	-15.0373708053404	-19.0448115628248	-18.0453290421126	-19.4787904540525	NaN	-11.2682800666646	-8.1096404002684	-8.79757116137164	-10.5626750019824	-10.86545424206	-9.47994714997225	-9.64925434831714	-6.95172882783565	-6.76328491708801	-5.35525919239978	-3.79147943103113	-7.68484248010054	-5.16197216535207	-6.43074723669692	-8.46892197424794	-12.5479409447569	-4.76992884302482	-5.20920050252599	-6.38063371852125	-4.03437525674256	-8.42468258060196
-17.646077793771	-19.864077212014	-12.2695177255177	-17.7363445495709	-20.5727050023044	-13.3388663664251	-15.2769702379335	-15.6614775845076	-15.6053566261019	-18.1624789057504	-17.8252611931214	-18.9579571009257	-20.3607463754217	-19.3333594488397	-19.4644559790983	-20.1463554563066	-6.81189657346755	-19.45732360386	-15.9082738251045	-18.9391768842143	-16.8145455942839	-14.4526787669717	-16.066291571754	-13.2714148718163	-15.0734567792676	-19.1808358732323	-18.0993116526808	-19.5131744182982	NaN	-11.2499347117013	-8.05923105991038	-8.76344679500181	-10.8042121958028	-10.9976421917394	-9.49779909781475	-9.71589646719539	-7.01827018121911	-6.84695916170064	-5.48814559250044	-3.65587978391539	-7.72587698798818	-5.23863802237454	-6.4304636804153	-8.40563321180129	-12.6790144318365	-4.80261258212962	-5.53742977765269	-6.50303775615443	-4.34756005218978	-8.60649286257941
-17.6062800022854	-19.7729246513671	-12.0528361560509	-17.586442905646	-20.5050777856748	-13.2889175332827	-15.2369534617093	-15.5106434855467	-15.6016628374074	-18.2042111778286	-17.6992191168092	-18.8944393130085	-20.3015620382415	-19.175806283271	-19.54596858086	-20.2176427028162	-6.52270304008282	-19.2435761638702	-15.927950859216	-18.8960405512185	-16.8979613129089	-14.4838019122479	-15.9477767202688	-13.1841596715623	-15.0850626580871	-19.1981351742612	-17.9644427008676	-19.4756436424792	NaN	-11.2430275218052	-8.04467583718847	-8.75131818229583	-10.6943340693879	-11.1730779282839	-9.7099705072691	-9.79007437070938	-7.00238782827794	-6.76563709969631	-5.43172237392625	-3.64714905019851	-7.87990278354233	-5.18565255098086	-6.34337893105251	-8.4517109340976	-12.6940235487802	-4.80448674064322	-5.58663570750181	-6.52118807221699	-4.27782849415263	-8.43277985692418
-17.466314465013	-19.8270191568616	-12.2008023845795	-17.6318981551296	-20.4958552149432	-13.1748530045586	-15.1144243060061	-15.4026388252238	-15.4621578782484	-18.1369467732149	-17.7295633041149	-18.8747166791698	-20.087072056731	-19.2015774856194	-19.5022955282892	-19.9606592422137	-6.74887383830407	-19.4032255554341	-15.8600414366149	-18.853690915141	-16.865091098957	-14.4550190273275	-16.0240525279293	-13.1304218074847	-15.2072854726194	-19.0521676650094	-17.9918167268416	-19.4315481212867	NaN	-11.2518531603233	-8.03449911154891	-8.82042783346418	-10.8445107890722	-11.2752159739356	-9.54582126161725	-9.74417166613737	-7.16415253416029	-7.0482970358537	-5.46061798169966	-3.501957313797	-8.01008174277336	-5.1950007057163	-6.29186081207472	-8.25138811566611	-12.832349651553	-4.7320989201304	-5.41103848129896	-6.33345358090186	-4.14442434980413	-8.1864678513823
-17.3835410271994	-19.6673103656528	-12.0850392091998	-17.6260996452367	-20.4300928442223	-13.139693734578	-14.9537454911501	-15.445352964149	-15.495543998654	-18.0633036480185	-17.9207056567593	-18.8652358803987	-19.9714612200949	-19.212263260092	-19.3879161306739	-19.901512639329	-6.75362561547944	-19.3390954600948	-15.8000468914695	-18.7748799509722	-16.9613252257757	-14.4316273894587	-16.0488718269588	-13.0066291154502	-15.2799912021159	-18.938681958091	-17.8893881554131	-19.457528475405	NaN	-11.5104508376164	-8.28993421140902	-8.78599735479749	-10.9627145810065	-11.2115747539064	-9.56854601055057	-9.78990152275997	-7.34668776363669	-7.19194248267914	-5.44450413891735	-3.64423875827437	-8.17321835931471	-5.26906453732407	-6.23209377284056	-8.45523547499027	-12.6952514774761	-4.84668671529789	-5.41692497410349	-6.33542606409133	-4.17643135342517	-8.13571970090207
-17.3009518932564	-19.5580106528028	-11.9335508051606	-17.4345037639526	-20.4355413854909	-13.0881862936754	-14.8396909950027	-15.4722071473236	-15.4101770859314	-18.0881806979243	-17.8469524100061	-18.8929984673819	-19.8319096723129	-19.0676105123428	-19.3648565133022	-19.9273846976939	-6.60464558456387	-19.3036624296496	-15.8350381725071	-18.8855901281068	-16.9756588878191	-14.3431361778346	-15.952419914	-13.006647398958	-15.0836571109276	-19.011486573051	-17.8017819017941	-19.4583426912374	NaN	-11.4810768880141	-8.17480509843586	-8.83596717197583	-10.7808815646505	-11.0501386464942	-9.51068185882213	-9.79072218792775	-7.44126053491686	-7.31489220633754	-5.49404396176034	-3.63757834551639	-8.26893673316413	-5.10663172878869	-6.10538600510429	-8.37456438589036	-12.6534471023347	-4.72946267268664	-5.19778133065211	-6.32338065382893	-4.16951504644926	-8.1456993673874
-17.1353069544355	-19.4936181299981	-11.8081197556233	-17.4040415583925	-20.4216383911876	-12.99161170804	-14.9044019823477	-15.5169982412283	-15.3112787172194	-17.8440497660939	-17.7828736491233	-18.6624419400175	-19.9346980146565	-19.0778449502757	-19.3429115384154	-19.7961578355723	-6.46761650070088	-19.1570516015839	-15.7115249077165	-18.8489237967914	-16.7846467997853	-14.2491055347517	-15.9911494271156	-12.9795823283958	-15.1128815580286	-18.8494473357949	-17.7914436493087	-19.492312354951	NaN	-11.5022642693497	-8.2589241561211	-8.99058656086243	-10.7143861980203	-11.0779283584583	-9.51881744827792	-9.8347292457949	-7.43627841590773	-7.33256621427541	-5.538791696739	-3.75272164145309	-8.25344986752847	-5.10479043461205	-6.1709676243926	-8.41794900127497	-12.6270744536924	-4.61002238416398	-5.29177033492823	-6.41640407190022	-4.21589788461459	-8.23046481295221
-17.07720322069	-19.4203387983851	-11.9313929789706	-17.462359809063	-20.2701383136673	-12.9809659627171	-14.9154259368726	-15.3412295294618	-15.3370026138304	-17.8097555281894	-17.6579798296242	-18.4972463079273	-19.6886730265704	-19.1049020985675	-19.0627023079042	-19.7573198650322	-6.45548865400251	-19.1901472069688	-15.8086458002222	-18.9127511866109	-16.6374471460964	-14.173991769647	-15.8609741006459	-12.9655054850044	-14.9467600627015	-18.828126725789	-17.7505001693422	-19.4130824828551	NaN	-11.532916041072	-8.26745711997254	-8.91071134044676	-10.62573036352	-11.0901218356177	-9.54348318332544	-9.78057644110275	-7.58210468635702	-7.29189568431708	-5.35441875697116	-3.82082863898189	-8.24670935967113	-5.08551991528292	-6.25860477520835	-8.55951767323865	-12.5925636587971	-4.71150713792358	-5.42637707650126	-3.46628974473802	-4.21681703724773	-8.1459367292827
-17.130056529018	-19.5201865503848	-11.909924185206	-17.5942995068028	-20.3623819780554	-13.0465942864372	-14.9421886101747	-15.4752002470426	-15.3725569410993	-17.78934875976	-17.6873415382964	-18.6040548370983	-19.6823333252418	-19.1622576021195	-19.0896323668324	-19.9074374870224	-6.4836149291379	-19.3066480408414	-15.8702952059623	-18.988449197861	-16.7056074576958	-14.3540556619535	-15.9318580870038	-12.9791093796009	-14.9303530354958	-18.9191875459769	-17.8164774411273	-19.5616203906653	NaN	-11.2491647791511	-8.22945055982801	-8.8502705630742	-10.5184895307209	-10.9754270963401	-9.52792743718478	-9.85679176201373	-7.77017983214314	-7.26809648534683	-5.41563673147617	-3.87585269757098	-8.25867460725058	-4.99429762625869	-6.20631315742217	-8.48022203881763	-12.4888222413798	-4.54838644315066	-5.51265139219695	NaN	-4.41954828620221	-8.14685129704056
-17.0897289799994	-19.6130312540081	-11.8880010887197	-17.5464843400599	-20.2892148811134	-13.1006635863942	-14.8637493870853	-15.4560578411614	-15.3012686799869	-17.7394343199819	-17.7757669269561	-18.6897546335242	-19.7334090672501	-19.0313700957224	-19.0908244687881	-19.9464769432481	-6.50773126293854	-19.1795178057181	-15.7939378363138	-19.0125222248714	-16.7067094257855	-14.3091401844072	-15.9233720315241	-12.9159514737075	-14.9790589588337	-18.9116050489877	-17.7361635297891	-19.5528243741818	NaN	-11.3174507969611	-8.1849946784141	-8.82537591153449	-10.6965454652578	-11.1727023844323	-9.59915890488741	-9.86131069609508	-7.85714236167024	-7.39624026091865	-5.49800185860741	-3.77843397819804	-8.22087027707609	-5.14402634674194	-6.16366829881218	-8.62309823746768	-12.5063775837563	-4.77351669299176	-5.69009951198559	-6.50087689029897	-4.34626395655554	-8.05058474054798
-16.9064900015123	-19.683414343953	-11.9750226052965	-17.4708430430153	-20.3414120333178	-13.1606992769316	-14.9457891769221	-15.573574562212	-15.3046918644532	-17.6640338510527	-17.8662518752467	-18.6023244772617	-19.6436493896338	-19.1921827933362	-19.1901045384965	-19.8433181315545	-6.57437717184617	-19.2022625752012	-15.8098501797843	-19.0248721041783	-16.8316966103949	-14.4643554382848	-15.940431468127	-12.904416471838	-14.9348888466584	-18.7729098593485	-17.7912175069489	-19.610760879408	-12.3269149606299	-11.4168024062874	-8.26043478806091	-8.91885550345111	-10.684117507898	-11.1668479253522	-9.67912530070173	-9.87495345802523	-7.84174680668929	-7.27495072078703	-5.53136188566053	-3.72638170323564	-8.2230538856305	-5.21726396499459	-5.96787371150378	-8.76855947963488	-12.5379555837563	-4.5481218978954	-5.58048462064252	-6.44598788443616	-4.40629001986294	-8.03336667349867
-17.1349637159165	-19.8409550311139	-12.087356032473	-17.5970117129854	-20.5330129973739	-13.2925664204023	-14.8988827928727	-15.7613398152549	-15.4212452724033	-17.7873056160494	-17.844243817229	-18.749456768754	-19.9164707564837	-19.2079928479913	-19.3840867270822	-20.018589747692	-6.78984345250688	-19.3097989311388	-15.9873220898966	-19.1352896110697	-16.8145358567115	-14.5879803306352	-16.077505629262	-13.0351924528302	-15.1692497027194	-19.0756893000302	-17.9168372572095	-19.7149125145816	-12.5022196289346	-11.5336337312283	-8.52841473837127	-9.12763210614076	-10.8055725459631	-11.3476693997179	-9.93589865610481	-10.0603748073112	-7.96507282730511	-7.38122693164095	-5.68069541684296	-3.74877191909076	-8.21986181245977	-5.46367661996599	-5.89021165401675	-9.0205949202415	-12.4615214295808	-4.61221349777467	-5.53286168992517	-6.49652497626271	-4.50322421855205	-8.2153198774837
-17.2242063456617	-19.8542802034225	-12.1840620292424	-17.6814743925384	-20.6764159938669	-13.2436960171735	-14.8743186434879	-15.7222558165674	-15.4481738214788	-17.756197560152	-17.8891598133812	-18.6153049109828	-19.7981834505386	-19.249615060646	-19.295649204744	-20.0590212467604	-6.92948640224575	-19.4558915041635	-16.0972735781129	-19.3065770528547	-16.8337274148182	-14.4721858586295	-16.0514544759639	-12.9872958914361	-15.2108520826365	-19.0910225641249	-18.0256099038139	-19.8041694677845	-12.6182429788532	-11.639227815879	-8.66368937608851	-9.34639669271687	-10.835384157464	-11.3770606495055	-9.8988588178432	-10.1318946284909	-8.05771581021698	-7.37218111546843	-5.7375559121928	-3.78963002646563	-8.26818598557588	-5.61599400569086	-5.94797308689667	-9.15153157008231	-12.4443983389123	-4.67315061545036	-5.60167991901503	-6.39624543610547	-4.50773850400436	-8.16282521008403
-16.9587709668259	-19.6748178190689	-11.9813632235939	-17.5520581798654	-20.4992430169686	-13.2003012003659	-14.7950781823632	-15.73010328298	-15.3324085003337	-17.6221881514446	-17.8968238833603	-18.5108159845051	-19.7594009196215	-19.0234221323161	-19.2940062547969	-19.8387411023044	-6.81867366009732	-19.4318597364549	-15.9773249572323	-19.3350955100852	-16.9540725528625	-14.4072192804524	-15.9733326676444	-12.9608451244276	-15.1174679498976	-19.0298540426623	-18.1166230547419	-19.6111980005554	-12.6075630292995	-11.7413703282701	-8.63585194944213	-9.27490498649775	-10.8474550479623	-11.5246797693376	-9.94213496903972	-10.1364820857499	-8.20805943306316	-7.50613291854222	-5.79843458771576	-3.98068349001322	-8.39556598240469	-5.6772299188214	-6.09841129733488	-9.14836489675673	-12.6542411141374	-4.85838893116793	-5.66453629237504	-6.38282500109539	-4.44393391354205	-8.30484453781512
-16.9444767983025	-19.5704103656528	-12.0260386100386	-17.6089638852156	-20.3675760860502	-13.2451297803292	-14.7328939942457	-15.7743356598338	-15.1915839174872	-17.5848460174444	-17.8191493373094	-18.3735354545825	-19.7421757054233	-19.0306806829595	-19.1702756064275	-19.8055850041484	-6.82029215793898	-19.3646405989483	-15.823449946412	-19.342010146716	-16.8623949796806	-14.4547466674841	-15.8737212295487	-13.0695606189202	-15.0465725821943	-18.9716375967546	-18.0788392454075	-19.4809951685615	-12.4640903992264	-11.7863270914473	-8.73157629648391	-9.31004365869818	-10.8908477633693	-11.5896598917787	-9.95193107064938	-10.0717482837529	-8.27417636458798	-7.53622787631586	-5.82663231359503	-4.05533859460825	-8.53861344060432	-5.70396130609154	-6.26414771270353	-9.09837670880658	-12.7637055837563	-4.97407300407132	-5.62080259299275	-6.46946896551724	-4.50119665180043	-8.3987327818856
-16.9144171011339	-19.5771494924014	-11.8619181001892	-17.5168386391147	-20.3111781655713	-13.1948784530459	-14.8265859914071	-15.7216691470036	-15.0936088471885	-17.5817325316583	-17.8771426315493	-18.3164278648848	-19.5644467941039	-18.9311286536644	-18.86300726319	-19.6574587018052	-6.64564026861758	-19.2485773155322	-15.6985784027808	-19.2734878755239	-16.7748778399309	-14.2746830508191	-15.8928022100519	-12.9537423930772	-14.9615201187161	-18.9579719826947	-17.9706087920761	-19.4166186867394	-12.4777124289844	-11.710612918157	-8.59869047652135	-9.30620020365004	-10.9533977693991	-11.568947139677	-9.97135611150224	-10.2036234670745	-8.32368917563252	-7.72549645223639	-6.17045977750894	-3.91673680789209	-8.56095712183473	-5.67995617130335	-6.40927430722806	-9.02754048134051	-12.8463144971264	-5.07072763793961	-5.62272130952953	-6.63641622400288	-4.39314467669925	-8.2678134081873
-17.0516797829701	-19.59144016596	-11.8579088023463	-17.3402052294484	-20.1490456066639	-13.0529145651829	-14.7612122696032	-15.4494230583312	-15.2145409421503	-17.5079209684891	-17.7137162358676	-18.311082784348	-19.5113443657103	-18.8456260112321	-18.9311992090511	-19.4521196973525	-6.48014127566233	-19.2020157740338	-15.6635803385144	-19.2964015629995	-16.7786938505309	-14.3441112962289	-15.8923222622911	-12.9119425128542	-14.78737993553	-18.8699534431961	-17.8953214534543	-19.2397027542287	-12.5890535533805	-11.4590514149191	-8.52070940396615	-9.40182087434822	-10.9197835763894	-11.5779182935232	-9.79772075238621	-10.0657673717698	-8.11554290849184	-7.64896554288405	-5.95966838682804	-3.98798685270805	-8.55527321578604	-5.56927098993181	-6.35453924656901	-9.00473236349334	-12.7958940336044	-4.96878172276953	-5.68512649931179	-6.59413005876483	-4.37067020025153	-8.23691994692614
-17.0341377831548	-19.3525325695459	-11.7513368355681	-17.2717172276542	-20.0704708094914	-12.965985990474	-14.6793523663882	-15.4556809250516	-15.1313293150634	-17.5764228991676	-17.6122140950764	-18.1485969602637	-19.4741265905636	-18.8599474706183	-18.7038180537809	-19.3414855076963	-6.41421615977026	-18.988184017555	-15.5641511944404	-19.095040988175	-16.5985065531957	-14.2583545333283	-15.6254724762766	-12.8872488716455	-14.7492692292615	-18.7086263255835	-17.8444536157643	-19.1325103572634	-12.5346208429829	-11.3834647301866	-8.48520818942968	-9.36133230583895	-10.8630064779052	-11.4965901685232	-9.79263508205961	-10.0399475610092	-8.00750394024188	-7.79199884833753	-6.0584663739623	-4.05555743959305	-8.47823167906976	-5.51718879755701	-6.38055156801819	-8.88634398560099	-12.6496184468269	-5.01511854503372	-5.57378868355208	-6.53546057390885	-4.50103426613447	-8.38653740520598
-17.1526259448497	-19.4481282651446	-11.7968911221942	-17.443457007874	-20.1801792952172	-13.0281710865084	-14.8156712576912	-15.4759729109355	-15.3661171369518	-17.6999000774879	-17.5962664595929	-18.2380651681026	-19.5742729536199	-19.0958037356463	-18.8646763324484	-19.3633015424924	-6.47582084272445	-19.0431017945149	-15.7249487019517	-19.1057830404889	-16.5435616125905	-14.2546696308996	-15.5759869911472	-12.905997790215	-14.9174689366694	-18.7472206892277	-17.9023707552083	-19.2022607694645	-12.6695106285	-11.4092941085868	-8.66569608522122	-9.41436738631257	-10.9370924593826	-11.5824493167453	-9.91531245161812	-10.1615048318824	-7.92702528325993	-7.83134733911747	-6.16956688767387	-4.1583883701304	-8.49364724006088	-5.38225250427745	-6.31801017287941	-8.96422531706444	-12.6280118530266	-4.93077216574443	-5.47280047191453	-6.37944689830101	-4.51309053536712	-8.37700645663671
-16.9515760690806	-19.3807526455951	-11.5463564908333	-17.4789333820582	-20.0345474125896	-12.9512565471077	-14.8220463674889	-15.4357465089554	-15.2696783155988	-17.6784944804637	-17.6212891421246	-18.1404934681946	-19.5293167674064	-18.8799859815297	-18.7148352975472	-19.3049020594875	-6.39411673642566	-19.0163639457349	-15.8979116387159	-19.0383559649467	-16.5583483039886	-14.2511801738674	-15.7561747289945	-12.9126956282597	-14.8581014277355	-18.6928651023153	-17.804900350535	-19.1084385897534	-12.6043811260435	-11.3642508027631	-8.73341727565108	-9.38669694971689	-10.942018412314	-11.5206808674877	-9.88439739244072	-10.1474329202798	-8.04384807066635	-7.78194375155365	-6.32493173574035	-4.05791414602307	-8.52137582217317	-5.47691274435031	-6.32991949491902	-9.004263160567	-12.8919126934936	-4.87112334541776	-5.40478071555107	-6.3933952419805	-4.43420606257191	-8.33467738399708
-16.9891129322174	-19.2515317235029	-11.5200687607924	-17.4048206603041	-19.9250195251671	-13.0022057134896	-14.8403208336158	-15.469515233174	-15.2649632419759	-17.6278665737187	-17.5577471314137	-18.1475805440545	-19.4239285431159	-18.8718272110653	-18.8243048921418	-19.1653480340463	-6.35604744677486	-19.0684019391683	-15.7041871963588	-18.9693711579789	-16.5389564872116	-14.3219645304857	-15.8102413087499	-12.9743831055296	-14.8182456356985	-18.5290600621262	-17.7514370418878	-19.0075814865637	-12.4285095552245	-11.4092433208305	-8.73720604234152	-9.33457996591764	-10.8339756886012	-11.3254631964358	-9.98359870867829	-10.2259899084785	-8.11331595944902	-7.76433495924433	-6.0742565555784	-4.10774078256586	-8.59551830560902	-5.52844434178268	-6.4020991705317	-9.03074195281682	-13.0146723511279	-4.87866089136559	-5.57874762089212	-6.51872180533856	-4.4765280549293	-8.20831637693245
-17.2091696147754	-19.2132658704567	-11.5932021489126	-17.5971917943247	-19.8730016405906	-13.0420770882897	-14.9909095016909	-15.5181765855583	-15.4789563894744	-17.7486805652928	-17.6970024787279	-18.089668916113	-19.5815756491328	-18.9739141533802	-18.8837439417285	-19.1051660188784	-6.46260568694399	-19.1738127328309	-15.8296905159187	-18.9226466219779	-16.595032388979	-14.265879490299	-15.8957514257686	-12.8886876545969	-14.7748680445151	-18.5807457628631	-17.860160561714	-19.1874631501968	-12.6201483432001	-11.5316517960614	-8.79909813933054	-9.27899609655858	-10.9037134767765	-11.3865477719215	-10.0272140615124	-10.2147922260293	-8.16474198670281	-7.7207787919287	-6.01951211840425	-4.19780265894063	-8.70033591042389	-5.59821265923041	-6.40386779958321	-9.09807506601092	-12.981563100781	-4.92749922554052	-5.8437489445539	-6.64009132973449	-4.66349584459847	-8.2433170555776
-17.0224219083242	-19.2613604792803	-11.5597528957529	-17.3975604705041	-19.8715108693232	-13.010632842634	-15.0263329037375	-15.5236274266212	-15.5355631906066	-17.6803448153658	-17.7342443976794	-18.125210027936	-19.6018749535436	-18.956793268329	-18.7858623245742	-19.1110128013094	-6.28522834304916	-18.9724260946269	-15.9649767620627	-18.8282386475918	-16.5707168424373	-14.2916570517495	-15.6488211884787	-12.8380320526877	-14.7277101148352	-18.7111655905738	-17.8515913639692	-19.1960918929965	-12.7291310989584	-11.5770093075911	-8.8986397545995	-9.43099626217497	-10.8468768761981	-11.2291330599021	-10.0525890521402	-10.2421204281891	-8.17267204553812	-7.66664659669127	-6.30078461237464	-4.31484663819932	-8.70360124587894	-5.54795474319945	-6.71286888876921	-9.11623766106878	-13.1170662394941	-5.04426722175545	-5.88845952411742	-6.80383197129759	-4.73371239392936	-8.31063453305851
-16.9699066794071	-19.1490217665298	-11.5394700552477	-17.4450945170315	-19.7793110885364	-12.9999272009978	-14.9577204635461	-15.4602191593502	-15.4693845602255	-17.4801400987961	-17.6197664618277	-18.035406024861	-19.3986896073023	-18.8255758272241	-18.6493885270952	-19.0556341039848	-6.33761079596109	-18.9652399015851	-15.9356042781449	-18.8679619726679	-16.533368803836	-14.186691103628	-15.6838433585499	-12.707339739148	-14.6635764462075	-18.6282744940415	-17.6993244891123	-19.012085884969	-12.7687181102362	-11.6394227492493	-8.70052944764487	-9.27680982931849	-10.8703335964896	-11.2070964431295	-9.93676674938344	-10.1322336224788	-8.10636146752617	-7.54165231448551	-5.93590655434922	-4.31655547266655	-8.46164487384689	-5.76320645279424	-6.84048599567464	-9.09773381140155	-13.2419873881152	-5.17251349649606	-6.02863494300424	-6.75997099878896	-4.84776420781421	-8.37023376623377
-17.1028707101865	-19.1016763068429	-11.5381622115304	-17.4137058682271	-19.7422090771881	-13.1007936779899	-14.9405559590327	-15.5143477490252	-15.5165905221193	-17.4747421127567	-17.6176990773144	-18.1737105218537	-19.3539237955199	-18.8654737864078	-18.8041920404794	-19.218458456742	-6.40000958999487	-18.8836652030362	-15.8046698084315	-18.7958670265989	-16.6149084294142	-14.262896666671	-15.8345786823221	-12.7846504650006	-14.8155368375317	-18.5904634716401	-17.7394865160688	-18.946498120125	-12.9717550728319	-11.6645390179834	-8.72448792046788	-9.25684974966304	-11.0360667087747	-11.4173517221657	-9.9883705072691	-10.3108083567698	-8.18214405509299	-7.63177176138165	-5.91644034751487	-4.58284070235213	-8.60624737878118	-6.02712722393493	-6.99754563814478	-9.19347932786906	-13.2055279895385	-5.22220932610111	-6.1581989063568	-7.00053431205189	-5.03972472551192	-8.64943358704739
-16.9554149866714	-19.1481265449305	-11.5060082247972	-17.3529012143992	-19.7040355615922	-12.9399560789009	-14.8475940058068	-15.5025893317236	-15.4678826390494	-17.4462395487924	-17.5793022281879	-18.0767684022417	-19.3562213791248	-18.7998180487028	-18.9028388658395	-19.1644152620671	-6.30861384602455	-18.873365603006	-15.6183517570713	-18.6761498460971	-16.4707634138852	-14.2540420602674	-15.8793217285694	-12.8125768206314	-14.8870657408978	-18.6237928404021	-17.5432333303865	-18.9763709268458	-12.9159513242663	-11.5645927493853	-8.73854808080453	-9.3559742110568	-11.0786799836228	-11.4681332935232	-10.0273366999833	-10.293296534018	-8.24924315419208	-7.74290013757273	-6.02006222907004	-4.61428791530805	-8.77441327662334	-6.17754097914737	-7.05224477221188	-9.19617110817689	-13.3149155481692	-5.35570907994775	-6.20294388864724	-7.04869575977561	-5.13004715546883	-8.72732474206531
-16.8640333822926	-19.1581198380379	-11.3457025841905	-17.2687699858413	-19.5720634290166	-12.93000303719	-14.806474701396	-15.3901381082082	-15.4773439099564	-17.4110215706747	-17.5648420029868	-18.0137705785772	-19.2124728236836	-18.6355557536209	-18.7675260946734	-19.1535733295834	-6.10295025404938	-18.7558392056102	-15.6320952990901	-18.6236871072251	-16.3982961787356	-14.152403674776	-15.9004842862076	-12.6961733592911	-14.876937170535	-18.5897442410624	-17.5383104187658	-18.8732471447411	-12.9232099997944	-11.5492880859077	-8.74697282772847	-9.26831063565862	-11.0682593844533	-11.3640101609931	-9.94809918332544	-10.1515518886369	-8.2250876849486	-7.63604695363542	-6.12676911181794	-4.48681072618376	-8.78363961861479	-6.18370522206566	-6.97346085494258	-9.13475379044728	-13.2693664316366	-5.35783960399608	-6.21196251942535	-6.93589173395191	-5.22400751033055	-8.73005613791909
-17.0007969383014	-19.1455944188089	-11.3415414095907	-17.3461690008391	-19.4906475571269	-13.027813955231	-14.8182672992389	-15.4497459486116	-15.4649720681445	-17.5878975886875	-17.5772378222683	-18.0340789616009	-19.2455929926796	-18.6594885647329	-18.8285575852579	-19.0738184420155	-6.13013823915049	-18.7223053836689	-15.7976047707692	-18.6558114854952	-16.4280529176919	-14.0227267809394	-15.7481182865554	-12.6972486353032	-14.8030429284358	-18.5382641598012	-17.6875924963342	-18.8184852058125	-12.88470502835	-11.7026758212138	-8.90489268740061	-9.3735032603138	-11.1576928161792	-11.4860658386134	-10.233910362535	-10.3557789947605	-8.25038575418679	-7.63399020399299	-6.00976168452333	-4.40700855554705	-8.91634922631186	-6.03913989183139	-7.12596485122989	-9.20341903282071	-13.3786146746654	-5.33161991215071	-6.05383066503637	-6.81677607848795	-5.25231926692997	-8.49549215223279
-17.0454731299518	-19.2982643967702	-11.3179227302103	-17.2715560554931	-19.4730086491417	-13.0283183601665	-14.8332398215209	-15.5563032272443	-15.4285270474068	-17.4948305883025	-17.5538003748338	-17.9305848265345	-19.2937108399511	-18.546657361287	-18.9050700305501	-19.2093088760213	-6.12427175523862	-18.7055567515446	-15.7024541731287	-18.6376042780749	-16.467842503497	-14.00075825832	-15.7569613609811	-12.7196525357668	-14.8476099844246	-18.4457764329424	-17.6527260718594	-18.8193769336066	-12.717264475193	-11.9272426894837	-8.87505744027131	-9.52504964519881	-11.1963573443452	-11.6177855715155	-10.3521664554807	-10.5113095123129	-8.29366148556694	-7.80574239555847	-6.15838033967372	-4.44288548192109	-8.97400611076139	-6.18791517586154	-7.21113450306195	-9.39682767578058	-13.386821341023	-5.27541216040113	-6.09791367963813	-6.81285558396209	-5.31265532486958	-8.73840856054652
-17.1027295808832	-19.4467682110861	-11.4743615379181	-17.3823606531942	-19.6673285677696	-13.0952157962595	-14.8401274299375	-15.6265457782687	-15.3136582495961	-17.6012397337431	-17.6527711450236	-18.1389428635114	-19.3173353805095	-18.6228493883339	-18.9218060296544	-19.2937083917598	-6.19266684743924	-18.8968620518495	-15.5579622129793	-18.792222577659	-16.4095826652221	-14.0756163102772	-15.7517708616948	-12.8865505616812	-14.8898101294572	-18.5833584759493	-17.6989684551989	-18.8909820761289	-12.9340160728645	-11.9401424083366	-9.05779225463653	-9.64209704184729	-11.4082136015975	-11.8998365835665	-10.5764276870608	-10.70133326399	-8.38737305786465	-7.92843231504509	-6.04582590578995	-4.56539260442821	-9.20242179434633	-6.21342247671639	-7.10874155409826	-9.5417174223276	-13.4040730117603	-4.94892562523586	-6.13296283918717	-6.78437665782493	-5.30034046450946	-8.82671208471617
-17.0061606669354	-19.55123053372	-11.5841181012946	-17.5654071881791	-19.763743589363	-13.1337470145939	-14.9237776701265	-15.6957351595241	-15.3247038016296	-17.6868667597735	-17.7358675615212	-18.2327976864683	-19.3229485372457	-18.788121477063	-18.957211047157	-19.3605208575881	-6.26456779692149	-19.0203418597128	-15.7673209474508	-18.9417429215049	-16.4450438897119	-14.112013523211	-15.879803199661	-12.7407693564751	-14.9739325784368	-18.5537529118579	-18.0167588059426	-18.8593814132339	-12.8150249505391	-11.8252129337377	-8.80995233695068	-9.5677405876793	-11.2510927548478	-11.6853080349442	-10.48835388625	-10.5520212414444	-8.44383869433864	-7.93766191289681	-6.13976099464216	-4.56270538061999	-9.32003694326123	-6.04148880754253	-7.00924106182395	-9.18904181721624	-13.5073945621157	-4.96046667375359	-5.94764222104923	-6.81803835327234	-5.2937406874749	-8.96676105914064
-16.8902100822717	-19.4440060325451	-11.6311332046332	-17.5044646228077	-19.6722439815202	-13.0398949698426	-14.8940642714689	-15.5518729697061	-15.2070147148486	-17.5909662795785	-17.640813789087	-18.2206168073285	-19.3611849933489	-18.7350608934935	-18.9142898921418	-19.3525571479107	-6.25141104294478	-19.0645184268245	-15.6103604917885	-18.7684745743072	-16.543091451833	-14.2243994608945	-15.9285263243432	-12.8188211770471	-14.9996777457119	-18.6727817044452	-17.7800092136707	-18.8229550147893	-12.7690897858048	-11.8165106438795	-9.03319296689425	-9.59998342526776	-11.2394440366612	-11.717916762411	-10.5946699619194	-10.6854055727554	-8.56834732683145	-8.1129330443337	-6.34709404172605	-4.52738921934592	-9.49373479617363	-5.96373856655395	-7.26383029704403	-9.34508832016042	-13.5735242235548	-4.9048814244934	-6.17732526450569	-7.06362810530219	-5.35582991364484	-9.00232156507611
-16.997117598871	-19.498128338003	-11.8055737912753	-17.5980291737726	-19.695419433445	-13.1244386206824	-14.9780857917335	-15.5079891076665	-15.4295255788356	-17.6758304669353	-17.428658490319	-18.1546978704634	-19.323185839454	-18.6243762254322	-18.9735657258975	-19.3669414757975	-6.32576603584455	-19.1631044599536	-15.5673633793619	-18.9513117591929	-16.4849456281851	-14.2326937840076	-15.8361951862118	-12.7856363904052	-14.9540219740762	-18.6924019542102	-17.7234900662411	-18.707350754569	-13.0929194855168	-11.7383727634692	-9.16395750194351	-9.58016161954875	-11.231893286453	-11.608244536353	-10.3180157811188	-10.511832159138	-8.65946123615348	-8.19236351884523	-6.297459356459	-4.42117653387456	-9.4422508856305	-6.04181091733874	-7.2382500138118	-9.31182432595029	-13.5106001150063	-4.99075011582226	-5.97534378926743	-7.10651058988272	-5.26055189642434	-9.03921980467863
-17.0005434552855	-19.4803107396244	-11.7927655094226	-17.4920249432068	-19.6792159184247	-12.9545003519209	-14.9821050833651	-15.3727386438446	-15.4305023981459	-17.6336927604147	-17.4560136251728	-18.165517792959	-19.4212186161301	-18.7269656584581	-18.9279182642348	-19.4734737111861	-6.40416088757068	-19.087359436032	-15.6220538272007	-18.9475356483161	-16.4828917561312	-14.1011289427205	-15.7463089630583	-12.6397736329375	-14.8250580735661	-18.6742151981922	-17.5909617161806	-18.854367530055	-12.8985533646199	-11.8313308699089	-9.32916191443587	-9.72620427747264	-11.3266238625684	-11.6394562148715	-10.5602116901128	-10.5415488721805	-8.79644039398507	-8.20252548089984	-6.4935716516989	-4.60306526023955	-9.65647207105047	-6.39356718559404	-7.42153735532786	-9.50414755349834	-13.7813284523622	-5.09323739773101	-6.09408189271718	-7.37665716465676	-5.22240967343031	-8.97292928434912
-17.1082864554684	-19.4607926743658	-11.8291548891084	-17.498265965403	-19.7533606952804	-13.0141866247992	-14.8666604709072	-15.4098701103847	-15.4955113298652	-17.5979548310967	-17.5087160463697	-18.134695863866	-19.2619726625311	-18.6924909537897	-19.0970894666098	-19.3966009160845	-6.44678147083948	-19.1668420634198	-15.7876996709465	-18.9182148432995	-16.5558830801599	-14.0446337443552	-15.7900712225667	-12.6121442645461	-14.8327762137326	-18.6437483794113	-17.5936869455235	-18.8385251598826	-12.9299342998725	-11.6998412783982	-9.28075009000399	-9.83601013319288	-11.3103057778529	-11.6245251843981	-10.5734035373077	-10.3429945201988	-8.51096812843319	-8.19270908320011	-6.55788350464323	-4.60374206341857	-9.36914903488423	-6.37509168450496	-7.4019273334869	-9.36110343165472	-13.772361523179	-5.17882192575331	-6.01842955280532	-7.35866969588851	-5.2887811280187	-8.88808181385762
-16.9965281270849	-19.300188330861	-11.736733068605	-17.4198243648702	-19.9028229351516	-12.911737296737	-14.871027690219	-15.3103389725667	-15.3952068002965	-17.470288489712	-17.3580796376172	-17.9435860680781	-19.3687127556451	-18.5990400576816	-19.0633298921418	-19.3560254976725	-6.36607993644899	-19.0679942073652	-15.5504576564198	-18.8699975856739	-16.3137235559104	-14.0516166331562	-15.6399134063066	-12.7365241402717	-14.6835673987366	-18.645828488221	-17.4071163107529	-18.735290861337	-13.017896003284	-11.7450486979095	-9.22111457635325	-9.63829973329408	-11.167216220507	-11.5614274050049	-10.8233275282303	-10.3563922720709	-8.23710351455244	-8.17383401285567	-6.5179201700544	-4.58063528717567	-9.25255322489047	-6.31977612332818	-7.42627760006306	-9.29231715018914	-13.7259435700264	-5.14421544028668	-6.21886298668542	-7.49654264972777	-5.44659438744724	-8.98615187346501
-17.0602871332973	-19.3310709884592	-11.7727817191897	-17.4480266437284	-19.8108698851358	-12.7327951399927	-14.9278993373039	-15.3362873523906	-15.3602422315055	-17.5101222445722	-17.3497424756106	-17.9475133726906	-19.4334494327744	-18.6104737864078	-19.0860201214538	-19.3381158653472	-6.36551908957182	-19.1628402601888	-15.6666508228711	-18.841560919208	-16.3017288581155	-13.9987267809394	-15.618988978094	-12.8174582240686	-14.6818724849536	-18.6719683877766	-17.4042452982702	-18.8048779159249	-13.1113535309948	-11.6296948215117	-8.99382713955666	-9.56823577416016	-11.0142005325595	-11.5278740536182	-10.4150295912961	-10.2941189139997	-8.17588080068814	-8.09906995338573	-6.43611676008884	-4.70192801950818	-9.07812172779096	-6.34498809537582	-7.41057498657097	-9.19525039231052	-13.7668270790834	-5.15956463742998	-6.18971525018247	-7.57318487180577	-5.42223792863037	-8.90372443887581
-16.8660173799821	-19.2521725562212	-11.5085566823278	-17.3533247629761	-19.7264516668991	-12.8772744864069	-14.8439642632037	-15.3799312649781	-15.3110668618907	-17.4671784726387	-17.1666188698261	-18.0937320476461	-19.357800121493	-18.5996934989334	-19.090673108718	-19.2817545475567	-6.19504557185023	-18.9564488494972	-15.4786119197744	-18.8325395496132	-16.3516237419918	-13.9652385342969	-15.5451065123312	-12.7865088393848	-14.5818729538221	-18.5976893624541	-17.5435699735949	-18.7950933007119	-13.0584121673338	-11.6360207976967	-8.81930810404002	-9.5589191324667	-11.0153515028165	-11.5606058218936	-10.2654442728196	-10.1421461159982	-8.07014429385517	-7.90809582491502	-6.41937470224505	-4.82182820371265	-8.92655741111293	-6.47616169591401	-7.46153574045932	-9.19117138713653	-13.7323524037834	-5.28999843247288	-6.44808246747767	-7.43713150104879	-5.52618046578828	-9.02216096534216
-16.984937939768	-19.3770458868883	-11.4555543580701	-17.4169892419835	-19.7756797230903	-12.9895019584396	-14.9150905376583	-15.3869268047687	-15.3913813696251	-17.5848651094809	-17.2528444207666	-18.0394179991478	-19.392708002074	-18.5890879439352	-19.1281223141328	-19.3682640207813	-6.29195117040327	-18.8757445454722	-15.540363487769	-18.8745750254969	-16.3750937763332	-14.0508241397455	-15.631599891493	-12.9123313107091	-14.7672148913619	-18.6365402941311	-17.6631189246438	-18.8677364620939	-13.0674736087413	-11.6259470289062	-8.89388657187657	-9.61635121330763	-11.1676660593436	-11.6830592275891	-10.2794582931351	-10.1999062567499	-8.34498659912956	-8.00189983809413	-6.42432835710426	-4.84747280399631	-9.01723374847339	-6.50860111872611	-7.62167322069419	-9.13605519596524	-13.9358484408992	-5.36654509608089	-6.59403998615155	-7.16937495221347	-5.71672800191484	-8.99592905623788
-17.0248348626887	-19.347149060071	-11.2779502819629	-17.3364543415735	-19.7530149540344	-12.7983949248232	-14.8466382740429	-15.3058341013825	-15.3354281309277	-17.5989227642131	-17.1759175371191	-17.9787648603862	-19.3284536946607	-18.6067814787155	-19.1764270322752	-19.3448725099414	-6.26718296321756	-18.8794575451913	-15.6094827190645	-18.741467579054	-16.3584886893185	-14.01355488211	-15.5398446318326	-12.7046668967254	-14.6251344992051	-18.6580107386841	-17.5115507971085	-18.7912298151219	-12.9052599898697	-11.7449858051723	-8.91995685015925	-9.66151112801978	-11.2170064779052	-11.7561105349025	-10.3875697974987	-10.297126017552	-8.48782900474852	-7.94932132791999	-6.40576965265082	-5.08218771518884	-9.15262539492231	-6.57914091387517	-7.5027673148909	-9.14223793185658	-13.819697261981	-5.32087919851073	-6.78456665253468	-7.10990732168163	-5.76038273875695	-9.08921751777634
-17.0859656699785	-19.37489845148	-11.5254583947644	-17.5446964838076	-19.7716711501317	-13.1112378762643	-15.0555492046779	-15.4353542626728	-15.4781557605473	-17.6168940089906	-17.4039702457575	-18.1677587293077	-19.5215264377665	-18.7161259603208	-19.2635237841155	-19.4259237281295	-6.54265771270745	-18.9642715632273	-15.8495719842955	-18.8795341360192	-16.5033053105127	-14.2479270308968	-15.7744983912062	-12.9098921970757	-14.8137460003991	-18.7137770181706	-17.7647017648805	-18.9193197152219	-13.2675025649207	-11.7496226811236	-9.058172696398	-9.71808255659121	-11.2715212411122	-11.8192478389777	-10.4989913881986	-10.3630526315789	-8.710375444377	-8.01217171230792	-6.55244597677939	-5.18399143597641	-9.19935048930772	-6.59991420401484	-7.59186416133946	-9.27834900127497	-13.9395276861822	-5.30808084170944	-6.77963210598655	-7.13794144873872	-5.71121992185554	-9.04248176313252
-17.096247761025	-19.495779586625	-11.5823268983269	-17.5442809745869	-19.7953800928753	-13.1895281598193	-15.0476449937094	-15.6099162128194	-15.4156722840107	-17.5572681589899	-17.3860188071851	-18.1606544946982	-19.5082722389461	-18.6869867547075	-19.2116552844385	-19.4299591223267	-6.54587859839547	-18.9722338630583	-15.8793956343297	-18.8556000156898	-16.522624867057	-14.2768784161852	-15.7462807609432	-12.9362904690455	-14.6984022931841	-18.6605792165833	-17.814397092851	-18.9484717562115	-13.2672209875462	-11.6865027580361	-9.01732421032899	-9.72199560006947	-11.5853824076021	-11.821295360588	-10.6016054278144	-10.4374087959625	-8.79167443653826	-8.02577028318506	-6.61203931557217	-5.22249621510325	-9.13200728799736	-6.40067335484679	-7.63421620377978	-9.31719502919986	-14.0007759144503	-5.24059268897908	-6.73688957181217	-7.00833072534015	-5.59320265507494	-9.00959692522947
-17.127916276818	-19.4434894587116	-11.7401150687911	-17.5701358067133	-19.7510503375067	-13.2141571625855	-14.9611483852856	-15.7673402443347	-15.521846844744	-17.7038623382237	-17.4805327101614	-18.1355381966391	-19.4232472088831	-18.7786839031393	-19.1963589539267	-19.3610995105649	-6.60112925028595	-19.1059324958514	-15.9474252870804	-18.8966084373143	-16.5972829133611	-14.3944614729602	-15.7483424731326	-13.0646612333608	-14.890156354387	-18.7123555115224	-17.8669410284213	-19.0496123605126	-13.3382835613125	-11.8221023363766	-9.14558502527756	-9.87516410165559	-11.6244285937381	-11.9261227474176	-10.8711953197347	-10.5411996248974	-8.74751546423798	-8.13702794028583	-6.9500950115025	-5.06471195854348	-9.11048323345659	-6.35126958998519	-7.56272661826287	-9.45525835379296	-14.0600970617856	-5.32552123687325	-6.53498386558362	-7.04323334907888	-5.50203673564653	-8.84472573969405
-17.2189453239133	-19.5138930724197	-11.7172818532819	-17.5719554410537	-19.7617982089552	-13.1983102726333	-15.0695709016946	-15.6955500009456	-15.5586360950976	-17.6449344911197	-17.4055313484852	-18.2565923448298	-19.5392270875879	-18.7711931765936	-19.161700696091	-19.4641646044512	-6.59227184320334	-19.1111208827633	-15.8906656504273	-19.1142032085561	-16.6301800086756	-14.3710385965956	-15.6773223659193	-13.0573519937197	-14.7855646566202	-18.7072038993186	-17.9917489324713	-19.073502267971	-13.3952778226401	-11.8676382724082	-9.27983605981827	-9.91862741333146	-11.491607846543	-11.9477852613947	-10.9634083196665	-10.5908891486825	-8.91484078640643	-8.30111270681506	-7.0336826138618	-4.98250460201966	-9.22282937106739	-6.38739997125523	-7.5869076125786	-9.55167181166958	-14.1160069536194	-5.30644356268214	-6.62715980861244	-7.06114768770777	-5.58169274878704	-8.87843517956521
-17.1430541978203	-19.3689624545278	-11.6756638490443	-17.5396421944072	-19.8285507811698	-13.1671672635956	-15.2207811469306	-15.6284029676655	-15.6635091824064	-17.7219635841607	-17.5483785029971	-18.1838632872669	-19.5327061210436	-18.7396388717968	-19.068057629368	-19.3991515610471	-6.59953409290096	-19.1074948759491	-15.8323933659647	-19.076003255057	-16.4450237611125	-14.368115121616	-15.7176319523037	-12.9918768518072	-14.7844501621258	-18.7125728034706	-17.8958304994584	-19.0073821313852	-13.4684252111994	-11.8490599581661	-9.4230173640443	-10.0097407552055	-11.5524851414016	-11.8972100351974	-10.9983284033558	-10.6228756404285	-9.15097060316004	-8.51635065193796	-6.99319986297587	-4.85018532667602	-9.35907622028005	-6.4396021043177	-7.59316606293472	-9.78771370715732	-14.0386520123278	-5.19555004353751	-6.64305072390716	-7.00244596056402	-5.49620484738315	-8.76872334137297
-17.2088968340039	-19.4644811319726	-11.7450961239533	-17.4660572049184	-19.6608311331429	-13.1374011817242	-15.2503683804559	-15.6836548041422	-15.7069437329444	-17.7669274946833	-17.4658936336686	-18.2027820988861	-19.5916913516121	-18.7264107066304	-19.2431470731643	-19.2866682022845	-6.66152866352319	-19.1139660259149	-15.8520376797843	-19.0448519117844	-16.4503175576449	-14.4404350877359	-15.7044183546383	-12.965548577331	-14.867712589109	-18.6699226442766	-17.8249839949376	-18.8468232613705	-13.474206020921	-12.0094558336542	-9.47319483586489	-10.0616953979904	-11.5162064971437	-11.9594102380928	-10.9469102880482	-10.760399661503	-9.23941563576456	-8.54649052435384	-7.00012801285349	-4.92314268856867	-9.57400486480749	-6.35604155084044	-7.72284110231683	-10.0047303423828	-14.1664740477346	-5.30706142227927	-6.51595859510803	-6.99127250534025	-5.49921335902926	-8.89166590272473
-17.1857433535468	-19.3903086492546	-11.7429221286466	-17.4666897368726	-19.5586477412492	-13.1810140609812	-15.2488970483395	-15.6902820402465	-15.7164583066766	-17.6740301658986	-17.5054374721936	-18.1200161001789	-19.479940475015	-18.653009849693	-19.1460720939766	-19.2053913709911	-6.61309099116235	-19.1350270471369	-15.8306621455962	-19.030582985491	-16.4459592206775	-14.3756316542407	-15.8095747903882	-13.0309019024726	-14.9608249315226	-18.6342654700047	-17.7749418744213	-18.8285764620939	-13.387188170179	-11.8664105332456	-9.43134263445805	-10.0794605470218	-11.4710026679637	-11.9316214470881	-10.9012265283782	-10.8508991327076	-9.28999040806221	-8.67376743237732	-7.37438218165314	-5.01418806508338	-9.67530679260724	-6.51703376949354	-7.84718616036445	-9.90882923496533	-14.2424179125235	-5.44945315955609	-6.59720373873373	-7.03661971426932	-5.55930702803375	-9.07459355540778
-17.3242742610829	-19.3167161916704	-11.7010144913002	-17.4455802351131	-19.5248277266986	-13.3839304790434	-15.3577877779772	-15.8852674814666	-15.7720985126374	-17.7988930934974	-17.5997238314711	-18.3683591522881	-19.4917452612832	-18.7024329700812	-19.2727026194145	-19.2867261848535	-6.49783666901337	-19.0769464769605	-15.8691242574076	-19.0365353490169	-16.525506650462	-14.4889307934131	-15.8934493052915	-13.182462533157	-15.0177470496798	-18.5568762625106	-17.8955966496215	-18.8199252352944	-13.6405459766727	-11.7532295343922	-9.39180612762403	-9.95347328506803	-11.2203131197383	-11.8385133942366	-10.6805940890556	-10.7469668406942	-9.04989523795992	-8.59574047235253	-7.20932199922122	-5.06175292831485	-9.58958433045306	-6.56934854576769	-7.8130380219616	-9.91451690250954	-14.2328836659481	-5.3635755418473	-6.49595688590437	-7.18571714575988	-5.67733981192768	-9.17133290239173
-17.3665697875176	-19.4728666326556	-11.6922477145909	-17.5428358889065	-19.5752382089552	-13.3555016883936	-15.4687282316028	-15.8347807725932	-15.8500112634579	-17.8370576520077	-17.613187555229	-18.3403912525196	-19.5652783062834	-18.6866212133897	-19.373553979733	-19.2663389227154	-6.46223004172825	-19.0090215110573	-15.981837627483	-19.0044157811388	-16.6846792944356	-14.546505713391	-15.9147613704117	-13.2030548311628	-15.0759286920883	-18.6511521370032	-17.9095009122215	-18.8577387525199	-13.6812274606299	-11.8319541926615	-9.41499703906983	-9.85260887238069	-11.2567173892033	-11.782369051099	-10.8149659419461	-10.6792553883597	-8.88026309530237	-8.40116848087012	-7.12768936719141	-5.25153076356637	-9.41489586676258	-6.71005562832179	-7.84969076260331	-9.87586429539262	-14.1992287398455	-5.55834790387024	-6.60913618858677	-7.55047688290106	-5.86495971354686	-9.48359937276346
-17.3379862485693	-19.3491412726722	-11.602935737008	-17.4769915320093	-19.5375917526883	-13.3808757773041	-15.4757830797297	-15.8099205804491	-15.7883573206298	-17.8559606385944	-17.5540632931349	-18.3735176807901	-19.4407242688022	-18.5555026881419	-19.2281184167319	-19.1277548878192	-6.46833142075296	-18.9506687722884	-15.8754769337599	-18.9164778709503	-16.6461110220724	-14.4748212892408	-15.772222785928	-13.0315009980862	-15.0356562833033	-18.5527372184258	-17.8116304356981	-18.7883154094623	-13.7312899606299	-11.7537422713309	-9.28267022150027	-9.60449513026508	-11.2569662910073	-11.8472188000786	-10.6623021378516	-10.7275970008587	-8.74833495854704	-8.29152499403391	-6.97715884607291	-5.28190732631156	-9.28627290986786	-6.78383094444309	-7.92894647832609	-9.73080401986233	-14.0672539708531	-5.58264058679707	-6.6423983542519	-7.56402475734712	-5.8821655958998	-9.72362079831933
-17.3622747577948	-19.3437592825838	-11.6884610363315	-17.5735560554931	-19.6667024927923	-13.4629786145148	-15.5756298624451	-15.8062016816094	-15.8855159045575	-17.9265504626811	-17.6114245507686	-18.2174405033619	-19.5454125475285	-18.6327130075482	-19.2727225750686	-19.2091403543504	-6.5313632301004	-18.9399740739337	-15.8451451106598	-18.89363407834	-16.7032543944078	-14.5952213348951	-15.8772395486326	-13.2003427320023	-15.0871110331296	-18.4218405817305	-17.9200960205816	-18.8020697954272	-13.7370047105073	-11.6116579639206	-9.11575582127124	-9.47523360038982	-11.2699464997154	-11.7314647396518	-10.4426390396017	-10.4918042078715	-8.63915406336816	-8.12216719228129	-6.83267965683668	-5.19892208280067	-9.17196449850319	-6.73925441691738	-7.75397514651106	-9.463262305996	-13.91196359526	-5.48459614235262	-6.61877710223692	-7.41876229149628	-5.89092582245739	-9.55517796821699
-17.4354764601156	-19.4867178250276	-11.7142052767053	-17.6331835696954	-19.7298793357158	-13.4663081626296	-15.5693515569662	-15.8062694716687	-15.9610692971029	-18.0381538102984	-17.4901482534334	-18.395309629754	-19.6382216731855	-18.6907657921521	-19.3048563213826	-19.323915345024	-6.60003097348908	-18.9708687297264	-15.8225671171392	-18.9102576567817	-16.7060917561312	-14.6227289937368	-15.875604071754	-13.1675552007658	-15.1591117167588	-18.4865942848756	-17.8903587436483	-18.8398199815222	-13.9097651047221	-11.6704144356622	-9.0928058709895	-9.48971251253835	-11.4304823410982	-11.7589469777337	-10.5054071954835	-10.5349693705208	-8.63990164189327	-8.26665266342535	-6.87173861052222	-5.23202802782834	-9.10419966861745	-6.83148384435417	-7.77945401434618	-9.44207130343324	-13.9468338790112	-5.41729734756972	-6.65727354691966	-7.44137885446489	-6.0109782943125	-9.72583488603109
-17.5065505621416	-19.5730988159166	-11.8072382454078	-17.5998720112593	-19.7163247827714	-13.374539464694	-15.5960120481225	-15.8121175258322	-15.9279273159969	-17.9675918222466	-17.4427923400119	-18.3292400287005	-19.6747263127107	-18.6875357810169	-19.2542313526621	-19.4196261800243	-6.6577199099616	-18.9933179943853	-15.849505352198	-18.8976272314806	-16.6462523281434	-14.4519953453648	-15.8136767530467	-13.0301482869671	-15.0490004391475	-18.4625768067847	-17.9758438883593	-18.8520369105244	-13.8440305675663	-11.5991657699443	-8.71761296412838	-9.38587258746902	-11.407420314404	-11.6722334849108	-10.3536817127372	-10.426378929595	-8.66248704868899	-8.22813589676596	-6.78267237638623	-5.28366504627208	-9.05736263121354	-6.7343481858224	-7.74379837585313	-9.35552714612885	-13.7425385555568	-5.46243597295554	-6.57736500666943	-7.3079634989242	-6.00232055036494	-9.62691661279897
-17.5097613474893	-19.5990539360998	-11.8989836649837	-17.7215065811579	-19.7948928624206	-13.4073839088122	-15.6361405960452	-15.9141469410804	-16.1106275719255	-18.1731401152756	-17.5563892082676	-18.5380854269455	-19.8038236899827	-18.8856947431276	-19.3885017756722	-19.4406452331315	-6.72197579174266	-19.0896372948953	-16.0515608301141	-19.0201094935036	-16.8227906988512	-14.4796563983225	-15.886602078811	-13.0625054774671	-15.1037462955791	-18.6857648747542	-18.0776689211378	-18.8755463794492	-13.9203935598517	-11.7515930926217	-9.06476242083127	-9.41426932701923	-11.3716976016081	-11.6023329115646	-10.7014470387471	-10.4964059506368	-8.82592838182178	-8.33944052319881	-6.87310528087802	-5.09160632759144	-9.27069371042835	-6.62959595019308	-7.78601704294062	-9.42515195330449	-13.9207026438151	-5.32780872838998	-6.69715418338287	-7.21796284946915	-5.91581852015675	-9.44274530037749
-17.6093296429403	-19.6944282416257	-12.0229334887448	-17.8505773456106	-19.7683763331057	-13.6033422973758	-15.6647766162886	-16.0369896823131	-16.1046713770399	-18.1433492626666	-17.6086826152847	-18.5700705513457	-19.8145574913487	-18.8353725718329	-19.4785973048544	-19.5779330008216	-6.7347651241214	-19.2500783641	-16.1964542127815	-19.1964631264768	-16.9343591672248	-14.4969613791215	-16.074449977477	-13.0646821301019	-15.2834899061636	-18.7004889642656	-18.0456343641552	-19.0056892710826	-13.9735681398207	-11.9721851166497	-9.21547116912041	-9.61695528386394	-11.542674450026	-11.8098948163658	-10.6547125066337	-10.6064549110218	-9.03249443154506	-8.4188888365704	-7.0451518516037	-5.04246581397728	-9.48631789908341	-6.38260888338949	-7.90112149070359	-9.67601767080287	-14.0737469231528	-5.5648494035024	-6.7925493027958	-7.11423838700485	-5.86669260439994	-9.40277351248331
-17.6440909343523	-19.7166041589331	-12.0131658827659	-17.9026170883569	-19.8432653707589	-13.6336575971414	-15.659228378307	-16.0383381336406	-16.0968117674618	-18.2255745212239	-17.6115870668111	-18.5481675574173	-19.9122387853814	-18.9777094843483	-19.5842885731646	-19.6079092800362	-6.79374341051163	-19.3726662621254	-16.1747116756291	-19.1327084630942	-17.0339862430396	-14.5764892639764	-16.1522161000559	-13.1631876057072	-15.3155137443484	-18.8411548394523	-18.0777909657175	-19.0514928505095	-13.9672159315037	-11.9825161695447	-9.40787455967569	-9.80062930636859	-11.5947140903338	-11.8868589305888	-10.8364945523449	-10.8613852335974	-9.02030511571693	-8.55877897132126	-7.19872528405014	-5.25953215514298	-9.58637386546017	-6.37538003630937	-8.0163071283886	-9.80827696074065	-14.2093784968739	-5.61664264229552	-6.77949348528622	-7.00234304747573	-5.95869795243216	-9.39673221645346
-17.6057518932564	-19.8055625392899	-11.9864402382611	-17.927303502104	-19.903542590734	-13.6760519714455	-15.7416796703729	-16.0522037545979	-16.0786000914973	-18.1258781400722	-17.720849459976	-18.5908594956897	-19.9348812975285	-18.9212259386506	-19.6268234858232	-19.6505911059864	-6.82206179677604	-19.2589256779833	-16.2211681714161	-19.097201714194	-17.0647131305426	-14.6960674787522	-16.1910336066975	-13.1351067438463	-15.3295601760208	-18.7924960007686	-18.0979735212667	-19.0391060558029	-13.8922803452453	-12.1926530343274	-9.55118598147248	-9.89010688326367	-11.6817200188792	-11.9555445051549	-10.9378647989243	-10.9935655607862	-9.16330246705639	-8.7473186333887	-7.36423662023392	-5.33456671942575	-9.6724321954275	-6.28865144743471	-8.07195572984614	-10.0842168996583	-14.3926066826574	-5.84185413336339	-6.8590600545544	-7.26151340996168	-6.11118109652821	-9.55391994692614
-17.6446972871705	-19.8445269742475	-11.9994694194381	-18.0187422026792	-19.9619496642289	-13.7509919897302	-15.5553782316686	-16.1819467401979	-16.0756434219986	-18.2677502059934	-17.7174570628336	-18.4459533610011	-19.9985229371389	-18.955717029651	-19.6215111104159	-19.6004871677035	-6.90225976030557	-19.2563050034819	-16.3109627803205	-19.2246080221397	-17.1403794765596	-14.7751135694729	-16.3190175283207	-13.2456717961954	-15.4733075477016	-18.7874226470723	-18.0886444731026	-19.0191069566454	-13.8570901431117	-12.3329208134445	-9.7189909309891	-9.94979747864021	-11.6695659520863	-11.9718928269602	-11.1609591515942	-11.2337801391123	-9.3187241481262	-9.04985265616641	-7.59883891146006	-5.51867562793737	-9.75600491364676	-6.37434417619931	-8.18203569095927	-10.2753839872432	-14.3824078738327	-5.89419377828643	-6.88199345866048	-7.4578898225126	-6.14420757288017	-9.64659618800201
-17.6128835067238	-19.7713198561623	-12.1087972307283	-17.9848155199437	-20.0521781270998	-13.8310470021577	-15.687221618471	-16.2601905780384	-16.1315026687961	-18.3227217425172	-17.7329913710451	-18.5306126221619	-20.0370422972968	-18.9721827380593	-19.7451154660587	-19.6727755175591	-6.88009539489011	-19.2755699649409	-16.3586110593079	-19.2956050545404	-17.1855967327834	-14.8121051150282	-16.3041001841942	-13.4280936922373	-15.4916609313968	-18.8752699223285	-18.2341458155802	-19.0600380493955	-13.9811263620551	-12.4108094387755	-9.70576531388438	-9.99769265849639	-11.7164345576011	-12.0390839509626	-11.0575568175297	-11.2117207076889	-9.45556470176706	-8.9513413176494	-7.73352242602642	-5.68029992602228	-9.78817982283762	-6.57336370827266	-8.28506424816259	-10.3533275630117	-14.5119660843927	-6.12929604898194	-7.01813041320612	-7.65419789292786	-6.38419101728693	-9.87734468491992
-17.6531048344329	-19.8387276588859	-12.1421814671815	-18.0366584763497	-20.1435655419976	-13.7909165459921	-15.6469091494335	-16.198192282756	-16.0493651294572	-18.3635448598552	-17.8335822075516	-18.5165146353019	-20.062145363493	-19.0209676135683	-19.6937427885477	-19.6674045509885	-6.90497743158475	-19.194500548878	-16.5278501797843	-19.2696329194235	-17.2080254459708	-14.7765498693952	-16.3453415465142	-13.5545090404033	-15.512203628174	-18.9023961391297	-18.3638412446579	-19.1550292916344	-14.0271064499916	-12.3180256133719	-9.93136105375408	-10.0622143464398	-11.8426717744407	-12.1097598487071	-11.1161134354263	-11.2426886801058	-9.49503824205561	-9.09381122398546	-8.19430637069252	-5.82694926320352	-9.92462426378176	-6.88771112206052	-8.65632217236617	-10.444856064472	-14.7707324953326	-6.43176256312233	-7.26441782395797	-7.9323120944813	-6.56958921274539	-10.1852741068184
-17.7354987286994	-19.9277725113633	-12.2139383822482	-18.1270148191512	-20.1265449234974	-13.8347387438706	-15.7401851864241	-16.2148881871737	-16.1388953178772	-18.5246110769247	-17.9540864828298	-18.6482903326729	-20.2201811705533	-19.1210426351662	-19.7825571006223	-19.8108876071942	-7.0215583042372	-19.2853819151988	-16.6266579818775	-19.3762807363415	-17.3015996864987	-14.7884081925225	-16.4643746023715	-13.4201458967719	-15.6377113310593	-18.9969710402965	-18.3082344164442	-19.3178387813299	-14.1484934422322	-12.4149688958161	-9.9778919670047	-10.0515715552441	-12.0172498962299	-12.3351833644452	-11.2638445278633	-11.2881853749418	-9.49875405218686	-9.07962171332175	-8.0118781797826	-6.11402443466694	-9.96121796509207	-6.82002112310498	-8.6991516894159	-10.5223586398292	-14.9040180837563	-6.34413241443451	-7.3194019138756	-8.02653165208441	-6.57869166421677	-10.2208416806723
-17.7884456201937	-19.8851352956248	-12.1904151642127	-18.2829979294928	-20.157310251584	-13.8986392146948	-15.8380030940123	-16.2249741786703	-16.1261806549544	-18.4716348335855	-17.9900953176821	-18.5429949840401	-20.2254750195393	-19.0539721516576	-19.8122632983508	-19.8194015724735	-7.07714976278866	-19.3681173668804	-16.6129360166941	-19.4400983386284	-17.2833395841652	-14.7957962103503	-16.4963466564997	-13.38944031893	-15.669704267192	-19.0688067313642	-18.3507515161753	-19.3731656466432	-14.056404700712	-12.576967888039	-9.933998593017	-9.93665398516264	-11.9347365448539	-12.3107948343552	-11.261399625374	-11.3439182910318	-9.52759511005197	-9.05098432497378	-8.00808684797637	-6.09419562383871	-9.93959587404749	-6.92817807741999	-8.74405367898267	-10.3200020751361	-14.8614203325408	-6.23866287091963	-7.62308964659171	-8.10947860407146	-6.76719796534305	-10.2255173566809
-17.8679323443842	-19.9680457202263	-12.3621675267799	-18.3209165997108	-20.3125393008327	-13.9609315609812	-15.8498969578893	-16.248205557883	-16.1838502833312	-18.5662490785372	-18.0891140034688	-18.5803019005404	-20.2129742535176	-19.172261495905	-19.8854044144348	-19.8943798361062	-7.136243060344	-19.4918608272318	-16.6340876907396	-19.4587854617964	-17.3533049792717	-14.8431631925123	-16.5724862342344	-13.4840833426961	-15.6432042467289	-19.1080486094417	-18.4396185701596	-19.5281922084611	-14.2011040737224	-12.516740732735	-9.81514611030333	-9.87734827481058	-11.8397876623519	-12.3192449469347	-11.1950508524984	-11.1968305969652	-9.42327636168883	-9.09579566525321	-7.78854685472336	-6.13788339532745	-9.82548960773115	-6.86214209197311	-8.63596423702078	-10.3514510310449	-14.9592428783202	-6.36681595993139	-7.64705734399167	-8.06134576052244	-6.65544500363219	-10.2261381807953
-17.9034842352638	-20.0400062070757	-12.3756431694424	-18.4754324431318	-20.2216796055533	-13.9971687919465	-15.9727165837517	-16.3472236378422	-16.2697275500694	-18.5596772915052	-18.2155087354153	-18.6467449862024	-20.3324681030841	-19.1469753622745	-19.9004290381708	-19.9915890611826	-7.18371762173168	-19.5002277683608	-16.7238506300319	-19.5003106402408	-17.4472465353168	-14.9460203353695	-16.6692225180455	-13.4890478220894	-15.747405263033	-19.2631588686693	-18.5744291468334	-19.634370703339	-14.1268703509645	-12.4771352882901	-9.85136676352048	-9.809049466776	-11.7869997307132	-12.354548885901	-11.2170960865512	-11.1492206988058	-9.38945168806843	-8.8898960038059	-7.96287491580871	-6.21013380116894	-9.72942251169282	-6.95686113467641	-8.59458372421575	-10.2583852152667	-14.9852845311248	-6.21399616353682	-7.46012854388345	-7.81211750920656	-6.57298241230472	-10.1428737905257
-17.8799569323528	-20.0107966732749	-12.3954953893278	-18.5947238822525	-20.1876026331701	-14.0904704545321	-15.8713842871367	-16.4508010783046	-16.403106020351	-18.6795641957073	-18.2735333313269	-18.7328845426904	-20.3718096668701	-19.2231498427458	-19.9654146443654	-19.967020532463	-7.17196546842199	-19.5262478735209	-16.9083942499273	-19.5779746531722	-17.4451634432541	-15.0448268587201	-16.8106204238739	-13.5317803036219	-15.7797311515246	-19.3343581758627	-18.6346596785919	-19.6840882744606	NaN	-12.4043652756625	-9.60881278884354	-9.78624032921302	-11.6441179282869	-12.2325079296638	-11.143928600184	-11.0407958222404	-9.22920515784469	-8.84066082256922	-7.83712296495366	-6.12383255173115	-9.69592003004467	-6.92511499574423	-8.50424583204964	-10.2086404546791	-14.8609827911485	-6.15471483273674	-7.30999119382394	-7.64873140849747	-6.42466718320139	-10.0033987863938
-17.914209520375	-20.0251004108177	-12.4517616869617	-18.6456794222509	-20.2451670122565	-14.0365883216976	-15.9319615304299	-16.3715310508462	-16.4877884466883	-18.684719409394	-18.1478300596126	-18.8313346787965	-20.3980125908373	-19.2106016878763	-19.9759531279421	-19.9876608642392	-7.16491201380783	-19.4185248687568	-16.9484413400053	-19.5418242207054	-17.5643380182973	-15.024328219484	-16.8558934380059	-13.6103442431115	-15.7630769758184	-19.3094301887742	-18.6401121498652	-19.7265192992217	-14.2660496898061	-12.180215838297	-9.8169149019382	-9.85775813747679	-11.6566235530185	-12.1924027282873	-11.2284868631782	-11.0811737904903	-9.36155203450097	-8.90626511827674	-8.004277005592	-6.02196718700902	-9.72468253526554	-7.13458895513598	-8.41778650249956	-10.2092762740022	-14.8717722785643	-6.32783860113794	-7.23550090487642	-7.56647226866055	-6.39139442017288	-10.0227540236434
-17.8247680825466	-19.8335784174876	-12.3439588934753	-18.5513726533839	-20.2208095708229	-13.9867783747067	-15.9437122797039	-16.300413068621	-16.4891917723458	-18.6061106138195	-18.191428345835	-18.6711010518018	-20.3136281683563	-19.2282127986416	-19.870171264106	-19.9440617886124	-7.23119133402613	-19.4734864438353	-16.8760501797843	-19.4395643118491	-17.4820043760341	-14.9751874917605	-16.807659555122	-13.5213518832048	-15.6934731104391	-19.323010255625	-18.551788155413	-19.6961231512261	-14.2492780891215	-12.2639052121568	-9.8804393144565	-9.99691715990811	-11.4927597641209	-12.0785836508198	-11.2248837475003	-11.0677218922793	-9.40753764288862	-8.88143995984986	-7.83910411211028	-5.97085619027203	-9.79261438514553	-6.96695679293617	-8.38883850466474	-10.277782256103	-14.737825012575	-6.19579063519978	-7.05552233920402	-7.54289175032737	-6.35898747427332	-9.93911162391025
-17.948322345861	-20.0133289752715	-12.4927377970305	-18.5265644307025	-20.3542283388254	-14.0249061686814	-16.1107545776452	-16.5199631336406	-16.5694780682814	-18.6137883145981	-18.2933388613925	-18.725235107153	-20.4623759621627	-19.3190031981725	-19.9875907095562	-20.0243163339099	-7.28247971502078	-19.616196531357	-16.8187914471722	-19.3776538741209	-17.7521479544783	-15.0667175855371	-16.8360004325135	-13.6154534183776	-15.7573788770635	-19.3843902240049	-18.4813520053905	-19.8069045881884	-14.2563374958412	-12.287660731879	-9.78974974224388	-10.0367125701108	-11.7647816346756	-12.1336414384757	-11.3481912125225	-11.3020981463823	-9.50573608531062	-9.15330283392849	-8.32811250979368	-5.97903088326038	-10.0075081834513	-7.11070329618496	-8.61856754398597	-10.3165999000451	-14.9621654536045	-6.22444607308135	-7.14936302702925	-7.65474287856072	-6.407231327714	-9.8280517587566
-17.9616203586864	-20.0131192322092	-12.4690229360574	-18.666924020861	-20.4007639306717	-14.0451973102551	-16.12378597698	-16.3937282489081	-16.5942452341564	-18.6263005312599	-18.2691462979242	-18.6167037911287	-20.3500025084151	-19.3116611704523	-19.9015304307414	-20.030249684217	-7.2879248763111	-19.6312958146911	-16.9357333198378	-19.7429653910268	-17.8785587521786	-15.0099748252794	-16.7970335072379	-13.5025621180733	-15.8050215580286	-19.3511789804626	-18.5171378177273	-19.8753053472147	-14.2575120829321	-12.3672077782389	-10.2034934176027	-10.0961231886454	-11.7950360268477	-12.2747827405473	-11.3799703628126	-11.431511475712	-9.73261800730607	-9.26871949373878	-8.06925678740878	-6.06932886816448	-10.1233108919165	-7.43781496462812	-8.71730679666516	-10.5324668584178	-15.0844333919179	-6.48834746615898	-7.42233489613561	-7.95080102293351	-6.56379618021665	-10.0738078187797
-17.9278280178239	-20.0005044283959	-12.5000876563601	-18.7009339393435	-20.3744355570215	-14.1014281786283	-15.9537260783862	-16.3955950466052	-16.6142618908378	-18.5348386926459	-18.1706726543269	-18.6181191611558	-20.3777564293851	-19.4577387436727	-19.8611138650537	-19.9881376565728	-7.32484607653058	-19.7211028649877	-16.9959797641363	-19.7377072387397	-17.8980812005084	-15.027979714682	-16.9326468003404	-13.6013362619622	-15.9219815580286	-19.2854545331619	-18.5136462199292	-19.9648135874225	-14.2744161207227	-12.4409757305493	-10.378041535557	-10.3216070321157	-11.9846393340377	-12.3307120514985	-11.6080864891106	-11.5754893128017	-9.81276495473828	-9.43066186725971	-8.27984560201791	-6.37510668715028	-10.3936018621318	-7.46709701130445	-9.14283826656006	-10.7477955575086	-15.5385944726452	-6.93587135602783	-7.58118775876575	-8.13173414408867	-7.07396461655128	-10.2773405871653
-17.9583195788459	-20.0870632930533	-12.5381270078287	-18.8094431946007	-20.3242335526766	-14.1972054273727	-16.1897661185673	-16.5958058302698	-16.6719718783311	-18.6638439193643	-18.2442124404784	-18.639367486263	-20.4232675180233	-19.4710469089374	-19.9342468308272	-19.9813301775651	-7.33442090957952	-19.6810722524595	-16.9644775089768	-19.7417209528439	-17.9955411188784	-15.1606975819778	-17.1173028769955	-13.8498789111931	-15.9969793023895	-19.2351521079806	-18.6806100173862	-19.9582719280188	-14.4135276200536	-12.6076322049744	-10.5039319378376	-10.4344090872035	-12.2407802671041	-12.407479104334	-11.7619268791868	-11.7508253171885	-10.1842924701175	-9.62486323712506	-8.75805659669673	-6.68409866290601	-10.6946309911372	-7.69836153286288	-9.36917058505069	-10.867455900999	-15.9489585020443	-7.1528877778083	-7.89698350276417	-8.64508206595392	-7.3618487814833	-10.5287048552294
-18.0628614704781	-20.3272582421007	-12.6830359481043	-18.8093172726954	-20.2933514246947	-14.2654311189526	-16.3181690641377	-16.697228439763	-16.7123460276803	-18.7182997495519	-18.201571191586	-18.6284996166624	-20.2944390492953	-19.4204164250311	-20.0113380508578	-19.9538549468222	-7.42381041349531	-19.6447775839886	-17.0057100965665	-19.8260432085562	-18.0558148330543	-15.2048581586895	-17.0558349121345	-13.9838480264408	-15.9936207379831	-19.2513717272226	-18.623594037766	-19.9269214841203	-14.5239013180651	-12.7858090453638	-10.4005288348864	-10.5319526389334	-12.2920727927915	-12.473606925965	-11.7537293299859	-11.8721155440295	-10.294424027373	-9.43073263558516	-8.81337940874838	-6.81504676786331	-10.7812984075428	-8.0870471381571	-9.59859038099498	-11.0334537374049	-15.93624444386	-7.35564058679707	-8.02848850221646	-8.19018007662835	-7.48918476407341	-10.6502236760476
-18.1603167245175	-20.2779314748005	-12.6527749520814	-18.872680553485	-20.2801333845992	-14.1611042759539	-16.3850154173296	-16.6574766471541	-16.6794581937234	-18.7288067979498	-18.2804620970404	-18.6782528745569	-20.4792854288844	-19.5239508378681	-20.0328033861177	-19.966466803534	-7.38771009813143	-19.6458977324116	-16.9913198843411	-19.7398529274365	-18.0977781197676	-15.2648909795685	-16.9957452195872	-14.0095445536705	-15.8969248835555	-19.3469736255295	-18.6428207661576	-19.9430731477082	-14.5303052045324	-12.6587852513024	-10.7770630619757	-10.5434248384704	-12.1898849612539	-12.4981699751375	-11.9635204326091	-11.7963859649123	-10.2369811359046	-9.69257438218428	-8.59137240415555	-6.87541800008519	-10.8306453151547	-8.01228699837102	-9.67091805944989	-11.2716373129633	-16.0404639672473	-7.43427315464675	-8.04633520412204	-8.4993644200627	-7.51116105273978	-10.7235535119708
-18.1283168845909	-20.0652968831514	-12.6671599714358	-18.8152208459871	-20.4077018896648	-14.0956925550083	-16.3757567890091	-16.6114225931	-16.8456361562766	-18.7806427915759	-18.3029211134338	-18.7270706017311	-20.5999345255505	-19.4492424431242	-20.093129007186	-19.9007824572346	-7.40058843560943	-19.723416681054	-17.0764227416135	-19.6954680579105	-18.1610329445517	-15.301740075497	-17.0830012491733	-13.9683727389987	-16.0025168548533	-19.3442318410615	-18.7531638563476	-20.0089478785843	-14.4512741655518	-12.5035860192353	-10.7600007192304	-10.4411987297119	-12.2324781931875	-12.2667852362269	-11.8727793407762	-11.7103285854388	-10.163989768848	-9.1557912770703	-8.36187397073547	-6.40983405469769	-10.7193779806531	-7.90303177562359	-9.4905594495294	-11.0746873060457	-16.0453176637223	-7.27638581629681	-7.57643305682172	-8.43737464237313	-7.41713952707812	-10.6808359096725
-18.0218786538198	-20.0818809385873	-12.6057209788138	-18.8737158141083	-20.3477477960288	-13.8292587668635	-16.2373161248128	-16.38611549711	-16.7438346552836	-18.6620316501483	-18.2189913710451	-18.5071242732558	-20.4512258005406	-19.429630184512	-20.0433369489404	-19.7182828071996	-7.35107050132013	-19.96973016677	-17.0922352239087	-19.5499689419237	-18.1070881504542	-15.1222221641938	-16.9967119539196	-13.748910099889	-15.8281139000361	-19.3449046743868	-18.7588803184225	-19.9475751717713	-14.2911454439013	-12.4353760090917	-10.4328568792319	-10.24864404151	-12.0115519539165	-12.0973163097441	-11.7180784912433	-11.6100394915699	-9.9642596733382	-9.31940601653394	-8.18676836343724	-6.69521998177527	-10.542485625658	-7.79724892395174	-9.3631593712006	-10.802873087498	-15.9029903803302	-7.16845044244664	-7.69747995972432	-8.19581268411021	-7.38506255956332	-10.7998613145971
-18.0103887647648	-19.9851791824316	-12.5774972566552	-18.9431353343468	-20.2866722432304	-13.6905727470011	-16.2627435042071	-16.3793989852275	-16.7328844241859	-18.6377083068679	-18.1602432200135	-18.4247402480912	-20.4831162077819	-19.4662566963385	-19.8291849941826	-19.8208897757845	-7.22864433344202	-19.8125902491366	-17.1017967446698	-19.501454361649	-18.1057486615658	-15.1535615908072	-16.9387243448632	-13.8173626054371	-15.7956630593691	-19.3464990266293	-18.7433625612631	-19.8730372139736	-14.375614547217	-12.2294643300799	-10.3221504169398	-10.0480825565912	-12.0396535215072	-11.67872265825	-11.6566222501141	-11.4238019625335	-10.0113394055727	-9.29198670148032	-7.90449364233268	-6.42518760638058	-10.3376668212873	-7.38292949648087	-8.99497704970124	-10.6801168334428	-16.0104659698243	-7.01197070727899	-7.17935156236505	-7.80763135567541	-7.10598705891124	-10.5719876579283
-17.9734809947316	-19.8821826227568	-12.424471042471	-18.8003615589327	-19.9494736148083	-13.6842223495119	-16.2486539505176	-16.3396007175332	-16.5631618579584	-18.5502450520945	-17.8372279357479	-18.4193003965277	-20.2974943657103	-19.3494393036491	-19.6953234801363	-19.8899205315138	-7.13992813631338	-19.6227102270403	-16.9750172442234	-19.6328274697439	-17.9264098222235	-15.1728691096762	-16.9539411400628	-13.7458529922693	-15.7740053908432	-19.3568523512707	-18.6852130840524	-19.8058281465288	-14.3591826885605	-12.0568652451267	-9.77650843451165	-9.89724378678692	-11.8720563898253	-11.3302944983425	-11.5372017123212	-11.2562572647836	-9.80383254445762	-9.10314969162751	-7.75267094020447	-6.26317902014016	-10.2259175924507	-7.24613041680892	-8.90683132042053	-10.3206922123279	-15.7906851059406	-7.03452322738386	-7.19126787725483	-7.44383618236414	-6.87453922227343	-10.3008107556674
-17.9305398250448	-19.8601723131224	-12.3248983385454	-18.7930698837318	-20.2309308230631	-13.4973720992381	-16.2226263878294	-16.10751241638	-16.5903604556257	-18.5627894219217	-17.7672570897742	-18.3730390060066	-20.2091081371738	-19.3876158998903	-19.634942541942	-19.7618780513254	-7.07804934070146	-19.5582680871908	-17.0123478010973	-19.5101991806968	-17.8974389122974	-15.0419174533276	-16.7715642990267	-13.5505298956901	-15.51402589983	-19.2387710064345	-18.6315997469494	-19.6457663710666	-14.3538418678935	-12.0855174305788	-9.83907693502526	-9.93151112801978	-11.8976526364922	-11.3262588840075	-11.3719954252842	-11.4993190719693	-9.67591338191872	-9.10038208930464	-7.97084072998654	-6.33778137781698	-10.1475091608599	-7.12259791682614	-8.92088130838229	-10.6022010584426	-15.64735475149	-7.02720396707875	-7.2587514670037	-7.34424287856072	-6.81776049091833	-10.4018134138374
-17.9100264030603	-19.8342764078074	-12.208227986482	-18.8101890142946	-20.1349670633596	-13.4452367701982	-16.1064248342789	-15.9640183822593	-16.6121080890676	-18.3754374912829	-17.8017264969408	-18.110966531609	-20.0922894319506	-19.4133622605095	-19.5726176454061	-19.6169621972223	-7.08295619532684	-19.5737956018373	-17.058326574634	-19.4108389888654	-17.8098803924948	-15.0227020399467	-16.5797949274587	-13.4153072574097	-15.3802992535019	-19.2542467435672	-18.5707074267457	-19.7037634891209	-14.3074657528014	-12.0358014761023	-10.1081126757223	-9.95274310704992	-11.7304376070017	-11.3634775040495	-11.4655462289122	-11.4800631210894	-9.73289075457493	-9.00710459106351	-7.81200806324685	-6.24197751540013	-10.1449100929198	-7.14909425757657	-8.83316475396566	-10.463101175188	-15.5452914291037	-7.33324148365805	-7.39136391781593	-7.42412239239258	-6.80264084899317	-10.3683445339762
-17.9435188835477	-19.8775186151498	-12.3495961400253	-18.79387731826	-20.084738981811	-13.3385953633149	-16.2642822763987	-15.8050044262797	-16.8097840799227	-18.5148241192998	-17.6579881775173	-18.3217489570185	-20.1870242793721	-19.5297635060339	-19.6662874276434	-19.796550634263	-7.13427048299344	-19.6640440409728	-17.0606059937377	-19.5827548112331	-17.8522394412563	-14.9016314672409	-16.4552104906729	-13.4256726662287	-15.2936343461327	-19.2467111496587	-18.5335216822636	-19.7773544878449	-14.334325919534	-12.1851642817913	-10.3273783418082	-10.037737729005	-11.957175992803	-11.4030224136661	-11.5096129978761	-11.6605942448952	-9.81953171968065	-9.22938913685311	-8.13235387439922	-6.44479583526677	-10.1571408493634	-7.3117006469964	-9.04071394436556	-10.710905849305	-15.7611592675133	-7.26607001924307	-7.70063138276422	-7.44600353413334	-6.58673965240028	-10.4609407030418
-18.0543233218278	-19.6809434988513	-12.1992415620681	-18.5690619824727	-20.0440008707601	-13.2978145497843	-16.2240477259606	-15.762260537952	-16.7484154075298	-18.5741731627469	-17.5552688526565	-18.473145000155	-20.1291869836187	-19.4807433820144	-19.5936933871097	-19.8347650014982	-7.10532405008275	-19.4297471883542	-16.798145143813	-19.5182860585976	-17.7168061946339	-14.9422431266627	-16.4906330351686	-13.2796520432683	-15.4583860727013	-19.2674918714268	-18.4255676785547	-19.7774512909912	-14.3501205681066	-12.2103632635245	-10.3037237485731	-10.2009587217044	-12.1682611189483	-11.3204182935232	-11.4666108428999	-11.8306253627991	-9.9428218464625	-9.28279256853149	-8.56405199491138	-6.33325298994433	-10.203852734798	-7.29615642804275	-9.1782623173169	-10.8454606709339	-15.8383459947152	-7.43031239186917	-7.91845205050385	-7.64794456615792	-6.83348974383309	-10.7178569207934
-18.2271280400454	-19.7957701375882	-12.2038719433719	-18.525690612068	-19.8817589540324	-13.3868367569637	-16.17013455663	-15.8925686058383	-16.8405082823164	-18.7851780112827	-17.4903630932043	-18.4038963019443	-20.26820468236	-19.5904868925677	-19.6226919242273	-20.0259144743065	-7.07917454802106	-19.4374559723996	-16.8738934924925	-19.5082685439154	-17.5006001148865	-15.2199466410647	-16.7345964498028	-13.5134372112922	-15.5967223652035	-19.4567056124251	-18.415689728031	-19.9416421224712	-14.6858683133996	-12.0854666153254	-10.3391431925207	-10.4418432403519	-12.0998727669965	-11.6982007169155	-11.4812461261047	-11.9393469095081	-10.2469149805286	-9.48085413440769	-8.5808565738531	-6.0741601507505	-10.5580122189638	-7.25850054478936	-9.36239620377978	-11.0556426023959	-15.9099419473927	-7.14052365746305	-7.73860965217367	-8.09536646696989	-6.87758160845867	-10.6607493480151
-18.201592601221	-19.6889276788032	-12.199690988748	-18.599082638942	-19.9174813432836	-13.4003541015491	-16.3352362715561	-15.9997523651178	-16.9305852491967	-18.5910298335855	-17.5166931635491	-18.3224017726832	-20.2906625475285	-19.4363850689536	-19.4304182642348	-19.8933147042818	-7.01927043680022	-19.3626974318973	-16.7133494368422	-19.319051911356	-17.5131936027221	-15.1391006650634	-16.7095240041864	-13.4838717961954	-15.544748134848	-19.5466976636776	-18.4717246040112	-19.8764646695145	-14.4841619339955	-12.1262493713275	-10.6598131967316	-10.4773312968569	-12.0120731806743	-11.8878633191423	-11.4004019925271	-11.83237676951	-10.3454941009048	-9.36093133743779	-8.70483522642131	-6.13577721981283	-10.5756686815489	-7.24936337351941	-9.26379861215675	-11.194949001275	-15.9254000525887	-7.16820897585482	-8.12270133164236	-8.08490365701899	-6.81389985740102	-10.736778797417
-18.1374420341015	-19.624328919777	-12.0783659332009	-18.6034106571945	-19.8213252419223	-13.370005868624	-16.3458733456511	-15.9700553995836	-16.7849178809318	-18.4714833435192	-17.4438494267274	-18.1361254119198	-20.2448117071924	-19.4788567651312	-19.3043252896313	-19.8544599761705	-6.91164853368406	-19.4277434118031	-16.5569602715274	-19.2136712392467	-17.6989770993594	-15.0731663338902	-16.6749073755687	-13.4324748291604	-15.5483373591336	-19.2482782661753	-18.5880548220797	-19.8245601440299	-14.2719287537334	-12.0830676120599	-10.4931276788834	-10.3401014245157	-11.7806345202151	-11.9523368919919	-11.3884831833254	-11.8399990601504	-10.2805384954292	-9.26007191621466	-8.45639841519263	-6.07273841012323	-10.3379099334335	-6.90373813408017	-9.06908197800556	-11.2348453623989	-15.7370417252896	-7.18849772965421	-8.13649097346871	-7.70996384719033	-6.97487858499294	-10.8526001366266
-18.1995331722184	-19.6826726816098	-12.1506657750341	-18.5883500206039	-20.0202547606794	-13.424342672507	-16.451314359272	-16.0031815135553	-16.7686013465699	-18.5531135202214	-17.6306688816533	-18.3239866690422	-20.4132622847478	-19.5136658904039	-19.3979259858918	-19.8029504054955	-6.92307177661642	-19.3537686631253	-16.408068224897	-19.3000443764226	-17.5792240445324	-15.0819343625791	-16.7692619221583	-13.5958637523113	-15.5059659101069	-19.287272144485	-18.5191968666838	-19.9721147924669	-14.2871451347112	-11.9200929378815	-10.3823522450359	-10.0924083992878	-11.6469439210666	-11.6874243965973	-11.2206630933704	-11.7663377826959	-10.0253235557229	-9.28020919061908	-8.20163677360483	-5.90772670096058	-10.1549496104055	-6.85249621706994	-9.17636020377978	-11.0541862894106	-15.7173347228292	-7.22226551399567	-7.82002742815348	-7.53235725905248	-6.57561473875695	-10.6523716861806
-18.0948710642409	-19.6184200236005	-12.3154882744681	-18.6041537566425	-19.9704419133185	-13.4278366469153	-16.3818248774545	-15.9399882382431	-16.7123894387139	-18.2934707201565	-16.9920509861288	-18.1947286960319	-20.2503333535266	-19.3133654605349	-19.0312697090754	-19.7754754111436	-7.08385936762624	-19.2892039149238	-16.6344138161479	-19.3081394266178	-17.4260783372039	-14.9837049511285	-16.6280930501067	-13.5491056632926	-15.3845137894336	-19.1927186599857	-18.5905034369144	-19.8452253329963	-14.3510331162495	-11.7549824866616	-10.0623740882502	-9.97084117728087	-11.3881691114595	-11.4990366845897	-10.8932851393157	-11.4355186509964	-9.81648830058365	-9.24070763171288	-7.64403830936724	-5.35021688441363	-9.94281075610344	-7.13055374841828	-8.93867929960288	-10.6466959892268	-15.3505458463384	-6.90616550726366	-7.47568185995733	-7.26384945332212	-6.13962624030174	-10.1483805819849
-18.3230430996196	-19.7590564759781	-12.2519286010215	-18.5453716583299	-19.9378939923208	-13.3592234331722	-16.3600028735781	-15.9792028109068	-16.8488524806176	-18.3164670674344	-17.2648887027175	-18.1612972117375	-20.2246737415584	-19.3870329757214	-19.0210434005845	-19.8223424894666	-7.24965456605838	-19.1088854823719	-16.6125366042584	-19.3725052313415	-17.3857332534574	-15.1569810393524	-16.7455180375958	-13.6064213513695	-15.3727896462639	-19.1461022751568	-18.6433122997239	-19.8968309502828	-14.2105896594251	-11.4495038255267	-9.84876074737961	-9.87411607614428	-11.3128548848086	-11.3180354647132	-10.8158670828136	-11.1851628977386	-9.76022215987629	-9.26871949373878	-7.44569583894256	-5.18453008396995	-9.90623151720945	-6.56349790501506	-8.51865082480668	-10.676078033533	-15.4199740978509	-6.85960826145817	-7.53279347743737	-7.27467092310289	-6.00761533134954	-9.94389486084645
-17.9126478040371	-19.5495444161907	-12.097674973675	-18.346483383396	-19.4756058178819	-13.1050899689096	-16.0722896046707	-15.8165324497219	-16.6288797164611	-18.2984899132667	-17.0947496128033	-17.9075280319213	-20.1503539202645	-19.1425818703738	-18.8218072506323	-19.7294185348894	-7.01759307167319	-19.0266433842752	-16.1438483908755	-19.1510781645266	-17.2368694576749	-14.859500423821	-16.7119064987415	-13.1684319361103	-15.2027444272269	-18.9752152638752	-18.3341310383774	-19.4858902414162	-14.0386997363436	-11.3118349669445	-9.63977466540899	-9.65467957151658	-11.4620454593703	-11.2917381029844	-10.5538101795232	-10.8771537551745	-9.52456050379976	-8.9247333563616	-7.44424048426025	-5.01286321000854	-9.31670042169692	-6.49344454339637	-8.25908069357571	-10.7191668783699	-15.2058741526765	-6.61670056611454	-7.16767756548758	-7.21574182187988	-5.83429412207268	-9.99581261165884
-17.7666708121753	-19.4184418048456	-12.0900096376529	-18.3539686316881	-19.7615943605587	-12.9354730941786	-16.4379557865581	-15.6895311560809	-16.5481771996259	-18.2269481774199	-17.0266023132943	-17.9798190506531	-19.916302791431	-19.0687573684973	-18.8635408987269	-19.3770692905711	-7.00122898717636	-18.8851651477937	-16.587083189493	-18.9558159442454	-17.1901865941276	-14.8251826261875	-16.5553305327929	-13.1459803158949	-15.2350495267786	-18.8843972214159	-18.3430494083133	-19.4284507478081	-13.9706578177728	-11.194160731879	-9.61453133147532	-9.44272696878279	-11.4270724370352	-11.1972202754425	-10.5363558930651	-10.8772961740144	-9.58774037989461	-8.98150170328776	-7.41943559246765	-5.20612337365898	-9.51658134129216	-6.40703599538567	-7.93662835567852	-10.6494055734998	-14.9463885105856	-6.60346429974558	-6.97443296730342	-7.29199821080026	-5.48342273875695	-9.81504072147521
-17.776648202571	-19.2972778981203	-11.8978754960442	-18.0887062070807	-19.7144703246876	-12.8730751226742	-16.2080769315218	-15.775501595179	-16.350189606277	-18.1115487028434	-16.9692301185989	-17.8348471216165	-19.7905565363449	-18.9035737864078	-18.858542426451	-19.2872599786099	-6.7467095920287	-18.7446175839886	-16.6023025955968	-18.8457494428542	-17.0749477815012	-14.7130684303912	-16.657573544019	-12.9955622450656	-15.0868706160686	-18.7710573240293	-18.3677039448867	-19.406515005825	-13.7148383604201	-11.2314507715281	-9.39571778116373	-9.42607287136119	-11.5271800721132	-11.2193421657036	-10.6005019450515	-11.1188942157374	-9.5393435264785	-8.89250535632388	-7.14282925529983	-5.2279932654859	-9.52209815767903	-6.32742613237967	-7.67437503223167	-10.5125382869893	-14.8307015242164	-6.92406915822564	-7.08777033492823	-6.93302641232575	-6.08801387997633	-10.0768710598864
-17.8612313453112	-19.3094124338259	-11.8563266315729	-18.0803488151188	-19.7016620568102	-12.9923076964402	-16.2976990794612	-15.8794159987052	-16.6711611906745	-18.1385686571149	-16.7328416119618	-17.827420272278	-19.8150943657103	-18.8351546374716	-18.7308211964896	-19.4337074553425	-6.4323781672123	-18.7003954637499	-16.6379795260986	-18.702384118656	-16.8208590697165	-14.7533302292153	-16.6816333439059	-13.0912144378404	-15.0493402653895	-18.6428406531259	-18.3875892727315	-19.4350115045387	-13.9716459323867	-11.3188512553223	-9.39965543517086	-9.29666785478816	-11.474134366643	-11.0383722408916	-10.4202506251859	-10.7634162679426	-9.44373732471486	-8.84644809723913	-7.49016598612965	-5.27360664114678	-9.39040584301405	-6.23569529131294	-7.86175942958624	-10.3597270872666	-14.8634096196308	-6.80219516232077	-7.39809252337808	-7.26469084423306	-6.11766455399195	-10.0616562261268
-17.7347343169382	-19.0440364183178	-11.8826272264199	-17.918588687393	-19.1033683922546	-12.96660447215	-16.3049107615233	-15.9420643994633	-16.5531002801054	-18.1553061560749	-16.7543114433778	-17.7742523152912	-19.6929581749049	-18.6337027131696	-18.5666531566821	-19.330783040155	-6.60219577216877	-18.6432759580445	-16.3272153024001	-18.6558553393241	-16.5099418488956	-14.868408622798	-16.4112146486771	-13.1029041178352	-14.8920159070591	-18.7156895625531	-18.2622693303129	-19.3595765141095	-13.8760750377755	-11.3174442952021	-9.51393238627926	-9.40717346568212	-11.4639063580389	-10.9291986989286	-10.4269990204295	-11.1024740034875	-9.66536109031002	-8.81261658943145	-7.7188072197349	-5.19764575128136	-9.66301669964548	NaN	-8.26008822825709	-10.571375018262	-14.854513490933	-6.74459557071989	-6.85759311973836	-7.15328986103963	-6.14303354956776	-10.0791471613035
-17.7213054322764	-19.1327029175453	-11.8454644473592	-17.9714137891572	-19.6137180104441	-12.9573606958943	-16.4734222849445	-15.9938006873912	-16.6174116845285	-17.9826465896055	-16.7982122491204	-18.0230089111063	-19.9116845840027	-18.7795865754592	-18.6359343376261	-19.3715728306097	-6.75623133862066	-18.7741381651024	-16.6201044170724	-18.6231283941644	-16.725249597493	-14.8637250703065	-16.2411324677907	-13.0030609161627	-15.0500308471281	-18.5963705159078	-18.3137751932953	-19.4384245354884	-14.0028561371005	-11.1645259820557	-9.89353073259017	-9.51720691616271	-11.3912549158502	-10.8702850968019	-10.6608983364131	-11.1565893860866	-9.79303385128398	-8.59051548068586	-7.71986677340716	-5.39402313138157	-9.43503452747609	-6.02378192669072	-8.15565663644609	-10.7558559780192	-14.7709525473191	-6.71684977329402	-7.18215422416675	-6.85754910778162	-5.62720602716665	-10.1385628985262
-17.8789847699687	-19.1113460799385	-11.9833948332146	-18.1611338752788	-19.7738924555306	-12.8568325127505	-16.3456320403551	-16.0116362105636	-16.6719400394075	-18.0708644466156	-16.9181684932916	-18.1400930232558	-19.856421388393	-18.9384146824993	-18.8257367103236	-19.3075652726097	-6.86101529659859	-18.8046175839886	-16.4427225202098	-18.6411745924585	-16.8381394900043	-14.9469495926105	-16.1953187138508	-13.1004177885641	-15.073941380776	-18.6700253923834	-18.2792303310707	-19.1414461395132	-13.9096107999413	-10.8537888235923	-9.99670853756903	-9.76210782734933	-11.2562857854297	-10.5591810486252	-10.4464527264726	-10.9753538868091	-9.96861638627903	-8.59729113352825	-7.58664234875026	-5.3158333439462	-9.40801519924811	-5.86421101894878	-8.35230961992885	-10.7674512885577	-14.9754423544483	-6.85858282506421	-7.28141008648103	-6.9537278028631	-6.08204401535269	-10.0153407264307
-17.8673974628767	-19.1629692635581	-11.8126140031931	-17.9085287979934	-19.4767337678226	-12.9459073602139	-16.1530045178377	-16.0481949395705	-16.6093334473608	-18.2009598973339	-17.0512886092728	-18.2174227235283	-20.0110674428037	-18.904894271583	-18.6912942989214	-19.3961940562616	-6.66952515011961	-18.7765021814758	-16.4592519856533	-18.5345788554524	-16.817264129753	-15.0046998815261	-16.405528245528	-13.0669642968487	-15.1509175309885	-18.5956547562027	-18.2816958477207	-19.0981768766016	-13.8645773635536	-10.6116624317333	-9.61371967185364	-9.48784799459983	-11.075501717078	-10.5465966881484	-10.2588694124809	-10.6602072143423	-9.76787110929336	-8.0260798066228	-7.23066007542908	-5.07590729382045	-9.01986127120609	-5.94228392249952	-8.33002303896684	-10.6630216269733	-14.6967151596797	-6.76048323465382	-6.82294932087814	-7.03325212470593	-5.27360618896732	-10.0116208667541
-17.8914433826181	-19.2169919410867	-12.0153283296648	-17.7013983978354	-20.0513112290894	-12.7109549916221	-16.0743912651292	-15.8040494718833	-16.5841645270617	-18.1651432442583	-17.211078755924	-18.130569213732	-19.9345547822799	-19.0929194385817	-18.6932464738926	-19.3913299533046	-7.06578782599914	-19.0347040655543	-16.3714118109242	-18.7092682679921	-16.8054243478225	-15.0237502819278	-16.1767294950045	-13.2808778755625	-14.8365136335003	-18.5667521934446	-18.4978866196518	-19.0638396011073	-13.6708576357892	-10.6798382250826	-9.27881956157877	-9.21942871043737	-10.8591459339446	-10.7676719366192	-10.1034226073572	-10.3521503059976	-9.49042172471771	-7.52403712954353	-6.81587584734109	-5.07345501371704	-8.62759225949068	-5.98327104809069	-8.13520302458903	-10.575699001275	-14.4046236312261	-6.4620413439631	-6.57408637835404	-7.02747615114598	-5.56614513319842	-10.1268430066942
-17.9251569924065	-19.1668889086238	-11.9674631337318	-17.9759007709402	-19.894153455756	-12.9791594622992	-15.9968852941264	-16.0828817939276	-16.5076224989582	-18.2954258919796	-17.1227764844967	-18.1928235838345	-19.8022035010737	-19.1615179631146	-18.4250231124807	-19.3469039499129	-6.97080847581438	-18.8753168846879	-16.2534216083557	-18.8163229075986	-16.7435830531949	-15.0634091473556	-16.4185772860397	-13.3568253589068	-15.1666963280044	-18.5333050000135	-18.7200094875043	-19.0373999445081	-13.303074018775	-10.7299203705098	-9.19923044973556	-9.32623485222391	-10.4043096768134	-10.6788544394067	-10.2370178367908	-10.2876721481412	-9.53523769024438	-7.45943664551713	-7.01393690003758	-5.11975177879519	-8.86185133682356	-6.10377958057279	-8.22547028266146	-10.5180807154272	-14.5301018186286	-5.96439256568889	-6.59428342393347	-6.99740268243324	-5.33733629346571	-10.1379828648072
-18.0023245804811	-19.3160506462533	-11.9633479761692	-17.9015222880063	-19.9137869157293	-12.8770903531063	-15.9661394250072	-15.9986849381518	-16.4525467738621	-18.2944404905198	-17.3169550374365	-18.1542923619426	-19.8134164537785	-19.1789218233593	-18.6058937704688	-19.3486179193946	-6.70717738294425	-18.9597956661803	-16.3865613020792	-18.886538528336	-17.0953387627831	-15.0592458715518	-16.6656293643961	-13.0823748001638	-15.4743727215043	-18.6814352232365	-18.5880683584587	-19.1718626324015	-13.3381270372131	-10.433149571549	-9.37753101159815	-9.49614162832117	-10.0991540774138	-10.4821942481771	-10.0155090900612	-10.0483698228622	-9.2961418486389	-7.31611656251389	-6.99284764225221	-5.08808491212052	-8.7911788856305	-7.05536205255452	-7.86704059351263	-10.1631955556394	-14.4418340241233	-5.62251483105341	-6.77900959873191	-7.18123453713354	-5.13415598584621	-10.1970154856108
-18.0572943998296	-19.4125115500636	-12.2272226411973	-17.6266196687246	-19.6926243722398	-12.8045764363527	-16.3303160464226	-16.1102683919002	-16.4181333489375	-18.3746149548793	-17.4182354940107	-18.3838446629585	-19.669115937359	-19.0449684795319	-18.4964789972358	-19.4340446000517	-6.92073431225934	-19.0324827525279	-16.1262820936822	-19.0701683912362	-17.0669871414978	-14.9017748625324	-16.7234079510643	-12.9620888135098	-15.4791570682327	-18.78562692279	-18.5189979972408	-19.2038774016912	-13.6979149606299	-10.7365007436099	-9.40920000780848	-9.41354521511634	-10.3700301234088	-10.5624886060232	-10.3722347108203	-10.2523651620519	-8.98420898511341	-7.25380866322961	-6.96634711149422	-4.8921202967359	-8.66080248685125	-6.59859032962798	-7.76787371150378	-10.2462938288612	-14.217240984034	-5.72796777573716	-6.32750997989864	-6.70138023564247	-4.83429810107579	-10.097245105372
-18.0443155047475	-19.4231407726759	-12.2071869353975	-17.7660686565392	-19.6068463097485	-13.1056000348883	-16.2411163932285	-16.0395742172625	-16.4082680432446	-18.4453271549295	-17.5086362895713	-18.6316441181463	-19.4906692125794	-18.9519419304521	-18.5276369161713	-19.3686594225723	-7.18993316374882	-19.2365898703627	-16.2860949930623	-19.1246436187884	-17.0484786727374	-15.0113307940655	-16.8397590836399	-13.0474680064393	-15.5143533890145	-18.7060149236335	-18.4360487058718	-19.169345733617	-13.6980569724642	-10.7526609906173	-9.26206998148876	-9.47831556629995	-10.3903508749226	-10.8814828809495	-10.0253985301305	-10.1665721846516	-9.09691448920211	-7.0304503162751	-6.80306045940505	-4.73403820411155	-8.61808797653959	-6.31705318550449	-7.73154623073396	-10.0683452276901	-14.0625350151945	-5.90108937851168	-6.19453824674697	-6.53504907738797	-4.40237414647332	-9.96158902176866
-18.0179943727459	-19.3255550507313	-12.2170075837856	-17.8412327556045	-19.2969018982756	-13.1742654955337	-16.069658125361	-16.1671631336406	-16.4396643930494	-18.4199532515993	-17.6865172069113	-18.3956547430894	-19.4457847279796	-18.9941021049918	-18.3715043602269	-19.4459424052827	-7.14088800322422	-19.1550290672422	-16.4187935760107	-19.4398711487119	-16.9854406091473	-15.2086893294665	-16.7260214295739	-13.3002321337873	-15.5330941086359	-18.8608533648685	-18.4416630065354	-19.2770264323024	-13.5386454995521	-10.8245525890434	-9.61428569878359	-9.5001054398864	-10.4003738360678	-10.8166372473616	-10.0440776533715	-10.3532509318622	-9.28383430850937	-6.46729419255709	-6.23664522868769	-4.34162886816448	-8.4156094478602	-6.38604245359718	-7.23259542043819	-10.2885720888967	-13.7068278859146	-5.49677737053089	-5.9719823490625	-6.35787941427813	-4.22397869307995	-10.0666318047401
-17.9120495176401	-19.5121214840956	-12.2311326271326	-17.9282227221597	-19.8141695297099	-13.2861571625855	-16.220269525213	-16.2410320991578	-16.672652170072	-18.2369275551045	-17.5284937146359	-18.2561186057136	-19.4888551312606	-19.3965615377789	-18.5697511772823	-19.5948870547712	-7.02063709296838	-19.2553077057748	-16.3749284126421	-19.5595799708313	-17.0458495800662	-15.2159918498496	-16.419421270007	-13.5123178545415	-15.2966968650864	-18.7914475256054	-18.4023222983369	-19.2840562140868	-13.6281058319992	-10.6241694739868	-9.2520431437049	-9.4671983268738	-10.3467390338145	-10.7111210069057	-10.1097454784074	-10.0652398419589	-9.42401843296736	-6.4043158194741	-6.35670223692049	-4.56870423374378	-8.6755141457461	-6.1433580619523	-6.94236395972601	-9.63212039675847	-13.7941509278859	-5.24540498470282	-5.82749726286755	-5.97872354692792	-3.98044221211886	-9.86042486306263
-17.9490602343998	-19.290467980765	-12.4208902050455	-18.0472467674214	-19.6688486721705	-13.3010795979483	-16.2194668859284	-16.1479631336406	-16.7746389599922	-18.3644334570313	-17.1991991136841	-18.3404829954007	-19.3057581664437	-19.677001059135	-18.6318961387664	-19.5740494544612	-7.07084557061244	-19.300389333287	-16.5835040259381	-19.7358920506497	-17.0943203275598	-15.3189229069716	-16.1724308535821	-13.4418702609706	-15.1900182693097	-18.6776647123398	-18.4703663213519	-19.3302141007343	-13.5700906970253	-10.5874314484865	-9.38873137803387	-9.5255837375076	-10.3076479731299	-10.6115604452904	-10.3679844984228	-9.98424606768039	-9.56620506494004	-6.33233786194775	-6.06960397217745	-4.8930400227633	-9.23933137829912	NaN	-6.80688992348474	-10.1015538157183	-13.7559074186187	-5.15326684942333	-5.55224370770929	-6.21518104023372	-3.98673919720344	-9.75492203071991
-17.7600789121996	-19.2723910439673	-12.5302908952306	-17.9052990353411	-19.6904307478153	-13.2571181274409	-15.963773303155	-16.2071908564128	-16.7939375409331	-18.5246110769247	-17.3196116151226	-18.2585429997706	-19.3196469225285	-19.9375043540934	-18.6511141026681	-19.5336130670983	-7.10886442689726	-19.1723027260472	-16.3565333481011	-19.7311796257493	-17.0602852840388	-15.232969437389	-16.1642230786033	-13.1720208160788	-15.3494350156059	-18.7742201360284	-18.467090519808	-19.1202173781244	-13.6000732065784	-10.4614058681928	-9.25136277220989	-9.66179714211062	-10.579682897737	-11.046532062242	-10.5955938369538	-10.0623351427897	-9.63841854917163	-6.4150578165845	-5.70644270326642	-4.7578252967359	-9.41353182680697	-5.59253363037519	-6.93634648455732	-10.1590685610549	-13.5395294893146	-5.28339474576194	-5.63049033492823	-6.21456727974516	-4.38216559589981	-9.39138759540514
-17.9509696875103	-19.4116555204979	-12.8229614107567	-17.5184653564752	-19.7715248756219	-13.621876154661	-16.0156418634883	-16.5007398326697	-16.6555057721937	-18.5478898810914	-17.7194076893383	-18.6018534588275	-19.2652409932763	-19.8362996264456	-18.6316282835627	-19.5657052210792	-6.68153938728709	-19.3427321865764	-16.7568601053426	-19.8713370055619	-17.5068358941849	-15.4558919669054	-16.4086601724366	-13.5028834241024	-15.6732601939363	-19.0624879640088	-18.8620661215147	-19.4227907116418	-13.7426580753019	-10.2844180732896	-9.1373726668534	-9.76562632847716	-10.0583805628332	-10.772349137679	-10.492549815288	-9.99602238864389	-9.36891534250943	-6.10643452723231	-5.47842899331016	-4.41452615425569	-8.89339386934385	-6.02765301340861	-6.63638649070858	-9.88209185841783	-13.3841091712003	-5.16868808020076	-5.63236851438207	-6.09709621347364	-3.95912800191484	-8.96877066462949
-17.9112172870512	-19.5455592951974	-12.9689050654483	-17.8340406453461	-20.0623699153938	-13.7687465395007	-16.1806285944905	-16.4959543488675	-16.9040546369518	-18.8083818547682	-17.6500449844115	-18.6781113718797	-19.2810129659386	-20.0098660516011	-18.6442686018192	-20.0800692446849	-7.24094232796766	-19.3694638769361	-16.63018828995	-19.6836364648686	-17.3143624371606	-15.6473664502056	-16.5458350500149	-13.762020476624	-15.5359505315539	-19.1623265214462	-18.6910491723622	-19.6586957518297	-13.3588722255872	-10.0955430983028	-8.99411553350145	-9.57955441806307	-10.0562445469919	-10.6861707338703	-10.3355558030134	-9.91534214413434	-8.85940790577001	-5.9814912891657	-5.43167800844597	-4.36192128242748	-8.65465346190168	-6.31604132801535	-6.68563990283935	-9.76388062520659	-12.8572680837563	-5.60622239423947	-5.49782747778537	-5.39503696551724	-3.92936097405107	-9.17439363113666
-18.0492351424533	-19.6796556654307	-12.9939299143864	-17.5997371783323	-20.1919970351403	-13.7975321520733	-16.2019034749755	-16.0173278265016	-16.9587985122302	-18.7162815727159	-17.8480644027515	-18.681327107487	-19.4240102091516	-20.0035112978442	-18.6664142942215	-19.9680248085038	-7.18664332051546	-19.4756428835891	-16.7462864454934	-19.8765820719659	-17.6960766906873	-15.4382934874878	-16.7344798450192	-13.782571923497	-15.4714844310592	-19.3406245887185	-18.3431052285838	-19.6786096833099	-13.7827696285799	-10.3071457117816	-8.89454041069756	-9.15743013814352	-10.0684492960974	-10.5841253225897	-10.1988886028148	-9.60794533544161	-8.60757853856781	-5.90720793698012	-5.15344987705475	-4.35159521533482	-8.34773892758121	-7.15234007223214	-6.23479550575247	-9.83455068824779	-12.6270889617724	-5.50797239979593	-5.47433308261647	-5.52002121837534	-4.12252420503261	-9.53555582232893
-18.0965487060054	-19.9637964903352	-12.826963401125	-17.4702189378646	-20.3361879174235	-14.2996893420511	-16.4561760783144	-16.6864740189816	-16.9219108227491	-18.8224828065584	-17.8023481816763	-18.5168930232558	-19.5489181839776	-19.9977898037238	-18.8506021834384	-20.1281715641649	-7.2838285283061	-19.3947700503563	-16.8583274420718	-19.9673334228399	-17.8246342154303	-15.73132276549	-17.1422408432057	-14.0572586335388	-15.8622347690378	-19.3826499744826	-18.573218369927	-19.7824206726202	-13.7825844885269	-10.0347661695447	-8.67403038573117	-9.23873569860012	-9.88425158446119	-10.7850622351079	-9.81272108655124	-9.41208109085274	-8.50414840135963	-5.98639796734026	-5.67821568298088	-3.88594181173836	-8.28388972900399	-6.75585372769432	-6.228947784282	-9.39139376048177	-12.787946524011	-5.3194963081901	-5.15550292545748	-5.39379947167319	-3.58924251897673	-9.12965593784684
-18.1629469066135	-20.1183674554032	-12.7473536785318	-17.7163234800732	-20.449629732134	-14.8023940057602	-16.6264606678652	-17.1447033368336	-17.0589133179747	-18.6253848335855	-18.3828426574832	-18.5129794801642	-19.6059702398362	-20.2378733544423	-18.8903559829699	-20.2480199021605	-7.37000754078758	-19.2828124649944	-16.910334050752	-20.0186401833461	-18.1272609417032	-16.2976345923398	-17.440317701313	-14.2960361503092	-16.3697087469687	-19.7969878644636	-18.6374917823561	-20.2580369547047	-13.8624618877381	-9.80570008665253	-8.83060327889836	-9.38277508260824	-9.71626931975253	-10.5124566841866	-9.85894970600363	-9.18507742496738	-8.37195825461361	-6.4014354919229	-6.16678033541905	-4.13492251895813	-8.28629839646985	-5.97430839802399	-6.63078140063018	-9.3862292863106	-12.9523708919581	-5.37836785952434	-5.8002910449874	-5.50371029240045	-3.22696470304266	-9.25220340971661
-18.1491152836982	-19.7443221402796	-12.875025289861	-17.9068139461782	-20.3182126006884	-15.0144847386239	-16.3685511683886	-17.1399862283288	-17.0692053218833	-18.5800180602765	-18.4730897643693	-18.3442865716429	-19.4721125475285	-20.413699733295	-18.7228435467602	-19.97460182358	-7.49756060658806	-19.4762873087592	-17.1944344061023	-20.1623057620556	-18.1890324079322	-16.5891734319595	-17.458339571754	-14.5621677063799	-16.2906611851924	-19.5309553762483	-18.9918705910102	-19.8896975928359	-13.6176836004853	-9.96068844295378	-8.74928762026348	-9.13739009223276	-9.73367263000576	-10.020874519989	-9.75014429144809	-8.95223397872921	-8.84437407732301	-6.63602132274604	-6.35641568746707	-3.91655715558282	-8.6196851322356	-5.8614422394148	-6.64716551466879	-9.20359904831166	-12.7907787544881	-5.44462985334447	-5.78531706988342	-5.92538593606423	-3.1145029882372	-9.52764359109438
-18.0398525456329	-19.4966172553923	-12.9929815863947	-18.1903755311485	-20.0277646837754	-14.7778843486501	-16.181845494843	-17.022713732013	-17.1795900658277	-18.4839162196522	-18.1784285885731	-18.2390728890276	-19.4281771389682	-20.1925524380932	-18.514295939162	-19.7733337262825	-7.55431625049577	-19.6009518157945	-17.1558182122021	-20.2356178553556	-18.3138543229761	-16.5344509188705	-17.1378751895014	-14.411864251739	-16.2142061848943	-19.4466089749122	-18.982651030469	-19.4633943568307	-13.5115326891618	-9.9853053329361	-8.69292179980138	-9.3836553429844	-9.47435026361619	-9.87165702097811	-9.60119408379937	-8.77572756954421	-8.84557630366809	-6.6743913163059	-6.49130462429544	-3.7230059735918	-8.75452235067609	-5.72639848855021	-6.59572163913599	-9.30368883867334	-12.4078579943318	-5.34714058679707	-5.81874646224919	-5.70098896551724	-2.86200115602314	-9.35199630834993
-18.1457048646117	-19.5641999924333	-13.3219092299847	-18.3656266098487	-19.8768327852264	-14.6463601069421	-15.9942861248776	-16.9201036533711	-17.0304244688464	-18.532215274486	-18.315446318978	-18.259394446283	-19.4817091814696	-19.9232706201809	-18.6747398779439	-19.7759478025596	-7.67611830442845	-19.9509878904193	-17.1788174509032	-20.2286259450926	-18.6029401120306	-16.5908783997865	-17.189663380855	-14.3712850469902	-16.3492767421646	-19.5097561861851	-18.6839807480056	-19.5040587761434	-13.2261663677594	-9.78903574903646	-8.44797172097847	-9.29188420948377	-9.62620440908643	-9.53183227403294	-9.67462671396976	-8.80607692508415	-8.57657090212539	-6.08048171809161	-6.2570854682185	-3.68691233111986	-8.61549086334638	-5.81022904152812	-6.25735091836753	-9.30503277341475	-12.2081123634174	-5.08997268327202	-5.48239931019325	-4.45885246152434	-2.61224707335771	-9.16106268081003
-18.3626455102777	-19.4506335531719	-13.0612809498715	-18.5392666782037	-19.959216934717	-14.8856051690396	-16.1408120571227	-17.0622042403599	-17.0957418797502	-18.7369302722229	-18.3153758987651	-18.2243270065427	-19.4089885570297	-19.9292039451379	-18.886960093484	-19.656129655242	-7.60234432481599	-20.1046175839886	-17.2758149293204	-20.1615342436005	-18.5489097712893	-16.5720210123284	-17.2399191498329	-14.2765561531821	-16.3376469224879	-19.4629403685199	-19.1556312853618	-19.6136831058116	-13.2554676408517	-10.0037134090972	-8.22627355670036	-9.0068167338064	-9.58198509177078	-9.36611466795473	-9.97099734911767	-8.63016328731665	-8.733358081943	-5.88816487540123	-5.98817272366809	-3.90713725534996	-8.31316440786421	-5.71684547977632	-6.43336511788027	-9.3486090859012	-12.2629096358548	-4.74698610174723	-5.62542202032149	-5.27791329269402	-2.75935009301704	-8.78857224841156
-18.0561447503993	-19.5095782306657	-12.9758909590319	-18.3819761219784	-20.0766167367829	-14.4932142431238	-16.1166796703729	-16.6679053517207	-16.8627309089014	-18.7433957651444	-18.2574675615212	-18.5305111417227	-19.3280455524546	-19.6941652942067	-19.0405970845708	-19.6851388541925	-7.56673579711631	-20.0134340198975	-17.1746323939403	-20.0876526115166	-18.3813031386986	-16.3957121801317	-17.4084384400045	-14.2629181405153	-16.3911450240708	-19.4441948354862	-19.1435559875809	-19.6011345825552	-13.0269168368025	-9.96528368710513	-8.33971223773613	-8.86643802135117	-9.6706957938995	-9.45053671117937	-10.1141387103177	-8.78148665767851	-8.14416708843561	-5.88647124237948	-5.77943975574361	-3.70598571768046	-7.88572434017595	-5.40998135696689	-5.87135104914061	-9.14017372037609	-12.0618829236578	-4.66135939070736	-5.41593033492823	-5.0081545605068	-2.85722239052712	-8.85487774464625
-18.3340822662582	-19.8822259893041	-13.3377704141851	-18.6011522996245	-20.4010068576039	-14.7274385159626	-16.2005451836042	-16.8064454699571	-16.93051981435	-18.6255185672099	-18.1754471442998	-18.3090726150926	-19.6919654830434	-20.1505050783166	-19.1072838145944	-19.8620954508922	-7.86538031822036	-20.025589744837	-17.4819105945724	-20.1502148228978	-18.5014132702043	-16.5833305000223	-17.5878660398391	-14.5103116344159	-16.3918967095438	-19.8488183292407	-19.5101947397752	-19.982482299079	-13.0130046158023	-9.62960246924955	-8.19811537821529	-8.70729905143657	-9.46364608630247	-9.22272147031878	-10.0476668567948	-8.89557506428084	-7.82456974069048	-5.94491872463726	-6.00650400591925	-3.4632938017751	-7.90905592188904	-4.82442666958294	-6.08216146693768	-8.81186713549677	-12.2814373954539	-4.75254146143263	-5.33354176349966	-4.8427897545916	-2.71487495550572	-8.84860854341737
-18.2253714822376	-19.5709381852017	-13.0320075029938	-18.3057668198531	-20.2681947212168	-14.644634963854	-16.1760275668289	-16.7119659732052	-16.8581625207693	-18.209891543327	-17.921109837944	-18.0566477550482	-19.2985925475285	-20.1800058406895	-19.0309157093412	-19.6545531156526	-8.15792874379462	-20.0823041511527	-17.4725509097113	-19.8886243980264	-18.509061424172	-16.3141837040709	-17.253429599923	-14.4868241606806	-16.1899924529702	-19.6292170297952	-19.0940026592298	-19.6366848491906	-13.1562778298282	-9.52280955737134	-7.92778103135527	-8.5815936907186	-9.12823500145759	-9.32486991240605	-9.97652406552016	-8.47428001544203	-7.48123821774879	-5.8199751263475	-5.65597324546519	-3.27240194830756	-7.84526719731881	-4.83322626387474	-5.77894894571527	-8.39688585752217	-11.9064999243324	-4.75880587605326	-5.3772966507177	-4.79390767519466	-3.21375577043116	-8.97023271301487
-17.8851384838413	-19.6131515132865	-12.9996353178575	-18.2686806246708	-20.4176537079768	-14.6385955500508	-16.3720775746643	-16.7865437788018	-16.6067638002984	-18.2547098335855	-18.2053992151558	-18.0492214443084	-19.2431459571395	-20.035980003104	-18.6218362126835	-19.4075168161449	-7.8904875439443	-19.8371776971427	-17.4959122487498	-19.8893797808272	-18.4012780455301	-16.420820989649	-17.3273350500149	-14.5688302679562	-16.4565386407776	-19.5029025114463	-19.1792238087584	-19.7453663054574	-13.5163386669546	-9.20183101163866	-7.76258056212385	-8.17190328768786	-8.70997981169493	-8.83004407722226	-9.4391595018363	-8.14024738435393	-6.85559898414645	-5.77886855373623	-5.78469939278557	-2.92795865539852	-7.44056599930258	-5.43625983368511	-5.20435930936985	-8.25638761420843	-11.7650330173847	-4.42475533078226	-4.8142900199676	-4.45128533167535	-3.00201198606878	-9.0645513777824
-17.8920630250682	-19.2163162390897	-12.8793670436629	-18.784724152093	-20.1306890023214	-14.752555875085	-15.9928565705027	-16.7498325069857	-16.2098259618157	-18.1205276907283	-18.2499331312958	-17.7810487754682	-18.8779552906004	-19.8630692062551	-18.3348474602941	-19.2451274562141	-7.99149151883038	-20.153097090379	-17.4198253266437	-19.9763410762032	-18.3602845520145	-16.2463394637621	-17.200291571754	-14.546104263492	-16.2772617808698	-19.1708272506529	-19.2205070564078	-19.2227364620939	-13.1515513242663	-8.84004039250012	-7.91713550731525	-7.65029494597174	-8.77903369823119	-8.73947683782699	-8.91169813659647	-8.2476274116376	-6.76469695525031	-5.30741701470778	-5.40615674942502	-3.52692125990871	-7.18174531199507	-5.32335038684955	-4.93553416988148	-8.33234256797317	-11.9242608613952	-4.29472221945013	-4.55871073227922	-4.20552110401011	-2.77764085993538	-8.98018096132234
-17.8627663605953	-19.0073442101629	-12.8255425678223	-19.2436772676143	-20.0184890500767	-14.7868139139224	-15.9300256708244	-16.9942527089301	-16.217424650707	-18.0493329894233	-18.1490023292169	-17.6951712593867	-18.8097737373302	-19.6647976298241	-18.1600765650565	-19.117134398325	-8.10807558384245	-20.2341543687297	-17.474000741582	-20.1764904862579	-18.5318861316547	-16.2163099267034	-17.1812327482246	-14.5658782454765	-16.251273922334	-19.1579683877766	-19.273481613357	-19.3721792135088	-13.1392534519259	-8.750669333454	-7.69759665172107	-7.25449229289953	-8.44960264104245	-8.3626610498382	-8.343655526996	-7.91438368959942	-6.30908569588843	-5.03867876242659	-5.05294744125287	-3.19635149510408	-6.77171771288882	-5.05990478656008	-4.96235620377978	-8.13394422800528	-11.5057603782769	-3.94069083805335	-4.33827340241289	-4.21112182895336	-2.88556799502739	-9.18431308040265
-17.5799763740341	-18.8477603783399	-12.4815237766292	-19.2447642771195	-19.753708811903	-14.5232652513471	-15.6730234135936	-16.7170293680083	-16.0565853703134	-18.1433342238294	-17.9894498175415	-17.4522205815614	-18.5811883457701	-19.3985576187431	-18.0719210582195	-19.0525989926843	-7.84912511481805	-20.2588466191554	-17.5343861215495	-19.852977146831	-18.2600483586528	-15.9266618722173	-17.135587571754	-14.1443637136394	-16.0956066603479	-18.7865856131651	-19.0288881554131	-19.0496963254585	-12.8683983309182	-8.12075246363739	-7.06951879935967	-6.79534684579493	-7.95981641521945	-7.80800252148117	-7.90143798271599	-7.50951003068209	-6.11615253416029	-4.55967292688282	-4.85926248507791	-2.8616037833453	-6.51205224807592	-4.14972508337945	-4.50125746098251	-7.85360575184705	-11.084557689535	-3.95696149441457	-3.92720893141946	-3.62969091673675	-2.54324854520856	-8.58349554906709
-17.1522380445586	-18.5161707068042	-11.9973902583903	-18.8583804094133	-19.4608491836845	-14.4167244899949	-15.3610807426494	-16.2457278395229	-15.8465598561585	-17.8171242914168	-17.6543376652525	-17.2484241314	-18.4471395168209	-19.0354737864078	-17.8830187991564	-18.2197357059975	-7.47686419992749	-19.9053223540788	-17.2906537107938	-19.6327934635423	-17.9305688876444	-15.5593831137474	-16.9404134554105	-13.8997623237054	-15.7370681114935	-18.3958247795862	-18.803272972167	-18.5924155161479	-12.7500918027352	-7.50605011725962	-6.90005716368759	-6.76223632593719	-7.66717405119693	-7.60042992427736	-7.70065151578204	-7.49957437070938	-5.77922704785273	-4.61288636863284	-4.55496658359711	-2.29140400043961	-5.8917576006869	-3.92319055035442	-4.23209440861293	-7.50256528034474	-10.793156860956	-3.56338658222041	-3.51408219525334	-3.043486875965	-2.17048326507274	-8.31533178823732
-16.5429295936048	-17.9128235626175	-11.765294021294	-18.6418665297339	-18.9086226012793	-13.6745647281742	-14.812299153057	-15.7043796008497	-15.3236526269016	-17.1902738682728	-17.4040592867359	-16.3995866941419	-17.585012298152	-18.4547443434369	-17.1248718332163	-17.5807806977775	-7.14701939008553	-19.2088999806444	-16.8034096141634	-19.2201639928699	-17.481839080229	-14.8446274838785	-16.3689118249185	-13.0744126627399	-15.2921026696815	-17.8281085765695	-18.1743342135043	-17.9673569680859	-12.2012492342547	-7.12039796516847	-6.81175095114137	-6.59756081746078	-7.18951792828685	-7.15277201692745	-7.27416163031399	-6.86821454554705	-5.75829845643117	-4.21542246445293	-4.47191191206505	-2.20710291539384	-5.59352190343743	-3.48374410829912	-3.95437427606894	-7.39760258095165	-10.6175579689949	-3.15498841288402	-3.04714400040866	-2.63903606627118	-2.09049548625417	-7.61289982467807
-15.9546344273523	-17.5886159355342	-11.1999571800485	-17.5550617177284	-18.5856237654846	-13.4493894858178	-14.6216940960929	-15.3767344962272	-14.8956658680533	-16.7294266826008	-16.97831358826	-16.1242857083584	-17.2353767862297	-18.1468045933627	-17.0078758380877	-17.2341389918514	-6.83324261346052	-18.4925434445358	-16.2548956756896	-18.3189073981457	-17.0058668143016	-14.4434367307464	-15.7530019789938	-12.8202208868741	-14.9746101040491	-17.3840950009257	-17.506526495334	-17.6075933453288	-11.9713899487195	-6.54983242408272	-6.33733321880407	-6.28199071487162	-6.74361596750254	-6.63193510281415	-6.85732258814842	-6.450447508331	-5.38008836303729	-4.02940937820097	-3.54715989655326	-2.07148377381262	-5.17582594445403	-3.09890110589416	-3.27136348028706	-6.69459312938885	-10.0391601292109	-2.46022805415999	-2.70118418927992	-2.43477980889073	-1.6583063208465	-7.32568222889735
-15.1112151520423	-17.3090878116794	-10.5509335872076	-17.0895018430389	-18.0972052677788	-12.6723031974017	-14.0614245190708	-14.5758478545921	-14.4262202420474	-15.7703026434246	-15.9788693335958	-15.6241296365281	-16.7023981590393	-17.6792934585389	-16.4729872043947	-16.96908986294	-6.15777163717487	-17.9571730911718	-15.9193253179058	-17.7413793053226	-16.1320629865072	-13.842381093434	-15.0882793331002	-11.9708723332812	-14.3258969038829	-17.0399313659749	-17.1308313215428	-17.45028535388	-11.5832225855204	-5.988202752729	-5.61496860848403	-5.61383777757227	-6.05509834786727	-6.18240718118352	-6.14956615275775	-5.45403516433004	-4.62848325627965	-3.71758950561095	-3.30169471119883	-1.6783917595417	-4.23789739262894	-2.92314889576155	-3.17522086016127	-6.06803695538587	-9.59396800175072	-2.24093007384633	-2.54482139345874	-1.94978082992402	-1.25333858635496	-6.78054444085326
-14.5575558828488	-16.3531034600123	-9.45834921232831	-15.9784961952682	-17.1525995882656	-11.5379565356262	-13.3404607854252	-13.59140406097	-13.879350819488	-15.3361742917019	-15.0763842281879	-14.989153892821	-16.0276817782977	-16.6258806829595	-15.7591273711334	-15.8082627930719	-4.65230400968938	-16.5835571188723	-15.0978880966413	-16.5113161507724	-15.280413578571	-13.0810829355025	-14.114918878027	-11.1774627674677	-13.2040928982348	-16.1169678783523	-16.0542336838683	-16.1981690923134	-11.2578025030439	-5.88179036039948	-5.1875471797765	-5.11050631261047	-5.61578945146566	-5.77245996018986	-5.57729568332544	-5.34922020718628	-3.97551451371282	-3.31733398257839	-2.8572870271682	-1.72953926293869	-4.16963294494017	-2.16912740254888	-2.99002861757289	-5.50470418433628	-9.14862152873852	-2.15915733320855	-2.10288406504019	-1.57387747615554	-1.13251118251658	-6.56719681376125
-13.5954122879329	-15.6414945832126	-8.86712831103529	-15.0797707648644	-16.2579036635007	-10.5456420768036	-12.5805931532919	-12.6492474609637	-12.8961431325271	-14.4187497385736	-14.4686162459366	-14.1726894242841	-15.2229817578213	-15.67069276451	-14.9393227339763	-15.5210248898461	-3.556454184574	-15.8095775839886	-14.4330832972681	-15.8436922340171	-14.4351944787892	-12.1957760344329	-13.3700043654877	-10.3581472177811	-12.2002076449851	-15.3412177447504	-15.198555193275	-15.29742370146	-10.5957217842724	-5.33761210731484	-4.47628919111175	-4.44661666399324	-5.16375101099362	-4.94996057976855	-5.14530470427732	-4.61611929824561	-3.35155630019928	-2.74586947319365	-2.45971655530569	-1.1762938302232	-3.14078620139166	-1.67917943607685	-2.80852127555012	-4.77290969996493	-9.20770120738873	-1.51366497704097	-1.56651936967727	-1.32538988630262	-0.496053480167436	-6.05940925735139
-12.5671236819137	-14.390849308059	-7.87847132771671	-14.2786787482184	-15.2313171130648	-9.63491879465419	-11.4414708544171	-11.684449620127	-11.5957290752732	-13.313565184139	-13.0852199424736	-13.0593778142942	-14.1463470302871	-14.874102595272	-13.8087548596883	-14.2672041052695	-2.62008195957639	-14.7368921110453	-13.1970337681014	-14.8438513408017	-13.1881988814383	-11.0170210361576	-12.5134255923725	-9.53972045985389	-11.1204909971531	-14.5628773853567	-14.2220647453995	-14.2046372885401	-9.74628408219159	-5.00304266376449	-4.01999551735037	-4.05988960100163	-4.76806004919865	-4.37316054606714	-4.63343670656382	-4.56774306309865	-3.08075963269591	-1.88469668039588	-1.68369064265558	-0.597419397859498	-2.98248323345659	-1.42708239393958	-2.29591781515419	-4.40541775127497	-8.57689844444053	-0.783602943589209	-1.30861116117367	-1.1357933541491	-0.453671387405598	-5.58870262943887
-11.5115331432564	-13.1695842689149	-6.65774308454434	-12.4758170855216	-14.1560157210715	-8.04285225939617	-10.5895349648343	-10.1513824884793	-10.5688732898016	-12.0762684542751	-11.633609078211	-12.0796613685796	-13.0214781667522	-13.7720170513498	-12.6295077131534	-13.0630896398119	-1.33432523978225	-13.5384316587062	-11.5194477746039	-13.3908921890678	-11.8374060803077	-9.62277671072566	-11.2302976384881	-8.0258411229549	-9.68142779810335	-13.1317148824879	-12.8446202982702	-13.3375428706386	-8.61898139109936	-4.51139077439195	-3.66678377883446	-3.36134047514325	-4.22638252115053	-4.29069554916229	-4.14799472770717	-4.05620801766093	-2.63325999791972	-1.4832494246119	-1.59996454385234	-0.230544956930079	-2.80264053541342	-1.87780264796011	-2.07542790458969	-4.19881692580327	-8.42629027053129	-0.700423667057369	-1.00506309207978	-1.14376461769115	-0.253001095864672	-5.44555816137343
-10.6374440769792	-11.778970907366	-5.04991790244236	-11.3159699276627	-12.7725520579767	-6.88244728755484	-9.74092222862172	-9.08701422853106	-9.60962883050022	-11.1638560040744	-10.4986168042797	-10.7939612180982	-11.6488304196704	-12.2727515396143	-11.5190166690013	-11.6801611566418	-0	-12.2995325347495	-10.4222308073422	-11.9490853543722	-10.5183915050011	-8.55791758553713	-10.1528408747999	-6.69304726186281	-8.64826518074096	-11.4893595669066	-11.4780485327715	-11.7810553529084	-8.00339912352585	-4.04205235293562	-3.28387388502567	-2.74945944101332	-3.65958360821285	-3.65272055031549	-3.67045241409467	-3.45449637856108	-1.86028927429787	-1.14618224628225	-1.44578067699625	-0.155143828563419	-2.58512587358231	-1.30292830752626	-1.995223530991	-3.34597788214139	-8.19182192724665	-0.713953470232649	-0.888635199793096	-1.04165202088749	-0.483371167100048	-5.5682894587887
-9.7305861592917	-10.895680150735	-7.40126537583787	-10.0004219459631	-11.8825441457178	-6.19922510354659	-8.69277840136782	-8.20480899830221	-8.82988866880431	-10.3985232384112	-9.40016071825414	-9.87609116192496	-10.4717273623433	-11.5429245914167	-10.4118439890581	-10.5427630127722	NaN	-11.1216456964384	-9.42303948019578	-10.6231996475505	-9.61345917528921	-7.55568168810123	-9.11538958996502	-6.0731070854448	-7.79180627712974	-10.214840285418	-10.4475540260166	-10.7717683092276	-7.17688684818012	-3.42513155416013	-2.46836397404391	-2.32528000882051	-2.91433094386889	-2.87367389053812	-3.05562242383177	-2.75493697853807	-1.42444995650001	-1.09496490229402	-1.34521695944239	-0.469942350525635	-2.37678875748622	-1.08565436127779	-1.83479778118972	-2.71404182827919	-8.06875591932682	-0.754640586797065	-0.414477009759829	-0.957132017219637	-0.5098598562298	-5.43490700226707
-8.23474630666422	-9.90553666738844	-9.1570592479373	-8.73681661670182	-11.0175182277258	-5.17508190671551	-8.00134303122468	-7.07817515446402	-7.92779024462774	-9.16328542965841	-8.46568396640781	-8.74011909887511	-9.64192602461747	-10.3391589950045	-9.4386732832083	-9.82859729849925	NaN	-9.98338523482297	-8.50933779513151	-9.55699239893901	-8.88170574214517	-6.61896704790272	-7.86441742387774	-5.18157266094232	-6.58557089884208	-9.53250115621299	-9.28138815541305	-9.8556088025194	-6.14232312389523	-2.28569176636172	-2.1813401371473	-2.04325497038431	-2.24780883737776	-1.95317357521334	-2.31567666601383	-2.20709865267195	-1.05053636826947	-0.875921494001978	-0.754681280557799	-0.23694701058828	-1.75329480099389	-0.878995638215608	-0.994157513823453	-2.29721142498901	-7.753467803043	-0.331002577747292	-0.0992433888204471	-0.792831677381648	-0	-4.9874559793148
-7.73327463037203	-8.8370561179975	-7.91359283207033	-7.94559064219781	-9.69588614815951	-4.09775812799175	-6.93160457440031	-5.8927314620863	-6.86793498593397	-8.38750983358548	-7.52816947047867	-8.10079824187359	-8.41997474848545	-9.19345807960148	-8.45864648200351	-8.36717614313059	NaN	-8.83573791593877	-7.36403717165418	-8.81841387500095	-7.81600912243582	-5.39472288539766	-6.9194001101042	-4.1009861033725	-5.43302155802862	-8.2941026442294	-8.31750755839813	-8.50400333192408	-5.42438864484045	-1.79337863042433	-1.41123702427876	-1.51730261230152	-2.06072561719538	-1.53823773796764	-1.60267068332544	-1.4639485718496	-1.10335885789032	-0.59428228508286	-0.462997868418456	-0	-1.38666459991621	-1.00921489347344	-1.06021129015215	-1.76573191942443	-7.67962833053746	-0.236789655120047	-0.249412920479562	-0.554883535053666	-0.153399702107735	-4.80141242812915
-6.95962258657839	-7.66799651283894	-6.97827268921245	-7.1349509543497	-8.62542510432401	-2.91845751209128	-6.26777578002859	-4.62604601259366	-6.1198372278795	-7.0864547385099	-6.20798847920006	-6.75499446872231	-7.34814723178865	-8.14098035301189	-7.34188272233044	-7.28180822071327	NaN	-7.81541151797608	-6.06887153209742	-7.73954201894064	-6.46172995764087	-4.10316193758148	-5.55174819049469	-2.80968677870213	-4.14609454208329	-7.22201871662991	-7.26454248945111	-7.55330688771914	-4.5797050996944	-1.57017306766635	-0.830387938557293	-1.13277309367561	-1.84665429192322	-1.18182976768733	-1.11212295427807	-0.890358355171316	-0.932995038904121	-0.515574593884228	-0.41923262402747	-0.271231895248916	-0.973472941939153	-0.958963122643964	-1.25659382324112	-1.25153155046231	-7.39011183375634	-0.25263153702331	-0	-0	-0.357942693661119	-4.40680671463602
-5.8575018932564	-6.57189261673504	-5.99355668232777	-6.04814398200225	-7.30728234688626	-2.15018373659945	-5.21780366998854	-3.99824884792627	-5.17830824850882	-6.05679046599654	-4.86442122370362	-5.77952159468439	-6.31928221577496	-7.0509017049786	-6.57822989214176	-6.30763410398478	NaN	-7.01009244432376	-4.76375766877104	-6.65674803575855	-5.09935667052714	-3.34442014963969	-4.18070156665455	NaN	-3.08693805646542	-6.23026970854385	-6.16477089298934	-6.05301451571849	-3.84204795295729	-1.42756877064502	-0.560200149002332	-0.762864744393729	-1.63103052973922	-1.29153079936159	-0.797817873050769	-0.341087651034202	-0.751344289178856	-0.168575369738192	-0.210029201661406	-0.483473519361747	-0.740496393048896	-0.996423395702372	-1.44571094455512	-0.868233593156246	-7.40985839274511	-0.108847758111807	-0.537705818799199	-0.0799206765438569	-1.0862288216096	-4.57593372743419
-5.01889988299122	-5.44263647491158	-5.05773555207421	-5.01919913920566	-6.20049580109281	-1.85895533111069	-4.55050012337916	-3.54205209574929	-4.38308763771929	-5.15756605848507	-4.11069050244406	-4.91777687786275	-5.49232756729136	-5.80497188043572	-5.70401712618431	-5.42276140571165	NaN	-6.02667123801262	-4.02127041324729	-5.77085479226656	-4.36514762181247	-2.99815462257416	-3.68405475797573	-1.91415353164907	-2.62463613518642	-5.48507697627549	-5.3579271136567	-5.54555633787026	-3.14333948106361	-1.22890501291271	-0.60121669961551	-0.787059390568045	-1.22131497019318	-0.553232890838633	-0.559376800346715	-0.134276340947973	-0.91281519807034	-0	-0.320166384380282	-0.91831763886597	-0.501080708912405	-1.20735869823924	-1.51655950048308	-0.71778457174477	-7.50195955201031	-0	-0.444623520523799	-0.0374186158668923	-0.945022738756948	-4.81454928940415
-4.13792230444759	-4.61909607993851	-3.89489525339525	-4.01284958783137	-5.04946373659342	-1.017769343508	-3.62380782536758	-2.63996313364056	-3.48628201514209	-4.31526515273441	-3.1578591857431	-3.67703786059669	-4.43530215791813	-4.67079471066964	-4.45209769889678	-4.57819755876708	NaN	-5.00461758398856	-3.17783822759302	-5.06720259884854	-3.51501151137595	-2.06336200778155	-2.60170793819763	-1.14093047631671	-1.77170853114223	-4.40664820647423	-4.73419828199533	-4.36742596958851	-2.78205217296167	-0.928185963165754	-0.213126335150424	-0.366376674238271	-0.826827703995698	-0	-0.407238275698722	-0.205194520417629	-0.460962488911419	-0.141778612501551	-0	-0.963185733629108	-0.494483703280206	-1.24192240764893	-1.81960100529207	-0.700579324954697	-7.6803779459947	-0.079969047281305	-0.665475389644229	-0.364603908338079	-1.26253498165607	-4.89228028909081
-3.6424504578497	-3.89389320740709	-3.25678437275047	-3.46360733754435	-4.21060269793318	-0.866322585516764	-2.86091259338881	-2.43529203729504	-3.12165263528378	-3.83879531482528	-2.57843315469494	-2.99105017913549	-3.58827786118165	-3.88491465527341	-3.42342012015479	-3.41686675649695	NaN	-4.29016751495957	-2.88983648115412	-4.46877766093124	-3.01350217240896	-1.97740173854259	-2.26476494453505	-0.989120176090973	-1.67610130325155	-3.70240638879997	-4.10174050440634	-3.15336319020446	-2.11716402818069	-0.635855849666599	-0.0713907949931686	-0.211731930473144	-0.490754045470939	-0.0846858128697136	-0.176632310272112	-0	-0.204853324727084	-0.185806490697284	-0.436060879109251	-1.12210268717415	-0.608873483673884	-1.44634714874696	-1.95327448145993	-0.476068018092565	-7.83653253223719	-0.320855179071744	-1.05371741430916	-0.118832990965478	-1.95128779899791	-4.82801306433505
-3.15279594430621	-3.32718196950906	-2.76029815202334	-3.05121908285524	-3.6890697718523	-0.670946073365094	-2.41009611726814	-2.08446722670389	-2.72897910825093	-3.04151700775845	-2.69890860144697	-2.35688216063601	-2.98995815013438	-3.50470155551853	-2.65693874692334	-3.29356420892365	NaN	-3.68998014722634	-2.43380859888677	-3.47024949258102	-2.86146352918572	-1.5927553855979	-2.22604852636599	-0.638789634936567	-1.72057787704702	-3.03826043471272	-3.65151691077786	-2.80764555300295	-1.52468419139916	-0.308709723889557	-0	-0.0812329990690887	-0.205947945150261	-0.133591513107767	-0.143373844986631	-0.0047385233269506	-0.116762643530669	-0.190304953222239	-0.159274603145871	-1.08898782316297	-0.584468531764182	-1.83205721643621	-1.5665519113871	-0.249878315204286	-7.51864920908158	-0.281023489735623	-1.2132856384907	-0.453989380742155	-2.10055215052165	-4.83587266771115
-2.47570180978394	-2.83768190249758	-2.28640502225235	-2.55494777928083	-2.80877469485544	-0.770192353201306	-2.21348395268854	-1.98042875487095	-2.24257812688472	-2.49560559167031	-2.10922513727883	-1.93267467177836	-2.13185119783527	-2.71952454992406	-1.9862599074557	-2.54688826690441	NaN	-3.04989933335778	-2.01667382707885	-2.97782691421819	-2.33099435892259	-1.40146039113027	-2.04884622762443	-0.736732607552128	-1.298790194574	-2.24631881191024	-2.83461637118068	-2.39408997945807	-1.22408691324742	-0.104348165769376	-0.372573140528222	-0.151437015622448	-0	-0.0645015926193358	-0.18867374677024	-0.00942522660475731	-0	-0.313442782794996	-0.382622593827293	-1.2872473819377	-0	-2.03868177745355	-1.82623889780298	-0.198317337300817	-7.41088093920658	-0.588692534849014	-1.30140363522555	-0.722225129900803	-2.42577426529523	-4.9847655487727
-1.9809775813298	-1.96495473718233	-1.65481909784349	-2.11369844264927	-2.20593446616874	-0.573625694054004	-1.54594434609027	-1.69607788773891	-1.6933889046463	-1.92602587979857	-2.25220781960226	-1.72639702325582	-1.38870235392915	-2.11629127690206	-1.50321966258074	-1.78281891144038	NaN	-2.58764909575561	-1.97511831858552	-2.69239449949285	-2.10499381763846	-0.755857168870459	-1.8935146793237	-0.46711962007542	-1.33892170401402	-1.78829660161884	-2.52507457988724	-1.59618684377325	-1.07525393715936	-0	-0.134875383904944	-0	-0.136002303286855	-0.0674880543432431	-0.317034907463369	-0.203420407410821	-0.627859222315001	-0.501590499218743	-0.21975947217882	-1.69087744692846	-0.816051275421684	-2.8187798468206	-1.81174958613273	-0.290789559133999	-8.06411294249485	-0.633630137001518	-1.24763120449345	-1.02306896551724	-3.07337984874314	-5.41686887585223
-1.12308726844783	-1.66850006467781	-1.21240385304303	-1.39983282476431	-1.6990899162723	-0.235909894742502	-0.977580624498103	-1.27230514405305	-1.03345377858273	-1.26947030789378	-1.40657490615402	-0.95973103230559	-0.84405100906698	-1.71531274055706	-0.912057629368034	-1.18111254294257	NaN	-1.90710001958576	-1.34826031803311	-1.99653864851726	-1.53240286426375	-0.39384126603388	-1.21747028935289	-0.170134528513965	-0.79994382217956	-0.926056526442064	-1.58942939252645	-1.1170001983576	-0.576869230156431	-0.16477628056774	-0.0857262646209929	-0.149432037560071	-0.315702825133874	-0.2091586311961	-0.314857342141049	-0.493641843197206	-0.976012116702983	-1.09057871467455	-0.931176942666669	-2.05985819147275	-1.20318240056899	-2.95683587055147	-2.09478794439412	-0	-8.63693554750987	-0.721524541551988	-1.73849302400386	-0.978021594356388	-3.53660073695352	-5.56868822977769
-0.948285226589736	-1.10184932669176	-0.528251479322303	-0.918222722159731	-0.877987838584855	-0.271737099889544	-0.681916935941447	-1.01420438816407	-0.655005050174975	-0.852659756305721	-0.898944469151774	-0.610892729785529	-0.664068017778035	-0.979404018965904	-0.4225961791577	-0.688096894454439	NaN	-1.31422766669829	-0.851294708371915	-1.18048378655137	-0.677603966997248	-0.563727514615138	-0.908498213820403	-0.416956188427523	-0.761575587879364	-0.56690271899038	-1.16055176509757	-0.50927941013204	-0.444843299392138	-0.49789438229513	-0.209363552655206	-0.436779513299313	-0.818257092675761	-0.499417353673572	-0	-0.185667219064003	-1.28724328635359	-1.25209331431934	-1.27743861816806	-1.89984500515923	-1.56804226477359	-3.06139326529778	-2.39290083714854	-0.382083572040631	-9.13348809395118	-0.969227543318805	-1.7174575387197	-1.04349753694581	-3.56232003605425	-5.80756535606944
-0.517303434170321	-0.725060151794796	-0.0836736465349622	-0.557714042305069	-0.521951544812854	-0.193753035663143	-0.446808817443937	-0.567214227950145	-0.20258333541586	-0.595567760414742	-0.361716437447854	-0.51730919743933	-0.309494562194666	-0.637910807218278	-0.350454391028174	-0.328421873938057	NaN	-0.923138385221232	-0.530909293084749	-0.858386882927473	-0.380562590872659	-0.292904614707332	-0.536217325814306	-0.304256543749159	-0.425689869020575	-0.565543737953764	-0.773486541270086	-0.341000924903781	-0.492818208970823	-0.957041056422568	-0.567747477283621	-0.640087527593698	-0.876425878077647	-1.05083205904823	-0.0642611452144192	-0.321650417556808	-1.13609219527063	-1.31505314666304	-2.02277750194439	-2.0029474137046	-1.65419067087712	-3.13170408351931	-3.15628743747341	-0.770867920193892	-9.72043656705876	-0.867255721052558	-1.80136819015611	-1.16208416308563	-3.91148005852696	-5.62911289593993
-0.368972232239452	-0.685329743304846	-0.0825013675663422	-0.329494600806172	-0.0596027184720629	-0	-0.410594542881634	-0.0584618760049062	-0.0743880848720784	-0.509325325994972	-0	-0.314009658629454	-0	-0.380208005676868	-0.191842760774466	-0.240270496490342	NaN	-0.477889685021858	-0.168989790173868	-0.608486613236825	-0	-0.0587676890567928	-0	-0	-0	-0	-0.480424299991364	-0.0691838305149179	-0.403730829394568	-1.51464543639369	-0.719549197445237	-0.689299571163878	-1.75373077969248	-1.54231144407727	-0.317078928006289	-0.584017612123696	-1.37975307095295	-1.73386738324801	-2.11857955141348	-2.4510534306974	-1.78896486349028	-3.62313010526756	-3.59671140739969	-0.983389949374683	-10.0466948150969	-0.810691737692206	-2.31781115125476	-1.70048819247462	-4.68367346463227	-6.03984853769981
-0	-0.337511233845375	-0	-0	-0	-0.0754898243835072	-0.139417529694682	-0	-0	-0.223741090579136	-0.109086243543005	-0.0456986885558536	-0.291655659963362	-0.199525809529155	-0	-0.291990523714884	NaN	-0.466345158739393	-0	-0	-0.158564018055738	-0	-0.229459782382947	-0.283076416544496	-0.205688009641522	-0.250966751115395	-0	-0	-0	-1.61048789391299	-1.2041058575011	-0.702885423974724	-1.87638497014405	-1.68087707522957	-0.496157966651894	-0.663269117840397	-1.45361480032431	-1.42672980232312	-1.98398296689563	-3.06245328478371	-1.88924859072433	-4.33149688750062	-3.74248927286246	-1.55768065435132	-10.0327981695181	-1.3657679753321	-3.09160684718981	-2.09030056336284	-5.46839833998126	-6.64385493144626
-0.292420942577345	-0.284690175879469	-0.213703681808943	-0.324208241065604	-0.400510526836019	-1.28977010137083	-0.0932395541340691	-0.596236400967285	-0.0254227151277303	-0.0728074924483525	-0.390600178008707	-0	-0.310853814916462	-0.186890648234465	-0.0985165431956227	-0	NaN	-0.380048715007601	-0.318373311456855	-0.292428167324701	-0.343885891028551	-0.685542848089278	-0.787059619596788	-1.05909609587832	-0.532389510314899	-0.410390333095406	-0.0257677174568482	-0.149929573123542	-0.072951105208237	-1.60411762843068	-1.47212102998569	-1.11722875071123	-1.92224714610516	-1.51407848813942	-0.50834032618258	-0.750148116996447	-2.29450138018774	-1.88118901079891	-2.04520840543478	-3.49462854785698	-2.31744102155283	NaN	-4.33619714529191	-1.89054133576974	-10.2876846979083	-1.91619058679707	-3.69802140239194	-2.39367913500877	-5.8682247717938	-7.32955986354938
-0.373994295306932	-0.0316790698223605	-0.0547385707149783	-0.648394412354311	-0.105935089281272	-1.8653935777284	-0	-1.17802197935915	-0.264114472404338	-0	-0.70867318922688	-0.0307970232558148	-0.455127650503343	-0	-0.0142178144997752	-0.12338192796931	NaN	-0	-0.813991711106765	-0.619590784147134	-0.650970006994249	-1.31572364614319	-1.04223127024645	-2.10427027458534	-1.38497023103399	-0.696799429703661	-0.413781218996868	-0.159877224557205	-0.124613451328413	-2.17260486602328	-1.95464867841409	-1.72370585756209	-2.44953922077845	-1.98945577108155	-1.04719746903972	-1.15832922732363	-2.57342680772514	-2.66093560993281	-2.84342521608101	-4.70256204788798	-2.6649119610657	NaN	-5.12502641654574	-2.60524396530375	-11.0195177936814	-2.5066756186442	-4.41324092316353	-3.42278764683592	-6.90129309706314	-8.27822521008403
-0.38133328860524	-0	-0.656483499818169	-1.41558337789743	-0.480716940271301	-3.06681813843826	-0.00243270299186179	-1.7119743906762	-0.502609941692239	-0.184390238727664	-1.44299137104506	-0.35106238960076	-0.755482760294473	-0.519095818326799	-0.568792441942554	-0.832505510795261	NaN	-0.712573987258321	-1.46736202812549	-1.39117279790132	-1.14990880158574	-1.93932302605682	-1.74960873593309	-3.02811598224195	-2.49376659098713	-0.899898174014712	-0.820294907824627	-0.635723073834335	-0.543161677976154	-2.95248912627551	-2.77286322789711	-2.47658121610864	-2.7524751148312	-2.59841576002955	-1.75463229191539	-1.70495093666369	-2.96081428157191	-3.32394881279466	-3.18660133581914	-5.73559348428847	-3.10364552688098	NaN	-5.87162968444277	-3.67078359915054	-11.5716265816773	-3.03939936899847	-5.08594943940584	-4.31363870654405	-7.64731782072416	-8.90558490199674
-0.879305612264664	-0.410270563991043	-1.08577153169048	-2.2582764134349	-0.768536118517864	-4.47175108086232	-0.412024327228422	-2.8103099544498	-0.868662005764634	-0.619151480074581	-2.370756027749	-0.550938944705966	-0.990677910657008	-1.02219986520701	-0.818633431964766	-0.58588377931897	NaN	-0.950704540510304	-2.60427035128283	-2.11331245851778	-1.96426935464189	-2.71215395414527	-2.8191805613326	-4.18718632030084	-3.75048560427139	-1.08717370044955	-1.3448085829665	-0.890251654531405	-1.37063322688379	-3.70455536405134	-3.57143889450053	-3.2244002331778	-3.52009188048637	-3.54564842430791	-2.23343948152595	-2.51082965401267	-3.29074509760707	-3.95192480470242	-3.6344281293093	-6.18825933949777	-3.83577184688183	NaN	-6.64256604833937	-4.46294861171517	-11.9587244232439	-2.95971990126498	-5.34425079564399	-4.39163707182953	-8.15408962562731	-9.07826416525978
-1.50795405932138	-0.480068332990674	-1.90390347490348	-3.23262144369389	-0.877265771980433	-5.82767680749752	-0.768563189488796	-3.67801057619059	-1.44372689602323	-0.896629833585475	-3.22309405905473	-1.26686362459212	-1.41899046960644	-1.32101472749706	-1.2592872387894	-0.85330375202044	NaN	-1.82763107724194	-3.52861981329211	-2.79194438502674	-2.93787263285964	-3.8791916596112	-3.55408090389204	-5.94574843257308	-4.86599201127484	-1.95630516886624	-2.04904302266969	-1.05614797595314	-2.14490557585411	-3.88947484901394	-4.18514688843796	-3.57998199793199	-3.71612276699653	-3.54586937665106	-2.29160764684475	-2.65011685176243	-4.37141399392814	-4.81617176583307	-5.04706561984153	-6.63257607313342	-4.61449317134478	NaN	-7.09714229130428	-4.84350772013618	-12.8564052462985	-3.56848930296639	-5.53624983019637	-4.91220185588269	-8.68303535705348	-10.0289935978606
-1.90901740698987	-0.944421326337297	-2.87904495253332	-4.66859910592357	-1.59876176319439	-7.76901055197065	-1.59270446729775	-4.8773116769891	-2.06739480929488	-1.52796976389907	-4.49019958766504	-1.93413541819817	-2.26886922622888	-1.96716000341657	-2.28876909919022	-1.50047702366309	NaN	-2.72177734730217	-4.87786654767202	-3.68944830284051	-4.23251837950781	-5.19284518950747	-4.72722065274433	-7.69860280508237	-6.2870538128484	-2.93215911949663	-3.40559653130682	-1.9627230512758	-3.02229933233003	-4.30465465053278	-4.7285807976194	-3.81316452380433	-3.8322470349151	-3.83990096073364	-2.65051045251126	-2.84346547561564	-4.9087407694544	-5.22270159513087	-5.57905064438636	-7.7488942989573	-4.93234899046648	NaN	-8.27001073308707	-5.43181195630709	-13.8788776450851	-4.44977345392993	-6.42232934113941	-5.734669915636	-9.60142780204809	-10.7984493673874
-2.69775595554483	-1.49154874587975	-3.78506709105127	-5.97327523091119	-2.67570560074213	-9.47701799632095	-2.16219077825733	-5.98110538054358	-2.71616982378762	-2.71492758705624	-5.33673572125582	-2.73385469677094	-3.26454862839943	-2.88622108995168	-3.33757723775389	-2.10009322194353	NaN	-3.36961758398856	-6.52749644441072	-4.7551603979771	-5.58495066816436	-6.18467992650404	-5.6068471757662	-9.55773542870955	-7.68109161720021	-4.03191075884384	-4.49878603741003	-3.0044134807274	-3.94109648354584	-5.0774323797957	-5.01744889675471	-4.32772414776884	-4.68786095538533	-4.46972898484152	-3.13001455743187	-3.16043005461202	-5.13873864304132	-5.72763874905021	-6.26621042749998	-8.4487317927989	-5.15959077830635	NaN	-8.78727848357253	-6.01113544195293	-14.8023206618035	-4.97933623897098	-7.33057767437777	-6.96104412079674	-10.4041679000473	-11.8956138388466
-3.53484310608634	-2.05523739641304	-4.64604833451187	-7.10084457089922	-3.18971115013169	-11.7404099439827	-3.21743507590161	-7.47027798158331	-3.95266106880482	-3.47529791305568	-6.71091991612595	-3.91215876849302	-4.3495343572733	-3.82845874881378	-3.95399344497484	-2.46426343769606	NaN	-4.35936796220339	-7.9664844210294	-5.68803801266676	-7.05183980807924	-7.74878108308826	-6.66502137192774	-11.3165512340405	-9.31751417451607	-5.62171663952486	-5.70802512645982	-4.30166656195121	-4.96426738353741	-5.50527718788583	-5.37740740659365	-4.57735165958124	-5.04270162088292	-5.12519307446515	-3.59107640366442	-3.46155394293151	-5.69489148098094	-6.35736603262434	-7.50724910470561	-9.6227002967359	-5.56464132302616	NaN	-10.1652783673682	-6.64606029531514	-16.0888692075938	-5.64399119768192	-8.25666691258901	-8.21918308402492	-11.667406738757	-12.5877929990462
-4.13879054871859	-2.89312626262318	-5.87094023668462	-9.06944688750154	-3.90901248404816	-14.3393853440956	-4.11809389762429	-9.44935860337691	-4.72546276074293	-3.82333362213173	-8.05810032988283	-4.4583150698777	-4.99042138543751	-4.59294400086368	-4.89281751429159	-2.79864042160878	NaN	-5.64194114742859	-9.80811988932783	-7.22758949555502	-8.24948581780722	-9.81356421936307	-8.1893999600669	-13.8869319730606	-11.411946183879	-6.33838794574673	-6.78000201679919	-5.39501722465886	-6.20347117364767	-6.2258657506567	-5.81699976144659	-5.04994502077459	-5.84827429442588	-6.06315489255409	-4.30860865009168	-3.91361020333744	-6.2003742363071	-7.23415540840671	-8.44780610465568	-10.2228640075135	-6.16185562901765	NaN	-11.6183965764506	-7.51192405325002	-17.096503613313	-7.16678516511032	-10.2039369379087	-9.99589751478024	-13.685387937468	-14.1398301636444
-5.37889780072971	-3.58500433681924	-7.22395424279295	-10.3636488363114	-4.66973125653968	-16.3574642769157	-5.62277871044154	-11.1406530291109	-6.41417760402839	-4.70961304974105	-9.19200123586056	-5.28645991541658	-5.83445696126716	-5.51234045307443	-5.67298048630812	-3.88103991547361	NaN	-6.84760077726587	-11.759689145987	-8.25401433300593	-9.40673075682515	-11.5392385636581	-9.72944072274067	-16.6711064824358	-13.0019835605317	-7.44600918675663	-8.47516756717776	-6.62965276165334	-7.82080685252181	-6.6648893058424	-6.26426848147755	-5.87972761031481	-6.75835726346691	-6.42666367633045	-4.89835073299431	-4.25083001548536	-6.86652924857662	-7.97703001190306	-9.28886606754814	-12.5376370055967	-7.14639496603251	NaN	-12.9575811204773	-7.50602279503088	-18.1159219251391	-7.57758766956504	-11.9144447535329	-11.6620764170821	-15.8583865348905	-15.2661229216714
-7.12085631803516	-4.64864189667158	-8.37478059992057	-12.0371045112971	-6.17885466285593	-18.7762710983298	-7.16020071399709	-12.7574587553568	-8.34880218781845	-6.05521401364978	-10.2000246991627	-6.16237463474365	-7.06309811453883	-6.94042852047038	-6.57814707143658	-5.11172023574587	NaN	-8.39269953382961	-13.6051964668177	-9.79969992770104	-11.0697326652221	-12.9398327370523	-10.925291571754	NaN	-15.0701166573664	-9.61614674659533	-9.93564683049192	-8.1782943568307	-9.60413896062992	-7.53053115265202	-7.17252622747142	-6.69299894455108	-7.21123156049179	-6.98794546743624	-5.73817519708165	-5.1131474338019	-7.82862023956217	-9.09826577124776	NaN	-14.8998709389377	-7.90077348022509	NaN	-14.2943593093698	-8.34765976856262	NaN	-8.78755573623025	-13.9163213139964	-13.7125996514378	NaN	-17.3235424634824
-8.863154490659	-5.82363451371693	-9.9386564700547	-13.9800676525772	-7.52623494568483	-20.7853689334735	-8.39132233291296	-14.1118488674757	-10.6703066054558	-7.48597558701013	-12.0164701060505	-7.80051114172272	-8.86513370137467	-8.85601600029145	-8.37481535875924	-6.4921647546559	NaN	-9.58413462944311	-15.5881031918325	-11.3195161612224	-12.5335808033136	-14.6013036066013	-12.7061735221389	NaN	-17.50885338616	-10.9402386580469	-11.6133600961769	-9.7361779096869	-11.4437824253584	-8.01926518695069	-7.95877924451696	-7.65924558180129	-8.32805047633397	-7.73667768281124	-6.55796144419501	-5.61359317211949	-9.07769946161613	-10.0652067987029	NaN	-16.4139784922246	-8.76108933339169	NaN	-15.5424143433147	-9.52037618574099	-20.8453334907331	-9.91767921340651	-15.4586649218228	-15.3076771203203	-19.8197851953039	-18.6882883679788
-10.2123512721384	-6.80411885730809	-12.0806362196004	-16.4466491180988	-8.95593147976414	NaN	-9.85837122416145	-16.0414604172335	-12.9120337450274	-8.49607590919605	-14.1036653218262	-9.12501156476086	-10.2984346424549	-10.4546994673416	-9.93232670264833	-7.65246420927966	NaN	-11.4364056634588	-17.223113054496	-13.0217991296629	-14.4439976215993	-16.7343009657308	-14.8644673186784	NaN	NaN	-12.9852504390587	-13.2259965204321	-11.8380344753389	-12.7615641689125	-9.17231473275627	-8.86712531392812	-8.56432525167543	-9.21096261978213	-9.17758276720741	-7.79006202077758	-6.67449837448379	-10.9832939100327	-11.6457660179502	NaN	-18.8543915887824	-10.0605477860859	NaN	-16.8293409311563	-10.8563390427687	-22.952339124129	-11.4397089097784	-17.1816181742466	-16.9697600248268	NaN	-20.6733767170261
-11.3858405195489	-8.16272765888588	-13.8464264537434	-19.5711702809301	-10.5910942684348	NaN	-11.3914693012194	-17.6935138531913	-14.814089001213	-10.1445065113263	-15.6674443772298	-10.5436995806329	-12.0941418468916	-12.3128159604832	-11.3992035837966	-9.35811427186381	NaN	-13.2986271745456	-19.8405329271269	-15.0390716969126	-16.2269167021614	-18.3619645915671	-16.9352730041147	NaN	NaN	-14.8364746036442	-15.2727622309288	-13.657056177902	-14.5579675922089	-10.2566419963246	-10.1662168297872	-9.71681806765549	-10.7477605753457	-10.2719098373946	-9.46886076444638	-8.00449263157895	-12.0015237023459	-12.8928781478824	NaN	-20.896876708363	-11.2291257628739	NaN	-18.9486647577513	-12.4262742423791	-24.2564100267699	-13.155200868217	-19.6277115525629	-19.4691820206989	-24.638455686086	-22.4448766386555
-13.4694209580046	-9.43494228755822	-16.0838588832234	-20.9334717643053	-12.1391653838431	NaN	-12.3956267585707	-18.9749432472769	-16.680291406846	-12.0865241876525	-17.0234162059737	-11.6918900472924	-13.4867519389064	-14.4133066037452	-12.4791719702552	-10.4207419906098	NaN	-14.6652953248524	-21.5748989602721	-16.8485891065202	-17.4730167427779	-19.2553604316315	-18.2118648425629	NaN	NaN	-16.8541294334551	-16.1072962516931	-15.2783767796638	-16.4014302178226	-12.2375367811573	-12.1600792161862	-11.8181029995214	-12.8067590848541	-11.9426831586001	-11.4781364232554	-9.38736429891847	-14.3720807301965	-14.5889425162251	NaN	-23.8946530202714	-13.4067865307802	NaN	-21.7387138550253	-14.694825156543	-27.4033191430784	-14.9502968051995	-21.6145171160441	-21.4656355184183	-27.2026769657181	-25.0671264759068
-15.3074894563422	-10.9365421311065	-18.4316215484272	-22.8284541472511	-13.6446321412085	NaN	-13.6298199850772	-20.6289277729616	-18.4762719901508	-13.7220018662322	-18.7424737239862	-13.1688454224881	-14.7131886446738	-16.1461880721221	-14.0740789849182	-11.679224197949	NaN	-16.393001165536	-23.0090564213039	-18.6541539590348	-19.1601801573851	-20.7887162541058	-19.7461963336587	NaN	NaN	-18.6459814557897	-17.3692373793598	-17.2584569544907	-17.8718068525218	-14.2031839080766	-14.5591889368634	-14.1875423903862	NaN	-13.4330908544988	-13.3187312080592	-11.3897583416814	-16.8936689542252	-16.8941363023134	NaN	-25.9614822293535	-15.6626123679268	NaN	-23.7573705624269	-17.3057527591038	-30.2795317680159	-17.2819410352276	-23.6468597858844	-23.5976346287657	-29.5670252109448	-27.5485437164712
NaN	-11.6713781312206	-19.7177954299918	-24.1607417416018	-14.4143983356712	NaN	-16.4334641724688	-21.4935837869598	-20.1302757166433	-14.4137552323585	-20.3122721592224	-14.2347569322527	-16.161468410142	-17.3264143804672	-15.5232599183492	-12.6616834461152	NaN	-17.2823953617663	NaN	-19.9626536594097	-20.7059676276281	-22.2788772817671	-20.9255603987736	NaN	NaN	-20.7448682970277	-19.1879540301431	-18.8496717138924	-18.6116984657846	-16.1710686017952	-16.8325777828917	-16.8725706943878	NaN	-15.2167700377092	-15.330095252291	-13.0364601420101	-19.7880739653817	-19.1588591054102	NaN	-28.232454365452	-17.8381417289261	NaN	-26.3395736664119	-20.0941104919582	-33.430261474995	-19.3655582338559	-25.9937211912201	-25.4915402646109	-31.5970289355037	-28.6855346805131
NaN	-12.4121618238831	-21.3091513373113	-25.2785667892087	-15.2774927544098	NaN	-16.424110844698	-22.2082627175518	-21.0332339682588	-14.762559277817	-21.057688497363	-15.0073091974393	-17.3447749553909	-18.5537378042318	-16.2325764438659	-13.5906499381005	NaN	-18.210727767628	NaN	-20.8689150175955	-21.6932602867569	-23.0756253425329	-21.6907894620493	NaN	NaN	-22.2950879740727	-20.110959418449	-20.2024822248057	-19.5680773971781	-18.635231474858	-18.9908754406139	-18.8495709958976	NaN	-16.6416944845245	-17.6952676507284	-15.3057687673857	-22.5567385270326	-21.3643823392096	NaN	-30.1234049444121	-20.0821115467756	NaN	-29.1427548837655	NaN	-35.3029052467723	-20.8146033302348	-27.6551036682616	-27.5104164231444	-33.520188172778	-30.827509822472
NaN	-13.4477157982484	-22.7831661788637	-27.221452910839	-16.7687568800516	NaN	-16.4587787006184	-23.4992945457443	NaN	-15.3053957651444	-21.9154175919905	-15.7805881793376	-18.8553280689513	-19.8009063463763	-16.9259978185973	-14.6539418445987	NaN	-19.5776260119842	NaN	-22.0738263039127	-22.4250932050679	-24.6992221886439	-23.4208379635066	NaN	NaN	-23.560821883248	-21.2251310125559	-22.0255008405725	-19.124405781162	-21.3265625569968	-21.4092320117474	-21.1014697667107	NaN	-20.3448427984737	-20.3482196934866	-17.0370552222525	-24.7257577516533	-23.5096520679556	NaN	-33.2843535225424	-22.5476852505527	NaN	-31.6532573880877	NaN	-39.2722288173655	-23.9227164715107	-29.9187354335625	-29.1549812903466	NaN	-32.698536212529
NaN	-14.1423753333484	-23.9048575076764	-28.1563492628335	-17.2670654332898	NaN	-17.495776057451	-24.1934174806758	-21.4258510441375	-15.9362436465351	-22.6983963263864	-16.2255842447724	-19.6240582721371	-20.7198677258017	-17.3612346946205	-15.3603730673365	NaN	-20.150598246972	NaN	-22.6905536105875	-23.0034255342796	-25.7896190049305	-23.7201512208768	NaN	NaN	-24.6108735868827	-21.8677806031541	-23.2927760138407	-18.6364159890133	-23.7353635190864	-23.6221957495438	-23.3673583131366	NaN	-22.6963380480949	-22.3226637753075	-19.1006893930669	-27.1025520961127	-26.0694079738807	NaN	-35.8511966471009	-24.7257205952083	NaN	-34.3236052560921	NaN	-42.454109764941	-25.3974049847028	-31.6907521790009	-30.451573249483	NaN	-34.6426946566345
NaN	-15.3050715901426	-24.8906613447997	-29.5231116110486	-18.0466401472812	NaN	-17.4274071081379	-25.236744685303	-21.4186000914973	-16.3127423141194	-23.3858548326848	-16.1885744630758	-20.149160609544	-21.8330985152581	-17.7529463756582	-16.388577261482	NaN	-21.0559924900742	NaN	-23.9870259886236	-23.4887043933034	-26.7284157626205	-24.336857668177	NaN	NaN	-25.5899318736578	-23.0937149907511	-24.3518154094623	-18.7770197145214	-26.5698973846848	-26.4266841769035	-25.7613417094986	NaN	-25.4706551266285	-25.0222388526744	-21.342124874925	-29.7264818056602	-28.3323364212632	NaN	-37.8410881043011	-26.7773739712597	NaN	-36.5992269648951	NaN	-44.8289592197975	-27.3164136256394	-33.3982465254044	-32.0828973678841	NaN	-36.8220565689691
NaN	-16.0223708132964	NaN	NaN	-19.0632705524257	NaN	-17.9877561863372	-26.1467507887898	-21.7407338255319	-16.6711047702943	-24.4643256712626	-16.7476380104023	-21.1145234690302	-22.8163006901313	-18.3285990316076	-17.2246164981116	NaN	-22.2771785595983	NaN	-25.2736827037502	-24.8440959883461	-27.6678615296596	-25.4609956916042	NaN	NaN	-27.450127432479	-25.1228121036331	-26.0494493608456	-18.9987491537029	-28.5801558352682	-28.1181423388331	-27.379764666356	NaN	-27.8618076820124	-27.0272437467057	-23.1371278545336	-32.0425623498938	-30.9569090719877	NaN	-39.941634148876	-28.8955954026862	NaN	-39.2003261632343	NaN	-48.0718719280503	-29.6547032122487	-34.7181227642248	-33.2879350788337	NaN	-38.8581688318503
NaN	-16.8380260162442	-27.9333178286307	NaN	-19.5828098218584	NaN	-18.0788579171856	-27.1391478026301	-21.6490243828171	-16.5871774160031	-24.9349123346968	-17.0950875105767	-21.9039478109155	-23.4354617547818	-18.9198698921418	-17.863207146068	NaN	-23.0113906740684	NaN	-25.3934204031263	-25.4021148966271	-27.5308897903438	-26.2652819200544	NaN	NaN	-28.1983830555461	-25.8500428639332	-26.4075079817538	-19.523384348385	-31.5232357138838	-30.5292844513279	-29.1042111280198	NaN	-29.0830496112127	-28.5841017652325	-25.2653270444343	-34.197664676632	-32.7635812497075	NaN	-41.770423373659	-30.5654188856305	NaN	-40.8933211648476	NaN	NaN	-31.6334420484292	-36.1796004152956	-35.0588506669619	NaN	-40.9787987360505
NaN	-17.6695235879144	NaN	NaN	-20.1366962371242	NaN	-18.1354712436584	-27.2148905930642	-22.2840849859655	-16.4448554426506	-25.3511555360498	-17.5056419534557	-22.9752737515419	-24.405157144287	-18.9031544347721	-18.4090600406175	NaN	-24.0454147370135	NaN	-25.8519385026738	-25.2605592580825	NaN	-26.0130362344355	NaN	NaN	-28.9537266295348	-26.2567101893114	-27.2475729509063	-19.4586836439039	-33.6048319166249	-32.4398730373885	-31.5448746544275	NaN	NaN	-31.2016052955367	-26.8707707235429	-36.6216274781278	-34.7478660374759	NaN	-43.2615959094439	-32.4653826370097	NaN	-42.610625434549	NaN	NaN	-33.3492019408168	-37.3658417114759	-36.3914148301789	NaN	-42.4766448737322
NaN	-17.9593526397053	NaN	NaN	-20.6835599380619	NaN	-17.5850879703269	-27.4217529760223	-22.2412345150006	-16.8959494672241	-25.7154117037048	-17.7834867385978	-23.4414413550319	-24.695669904483	-19.2376052811092	-19.042068667144	NaN	-24.1598972181778	NaN	-26.1893920630453	-25.45613862446	NaN	-26.1390508852743	NaN	NaN	-29.5583467581557	-26.4919448914946	-27.9143818003023	-18.7358350965687	-35.9402444007044	-34.4763490600935	-32.430955333609	NaN	-32.6045286089692	-32.8503210211633	-28.6308901805636	-38.3041434111584	-36.3334790508559	NaN	NaN	-34.0863245166985	NaN	-37.6207182727453	NaN	NaN	-34.44401664076	-38.6071549503128	-37.6776207717896	NaN	-43.6781151496503
NaN	-18.6221424375544	NaN	NaN	-21.2125530187668	NaN	-17.8835742830478	-27.3920308877183	-21.9789322117672	-17.0240264387515	-26.7180832898501	-18.2130695628453	-23.7410631604882	-25.511603223482	-19.1316923058215	-19.4185563450876	NaN	-24.8519359459436	NaN	-26.6710658065034	-26.0063820158715	NaN	-26.344854731707	NaN	NaN	-29.9441804110475	-27.3626703022636	-27.9624148465366	-18.4579437376083	-37.1717945752724	-35.6325923789045	-33.1244836102626	NaN	-33.385642350127	-33.7524448659577	-29.9940584624827	NaN	-37.6106073823617	NaN	-45.3402780213686	-35.7511788856305	NaN	NaN	NaN	NaN	-35.5384155228584	-39.8167324300351	-38.6200724990861	NaN	-44.9917313849701
NaN	-19.3606886232141	NaN	NaN	-21.8329174794719	NaN	-18.762012107768	NaN	-22.046401343992	-17.1758221914323	-26.8593149158251	-19.0562392026578	-23.8910208277833	-26.6474966871711	-19.6869849365059	-20.0419298095432	NaN	-25.7904995260074	NaN	-27.0877754160908	-26.3597519884099	NaN	NaN	NaN	NaN	-30.8032044620472	-28.5309082792521	-28.3388140031347	-18.8208520467226	-38.1973758812616	-36.3704091679246	-33.9015098562945	NaN	-34.681872501444	-35.5131317526578	-31.281459711225	-40.7492621217027	-38.8036227553983	NaN	-45.5737014608803	-37.0631875405169	NaN	-33.7897096487741	NaN	NaN	-36.3090431427076	-40.9169509652126	-38.8011198129749	NaN	-45.957763380431
NaN	-20.2741953634595	NaN	NaN	-22.3332477314071	NaN	-19.4211453592656	-28.3969543359866	NaN	-17.6515893037842	-27.0861852071314	-19.1552930232558	-24.0965868398899	-27.1212622131709	-19.9875754169325	-20.794099977738	NaN	-26.3026242285068	NaN	-27.3024809327606	-26.8622229303422	NaN	NaN	NaN	NaN	-30.9213999158897	-28.876852518264	-28.6843927428416	-18.737159512688	-38.7240459620663	-37.2411603606571	-35.4767815277163	NaN	-34.7430968364533	-35.9404831833254	-32.1338859649123	-45.2884016860096	-39.9709378219877	NaN	-45.9806959155749	-38.4943437207953	NaN	-34.9683215503144	NaN	NaN	-37.197003904963	-41.6095596910875	-39.4660853589599	NaN	-47.5922193645725
NaN	-20.7173021565567	NaN	NaN	-22.9621867803838	NaN	-19.6054488719959	-29.6056168517316	-22.6322978801951	-18.2403237137117	-27.2889754299047	-19.8451472288633	-24.7393685372237	-27.3784974695437	NaN	-21.4256605643329	NaN	-26.4403392716273	NaN	-27.4461488357075	-27.7983833233875	NaN	NaN	NaN	NaN	-30.9918010970374	-28.9013722571619	-29.0408086233956	-19.1013830544957	-38.9842290390142	-38.6664168479969	-36.213563325822	NaN	-35.4762640696331	-37.5528482218858	-32.810707354706	-45.7740900127162	-41.2772243119033	NaN	-46.3980213976533	-39.3594411807125	NaN	-35.5533456521323	NaN	NaN	-37.8935748428524	-42.6594239022689	-39.9347798088907	NaN	-48.2455575536683
NaN	-21.7045434209187	NaN	NaN	-23.8255373344841	NaN	-20.4567017002165	-30.225157724174	-23.2392413589435	-19.0452026235541	-27.5223273542108	-20.0904151091454	-24.9679419592932	-28.4355613691248	-21.3326847101289	-21.6633268832241	NaN	-26.7190383156959	NaN	-27.9863837788265	-28.6478823192013	NaN	NaN	NaN	NaN	-31.0442720621982	-29.518747119057	-28.9900228942547	-19.399863769103	-39.1155084693529	-39.5880386101547	-37.2305640499932	NaN	-35.5987565694413	-37.9785061059615	-33.8392245376673	-43.3545136002343	-42.1002184604238	NaN	-45.7624605224059	-40.0284566024252	NaN	-35.838405642389	NaN	NaN	-37.773606012329	-43.0808908561009	-40.4031198718034	NaN	NaN
NaN	-22.3885964095364	NaN	NaN	-24.5688880102797	NaN	-21.0743840532029	NaN	-23.4086298545233	-20.312057319619	-28.2708621975366	-20.842267811818	-26.0878057756133	-29.0151856508145	-22.3636368861368	-22.6392202684263	NaN	-27.2999887630279	NaN	-28.3137183206783	-29.3805692846284	NaN	NaN	NaN	NaN	-32.3968953301809	-30.2266585811898	-29.8249732575565	-19.7943630562236	-39.8585188686001	-40.7411506910147	-38.062862756074	NaN	-36.5345525003221	-39.1695315452599	-34.7377530924084	-46.8606518973378	-42.8063736236993	NaN	-46.2343187938457	-40.3468603557683	NaN	-35.7134207199088	NaN	NaN	-38.5535691086569	-43.8691675952022	-40.6568438851314	NaN	NaN
NaN	-23.0176366586259	NaN	NaN	-24.7155668420487	NaN	-21.9428282708346	-31.1512171382172	NaN	-20.7129776651979	-28.4911678722901	-21.2396321937627	-26.8584986915577	-29.2664715974256	-22.5935346956352	-23.3780699580629	NaN	-28.0745495567777	NaN	-28.6440151231309	-29.7332124951392	NaN	NaN	NaN	NaN	-33.1147518396189	-30.9773432115928	-30.6681318109311	-20.3583384900417	-40.3089928404149	-41.496791001445	-39.2287584883663	NaN	-37.1653433553279	-40.4532985067804	-35.4815903862733	-47.125383583281	-43.0099298589918	NaN	NaN	-40.7618485791606	NaN	-35.9827690223982	NaN	NaN	-38.8359470035238	-43.9932829399702	-40.9237173865699	NaN	NaN
NaN	-23.4630640333253	NaN	NaN	-25.4694689270309	NaN	-22.4148139059628	-32.2913385370109	NaN	-21.4570815591572	-29.4310979328187	-21.8430943169169	-27.6598001603259	-29.5922750823041	-23.8961444479074	-23.5001304201729	NaN	-28.8333347400937	NaN	-29.3553924718343	-30.4813807927299	NaN	NaN	NaN	NaN	-34.1885058920227	-31.7313881554131	NaN	-20.3235161876238	-40.7430298913238	-41.6471777481815	-39.7612613645382	NaN	-38.0716402592224	-40.3845038018821	-36.1724865938431	-47.2890720227691	-43.228123129312	NaN	-43.4068971879276	-41.1776501370397	NaN	-36.1616432073899	NaN	NaN	-39.1796405867971	-44.9567939569755	-41.2336237636295	NaN	NaN
NaN	-24.138992365853	NaN	NaN	-26.2086111067424	NaN	-23.4311012159064	-32.9776926418373	NaN	-22.2992578650815	-30.7821241101441	-22.5100888961407	-28.0614207788497	-30.6141557501217	-24.5088588615011	-24.2901063173859	NaN	-29.9697457891168	NaN	-30.9503241418457	-31.4345215253257	NaN	NaN	NaN	NaN	-34.0444940862933	-33.1447814039882	NaN	-20.952324051539	-41.4275288491728	-42.1465889376993	-40.9617223790389	NaN	-38.5206978161363	-40.8389944551247	-37.0556588313493	-47.5064669025306	-44.1273269836805	NaN	NaN	-41.5494625566674	NaN	-36.5643432780514	NaN	NaN	-39.3446901735739	-44.6276377212042	-41.6808324063775	NaN	NaN
NaN	-25.273515224246	NaN	NaN	-27.5839295840021	NaN	-23.7749638511585	-33.7846591043365	NaN	-22.9253045914709	-31.9459259301354	-23.3264088127295	-29.0306508652855	-31.9916163326537	-25.0678670545472	-25.0642769714292	NaN	-31.1020583422824	NaN	-31.6286650906356	-32.0200473303491	NaN	NaN	NaN	NaN	-34.3721819248169	-34.24535463586	NaN	-21.0018707617349	-41.5532800127055	-42.2318613058207	-40.7201453045177	NaN	-38.5028015307555	-41.4654205715186	-37.6738883199116	-47.709615159385	-44.97190592747	NaN	NaN	-41.9641485360339	NaN	-36.8988673200373	NaN	NaN	-39.5956246123562	-44.7383032862176	-42.2463743792047	NaN	NaN
NaN	-26.0049400175135	NaN	NaN	-28.7978449468126	NaN	-24.3556102159251	-34.8753280108016	NaN	-23.7036540847522	-33.2081241779367	-23.9848525169267	-29.4259507667641	-33.234339429402	-25.8101222830541	-25.8065216066868	NaN	-31.9583968482026	NaN	-32.6218050185109	-33.1173885692811	NaN	NaN	NaN	NaN	-34.7143978699908	-35.5137825216102	NaN	-21.666525402397	-41.8622986629134	-42.5493904582568	-41.0418862375728	NaN	-38.3057601279917	-41.4729995537651	-38.0418400331537	-46.1057308263804	-46.1562914945221	NaN	NaN	-42.2932581676051	NaN	-37.1296941389538	NaN	NaN	-39.560895905946	-44.941005462407	-42.4138266446981	NaN	NaN
NaN	-26.6384106414832	NaN	NaN	-29.9260129320823	NaN	-24.6130939320873	NaN	NaN	-24.1432241192998	-33.6342608750217	-24.4323787375415	-30.1232429384491	-34.1071981374584	-26.3748154107328	-26.8038767979606	NaN	-33.2962111174759	NaN	-33.4266165630872	-33.4926461723311	NaN	NaN	NaN	NaN	-35.0203253991862	-36.2306868567117	NaN	-22.0802227181543	-42.6931393438388	-42.4747365162519	-40.9240178485213	NaN	-38.69690517557	-42.403961444195	-38.7781392457522	-48.447782584983	-46.9188560653023	NaN	NaN	-42.303586987656	NaN	-37.582984928452	NaN	NaN	-39.5603906701026	-45.225209406495	NaN	NaN	NaN
NaN	-27.5977920909426	NaN	NaN	-30.7128906548787	NaN	-25.1237845751372	-32.0522674200277	NaN	-25.0876466920614	-38.3250046945092	-25.3216962296686	-30.8907587013747	-35.0150962281862	-26.9551518531894	-27.8024324872167	NaN	-34.3104443012823	NaN	-34.2740603010133	NaN	NaN	NaN	NaN	NaN	-36.3379209682205	-36.4486474693194	NaN	-23.4937869196568	-42.7397634677011	-42.4580558048067	-41.8000147251421	NaN	-39.6937920240849	-43.034222525591	-39.7444621852203	-48.7468110802611	-47.2792651578747	NaN	NaN	-42.9485224717892	NaN	-38.3345583631245	NaN	NaN	-40.2251095382732	-45.4393696129066	NaN	NaN	NaN
NaN	-28.5961727154525	NaN	NaN	-31.5737572527213	NaN	-25.8842600696176	-32.1241454618313	NaN	-25.2303572912126	-34.4842980507135	-25.9696810382371	-31.5643470125049	-36.1353016486976	-27.9055009243282	-28.6934016684252	NaN	-34.9202889419193	NaN	-34.6967828564737	NaN	NaN	NaN	NaN	NaN	-36.3772432650899	-36.9152808651792	NaN	-23.7466950436175	-43.0906083249141	-43.3881995633699	-42.0993185953105	NaN	-39.1029200027301	-43.1855538269675	-40.1690979716293	NaN	-47.3646587804659	NaN	NaN	-43.2456707854832	NaN	-38.5934188824241	NaN	NaN	-41.2272019436311	-45.3151543402157	NaN	NaN	NaN
NaN	-29.4964119706657	NaN	NaN	-32.3959658088001	NaN	-26.1697287956794	-32.355848290737	NaN	-25.7419334789057	-34.5107866915701	-26.8363925827272	-32.4047798461067	-36.6080681260304	-28.6272961072137	-29.3356911122007	NaN	-36.0993791282732	NaN	-35.4635953485592	NaN	NaN	NaN	NaN	NaN	-36.4521865926035	-37.5728416437851	NaN	-24.1151781185247	-43.2914429387755	-43.6446486784141	-42.4839563782011	NaN	-40.0535851862777	-44.4146898554166	-40.9084720769984	-47.8623228127981	-48.144641733646	NaN	NaN	-43.9415990536977	NaN	-38.6365529163991	NaN	NaN	-41.9250651757892	-45.672861884224	NaN	NaN	NaN
NaN	-30.5092528495347	NaN	NaN	-33.2734533227187	NaN	-26.9159594811261	-33.3210766904189	NaN	-26.849979229613	-34.9664047949155	-27.6498751055803	-32.6719544636962	-36.9049092702787	-29.4924957604052	-30.0593143064207	NaN	-36.8569641543857	NaN	-36.8632433579492	NaN	NaN	NaN	NaN	NaN	-36.9670372136875	-38.7673456022216	NaN	-24.3667456665929	-43.4784692992448	-44.5140866194019	-43.5288214728474	NaN	-40.839024062754	-44.8159778829721	-41.6591990094729	-46.1533488800649	-48.5623684884055	NaN	NaN	-44.1526800962843	NaN	-38.6004349648417	NaN	NaN	-41.593333161398	-45.5311048358039	NaN	NaN	NaN
NaN	-31.8545948673274	NaN	NaN	-34.4867288511571	NaN	-28.3727697886519	-34.3031939028713	NaN	-27.4676327529197	-36.5483708108823	-28.4093935002033	-33.2066965373633	-37.9506009919884	-30.3781431274359	-31.2221749970742	NaN	-37.8218498739391	NaN	-38.1862503550942	NaN	NaN	NaN	NaN	NaN	-37.7523526004226	-39.4056031724779	NaN	-25.7575069397058	-43.7648269228583	-44.9286660580932	-43.7716024704771	NaN	-40.9213722408916	-45.5170685491791	-42.5610667632264	-46.5942639377228	-48.7164260673204	NaN	NaN	-44.201645051044	NaN	-38.5232914758248	NaN	NaN	-41.6320900594068	NaN	NaN	NaN	NaN
NaN	-33.2388348763534	NaN	NaN	-35.7177691180461	NaN	-28.2433592418853	-35.0908862105636	NaN	-28.3168375646779	-36.9180500434719	-29.3673686514967	-34.3889304847482	-38.9426287215238	-31.0937688751926	-32.7126950458612	NaN	-38.8897472669857	NaN	-39.0477368805208	NaN	NaN	NaN	NaN	NaN	-38.6373221011484	-40.5882300375665	NaN	-26.1738958218739	-44.1824534148058	-44.8438381958068	-43.9227068340479	NaN	-41.1461661177792	-45.9972383937872	-43.3098602572289	-47.0412635293344	-48.8684643889462	NaN	NaN	-44.9150253261821	NaN	-38.5588142247693	NaN	NaN	-41.4418360055515	NaN	NaN	NaN	NaN
NaN	-34.2479874537404	NaN	NaN	-36.3408893292872	NaN	-28.6725147219193	-35.2238231982261	NaN	NaN	-36.6932968906535	-30.0093010173343	-34.8435222827975	-39.5333175364078	-32.1458100901616	-33.3299818083521	NaN	-39.3771025297935	NaN	-39.628805673733	NaN	NaN	NaN	NaN	NaN	-38.7605375998525	-40.9666554996464	NaN	-26.2804995071025	-43.7231222494632	-44.9538131169168	-43.7287113598367	NaN	-41.3789323663709	-46.0790540884189	-43.4727504244482	-47.0581794624473	-49.1502317713171	NaN	NaN	-45.2749603982355	NaN	-38.1659734127175	NaN	NaN	-40.7922324235318	NaN	NaN	NaN	NaN
NaN	-35.2132015235733	NaN	NaN	-36.5392915422886	NaN	-28.9834398033525	-35.1291013824885	NaN	-30.1081328249328	-37.1460230157905	-30.3711219621626	-36.1479260004433	-39.4180586920681	-33.0228154944226	-34.4959244263001	NaN	-40.5217630551688	NaN	-40.4288847135906	NaN	NaN	NaN	NaN	NaN	-39.3250043732504	-41.5822339944308	NaN	-27.6330321083379	-44.4787540646662	-45.2111801043053	-43.849821838571	NaN	-41.3262204779892	-46.7661031393049	-43.2452109929363	-47.2409451896736	-49.1874764652334	NaN	NaN	-45.4963522960351	NaN	-38.3378704894941	NaN	NaN	-41.504124749693	NaN	NaN	NaN	NaN
NaN	-35.6866570555483	NaN	NaN	-37.2999670909186	NaN	-29.3529191976756	NaN	NaN	-31.2128512547293	-38.0584296827334	-31.4321129733805	-36.9814664982507	-40.5433096726222	-33.985789604372	-35.4961927788619	NaN	-40.884807758315	NaN	-41.2894331264707	NaN	NaN	NaN	NaN	NaN	-39.6054321014408	-41.9596173733176	NaN	-27.6733134568705	-44.9125016557566	-45.6244797361396	-44.2944303826782	NaN	-41.4956518793818	-46.8875742269968	-43.595607271493	-47.5297364568789	-49.3923560907309	NaN	NaN	-45.8790167234683	NaN	-38.7239530481759	NaN	NaN	-41.2712192218119	NaN	NaN	NaN	NaN
NaN	-36.6838921487346	NaN	NaN	-38.1859506672583	NaN	-30.1141647219193	NaN	NaN	-31.6516665156131	-37.9636172712677	-32.2189680769269	-37.4148280627279	-40.8091231724923	-34.6460532687651	-36.2994840004563	NaN	-41.4267868147578	NaN	-41.7954232521291	NaN	NaN	NaN	NaN	NaN	-43.4383562565923	-42.5471038180636	NaN	NaN	-45.1897746204364	-45.071515300398	-44.8346163520851	NaN	-42.0976762436576	-46.4942821336686	-43.4031345428417	-47.5145019241597	-49.3313253199874	NaN	NaN	-45.8242528155916	NaN	-38.9228926694179	NaN	NaN	-41.5032307507315	NaN	NaN	NaN	NaN
NaN	-37.7057986090433	NaN	NaN	-38.8912008485491	NaN	-31.0339369441415	NaN	NaN	-32.4829741192998	-38.5649767124363	-33.2446770363064	-38.061430232416	-41.2604737864078	-35.3684409229519	-37.1766609526274	NaN	-41.9877825939289	NaN	-41.9738731090842	NaN	NaN	NaN	NaN	NaN	NaN	-42.4741646791151	NaN	NaN	-45.69264957969	-45.4229493113255	-45.0678207764865	NaN	-42.959093236608	-46.5061929749102	-43.7382612967589	-47.8390534975975	-49.5449300502832	NaN	NaN	-46.1632405739422	NaN	-39.1919759686585	NaN	NaN	-41.5860660805134	NaN	NaN	NaN	NaN
NaN	-38.8748707278258	NaN	NaN	-39.7231408176509	NaN	-31.8182665467368	NaN	NaN	-33.4600452666563	-38.5862731619521	-34.3051792301524	-38.9903844810004	-42.372298603926	-36.1592506806722	-38.3486194350275	NaN	-42.9305093675557	NaN	-42.4692392616871	NaN	NaN	NaN	NaN	NaN	-41.0856534485451	-43.1040520031932	NaN	NaN	-46.6202229855503	-45.4797651279255	-45.730605492371	NaN	-43.6968500620822	-46.9737226199451	-44.2079160559627	-47.9283446968674	-49.970543127923	NaN	NaN	-46.4711334138609	NaN	-39.2043550818651	NaN	NaN	-41.8307922661037	NaN	NaN	NaN	NaN
NaN	-38.8842727523227	NaN	NaN	-40.2576952474626	NaN	-32.0552171248768	NaN	NaN	-33.5122928123089	-38.9563438678697	-34.9522455656287	-39.017302791431	-42.8536844887489	-36.8855709541604	-38.5348550086627	NaN	-43.7406481183397	NaN	-43.0090267379679	NaN	NaN	NaN	NaN	NaN	-40.8870606480343	-42.9019683080848	NaN	NaN	-46.3537875250213	-46.4442645320726	-46.2326336401825	NaN	-44.2729454674362	-51.5417156541925	-44.8094426730727	-48.2810071031296	-50.1098584910983	NaN	NaN	-46.9374011078527	NaN	-39.5432738571705	NaN	NaN	-42.3687289806167	NaN	NaN	NaN	NaN
NaN	-38.9917945453056	NaN	NaN	-40.8245949312617	NaN	-33.1812473951866	NaN	NaN	-34.1363687916541	NaN	-35.752274129046	-39.0932110052192	-43.4224985333144	-37.224113645759	-38.5992178067946	NaN	-44.5148365620907	NaN	-43.7289251360655	NaN	NaN	NaN	NaN	NaN	-40.8714857530929	-43.2937648370274	NaN	NaN	-46.4308825677284	-46.7253692666494	-46.4543140505347	NaN	-44.2987137480686	NaN	-45.4398571165124	-48.0148731173748	-49.8452313991086	NaN	NaN	-47.3011206784128	NaN	-39.6719980350186	NaN	NaN	-42.7876241464826	NaN	NaN	NaN	NaN
NaN	-39.3255383298312	NaN	NaN	-41.114107394623	NaN	-33.6001163816703	NaN	NaN	-35.0408513828813	-40.3435219652854	-36.5715755030402	-39.3450400375684	-43.4663777165388	-37.9650436645968	-39.2585061723311	NaN	-44.8910895146138	NaN	-44.3737771929333	NaN	NaN	NaN	NaN	NaN	-41.0456219267842	-43.9442220812637	NaN	NaN	-46.3576459924033	-46.5031848196169	-46.9321576806167	NaN	-44.6112367265531	-48.5591222365799	-45.6879517670256	-48.2373336253279	-49.8357599347675	NaN	NaN	-47.4724024150423	NaN	-39.0473487979398	NaN	NaN	-42.2339542373702	NaN	NaN	NaN	NaN
NaN	-40.3396399988574	NaN	NaN	-41.3624668547089	NaN	-34.5227085910162	NaN	NaN	-36.5801329914802	-40.5675149487332	-37.65150128625	-39.9419785105892	-43.4524140849152	-38.7432182880462	-39.67886349787	NaN	-45.4468831138302	NaN	-45.1630067601655	NaN	NaN	NaN	NaN	NaN	-41.0952927276159	-44.9045702221162	NaN	NaN	-46.7651150060024	-47.3642215624266	-47.2040479545151	NaN	-45.0700082152303	-48.6348713008585	-46.0960141700405	-48.8169695415603	-50.4003913856887	NaN	NaN	-47.9650985797032	NaN	-39.1695291895618	NaN	NaN	-42.9173609336537	NaN	NaN	NaN	NaN
NaN	-40.8503952993661	NaN	NaN	-42.0076920586841	NaN	-34.7889286334693	NaN	NaN	-36.9475918147981	-40.9650506959684	-38.2743131677522	-40.0264195007523	-43.5973334216179	-39.2287043400913	-39.968111625573	NaN	-46.1909663058505	NaN	-45.5951170702617	NaN	NaN	NaN	NaN	NaN	-41.386631538867	-45.5569754894273	NaN	NaN	-47.2308316845382	-47.1521256332774	-47.0899007384094	NaN	-45.0865284809476	-51.7752231919202	-46.0071465038084	-48.538554092891	-50.6279866685867	NaN	NaN	-48.3980213992069	NaN	-39.1700426444578	NaN	NaN	-43.129495710472	NaN	NaN	NaN	NaN
NaN	-41.4289357065825	NaN	NaN	-42.3613915681484	NaN	-35.2741757388685	NaN	NaN	-37.3450558458554	-41.3393156235368	-39.0273771283872	-40.4126689325973	-44.0526885515084	-39.7556025430203	-40.5082941760346	NaN	-46.4546063100314	NaN	-46.2428609625669	NaN	NaN	NaN	NaN	NaN	-41.7578865246856	-45.5964417094539	NaN	NaN	-47.3353133723419	-47.3521486784141	-47.4386020371107	NaN	-45.5788193648447	NaN	-46.0183048570982	-48.5539635633275	-50.809434099044	NaN	NaN	-48.427986183236	NaN	-39.0666024568296	NaN	NaN	-42.8796291165155	NaN	NaN	NaN	NaN
NaN	-42.2784786302741	NaN	NaN	-43.2235820895522	NaN	-35.7304736871289	NaN	NaN	-37.823096040482	-42.7920320384069	-39.8891938406945	-41.405717645776	-44.4547072720746	-40.2721142935928	-41.4865740471095	NaN	-47.2199678301075	NaN	-47.0551032418187	NaN	NaN	NaN	NaN	NaN	-42.2299065039168	-45.8925949703681	NaN	NaN	-47.3676750824881	-47.4797912734775	-47.0741489844649	NaN	-45.6478106736326	-51.3893550762509	-46.1030526315789	-48.5090130799809	-51.0250485614789	NaN	NaN	-48.14955412741	NaN	-39.0706246097841	NaN	NaN	-42.8111123892298	NaN	NaN	NaN	NaN
NaN	-43.0331805379272	NaN	NaN	-43.9453445103251	NaN	-36.6065650816315	NaN	NaN	-38.762746766054	NaN	-40.9580030874956	-42.323166589099	-44.9515392954843	-41.0782415332089	-42.2372534847121	NaN	-47.6640719227532	NaN	-47.6009017927044	NaN	NaN	NaN	NaN	NaN	-42.9607687434903	-45.9815225038233	NaN	NaN	-47.6353418932254	-47.7079440608324	-47.1820170946069	NaN	-46.3849669907937	-51.6290678048874	-46.2215424670097	-48.797183908079	-51.2800670781861	NaN	NaN	-48.156997349556	NaN	-38.8065820385777	NaN	NaN	-42.5512045781203	NaN	NaN	NaN	NaN
NaN	-44.0811039850769	NaN	NaN	-44.8297528206826	NaN	-37.3071733840119	NaN	NaN	-39.8112958923316	NaN	-42.2788535866361	-42.9944519797052	-45.6789985747995	-42.4636531931126	-42.8091139016146	NaN	-48.0392482991117	NaN	-48.1843763070949	NaN	NaN	NaN	NaN	NaN	-43.6290970467283	-46.7336611269337	NaN	NaN	-47.6146517861723	-48.5145927082648	-47.4730199696649	NaN	-46.7668017921068	NaN	-46.4480097880372	-48.7832444345662	-51.2453292046011	NaN	NaN	-48.0482342792165	NaN	-39.1655642542162	NaN	NaN	-42.8845774289023	NaN	NaN	NaN	NaN
NaN	-44.9391955732596	NaN	NaN	-45.8025558374137	NaN	-38.120800805504	NaN	NaN	-40.8538885152124	NaN	-43.4334263565892	-43.764503972497	-46.3267280819404	-43.2458534215535	-43.3316545684967	NaN	-48.6728116540694	NaN	-48.6634998826583	NaN	NaN	NaN	NaN	NaN	-43.8164641142723	-46.699689779543	NaN	NaN	-48.2397581119599	-48.8634772747939	-48.13593477334	NaN	-47.3924468999346	-51.6234901476843	-46.8617841857391	-48.8209153853346	-51.3519640710328	NaN	NaN	-48.4743489790884	NaN	-39.0335432934953	NaN	NaN	-42.7246538133895	NaN	NaN	NaN	NaN
NaN	-44.9969289640355	NaN	NaN	-46.0171076321209	NaN	-38.5729085950046	NaN	NaN	-41.0233498335855	NaN	-43.6119462014116	-43.969733515987	-46.6932910752093	-43.3530623889516	-43.4798456821482	NaN	-49.337828739367	NaN	-48.8391100355205	NaN	NaN	NaN	NaN	NaN	-44.0835337498593	-46.8617219945633	NaN	NaN	-48.5979040431267	-49.2296069864796	-48.3231711462439	NaN	-47.454827077307	-52.3283061209512	-47.6339541859831	-49.5709106306573	-51.7582340731465	NaN	NaN	-48.914686553739	NaN	-39.1232897013167	NaN	NaN	-42.582283917674	NaN	NaN	NaN	NaN
NaN	-45.5140056428983	NaN	NaN	-47.0171875826053	NaN	-39.2280077274301	NaN	NaN	-41.3326085460318	NaN	-44.1422516708501	-44.6335717503946	-47.1514990230008	-44.2304085621543	-44.0031632829003	NaN	-49.9722362517189	NaN	-49.5768312230756	NaN	NaN	NaN	NaN	NaN	-44.5325769531031	-47.5172911203726	NaN	NaN	NaN	NaN	NaN	NaN	NaN	NaN	NaN	NaN	NaN	NaN	NaN	NaN	NaN	NaN	NaN	NaN	NaN	NaN	NaN	NaN	NaN
NaN	-46.3858848378714	NaN	NaN	-47.6369504419649	NaN	-39.9123311905797	NaN	NaN	-42.0105190078974	NaN	-44.9134113483346	-45.7910618743339	-47.7356773393315	-45.1643998492233	-44.8126778080601	NaN	-50.8947453075047	NaN	-50.7699394567599	NaN	NaN	NaN	NaN	NaN	-45.5231116911737	-48.6013048914663	NaN	NaN	NaN	NaN	NaN	NaN	NaN	NaN	NaN	NaN	NaN	NaN	NaN	NaN	NaN	NaN	NaN	NaN	NaN	NaN	NaN	NaN	NaN
NaN	-47.2615805519882	NaN	NaN	-48.4399471417616	NaN	-40.9790716307811	NaN	NaN	-42.7932684542751	NaN	-45.6524765848997	-46.9547380508842	-48.2998815312825	-45.7004022241576	-45.6917476020771	NaN	-51.6791504559609	NaN	-51.2639269444061	NaN	NaN	NaN	NaN	NaN	-46.0098350039191	-47.9958122199765	NaN	NaN	NaN	NaN	NaN	NaN	NaN	NaN	NaN	NaN	NaN	NaN	NaN	NaN	NaN	NaN	NaN	NaN	NaN	NaN	NaN	NaN	NaN
NaN	-47.9503394957406	NaN	NaN	-48.93498592181	NaN	-41.4419669512187	NaN	NaN	-43.2340493243062	NaN	-45.8471593848119	-47.375160722711	-48.502118284594	-46.5670738711993	-46.3013130777019	NaN	-52.4199966453604	NaN	-52.0918831636975	NaN	NaN	NaN	NaN	NaN	-46.2844880545079	NaN	NaN	NaN	NaN	NaN	NaN	NaN	NaN	NaN	NaN	NaN	NaN	NaN	NaN	NaN	NaN	NaN	NaN	NaN	NaN	NaN	NaN	NaN	NaN
NaN	-48.8204484438993	NaN	NaN	-49.502180198484	NaN	-41.655792917408	NaN	NaN	-43.6950710534307	NaN	-46.629735128519	-47.8415011413465	-49.1927599706183	-47.0688501819968	-46.7274957833324	NaN	-53.1067686137368	NaN	-52.7692186376786	NaN	NaN	NaN	NaN	NaN	-46.5349787257656	NaN	NaN	NaN	NaN	NaN	NaN	NaN	NaN	NaN	NaN	NaN	NaN	NaN	NaN	NaN	NaN	NaN	NaN	NaN	NaN	NaN	NaN	NaN	NaN
NaN	-49.6332197473159	NaN	NaN	-50.7061341216703	NaN	-42.2433117144005	NaN	NaN	-44.286370931878	NaN	-47.521834471501	-48.4748294004565	-50.3036515727556	-47.7548198401487	-47.3397453000623	NaN	-53.7974052287762	NaN	-53.5525446235005	NaN	NaN	NaN	NaN	NaN	-47.3118651211802	NaN	NaN	NaN	NaN	NaN	NaN	NaN	NaN	NaN	NaN	NaN	NaN	NaN	NaN	NaN	NaN	NaN	NaN	NaN	NaN	NaN	NaN	NaN	NaN
NaN	-50.4498830703187	NaN	NaN	-51.2640251740403	NaN	-42.5343147219193	NaN	NaN	-44.7474210907753	NaN	-48.6463325775734	-49.1638625475285	-50.9410965968398	-48.7522385472118	-48.2630466984517	NaN	-54.6112519665552	NaN	-54.0749789344154	NaN	NaN	NaN	NaN	NaN	-48.1400156029189	NaN	NaN	NaN	NaN	NaN	NaN	NaN	NaN	NaN	NaN	NaN	NaN	NaN	NaN	NaN	NaN	NaN	NaN	NaN	NaN	NaN	NaN	NaN	NaN
NaN	-50.9239062065208	NaN	NaN	-52.02848431236	NaN	-43.0572374736806	NaN	NaN	-45.5451979832736	NaN	-49.4872672168042	-50.0620407526567	-51.5808958262671	-49.5380742929276	-48.670816177897	NaN	-54.9500436981402	NaN	-54.8481170445131	NaN	NaN	NaN	NaN	NaN	-48.6034055246579	NaN	NaN	NaN	NaN	NaN	NaN	NaN	NaN	NaN	NaN	NaN	NaN	NaN	NaN	NaN	NaN	NaN	NaN	NaN	NaN	NaN	NaN	NaN	NaN
[truncated: 77 more columns]
