# Supplementary material for: Notch-dependent and -independent transcription are modulated by tissue movements at gastrulation
Source: eLife. 2022 May 18;11:e73656. doi: 10.7554/eLife.73656 (PMC9183233; doi:10.7554/eLife.73656)
Supplement: Source data 1. [file elife-73656-data1.zip › numerical data/2S4A_m5m8peve zldRi_MSE_sorted-Gast_YMov_normF-Y.txt]

NaN	NaN	NaN	NaN	NaN	NaN	NaN	NaN	NaN	NaN	NaN	NaN	NaN	NaN	NaN	NaN	NaN	NaN	NaN	NaN	NaN	NaN	NaN	NaN	NaN	NaN	NaN	NaN	NaN	NaN	NaN	NaN	NaN	NaN	NaN	NaN	NaN	NaN	NaN	NaN	NaN	NaN	NaN	NaN	NaN	NaN	NaN	NaN	NaN	NaN
NaN	NaN	NaN	NaN	NaN	NaN	NaN	NaN	NaN	NaN	NaN	NaN	NaN	NaN	NaN	NaN	NaN	NaN	NaN	NaN	NaN	NaN	NaN	NaN	NaN	NaN	NaN	NaN	NaN	NaN	NaN	NaN	NaN	NaN	NaN	NaN	NaN	NaN	NaN	NaN	NaN	NaN	NaN	NaN	NaN	NaN	NaN	NaN	NaN	NaN
NaN	NaN	NaN	NaN	NaN	NaN	NaN	NaN	NaN	NaN	NaN	NaN	NaN	NaN	NaN	NaN	NaN	NaN	NaN	NaN	NaN	NaN	NaN	NaN	NaN	NaN	NaN	NaN	NaN	NaN	NaN	NaN	NaN	NaN	NaN	NaN	NaN	NaN	NaN	NaN	NaN	NaN	NaN	NaN	NaN	NaN	NaN	NaN	NaN	NaN
NaN	NaN	NaN	NaN	NaN	NaN	NaN	NaN	NaN	NaN	NaN	NaN	NaN	NaN	NaN	NaN	NaN	NaN	NaN	NaN	NaN	NaN	NaN	NaN	NaN	NaN	NaN	NaN	NaN	NaN	NaN	NaN	NaN	NaN	NaN	NaN	NaN	NaN	NaN	NaN	NaN	NaN	NaN	NaN	NaN	NaN	NaN	NaN	NaN	NaN
NaN	NaN	NaN	NaN	NaN	NaN	NaN	NaN	NaN	NaN	NaN	NaN	NaN	NaN	NaN	NaN	NaN	NaN	NaN	NaN	NaN	NaN	NaN	NaN	NaN	NaN	NaN	NaN	NaN	NaN	NaN	NaN	NaN	NaN	NaN	NaN	NaN	NaN	NaN	NaN	NaN	NaN	NaN	NaN	NaN	NaN	NaN	NaN	NaN	NaN
NaN	NaN	NaN	NaN	NaN	NaN	NaN	NaN	NaN	NaN	NaN	NaN	NaN	NaN	NaN	NaN	NaN	NaN	NaN	NaN	NaN	NaN	NaN	NaN	NaN	NaN	NaN	NaN	NaN	NaN	NaN	NaN	NaN	NaN	NaN	NaN	NaN	NaN	NaN	NaN	NaN	NaN	NaN	NaN	NaN	NaN	NaN	NaN	NaN	NaN
NaN	NaN	NaN	NaN	NaN	NaN	NaN	NaN	NaN	NaN	NaN	NaN	NaN	NaN	NaN	NaN	NaN	NaN	NaN	NaN	NaN	NaN	NaN	NaN	NaN	NaN	NaN	NaN	NaN	NaN	NaN	NaN	NaN	NaN	NaN	NaN	NaN	NaN	NaN	NaN	NaN	NaN	NaN	NaN	NaN	NaN	NaN	NaN	NaN	NaN
NaN	NaN	NaN	NaN	NaN	NaN	NaN	NaN	NaN	NaN	NaN	NaN	NaN	NaN	NaN	NaN	NaN	NaN	NaN	NaN	NaN	NaN	NaN	NaN	NaN	NaN	NaN	NaN	NaN	NaN	NaN	NaN	NaN	NaN	NaN	NaN	NaN	NaN	NaN	NaN	NaN	NaN	NaN	NaN	NaN	NaN	NaN	NaN	NaN	NaN
NaN	NaN	NaN	NaN	NaN	NaN	NaN	NaN	NaN	NaN	NaN	NaN	NaN	NaN	NaN	NaN	NaN	NaN	NaN	NaN	NaN	NaN	NaN	NaN	NaN	NaN	NaN	NaN	NaN	NaN	NaN	NaN	NaN	NaN	NaN	NaN	NaN	NaN	NaN	NaN	NaN	NaN	NaN	NaN	NaN	NaN	NaN	NaN	NaN	NaN
NaN	NaN	NaN	NaN	NaN	NaN	NaN	NaN	NaN	NaN	NaN	NaN	NaN	NaN	NaN	NaN	NaN	NaN	NaN	NaN	NaN	NaN	NaN	NaN	NaN	NaN	NaN	NaN	NaN	NaN	NaN	NaN	NaN	NaN	NaN	NaN	NaN	NaN	NaN	NaN	NaN	NaN	NaN	NaN	NaN	NaN	NaN	NaN	NaN	NaN
NaN	NaN	NaN	NaN	NaN	NaN	NaN	NaN	NaN	NaN	NaN	NaN	NaN	NaN	NaN	NaN	NaN	NaN	NaN	NaN	NaN	NaN	NaN	NaN	NaN	NaN	NaN	NaN	NaN	NaN	NaN	NaN	NaN	NaN	NaN	NaN	NaN	NaN	NaN	NaN	NaN	NaN	NaN	NaN	NaN	NaN	NaN	NaN	NaN	NaN
-16.9670830234566	NaN	NaN	NaN	NaN	NaN	NaN	NaN	NaN	NaN	NaN	NaN	NaN	NaN	NaN	NaN	NaN	NaN	NaN	NaN	NaN	NaN	NaN	NaN	NaN	NaN	NaN	NaN	NaN	NaN	NaN	NaN	NaN	NaN	NaN	NaN	NaN	NaN	NaN	NaN	NaN	NaN	NaN	NaN	NaN	NaN	NaN	NaN	NaN	NaN
-17.4191663178184	NaN	NaN	NaN	NaN	NaN	NaN	NaN	NaN	NaN	NaN	NaN	NaN	NaN	NaN	NaN	NaN	NaN	NaN	NaN	NaN	NaN	NaN	NaN	NaN	NaN	NaN	NaN	NaN	NaN	NaN	NaN	NaN	NaN	NaN	NaN	NaN	NaN	NaN	NaN	NaN	NaN	NaN	NaN	NaN	NaN	NaN	NaN	NaN	NaN
NaN	NaN	NaN	NaN	NaN	NaN	NaN	NaN	NaN	NaN	NaN	NaN	NaN	NaN	NaN	NaN	NaN	NaN	NaN	NaN	NaN	NaN	NaN	NaN	NaN	NaN	NaN	NaN	NaN	NaN	NaN	NaN	NaN	NaN	NaN	NaN	NaN	NaN	NaN	NaN	NaN	NaN	NaN	NaN	NaN	NaN	NaN	NaN	NaN	NaN
-19.207505337595	NaN	NaN	NaN	NaN	NaN	NaN	NaN	NaN	NaN	NaN	NaN	NaN	NaN	NaN	NaN	NaN	NaN	NaN	NaN	NaN	NaN	NaN	NaN	NaN	NaN	NaN	NaN	NaN	NaN	NaN	NaN	NaN	NaN	NaN	NaN	NaN	NaN	NaN	NaN	NaN	NaN	NaN	NaN	NaN	NaN	NaN	NaN	NaN	NaN
-19.0872209162011	NaN	NaN	NaN	NaN	NaN	NaN	NaN	NaN	NaN	NaN	NaN	NaN	NaN	NaN	NaN	NaN	NaN	NaN	NaN	NaN	NaN	NaN	NaN	NaN	NaN	NaN	NaN	NaN	NaN	NaN	NaN	NaN	NaN	NaN	NaN	NaN	NaN	NaN	NaN	NaN	NaN	NaN	NaN	NaN	NaN	NaN	NaN	NaN	NaN
-20.0504241567074	NaN	NaN	NaN	NaN	NaN	NaN	NaN	NaN	NaN	NaN	NaN	NaN	NaN	NaN	NaN	NaN	NaN	NaN	NaN	NaN	NaN	NaN	NaN	NaN	NaN	NaN	NaN	NaN	NaN	NaN	NaN	NaN	NaN	NaN	NaN	NaN	NaN	NaN	NaN	NaN	NaN	NaN	NaN	NaN	NaN	NaN	NaN	NaN	NaN
NaN	NaN	NaN	NaN	NaN	NaN	NaN	NaN	NaN	NaN	NaN	NaN	NaN	NaN	NaN	NaN	NaN	NaN	NaN	NaN	NaN	NaN	NaN	NaN	NaN	NaN	NaN	NaN	NaN	NaN	NaN	NaN	NaN	NaN	NaN	NaN	NaN	NaN	NaN	NaN	NaN	NaN	NaN	NaN	NaN	NaN	NaN	NaN	NaN	NaN
-20.4396492425768	NaN	NaN	NaN	NaN	NaN	NaN	NaN	NaN	NaN	NaN	NaN	NaN	NaN	NaN	NaN	NaN	NaN	NaN	NaN	NaN	NaN	NaN	NaN	NaN	NaN	NaN	NaN	NaN	NaN	NaN	NaN	NaN	NaN	NaN	NaN	NaN	NaN	NaN	NaN	NaN	NaN	NaN	NaN	NaN	NaN	NaN	NaN	NaN	NaN
-20.5305152001128	NaN	NaN	NaN	NaN	NaN	NaN	NaN	NaN	NaN	NaN	NaN	NaN	NaN	NaN	NaN	NaN	NaN	NaN	NaN	NaN	NaN	NaN	NaN	NaN	NaN	NaN	NaN	NaN	NaN	NaN	NaN	NaN	NaN	NaN	NaN	NaN	NaN	NaN	NaN	NaN	NaN	NaN	NaN	NaN	NaN	NaN	NaN	NaN	NaN
NaN	NaN	NaN	NaN	NaN	NaN	NaN	NaN	NaN	NaN	NaN	NaN	NaN	NaN	NaN	NaN	NaN	NaN	NaN	NaN	NaN	NaN	NaN	NaN	NaN	NaN	NaN	NaN	NaN	NaN	NaN	NaN	NaN	NaN	NaN	NaN	NaN	NaN	NaN	NaN	NaN	NaN	NaN	NaN	NaN	NaN	NaN	NaN	NaN	NaN
-16.1210242499241	NaN	NaN	NaN	NaN	NaN	NaN	NaN	NaN	NaN	NaN	NaN	NaN	NaN	NaN	NaN	NaN	NaN	NaN	NaN	NaN	NaN	NaN	NaN	NaN	NaN	NaN	NaN	NaN	NaN	NaN	NaN	NaN	NaN	NaN	NaN	NaN	NaN	NaN	NaN	NaN	NaN	NaN	NaN	NaN	NaN	NaN	NaN	NaN	NaN
-16.6408685124156	NaN	NaN	NaN	NaN	NaN	NaN	NaN	NaN	NaN	NaN	NaN	NaN	NaN	NaN	NaN	NaN	NaN	NaN	NaN	NaN	NaN	NaN	NaN	NaN	NaN	NaN	NaN	NaN	NaN	NaN	NaN	NaN	NaN	NaN	NaN	NaN	NaN	NaN	NaN	NaN	NaN	NaN	NaN	NaN	NaN	NaN	NaN	NaN	NaN
-16.245893802652	NaN	NaN	NaN	NaN	NaN	NaN	NaN	NaN	NaN	NaN	NaN	NaN	NaN	NaN	NaN	NaN	NaN	NaN	NaN	NaN	NaN	NaN	NaN	NaN	NaN	NaN	NaN	NaN	NaN	NaN	NaN	NaN	NaN	NaN	NaN	NaN	NaN	NaN	NaN	NaN	NaN	NaN	NaN	NaN	NaN	NaN	NaN	NaN	NaN
-16.1087653575251	NaN	NaN	NaN	NaN	NaN	NaN	NaN	NaN	NaN	NaN	NaN	NaN	NaN	NaN	NaN	NaN	NaN	NaN	NaN	NaN	NaN	NaN	NaN	NaN	NaN	NaN	NaN	NaN	NaN	NaN	NaN	NaN	NaN	NaN	NaN	NaN	NaN	NaN	NaN	NaN	NaN	NaN	NaN	NaN	NaN	NaN	NaN	NaN	NaN
-17.4579282068282	NaN	NaN	NaN	NaN	NaN	NaN	NaN	NaN	NaN	NaN	NaN	NaN	NaN	NaN	NaN	NaN	NaN	NaN	NaN	NaN	NaN	NaN	NaN	NaN	NaN	NaN	NaN	NaN	NaN	NaN	NaN	NaN	NaN	NaN	NaN	NaN	NaN	NaN	NaN	NaN	NaN	NaN	NaN	NaN	NaN	NaN	NaN	NaN	NaN
-17.4497209185389	NaN	NaN	NaN	NaN	NaN	NaN	NaN	NaN	NaN	NaN	NaN	NaN	NaN	NaN	NaN	NaN	NaN	NaN	NaN	NaN	NaN	NaN	NaN	NaN	NaN	NaN	NaN	NaN	NaN	NaN	NaN	NaN	NaN	NaN	NaN	NaN	NaN	NaN	NaN	NaN	NaN	NaN	NaN	NaN	NaN	NaN	NaN	NaN	NaN
-17.6618118283824	NaN	NaN	NaN	NaN	NaN	NaN	NaN	NaN	NaN	NaN	NaN	NaN	NaN	NaN	NaN	NaN	NaN	NaN	NaN	NaN	NaN	NaN	NaN	NaN	NaN	NaN	NaN	NaN	NaN	NaN	NaN	NaN	NaN	NaN	NaN	NaN	NaN	NaN	NaN	NaN	NaN	NaN	NaN	NaN	NaN	NaN	NaN	NaN	NaN
-17.3620591097495	NaN	NaN	NaN	NaN	NaN	NaN	NaN	NaN	NaN	NaN	NaN	NaN	NaN	NaN	NaN	NaN	NaN	NaN	NaN	NaN	NaN	NaN	NaN	NaN	NaN	NaN	NaN	NaN	NaN	NaN	NaN	NaN	NaN	NaN	NaN	NaN	NaN	NaN	NaN	NaN	NaN	NaN	NaN	NaN	NaN	NaN	NaN	NaN	NaN
-17.2440922556507	NaN	NaN	NaN	NaN	NaN	NaN	NaN	NaN	NaN	NaN	NaN	NaN	NaN	NaN	NaN	NaN	NaN	NaN	NaN	NaN	NaN	NaN	NaN	NaN	NaN	NaN	NaN	NaN	NaN	NaN	NaN	NaN	NaN	NaN	NaN	NaN	NaN	NaN	NaN	NaN	NaN	NaN	NaN	NaN	NaN	NaN	NaN	NaN	NaN
-16.8599130153747	NaN	NaN	NaN	NaN	NaN	NaN	NaN	NaN	NaN	NaN	NaN	NaN	NaN	NaN	NaN	NaN	NaN	NaN	NaN	NaN	NaN	NaN	NaN	NaN	NaN	NaN	NaN	NaN	NaN	NaN	NaN	NaN	NaN	NaN	NaN	NaN	NaN	NaN	NaN	NaN	NaN	NaN	NaN	NaN	NaN	NaN	NaN	NaN	NaN
-16.5285715442852	NaN	NaN	NaN	NaN	NaN	NaN	NaN	NaN	NaN	NaN	NaN	NaN	NaN	NaN	NaN	NaN	NaN	NaN	NaN	NaN	NaN	NaN	NaN	NaN	NaN	NaN	NaN	NaN	NaN	NaN	NaN	NaN	NaN	NaN	NaN	NaN	NaN	NaN	NaN	NaN	NaN	NaN	NaN	NaN	NaN	NaN	NaN	NaN	NaN
-16.8840320688207	NaN	NaN	NaN	NaN	NaN	NaN	NaN	NaN	NaN	NaN	NaN	NaN	NaN	NaN	NaN	NaN	NaN	NaN	NaN	NaN	NaN	NaN	NaN	NaN	NaN	NaN	NaN	NaN	NaN	NaN	NaN	NaN	NaN	NaN	NaN	NaN	NaN	NaN	NaN	NaN	NaN	NaN	NaN	NaN	NaN	NaN	NaN	NaN	NaN
-15.9791385383072	NaN	NaN	NaN	NaN	NaN	NaN	NaN	NaN	NaN	NaN	NaN	NaN	NaN	NaN	NaN	NaN	NaN	NaN	NaN	NaN	NaN	NaN	NaN	NaN	NaN	NaN	NaN	NaN	NaN	NaN	NaN	NaN	NaN	NaN	NaN	NaN	NaN	NaN	NaN	NaN	NaN	NaN	NaN	NaN	NaN	NaN	NaN	NaN	NaN
-16.3592849162011	NaN	NaN	NaN	NaN	NaN	NaN	NaN	NaN	NaN	NaN	NaN	NaN	NaN	NaN	NaN	NaN	NaN	NaN	NaN	NaN	NaN	NaN	NaN	NaN	NaN	NaN	NaN	NaN	NaN	NaN	NaN	NaN	NaN	NaN	NaN	NaN	NaN	NaN	NaN	NaN	NaN	NaN	NaN	NaN	NaN	NaN	NaN	NaN	NaN
-16.2849270498946	NaN	NaN	NaN	NaN	NaN	NaN	NaN	NaN	NaN	NaN	NaN	NaN	NaN	NaN	NaN	NaN	NaN	NaN	NaN	NaN	NaN	NaN	NaN	NaN	NaN	NaN	NaN	NaN	NaN	NaN	NaN	NaN	NaN	NaN	NaN	NaN	NaN	NaN	NaN	NaN	NaN	NaN	NaN	NaN	NaN	NaN	NaN	NaN	NaN
-15.7313433103617	NaN	NaN	NaN	NaN	NaN	NaN	NaN	NaN	NaN	NaN	NaN	NaN	NaN	NaN	NaN	NaN	NaN	NaN	NaN	NaN	NaN	NaN	NaN	NaN	NaN	NaN	NaN	NaN	NaN	NaN	NaN	NaN	NaN	NaN	NaN	NaN	NaN	NaN	NaN	NaN	NaN	NaN	NaN	NaN	NaN	NaN	NaN	NaN	NaN
-15.9111774808916	NaN	NaN	NaN	NaN	NaN	NaN	NaN	NaN	NaN	NaN	NaN	NaN	NaN	NaN	NaN	NaN	NaN	NaN	NaN	NaN	NaN	NaN	NaN	NaN	NaN	NaN	NaN	NaN	NaN	NaN	NaN	NaN	NaN	NaN	NaN	NaN	NaN	NaN	NaN	NaN	NaN	NaN	NaN	NaN	NaN	NaN	NaN	NaN	NaN
-15.1790017303604	NaN	NaN	NaN	NaN	NaN	NaN	NaN	NaN	NaN	NaN	NaN	NaN	NaN	NaN	NaN	NaN	NaN	NaN	NaN	NaN	NaN	NaN	NaN	NaN	NaN	NaN	NaN	NaN	NaN	NaN	NaN	NaN	NaN	NaN	NaN	NaN	NaN	NaN	NaN	NaN	NaN	NaN	NaN	NaN	NaN	NaN	NaN	NaN	NaN
-14.4362412571575	NaN	NaN	NaN	NaN	NaN	NaN	NaN	NaN	NaN	NaN	NaN	NaN	NaN	NaN	NaN	NaN	NaN	NaN	NaN	NaN	NaN	NaN	NaN	NaN	NaN	NaN	NaN	NaN	NaN	NaN	NaN	NaN	NaN	NaN	NaN	NaN	NaN	NaN	NaN	NaN	NaN	NaN	NaN	NaN	NaN	NaN	NaN	NaN	NaN
-13.8314139484592	NaN	NaN	NaN	NaN	NaN	NaN	NaN	NaN	NaN	NaN	NaN	NaN	NaN	NaN	NaN	NaN	NaN	NaN	NaN	NaN	NaN	NaN	NaN	NaN	NaN	NaN	NaN	NaN	NaN	NaN	NaN	NaN	NaN	NaN	NaN	NaN	NaN	NaN	NaN	NaN	NaN	NaN	NaN	NaN	NaN	NaN	NaN	NaN	NaN
-13.3031689171842	NaN	NaN	NaN	NaN	NaN	NaN	NaN	NaN	NaN	NaN	NaN	NaN	NaN	NaN	NaN	NaN	NaN	NaN	NaN	NaN	NaN	NaN	NaN	NaN	NaN	NaN	NaN	NaN	NaN	NaN	NaN	NaN	NaN	NaN	NaN	NaN	NaN	NaN	NaN	NaN	NaN	NaN	NaN	NaN	NaN	NaN	NaN	NaN	NaN
-12.8572299479136	NaN	NaN	NaN	NaN	NaN	NaN	NaN	NaN	NaN	NaN	NaN	NaN	NaN	NaN	NaN	NaN	NaN	NaN	NaN	NaN	NaN	NaN	NaN	NaN	NaN	NaN	NaN	NaN	NaN	NaN	NaN	NaN	NaN	NaN	NaN	NaN	NaN	NaN	NaN	NaN	NaN	NaN	NaN	NaN	NaN	NaN	NaN	NaN	NaN
-13.4290573712909	NaN	NaN	NaN	NaN	NaN	NaN	NaN	NaN	NaN	NaN	NaN	NaN	NaN	NaN	NaN	NaN	NaN	NaN	NaN	NaN	NaN	NaN	NaN	NaN	NaN	NaN	NaN	NaN	NaN	NaN	NaN	NaN	NaN	NaN	NaN	NaN	NaN	NaN	NaN	NaN	NaN	NaN	NaN	NaN	NaN	NaN	NaN	NaN	NaN
-14.590452701436	NaN	NaN	NaN	NaN	NaN	NaN	NaN	NaN	NaN	NaN	NaN	NaN	NaN	NaN	NaN	NaN	NaN	NaN	NaN	NaN	NaN	NaN	NaN	NaN	NaN	NaN	NaN	NaN	NaN	NaN	NaN	NaN	NaN	NaN	NaN	NaN	NaN	NaN	NaN	NaN	NaN	NaN	NaN	NaN	NaN	NaN	NaN	NaN	NaN
NaN	NaN	NaN	NaN	NaN	NaN	NaN	NaN	NaN	NaN	NaN	NaN	NaN	NaN	NaN	NaN	NaN	NaN	NaN	NaN	NaN	NaN	NaN	NaN	NaN	NaN	NaN	NaN	NaN	NaN	NaN	NaN	NaN	NaN	NaN	NaN	NaN	NaN	NaN	NaN	NaN	NaN	NaN	NaN	NaN	NaN	NaN	NaN	NaN	NaN
-17.1469807641251	NaN	NaN	NaN	NaN	NaN	NaN	NaN	NaN	NaN	NaN	NaN	NaN	NaN	NaN	NaN	NaN	NaN	NaN	NaN	NaN	NaN	NaN	NaN	NaN	NaN	NaN	NaN	NaN	NaN	NaN	NaN	NaN	NaN	NaN	NaN	NaN	NaN	NaN	NaN	NaN	NaN	NaN	NaN	NaN	NaN	NaN	NaN	NaN	NaN
NaN	NaN	NaN	NaN	NaN	NaN	NaN	NaN	NaN	NaN	NaN	NaN	NaN	NaN	NaN	NaN	NaN	NaN	NaN	NaN	NaN	NaN	NaN	NaN	NaN	NaN	NaN	NaN	NaN	NaN	NaN	NaN	NaN	NaN	NaN	NaN	NaN	NaN	NaN	NaN	NaN	NaN	NaN	NaN	NaN	NaN	NaN	NaN	NaN	NaN
-19.6360530527587	NaN	NaN	NaN	NaN	NaN	NaN	NaN	NaN	NaN	NaN	NaN	NaN	NaN	NaN	NaN	NaN	NaN	NaN	NaN	NaN	NaN	NaN	NaN	NaN	NaN	NaN	NaN	NaN	NaN	NaN	NaN	NaN	NaN	NaN	NaN	NaN	NaN	NaN	NaN	NaN	NaN	NaN	NaN	NaN	NaN	NaN	NaN	NaN	NaN
NaN	NaN	NaN	NaN	NaN	NaN	NaN	NaN	NaN	NaN	NaN	NaN	NaN	NaN	NaN	NaN	NaN	NaN	NaN	NaN	NaN	NaN	NaN	NaN	NaN	NaN	NaN	NaN	NaN	NaN	NaN	NaN	NaN	NaN	NaN	NaN	NaN	NaN	NaN	NaN	NaN	NaN	NaN	NaN	NaN	NaN	NaN	NaN	NaN	NaN
-17.9972849162011	NaN	NaN	NaN	NaN	NaN	NaN	NaN	NaN	NaN	NaN	NaN	NaN	NaN	NaN	NaN	NaN	NaN	NaN	NaN	NaN	NaN	NaN	NaN	NaN	NaN	NaN	NaN	NaN	NaN	NaN	NaN	NaN	NaN	NaN	NaN	NaN	NaN	NaN	NaN	NaN	NaN	NaN	NaN	NaN	NaN	NaN	NaN	NaN	NaN
NaN	-21.5877455657482	-7.91481683515164	NaN	NaN	NaN	NaN	NaN	NaN	NaN	NaN	NaN	NaN	NaN	NaN	NaN	NaN	NaN	NaN	NaN	NaN	NaN	NaN	NaN	NaN	NaN	NaN	NaN	NaN	NaN	NaN	NaN	NaN	NaN	NaN	NaN	NaN	NaN	NaN	NaN	NaN	NaN	NaN	NaN	NaN	NaN	NaN	NaN	NaN	NaN
-23.513922687099	-20.6274604809628	-8.88528379833474	NaN	NaN	NaN	NaN	NaN	NaN	NaN	NaN	NaN	NaN	NaN	NaN	NaN	NaN	NaN	NaN	NaN	NaN	NaN	NaN	NaN	NaN	NaN	NaN	NaN	NaN	NaN	NaN	NaN	NaN	NaN	NaN	NaN	NaN	NaN	NaN	NaN	NaN	NaN	NaN	NaN	NaN	NaN	NaN	NaN	NaN	NaN
-22.7755118205771	-18.2803481428811	-8.22629133601731	NaN	NaN	NaN	NaN	NaN	NaN	NaN	NaN	NaN	NaN	NaN	NaN	NaN	NaN	NaN	NaN	NaN	NaN	NaN	NaN	NaN	NaN	NaN	NaN	NaN	NaN	NaN	NaN	NaN	NaN	NaN	NaN	NaN	NaN	NaN	NaN	NaN	NaN	NaN	NaN	NaN	NaN	NaN	NaN	NaN	NaN	NaN
-20.8206958751052	-15.414848051864	-5.63042238080322	-17.241889990036	-15.584475226024	NaN	NaN	NaN	NaN	NaN	NaN	NaN	NaN	NaN	NaN	NaN	NaN	NaN	NaN	NaN	NaN	NaN	NaN	NaN	NaN	NaN	NaN	NaN	NaN	NaN	NaN	NaN	NaN	NaN	NaN	NaN	NaN	NaN	NaN	NaN	NaN	NaN	NaN	NaN	NaN	NaN	NaN	NaN	NaN	NaN
-17.733626885113	NaN	-2.98877567010309	NaN	-11.7258336454522	NaN	NaN	NaN	NaN	NaN	NaN	NaN	NaN	NaN	NaN	NaN	NaN	NaN	NaN	NaN	NaN	NaN	NaN	NaN	NaN	NaN	NaN	NaN	NaN	NaN	NaN	NaN	NaN	NaN	NaN	NaN	NaN	NaN	NaN	NaN	NaN	NaN	NaN	NaN	NaN	NaN	NaN	NaN	NaN	NaN
-16.3333037841256	-10.6547844551489	-1.93103294977706	-13.707959771795	NaN	NaN	NaN	NaN	NaN	NaN	NaN	NaN	NaN	NaN	NaN	NaN	NaN	NaN	NaN	NaN	NaN	NaN	NaN	NaN	NaN	NaN	NaN	NaN	NaN	NaN	NaN	NaN	NaN	NaN	NaN	NaN	NaN	NaN	NaN	NaN	NaN	NaN	NaN	NaN	NaN	NaN	NaN	NaN	NaN	NaN
-16.7275014487542	NaN	-2.7238481513061	NaN	-13.152049918576	NaN	NaN	NaN	NaN	NaN	NaN	NaN	NaN	NaN	NaN	NaN	NaN	NaN	NaN	NaN	NaN	NaN	NaN	NaN	NaN	NaN	NaN	NaN	NaN	NaN	NaN	NaN	NaN	NaN	NaN	NaN	NaN	NaN	NaN	NaN	NaN	NaN	NaN	NaN	NaN	NaN	NaN	NaN	NaN	NaN
-17.5075439523457	-10.9013136864023	-3.87638728602815	-15.6186752940929	NaN	NaN	NaN	NaN	NaN	NaN	NaN	NaN	NaN	NaN	NaN	NaN	NaN	NaN	NaN	NaN	NaN	NaN	NaN	NaN	NaN	NaN	NaN	NaN	NaN	NaN	NaN	NaN	NaN	NaN	NaN	NaN	NaN	NaN	NaN	NaN	NaN	NaN	NaN	NaN	NaN	NaN	NaN	NaN	NaN	NaN
-18.3403845177947	-10.9548210618072	-5.19838186600286	-16.7021070317393	-12.1672686768738	NaN	NaN	NaN	NaN	NaN	NaN	NaN	NaN	NaN	NaN	NaN	NaN	NaN	NaN	NaN	NaN	NaN	NaN	NaN	NaN	NaN	NaN	NaN	NaN	NaN	NaN	NaN	NaN	NaN	NaN	NaN	NaN	NaN	NaN	NaN	NaN	NaN	NaN	NaN	NaN	NaN	NaN	NaN	NaN	NaN
-19.4650427016682	-11.2806005924705	-6.25324817400731	NaN	-13.8445733542815	NaN	NaN	NaN	NaN	NaN	NaN	NaN	NaN	NaN	NaN	NaN	NaN	NaN	NaN	NaN	NaN	NaN	NaN	NaN	NaN	NaN	NaN	NaN	NaN	NaN	NaN	NaN	NaN	NaN	NaN	NaN	NaN	NaN	NaN	NaN	NaN	NaN	NaN	NaN	NaN	NaN	NaN	NaN	NaN	NaN
-19.9168517364776	-12.0306323234667	-7.33336577387153	-17.289114646323	-14.0801675585971	NaN	NaN	NaN	NaN	NaN	NaN	NaN	NaN	NaN	NaN	NaN	NaN	NaN	NaN	NaN	NaN	NaN	NaN	NaN	NaN	NaN	NaN	NaN	NaN	NaN	NaN	NaN	NaN	NaN	NaN	NaN	NaN	NaN	NaN	NaN	NaN	NaN	NaN	NaN	NaN	NaN	NaN	NaN	NaN	NaN
-20.2761660637421	-13.0940963960231	-7.68296995581738	-17.6382694794351	-14.3649875322846	NaN	NaN	NaN	NaN	NaN	NaN	NaN	NaN	NaN	NaN	NaN	NaN	NaN	NaN	NaN	NaN	NaN	NaN	NaN	NaN	NaN	NaN	NaN	NaN	NaN	NaN	NaN	NaN	NaN	NaN	NaN	NaN	NaN	NaN	NaN	NaN	NaN	NaN	NaN	NaN	NaN	NaN	NaN	NaN	NaN
-21.5568204612248	-14.4124579191703	-8.76290170937188	-18.3143444935527	-14.8087643915211	NaN	NaN	NaN	NaN	NaN	NaN	NaN	NaN	NaN	NaN	NaN	NaN	NaN	NaN	NaN	NaN	NaN	NaN	NaN	NaN	NaN	NaN	NaN	NaN	NaN	NaN	NaN	NaN	NaN	NaN	NaN	NaN	NaN	NaN	NaN	NaN	NaN	NaN	NaN	NaN	NaN	NaN	NaN	NaN	NaN
-21.7701328249464	-14.9804348605389	-8.92176214492324	NaN	-15.8543077752269	NaN	NaN	NaN	NaN	NaN	NaN	NaN	NaN	NaN	NaN	NaN	NaN	NaN	NaN	NaN	NaN	NaN	NaN	NaN	NaN	NaN	NaN	NaN	NaN	NaN	NaN	NaN	NaN	NaN	NaN	NaN	NaN	NaN	NaN	NaN	NaN	NaN	NaN	NaN	NaN	NaN	NaN	NaN	NaN	NaN
-22.1957089750501	-16.6728410180334	-10.1115002198661	-20.4713317150941	-16.6414995684321	NaN	NaN	NaN	NaN	NaN	NaN	NaN	NaN	NaN	NaN	NaN	NaN	NaN	NaN	NaN	NaN	NaN	NaN	NaN	NaN	NaN	NaN	NaN	NaN	NaN	NaN	NaN	NaN	NaN	NaN	NaN	NaN	NaN	NaN	NaN	NaN	NaN	NaN	NaN	NaN	NaN	NaN	NaN	NaN	NaN
-23.1135321072124	-16.3379331525276	-10.59450615554	NaN	-16.7129703749898	NaN	NaN	NaN	NaN	NaN	NaN	NaN	NaN	NaN	NaN	NaN	NaN	NaN	NaN	NaN	NaN	NaN	NaN	NaN	NaN	NaN	NaN	NaN	NaN	NaN	NaN	NaN	NaN	NaN	NaN	NaN	NaN	NaN	NaN	NaN	NaN	NaN	NaN	NaN	NaN	NaN	NaN	NaN	NaN	NaN
-23.3351892224212	-16.7944516161198	-11.1227867278929	-24.2625039040381	-17.5090312323374	NaN	NaN	NaN	NaN	NaN	NaN	NaN	NaN	NaN	NaN	NaN	NaN	NaN	NaN	NaN	NaN	NaN	NaN	NaN	NaN	NaN	NaN	NaN	NaN	NaN	NaN	NaN	NaN	NaN	NaN	NaN	NaN	NaN	NaN	NaN	NaN	NaN	NaN	NaN	NaN	NaN	NaN	NaN	NaN	NaN
-24.0504676113195	-17.9644654992304	-11.5727297959772	-24.8184621776404	-18.2493754143734	NaN	NaN	NaN	NaN	NaN	NaN	NaN	NaN	NaN	NaN	NaN	NaN	NaN	NaN	NaN	NaN	NaN	NaN	NaN	NaN	NaN	NaN	NaN	NaN	NaN	NaN	NaN	NaN	NaN	NaN	NaN	NaN	NaN	NaN	NaN	NaN	NaN	NaN	NaN	NaN	NaN	NaN	NaN	NaN	NaN
-24.4351646068342	-18.468873746677	-11.8739400074525	-24.8332078752026	-18.0788089610731	NaN	NaN	NaN	NaN	NaN	NaN	NaN	NaN	NaN	NaN	NaN	NaN	NaN	NaN	NaN	NaN	NaN	NaN	NaN	NaN	NaN	NaN	NaN	NaN	NaN	NaN	NaN	NaN	NaN	NaN	NaN	NaN	NaN	NaN	NaN	NaN	NaN	NaN	NaN	NaN	NaN	NaN	NaN	NaN	NaN
-24.5339616647833	-18.1928736294625	-11.9121852745777	-24.8182340757286	-18.6957610797461	NaN	NaN	NaN	NaN	NaN	NaN	NaN	NaN	NaN	NaN	NaN	NaN	NaN	NaN	NaN	NaN	NaN	NaN	NaN	NaN	NaN	NaN	NaN	NaN	NaN	NaN	NaN	NaN	NaN	NaN	NaN	NaN	NaN	NaN	NaN	NaN	NaN	NaN	NaN	NaN	NaN	NaN	NaN	NaN	NaN
-24.5351214455944	-19.5705682632234	-12.0459864364012	-25.0156057547458	-19.2605395571644	NaN	NaN	NaN	NaN	NaN	NaN	NaN	NaN	NaN	NaN	NaN	NaN	NaN	NaN	NaN	NaN	NaN	NaN	NaN	NaN	NaN	NaN	NaN	NaN	NaN	NaN	NaN	NaN	NaN	NaN	NaN	NaN	NaN	NaN	NaN	NaN	NaN	NaN	NaN	NaN	NaN	NaN	NaN	NaN	NaN
-24.8866470047369	-19.6808672439097	-12.2628147842428	-24.9751924057417	-19.6616397822752	NaN	NaN	NaN	NaN	NaN	NaN	NaN	NaN	NaN	NaN	NaN	NaN	NaN	NaN	NaN	NaN	NaN	NaN	NaN	NaN	NaN	NaN	NaN	NaN	NaN	NaN	NaN	NaN	NaN	NaN	NaN	NaN	NaN	NaN	NaN	NaN	NaN	NaN	NaN	NaN	NaN	NaN	NaN	NaN	NaN
-25.2975736179147	-20.1693047027708	-12.2140578861696	-25.3076775340694	-20.1547689244739	NaN	NaN	NaN	NaN	NaN	NaN	NaN	NaN	NaN	NaN	NaN	NaN	NaN	NaN	NaN	NaN	NaN	NaN	NaN	NaN	NaN	NaN	NaN	NaN	NaN	NaN	NaN	NaN	NaN	NaN	NaN	NaN	NaN	NaN	NaN	NaN	NaN	NaN	NaN	NaN	NaN	NaN	NaN	NaN	NaN
-25.2606931690545	-19.6350598188707	-12.3443145828717	-25.7160382139701	-19.6245180614101	NaN	NaN	NaN	NaN	NaN	NaN	NaN	NaN	NaN	NaN	NaN	NaN	NaN	NaN	NaN	NaN	NaN	NaN	NaN	NaN	NaN	NaN	NaN	NaN	NaN	NaN	NaN	NaN	NaN	NaN	NaN	NaN	NaN	NaN	NaN	NaN	NaN	NaN	NaN	NaN	NaN	NaN	NaN	NaN	NaN
-25.1486283467199	-19.864092599064	-12.6350289921082	-25.4293262127281	-19.525795659074	NaN	NaN	NaN	NaN	NaN	NaN	NaN	NaN	NaN	NaN	NaN	NaN	NaN	NaN	NaN	NaN	NaN	NaN	NaN	NaN	NaN	NaN	NaN	NaN	NaN	NaN	NaN	NaN	NaN	NaN	NaN	NaN	NaN	NaN	NaN	NaN	NaN	NaN	NaN	NaN	NaN	NaN	NaN	NaN	NaN
-25.2974573932653	-19.7729077383354	-12.3292408237386	-25.9958985618786	-20.5363790724781	NaN	NaN	NaN	NaN	NaN	NaN	NaN	NaN	NaN	NaN	NaN	NaN	NaN	NaN	NaN	NaN	NaN	NaN	NaN	NaN	NaN	NaN	NaN	NaN	NaN	NaN	NaN	NaN	NaN	NaN	NaN	NaN	NaN	NaN	NaN	NaN	NaN	NaN	NaN	NaN	NaN	NaN	NaN	NaN	NaN
-25.441115597296	-20.465023582051	-12.5121540597463	-25.4464583735838	-19.7486776285349	NaN	NaN	NaN	NaN	NaN	NaN	NaN	NaN	NaN	NaN	NaN	NaN	NaN	NaN	NaN	NaN	NaN	NaN	NaN	NaN	NaN	NaN	NaN	NaN	NaN	NaN	NaN	NaN	NaN	NaN	NaN	NaN	NaN	NaN	NaN	NaN	NaN	NaN	NaN	NaN	NaN	NaN	NaN	NaN	NaN
-25.385613080644	-19.6295153505564	-12.0100758446909	-25.7739472172943	-20.1801894087871	NaN	NaN	NaN	NaN	NaN	NaN	NaN	NaN	NaN	NaN	NaN	NaN	NaN	NaN	NaN	NaN	NaN	NaN	NaN	NaN	NaN	NaN	NaN	NaN	NaN	NaN	NaN	NaN	NaN	NaN	NaN	NaN	NaN	NaN	NaN	NaN	NaN	NaN	NaN	NaN	NaN	NaN	NaN	NaN	NaN
-25.27119804552	-19.1373778328308	-11.327787708938	-24.0643710052535	-18.7495050974698	NaN	NaN	NaN	NaN	NaN	NaN	NaN	NaN	NaN	NaN	NaN	NaN	NaN	NaN	NaN	NaN	NaN	NaN	NaN	NaN	NaN	NaN	NaN	NaN	NaN	NaN	NaN	NaN	NaN	NaN	NaN	NaN	NaN	NaN	NaN	NaN	NaN	NaN	NaN	NaN	NaN	NaN	NaN	NaN	NaN
-24.9546630674616	-19.4581406754587	-10.8397269572318	-24.5337635923042	-18.6167591069541	NaN	NaN	NaN	NaN	NaN	NaN	NaN	NaN	NaN	NaN	NaN	NaN	NaN	NaN	NaN	NaN	NaN	NaN	NaN	NaN	NaN	NaN	NaN	NaN	NaN	NaN	NaN	NaN	NaN	NaN	NaN	NaN	NaN	NaN	NaN	NaN	NaN	NaN	NaN	NaN	NaN	NaN	NaN	NaN	NaN
-24.7403069426328	-18.7754862370707	-10.6513608993871	-25.0540541777005	-18.1119811864358	NaN	NaN	NaN	NaN	NaN	NaN	NaN	NaN	NaN	NaN	NaN	NaN	NaN	NaN	NaN	NaN	NaN	NaN	NaN	NaN	NaN	NaN	NaN	NaN	NaN	NaN	NaN	NaN	NaN	NaN	NaN	NaN	NaN	NaN	NaN	NaN	NaN	NaN	NaN	NaN	NaN	NaN	NaN	NaN	NaN
-24.4708781365401	-19.4799925343873	-10.6462424035199	-24.427323561966	-17.5214712227566	NaN	NaN	NaN	NaN	NaN	NaN	NaN	NaN	NaN	NaN	NaN	NaN	NaN	NaN	NaN	NaN	NaN	NaN	NaN	NaN	NaN	NaN	NaN	NaN	NaN	NaN	NaN	NaN	NaN	NaN	NaN	NaN	NaN	NaN	NaN	NaN	NaN	NaN	NaN	NaN	NaN	NaN	NaN	NaN	NaN
-24.5873882372343	-19.4719363480964	-11.291422080641	-24.7321196099592	-18.6936012035412	NaN	NaN	NaN	NaN	NaN	NaN	NaN	NaN	NaN	NaN	NaN	NaN	NaN	NaN	NaN	NaN	NaN	NaN	NaN	NaN	NaN	NaN	NaN	NaN	NaN	NaN	NaN	NaN	NaN	NaN	NaN	NaN	NaN	NaN	NaN	NaN	NaN	NaN	NaN	NaN	NaN	NaN	NaN	NaN	NaN
-24.6040108557062	-19.8632949790932	NaN	-23.97769402882	-18.649946657531	NaN	NaN	NaN	NaN	NaN	NaN	NaN	NaN	NaN	NaN	NaN	NaN	NaN	NaN	NaN	NaN	NaN	NaN	NaN	NaN	NaN	NaN	NaN	NaN	NaN	NaN	NaN	NaN	NaN	NaN	NaN	NaN	NaN	NaN	NaN	NaN	NaN	NaN	NaN	NaN	NaN	NaN	NaN	NaN	NaN
-25.0585286359014	-19.5586945535916	-11.9860481037153	-23.5921272111397	-18.8236096563032	-13.4562635174158	NaN	NaN	NaN	NaN	NaN	NaN	NaN	NaN	NaN	NaN	NaN	NaN	NaN	NaN	NaN	NaN	NaN	NaN	NaN	NaN	NaN	NaN	NaN	NaN	NaN	NaN	NaN	NaN	NaN	NaN	NaN	NaN	NaN	NaN	NaN	NaN	NaN	NaN	NaN	NaN	NaN	NaN	NaN	NaN
-25.3977292399382	-19.9283449089247	-12.1704465588927	-23.3362057645488	-19.0655807180517	-14.4146119889694	NaN	NaN	NaN	NaN	NaN	NaN	NaN	NaN	NaN	NaN	NaN	NaN	NaN	NaN	NaN	NaN	NaN	NaN	NaN	NaN	NaN	NaN	NaN	NaN	NaN	NaN	NaN	NaN	NaN	NaN	NaN	NaN	NaN	NaN	NaN	NaN	NaN	NaN	NaN	NaN	NaN	NaN	NaN	NaN
-25.3985173430867	-18.5592806633327	-12.0990295831466	-22.974676495214	-19.133459370052	-14.5724383252537	NaN	NaN	NaN	NaN	NaN	NaN	NaN	NaN	NaN	NaN	NaN	NaN	NaN	NaN	NaN	NaN	NaN	NaN	NaN	NaN	NaN	NaN	NaN	NaN	NaN	NaN	NaN	NaN	NaN	NaN	NaN	NaN	NaN	NaN	NaN	NaN	NaN	NaN	NaN	NaN	NaN	NaN	NaN	NaN
-25.6049719504783	-18.4773127226102	-11.867821821927	-23.2083044058745	-18.6947256837871	-14.405986456669	NaN	NaN	NaN	NaN	NaN	NaN	NaN	NaN	NaN	NaN	NaN	NaN	NaN	NaN	NaN	NaN	NaN	NaN	NaN	NaN	NaN	NaN	NaN	NaN	NaN	NaN	NaN	NaN	NaN	NaN	NaN	NaN	NaN	NaN	NaN	NaN	NaN	NaN	NaN	NaN	NaN	NaN	NaN	NaN
-25.8807738751917	-18.2965116980013	-12.3383131827649	-23.2280210325479	-18.1922094097178	-14.1052066678303	NaN	NaN	NaN	NaN	NaN	NaN	NaN	NaN	NaN	NaN	NaN	NaN	NaN	NaN	NaN	NaN	NaN	NaN	NaN	NaN	NaN	NaN	NaN	NaN	NaN	NaN	NaN	NaN	NaN	NaN	NaN	NaN	NaN	NaN	NaN	NaN	NaN	NaN	NaN	NaN	NaN	NaN	NaN	NaN
-25.5947245494156	-18.2332184583174	-12.3462480751664	-23.2206084916774	-18.0914621444354	-15.1592761031769	NaN	NaN	NaN	NaN	NaN	NaN	NaN	NaN	NaN	NaN	NaN	NaN	NaN	NaN	NaN	NaN	NaN	NaN	NaN	NaN	NaN	NaN	NaN	NaN	NaN	NaN	NaN	NaN	NaN	NaN	NaN	NaN	NaN	NaN	NaN	NaN	NaN	NaN	NaN	NaN	NaN	NaN	NaN	NaN
-25.5991475771453	-18.6224193431441	-12.1585275943933	-23.6012737192898	-18.0519599002079	NaN	-17.13209968062	NaN	NaN	NaN	NaN	NaN	NaN	NaN	NaN	NaN	NaN	NaN	NaN	NaN	NaN	NaN	NaN	NaN	NaN	NaN	NaN	NaN	NaN	NaN	NaN	NaN	NaN	NaN	NaN	NaN	NaN	NaN	NaN	NaN	NaN	NaN	NaN	NaN	NaN	NaN	NaN	NaN	NaN	NaN
-25.8528520002798	-19.0185683953791	-11.3154294956064	-24.1766169928699	-18.3979198844532	-17.9376816133641	-16.8815510640192	NaN	NaN	NaN	NaN	NaN	NaN	NaN	NaN	NaN	NaN	NaN	NaN	NaN	NaN	NaN	NaN	NaN	NaN	NaN	NaN	NaN	NaN	NaN	NaN	NaN	NaN	NaN	NaN	NaN	NaN	NaN	NaN	NaN	NaN	NaN	NaN	NaN	NaN	NaN	NaN	NaN	NaN	NaN
-25.9797771246912	-18.969621443392	NaN	NaN	NaN	-18.6249091646564	NaN	-17.8121555051983	-17.8879642202926	NaN	NaN	NaN	NaN	NaN	NaN	NaN	NaN	NaN	NaN	NaN	NaN	NaN	NaN	NaN	NaN	NaN	NaN	NaN	NaN	NaN	NaN	NaN	NaN	NaN	NaN	NaN	NaN	NaN	NaN	NaN	NaN	NaN	NaN	NaN	NaN	NaN	NaN	NaN	NaN	NaN
NaN	-21.6725337568249	-14.380687445804	-19.1411822242472	-22.0142306362917	-18.4435154439724	-19.2831890656572	-15.9020666349313	-15.8200285714286	NaN	NaN	NaN	NaN	NaN	NaN	NaN	NaN	NaN	NaN	NaN	NaN	NaN	NaN	NaN	NaN	NaN	NaN	NaN	NaN	NaN	NaN	NaN	NaN	NaN	NaN	NaN	NaN	NaN	NaN	NaN	NaN	NaN	NaN	NaN	NaN	NaN	NaN	NaN	NaN	NaN
-22.7925414607037	-21.5698351053726	-13.2505586594956	-17.6469874149139	-21.32394342945	-17.151438714023	-17.7278510881758	-13.372300523809	-13.4869273622929	NaN	NaN	NaN	NaN	NaN	NaN	NaN	NaN	NaN	NaN	NaN	NaN	NaN	NaN	NaN	NaN	NaN	NaN	NaN	NaN	NaN	NaN	NaN	NaN	NaN	NaN	NaN	NaN	NaN	NaN	NaN	NaN	NaN	NaN	NaN	NaN	NaN	NaN	NaN	NaN	NaN
-20.6419800121499	-19.9287716600507	-11.0069842874664	-12.2416416015263	-19.4005587400297	-14.6926881397142	-14.7327136441777	-11.4592207865734	-11.3769145233145	NaN	NaN	NaN	NaN	NaN	NaN	NaN	NaN	NaN	NaN	NaN	NaN	NaN	NaN	NaN	NaN	NaN	NaN	NaN	NaN	NaN	NaN	NaN	NaN	NaN	NaN	NaN	NaN	NaN	NaN	NaN	NaN	NaN	NaN	NaN	NaN	NaN	NaN	NaN	NaN	NaN
-17.8950628995499	NaN	-8.04831021555764	NaN	-16.2976721003536	-11.5712217641343	-11.8834871902351	-8.60954164855119	-9.1882002621232	NaN	NaN	NaN	NaN	NaN	NaN	NaN	NaN	NaN	NaN	NaN	NaN	NaN	NaN	NaN	NaN	NaN	NaN	NaN	NaN	NaN	NaN	NaN	NaN	NaN	NaN	NaN	NaN	NaN	NaN	NaN	NaN	NaN	NaN	NaN	NaN	NaN	NaN	NaN	NaN	NaN
-15.9100606417948	-15.6542175803543	-6.51189234491972	-8.56581146592786	-14.5174664323374	-9.94109091113068	-9.28566889740536	-7.11577507159988	-7.59994239754883	NaN	NaN	NaN	NaN	NaN	NaN	NaN	NaN	NaN	NaN	NaN	NaN	NaN	NaN	NaN	NaN	NaN	NaN	NaN	NaN	NaN	NaN	NaN	NaN	NaN	NaN	NaN	NaN	NaN	NaN	NaN	NaN	NaN	NaN	NaN	NaN	NaN	NaN	NaN	NaN	NaN
-15.5019863309442	-15.3507162932916	-6.18644866584374	-8.40229512089872	-13.8950836896564	-8.97272831695919	-9.65736285606106	-7.07718690668843	-7.46366790518898	NaN	NaN	NaN	NaN	NaN	NaN	NaN	NaN	NaN	NaN	NaN	NaN	NaN	NaN	NaN	NaN	NaN	NaN	NaN	NaN	NaN	NaN	NaN	NaN	NaN	NaN	NaN	NaN	NaN	NaN	NaN	NaN	NaN	NaN	NaN	NaN	NaN	NaN	NaN	NaN	NaN
-16.1947209248779	-16.470975813221	-6.83632935431362	-9.49950213335392	-14.4720488183462	-10.3214500431357	-11.0426114650526	-8.1953135863031	-8.23559863729275	NaN	NaN	NaN	NaN	NaN	NaN	NaN	NaN	NaN	NaN	NaN	NaN	NaN	NaN	NaN	NaN	NaN	NaN	NaN	NaN	NaN	NaN	NaN	NaN	NaN	NaN	NaN	NaN	NaN	NaN	NaN	NaN	NaN	NaN	NaN	NaN	NaN	NaN	NaN	NaN	NaN
-17.3666434908114	-16.8512204728309	-8.33190239907506	-10.957065403802	-15.5533003946016	-10.8562428669254	-12.2125273567204	-8.98906341789831	-9.15804172529826	NaN	NaN	NaN	NaN	NaN	NaN	NaN	NaN	NaN	NaN	NaN	NaN	NaN	NaN	NaN	NaN	NaN	NaN	NaN	NaN	NaN	NaN	NaN	NaN	NaN	NaN	NaN	NaN	NaN	NaN	NaN	NaN	NaN	NaN	NaN	NaN	NaN	NaN	NaN	NaN	NaN
-18.6022671647218	-18.1706057814983	-9.03158017928612	-11.9746136745018	-16.2226899617492	-12.2531351129559	-13.4117309758505	-10.3829616710302	-10.0679275159369	NaN	NaN	NaN	NaN	NaN	NaN	NaN	NaN	NaN	NaN	NaN	NaN	NaN	NaN	NaN	NaN	NaN	NaN	NaN	NaN	NaN	NaN	NaN	NaN	NaN	NaN	NaN	NaN	NaN	NaN	NaN	NaN	NaN	NaN	NaN	NaN	NaN	NaN	NaN	NaN	NaN
-19.5062468036784	-19.3127986951441	-9.94298714924342	-13.4508744993324	-17.5809164999964	-13.25779024421	-14.4305482523979	-11.382689898331	-11.1297904761905	NaN	NaN	NaN	NaN	NaN	NaN	NaN	NaN	NaN	NaN	NaN	NaN	NaN	NaN	NaN	NaN	NaN	NaN	NaN	NaN	NaN	NaN	NaN	NaN	NaN	NaN	NaN	NaN	NaN	NaN	NaN	NaN	NaN	NaN	NaN	NaN	NaN	NaN	NaN	NaN	NaN
-20.6422414379402	-20.4164526499546	-10.8729304364582	-14.3087521891132	-18.5650072090365	-14.2431863659043	-15.6488039294969	-12.3649350620561	-12.2410668082847	NaN	NaN	NaN	NaN	NaN	NaN	NaN	NaN	NaN	NaN	NaN	NaN	NaN	NaN	NaN	NaN	NaN	NaN	NaN	NaN	NaN	NaN	NaN	NaN	NaN	NaN	NaN	NaN	NaN	NaN	NaN	NaN	NaN	NaN	NaN	NaN	NaN	NaN	NaN	NaN	NaN
-21.8255625427662	-21.5945397092058	-12.3399156993857	-14.8721595460614	-20.7032954167971	-15.1393617480442	-16.7739824761609	-13.5811245372892	-13.0182148625721	NaN	NaN	NaN	NaN	NaN	NaN	NaN	NaN	NaN	NaN	NaN	NaN	NaN	NaN	NaN	NaN	NaN	NaN	NaN	NaN	NaN	NaN	NaN	NaN	NaN	NaN	NaN	NaN	NaN	NaN	NaN	NaN	NaN	NaN	NaN	NaN	NaN	NaN	NaN	NaN	NaN
-22.5035592019154	-22.3027134563626	-13.2650135648399	-15.2897814972809	-20.8253166852885	-16.1494201244504	-17.6087499564973	-14.436696593025	-14.1243928659721	NaN	NaN	NaN	NaN	NaN	NaN	NaN	NaN	NaN	NaN	NaN	NaN	NaN	NaN	NaN	NaN	NaN	NaN	NaN	NaN	NaN	NaN	NaN	NaN	NaN	NaN	NaN	NaN	NaN	NaN	NaN	NaN	NaN	NaN	NaN	NaN	NaN	NaN	NaN	NaN	NaN
-22.9784901138189	-22.9494896809343	-13.9082800024473	-15.7743644986431	-21.04562733005	-16.6414228802822	-18.2757779276797	-14.6420697351033	-14.6111191879178	NaN	NaN	NaN	NaN	NaN	NaN	NaN	NaN	NaN	NaN	NaN	NaN	NaN	NaN	NaN	NaN	NaN	NaN	NaN	NaN	NaN	NaN	NaN	NaN	NaN	NaN	NaN	NaN	NaN	NaN	NaN	NaN	NaN	NaN	NaN	NaN	NaN	NaN	NaN	NaN	NaN
-23.1046885062416	-23.0388183312929	-14.4209404915317	-15.7621053419366	-21.1503296475963	-16.7427521743994	-18.3923132113547	-14.981978925236	-15.0685221080544	NaN	NaN	NaN	NaN	NaN	NaN	NaN	NaN	NaN	NaN	NaN	NaN	NaN	NaN	NaN	NaN	NaN	NaN	NaN	NaN	NaN	NaN	NaN	NaN	NaN	NaN	NaN	NaN	NaN	NaN	NaN	NaN	NaN	NaN	NaN	NaN	NaN	NaN	NaN	NaN	NaN
-23.1829286591549	-23.296426798062	-14.6587896072368	-15.7401918945077	-21.3917664761779	-17.3448686817885	-18.6440640119328	-15.1197564251063	-15.1507524448706	NaN	NaN	NaN	NaN	NaN	NaN	NaN	NaN	NaN	NaN	NaN	NaN	NaN	NaN	NaN	NaN	NaN	NaN	NaN	NaN	NaN	NaN	NaN	NaN	NaN	NaN	NaN	NaN	NaN	NaN	NaN	NaN	NaN	NaN	NaN	NaN	NaN	NaN	NaN	NaN	NaN
-23.4045785964985	-23.3400524277109	-14.8062851471237	-15.5698753159069	-21.2327755232465	-17.5971379246501	-18.5514591334779	-15.4126061891215	-15.3292295878035	NaN	NaN	NaN	NaN	NaN	NaN	NaN	NaN	NaN	NaN	NaN	NaN	NaN	NaN	NaN	NaN	NaN	NaN	NaN	NaN	NaN	NaN	NaN	NaN	NaN	NaN	NaN	NaN	NaN	NaN	NaN	NaN	NaN	NaN	NaN	NaN	NaN	NaN	NaN	NaN	NaN
-23.7949560037343	-23.54976206261	-14.798031257897	-15.6108376920997	-21.455058550564	-18.0784033715688	-18.624989499002	-15.5232245258446	-15.3102084712312	NaN	NaN	NaN	NaN	NaN	NaN	NaN	NaN	NaN	NaN	NaN	NaN	NaN	NaN	NaN	NaN	NaN	NaN	NaN	NaN	NaN	NaN	NaN	NaN	NaN	NaN	NaN	NaN	NaN	NaN	NaN	NaN	NaN	NaN	NaN	NaN	NaN	NaN	NaN	NaN	NaN
-24.1490956578891	-23.8546704572929	-14.8144868306754	-15.7684307107613	-21.8281689863649	-18.306162452694	-19.0294399319081	-15.9669173975907	-15.6121737464266	NaN	NaN	NaN	NaN	NaN	NaN	NaN	NaN	NaN	NaN	NaN	NaN	NaN	NaN	NaN	NaN	NaN	NaN	NaN	NaN	NaN	NaN	NaN	NaN	NaN	NaN	NaN	NaN	NaN	NaN	NaN	NaN	NaN	NaN	NaN	NaN	NaN	NaN	NaN	NaN	NaN
-24.4082117454694	-24.3019318357315	-15.1498434749811	-15.7862105664696	-22.1819309484665	-18.6187747350572	-19.3764506411862	-16.473737547621	-16.0231509373638	NaN	NaN	NaN	NaN	NaN	NaN	NaN	NaN	NaN	NaN	NaN	NaN	NaN	NaN	NaN	NaN	NaN	NaN	NaN	NaN	NaN	NaN	NaN	NaN	NaN	NaN	NaN	NaN	NaN	NaN	NaN	NaN	NaN	NaN	NaN	NaN	NaN	NaN	NaN	NaN	NaN
-24.7483876829995	-24.4829669409681	-15.4595676185414	-15.8187506708834	-22.5654540612034	-18.9254572279833	-19.6916250597909	-17.016847485022	-16.2783698451622	NaN	NaN	NaN	NaN	NaN	NaN	NaN	NaN	NaN	NaN	NaN	NaN	NaN	NaN	NaN	NaN	NaN	NaN	NaN	NaN	NaN	NaN	NaN	NaN	NaN	NaN	NaN	NaN	NaN	NaN	NaN	NaN	NaN	NaN	NaN	NaN	NaN	NaN	NaN	NaN	NaN
-24.8398988064391	-24.652064557519	-15.888781740142	-16.1408692234808	-22.7196796698952	-19.2149721376546	-19.8476035233218	-17.403375118857	-16.6077507773541	NaN	NaN	NaN	NaN	NaN	NaN	NaN	NaN	NaN	NaN	NaN	NaN	NaN	NaN	NaN	NaN	NaN	NaN	NaN	NaN	NaN	NaN	NaN	NaN	NaN	NaN	NaN	NaN	NaN	NaN	NaN	NaN	NaN	NaN	NaN	NaN	NaN	NaN	NaN	NaN	NaN
-25.1225682657629	-24.7656916613276	-16.2466752189753	-16.113311658069	-23.0062089520225	-19.3280980705453	-19.9370258644482	-17.4432482059282	-17.1165736477115	NaN	NaN	NaN	NaN	NaN	NaN	NaN	NaN	NaN	NaN	NaN	NaN	NaN	NaN	NaN	NaN	NaN	NaN	NaN	NaN	NaN	NaN	NaN	NaN	NaN	NaN	NaN	NaN	NaN	NaN	NaN	NaN	NaN	NaN	NaN	NaN	NaN	NaN	NaN	NaN	NaN
-25.1243394434647	-24.6155657920007	-16.1884094549637	-16.0610690155923	-22.7824656541273	-19.2277744807122	-19.9365497615967	-17.3343517457512	-16.8858853023958	NaN	NaN	NaN	NaN	NaN	NaN	NaN	NaN	NaN	NaN	NaN	NaN	NaN	NaN	NaN	NaN	NaN	NaN	NaN	NaN	NaN	NaN	NaN	NaN	NaN	NaN	NaN	NaN	NaN	NaN	NaN	NaN	NaN	NaN	NaN	NaN	NaN	NaN	NaN	NaN	NaN
-25.2993517685688	-24.5985114622357	-16.4249378618839	-15.942139602373	-22.837562492375	-19.1625488356765	-19.890383510471	-17.5330300796553	-17.0104879120879	NaN	NaN	NaN	NaN	NaN	NaN	NaN	NaN	NaN	NaN	NaN	NaN	NaN	NaN	NaN	NaN	NaN	NaN	NaN	NaN	NaN	NaN	NaN	NaN	NaN	NaN	NaN	NaN	NaN	NaN	NaN	NaN	NaN	NaN	NaN	NaN	NaN	NaN	NaN	NaN	NaN
-25.0201800210962	-24.6320954656856	-16.4438155868131	-15.7506179413066	-22.5811366273235	-19.0364826271651	-19.7697535121007	-17.3920374320284	-16.7479662812383	NaN	NaN	NaN	NaN	NaN	NaN	NaN	NaN	NaN	NaN	NaN	NaN	NaN	NaN	NaN	NaN	NaN	NaN	NaN	NaN	NaN	NaN	NaN	NaN	NaN	NaN	NaN	NaN	NaN	NaN	NaN	NaN	NaN	NaN	NaN	NaN	NaN	NaN	NaN	NaN	NaN
-24.6861007442422	-24.5299669760029	-16.220837720174	-15.5206054920074	-22.5287138449867	-18.795614091727	-19.7386948809413	-17.3785466434282	-16.4769755875231	NaN	NaN	NaN	NaN	NaN	NaN	NaN	NaN	NaN	NaN	NaN	NaN	NaN	NaN	NaN	NaN	NaN	NaN	NaN	NaN	NaN	NaN	NaN	NaN	NaN	NaN	NaN	NaN	NaN	NaN	NaN	NaN	NaN	NaN	NaN	NaN	NaN	NaN	NaN	NaN	NaN
-24.5557634805082	-24.1200649624146	-16.2546031593427	-15.3594756581455	-22.5628537741096	-18.6903931261947	-19.3380781419716	-17.2622910630711	-16.4106368303571	NaN	NaN	NaN	NaN	NaN	NaN	NaN	NaN	NaN	NaN	NaN	NaN	NaN	NaN	NaN	NaN	NaN	NaN	NaN	NaN	NaN	NaN	NaN	NaN	NaN	NaN	NaN	NaN	NaN	NaN	NaN	NaN	NaN	NaN	NaN	NaN	NaN	NaN	NaN	NaN	NaN
-24.2107100174157	-23.7600564840976	-15.9281375929874	-15.0424133356802	-22.2405981617973	-18.5244426611876	-19.2111171605733	-17.0420163377964	-16.0210353372331	NaN	NaN	NaN	NaN	NaN	NaN	NaN	NaN	NaN	NaN	NaN	NaN	NaN	NaN	NaN	NaN	NaN	NaN	NaN	NaN	NaN	NaN	NaN	NaN	NaN	NaN	NaN	NaN	NaN	NaN	NaN	NaN	NaN	NaN	NaN	NaN	NaN	NaN	NaN	NaN	NaN
-23.912769079097	-23.4392197549764	-15.656924445894	-14.7022738511769	-21.9771245423515	-18.181685659427	-18.9459604166627	-16.7339834727496	-15.8580917130779	NaN	NaN	NaN	NaN	NaN	NaN	NaN	NaN	NaN	NaN	NaN	NaN	NaN	NaN	NaN	NaN	NaN	NaN	NaN	NaN	NaN	NaN	NaN	NaN	NaN	NaN	NaN	NaN	NaN	NaN	NaN	NaN	NaN	NaN	NaN	NaN	NaN	NaN	NaN	NaN	NaN
-23.6283394616557	-23.1626071873181	-15.274175813988	-14.5338480041317	-21.7186975894739	-17.8343848955937	-18.5934871062182	-16.6069863677664	-15.5499463851396	NaN	NaN	NaN	NaN	NaN	NaN	NaN	NaN	NaN	NaN	NaN	NaN	NaN	NaN	NaN	NaN	NaN	NaN	NaN	NaN	NaN	NaN	NaN	NaN	NaN	NaN	NaN	NaN	NaN	NaN	NaN	NaN	NaN	NaN	NaN	NaN	NaN	NaN	NaN	NaN	NaN
-23.2911306655438	-23.0503495759068	-15.039671026593	-14.3574991604348	-21.4872235751946	-17.5283013112743	-18.4182944837169	-16.5441932263921	-15.6086970678806	NaN	NaN	NaN	NaN	NaN	NaN	NaN	NaN	NaN	NaN	NaN	NaN	NaN	NaN	NaN	NaN	NaN	NaN	NaN	NaN	NaN	NaN	NaN	NaN	NaN	NaN	NaN	NaN	NaN	NaN	NaN	NaN	NaN	NaN	NaN	NaN	NaN	NaN	NaN	NaN	NaN
-23.0009943469573	-22.8190091505256	-14.7593239096675	-14.200837152239	-21.5024156551354	-17.4902947644492	-18.351424040358	-16.3160765878911	-15.5233785111379	NaN	NaN	NaN	NaN	NaN	NaN	NaN	NaN	NaN	NaN	NaN	NaN	NaN	NaN	NaN	NaN	NaN	NaN	NaN	NaN	NaN	NaN	NaN	NaN	NaN	NaN	NaN	NaN	NaN	NaN	NaN	NaN	NaN	NaN	NaN	NaN	NaN	NaN	NaN	NaN	NaN
-22.6920416729579	-22.6190150312495	-14.7473971863486	-14.0930446392291	-21.4051851136561	-17.5381093683764	-18.2844051024111	-16.2808624916425	-15.5496338345865	NaN	NaN	NaN	NaN	NaN	NaN	NaN	NaN	NaN	NaN	NaN	NaN	NaN	NaN	NaN	NaN	NaN	NaN	NaN	NaN	NaN	NaN	NaN	NaN	NaN	NaN	NaN	NaN	NaN	NaN	NaN	NaN	NaN	NaN	NaN	NaN	NaN	NaN	NaN	NaN	NaN
-22.6724585589695	-22.7628721216723	-14.8176182350944	-13.8998743482732	-21.5020953740221	-17.2475042361702	-18.2297324804817	-16.3346453637769	-15.4568990341519	NaN	NaN	NaN	NaN	NaN	NaN	NaN	NaN	NaN	NaN	NaN	NaN	NaN	NaN	NaN	NaN	NaN	NaN	NaN	NaN	NaN	NaN	NaN	NaN	NaN	NaN	NaN	NaN	NaN	NaN	NaN	NaN	NaN	NaN	NaN	NaN	NaN	NaN	NaN	NaN	NaN
-22.6344980309552	-22.8442448495401	-14.7174700045741	-13.7611949461452	-21.6113928593987	-17.3451416523505	-18.3215789645075	-16.4631557721325	-15.4288515090543	NaN	NaN	NaN	NaN	NaN	NaN	NaN	NaN	NaN	NaN	NaN	NaN	NaN	NaN	NaN	NaN	NaN	NaN	NaN	NaN	NaN	NaN	NaN	NaN	NaN	NaN	NaN	NaN	NaN	NaN	NaN	NaN	NaN	NaN	NaN	NaN	NaN	NaN	NaN	NaN	NaN
-22.7175830793792	-22.8606493228626	-14.6870565909905	-13.7385174140817	-21.4955807180517	-17.1383148272231	-18.5037567774297	-16.3557760270197	-15.4740535951853	NaN	NaN	NaN	NaN	NaN	NaN	NaN	NaN	NaN	NaN	NaN	NaN	NaN	NaN	NaN	NaN	NaN	NaN	NaN	NaN	NaN	NaN	NaN	NaN	NaN	NaN	NaN	NaN	NaN	NaN	NaN	NaN	NaN	NaN	NaN	NaN	NaN	NaN	NaN	NaN	NaN
-22.5906775863582	-22.7527247945607	-14.7626031784087	-13.752068452944	-21.4384297045999	-17.1249626040322	-18.3881579782318	-16.4033308034422	-15.3323051993942	NaN	NaN	NaN	NaN	NaN	NaN	NaN	NaN	NaN	NaN	NaN	NaN	NaN	NaN	NaN	NaN	NaN	NaN	NaN	NaN	NaN	NaN	NaN	NaN	NaN	NaN	NaN	NaN	NaN	NaN	NaN	NaN	NaN	NaN	NaN	NaN	NaN	NaN	NaN	NaN	NaN
-22.4868401001476	-22.6105437749481	-14.5954270986745	-13.6928156922408	-21.4497661858296	-16.9846631794753	-18.3663082552521	-16.4300308736928	-15.4785459377831	NaN	NaN	NaN	NaN	NaN	NaN	NaN	NaN	NaN	NaN	NaN	NaN	NaN	NaN	NaN	NaN	NaN	NaN	NaN	NaN	NaN	NaN	NaN	NaN	NaN	NaN	NaN	NaN	NaN	NaN	NaN	NaN	NaN	NaN	NaN	NaN	NaN	NaN	NaN	NaN	NaN
-22.2773372300844	-22.5720485077436	-14.4237865301368	-13.67469402882	-21.3807739953626	-16.934615336561	-18.0772231501195	-16.2480987507732	-15.3264527239442	NaN	NaN	NaN	NaN	NaN	NaN	NaN	NaN	NaN	NaN	NaN	NaN	NaN	NaN	NaN	NaN	NaN	NaN	NaN	NaN	NaN	NaN	NaN	NaN	NaN	NaN	NaN	NaN	NaN	NaN	NaN	NaN	NaN	NaN	NaN	NaN	NaN	NaN	NaN	NaN	NaN
-21.8785198630724	-22.426589843128	-14.1132158233598	-13.3338417021952	-21.0262050327889	-16.6857826377928	-17.9167617858019	-16.0749321957631	-15.0641012106538	NaN	NaN	NaN	NaN	NaN	NaN	NaN	NaN	NaN	NaN	NaN	NaN	NaN	NaN	NaN	NaN	NaN	NaN	NaN	NaN	NaN	NaN	NaN	NaN	NaN	NaN	NaN	NaN	NaN	NaN	NaN	NaN	NaN	NaN	NaN	NaN	NaN	NaN	NaN	NaN	NaN
-21.5908657447958	-22.2541179578448	-13.9542240911557	-13.1302491997221	-20.9452142766237	-16.4946691734433	-17.7337402135793	-15.8594944076717	-14.8465884239798	NaN	NaN	NaN	NaN	NaN	NaN	NaN	NaN	NaN	NaN	NaN	NaN	NaN	NaN	NaN	NaN	NaN	NaN	NaN	NaN	NaN	NaN	NaN	NaN	NaN	NaN	NaN	NaN	NaN	NaN	NaN	NaN	NaN	NaN	NaN	NaN	NaN	NaN	NaN	NaN	NaN
-21.6749871494517	-22.2078296429008	-13.8830959643409	-12.9960272192408	-21.0020785412363	-16.5968127162377	-17.7627410152211	-15.7497598564137	-14.874648269137	NaN	NaN	NaN	NaN	NaN	NaN	NaN	NaN	NaN	NaN	NaN	NaN	NaN	NaN	NaN	NaN	NaN	NaN	NaN	NaN	NaN	NaN	NaN	NaN	NaN	NaN	NaN	NaN	NaN	NaN	NaN	NaN	NaN	NaN	NaN	NaN	NaN	NaN	NaN	NaN	NaN
-21.7121165993694	-22.3356370176944	-13.7834442988656	-13.0872692676282	-21.0568232429687	-16.7576899076895	-17.8848965185647	-15.8187482059282	-14.953667624683	NaN	NaN	NaN	NaN	NaN	NaN	NaN	NaN	NaN	NaN	NaN	NaN	NaN	NaN	NaN	NaN	NaN	NaN	NaN	NaN	NaN	NaN	NaN	NaN	NaN	NaN	NaN	NaN	NaN	NaN	NaN	NaN	NaN	NaN	NaN	NaN	NaN	NaN	NaN	NaN	NaN
-21.679046110231	-22.5219776442764	-13.9946136772205	-13.3229638249838	-21.3620243270743	-16.9212598794012	-18.1058846589077	-16.1909728310986	-15.2750419225634	NaN	NaN	NaN	NaN	NaN	NaN	NaN	NaN	NaN	NaN	NaN	NaN	NaN	NaN	NaN	NaN	NaN	NaN	NaN	NaN	NaN	NaN	NaN	NaN	NaN	NaN	NaN	NaN	NaN	NaN	NaN	NaN	NaN	NaN	NaN	NaN	NaN	NaN	NaN	NaN	NaN
-22.0139857396229	-22.6727958759384	-14.2479314647241	-13.6203117199745	-21.6275103822679	-17.197737745984	-18.2560819407149	-16.4777101893993	-15.2521736457025	NaN	NaN	NaN	NaN	NaN	NaN	NaN	NaN	NaN	NaN	NaN	NaN	NaN	NaN	NaN	NaN	NaN	NaN	NaN	NaN	NaN	NaN	NaN	NaN	NaN	NaN	NaN	NaN	NaN	NaN	NaN	NaN	NaN	NaN	NaN	NaN	NaN	NaN	NaN	NaN	NaN
-22.2723518662543	-22.9248061198031	-14.374892479919	-13.7451485848472	-21.8690291221422	-17.3078374994733	-18.4487829332736	-16.6829064476865	-15.6514685845047	NaN	NaN	NaN	NaN	NaN	NaN	NaN	NaN	NaN	NaN	NaN	NaN	NaN	NaN	NaN	NaN	NaN	NaN	NaN	NaN	NaN	NaN	NaN	NaN	NaN	NaN	NaN	NaN	NaN	NaN	NaN	NaN	NaN	NaN	NaN	NaN	NaN	NaN	NaN	NaN	NaN
-22.1843322266353	-22.9509320750838	-14.3742343108798	-13.737707873199	-21.7876364003885	-17.1550073881185	-18.5488650907128	-16.9162163877464	-15.6190977296542	NaN	NaN	NaN	NaN	NaN	NaN	NaN	NaN	NaN	NaN	NaN	NaN	NaN	NaN	NaN	NaN	NaN	NaN	NaN	NaN	NaN	NaN	NaN	NaN	NaN	NaN	NaN	NaN	NaN	NaN	NaN	NaN	NaN	NaN	NaN	NaN	NaN	NaN	NaN	NaN	NaN
-22.1088050136433	-23.0041587568249	-14.5966350818678	-13.9033015213701	-21.9432227282155	-17.3605540001712	-18.6161987274114	-16.8826901053696	-15.6232330991413	NaN	NaN	NaN	NaN	NaN	NaN	NaN	NaN	NaN	NaN	NaN	NaN	NaN	NaN	NaN	NaN	NaN	NaN	NaN	NaN	NaN	NaN	NaN	NaN	NaN	NaN	NaN	NaN	NaN	NaN	NaN	NaN	NaN	NaN	NaN	NaN	NaN	NaN	NaN	NaN	NaN
-21.8363244172406	-22.9404761564425	-14.6493556701031	-13.9217933040232	-21.9127992386615	-17.4685899348483	-18.6528942458374	-16.7928811683761	-15.5471276136132	NaN	NaN	NaN	NaN	NaN	NaN	NaN	NaN	NaN	NaN	NaN	NaN	NaN	NaN	NaN	NaN	NaN	NaN	NaN	NaN	NaN	NaN	NaN	NaN	NaN	NaN	NaN	NaN	NaN	NaN	NaN	NaN	NaN	NaN	NaN	NaN	NaN	NaN	NaN	NaN	NaN
-21.9183437397305	-23.0047762917677	-14.8508065903485	-13.7821171731801	-22.0336402500208	-17.3749382831192	-18.6647278349948	-16.5400710670783	-15.5903834452714	NaN	NaN	NaN	NaN	NaN	NaN	NaN	NaN	NaN	NaN	NaN	NaN	NaN	NaN	NaN	NaN	NaN	NaN	NaN	NaN	NaN	NaN	NaN	NaN	NaN	NaN	NaN	NaN	NaN	NaN	NaN	NaN	NaN	NaN	NaN	NaN	NaN	NaN	NaN	NaN	NaN
-22.1655778032304	-23.0411189188775	-14.5553421565896	-14.0647585559624	-21.6833845046266	-18.0402095026992	-18.7379797721532	-16.5692453825533	-15.4985767080745	NaN	NaN	NaN	NaN	NaN	NaN	NaN	NaN	NaN	NaN	NaN	NaN	NaN	NaN	NaN	NaN	NaN	NaN	NaN	NaN	NaN	NaN	NaN	NaN	NaN	NaN	NaN	NaN	NaN	NaN	NaN	NaN	NaN	NaN	NaN	NaN	NaN	NaN	NaN	NaN	NaN
-22.0480854721427	-23.2747031355231	-14.5083075994687	-14.0131993113808	-21.6049693240657	-17.9774099756787	-18.668997817266	-16.3334148725949	-15.5064502605447	NaN	NaN	NaN	NaN	NaN	NaN	NaN	NaN	NaN	NaN	NaN	NaN	NaN	NaN	NaN	NaN	NaN	NaN	NaN	NaN	NaN	NaN	NaN	NaN	NaN	NaN	NaN	NaN	NaN	NaN	NaN	NaN	NaN	NaN	NaN	NaN	NaN	NaN	NaN	NaN	NaN
-22.3139391467141	-23.6446795324481	-14.3984866861459	-14.1786232766314	-22.1562721897055	-18.2232004534777	-19.0370985276054	-16.8018754786555	-16.0448809839167	NaN	NaN	NaN	NaN	NaN	NaN	NaN	NaN	NaN	NaN	NaN	NaN	NaN	NaN	NaN	NaN	NaN	NaN	NaN	NaN	NaN	NaN	NaN	NaN	NaN	NaN	NaN	NaN	NaN	NaN	NaN	NaN	NaN	NaN	NaN	NaN	NaN	NaN	NaN	NaN	NaN
-22.4333356505135	-23.3297654838624	-14.5797383738804	-14.7295183440339	-22.3357251931636	-18.3437664401264	-19.3014632233358	-16.6860712828513	-16.245971967655	NaN	NaN	NaN	NaN	NaN	NaN	NaN	NaN	NaN	NaN	NaN	NaN	NaN	NaN	NaN	NaN	NaN	NaN	NaN	NaN	NaN	NaN	NaN	NaN	NaN	NaN	NaN	NaN	NaN	NaN	NaN	NaN	NaN	NaN	NaN	NaN	NaN	NaN	NaN	NaN	NaN
-22.6196505369378	-23.9743210903696	-15.0484995057195	-14.8780247468262	-22.2920073325331	-18.4050561019712	-19.5148312341415	-16.9351482059282	-16.5098732919255	NaN	NaN	NaN	NaN	NaN	NaN	NaN	NaN	NaN	NaN	NaN	NaN	NaN	NaN	NaN	NaN	NaN	NaN	NaN	NaN	NaN	NaN	NaN	NaN	NaN	NaN	NaN	NaN	NaN	NaN	NaN	NaN	NaN	NaN	NaN	NaN	NaN	NaN	NaN	NaN	NaN
-23.0468377112322	-24.2727760407755	-14.9088343177899	NaN	-22.5670454233533	-18.7245109860894	-20.1565267753308	-17.3445192751106	-16.4867244492314	-20.1284499571563	-23.982480805311	NaN	NaN	NaN	NaN	NaN	NaN	NaN	NaN	NaN	NaN	NaN	NaN	NaN	NaN	NaN	NaN	NaN	NaN	NaN	NaN	NaN	NaN	NaN	NaN	NaN	NaN	NaN	NaN	NaN	NaN	NaN	NaN	NaN	NaN	NaN	NaN	NaN	NaN	NaN
-23.1813353363692	-24.3686052751307	NaN	-16.3695054153586	-22.7657766247822	-18.8128582515407	NaN	-16.9694175469024	NaN	-20.9004462482054	-24.4625556954594	-20.6396558309844	-23.802251961938	-23.1904324328917	-16.6999083538084	-17.0872581957627	NaN	NaN	NaN	NaN	NaN	NaN	NaN	NaN	NaN	NaN	NaN	NaN	NaN	NaN	NaN	NaN	NaN	NaN	NaN	NaN	NaN	NaN	NaN	NaN	NaN	NaN	NaN	NaN	NaN	NaN	NaN	NaN	NaN	NaN
NaN	NaN	-16.6612132859971	-16.2797758251312	NaN	NaN	-21.2424289662948	NaN	-16.293446390169	-21.0595880185441	-24.3973669266758	-21.6774114479495	-24.3558339613815	-21.4726520681265	-14.9264546442995	-16.1122006836524	-22.9985800211266	NaN	NaN	NaN	NaN	NaN	NaN	NaN	NaN	NaN	NaN	NaN	NaN	NaN	NaN	NaN	NaN	NaN	NaN	NaN	NaN	NaN	NaN	NaN	NaN	NaN	NaN	NaN	NaN	NaN	NaN	NaN	NaN	NaN
-19.5597048057039	-19.6396182162843	-16.1447518085851	NaN	-18.827445977792	-21.2910459585706	-20.0379765756803	-18.3786141150191	-15.8782753246753	-20.8150860419531	-23.8906219852027	-21.5789898211322	-24.3185934611779	-19.6792184841666	-13.6176891891892	-14.930386880966	-22.79643374328	NaN	NaN	NaN	NaN	NaN	NaN	NaN	NaN	NaN	NaN	NaN	NaN	NaN	NaN	NaN	NaN	NaN	NaN	NaN	NaN	NaN	NaN	NaN	NaN	NaN	NaN	NaN	NaN	NaN	NaN	NaN	NaN	NaN
-18.2911574503438	-18.1101711791851	-15.3993262583384	-14.269446780104	-17.5350664323374	-20.7887827798426	-18.8308072623663	-17.511415235901	-14.9677869300912	NaN	-22.6038312703317	-20.1724906669357	NaN	-18.3230182117309	-12.425921506613	-13.5391517507022	-21.6726560639824	NaN	NaN	NaN	NaN	NaN	NaN	NaN	NaN	NaN	NaN	NaN	NaN	NaN	NaN	NaN	NaN	NaN	NaN	NaN	NaN	NaN	NaN	NaN	NaN	NaN	NaN	NaN	NaN	NaN	NaN	NaN	NaN	NaN
-17.2685475156706	-17.5743198306504	-14.4240524356017	NaN	-16.1398664323374	-19.3375308812366	-17.7940397165935	-15.8511740308924	-13.7835961074348	NaN	-21.1941466070754	-18.1174696159455	NaN	-17.2436722843936	-11.8144007532122	-12.406996597162	-19.6248508876647	-17.0661845617737	NaN	NaN	NaN	NaN	NaN	NaN	NaN	NaN	NaN	NaN	NaN	NaN	NaN	NaN	NaN	NaN	NaN	NaN	NaN	NaN	NaN	NaN	NaN	NaN	NaN	NaN	NaN	NaN	NaN	NaN	NaN	NaN
-16.1922079931242	-16.4701587568249	-13.0872483081399	-16.0647660549372	-14.5830153685076	-17.0819060474551	-16.1299161007796	-14.0817991493245	-11.6310556830031	-17.0706573401408	-19.5250661711647	-15.8367104337787	-18.9337552196363	-15.9602076236821	-11.3627558383626	-11.0930641976924	-17.5864643620909	NaN	NaN	NaN	NaN	NaN	NaN	NaN	NaN	NaN	NaN	NaN	NaN	NaN	NaN	NaN	NaN	NaN	NaN	NaN	NaN	NaN	NaN	NaN	NaN	NaN	NaN	NaN	NaN	NaN	NaN	NaN	NaN	NaN
-14.7027108843105	-15.2346295945767	-12.1549081865145	-15.3248022463907	-12.8019056480237	-15.4283191092671	-14.129406567462	-12.7307265843066	-10.4054847784764	-16.1024114984515	-17.9558765245743	-13.7152376089969	-17.5452063463188	-14.7357214718411	-10.9534928782145	-10.0171599114528	-15.1118911968381	-16.8302413288211	NaN	NaN	NaN	NaN	NaN	NaN	NaN	NaN	NaN	NaN	NaN	NaN	NaN	NaN	NaN	NaN	NaN	NaN	NaN	NaN	NaN	NaN	NaN	NaN	NaN	NaN	NaN	NaN	NaN	NaN	NaN	NaN
-14.1090856542085	-14.5697643906277	-11.9419676104016	-15.2299051256292	-12.6607728362783	-14.6664155513838	-13.152193311471	-12.0285978569751	-9.80493420707733	-16.0624291467252	-17.6140680473373	-12.8873249666119	-16.5723308058401	-14.4380980775162	-11.3764052885739	-10.4524396193027	-14.3229122273819	-15.7675525309216	NaN	NaN	NaN	NaN	NaN	NaN	NaN	NaN	NaN	NaN	NaN	NaN	NaN	NaN	NaN	NaN	NaN	NaN	NaN	NaN	NaN	NaN	NaN	NaN	NaN	NaN	NaN	NaN	NaN	NaN	NaN	NaN
-14.8526769866857	-15.1136613474984	-12.3053922554689	-15.5169543386475	-12.7760936640777	-14.8462886368944	-13.3714080807889	-12.5324003305741	-10.1987785714286	-16.3322618883332	-17.8344820923951	-13.0845945986317	-16.1399057705579	-15.1863062570748	-11.8852208915076	-10.9270083528731	-14.4393102908569	-16.0552399841025	NaN	NaN	NaN	NaN	NaN	NaN	NaN	NaN	NaN	NaN	NaN	NaN	NaN	NaN	NaN	NaN	NaN	NaN	NaN	NaN	NaN	NaN	NaN	NaN	NaN	NaN	NaN	NaN	NaN	NaN	NaN	NaN
-15.9127350462965	-15.9171280819782	-13.7877980784801	-16.4278253752071	-13.7186994727592	-15.4552023480607	-14.4013471870139	-13.4918708950039	-11.3474832298137	NaN	-18.4476569743338	-14.1099429997275	-17.1792782794566	-16.2257691852436	-12.7472512431402	-11.9036077001837	-15.2845258169039	-16.6954175743138	-15.6660372629992	NaN	NaN	NaN	NaN	NaN	NaN	NaN	NaN	NaN	NaN	NaN	NaN	NaN	NaN	NaN	NaN	NaN	NaN	NaN	NaN	NaN	NaN	NaN	NaN	NaN	NaN	NaN	NaN	NaN	NaN	NaN
-16.9586695315857	-17.0101897112531	-15.0417838188774	-17.8863247747068	-14.7203183151826	-16.6200605847526	-15.4950428511663	-14.3582411850554	-12.5335906933457	-17.8470739368908	-19.4261111196782	-15.8188102173171	-18.968380729942	-17.2338245974398	-13.7849707268576	-13.144170463767	-17.0047028713706	-18.0293011231511	-16.6297445255474	NaN	NaN	NaN	NaN	NaN	NaN	NaN	NaN	NaN	NaN	NaN	NaN	NaN	NaN	NaN	NaN	NaN	NaN	NaN	NaN	NaN	NaN	NaN	NaN	NaN	NaN	NaN	NaN	NaN	NaN	NaN
-18.9821599162011	-18.4479468245007	-16.2690820498973	-19.0417546617427	-16.3758360012301	-18.0323112429937	-17.066573879042	-15.6673578376563	-14.0518786157941	-18.7328348916894	-20.7226405208226	-17.1884268463984	-20.1565592537972	-18.4918549666772	-14.7778708808904	-14.3515449315115	-18.6636037841656	-19.5795523481647	-17.5394298029064	-17.9952995758496	NaN	NaN	NaN	NaN	NaN	NaN	NaN	NaN	NaN	NaN	NaN	NaN	NaN	NaN	NaN	NaN	NaN	NaN	NaN	NaN	NaN	NaN	NaN	NaN	NaN	NaN	NaN	NaN	NaN	NaN
-20.3155156171772	-19.8664771465778	-17.3618556701031	-20.254130831385	-17.4926469201423	-19.4359906601158	-18.7553573764012	-16.9353099566418	-15.4190377880184	-19.7947542206644	-22.0900489656438	-18.2899240302181	-21.291170199142	-19.7039201840685	-15.7429020113136	-15.6911843287748	-19.9657901033081	-20.7979293349091	-18.4519343732903	-18.9678520423097	NaN	NaN	NaN	NaN	NaN	NaN	NaN	NaN	NaN	NaN	NaN	NaN	NaN	NaN	NaN	NaN	NaN	NaN	NaN	NaN	NaN	NaN	NaN	NaN	NaN	NaN	NaN	NaN	NaN	NaN
-21.9494523495038	-20.7041355010109	-18.0282160761945	-21.0303972509794	-18.5441741246451	-20.5842678149503	-19.6645206317649	-18.1991522300731	-16.1431549913136	-20.487936579512	-22.8600062213128	-19.4328569480115	-22.0218910525432	-20.6507988342957	-16.4922503958775	-16.6105607640089	-20.8354349661816	-21.7104823655905	-19.3381303683585	NaN	NaN	NaN	NaN	NaN	NaN	NaN	NaN	NaN	NaN	NaN	NaN	NaN	NaN	NaN	NaN	NaN	NaN	NaN	NaN	NaN	NaN	NaN	NaN	NaN	NaN	NaN	NaN	NaN	NaN	NaN
-22.1898868579487	-21.0062275247332	-18.3051762807901	-21.3068848981741	-19.1493064323374	-21.1339486698943	-20.0506923227605	-18.9109162931433	-16.6698299239222	-20.5616084901081	-23.356440200324	-20.1222061015166	-22.4519791742784	-21.2262686875788	-16.6922052086982	-16.8809728646417	-21.5234390116936	-22.1951330588478	-19.5378387696286	-19.6668432586841	NaN	NaN	NaN	NaN	NaN	NaN	NaN	NaN	NaN	NaN	NaN	NaN	NaN	NaN	NaN	NaN	NaN	NaN	NaN	NaN	NaN	NaN	NaN	NaN	NaN	NaN	NaN	NaN	NaN	NaN
-22.1111276128303	-21.0706851701705	-18.1682800024473	-21.2232255116446	-19.3722639982604	-21.2735124441949	-20.2018877643559	-19.1276097443898	-16.7954299525248	-20.7058741176701	-23.4059911242604	-20.271725349997	-22.4740023559649	-21.3731599434078	-16.5855810810811	-16.860901471054	-21.6709360114778	-22.2688682633829	-19.5223211404165	-19.6777465937793	NaN	-23.3514740973312	-23.7517804193571	-25.0715709741642	-23.3701589237065	-23.6285702504896	-22.4664868344984	-18.5015512329118	-22.1637415711532	-20.4747486045095	-27.6346354648597	-21.1905036036072	-22.0167428322509	-21.7689659333245	-20.6000903424745	-19.4547995560199	-19.3568304508721	-19.0809523985656	-19.403885885668	-18.5680594214018	-16.8594623110032	-16.2962875175473	-9.89108128479431	-14.7953746808486	-14.6397244240757	-13.2349220212102	NaN	NaN	NaN	NaN
-21.9222144936659	-20.9112657244402	-17.8222156701031	-21.1976989456862	-19.1688221845498	-20.8467140207715	-20.236253861222	-18.9053231330419	-16.6285392542941	-20.7937858889157	-23.3444761506843	-20.3167577488189	-22.5651532919255	-20.9695834875843	-16.4866304518458	-16.4597655056553	-21.8370373094115	-22.4188277552518	-19.4872824256036	-19.4685160984046	NaN	-25.4924160346696	-25.5801963960684	-26.4683182312432	-24.6291292908544	-24.8808739460147	-23.0347118184116	-18.8732462786891	-22.2378186750666	-20.8050591752153	-27.4813368069857	-21.2958855122084	-22.0754656315948	-21.6480346076842	-20.691442645588	-19.4204146692234	-19.1882166511958	-19.0611487452301	-19.4608860129686	-18.3949363239747	-16.1184616992975	-15.8985442174004	-9.44331282748638	-14.5958677665416	-14.2536064690027	-12.8768952997303	NaN	NaN	NaN	NaN
-21.8576109073905	-21.012376938643	-17.8624070009016	-20.9651471265582	-18.903492048101	-20.7280571482616	-20.3493591955862	-18.6061491327123	-16.5106164348925	-20.5647504821682	-23.1877927436936	-20.4198343962368	-22.6848344083836	-20.8409854014599	-16.1638702136833	-16.1413191895678	-21.942305274576	-22.3816723182741	-19.1564048524725	-19.2564787552223	NaN	-26.6302474012474	-26.2684454592631	-26.4114024735268	-24.676698989311	-24.7574695281782	-22.8867936390527	-18.879625828431	-21.7715995138824	-20.3941544333054	-26.6900875433257	-20.5084099901269	-21.2953396000869	-20.9424919972883	-19.9064897323862	-18.8587236767217	-18.7677589740468	-18.4196321498651	-19.1015990639626	-17.857866098138	-15.551217682961	-14.885958681913	-8.65831322699254	NaN	-13.4245220142965	-12.2387854851799	NaN	NaN	NaN	NaN
-21.8017909402975	-21.144537938981	-17.6828837543559	-20.8410368711278	-18.6790680452407	-20.706302038523	-20.4495430720112	-18.4219903111914	-16.3415843046069	-20.4031576835801	-23.2464410249132	-20.2716878621025	-22.5377542303419	-20.7708596761214	-16.0599573187048	-15.9637565453327	-21.7709953892637	-22.4087422669575	-18.9687661376211	-19.0768936772694	-14.9702817674559	-26.8941846573045	-26.3657936210131	-26.5061504775024	-24.0129630474179	-24.0367715604833	-21.9227386259006	-18.307536434608	-20.8311058017259	-19.5017518447379	-25.6417309863926	-19.580306968324	-20.5648172973801	-20.2466611068276	-19.2393739893149	-18.4452673224979	-18.0183257529312	-17.7180299874843	-18.1549218773079	-16.9648908355795	-14.5355921572737	-14.6297863317766	-8.29308556529286	-13.9684456061197	-12.8833898343435	-11.7099170951019	NaN	NaN	NaN	NaN
-21.7346742291782	-21.231615278564	-17.7854069400937	-20.60440084847	-18.4992481117267	-20.8120909456993	-20.5423302847985	-18.2409090754935	-16.3246590914842	-20.4932176209005	-23.180615071106	-20.4419576269154	-22.5903389718515	-20.8233187347932	-15.8783394453934	-15.817993438343	-21.7931649714923	-22.3807672041175	-18.8524457554245	-18.7634960626418	-14.6977451931434	-26.3112301770086	-25.6576940820571	-25.6369355736522	-23.453197298171	-23.405786755069	-21.1170532424332	-17.2957347924435	-19.9383346616109	-18.7483398588647	-24.6102124170471	-18.8969099901269	-19.5626691911054	-19.4554601840888	-18.1214766177631	-17.7543092959672	-17.4423896183299	-17.1623193749662	-17.5247240639626	-16.2845705025383	-14.0907402283207	-14.2085173047813	-7.75060598799739	-13.5796689882038	-12.5035623792735	-11.3928319711824	-4.23830993462651	NaN	NaN	NaN
-21.697687004974	-21.2954798577423	-17.6652487001128	-20.4931719427556	-18.625065658643	-20.7699318498481	-20.4569406744088	-18.4964302572103	-16.1137668773704	-20.4237458079601	-23.1234238947419	-20.2872994652406	-22.3602328294977	-20.7393447003888	-15.7382142857143	-15.7195115070876	-21.5641453569802	-22.2916034454461	-18.7345189951382	-19.0093972592954	-14.6736086434996	-25.5320126291619	-25.027522535245	-24.2134691964821	-22.2537915613731	-22.0223012801139	-19.8118064441568	-16.135714925904	-18.7265700220494	-17.5336747018844	-23.6903847654421	-18.0188882509965	-19.0025262138135	-18.5704254055876	-17.3280295904241	-17.2082259953162	-16.7879039161999	-16.5993142804027	-17.0225617968818	-15.999699277138	-13.5557917919381	-13.8497693921944	-7.65961001250557	-13.560784217048	-12.0948092991914	-11.2656430809724	-4.15092533086433	NaN	NaN	NaN
-21.4456498797048	-21.0931322081523	-17.5917420337395	-20.5721659949006	-18.7811657024104	-20.6926834060571	-20.3207605501852	-18.5435868676383	-16.0922180124224	-20.3452156903986	-22.9218209243815	-20.3150128671645	-22.3036087877549	-20.6145804427822	-15.7313040412329	-15.5708238557559	-21.6074772391503	-22.2685174537858	-18.8567290713202	-19.2659978956181	-14.6455906378895	-24.4814216841654	-23.7103714821764	-22.9314447054467	-21.0715826174682	-20.911580651575	-18.8395558923835	-14.9846026745951	-17.5249287542686	-16.7781021222213	-23.0332122769812	-17.8810913329998	-18.5162115108546	-18.0566707430349	-16.726797510267	-16.6753901098901	-16.25254869581	-16.2715314358395	-16.447670492534	-15.6579622641509	-13.3974799876641	-13.6808520021499	-7.67208041506307	-13.6277115334548	-12.1653355637828	-11.2301950204623	NaN	NaN	NaN	NaN
-21.3469212798375	-21.1565252107902	-17.4120746822187	-20.8243304321374	-18.7222428161013	-20.4140603616108	-20.3662430322452	-18.515229653892	-16.0722090225564	-20.7543842875672	-22.8332291373683	-20.3330493874709	-22.4593139573598	-20.6266305627502	-15.7598732159125	-15.5363009635868	-21.5320995433089	-22.3826359255645	-19.1002090684971	-19.2316158692362	-14.7791289193248	-23.7361774227602	-22.4965344226841	-21.9002681541258	-20.2786231466144	-20.1978996346048	-18.1043490709855	-14.384457138934	-16.7291262757022	-16.2559383801144	-22.5179886116207	-17.5555675988225	-18.3108443087023	-17.6185248037627	-16.310621894158	-16.1645745341615	-15.8342956104339	-15.7162901591251	-16.3363030808759	-15.6128568777341	-13.1794933387989	-13.7381377293074	-7.42446227544614	-13.3878634963084	-12.1508189431083	-11.0550855413529	-6.96477669590408	NaN	NaN	NaN
-21.301374881599	-21.273393441085	-17.6027586350627	-20.7512449119151	-18.9993621012499	-20.4617490998229	-20.3017982488586	-18.6826814127594	-16.3466941096818	-20.8863881109943	-22.8517670208075	-20.4139875222816	-22.6727447071082	-20.5792933137573	-15.6465211381696	-15.5514216735686	-21.7309525406934	-22.3645394519526	-19.175199452397	-19.3740092044707	-14.6425825024236	-23.3843578595318	-22.2835428995914	-21.6579506692332	-19.7058794372415	-19.9667373853211	-18.0806195126863	-14.2348473543239	-16.7654962430871	-16.2055817727614	-22.3484760743237	-17.4955675988225	-18.3873026573815	-17.4702788997819	-16.1992050548565	-15.9820182724253	-15.793428206216	-15.5719879555574	-16.1535920003904	-15.5658194070081	-13.1690687727108	-13.7747079794006	-7.33934876199795	-13.4118788837419	-12.2414542937507	-11.1590610173492	-7.10009680649827	NaN	NaN	NaN
-21.2958568253685	-21.2921035082061	-17.709948815973	-20.793322785136	-19.1405236561335	-20.4988291782518	-20.5326838328321	-18.8836012446023	-16.2829138357705	-20.8892176209005	-22.9198839951166	-20.5627729104095	-22.6880255855034	-20.6330326806748	-15.815231126412	-15.5590379417631	-21.8162104188979	-22.4281137907549	-19.1934223111264	-19.1166851831814	-14.5997333927703	-23.0813967611336	-21.7601096595663	-21.5151789939363	-19.4510043804315	-19.9145656494161	-17.782095995176	-14.3992471656516	-16.6930975302802	-15.9569139539852	-22.1378444100726	-17.3366419915351	-18.1014140186916	-17.1452981966641	-16.081236001043	-16.0846204657412	-15.5918245506907	-15.201776503449	-15.9600551546141	-15.3365726144465	-13.1291069883073	-13.5336480390975	-7.25453193269064	-13.1891456471672	-12.1719669914991	-11.2766088736836	-6.94413626818076	NaN	NaN	NaN
-21.1465189587543	-21.1167547603001	-17.6139836977848	-20.6582357050018	-19.158057608808	-20.5683941055173	-20.3718267848322	-18.6852580960381	-16.1851769944341	-20.8584700745537	-22.8394642591656	-20.6695008387941	-22.5765860672559	-20.5778254014599	-15.8410524467198	-15.4758791357849	-21.6833462944573	-22.2281895934606	-19.0985533842622	-19.007283485745	-14.5073578996468	-22.8536553603876	-21.9449325681492	-21.4620964811949	-19.4369188739156	-20.072899195137	-17.7264054010622	-14.6794169819787	-16.7321389875666	-15.8060097332874	-21.8901665594499	-17.3139962242002	-18.0469425901202	-17.0761798145397	-16.0328987568904	-16.1580408845053	-15.8186686710861	-15.2388970352438	-15.6781738671122	-14.8589903573966	-12.8787355748238	-13.1404349500311	-7.15347973740553	-13.382814952619	-12.0901931904048	-10.9942804382392	-9.59099368062355	NaN	NaN	NaN
-20.958269990828	-21.0347741414402	-17.6856404802297	-20.5606430171358	-18.9567235751946	-20.3707394272756	-20.220338408833	-18.4857604508262	-16.2761982990263	-20.8373266434569	-22.8687846961831	-20.743133355615	-22.5903266482077	-20.6335823006847	-15.7965079103494	-15.5643393837062	-21.569060151181	-22.2586109329356	-19.0551740938376	-18.9393992312311	-14.4363905078887	-22.4945738995922	-21.6968505783842	-21.172848439935	-19.198224144423	-19.6787605244004	-17.1982122252747	-14.2434146707519	-16.2275639146803	-15.5104413129219	-21.31628252573	-16.875483989551	-17.6381580107472	-16.5620655706382	-15.7270682638774	-15.9119360902256	-15.4009944967428	-15.0654347190673	-15.245225018161	-14.7902598029932	-12.8048983191397	-12.8872906979867	-7.11213593331133	-13.2408792353182	-12.0249740886135	-10.9606602913346	NaN	NaN	NaN	NaN
-20.9103089932477	-21.0312496659158	-17.7080496999538	-20.4651775443055	-18.9080323787506	-20.1824223541048	-20.305900891407	-18.4308984479418	-16.1128255181829	-20.6439352623195	-22.8051759172085	-20.7041000763942	-22.4542185569124	-20.4069084783829	-15.7024312552971	-15.6861758439739	-21.3962814469579	-22.2052533448425	-19.1422693772626	-19.0951656701106	-14.4294521799737	-22.1572193067256	-21.4815068057763	-20.6280753469927	-19.0058461984848	-19.4008093921906	-16.8545701417186	-13.9651969073281	-16.1155431457816	-15.2849700167886	-21.0598239791588	-16.6339589539627	-17.3510219868191	-16.3502482299753	-15.2550063936129	-15.4566425573377	-15.1639427236569	-14.8299859545325	-15.1839986411296	-14.8720495279813	-12.786731027471	-13.1106071792809	-7.14651454284732	-13.346677455899	-12.0317697498146	-11.0332434497817	-12.4988591773351	NaN	NaN	NaN
-20.9504173665322	-21.0698974502922	-17.7022800840077	-20.5488984985982	-18.8065587400297	-20.2598012509873	-20.4731433044148	-18.2838206950112	-15.9154769192974	-20.5295129876959	-22.7831685634346	-20.6836929486382	-22.5411727051694	-20.1774279442471	-15.4910458698135	-15.7764820061697	-21.3981898228406	-22.2068322683037	-19.1616138985471	-19.100463588661	-14.492020406737	-22.2380487313733	-21.393877743357	-20.8077992454082	-19.1056078790938	-19.6379958476035	-16.7838205451894	-13.9754518489809	-16.2726145514764	-15.2892772592495	-20.9416149605995	-16.6780957066836	-17.1901568758344	-16.216807921888	-15.3622549384522	-15.3331084118927	-15.15374114789	-14.8016350031582	-15.042644691339	-14.8318160847489	-12.9453973433431	-13.2896714747666	-7.05868263277732	-13.5319997419461	-11.9942354941305	-11.0468369148273	-12.7448101729866	NaN	NaN	NaN
-20.8379108451854	-20.9141239742162	-17.5813489133463	-20.4713622937717	-18.7615587400297	-20.0107411946846	-20.3157723466126	-18.1783537808411	-15.8200935064935	-20.398302372936	-22.8615118152011	-20.7654685532692	-22.5831153971886	-20.036146173164	-15.5131974716652	-15.6865748179474	-21.40819340774	-22.4269246908375	-19.2339117528991	-19.2118519876656	-14.5083442222943	-21.9986730769231	-20.981286823818	-20.7548651585695	-18.9070258583879	-19.3796534716721	-16.7778923231789	-13.9209830340121	-16.0470441599804	-15.0342565490001	-20.8015138372324	-16.4722084718384	-16.9516373456514	-15.8647135880012	-15.0568223549875	-15.2469309590131	-15.108384650457	-14.6078399817303	-14.8963139315797	-14.4688028361141	-12.7890104580433	-13.3348514226078	-7.04847172620428	-13.6846725884723	-12.0299706565321	-10.9739428879839	-12.6185836091445	NaN	NaN	NaN
-20.7402079931242	-20.797624994767	-17.5265636993002	-20.49728811749	-18.8096196238268	-19.9571600779639	-20.2089199066304	-18.0349427264762	-15.9480440446204	-20.4654592804386	-22.8736793833697	-20.8102326944059	-22.5621802131665	-20.0379919804072	-15.6093386568387	-15.6569552052851	-21.320524102476	-22.396012926724	-19.2603330763032	-19.2634920882344	-14.3546867490849	-21.6785067679102	-20.4953149210904	-20.4971869650472	-18.8742649086858	-19.5668322250949	-16.83130489322	-14.0380948672529	-16.0348130815921	-14.8991052312555	-20.4403568467919	-16.459882253995	-16.739922096686	-15.9045205841084	-14.9526193957103	-15.0612420986094	-15.1038415363174	-14.525676169539	-14.874930722254	-14.5212184493066	-12.8472785773473	-13.3161420630019	-6.84092472863399	-13.5467125291402	-11.8518692709694	-10.8198298983798	-12.7526699911451	NaN	NaN	NaN
-20.7996381307635	-20.8948860295521	-17.7469022178145	-20.468614206011	-18.8571351974706	-20.0223533379521	-20.1863543204643	-18.2270741318542	-16.0325535283993	-20.5186950645095	-22.8164523657216	-21.0413640210826	-22.5626671330924	-20.1647854014599	-15.6931895917194	-15.8151733925282	-21.2628243592418	-22.3384383565521	-19.2340331485648	-19.0607569050593	-14.4170258243343	-21.5611744138215	-20.3178687736173	-20.5520579060541	-18.9782460443687	-19.8523483140265	-17.0755272052336	-14.4446865942765	-16.1504600048411	-15.0304337682054	-20.7333040201005	-16.7044375555949	-16.9132523321655	-16.088544880693	-15.0474327445979	-15.3666625615764	-15.1204215823674	-14.6340869512102	-15.0306851883645	-14.3373819478524	-12.7517493794941	-13.3480615919518	-6.89489829445493	-13.4831244531809	-12.0788048723507	-10.9489462248547	-12.9571089565394	NaN	NaN	NaN
-20.661872028373	-20.7904356799018	-17.6862851471237	-20.5017229759753	-18.9159494331355	-20.127881662912	-20.0912880275633	-18.1170537708524	-15.8605053356282	-20.5117582664474	-22.7364469538172	-21.01365961783	-22.5780848861284	-20.1091872576083	-15.7238638574307	-15.9128157948513	-21.3638505996048	-22.3492344546418	-19.2561411562266	-19.0680877601223	-14.4143542008245	-21.3284587034587	-20.1635671359146	-20.280091150329	-18.857148989311	-19.4517346702907	-16.9054361069738	-14.264074925904	-16.06933316466	-15.0520059816717	-20.6847754097463	-16.629362090348	-16.7483875560453	-16.0255962775135	-14.9769083897465	-14.98421679198	-14.8467048455433	-14.5528379329299	-15.0433835162594	-14.3012699865106	-12.6872541236397	-13.2779121323775	-6.66571823177168	-13.2963489897025	-11.8787150368963	-10.8592829234659	-12.9612596350221	NaN	NaN	NaN
-20.6949901483308	-20.6058322262126	-17.6645497877502	-20.3884422581946	-18.754004756178	-20.0346254446126	-20.1604699829381	-17.9125364412224	-15.8699956043956	-20.4809105722471	-22.6561930258584	-20.8273464761114	-22.5091201818776	-19.9081729014599	-15.7465146305138	-15.9500528034155	-21.2816847254111	-22.2753104876996	-19.3220625161013	-19.108270498732	-14.5038213473473	-21.1344671575276	-19.8755994155333	-20.0608988764045	-18.5321936417175	-19.3116883891452	-16.9499830758199	-14.0740381529209	-16.0545165435549	-15.0263768148407	-20.7190116114782	-16.5556631870578	-16.6452393708043	-15.840506603181	-15.0238770050355	-14.9985273166906	-14.801390721193	-14.6336811203064	-15.0729891409514	-14.2282763658726	-12.7410965886297	-13.3034821235468	-6.45371535331719	-13.33797240302	-11.828578398114	-10.7855121413704	-12.855829587649	NaN	NaN	NaN
-20.7300170590583	-20.4442002506008	-17.6675699558174	-20.2883195766893	-18.6738435140792	-20.0018547111481	-20.0890692458374	-17.9815261586841	-15.9290370337379	-20.4300569066148	-22.4943113229926	-20.8109890583799	-22.5054934754117	-19.9011997428472	-15.741619358593	-15.8160380842816	-21.2442573823506	-22.0296218685797	-19.2878451401385	-19.0622264520944	-14.4890238910576	-20.7298233182746	-19.7795620677102	-19.882556334968	-18.5991247366406	-19.406772074879	-16.6716008152534	-13.7351237738302	-15.7966959182597	-14.9726236948247	-20.6415939829258	-16.5247559791042	-16.6682402831104	-15.6686891344443	-14.8667509264161	-14.7950385833004	-14.5837325002354	-14.2919558587732	-15.017845626749	-14.0095340696541	-12.6728714900594	-13.2678885418751	-6.37409792688405	-13.1640643284859	-11.7563611859838	-10.8278011420894	-12.7764514363885	NaN	NaN	NaN
-20.6145436263568	-20.3888093592345	-17.6317179067319	-20.2514861143271	-18.7294308202548	-20.1778482180959	-20.1132964891681	-17.9004122059282	-15.8500741641337	-20.5310020000727	-22.5153483777451	-20.9301979372962	-22.6945387578613	-19.9339360948343	-15.6752529077065	-15.8510690112313	-21.410035640365	-22.0540459715706	-19.1842597734092	-19.1784624630178	-14.4561277840862	-20.5331514363625	-19.5867428817019	-19.6720464173881	-18.3509147121128	-19.367622029238	-16.4167768769727	-13.7143155245943	-15.6917736029512	-14.6797786197167	-20.5171883176212	-16.327764027394	-16.3817096708655	-15.6181672258618	-14.6731292698156	-14.5491453019691	-14.4607457169342	-14.2317832245021	-14.7778557964581	-13.8288798018977	-12.350744570326	-13.2298271023719	-6.27503785852217	-13.0282928999145	-11.5714304040072	-10.7996883888632	-12.7250229116021	NaN	NaN	NaN
-20.6969646315036	-20.4881861540851	-17.7223018239492	-20.0601858618509	-18.7426790769018	-20.2151239858065	-20.1602165364778	-18.0242706077758	-15.8099164690691	-20.4432373540856	-22.3391217645698	-21.0158492783532	-22.6495469075606	-20.0501265057543	-15.7990605331359	-15.9409047495182	-21.3841421480099	-22.0283150836966	-19.2654043037255	-19.1231744510394	-14.6430097482658	-20.3109833178869	-19.3515625491739	-19.4533210217332	-18.2220340815497	-19.1367978691921	-16.30400412855	-13.5578340539694	-15.5792436008005	-14.649194672629	-20.455107298789	-16.3199993215116	-16.3889283808682	-15.609971221665	-14.6826177386432	-14.4936174168297	-14.4574357924435	-14.2491805401236	-14.5587651289445	-13.5688072371837	-12.1003919865429	-12.9114001573589	-6.12454689420911	-12.85766844689	-11.3786642141252	-10.726303367137	-12.602675864348	NaN	NaN	NaN
-20.5668996470793	-20.693466960816	-17.632908301682	-20.0813210246606	-18.6640942227702	-20.0658636686588	-20.0516489001972	-17.8372030004488	-15.5960216840702	-20.41605259627	-22.4339581572274	-21.0236065699007	-22.6040062982324	-19.78899910009	-15.6969910731509	-15.8790598806006	-21.2658782094248	-22.0854926253277	-19.1270802919708	-19.1672535495795	-14.6555542820758	-19.9370966306421	-19.3382434072056	-19.3562380068393	-18.0297399231728	-18.8645364848065	-16.1565369146388	-13.323106193249	-15.3763619605396	-14.3780553532356	-20.2833868701419	-16.1198993126035	-16.2943129362603	-15.5313881853642	-14.6059546301198	-14.5256491136601	-14.2112625810005	-14.0541569972931	-14.33516793695	-13.3850634111791	-11.9088976971524	-12.616582740968	-5.88875043715115	-12.7066674086771	-11.2132031840835	-10.3857853029598	-12.3272150955888	NaN	NaN	NaN
-20.4851356624698	-20.6779482305091	-17.5707618018215	-20.17738282571	-18.8401584031404	-19.984561070461	-20.2687307405572	-17.6948349897327	-15.5868790525537	-20.3414079186088	-22.2555484537233	-20.9672468956766	-22.4472747174422	-19.8372182781722	-15.8091619466847	-16.0154673487614	-21.3920867036333	-21.8524297910378	-19.1089218802409	-19.1543156784966	-14.6960211086145	-19.9255433504549	-19.1635605572522	-19.2708988764045	-17.9270104143725	-18.9955631939464	-16.0979372721142	-13.4097551487452	-15.1863974066499	-14.3170771845992	-20.032964127435	-15.9918815267663	-16.2942607719383	-15.373578103956	-14.5585804619113	-14.43948202891	-14.1174525767645	-14.010208327644	-14.2112422357687	-13.2565427919034	-11.8189573180989	-12.3309155436648	-5.69998693458119	-12.4391425319875	-11.1886619192787	-10.3119204160738	-12.2066668006673	NaN	NaN	NaN
-20.4010985462428	-20.5804547209504	-17.709520384598	-20.13008811749	-18.7082846944877	-20.0350612209304	-20.3339307025901	-17.8697543574661	-15.6756838297411	-20.1148023562936	-22.2678822828943	-20.9113268168668	-22.3866285649247	-19.762904006111	-16.0740335697689	-16.1678866878909	-21.3382609946034	-21.8713604876996	-18.7831903272258	-19.1142405832757	-14.8364663306007	-20.0918912297893	-19.1690618826849	-19.3473668869216	-17.9200923743813	-18.9723372252113	-16.080591198881	-13.4547551102358	-15.1547862478406	-14.1136484532394	-19.7952935943837	-15.7947366402733	-16.2024360852415	-15.2964330559316	-14.2687091857411	-14.2852034358047	-14.0263151362613	-13.8778808816321	-14.0901932404867	-13.134351617372	-11.6189139368056	-12.0245831506151	-5.48549874627633	-12.145005492308	-10.9103926325247	-10.1523823386705	-11.9312505484862	-9.2235580529024	NaN	NaN
-20.2272962476459	-20.4104580765528	-17.7109640222476	-20.1318401628015	-18.6736116060826	-19.9967768179189	-20.144546604328	-17.7399652335608	-15.4824721804511	-20.1440734160487	-22.3032810308855	-20.7678716456827	-22.4697554347826	-19.6789105715279	-15.965723397508	-16.2317636938657	-21.1508234160296	-21.8127364191452	-18.8069481699312	-18.9834257782351	-14.6549803877931	-20.0633516483516	-19.0003863226414	-19.1890143263196	-17.8262912353003	-18.8787394135021	-16.0382326589996	-13.516796143451	-15.226960283	-14.1239874634726	-19.6779854134735	-15.5851599247039	-16.1689064392295	-15.2277448312571	-14.3266116691217	-14.1887035995501	-13.886988921764	-13.7805283184319	-14.1037180066938	-13.1822443248013	-11.6711338917943	-12.1173815511189	-5.22800084888357	-12.2437364855423	-10.8652844300814	-10.0863604025714	-11.9527288244079	-9.16083799344405	NaN	NaN
-20.3195323388815	-20.2451305250269	-17.7614196235915	-20.0042170681853	-18.4258419189993	-20.0675000730047	-19.9797744248169	-17.8004121146301	-15.5389145817913	-20.0057844193606	-22.3148118275274	-20.6824760280288	-22.438031613199	-19.6794589330045	-16.0732089880578	-16.2571103975993	-21.0959788283496	-21.8266294381369	-18.8796771595825	-18.9547301260612	-14.799082626747	-19.8447802197802	-18.8213223626212	-19.2450779808821	-17.9221221799166	-18.899451426417	-15.9984944100417	-13.4212478072599	-15.1076430710512	-14.0284995211991	-19.8672242858812	-15.6965009463524	-16.1495025683099	-15.1643059549328	-14.2093135382229	-14.132077756145	-13.9261920307363	-13.9708831944134	-14.1097610176901	-13.2483455394123	-11.7694517803574	-11.9538477850727	-5.21924846062901	-12.1428183354545	-10.8571201687566	-10.0790190562507	-11.9196422182469	-8.96679857756431	NaN	NaN
-20.2480483356842	-20.0637949876503	-17.7381021290266	-19.7988472716932	-18.6080222764933	-20.1180802552492	-19.8855194667505	-17.8328167452541	-15.506725884017	-19.8658075197893	-22.2268782831936	-20.5285507568844	-22.437127306524	-19.6790524485355	-16.1620343735773	-16.2179016882682	-21.1511621233859	-21.8287441510659	-18.7126804189146	-18.7516059867734	-14.6913991458074	-19.5662620104512	-18.9060457194435	-19.2425923565061	-17.9765113571757	-18.8472449940168	-15.9048475327989	-13.3286114943615	-14.9356210818549	-13.9731824144196	-19.7134948914698	-15.4556323893985	-15.9172513068272	-14.9985227823355	-13.9074692180468	-13.9412614906832	-13.5775895904413	-13.9977765539152	-14.1454726667141	-13.1591915000313	-11.7812536590391	-11.962242903338	-5.13856426351771	-12.0726653708486	-10.9370230297613	-9.94530356513215	-11.8831514526831	-8.71386003461556	NaN	NaN
-20.0904380453622	-20.0298840787133	-17.7338121918422	-19.627432544076	-18.4832781970433	-19.8677205997189	-19.7282918464566	-17.6944095695646	-15.5259034859877	-19.639777922408	-21.9922154496732	-20.4294810257071	-22.2699270092731	-19.2872001520022	-16.245360742098	-16.2942963832284	-20.8646022602266	-21.6502948452415	-18.4988318335049	-18.5974441053944	-14.6076047251569	-19.4325309796586	-18.9624490109468	-19.1418879795059	-17.9498275680231	-18.7796308244292	-15.8356561043598	-13.4557815002984	-14.864968605401	-14.0693238601623	-19.6978968539767	-15.5062178089066	-15.7885992504276	-14.7546782533565	-13.9180744558279	-13.8535292358804	-13.637482635475	-13.983503117607	-14.2120598148158	-13.2178177878774	-11.7442243085591	-12.0258382655335	-5.12197130577123	-12.0649585464716	-10.8372472956609	-10.0682344506596	-11.7867261296147	-8.6617719096259	NaN	NaN
-20.1205073533384	-20.1129982266334	-17.6860644613119	-19.6141956988581	-18.3487759182172	-19.7821942839294	-19.729457549478	-17.5670205463538	-15.3157948912015	-19.5040441515127	-21.8977632306586	-20.4946889874831	-22.5225258727926	-19.3015701765464	-16.1177101133392	-16.2693946707677	-20.9957951393418	-21.7145201262538	-18.5487202401255	-18.4984957378558	-14.6083727307131	-19.4105837912088	-18.8162918118467	-18.9397085997909	-17.9303180893262	-18.6658332591075	-15.8466257661983	-13.3245095412886	-14.7304870942792	-13.9804944491512	-19.504078613439	-15.3083484429784	-15.7782843918828	-14.7463022393442	-13.7257501026929	-13.732208994709	-13.5172106973125	-13.7259634489061	-14.1623961654118	-13.0702403191585	-11.7093038055599	-11.9525301227033	-5.02026556644931	-11.8834323957128	-10.700296360961	-9.8991456236947	-11.6722007797653	-8.4346628807305	NaN	NaN
-20.1242130372604	-20.1285883443071	-17.5199310265186	-19.434042096397	-18.377902019526	-19.6398969971378	-19.848856234685	-17.6239479362047	-15.4166929571534	-19.4947670024509	-21.8639131923562	-20.4651237108155	-22.3285423949155	-19.3004482113772	-16.0561612663983	-16.1921745051065	-20.8999333243624	-21.6917526348169	-18.4647914845124	-18.4051473689526	-14.733186482606	-19.5155013282089	-18.936762195122	-18.760365098256	-17.8591384540519	-18.4598128803706	-15.9463092555738	-13.3140880406581	-14.8029521274983	-14.1270557061247	-19.4956682373529	-15.2543863972722	-15.7538009039375	-14.861767559272	-13.6873520309191	-13.6898420161196	-13.6285661045401	-13.7369558587732	-13.9871167303553	-12.9102136523387	-11.5702790530846	-12.1141975222739	-5.11691631831223	-11.819471844619	-10.760219577937	-9.92689770510081	-11.7480221782489	-8.46155482682388	NaN	NaN
-20.1823082012861	-20.0174866256773	-17.7115979381443	-19.7876534360818	-18.4222494110608	-19.8416517397624	-19.8651874276556	-17.7186142320092	-15.4296059317845	-19.6747306079135	-21.9036392024767	-20.3354582182523	-22.4695915054635	-19.3130375876376	-16.0240599945907	-16.2652951554486	-20.964267228656	-21.7905104876996	-18.6665096217651	-18.7908236072879	-14.751662087822	-19.4703441295547	-19.014451078256	-18.7470452178679	-17.8758663446829	-18.6392463853211	-15.9042956304884	-13.4570687305108	-14.8931443832501	-14.0568764720562	-19.363492403146	-15.2340540597797	-15.6408320603261	-14.8804698607741	-13.5171172194505	-13.5923373408769	-13.3783161761714	-13.5566626968293	-13.6681653290228	-12.6326095523466	-11.3268443272361	-12.0370072118635	-4.97190284678825	-11.7096775718948	-10.5513293595883	-9.7319460288166	-11.5263791934261	-8.39621918420562	NaN	NaN
-20.0305743898853	-19.987800862088	-17.6591040641074	-19.6342414275945	-18.3914289770122	-19.6755050570801	-19.6301741064521	-17.5902260664563	-15.4260725274725	-19.4364115271348	-21.7882942916812	-20.135757168071	-22.234093804746	-19.2727834310165	-16.0275017859269	-16.2381916369109	-20.8364993659328	-21.5858034337577	-18.3334859663428	-18.5549868155905	-14.6944872104483	-19.4793554155768	-18.8705387062566	-18.7030173084312	-17.8998189398954	-18.5305069009336	-15.8065627088806	-13.5165424075666	-14.945981458925	-13.8915285404877	-19.3358238299262	-15.2264057135766	-15.5451313858605	-14.6862263571113	-13.5349384264161	-13.4913555061959	-13.2799903274045	-13.5277484310148	-13.6078666695964	-12.3986765498652	-11.1274762301591	-11.7708500276036	-4.70788946036811	-11.561554368135	-10.3734206437292	-9.54470773549594	-11.3690372334016	-8.32911833847373	NaN	NaN
-19.8527376274243	-19.8543499918846	-17.6715738329423	-19.4742136444221	-18.2583071557132	-19.471690663482	-19.6545947028449	-17.5130707865734	-15.1923305954018	-19.3219617079393	-21.8419295857988	-20.2024577850756	-22.1228618866302	-19.089563764844	-15.9933356823081	-16.2106346587877	-20.6169351470134	-21.6103561017347	-18.3772929767768	-18.5067223303546	-14.717811617685	-19.3311090365945	-18.7698293241056	-18.5592349286068	-17.6939119079713	-18.0696325913433	-15.5733930928407	-13.212874925904	-14.6600793428966	-13.6765325047898	-19.0621501739467	-15.2036725988225	-15.4240417511549	-14.6015640194489	-13.3527286958208	-13.3243866268866	-13.1933144395691	-13.2253313801309	-13.4857294987452	-12.3540469202356	-10.9713267917781	-11.606331703037	-4.43664171972487	-11.4339945982162	-10.4015644538306	-9.34584063804572	-11.2076279069767	-8.18943443953853	NaN	NaN
-19.6988485056136	-19.7121587568249	-17.5883164209563	-19.3128306760418	-18.2809034693745	-19.4060469155084	-19.3919292458374	-17.5812395423957	-15.2687156557133	-19.3970375404176	-21.6501766446223	-20.056796265451	-22.0781168110658	-18.8077303679028	-15.8154148919693	-16.2602963832284	-20.7114306755916	-21.4939390591282	-18.3049312292421	-18.3777398864871	-14.6295331582904	-19.2004104718811	-18.8648149210904	-18.7452467024914	-17.6816118313234	-17.9080668462876	-15.4546948491208	-13.2393797802729	-14.5556242816843	-13.5640664335121	-18.9022393813172	-14.9711865565265	-15.2920986868838	-14.6370482809502	-13.4166631401566	-13.4103493120036	-13.2792208432941	-13.4337364629068	-13.5731766040695	-12.5046350163189	-11.1050482838539	-11.8928419770173	-4.70513610387248	-11.3447689603728	-10.4740498279996	-9.58931960483256	-11.4220959920831	-8.24311772256047	NaN	NaN
-19.5360034790754	-19.6221059863763	-17.5485586404001	-19.2310011734992	-18.2287962920569	-19.4694176921002	-19.3928296055976	-17.6195822938111	-15.3940320747373	-19.3249644468527	-21.4820851413544	-19.9663415360686	-22.0954247279568	-18.7048705592839	-15.7182672735497	-16.0620920658067	-20.6034334771169	-21.4392730946779	-18.2784475178213	-18.4409147159724	-14.6203274476942	-19.0468461538462	-18.6967936915459	-18.6477886723229	-17.6457735609056	-17.7893403435578	-15.2155435362377	-13.1084322381569	-14.4935958841183	-13.3760032807738	-18.7227484645449	-14.7539586575061	-15.0020147932849	-14.4622631344932	-13.2758783028419	-13.2733209982788	-13.0009644970009	-13.0360038097072	-13.4977949726958	-12.3652439479844	-11.0114086827143	-11.7898765028359	-4.58062522491611	-11.1464801783295	-10.1352555608736	-9.36895686441581	-11.234740608229	-10.3140483050847	NaN	NaN
-19.6216978918717	-19.5766507354345	-17.6741248253094	-19.2145458379123	-18.2725939473274	-19.5818045019431	-19.4108111063025	-17.5234637139496	-15.517982916053	-19.163708914925	-21.6004727605981	-19.95582516882	-21.9059140302247	-18.8961346551912	-15.9045566908372	-16.2281088336646	-20.3536306019104	-21.3888672444564	-18.0743158166499	-18.5083939093528	-14.8062916323042	-18.7001730769231	-18.6412167717183	-18.5462926711539	-17.6390902480523	-17.669699088276	-15.2200831820816	-13.2134454488834	-14.4952065771432	-13.5523500568664	-18.9083341405824	-14.7277950832946	-15.0991393087148	-14.3753374436397	-13.0438927174609	-13.0201489763239	-12.7282055964493	-12.9641226260326	-13.2267367157844	-12.2960650848971	-11.0256478503933	-11.8591791000389	-4.67700798975345	-11.1238417406026	-10.1261377946942	-9.30530266030797	-11.2282800429837	NaN	NaN	NaN
-19.5200849162011	-19.5869457750804	-17.4921785663849	-19.1338502975065	-18.1220270363182	-19.4522511829337	-19.3523272972583	-17.3612022599823	-15.3400108618654	-19.0595493947984	-21.5925295857988	-19.8137603874745	-21.6813402711619	-18.7934485075737	-15.8041172741106	-16.0587503055437	-20.1441887382522	-21.4456501916027	-17.9322983442644	-18.1474744602382	-14.581658683974	-18.6092277919125	-18.4727582857448	-18.3256876087989	-17.6370085504396	-17.7330291772069	-15.3106194479011	-13.1141976350673	-14.579207945722	-13.3892506922543	-18.6935471811947	-14.6225939593668	-15.0935632177763	-14.4358936283875	-13.0142509264161	-13.037265952749	-12.6503797852632	-12.7559796768894	-13.1282749972429	-11.9178908931368	-10.7325858990504	-11.7002172509718	-4.3897752786365	-11.0775164293262	-10.0326563828445	-9.26261109684048	-10.9913073370747	-12.3903335992024	NaN	NaN
-19.384626531108	-19.5036412187706	-17.5234087247655	-19.0587331656933	-18.2386716271426	-19.4873611519191	-19.3328016782698	-17.4216173263275	-15.2599911742708	-19.002425989455	-21.5395828402367	-19.8743995504326	-21.6037446295051	-18.86271462398	-15.9043201262086	-15.9390904729803	-20.0720811229368	-21.2920473165057	-18.073285093456	-18.0751958069264	-14.4991902974014	-18.5300957387936	-18.2168898184912	-18.0353980814919	-17.5081357511896	-17.6206029839397	-15.2077473260397	-13.095318364818	-14.4558445257881	-13.194055942176	-18.5713318623279	-14.4702244064253	-14.9090724128522	-14.2824662116918	-12.8953560683961	-12.8843730791121	-12.5285411008105	-12.7319614923116	-12.93515328083	-11.8450056637893	-10.5267993617768	-11.4065599734496	-4.20724736000238	-11.0462579318974	-9.92808378898729	-9.05448769793285	-10.9271642391567	-12.2689098404219	NaN	NaN
-19.3978574256589	-19.5768733174406	-17.4908609751429	-19.0946964691383	-18.1395009501039	-19.5130476006532	-19.3576314370977	-17.3177666597936	-15.0962968222159	-19.0088087910369	-21.5368016621711	-19.8398178970351	-21.5260808629034	-18.8387103535977	-15.9110079816659	-15.9167546298276	-19.9593958664547	-21.1573379060212	-18.1044648143881	-18.240100970051	-14.5881179677126	-18.431775708502	-18.186284344076	-17.8997523795892	-17.6541067937707	-17.6080503047842	-15.2437614041205	-13.1492963046801	-14.5229593456016	-13.2391439193891	-18.7017250727321	-14.488034012134	-14.9844379405793	-14.1444979037465	-12.7052022025182	-12.6344964543063	-12.3987567777332	-12.5044480810486	-12.6315306810181	-11.8923401443353	-10.3098611367468	-11.4331590121544	-4.14301492431066	-10.9691817036505	-9.85786512443409	-9.12216460201042	-10.9140706550683	-12.2017009540914	NaN	NaN
-19.3980620172973	-19.3423649423919	-17.3857176714111	-18.9502180217513	-18.0284921909349	-19.2410916592939	-19.3239546781043	-16.9745741071298	-14.8045473285335	-19.0028931418316	-21.3262726025586	-19.7551628569316	-21.4950528194845	-18.5915094621059	-15.8224158407914	-15.885243956641	-19.917822005946	-21.0338086009072	-18.1300885192654	-18.2837341899704	-14.493500642229	-18.5064741392946	-18.22659424785	-17.8423317122254	-17.5554231478056	-17.5413872080161	-15.2316238754882	-13.1595310273303	-14.4577498536452	-13.0545471631153	-18.6226790201005	-14.4243450378469	-14.9161864324847	-14.0700131509626	-12.675298762407	-12.6484313887968	-12.4106565299197	-12.5798472897026	-12.5086303139626	-11.924408067375	-10.3251801922222	-11.5045652995164	-4.20629283494628	-11.0956423361576	-10.082396648589	-9.31455011134368	-11.053032589251	-12.2750259366637	NaN	NaN
-19.321331427829	-19.3570499936179	-17.3368618467553	-19.2492160466689	-17.9254849294473	-19.2943886950386	-19.229412983412	-17.0446369460378	-15.1621545888296	-18.9122666121246	-21.365916682573	-19.7576464370103	-21.5398455996178	-18.7899440043059	-15.6820794417368	-15.9686803653008	-19.940814142937	-21.0219509784972	-18.1347131667089	-18.3413666219397	-14.52537898877	-18.4423130490679	-18.152218979657	-17.8858637475989	-17.385049070239	-17.476872809744	-15.2218496947664	-13.0316758141349	-14.2124522787058	-13.1577432187548	-18.6270474163269	-14.4708472750815	-14.7988555281255	-14.0831668902623	-12.6652086101577	-12.6379949381327	-12.4170926642741	-12.7412428892481	-12.6419963653119	-12.032678944119	-10.4956200572687	-11.4084822437742	-3.99581755693088	-11.0836648492576	-9.92575533799493	-9.22438897216972	-10.8789898701669	-12.3169689598948	NaN	NaN
-19.3738801102861	-19.3757370933819	-17.2507060686316	-19.1865312038154	-17.9212229076378	-19.2399058243091	-19.2233692458374	-17.158728126668	-15.120373863742	-19.0048387507212	-21.4303266155018	-19.8386050121256	-21.5072226590141	-18.7864499175889	-15.6888552325171	-15.8498302523444	-19.9497023718673	-20.9983108657714	-18.2224161414453	-18.4335820154092	-14.4853025158587	-18.3175752508361	-18.2891955880068	-17.9208678445969	-17.4505873150141	-17.3505245184635	-15.0771705944476	-13.0000431303043	-14.3636056407598	-13.1168402611712	-18.4466541279366	-14.4063167314363	-14.8844467249145	-14.1137271400163	-12.6538120090789	-12.5230927051672	-12.3748750388555	-12.6441080038418	-12.4128300670021	-11.9090900836998	-10.4338929961131	-11.4099950041783	-4.16973208209223	-11.1518303831209	-9.98286787499535	-9.2595963336476	-10.8422479387732	-12.2574669686792	NaN	NaN
-19.3761906689551	-19.2891796296901	-17.1309971492028	-19.2678463592482	-17.7939256039351	-19.2788170051159	-19.1620067779711	-17.0876028083077	-14.9354411000764	-18.9727725659554	-21.3750594187344	-19.7296720006531	-21.4970667909694	-18.6304156191295	-15.6150254532346	-15.7589868147481	-19.9290936817779	-20.9099149041034	-18.1437451008594	-18.3218736631143	-14.3260018564107	-18.2495421245421	-18.2860546050237	-17.6020359026436	-17.3304146531436	-17.3523966318964	-15.0241189995192	-12.95215682048	-14.2743239720867	-12.8275623997239	-18.0970063924945	-14.1214958058196	-14.4837965025394	-13.8716307908551	-12.4846045332053	-12.2936183484213	-12.2040362812147	-12.4171664505628	-12.2351437001216	-11.7147601411965	-10.3339241634947	-11.3432095476644	-4.19892244793515	-10.9166619626988	-9.87324111737319	-9.17760824363776	-10.7880002220125	-11.9300169653718	NaN	NaN
-19.1993733139912	-19.1549802539458	-16.9866680528423	-19.0735307117056	-17.6765640483977	-19.1689359137888	-18.9839425357397	-17.0797283586	-14.8350671814672	-18.8805562108819	-21.0508559456315	-19.6342958884665	-21.4106269040928	-18.4853644441507	-15.4703966150617	-15.7032483247139	-19.8962878349973	-20.6770195786087	-17.9283298490539	-18.27267234205	-14.2793228666375	-18.3334594650632	-18.3270122725786	-17.5597982247028	-17.2917205238989	-17.2063290519878	-14.8925931588431	-12.8919341064806	-14.2800723074699	-12.9283387072086	-18.1773069743102	-14.3380539126912	-14.5740449465266	-14.1024699562261	-12.795823960124	-12.5353687258687	-12.4376387788732	-12.5470429804816	-12.2935546027719	-11.6428314794427	-10.3595009698168	-11.229217760213	-3.85145412593625	-10.7784991032199	-9.77628253381552	-9.00350956581712	-10.6578511848865	-9.7075465399122	NaN	NaN
-19.2305264188845	-19.0686494200573	-17.061734174776	-19.092696929239	-17.5690285271005	-19.1523573292615	-18.9851049971328	-16.9536812132632	-14.9412540480796	-18.8034705166534	-21.0951263967328	-19.6117416536803	-21.4112670536223	-18.4056433122723	-15.5096585326738	-15.7634397733418	-19.8012789428945	-20.7533795542036	-17.8358687545289	-18.2144637274686	-14.4142926333303	-18.4143483260925	-18.3486611254939	-17.5608692906057	-17.3091938278679	-17.1112049107202	-14.9640466314765	-13.1172087472803	-14.4500804028798	-13.0974833656143	-18.2944950313365	-14.3220497416797	-14.6296707351095	-14.0826577694489	-12.921023489593	-12.4378093721565	-12.3696728308012	-12.5565171075606	-12.3101811535148	-11.7798530204535	-10.4995654911205	-11.4671890428676	-3.89505071376471	-10.8731955067966	-9.78088504487426	-8.92321438001422	-10.6842319886094	NaN	NaN	NaN
-19.1570902259356	-19.0503851719192	-17.1091610412558	-18.9882079331582	-17.8093710194934	-19.1348941325926	-19.0365271405743	-17.1053335054959	-14.8780017500476	-18.8381984913814	-21.2278609290824	-19.589725392477	-21.3837067520015	-18.6847846509908	-15.6303810810811	-15.6496076489798	-19.9089872294031	-20.752184424853	-17.906384613738	-18.1724121929802	-14.4292221564719	-18.329252919855	-18.2533184244308	-17.6152012019859	-17.1398812938111	-16.9101565029682	-14.8396206731667	-12.9115312965603	-14.1718199435605	-12.9862784700204	-18.2031658985535	-14.380535995049	-14.6644425901202	-13.9432306861156	-12.7306145627797	-12.3427325094261	-12.2417854692765	-12.51655290464	-12.2914289959353	-11.8005091290507	-10.4693143749057	-11.4866618538906	-3.93074828718635	-10.825660916972	-9.67230587453384	-8.98628414745608	-10.7869683499628	-12.0781215608987	NaN	NaN
-19.2319192987677	-19.1349577703884	-17.045348566953	-18.8995787561153	-17.7875164323374	-19.2447930309561	-19.054532612174	-16.9883486964249	-14.849728666036	-18.6830948279631	-21.2032714255614	-19.6078986887408	-21.3305832040961	-18.5630579566649	-15.5585366084	-15.6867921097241	-19.9446541643747	-20.7645097437443	-17.8578862495253	-18.1308459269557	-14.5697010325999	-18.3893715305313	-18.287435486874	-17.8260293111871	-17.1595356226488	-16.9259605671393	-14.8404394799258	-12.9435536589356	-14.2607223208999	-12.8813112358124	-18.093346573292	-14.2903614299914	-14.6255513321244	-13.8673571765252	-12.5030820952473	-12.3079068117313	-12.1981833070812	-12.5665088517766	-12.2092322000572	-11.8244819189927	-10.328905129827	-11.4851026929231	-4.02390636878087	-10.8323062905921	-9.69342353760197	-9.00323800274935	-10.8554338205476	-12.0089179007302	NaN	NaN
-19.4788987775873	-19.2051452929326	-17.0639638110508	-18.8413876566605	-17.8105623571023	-19.3525985264749	-19.1253121029803	-17.0507125744456	-14.8874452851496	-18.6604762415902	-21.0734519158959	-19.7293258933983	-21.3346856437658	-18.5183408488123	-15.6355063502388	-15.6585671675237	-19.9131050122645	-20.720419311229	-17.9562911397187	-18.2846684640739	-14.4242579608051	-18.0646880538816	-18.0023117318629	-17.7316962429005	-17.1600763770322	-16.7907098429482	-14.4603408325125	-12.5894475940168	-14.1088768497436	-12.709636581724	-17.8994798749505	-14.0325446324831	-14.4852894677934	-13.7543022069005	-12.4746465308117	-12.3599690831557	-12.1269203265045	-12.482249326197	-12.1231281722897	-11.9101841420561	-10.2843511497331	-11.6245803976444	-4.25324357386254	-10.8626304635385	-9.72693089452211	-9.01622072250893	-10.9364777915033	-11.8991810003374	NaN	NaN
-19.2772157862846	-19.0869710645172	-16.9551535424435	-18.6925857323532	-17.5876771119491	-19.1840842360825	-19.0321455128337	-16.9195345971798	-14.7459460026212	-18.74047101276	-20.8208828077559	-19.616753727379	-21.1585622336615	-18.4896478790182	-15.3250489136857	-15.5443610488012	-19.8398664932752	-20.5000750894695	-17.6948715711519	-18.1518218846595	-14.3549604199209	-17.8450267472386	-18.0446886818306	-17.7569724960364	-17.2378039809452	-16.9270469172071	-14.5429177957349	-12.6839827325954	-14.2591429738992	-12.7170520606985	-17.9098801459046	-14.0576339680869	-14.4355417348778	-13.6197332502182	-12.4819500414603	-12.2707102608136	-12.153744363154	-12.5173202134703	-12.2646333741841	-11.8944318368743	-10.4808573940985	-11.6778629932344	-4.24193631320715	-10.8396848791037	-9.84624111737319	-9.10047403928561	-11.0649863975428	-11.8044585535319	NaN	NaN
-19.3571408239821	-19.022110124606	-16.9781327785368	-18.7102616403023	-17.6120846141556	-19.0021041341216	-19.0070980593967	-16.9693664769276	-14.7629766233766	-18.7289015198745	-20.865150275454	-19.5748466914812	-21.2682775628224	-18.4543728793098	-15.1742481672988	-15.582685162801	-19.7232482065997	-20.5464362320078	-17.787203932668	-18.319451519877	-14.2403647395921	-17.8507867132867	-17.9039629941127	-17.4856687508815	-17.0732431069581	-16.7637066759785	-14.5154435964555	-12.7777764576326	-14.2582562170371	-12.8102402867206	-17.95185747922	-14.1074211702511	-14.4914229510014	-13.6319030024998	-12.4956274446347	-12.1254773691655	-11.9747189883455	-12.3163013195009	-12.207615547479	-11.9095240074923	-10.3807435501261	-11.6983132692275	-4.13582267665041	-10.9940887703683	-9.92367123948988	-9.01503423528015	-11.1044913431001	-11.7760593440458	NaN	NaN
-19.300696680907	-19.0264890320542	-16.9960855208494	-18.7825776347986	-17.6744022541315	-19.0612940680901	-19.0317661924023	-17.0041638121707	-14.7072770266531	-18.9601102897431	-20.8990854597243	-19.623405961998	-21.2163152080931	-18.470364525635	-15.188618675066	-15.667680998613	-19.8990715711414	-20.6131485499834	-17.8766408932229	-18.179113296102	-14.2854187596447	-17.8054695502256	-18.0488022726127	-17.6353350681668	-17.0759133505312	-16.9198522978968	-14.6322841873284	-12.8352433469566	-14.2281889875666	-12.8658250686107	-17.831200548351	-14.1380518045987	-14.4033331676278	-13.7436440482882	-12.4372419670777	-12.1585924369748	-12.0277210844628	-12.2221912359163	-12.1363458994056	-11.7322841448019	-10.2433630649277	-11.5348615095814	-4.11542262483403	-11.0304420077332	-9.84950054087652	-9.01361072890598	-10.9133896398287	-11.7812248327627	NaN	NaN
-19.4239714310873	-19.1737048914882	-16.8130508775841	-18.8668507811212	-17.6972611388967	-19.1162882827641	-19.1449511667414	-17.0057754676894	-14.6141175202156	-19.0779060707485	-20.9001626548815	-19.5941182097942	-21.3549939346943	-18.5522121561089	-15.2072529077065	-15.6707440394041	-19.8605881542365	-20.7768645860603	-18.0585048532598	-18.3331486726228	-14.2256152758911	-17.7422133143901	-17.9824159753614	-17.5723082723776	-17.0913854283906	-16.9911523639991	-14.8203407975095	-13.0471565556395	-14.2681442745757	-12.8028694439749	-17.7771807596631	-13.9382966649838	-14.3603568178802	-13.7717425908775	-12.3353490732932	-12.2165235618765	-12.0150675967906	-12.2391839771937	-12.1573879912982	-11.6080731015894	-10.1761718566828	-11.4151879345615	-4.30749775313593	-10.9300945907881	-9.83884361291687	-9.17637016211043	-10.8600435296739	-11.976706148222	NaN	NaN
-19.3688355165442	-19.1529901656008	-16.965230387936	-18.8230916018105	-17.6807769062988	-18.884723167113	-19.0225101175999	-16.9623992251478	-14.5161006585302	-19.0173073391407	-20.9609363654598	-19.5697467067402	-21.3198706317078	-18.3570748719407	-15.426162113494	-15.662346861098	-19.9283452558919	-20.7886180546379	-18.0774325400977	-18.3626605608438	-14.3501416269138	-17.6235334665335	-17.7180721002619	-17.2538651530735	-17.0092896997103	-17.1621351125938	-14.9492213517724	-13.1514995677378	-14.4012743378851	-12.7407449233762	-17.8043183243918	-13.8745996969436	-14.5336125873318	-13.9034027291264	-12.489833748502	-12.2736669523137	-12.175782622724	-12.4688098283331	-12.1901786094171	-11.5540897730057	-10.1032487937187	-11.2870927356476	-4.20998667068801	-10.9658171235169	-9.76676874403636	-9.19779223026946	-10.8558685526114	-12.1969841824029	NaN	NaN
-19.3741814679253	-19.1658802454203	-16.798621725149	-18.7576267034793	-17.7386761209188	-18.9491518779144	-18.9878816741357	-16.9830155045064	-14.5020787644788	-18.9694732147043	-20.9234114493595	-19.7461671011454	-21.4407038555513	-18.4159735671403	-15.3069525096525	-15.5318549116565	-20.0569987679849	-20.6435751631735	-17.8584410873012	-18.3633249744577	-14.261776504298	-17.5533399147054	-17.8520137662726	-17.3891633392144	-17.0152223295918	-17.1970720967919	-14.9507648657962	-13.2097670122349	-14.3566587342134	-12.7424841427523	-17.8621008115444	-13.7625010733988	-14.4702082135776	-13.8268269796293	-12.4998560219575	-12.1333173784978	-12.0413612389121	-12.4032615828566	-12.0696670118006	-11.6374559092958	-10.0848047716928	-11.1222221862684	-4.06277546683721	-10.9256682693726	-9.71567761980206	-9.13828260640816	-10.8006783520806	-12.0492468848371	NaN	NaN
-19.5830880796458	-19.3167130321432	-16.8054763597583	-18.5957084137611	-17.6479480649905	-19.0172123084427	-19.21212082213	-16.9939874916425	-14.6478542016807	-18.9424565834655	-20.9076247705693	-19.7972096780896	-21.4252591409821	-18.5168507860752	-15.3815713958511	-15.6623181667546	-20.0745984920175	-20.7482643338535	-17.9847900193972	-18.2212917753278	-14.4536383085206	-17.4160543510543	-17.6533010077406	-17.0849952619467	-16.7171005044626	-17.1125118698572	-14.8804365790711	-12.9884194098897	-14.233719196651	-12.7110115675489	-17.7821299040231	-13.7796364268392	-14.5076009898131	-13.9309178100627	-12.5167332959506	-12.22073769254	-12.0581720458718	-12.6240245004534	-12.1704777663603	-11.781292443905	-10.2533254448372	-11.0825106844794	-3.97859786675658	-10.8473730102944	-9.60916877751614	-9.14239359449946	-10.8481692603602	-12.0809322673489	NaN	NaN
-19.4769515828678	-19.273858264214	-16.9911477055013	-18.6489311238514	-17.6576164323374	-19.0139497416023	-18.9461649447621	-17.0210653997178	-14.646656644104	-18.9062762715522	-20.7727295857988	-19.8137390039902	-21.4149511034756	-18.4435667968087	-15.3425960064542	-15.8462105156077	-20.0671388899011	-20.7472887559509	-17.979629439612	-18.2429154944549	-14.2808313247139	-17.3742307692308	-17.6818523542455	-17.2040647401347	-16.6809367617725	-17.0695423284221	-14.8704794865815	-12.9783447716263	-13.9977438029178	-12.7674760224468	-17.8750703622424	-13.7696734350595	-14.4352241141895	-13.9153961362373	-12.5476112503027	-12.2447709359606	-12.0016395966168	-12.4312914097438	-12.0906974246183	-11.6305384745514	-10.2778316846636	-11.1204224368336	-4.00788037090026	-10.8705400867633	-9.65496917043601	-9.13180705924912	-10.951368166717	-12.0872023169718	NaN	NaN
-19.4707304607556	-19.3765838439329	-17.0327380230443	-18.612517830558	-17.7559483436002	-18.9773364075311	-19.0554388110548	-17.0944451263234	-14.7786820232399	-18.8132228473813	-20.8960032139288	-19.8426127665177	-21.4346521315159	-18.5106551053323	-15.3944751987281	-15.8471317517996	-20.2590514310726	-20.741547915943	-17.8262901343128	-18.0509455525311	-14.4015446556098	-17.4101583710407	-17.4171321279985	-17.2007304553519	-16.6559442335035	-17.1598924053344	-14.904601018858	-12.8202599636528	-13.9763041167179	-12.6239979240663	-17.5674863257305	-13.7230990637469	-14.3331544681298	-13.9784618296679	-12.4854782906012	-12.1126847879083	-12.0094694610937	-12.3190634310839	-12.1077070583525	-11.5616266883694	-10.3193709781027	-11.2205617446227	-3.90867737827181	-10.7961515945744	-9.54135409687924	-8.97934060190855	-10.9978526908384	-12.1590141251138	NaN	NaN
-19.3830480740959	-19.4552796227299	-16.8749319266022	-18.7040393066708	-17.809623657771	-18.9688375449746	-19.0216865535297	-17.1017296012771	-15.0378161326347	-18.8251229540109	-21.0773800841377	-19.7822386638341	-21.4735137290839	-18.4308964334883	-15.2333334030625	-15.6473171515678	-20.2165719434562	-20.7012297207733	-17.7791613804484	-17.9798563906376	-14.138871476365	-17.4064029748171	-17.3306398184912	-16.9203463902167	-16.4639925232419	-16.8560599901115	-14.7509335424757	-12.8779795284144	-14.1777484886671	-12.5830768258045	-17.6102297661102	-13.7765696480029	-14.3995140186916	-14.0282735504626	-12.5500156322984	-12.1227788547569	-12.0504487043284	-12.2576097471427	-12.1001558741249	-11.4557964642121	-10.2861293761284	-11.1076459631579	-3.98458475364705	-10.7407575505922	-9.63891036302116	-8.92946670386784	-10.8532279069767	-12.1634831447349	NaN	NaN
-19.3473830088442	-19.333385787056	-17.1012175532568	-18.7552272316509	-17.9678374306643	-19.0349265658979	-18.9969032614906	-17.0277683982359	-15.0050353701028	-18.7308611518978	-20.96872535888	-19.5536361658028	-21.3523790611562	-18.4920693175438	-15.368611531751	-15.7231047274266	-19.9891705733459	-20.5395852351744	-17.7278466375111	-18.128273701807	-14.4285417776099	-17.3032803112381	-17.2019609563922	-16.7970789582599	-16.4301076503222	-16.7776689248306	-14.7017763946293	-12.9312858848081	-14.2449941194269	-12.5222212326349	-17.7120029996923	-13.6917732439838	-14.4581245159292	-14.1529591167813	-12.5827684466317	-12.2621334140436	-12.1398335259705	-12.4231510100871	-12.2757354587535	-11.5894102455174	-10.3398076245132	-11.0557244805843	-3.88430499458821	-10.8654394436933	-9.74880929919138	-8.84067465783535	-10.7240081785993	-12.22918463602	NaN	NaN
-19.4182202940763	-19.2189495877704	-17.1536807974376	-19.0651150775148	-17.9282823201879	-18.9427427993304	-18.9333633321769	-17.0082836526141	-14.7930506146672	-18.6382042409087	-21.1922550345845	-19.6605803308336	-21.3688773414193	-18.4985404675391	-15.3645738171586	-15.6852466094728	-19.84180191971	-20.6841896956204	-17.782604659534	-18.031384735938	-14.3573462866283	-17.0385897435897	-17.1822327814988	-16.7589356862204	-16.3100110735682	-16.6149474917041	-14.6324982110912	-12.6601747902188	-13.9834061795437	-12.4183090420123	-17.5154598642563	-13.6320525855511	-14.1652149440055	-13.9263715746877	-12.4158175060506	-12.1690726774906	-12.0075898854477	-12.2716172647991	-12.2541748215383	-11.5914684111061	-10.2301329327076	-10.9901996998895	-3.78300098668155	-10.9421320926919	-9.75413291882328	-8.96045966114039	-10.7412481601413	-11.9829103953979	NaN	NaN
-19.196498350654	-19.2469847693748	-17.2421023068744	-19.0413517275814	-17.8222971502005	-18.877469833014	-18.7911196957474	-16.9119082759808	-14.8169571428571	-18.6995413827772	-21.2442566646901	-19.676357125045	-21.4207965338802	-18.3873915606696	-15.3914656964657	-15.6352675907918	-19.8600609820262	-20.6961921203527	-17.8793496303475	-17.9400777276477	-14.4158606627138	-17.1417493796526	-17.2447682848605	-16.6800081881454	-16.3670181671452	-16.5633500602045	-14.7509821315045	-12.8436887190074	-13.9555224155297	-12.4130238235894	-17.3188355286938	-13.5487094750634	-14.1353125655872	-13.9580702955996	-12.3140236536888	-12.1576503759399	-12.0409539804725	-12.2863471036433	-11.9939845087065	-11.5021660980783	-10.1040464949451	-10.8428706243059	-3.6713667025421	-10.891422022424	-9.64582709463021	-8.94403036253334	-10.7309559984707	-11.9544739359427	NaN	NaN
-19.3116730563628	-19.2316191471808	-17.277944779014	-18.9476287185871	-17.7247786330216	-18.93348725086	-18.9960624542683	-17.0427926254459	-14.7819210017075	-18.6123032384432	-21.3307040279895	-19.6206019459046	-21.5962220973862	-18.3795104158359	-15.3541794700339	-15.8107126125897	-19.930375829969	-20.751318632496	-17.811897810219	-17.9622217648572	-14.4659737230085	-17.198725508534	-17.2735072317152	-16.8421839071632	-16.2153968511837	-16.5674960486874	-14.6805882964959	-12.8705880236171	-13.9615291149551	-12.3277743639156	-17.4079814394553	-13.5338474176879	-14.0687033390799	-13.9304329412248	-12.2994052888322	-12.0861355439792	-11.9386711457676	-12.1995315417661	-11.8740036441152	-11.2861816833355	-9.96113389179433	-10.7324600421995	-3.63418940971654	-10.6734854988818	-9.51459909157892	-8.8800361193659	-10.632677469659	-11.9278707476735	NaN	NaN
-19.314976206168	-19.3533383036	-17.1312164891402	-18.7601398954064	-17.5906771202283	-18.7506890207715	-18.9143505542486	-16.8008842465374	-14.8582975621932	-18.3282408953788	-21.1130991367298	-19.7352414455185	-21.5738078541374	-18.2881680551072	-15.2100680376028	-15.5662530757981	-19.9117718293185	-20.7969744135826	-17.7995690430957	-17.8945562130178	-14.5275013200228	-17.0912920089619	-17.3311392016867	-16.6927427525822	-16.1764315686786	-16.7095117359705	-14.7446527170013	-13.0375031399415	-13.9085705437626	-12.4591870734268	-17.4323147152877	-13.6118936297504	-14.0738545790652	-13.7829026591016	-12.1291595249266	-11.8850186920546	-11.933688975561	-12.1298168213401	-11.8221748215383	-11.1168230109724	-9.90864745561808	-10.7162759722891	-3.57059010925519	-10.6408483182666	-9.53759936887779	-8.89836524465345	-10.4931854534964	-11.8962100529357	NaN	NaN
-19.3726715252724	-19.2396471289179	-17.3311930195007	-18.7604823308715	-17.6035738043127	-18.651108582123	-18.9820359125041	-16.8559201153885	-14.8646862486432	-18.4582125070767	-20.9755047924104	-19.7508613961555	-21.7744490844327	-18.201558174011	-15.3705023221312	-15.6365465022709	-20.0810853293777	-20.7096479253036	-17.8308946754227	NaN	-14.5350696285441	-17.1827736237031	-17.3774372930778	-16.9438809837604	-16.2862474760847	-16.7145744272059	-14.7177666320253	-12.9884499090916	-13.8348634599968	-12.2744356795867	-17.3942272970836	-13.5440147332099	-13.8720677271315	-13.4904578857481	-11.8403708002331	-11.6444685486927	-11.7578737764864	-12.0744262106112	-11.8281800659144	-11.1432805102613	-9.844769180024	-10.6150801547717	-3.50439796517517	-10.3004250427716	-9.30698491902609	-8.74681259871783	-10.4739919096631	-11.698264854628	NaN	NaN
-19.3443853346112	-19.2655406157274	-17.2631283473983	-18.4586221045638	-17.635988673424	-18.6886306874382	-18.999964024498	-16.9337056365216	-14.8859931965184	-18.1450305835718	-20.994480805311	-19.5827080422445	-21.5398431243277	-18.3577233248358	-15.4283245969312	-15.6610377825326	-19.9076076243275	-20.7807897329826	-17.639524928863	-17.9408924348548	-14.5068828872767	-17.3493457573354	-17.5261042600368	-16.9390783470307	-16.5870526129601	-17.1030324884139	-14.8020096594163	-13.0622007686006	-14.0310857960772	-12.3534908069026	-17.5837196045161	-13.761238053368	-14.0554558059792	-13.7252782099886	-11.9776217129329	-11.6705058177117	-11.8137062859991	-12.1740880680087	-11.905099715853	-11.1631184706959	-10.0373100875674	-10.7811563584409	-3.47672122946198	-10.2389822929249	-9.3526494631258	-8.75643630692452	-10.6991431405583	-11.8452420176596	NaN	NaN
-19.5793708250539	-19.4979803265595	-17.2444436098016	-18.6412282763867	-17.7470350865112	-18.8357888521374	-19.0849776374458	-17.0182776433941	-15.0319650435343	-18.3192145153104	-21.0924673128357	-19.7235381731022	-21.6403988524636	-18.466314386145	-15.3180531307705	-15.7356025461681	-20.1872446173999	-20.876381263704	-17.7361332279804	NaN	-14.3368571013129	-17.2254484225452	-17.4236781754831	-16.8431487128989	-16.5660322313702	-17.1928041328939	-14.9416092556408	-13.1447277687133	-14.2320430756169	-12.503464506185	-17.7894044062009	-13.8744560991478	-14.0048759175818	-13.7249515627015	-12.0359497681149	-11.8329103343465	-11.7898469711294	-12.2141044739859	-11.9522240639626	-11.2903890670592	-10.263566911657	-10.8206168831457	-3.45792937979678	-10.2215353907569	-9.39887793010175	-8.73410511407753	-10.7358126895854	-11.8870983050847	NaN	NaN
-19.5944798314554	-19.4039486400933	-17.1360415207488	-18.7017027000305	-18.0405503701613	-19.1302495712302	-19.10654205037	-17.0307721659948	-15.0114625482625	-18.32419365702	-21.0415049956349	-19.721608481033	-21.7234632360595	-18.735642126277	-15.4331607658447	-15.7108870287638	-20.102261339808	-20.9167336032775	-17.7529482736587	-18.1741026047703	-14.3060323321521	-17.3687514998	-17.4149599810561	-17.0367327590676	-16.5216782527483	-17.1806248772095	-14.8516595729986	-13.1610189702253	-14.2386695631062	-12.5898160498773	-17.785765558562	-13.9281466804552	-14.2336643172981	-13.9314514366675	-12.1027199817907	-11.9670011183507	-11.8969867759907	-12.3168411237703	-11.9979045469913	-11.5956430770619	-10.5367143048832	-10.9942446271044	-3.70452605418606	-10.3508319643898	-9.51892461670708	-8.88872950128381	-10.9859214976039	-12.0255844458097	NaN	NaN
-19.7516476263387	-19.407609330282	-17.3811350492605	-18.5846595460614	-18.0565853263467	-19.2331341964547	-19.3499500420903	-17.0969633130308	-15.075451556265	-18.3889773092419	-20.948604352154	-19.8269716670308	-21.6679437529386	-18.7691011447402	-15.4346282014999	-15.8663680469732	-20.0730250365429	-20.8748483841938	-17.7119597297236	-18.3078416942576	-14.5475829559109	-17.4901745054945	-17.3801823270692	-16.9458892052246	-16.6693656414925	-17.0893829332663	-15.0286284916264	-13.3890258693002	-14.3005115172109	-12.7490553021012	-17.8352431835986	-14.1074218325637	-14.4117577372846	-14.0951420925386	-12.0588003359873	-11.9776063122924	-11.8571462628878	-12.482408500847	-12.0834864811811	-11.7465856407743	-10.5674459409413	-11.3045134915733	-3.88186271112444	-10.479241831298	-9.65310666049043	-9.05165003341155	-10.9209621554325	-12.1201302939582	NaN	NaN
-19.6276739225436	-19.3629753055456	-17.3373047391064	-18.6135134438415	-18.0489598109452	-19.0276525800935	-19.2366196698058	-17.0358971046067	-15.0187635306469	-18.3974911032321	-20.8632894642183	-19.8569238679872	-21.592071254574	-18.6192148001235	-15.3798589541514	-15.7912203059247	-20.0095319761484	-20.7143817115144	-17.6434756996662	-18.2401326322317	-14.3474805186779	-17.5698537127612	-17.5476643544417	-17.0611332514045	-16.5818969140913	-17.0926074205549	-15.0792844292154	-13.4829331783312	-14.3859114150072	-12.8347230237655	-18.0502104949206	-14.1948035713911	-14.6419846986666	-14.3441781002834	-12.3525496031647	-12.1945987881014	-12.0125632838269	-12.5741188972169	-12.2600216635707	-11.6828830058168	-10.5725364343427	-11.3204962864351	-3.9562913863033	-10.4504407990741	-9.66996012563765	-9.01841148256854	-10.9758470850589	-12.3332861503886	NaN	NaN
-19.6847541752658	-19.481593659872	-17.3641174444733	-18.6731818651994	-17.9686374894318	-19.0719072025897	-19.3270534563637	-16.9393953726848	-15.0417608811749	-18.5248230686442	-20.928306235545	-19.9788257844211	-21.5355654267569	-18.6261059494051	-15.3626075301525	-15.9493489565544	-20.0466533993613	-20.7409078517853	-17.7904479591763	-18.3566025195227	-14.5228896102226	-17.36075066313	-17.5672778366914	-16.8593721588472	-16.4514186665779	-17.1094841272156	-15.2109636949378	-13.5659161630174	-14.278105167938	-12.8248494761338	-17.9993959741235	-14.1095946088728	-14.6902215658614	-14.2492293501103	-12.2060024792111	-12.1914278761472	-11.8954411001444	-12.5403877598355	-12.2916661566143	-11.776350736992	-10.561200540688	-11.3073862649118	-3.91268814411473	-10.3045773983947	-9.72511812272079	-9.05629679706199	-10.9421066662485	-12.2909065242628	NaN	NaN
-19.7466354473089	-19.3026853613229	-17.4412608147976	-18.769308306392	-18.0206004574603	-19.1651261363601	-19.1413589659973	-17.0022629600266	-15.2659197596796	-18.5970704181328	-20.808910241025	-20.0266252034411	-21.3286818769811	-18.852085996376	-15.5505302336235	-16.2094963163751	-19.9231078295628	-20.5318333021985	-17.7872662312716	-18.295814639984	-14.4714554579246	-17.4945242329924	-17.5135398813448	-16.731890308473	-16.1980559411827	-16.8844985208293	-14.9608437088504	-13.3430977306222	-14.0607135431953	-12.7271167391809	-17.9155804944188	-13.9356073396096	-14.6078744988992	-14.4317195455906	-12.3551101149602	-12.2683804740302	-12.1882026360125	-12.7419870648896	-12.2860249314704	-11.7959393235879	-10.4050650571414	-11.4686703153015	-4.23146426351771	-10.3051693553089	-9.79477935044057	-9.37815262054765	-11.194252216369	-12.2669748482946	NaN	NaN
-19.7066362675525	-19.4143944222641	-17.3180293790233	-18.9194743608762	-18.0690378443072	-19.2247775453617	-19.1917733790177	-17.0955209774031	-15.344544449003	-18.7721074033035	-20.955430040574	-19.8915841015715	-21.45430554999	-18.864372498234	-15.5066868831289	-16.1226221750836	-19.9226569442036	-20.7174604099391	-17.8228604821247	-18.2596990701606	-14.6063104513636	-17.2658814102564	-17.6466204432993	-16.7800105515314	-16.168381780701	-16.8269315717401	-14.8374012786064	-13.1909426182117	-13.9030721558834	-12.5469049783376	-17.7868356899661	-13.8470160200365	-14.5105695742471	-14.2537472991917	-12.3439684405404	-12.1113398018167	-12.1669497288513	-12.6156869512102	-12.150867054037	-11.6112332249282	-10.2269500517167	-11.3562684366282	-4.09808583572978	-10.2310996528022	-9.61999060184854	-9.28285379093304	-11.0894430330272	-12.134442703425	NaN	NaN
-19.6640015744799	-19.3218064252186	-17.4191389682003	-18.8592420307865	-18.1802125861836	-19.3053948231761	-19.0374601549283	-17.131476372684	-15.4463118914605	-18.679883519518	-21.0104338679147	-19.9389747017688	-21.3856827407444	-18.9414877938043	-15.5344459459459	-16.1620296937824	-19.9304465326312	-20.7080340545786	-17.7608557260506	-18.2789570750867	-14.6521387814688	-17.1776748668992	-17.7610047163455	-16.5824787906727	-16.2553652572536	-16.7927026409122	-14.7937920815675	-13.1019160217944	-13.8674538804933	-12.5094252356216	-17.7730301308735	-13.9024138377606	-14.2855649168952	-14.2779068212566	-12.2030509264161	-12.1051285893193	-12.0767481644935	-12.5428770005974	-12.0745537485921	-11.4973809644526	-10.1665199857271	-11.1891619305515	-3.97890830683901	-10.0029618074775	-9.54400028279793	-9.17680851827481	-10.9777536676258	-12.1460803410129	NaN	NaN
-19.717369308677	-19.5053349863331	-17.4430383278763	-18.9737771931202	-18.1627199355221	-19.3076548102452	-19.2267167034645	-17.2133797171823	-15.4896882491003	-18.6945894628849	-21.0620430993123	-20.0048977168897	-21.6045491539944	-19.03629636709	-15.6884970945189	-16.2819739922436	-20.0458380780724	-20.7697147657745	-17.8873197306845	NaN	-14.7725741921593	-17.2020445567685	-17.6459780457731	-16.5919087286212	-16.0459882829343	-16.6333024614149	-14.584975021362	-13.0510983093135	-13.6536438138214	-12.4278474744828	-17.7071029027821	-13.9463037099336	-14.2431419894411	-14.1511338091239	-12.2578960682387	-12.07764232343	-12.0582361880203	-12.553491869696	-12.0268031455952	-11.413331722279	-9.92926371566134	-11.1982070156406	-4.05352178299045	-10.0919191070874	-9.55533143033892	-9.2425804683266	-11.1402151645945	-12.1543764905417	NaN	NaN
-19.759429246098	-19.4485002202395	-17.3571960266671	-18.956423325589	-18.2974699372662	-19.3445639803838	-19.1672116103694	-17.3603827072759	-15.4450471645491	-18.6115839022408	-21.1798399306264	-20.0718985122907	-21.7994023241835	-19.2251073526794	-15.631039275061	-16.1761544285647	-20.0507277778285	-20.9715462243767	-17.7699037922728	-18.5008443132265	-14.8842342269586	-17.2303417851636	-17.420756097561	-16.3234081014967	-16.2137890423321	-16.6524289252451	-14.6145535948743	-12.9476002006292	-13.7519571257624	-12.4578760090269	-17.6711024604124	-13.8945621773198	-14.2028605358108	-14.096512071397	-12.2026775616547	-12.2795986093552	-12.1766730936002	-12.7148136427005	-12.1847754644393	-11.5303949964672	-10.0404528642032	-11.3629452439164	-4.16740846686551	-10.205986905442	-9.73982818234179	-9.20585353069872	-11.183023255814	-12.1513383050847	NaN	NaN
-19.7722839290343	-19.6301628509907	-17.4413341977105	-18.9385747831956	-18.518070977792	-19.497326290544	-19.1272443803907	-17.404954344862	-15.5292256263973	-18.743795444325	-21.3390656584218	-20.295992855615	-21.8964841196194	-19.1633336931478	-15.5612156650941	-16.1937209775715	-20.1106070632605	-21.186871658732	-17.8029780877215	-18.4944464569202	-14.9485373861521	-16.8901038927996	-17.116736958805	-16.1840202636877	-16.2325761598933	-16.7033830953803	-14.5205906736798	-12.9253320687611	-13.630020566514	-12.3669244059705	-17.5545698428853	-13.8354666372841	-14.0315636370122	-13.869375315983	-12.0183021771788	-11.9926921682379	-11.8521994515871	-12.5068786948278	-11.8752171544148	-11.25093430794	-9.80309641835411	-11.0233006475366	-3.88665311800688	-10.142703242513	-9.62499488800074	-9.05661085868854	-10.8602963852376	-11.8855151916283	NaN	NaN
-19.8943003008165	-19.7011255464928	-17.4872631768055	-18.8631492121981	-18.5943197365428	-19.5815728917393	-19.1940835315517	-17.6290355908768	-15.800323952739	-18.6577842925613	-21.2695610700567	-20.4288606786238	-21.811189258312	-19.314500252945	-15.6770856781606	-16.3653543814338	-20.0705971271453	-21.0242719322031	-17.8050125643173	-18.4859820904405	-15.0273963390087	-16.9378243644767	-17.4207032185951	-16.1787824080263	-16.2905315425758	-16.6120881104157	-14.3494821162725	-12.9725650485638	-13.5965928710618	-12.3438521106035	-17.4569652222863	-13.886921248126	-13.9692701763271	-13.7861870226438	-11.8072136631296	-11.8017259641499	-11.8091670454714	-12.4588865065187	-11.7889501209773	-11.277699538371	-9.74879518211691	-10.9853801582399	-3.82930456295626	-10.1312377504128	-9.49561058972744	-8.98300892757439	-10.7627849317701	-11.7109362153326	NaN	NaN
-19.7406128267248	-19.6684649720851	-17.5189175257732	-18.8984383479047	-18.6309071946455	-19.5384385353346	-19.2213047297084	-17.5972259177469	-15.9369008829522	-18.6930245959098	-21.3417782527886	-20.3669379459341	-21.7198506977832	-19.3721776092521	-15.5798371588769	-16.3315694106302	-20.1162851944238	-21.1513854121709	-17.9519374534301	-18.6103714698937	-14.9895424018782	-16.6193562320033	-17.3322390214675	-16.3497863525647	-16.4070536986435	-16.7816402372224	-14.5208332021384	-13.4209838084255	-13.8116811659764	-12.5911171848188	-17.5781206460174	-13.9806560134567	-14.0484685641461	-13.8726338319893	-11.8195256516908	-11.7302518796992	-11.8860230021286	-12.4344359859592	-11.7742550185939	-11.3943912955188	-9.87186577756764	-10.8883905355069	-3.74142148276905	-10.0771525272436	-9.475886260962	-9.07427154776437	-10.6737683752042	-11.7824938426101	NaN	NaN
-19.7077751885747	-19.7319087568249	-17.4186981897881	-19.0747989188837	-18.6397986357273	-19.6779798917054	-19.213461933788	-17.7322740474611	-16.0355289660616	-18.7832540090407	-21.4954583327276	-20.2894502088488	-21.9118931266362	-19.538093509568	-15.708781926747	-16.239520460032	-20.3075861122802	-21.2128377604269	-17.9457250968822	-18.5950860934958	-15.0804431709647	-16.4277472527473	-17.2381184421436	-16.3510229458834	-16.1657779045818	-16.6708174415009	-14.6200022711347	-13.3635296113982	-13.9141646003887	-12.4557620343511	-17.6436254896757	-14.0513472949551	-13.9626769400399	-13.9594409910578	-11.8962762428718	-11.8354448621554	-11.663338626986	-12.2428476993804	-11.8123186211581	-11.1945513138677	-9.86956921701907	-10.8859112937711	-3.68643339572505	-9.94860860589988	-9.37066599649932	-9.04006850263578	-10.7661064345841	-11.7976716839243	NaN	NaN
-19.8824005823797	-19.638992002485	-17.6051056701031	-19.1037155783683	-18.6740647038168	-19.7829753486919	-19.4236777291279	-17.8728602059282	-16.0395003889863	-18.8327550160807	-21.5741985704998	-20.2746517494989	-22.0630433834819	-19.5938178621928	-15.74212568202	-16.1943175009008	-20.6061037887498	-21.3307179549045	-18.0088675071887	-18.7367258422712	-14.9848325314627	-16.7346918065648	-17.3490679002621	-16.3607332939089	-16.1791551760252	-16.9277148009399	-14.7788493589907	-13.3480381665328	-14.0633591368203	-12.3906235113583	-17.6790776504437	-13.9663380423953	-13.8523312641301	-13.7695279369747	-11.8211556883209	-11.5863695652174	-11.555489832371	-12.1226199953956	-11.8950810373971	-11.3751750573279	-10.0837266689342	-11.0499563866093	-3.76846066207714	-9.98184407883262	-9.3528315764191	-9.08785190192015	-10.7921587629821	-11.6862483050847	NaN	NaN
-19.8537688812157	-19.6286213759919	-17.7059690721649	-19.3719766192321	-18.7412496099075	-19.7800411738816	-19.449784340177	-17.7757382842572	-16.0420691150645	-19.1192793642419	-21.6039219908621	-20.341880855615	-22.1452479219466	-19.6438409813286	-15.8878576768258	-16.4365244203239	-20.5336687651902	-21.1794726337503	-18.0493331978929	-18.8215062382575	-14.9226850853412	-16.6080665746809	-17.4836904839522	-16.3068695508913	-16.2587506371427	-16.8590979908803	-14.8985232951732	-13.320623816202	-14.033167882039	-12.4838372476055	-17.7570996405385	-13.9302996768625	-13.7962913782747	-13.7002488987374	-11.7464684996379	-11.7708031674208	-11.7115917058339	-12.0874233825044	-11.8558952516458	-11.3825941080779	-10.1488126101316	-11.0459820630019	-3.69451778125674	-9.91438284225911	-9.29682058951396	-9.13118575747397	-10.9322818579304	-11.6333009991194	NaN	NaN
-19.8319644528807	-19.6308361115343	-17.7269155503426	-19.2642458225498	-18.6776846141556	-19.7784871545196	-19.4336978843351	-17.7485518049	-15.9081940390545	-18.8967547906273	-21.3930295857988	-20.249698448976	-22.1277882867548	-19.6261082264343	-15.9385471030361	-16.408158259727	-20.4278176904341	-20.9564393118411	-17.9701646067136	-18.6587447376079	-14.8619745241	-16.8835878688241	-17.4785906972103	-16.366856323213	-16.2400430331982	-16.9016002860125	-14.7980129607547	-13.255481022736	-13.9550212293802	-12.4205772625364	-17.7351756778545	-13.9577565826095	-13.7381706451976	-13.6680980000315	-11.9202857194575	-12.0119757124933	-11.8955200310961	-12.2762522280386	-11.8165990639626	-11.602670963273	-10.3678624985759	-10.9946556816789	-3.75052329750698	-9.90792617297051	-9.13455074947636	-9.30447749233485	-10.7764232286142	-11.7156041225985	NaN	NaN
-19.9249042933637	-19.7834664890511	-17.7541320120514	-19.2132463959142	-18.5618695524622	-19.7432469155084	-19.4788016642735	-17.930408595197	-15.8562710963455	-18.9138057383905	-21.3747846689781	-20.4015030459937	-21.8879001575971	-19.5627318129431	-15.7381199411847	-16.3123652894112	-20.3241247621	-20.8315723711077	-17.9915581875775	-18.6237523610157	-14.7585970171185	-16.9656310061872	-17.5711219512195	-16.4336261491318	-16.2632351046209	-16.8998687385613	-14.8954217736482	-13.2381340915171	-14.0708632881522	-12.530223957098	-17.6941061591379	-14.0115441427655	-13.8231215455733	-13.6843354480204	-11.7911540726221	-11.9620037546368	-11.9027245739711	-12.2445520200911	-11.8808165866212	-11.390100640204	-10.2777507845334	-10.9287828397009	-3.36197837010078	-9.83046013878556	-9.06037405730527	-9.17814038992961	-10.7296146619436	-11.7743012753818	NaN	NaN
-19.9655442821954	-19.7621175197115	-17.7080430733039	-19.2705153104088	-18.588585533461	-19.7442614163294	-19.5447638895969	-17.7446297612622	-16.0320886436001	-19.0544802108286	-21.5715351106607	-20.3440555494925	-22.0814148490539	-19.4650262177864	-15.7779316618625	-16.2753445407936	-20.3531761007227	-20.9944113726554	-18.1557291576067	-18.8055919273035	-14.5550529183855	-16.8405671447197	-17.3975867611765	-16.3935639130793	-16.2988158817309	-16.8241629524288	-14.8681945101158	-13.5623779080113	-14.1958648239978	-12.7106497520222	-18.0288826551153	-14.2205243745235	-14.0543715377086	-13.9615886499908	-12.1502940918837	-12.2498342248455	-12.0861049159864	-12.4273922179506	-11.9418584979248	-11.4849327075007	-10.2349836862893	-10.9313746673756	-3.45935925446521	-10.0104555832743	-9.12900245971605	-9.11044081820271	-10.7210056568196	-12.0196195330403	NaN	NaN
-19.9091363672587	-19.7890748336702	-17.7432620872154	-19.1720480810933	-18.7901361346141	-19.5931818042767	-19.4870312176684	-17.7919107958563	-16.092088834506	-19.0155099603401	-21.5652252379727	-20.3727884528234	-22.0998169328232	-19.4607244631362	-15.7649272349272	-16.381062441912	-20.4182217973372	-21.0736630923983	-18.2425998975055	-18.8944038712782	-14.58504722253	-16.8023815922069	-17.5356347804033	-16.4934136343738	-16.3184345659954	-16.6876254622442	-14.8488944500528	-13.3992447889177	-14.2583321480913	-12.8510914976632	-18.1274473036826	-14.3481784478791	-14.090271427175	-14.2873968386963	-12.309555917174	-12.360260989011	-12.20982885335	-12.5245892783717	-11.8740307897034	-11.5580937644498	-10.3481109030529	-10.8961940110538	-3.51193699079044	-10.0590982784904	-9.19594165213255	-9.12570672945973	-10.7311784687745	-12.3571488420399	NaN	NaN
-19.9442963230452	-19.657084890294	-17.5509297441772	-19.0218795460614	-18.5090962586909	-19.4641888694856	-19.4836454606712	-17.7781020822776	-15.9758866198777	-18.8976572587275	-21.4620568919025	-20.3172826522076	-22.0046305372626	-19.4643899305386	-15.7116313632771	-16.360175140233	-20.4364229846148	-20.9972600061994	-18.2493337076549	-18.714089955349	-14.4333694717993	-17.0300279376549	-17.4266300471408	-16.3193374527535	-16.2714984971281	-16.5702280962632	-14.7320113088717	-13.4525372781831	-14.2478285480062	-12.8694147444547	-18.2703628436299	-14.3615469677546	-14.3549757134101	-14.3362963330245	-12.249304689857	-12.4605852797393	-12.2657688406323	-12.5929736883394	-11.9472284345919	-11.7929738471625	-10.3455992778037	-11.0642114636328	-3.59510085818099	-10.3833707483818	-9.31922888983465	-9.25831697919342	-10.9503963798831	-12.334651703143	NaN	NaN
-19.9704663385523	-19.5666533593764	-17.5361361706245	-18.9902661361762	-18.4013613406877	-19.3148429474731	-19.1989074673663	-17.7254851732226	-15.9291825206581	-18.8933616607543	-21.493044607258	-20.2073248436509	-21.8958789394425	-19.5357461670101	-15.7264901719902	-16.260055113881	-20.1964318680749	-20.994040312261	-18.1400628173314	-18.7098750168698	-14.5550215374106	-16.9618686403417	-17.2730088448137	-16.0602818165134	-16.2006716369291	-16.3582648749477	-14.3907363786137	-13.4041467141545	-14.077627381544	-12.7200549236378	-17.9558203794104	-14.1440618608795	-14.3300483767386	-14.3007805078064	-12.1033645492596	-12.1863341543514	-12.1963780790246	-12.4802283045937	-11.8304108286684	-11.7056034216006	-10.2094440277039	-10.9664110985348	-3.40021164419291	-10.2663680721998	-9.19108225001105	-9.11350680091651	-10.9569629752916	-12.298771308887	NaN	NaN
-20.1027619137798	-19.7053088311191	-17.5434531804765	-19.0483063790749	-18.5524349290024	-19.4999450207715	-19.3618877643559	-17.6885383764398	-15.9360545258466	-18.9745228157057	-21.6495779806239	-20.3164476161784	-22.0314944221466	-19.7108910618372	-15.7051536617262	-16.3241961185296	-20.4333677359194	-21.0159622673193	-18.1131360841402	-18.8055902687453	-14.6560526362153	-16.8399765528589	-17.1691651884701	-16.0434435192616	-16.1002302361788	-16.3997155908334	-14.5498259301535	-13.171493151038	-13.8796892296974	-12.6882824320699	-17.7782167944393	-13.9685337752931	-14.2440191294241	-14.24167090781	-11.9814966407018	-12.0645313715323	-12.1829003786771	-12.4071262097891	-11.9402832744889	-11.7189827960751	-10.2646736257609	-11.118651617142	-3.73062735115555	-10.2950296346083	-9.2586501225729	-9.2259518364654	-11.14854529292	-12.2127333235804	NaN	-34.3392553545472
-20.0703602930855	-19.6871830051275	-17.5743556701031	-19.0557763926123	-18.6031291051485	-19.349354326894	-19.3377606171779	-17.9370763263751	-15.8684571428571	-18.8283259530325	-21.4850402240967	-20.2963074027002	-22.0120228348871	-19.5229496871741	-15.7524677207572	-16.289222545891	-20.5373292131111	-20.8999922610986	-18.0312928280126	-18.9002920620744	-14.7576755579258	-16.8067665695096	-17.1208535576909	-15.9897579368072	-15.8966281576763	-16.1626518590053	-14.2972785317705	-12.8647827817811	-13.8169557965965	-12.4972471111009	-17.640196543465	-13.7777714549751	-14.0260574969525	-13.9322998247792	-11.7690062134252	-11.9194698970161	-11.9564088323028	-12.1743837167089	-12.0381250755233	-11.7246402619414	-10.2707731359249	-11.1029251724068	-3.75051417109627	-10.3637034340117	-9.38512029734295	-9.04636537733664	-11.0670241333918	-11.8637065654102	NaN	-34.3570893675882
-19.9197085338206	-19.5491456563882	-17.6117658497438	-19.0761980075999	-18.6762720195076	-19.5222140207715	-19.3207368389156	-17.974937630355	-15.8220945930563	-18.8941401360412	-21.4314909959941	-20.208920855615	-21.9684106965056	-19.669670660424	-15.7898942624488	-16.2760611125436	-20.457708325255	-20.890681916271	-18.044749592583	-18.7123123105787	-14.7613950329083	-16.7681648351648	-17.0571290825526	-16.0314858210013	-16.0690648299921	-16.1092905378138	-14.4069220353442	-12.7790232512628	-13.7854144266944	-12.5744464464527	-17.5651987569426	-13.7085761604664	-13.8842640186916	-13.8145232031224	-11.7266005291403	-11.7682294832827	-12.0047240524958	-12.1944120964244	-11.943558523422	-11.7963917816533	-10.4643877487368	-11.3919787976957	-3.91250006304038	-10.1853078478804	-9.34754835028627	-9.31133008028581	-11.1357208701788	-11.7269307073194	NaN	-34.2617370984362
-20.1467189506179	-19.6825622150381	-17.6368704411518	-19.2557121776404	-18.7693458843922	-19.7008256504385	-19.5194059243907	-18.0880383793386	-16.0163611735673	-18.9880373012202	-21.544934533119	-20.4058277680574	-21.9115789687814	-19.7384889644052	-15.9547449401929	-16.4620629081608	-20.5746440140363	-20.9829631244665	-18.112343285857	-18.6516795413981	-14.8600817731736	-17.0396541693601	-17.102747741015	-16.0705640549759	-16.0232425809653	-16.1558769625806	-14.5279514130426	-12.5706901496111	-13.6691131254976	-12.5143389644606	-17.5004899497487	-13.5895638024221	-13.8547995385609	-13.6390343282375	-11.5479836453101	-11.629486760891	-11.9572051573382	-12.2569943558474	-12.018118643156	-11.8057565498652	-10.4450348670381	-11.4188667196402	-3.85428537788721	-10.0431206508489	-9.23980369652632	-9.34930740327003	-11.1595648320753	-11.6294694391054	NaN	-34.4039599322766
-20.0680929785007	-19.6304432354409	-17.7913207409385	-19.1890168546461	-18.7782831820882	-19.5517985121192	-19.4028785097333	-18.0128114860443	-15.9782140974691	-18.9552235327102	-21.5145130568732	-20.2525500747585	-21.8008441073761	-19.6464033119076	-15.9194215226265	-16.4224704465857	-20.3501629046557	-20.8460809310494	-17.985493315837	-18.6213820070505	-14.8524250056604	-17.1408252001753	-17.0231712833445	-16.0802304127926	-16.1241712331281	-16.2134240291567	-14.5581766101384	-12.6031842042545	-13.6354429808175	-12.4662475756778	-17.5841447280651	-13.5435743775644	-13.6697825776436	-13.6493143071359	-11.4738801521522	-11.446288961039	-11.8459137216183	-12.3584366313808	-12.1329237539287	-11.9668669443764	-10.6129459288688	-11.4606902671606	-3.94860894684136	-10.1993827953848	-9.31262172626255	-9.45267567772757	-11.1941987954456	-11.554957995929	NaN	-34.4561989521935
-20.0168641169715	-19.6162902582969	-17.7709264665633	-19.1552986938643	-18.7669433554144	-19.57604646758	-19.3518925362239	-17.890492095092	-15.9608837022133	-19.0276758090538	-21.5659557196111	-20.2076705271663	-21.8339048708728	-19.7187615208628	-15.9861744211416	-16.4339287862237	-20.4500038064006	-20.8790719712945	-17.9348579620216	-18.5973695725462	-14.8452291358769	-16.9460813882687	-17.0459825126553	-16.0915442219213	-16.1137970218755	-16.2391704210354	-14.5993274018529	-12.9431650613005	-13.7349918931356	-12.4959216148802	-17.6899030048721	-13.7879834297681	-13.6314140186916	-13.6899474780956	-11.4768012619866	-11.4818052140738	-11.8901987774821	-12.3101084968776	-12.0984654234096	-11.8361765498652	-10.6595597319358	-11.4671706344304	-3.86762024272049	-10.1589854084072	-9.40416264265642	-9.39594531114238	-10.9882080209729	-11.510781231914	NaN	-34.5282682744096
-19.8677363500587	-19.4778012149254	-17.7051369201031	-19.0742274183019	-18.8296502687542	-19.5834498030669	-19.277668167255	-17.9074090754935	-15.8083820254862	-18.8872618009278	-21.4060710666195	-20.2282903097962	-21.8735417877608	-19.573194934727	-15.8459233793696	-16.4058116270148	-20.4545405967968	-20.7764095531202	-18.1872326621552	-18.6621020975967	-14.7338785451143	-16.7525150430964	-16.8422792583239	-16.0649404468433	-16.0664935281522	-16.2052814113687	-14.5058773849508	-12.9242396317863	-13.7358745644897	-12.3717765012618	-17.6659722335576	-13.6774495820628	-13.5670760089037	-13.5961516483149	-11.5087352313488	-11.4773176997017	-11.8294454342959	-12.2133706365586	-12.1252041257636	-11.6912554972337	-10.3911226824283	-11.2046248216225	-3.70407834802475	-9.92106182159638	-9.20459088441187	-9.16719524926752	-10.7545177323831	-11.3517807976663	NaN	-34.4657683971002
-19.739279210067	-19.2204968657074	-17.644041002115	-19.0539394740542	-18.6210092894803	-19.4864685828153	-19.0484232859815	-17.692661183748	-15.649442364532	-18.5642554360265	-21.3163222188138	-20.1355325976746	-21.9690573828346	-19.4637414034197	-15.8071893285038	-16.3077828275799	-20.6172954541984	-20.8758354160664	-17.9714813281632	-18.3525753334766	-14.7084295237453	-16.4506578572301	-16.8262400533737	-15.9064513777789	-15.9423071924739	-16.0283257999552	-14.4635402299287	-12.8381418298186	-13.7190937327336	-12.3571846922485	-17.618218714652	-13.6768106245736	-13.5709499230914	-13.4927577910752	-11.6590253410363	-11.6173571428571	-11.8504700114228	-12.0709578871708	-11.8915464323836	-11.5324069846478	-10.2479608712665	-10.9543870599697	-3.56329906140875	-9.88277082199238	-9.07039102996061	-9.07287431282106	-10.5993760909961	-11.4449742000728	NaN	-34.381188712585
-19.639625341733	-19.0301284681358	-17.521184028312	-19.0039298535419	-18.5242930448311	-19.4612494647675	-18.8247617786326	-17.644515719105	-15.5541018926118	-18.5694319066148	-21.2414535456267	-19.9894887495767	-21.8256303267212	-19.3011638855674	-15.8819825296067	-16.4418505243446	-20.3817945283936	-20.9091175465231	-18.0581705374917	-18.4790576707437	-14.7895373852629	-16.2714539937674	-16.7724297707086	-15.8547764274249	-15.7691208232574	-15.7909756134104	-14.2052826254476	-12.7085184902604	-13.5578008868801	-12.3098675868352	-17.6557364525329	-13.5588029884329	-13.521207459492	-13.4782258774986	-11.5298779360624	-11.4431214665429	-11.6739196987896	-11.8719894722186	-11.6754744774135	-11.3048382810725	-9.86222213000772	-10.6970868482779	-3.34804857069634	-9.7624632603951	-8.93924848838056	-8.72114263603844	-10.3709534741135	-11.2575901083634	NaN	-34.359904112483
-19.6337959456129	-19.1511206024327	-17.5406167757299	-18.7468262127281	-18.540321877882	-19.4666655973481	-18.8612703558273	-17.6946702125539	-15.6176554310169	-18.4161410699614	-21.1564820103185	-19.8135095348603	-21.7066228930517	-19.3403717002229	-15.9401281662829	-16.4754150569422	-20.2826787119096	-20.9470536695178	-17.8669365699089	-18.4110983648575	-14.8177703409698	-15.9477657735523	-16.5756270653029	-15.8968855356596	-15.7301972201221	-15.7965002683295	-14.1847105826243	-12.7378583146083	-13.5986327686611	-12.2838248515379	-17.6639470356216	-13.5033906612553	-13.6473850208238	-13.5624491308206	-11.5915978651916	-11.5833937920718	-11.7500254556335	-11.9940904858199	-11.6518215991738	-11.0181858956596	-9.6129331316345	-10.5605768456105	-3.48721762674641	-9.74709110429787	-8.93744074249034	-8.75471647136439	-10.3615747469059	-11.419935100337	NaN	-34.4060234246842
-19.7359212798375	-19.1918596914043	-17.5906075164842	-18.7532199105261	-18.5654268509863	-19.5361907156868	-18.9770210177943	-17.7592186560261	-15.8062435506241	-18.5391032493002	-21.1566130703723	-19.8934467297408	-21.7315774393909	-19.4258519410213	-15.8615791699487	-16.337180998613	-20.3205754013009	-20.9019085149424	-17.9652937948409	-18.6980622662865	-14.7306937017502	-16.1506	-16.5746412889087	-16.0660372163254	-15.7224665576323	-15.7634275310055	-14.2774107863014	-12.7856668040766	-13.7266473884936	-12.2776597041833	-17.829758565555	-13.6148217378954	-13.7503384334073	-13.6221377899407	-11.6019227667709	-11.6098856180562	-11.8020118023761	-11.8835949221656	-11.6115529810132	-10.9052456365163	-9.60550418870852	-10.5607890130943	-3.50396603030216	-9.89704269964743	-9.07820292576229	-8.88593619787326	-10.4617479322452	-11.5033636613501	NaN	-34.3004035993006
-19.7493514350481	-19.2727125614174	-17.640027817105	-18.9346124429055	-18.545409209336	-19.3817296457715	-18.9980892458374	-17.78098576938	-15.9410444749109	-18.654608377203	-21.0201397946155	-19.9479783898616	-21.8141849198324	-19.3906850650831	-15.9125465983225	-16.4636367252733	-20.3690625147667	-20.8226528283276	-17.940350848893	-18.8075796431958	-14.7561613623422	-16.3470043176912	-16.8720247542774	-16.1071125750346	-15.4626485270614	-15.7929136673724	-14.1950526847568	-12.7396983266694	-14.1369805861664	-12.3223434410974	-18.0284896037476	-13.7116747906034	-13.9651335538327	-13.6143212448825	-11.725956189574	-11.6736636408445	-11.8838459037139	-12.0459083758806	-11.6685815393185	-11.0832655105229	-9.66593065658319	-10.6331147146071	-3.47229184972461	-10.0965646659437	-9.12888254374343	-8.96539289112244	-10.5355223793386	-11.6963876451863	NaN	-34.2484841560112
-19.8018708500623	-19.2202724877541	-17.6450034533543	-18.8697358996014	-18.3811590920133	-19.2836998629787	-18.9675155873008	-17.5830454694904	-15.7494333934888	-18.6462326859621	-20.8454707622694	-19.8999688787587	-21.7361412164538	-19.174573636754	-15.9007468564822	-16.5176770401766	-20.145026550844	-20.6345958105959	-17.8351521687349	-18.6759911820506	-14.9405574960335	-16.2958076323053	-16.8733485908586	-15.8600052593832	-15.4226690500436	-15.8665570252778	-14.3475321659153	-12.8463154403734	-14.043190092539	-12.5018162043524	-18.0436782404747	-13.9345238291064	-14.118827131753	-13.8818760194489	-11.8599801475348	-11.7819005859224	-12.0150711656637	-12.4192431231936	-11.9701990639626	-11.294474671931	-9.93166992040228	-10.9203833814245	-3.57538939720755	-10.1703856802524	-9.21360566658653	-9.08076727366586	-10.838705588851	-11.8679266100765	NaN	-34.3465542831019
-19.6385107226527	-19.170474400572	-17.5078921384332	-18.8309373733099	-18.2673832370135	-19.2013162262915	-18.7729834891609	-17.5071305415514	-15.6202178266178	-18.4564827540724	-20.9170103635275	-19.8271603204979	-21.5687111504341	-19.1700204891791	-15.8125651159142	-16.3504213785448	-20.1755509325682	-20.5693750404682	-17.8047968927878	-18.6222533176948	-14.7909679065498	-16.5851498354081	-16.6317140036592	-15.9109458247613	-15.4955940644832	-15.945513884804	-14.4714891601212	-12.996874925904	-14.1984434487485	-12.5455091199109	-18.115248889932	-14.1398502807632	-14.3186843483619	-13.9266666420259	-12.0115294074287	-11.9431493506493	-12.2331314976186	-12.5099888532741	-12.0172803826439	-11.545905024823	-10.1221684336156	-11.1135514267473	-3.71973620844026	-10.2930437136577	-9.38560378317714	-9.22207465700008	-11.0452259218651	-12.0283863612908	-18.0608243920893	-34.1693679244463
-19.4878795107957	-19.0154097856314	-17.2969392355627	-18.8081160104414	-18.1168304212571	-19.2262087118912	-18.7171957038744	-17.2720385051123	-15.4526340330141	-18.482511998148	-20.8593037793472	-19.7584527237468	-21.5926157576789	-19.0628569098397	-15.600637702513	-16.2020515449313	-20.2504717008755	-20.51569090728	-17.9185732372886	-18.4282833629502	-14.7214294542236	-16.6049118179671	-16.7222862699748	-16.0562834917891	-15.5567291964457	-15.9351183853211	-14.5135864692637	-12.8456176314743	-13.937948428126	-12.4808512934929	-18.0832625263246	-14.0325692221992	-14.2107858451511	-13.9527449239716	-12.000160254191	-11.9919999591136	-12.3229582168508	-12.7257058977809	-12.3108203314169	-11.7145737766189	-10.4306120050297	-11.213092882674	-4.03271850080585	-10.4071354271918	-9.54094291239346	-9.33688207537408	-11.1206069811682	-12.0151864562009	-17.9411660777385	-34.1357298345347
-19.454356283355	-18.9711223680639	-17.4122199392446	-18.9048340427057	-18.1373926529523	-19.2717126370077	-18.847990422308	-17.2648230026762	-15.4588734997345	-18.6301763140398	-20.8846651790192	-19.9042138445449	-21.7441267064535	-19.1516553591467	-15.7618575873865	-16.3690784161166	-20.283376099758	-20.4854910814081	-18.0339736933415	-18.4307866656927	-14.8575337904901	-16.6590906775344	-16.9254761597694	-16.1670093856136	-15.7278051458128	-15.907596388494	-14.5860928865011	-12.9791375521666	-14.055937111547	-12.4956563763813	-18.0644087621537	-13.9879587320182	-14.2047381566226	-13.878557224432	-12.0471119323653	-12.0612727523442	-12.3145912619227	-12.6403398801289	-12.4163543476111	-11.8963026002854	-10.5297255901442	-11.3476344549678	-4.22434102209959	-10.488873771291	-9.56132029625882	-9.42592335632371	-11.0860010323517	-11.9046475000758	-18.0903834690429	-33.9921057698008
-19.457169732955	-19.0272516430958	-17.3130415230851	-18.918897464277	-18.1291176171716	-19.2467540993804	-18.8559954616781	-17.4170783708167	-15.3433721950181	-18.5350319066148	-20.9753772127763	-20.0889510589064	-21.7856106413231	-19.248817771402	-15.5963915978535	-16.2443115630922	-20.3453206804673	-20.6010075804546	-17.8278055159221	-18.5004628608254	-14.7030434726238	-16.4861208569433	-16.662258715362	-16.0940890604536	-15.8417830862486	-16.0045316766597	-14.5045838182823	-12.8283204704584	-13.9904748344344	-12.3654241705392	-18.1031731585956	-13.9666387526687	-14.0316369000475	-13.7445309615977	-12.0428404668281	-12.140229012397	-12.2095940935401	-12.5814878368917	-12.4485025198046	-11.9032879907719	-10.4768240440864	-11.3504847802601	-4.19125503967069	-10.4755355149266	-9.63352626957862	-9.55311911823086	-11.0274785293834	-11.862875032787	-17.9219289643365	-33.9937207380732
-19.6402122044817	-19.0876265797368	-17.2598200228235	-19.0389729101167	-18.1373626729389	-19.2652575067706	-18.8615359125041	-17.3677655601245	-15.332396029008	-18.6091314166856	-20.9425168252714	-19.9744275101273	-21.9074411751371	-19.2348650695096	-15.6322528078363	-16.3327512999043	-20.3142254742853	-20.5357099464276	-17.7908521828425	-18.4533526731947	-14.7173815381799	-16.3201013901761	-16.4275058432375	-16.1163004512076	-15.6633947794759	-15.7797811285497	-14.3003195870024	-12.5322247016887	-13.7902256123422	-12.3129766409618	-17.9459086712633	-13.8008261066759	-13.7272966273872	-13.6042528066343	-11.7956302367609	-11.9611277207906	-12.0344412686586	-12.5432783406427	-12.3590949767691	-11.8446405387849	-10.5179762361832	-11.228807140475	-3.85591020946366	-10.3353762577937	-9.50545282559683	-9.46342036817386	-10.9643881975336	-11.6834394883128	-17.7648945672223	-34.0093410851626
-19.6731183214665	-19.0783073748584	-17.3536479451855	-18.7087136001155	-18.2445019463561	-19.2527175922001	-18.974088803033	-17.4488886639435	-15.4568064878353	-18.4831956861423	-20.8885347515328	-19.92628367735	-21.9916957018854	-19.3685969561804	-15.6588393407367	-16.3223916389597	-20.372464263411	-20.4530294066185	-17.9220423568681	-18.3650383813487	-14.7536174468606	-16.1009937640214	-16.2262127659574	-15.8411698508704	-15.5044111339775	-15.6694934685236	-14.1297952953322	-12.4163426233087	-13.5734331301812	-12.1422237271189	-17.8556245195802	-13.5881558817599	-13.5853669598681	-13.4465640194489	-11.4744233402092	-11.6537727345565	-11.8303633878858	-12.4123969551028	-12.1058744262814	-11.6754220637315	-10.3243177527751	-10.936274467183	-3.51561571117918	-10.1105693477909	-9.29754996133059	-9.12491394003936	-10.6244031363345	-11.521835438455	-17.3778950497011	-34.0000643571022
-19.5935831470352	-18.9056440841386	-17.3766856846733	-18.5819659593631	-18.1188457426823	-19.0888147825444	-18.8474136697152	-17.4385006414583	-15.474733953123	-18.4318250199577	-20.8220032700093	-19.6488096615851	-21.8330444090917	-19.2123011909335	-15.5437233481761	-16.2488172750046	-20.2039873831408	-20.3187086101851	-17.8638051333468	-18.2531983324609	-14.7473905393857	-16.0810233580852	-16.106123070038	-15.7203402729132	-15.115405362084	-15.3465949081175	-13.8401835246176	-12.2678512292215	-13.3851866398863	-12.0022236145296	-17.650885171933	-13.338908238633	-13.191911155489	-13.2146566625007	-11.0767789264161	-11.3763263058527	-11.5013870908313	-12.1071491360841	-11.9382141662174	-11.4876205153825	-10.1240830910894	-10.5447093982454	-3.26543854004504	-9.9301281158613	-9.00560690450009	-8.76810883439704	-10.2425285998174	-11.2389174831669	-17.2718299781535	-33.9028394878812
-19.4464116767645	-18.8850289162782	-17.6176905847141	-18.498696929239	-18.1941937050647	-19.0959372966336	-18.7864948450704	-17.5673011804325	-15.5611231995818	-18.3737955429784	-20.7319250517938	-19.6777031270831	-21.7208979568048	-19.2520846276774	-15.7997018864502	-16.3932472636733	-20.0487253297051	-20.3733185413909	-17.6775337204434	-18.0192909068953	-14.780125832513	-15.9770809716599	-15.8700376224877	-15.4284027048884	-15.0260498936423	-15.2910429769143	-13.7978671055341	-12.249022294325	-13.2692524761907	-11.8266570537158	-17.3811644378285	-13.1802742314756	-13.0994480095869	-13.0678479832209	-10.9175270574613	-11.2325666354922	-11.2797182123226	-11.7595715577184	-11.6379560576995	-11.2119568046423	-9.87270112328096	-10.333693464871	-3.08811031542274	-9.77805529253297	-9.10695423658931	-8.53530839640088	-10.0240903861318	-11.0578795550847	-17.3351660777385	-33.8705704262526
-19.5326148263423	-18.6181309145975	-17.7001643577186	-18.555693090939	-18.1415745791593	-19.0531516657831	-18.7164812790324	-17.4741718061133	-15.6033939948835	-18.37338444577	-20.7693767057642	-19.5430608470054	-21.4798535936114	-19.1694207600711	-15.9730486196145	-16.3902588178115	-19.9533386101674	-20.3319965026054	-17.6734878723308	-17.9730480162964	-14.910830558352	-15.8937962757703	-15.7401406749213	-15.194545935228	-14.9273557882036	-15.1755889032246	-13.860487422803	-12.2308161023746	-13.3224368209937	-11.7388821084211	-17.2354898701533	-13.1119253923448	-13.1751686321579	-12.9917640194489	-10.7247532095211	-11.0298766959298	-11.0215472489614	-11.3984748753993	-11.3650544354217	-10.9438003250071	-9.48461468671075	-10.0064714747666	-2.8240741624001	-9.53533973694839	-8.83946599232807	-8.44658927287748	-9.94714454445485	-11.0726983050847	-17.2587522846351	-33.9269530825135
-19.5661004745449	-18.6803308477745	-17.7011656299066	-18.5062149101286	-18.2008022121539	-19.0861914006548	-18.6179687881715	-17.6039139843294	-15.758867446445	-18.3277109108421	-20.5832700113307	-19.4774261187729	-21.2798098772913	-19.1912595528959	-16.0609328597372	-16.2911532739476	-19.8355609528163	-20.2045260499057	-17.6785906001876	-18.0474748386959	-14.9604979228701	-16.0890210436514	-15.8708535488353	-15.3036228536184	-15.0385731412785	-15.1660550458716	-13.9050610468933	-12.1651055784078	-13.4122433564986	-11.8423600570439	-17.3389204584567	-13.2065133919085	-13.4351304743878	-13.1449947886797	-10.8758994489666	-11.1739651606745	-11.0520268867453	-11.4645003895928	-11.4684357986564	-10.8158421549608	-9.36513366712992	-10.0101420630019	-2.92461434783474	-9.54764006234107	-8.91028029366651	-8.49315917216126	-10.0476974721941	-11.174016408533	-17.3139427376983	-34.0491934201743
-19.6250210864139	-18.6865490007273	-17.7025078440161	-18.5430970460614	-18.2965723146904	-19.1412102605163	-18.5790645514176	-17.6076909503386	-15.9106054574639	-18.3458223268588	-20.6447360374117	-19.4721707041654	-21.2622399000098	-19.1890416021101	-16.0501814427447	-16.2463346189653	-19.7730720094462	-20.192937005134	-17.5432410938011	-17.8325960536552	-14.9420080527785	-16.2386846261531	-15.9809353804295	-15.2991601682938	-15.0852272317966	-15.1666107091994	-13.9544442918724	-12.224347318542	-13.4434606099215	-12.0418375762083	-17.4803847654421	-13.3302805272875	-13.5219621817515	-13.2178197621748	-11.0740009264161	-11.2276679693996	-11.1705746477927	-11.496076008961	-11.3990990639626	-10.7519014327387	-9.33901964601509	-10.0405350761023	-2.87077636542854	-9.67528333241773	-9.03540623796689	-8.41872280757982	-9.95487733489436	-11.3017653326971	-17.3864697214632	-34.1811896749007
-19.4948007759674	-18.6674932957037	-17.7369496298346	-18.605114091516	-18.2169883172491	-19.1790064519642	-18.5480945205627	-17.5967391150191	-15.8087462994836	-18.2998381566148	-20.7254379859677	-19.4257111418249	-21.3210893234629	-19.0888204764258	-16.1337620765562	-16.3342740218689	-19.7117687888806	-20.2709227147738	-17.4248312531113	-17.8676561685931	-14.9400705151873	-16.3577827944097	-16.0591714821764	-15.3888299108873	-15.1441559486843	-15.1048171364523	-13.9838065247393	-12.3805135296001	-13.554563875459	-12.1408040027413	-17.6130757095982	-13.3817509744571	-13.7015207128214	-13.5425036700577	-11.1990448195459	-11.3966698616436	-11.3222876148011	-11.6069157941729	-11.5032341350526	-10.8485834152191	-9.44760639121415	-10.2114323855825	-3.05377711267972	-9.81232164820612	-9.1453047082064	-8.57124226494754	-9.97514526611163	-11.5081681740804	-17.5014334574177	-34.0903160814235
-19.565590483384	-18.8212480425391	-17.7751327895197	-18.6988143847711	-18.2326243652477	-19.2884816304713	-18.6001602906135	-17.5842599152149	-15.7584709359606	-18.2679249136078	-20.807017575685	-19.5821692372163	-21.5488780559308	-19.2446067085324	-16.2072782161425	-16.4198939573806	-19.7813308187162	-20.4951999185939	-17.4695891527535	-17.8825285249698	-15.0249719930198	-16.2696702552526	-16.1746056550831	-15.3929345376229	-15.1430277094736	-15.2543894789172	-14.1379397152693	-12.5839198527086	-13.7545061537791	-12.3639899758303	-17.9732629523387	-13.6194640920352	-14.0502152444321	-13.7470153735111	-11.4275515158071	-11.6139612037708	-11.5105126836526	-11.8839172283957	-11.7892907932859	-11.262791320838	-9.7415053928794	-10.5272947216639	-3.40833785036252	-10.1786168173568	-9.31026326519704	-8.75822398870381	-10.2234029896669	-11.7474957613646	-17.5039816117191	-34.2102474299188
-19.5761928607156	-18.9224106022439	-17.8976430004198	-18.7003414596158	-18.239313586809	-19.3736237367318	-18.7158267561727	-17.468169788662	-15.8250790509844	-18.3205934786672	-20.8867788414347	-19.5116490152602	-21.5843727323043	-19.164975482614	-16.2673712908713	-16.5074120141666	-19.7677958842802	-20.5112830229109	-17.4148345190797	-17.7509644118839	-15.033500642229	-16.3709983045225	-16.2479395036745	-15.4977625793845	-15.2888899781468	-15.4073243914001	-14.2699829160734	-12.9415763687453	-13.802830702151	-12.4675369337888	-18.0593059422533	-13.7986512454391	-14.1377846608934	-13.9621326069043	-11.6974844593502	-11.9145132026247	-11.8177929003313	-12.1759385894802	-11.9436224405859	-11.5851334325647	-9.82399479652488	-10.7500302687034	-3.50859116707101	-10.3055298014326	-9.46374259637142	-8.90436593300313	-10.444918641801	-11.9909002220177	-17.6675326898498	-34.2374020911233
-19.688592900992	-19.1418522434149	-17.9475294440903	-18.9024906718892	-18.4575023991641	-19.4266103846041	-18.7617999345907	-17.6101887868765	-15.8706774071743	-18.4412944011058	-20.9200077016804	-19.4510631281444	-21.5719226425748	-19.4133217243298	-16.2213508652537	-16.5982293857098	-19.8223442607217	-20.5111196141664	-17.4399488740488	-17.9480875830562	-14.9853842748808	-16.2595030856912	-16.1344715604791	-15.5222270014045	-15.4392255462546	-15.5414016207336	-14.3673263752182	-12.7277685429252	-13.8144798966575	-12.4159642613345	-18.2597337035463	-13.8975016367234	-14.0723868409912	-14.0530844118083	-11.8379560861213	-12.0006747832428	-11.9543227230313	-12.3821679185188	-12.1381023651307	-11.8492725598403	-10.1949618973284	-11.068914276249	-3.6770561002524	-10.4469886418886	-9.7109422285364	-9.07983685200741	-10.6895546733512	-12.1020577864462	-17.6038617299124	-34.208275053452
-19.9017727210792	-19.348232958723	-18.0078719133351	-18.9997352726271	-18.7129777351847	-19.709857955303	-19.013016709294	-17.7739042498843	-16.0415685452163	-18.4879200955912	-21.1006531012382	-19.7838873644398	-21.8248324101619	-19.6209939777892	-16.2759778853421	-16.7879186488133	-19.9819792773728	-20.6450056624084	-17.6675862445227	-17.8860311164927	-15.165275548275	-16.1219321802458	-16.1059715725855	-15.2610485023397	-15.3918265770698	-15.5216480996068	-14.3815563212229	-12.6781875822321	-13.7723222497129	-12.3560538210445	-18.1834382482884	-13.8761234418311	-13.9917799544387	-13.8841459866621	-11.7468653719909	-11.7578153368371	-12.021341876847	-12.4396101087373	-12.3813697061644	-12.1667249535727	-10.3840470943218	-11.216054825522	-3.80520873526218	-10.5319112287554	-9.82395687331536	-9.08651784002556	-10.7438530795737	-11.9830137980425	-17.2624220395827	-34.2024348564879
-20.0971650572117	-19.5709926790863	-18.1444774340346	-19.1218205456517	-18.8409801844597	-19.9225326949483	-19.222928523052	-17.9967558818344	-16.1666844155844	-18.6571426255128	-21.2444258580841	-20.0108850579496	-22.0766476679654	-19.7534264494948	-16.3246246742119	-16.8457655574366	-20.2227477144199	-20.8326239665186	-17.9242091874645	-18.0746805653494	-15.2810497209871	-16.0281042492144	-15.9179809894399	-15.1375247932749	-15.201604843411	-15.4643691117785	-14.2188675382241	-12.7881157191051	-13.5990391697634	-12.1106945320156	-18.0244386354851	-13.619856582726	-13.7638660366288	-13.7384309509286	-11.696255840421	-11.5232919812358	-11.9176865229471	-12.4567752498462	-12.410893449395	-12.206633624587	-10.343342571	-11.1876904500986	-3.71492905225011	-10.5057756066814	-9.82804324782701	-9.0354825505991	-10.6731232340795	-11.8246412777844	-17.0388174809881	-34.3560781014654
-20.1588286055215	-19.6478002255074	-18.167910615158	-19.1146595460614	-18.9405975395431	-20.0512902758141	-19.3872448654859	-18.0616095427565	-16.2162967150497	-18.7579922247765	-21.1760140726723	-20.0317702314818	-22.2612060932694	-19.9005978857498	-16.4008460016479	-16.7927816332459	-20.2614921090387	-20.8192659870675	-17.9876625161013	-18.0467693687213	-15.4737657032179	-15.9162295139131	-15.7867876161856	-15.0765861032136	-15.0249922200529	-15.3477167542531	-14.1887329579252	-12.6483572332234	-13.5156182080106	-12.064847376285	-17.9569108903295	-13.5675937904809	-13.8811478929309	-13.7087366530929	-11.6080154051806	-11.4875269541779	-11.8441293526618	-12.4618040652351	-12.3602354275989	-12.0710230845187	-10.2670207287023	-11.1355510052047	-3.72417459097363	-10.459866142779	-9.71477587120996	-9.03061586631584	-10.7623499848988	-11.7751237827918	-16.8131921269426	-34.3819905411669
-20.1501259056004	-19.5364444711106	-18.1868200829145	-19.113592434765	-18.8769036036883	-19.9747769188607	-19.3183958888214	-17.9898137290843	-16.33244644767	-18.7865569066148	-21.2283035415728	-20.043620855615	-22.2659228932683	-19.9173261358749	-16.4534751675771	-16.8015670230364	-20.2147045442719	-20.8459343818708	-18.0639253542129	-18.1744523169139	-15.4762296653501	-15.8598168822328	-15.6860353464777	-15.0760756318524	-14.8976285572678	-15.3073443824406	-13.9753877290444	-12.5905994768022	-13.3761851352392	-11.9124285330601	-17.8987559706238	-13.4621139471371	-13.7453217109993	-13.5562020284987	-11.3901170681484	-11.2645475205085	-11.6779370801525	-12.2998754284002	-12.1681329285044	-11.8123656508195	-10.056539647471	-11.0161504663632	-3.50688440593887	-10.4537331524796	-9.62303582501297	-8.9318150903645	-10.6868572647749	-11.5551534104332	-16.8083284242597	-34.4394146629587
-20.2511631363416	-19.7060197606859	-18.2801833441269	-19.2136751119007	-19.0298655462054	-20.0886547578233	-19.4993105008441	-18.1688836144885	-16.2870144048141	-18.9244418403896	-21.3593609927339	-20.0212481978712	-22.2983464626572	-20.0966852726492	-16.411331946133	-16.8485987284855	-20.2945690321157	-20.9233604876996	-18.1551070232708	-18.4107720613406	-15.5844299339009	-15.9023068137892	-15.6881730717307	-15.0701602400409	-14.8233827753157	-15.0543611805018	-13.8252134632805	-12.2384101235896	-13.1997800608929	-11.8113022779883	-17.7322842037641	-13.2834953118164	-13.5315818953699	-13.3558389439202	-11.1783613558639	-11.1731328877604	-11.6114718978922	-12.2014821471647	-11.9082499367805	-11.4433281178095	-9.7808277017333	-10.8714489724823	-3.51544728897952	-10.3618084871472	-9.55501978551356	-8.84745032309702	-10.6440228436856	-11.2299613756242	-16.9491453523499	-34.5482341691568
-20.4180629048159	-19.7620595012417	-18.3611585960928	-19.2088384624831	-19.0850898365928	-20.1856987768691	-19.5969907720836	-18.2641665087569	-16.3247823316621	-19.0876646857122	-21.4100305806257	-20.3352122053851	-22.4504074175621	-20.1833438920259	-16.4419555934348	-16.8341953871022	-20.467206394753	-20.969844957858	-18.0919135955386	-18.3773868278233	-15.4774774388774	-16.0046153846154	-15.7783808665074	-15.1403301560253	-14.7177100282721	-14.9881447551252	-13.7100998718466	-12.121614098185	-13.162278577472	-11.824419907725	-17.7841215383487	-13.2221526767193	-13.3340266769194	-13.2937585895847	-11.1322101100896	-11.1770963887414	-11.5349278628021	-12.1933087415351	-11.7178717912353	-11.380310519922	-9.74131290436101	-10.8906790493032	-3.62396231799242	-10.4746501357372	-9.72378518751625	-8.88454722490388	-10.6184989429175	-11.207013559322	-17.2072154604546	-34.6153277657256
-20.5004767897903	-19.7630033514195	-18.3716171798501	-19.2922353036372	-19.1978199207095	-20.2558695738491	-19.6722408411682	-18.4103893634845	-16.5457129170231	-18.8798738541803	-21.4583441603887	-20.322297788031	-22.4131123261307	-20.3369866274509	-16.5777916073969	-16.9985241862737	-20.4807391094525	-20.9612332947172	-18.1902111564472	-18.4933151788226	-15.5642653136086	-16.1080866557753	-15.7922333702882	-15.1619280026181	-14.7321448951002	-15.1638476163835	-13.8073414289238	-12.2189772881087	-13.1841814403968	-11.9083598516149	-17.7818591531803	-13.2990860612923	-13.3996547576318	-13.5767410105994	-11.14174479596	-11.2111990319742	-11.6002655416947	-12.2457440940673	-11.6597268835114	-11.4763228730268	-9.81985210761085	-10.9371018485246	-3.56183265808238	-10.7264948596875	-9.7088994631258	-8.77886990789407	-10.6119488698654	-11.2050353129588	-17.305711532284	-34.6165242311187
-20.6535525712928	-19.8602111912818	-18.4918998062948	-19.2099575052451	-19.2120926534171	-20.3818456025583	-19.7375510640192	-18.5557042225257	-16.8030537263	-18.9956165620114	-21.5443438659393	-20.3057702938172	-22.479391234209	-20.3702693367027	-16.6468541073969	-16.949473744727	-20.5723453513596	-21.056380150621	-18.327374649456	-18.6702686865907	-15.7114434709947	-16.2243079958183	-15.9174299173035	-15.1516161759826	-14.8341261454882	-15.1443314549753	-13.8910586324592	-12.4229854496906	-13.2998153835057	-12.040262838767	-18.0058004605371	-13.5366043635284	-13.4647741734305	-13.5625610209482	-11.4654526431543	-11.3244547038328	-11.6766262689332	-12.2589112815673	-11.7199890591058	-11.5029855330834	-9.94390106899977	-11.0611218452725	-3.65421192706911	-10.8159102912188	-9.93675088797642	-8.91569406390653	-10.8704015400887	-11.3014870198183	-17.4765880726234	-34.5562679260496
-20.5510013341116	-19.8157028500029	-18.5599557112723	-19.2664122910797	-19.3215495669201	-20.3858370522676	-19.7752169308223	-18.5680301935059	-16.9216076445294	-18.9611601096438	-21.6352598854659	-20.3970206173306	-22.4320881067403	-20.4761034453047	-16.85275871266	-17.1936903662945	-20.5993542633928	-21.0494947935346	-18.2482800627787	-18.6191324842042	-15.7760647292541	-16.2040755432908	-15.9256322585517	-15.2173411840968	-14.9575713797294	-15.3252870957458	-13.817525393349	-12.5121637714958	-13.28539402535	-12.0929126808717	-18.0949124117089	-13.649411151518	-13.4829940983729	-13.6011382768747	-11.2780309264161	-11.3157707554226	-11.7553718627325	-12.3320496149507	-11.7395300984453	-11.5769364828475	-9.98337333003917	-11.2207628941973	-3.7004815451618	-10.7435039598223	-9.93483349273976	-8.91359424553763	-10.9326355405645	-11.363408685352	-17.3763089348814	-34.5619037892768
-20.6167447702157	-19.8245386973263	-18.7793482642631	-19.4653586819609	-19.2386619713709	-20.4896784134148	-19.7337603072899	-18.6303525766284	-17.0857190057745	-19.0674605020732	-21.7190084590382	-20.3096575696109	-22.4677061818892	-20.62119619404	-16.919805570877	-17.1651270478909	-20.5765100731106	-21.1212587526838	-18.289870783192	-18.741557849679	-15.8846650875167	-16.3602837326608	-15.9626600121517	-15.356050391556	-15.0427458945335	-15.3612523467111	-13.7998174386334	-12.4237840168131	-13.1999475910579	-12.0872654704645	-18.2158221447984	-13.7465274934361	-13.7089670978705	-13.7274947125183	-11.3523964328355	-11.2860976008724	-11.8009169270341	-12.3703834822127	-11.7704685632038	-11.6944321054208	-10.1616262257795	-11.2628108732912	-3.93169206274551	-10.6741907716193	-9.86779381246571	-9.07728949890072	-10.9831365064853	-11.5050184219868	-17.4422660777385	-34.7507085042576
-20.6787621802439	-19.9017053563211	-18.8764208874944	-19.6336001560133	-19.3101745007971	-20.4512046893523	-19.8969302214472	-18.7838987163407	-17.0382031746032	-19.2036790235835	-21.7762599228775	-20.4082070831599	-22.4557560505462	-20.7223122759333	-17.0749233629603	-17.2992872978256	-20.608259026332	-21.2191637792357	-18.5121160487225	-18.9260344738873	-15.9318381783068	-16.3426408012119	-15.8701542018264	-15.3443771372741	-14.9739046185345	-15.3873588189873	-13.8286496916832	-12.5080933383042	-13.1937441277535	-12.0391020412795	-18.3233598860223	-13.7077421440595	-13.8615250752026	-13.8684256674652	-11.5363046692184	-11.3834957919176	-11.942669345959	-12.3168664203364	-11.9912505716244	-11.9020725894692	-10.2722498239072	-11.4341204413802	-3.83362280010308	-10.5641789832606	-9.91862801957052	-9.20045859723474	-11.0377063383493	-11.5976820997501	-17.3604321327844	-34.8289284400824
-20.770378374145	-19.9525567246487	-19.0016317270307	-19.5790671289998	-19.3812394915066	-20.4799256501782	-19.9887860888336	-18.9616473955555	-16.8645927360775	-19.3257288903735	-21.7958399306264	-20.4810778355599	-22.6605809842332	-20.6487557538292	-17.1676215305193	-17.2863334324303	-20.6553382628849	-21.4027587859168	-18.5989041322718	-18.8622825711666	-16.0712153023537	-16.2710649772998	-15.916367574513	-15.4401609388454	-15.1049185451395	-15.5573113649129	-13.9613909154536	-12.7733817132343	-13.4251248366232	-12.1572693230451	-18.428002934217	-13.718738053368	-14.0208790789326	-14.1169962394882	-11.7148759264161	-11.5475353847221	-12.1443076841051	-12.343833478459	-12.1541221334137	-12.0749438765979	-10.3836338917943	-11.6227835724358	-3.91977685538445	-10.6283390642876	-9.88581199791561	-9.28605269148782	-11.0841512714627	-11.7709926098564	-17.4197209910333	-34.825673977391
-20.8102550654548	-19.9473141650304	-19.1959204183045	-19.5818476893302	-19.6962359102491	-20.7402168980094	-20.0226058870588	-18.9555691749513	-17.0422426790167	-19.5102921388935	-21.7326937649033	-20.7026213930271	-22.7340870097743	-20.7276477391222	-17.3065464692944	-17.4665282892534	-20.7281428267421	-21.3220866213512	-18.7188440068795	-19.0696008451046	-16.3436186095612	-16.2470075290669	-15.877670991178	-15.5783929211877	-15.0655566448134	-15.5814513066039	-13.9720084973166	-12.703518702728	-13.3703541918026	-12.1627571725541	-18.37574759223	-13.6423085068469	-14.0097048750051	-13.8611467205112	-11.6960554376943	-11.5486483460927	-12.2768792150432	-12.3603075774914	-12.3146938551404	-12.0305168447055	-10.4317335295642	-11.6733345512648	-3.78856035236368	-10.7606966182159	-9.82436066905439	-9.38554688089743	-11.2785586000461	-11.7091099668923	-17.4569742969166	-34.836422340524
-21.026797331551	-20.0730662687658	-19.3418637738308	-19.6698319598545	-19.5584882810769	-20.8711862129961	-20.1246286916812	-19.0656099893677	-17.2799163175718	-19.5854631566148	-21.8462864715865	-20.8693272149155	-22.8159686324273	-20.797527103229	-17.3881944607509	-17.7172641860036	-20.9064545150538	-21.4206470730655	-18.8767966866235	-19.1556553347241	-16.6288130401573	-16.2928297786314	-15.886444469654	-15.5328578316284	-15.0495757399533	-15.58695127421	-13.9106047724081	-12.7300815767353	-13.5064497883575	-12.2642772930184	-18.5216504767934	-13.800437043267	-14.0598517910887	-14.0523550209003	-11.8655310034132	-11.6320156315716	-12.3168376304337	-12.2565791817866	-12.3170864116664	-11.9714433482842	-10.3497873951076	-11.6526302519782	-3.86714847404403	-10.8934071856287	-10.0527864792016	-9.63465102244867	-11.3431082695145	-11.8942411622276	-17.4630345898492	-35.0204344739811
-21.0716849162011	-20.2257542624428	-19.6434913352871	-19.6884331309671	-19.7793743238793	-20.9412095640652	-20.2068471333428	-19.133433920214	-17.3461105224065	-19.8783987647677	-21.8991000630463	-21.0129265450658	-22.8216899585921	-20.9059599884992	-17.5638177156122	-18.0274662902445	-21.0154172247308	-21.5313516137706	-18.9839038547977	-19.268568432977	-16.8796885922101	-16.2578580362727	-16.0307676984891	-15.6349484631814	-15.1588077615351	-15.6393243793981	-14.0151599200071	-12.7522297646136	-13.4673033955552	-12.2734795614564	-18.4274621460156	-13.5440290705767	-13.8593808006985	-13.9743244868297	-11.7196322213801	-11.5602955412144	-12.3468394853974	-12.2196869512102	-12.1787996481885	-11.700573587947	-10.0558344687018	-11.7000534751957	-3.86102358555161	-10.9402383544599	-9.93156660608073	-9.66475172792735	-11.3140346697813	-11.7122485852681	-17.6044410339557	-35.0554315754789
-21.094611839278	-20.3032113884038	-19.6504653066895	-19.6665927202858	-19.794263193471	-20.8668669840436	-20.1562806382425	-19.2512665764125	-17.4127992258377	-19.6177337279504	-21.9103106952441	-21.0060351413293	-22.8851988281456	-21.0162312664576	-17.5225761238932	-18.0839197164536	-21.0239299598808	-21.4407591363483	-19.0060507337572	-19.3487037874164	-16.7642039449312	-16.2960519967837	-16.2623696615118	-15.7787279757117	-15.291855181906	-15.8274354567154	-14.0976340950511	-12.8197389407051	-13.4211488300863	-12.2821477163015	-18.2925412685797	-13.4464443973837	-13.7923784675496	-13.9736054395673	-11.6310576491052	-11.4987873754153	-12.278170963886	-12.1587814312598	-12.1897144485779	-11.4926304417839	-10.0595205092511	-11.7256635353945	-4.0754469430898	-10.8186685964171	-9.85110017655927	-9.55559536060968	-11.3390467786692	-11.7666723415959	-17.739146373305	-35.1271712306867
-21.0866398994038	-20.3404548344292	-19.6742327192834	-19.5795584574144	-19.8741491033739	-20.9215426109642	-20.2527992976509	-19.2885524612474	-17.5153219174815	-19.5136731611383	-21.8483626057311	-20.9205048806737	-23.0167638973534	-20.947990542848	-17.5857491633341	-18.2110491354267	-20.9753878906765	-21.3703013590689	-19.1747361423331	-19.391306725103	-16.7700573323808	-16.3901876895194	-16.4509734888653	-15.9413121392589	-15.3048076751796	-15.8504462911111	-14.1081169461955	-13.0212431267408	-13.4122176015755	-12.1797320080734	-18.1569343518541	-13.4539294409278	-13.7837283044059	-13.9483862416712	-11.6577447229421	-11.4137361830139	-12.215382849725	-12.1498315434601	-12.05695148687	-11.3875026368218	-10.0140371176008	-11.426161222129	-3.72649969658858	-10.6940461480427	-9.84752462476046	-9.34563746710705	-11.0929344396401	-11.634062590799	-17.8335603171625	-35.0915417787806
-21.2262989686128	-20.3791625021432	-19.5843363898974	-19.6170962549222	-19.9440071025898	-20.9730519837345	-20.3444209699753	-19.3740830230983	-17.6517303321837	-19.6779624329306	-21.8120153668662	-20.9548966607996	-23.0007588479207	-20.9193836315483	-17.7931954544378	-18.1611242095439	-21.0525921090387	-21.4151174520585	-19.2943054911643	-19.3816640197092	-16.7687747280991	-16.5259647074521	-16.5429030305139	-15.9244835136733	-15.4763802269476	-16.0102887037045	-14.1894488631293	-13.1191353137156	-13.4202725980179	-12.2210144989852	-18.1826670177586	-13.6393289845995	-13.8957635095266	-13.9802751528491	-11.6225456058158	-11.543649037437	-12.2727674114415	-12.1447169574184	-12.1076681273495	-11.4005688282256	-10.1185177564245	-11.3950170630019	-3.64189780937352	-10.7351451535432	-9.89582574488235	-9.39533654489181	-11.1662740608229	-11.797514765174	-18.1437033911713	-35.1876134282511
-21.4297193584712	-20.5288001230488	-19.5859008962337	-19.6171021095439	-20.018519897684	-21.1162811305485	-20.5390449215131	-19.5091229693352	-17.5103226526185	-19.8639529984262	-21.8548028438759	-21.0001429900023	-23.0332264169255	-20.9516104014599	-17.72603188609	-18.0698568227889	-21.2638774301397	-21.3992598464088	-19.3803907518443	-19.6094250654768	-16.7841219588434	-16.2779621532996	-16.3186119115145	-15.7320666879845	-15.2890049206755	-15.7850037797628	-14.0480072194235	-13.0156753043335	-13.3140883981756	-12.226241259442	-18.1686425113964	-13.6403095944894	-13.8600600355149	-13.8855581022892	-11.5449238236124	-11.449246031746	-12.2225118136919	-12.1320210171443	-12.1244520620283	-11.3844726663701	-10.1823629946905	-11.4453472465872	-3.47211283356134	-10.4735799604979	-9.72557549789548	-9.28591735680988	-11.1462314085215	-11.7387102453833	-17.7809950046436	-35.1591002646281
-21.4382106127955	-20.545969079947	-19.6450808689311	-19.7822850984921	-20.1887680716817	-21.2047387023002	-20.472416864885	-19.6016089738748	-17.6567279009799	-19.9335881566148	-21.8550792041194	-21.1608537709755	-23.1715559629619	-21.0612530761636	-17.7399148524346	-18.1203476652797	-21.2664422751517	-21.4453240442533	-19.4653928400401	-19.5760083472904	-16.8033914111303	-16.0642971162057	-16.0642405359913	-15.5451312415497	-15.2221664300454	-15.6397447382623	-13.9520625242264	-12.8952963676785	-13.2486924895121	-12.2708978089805	-18.0567118413296	-13.7207108469977	-13.9433042302017	-13.7907556362154	-11.4856727940839	-11.3178346203346	-12.2964914807697	-12.1393202134703	-12.2060225989792	-11.3143989833253	-10.1443636063406	-11.4672578524755	-3.59219399324744	-10.5142062769967	-9.67727050832474	-9.27268321524008	-11.1621831795188	-11.7928657026062	-17.7844677404464	-35.3275000613103
-21.5186719495999	-20.6801857382751	-19.7236413843888	-19.7097339262267	-20.2762700418534	-21.2594700146686	-20.6038406873605	-19.7966805650097	-17.6879690791967	-19.9075857527686	-21.8476949221728	-21.335798182584	-23.1987195829672	-21.1147125263074	-17.7982591362716	-18.1165203768514	-21.418914703181	-21.506649046486	-19.5173684210526	-19.529692928409	-16.8780402405617	-16.0041893414642	-15.8785435860614	-15.3253516711438	-15.2252990860228	-15.6177334790711	-14.0035628703539	-12.9135918376687	-13.3721255752901	-12.2139606339614	-18.2134065364099	-13.7340259321559	-13.9544729852569	-13.8282256508689	-11.5985263927002	-11.5418196125908	-12.3116218043282	-12.3033367769942	-12.3782091512564	-11.6015973419444	-10.3699148233196	-11.5874609819208	-3.74524779292948	-10.6578658566174	-9.76731584369399	-9.22241175964081	-11.3015642127092	-11.8176222793803	-17.6030742556438	-35.4000680957646
-21.6442601812188	-20.8165359194546	-19.84490810456	-19.7679658011386	-20.4592601664611	-21.2832695126431	-20.8334094423537	-19.979332255008	-17.5392083623693	-19.9811323471434	-21.9935714168959	-21.5486652264759	-23.2792318116489	-21.4922960414925	-18.0521005965589	-18.2217339787455	-21.503043762775	-21.580516040918	-19.5114437807071	-19.5991599866027	-16.9360783910904	-16.0635625516545	-15.82362495002	-15.353237767797	-15.2275444375811	-15.748252943261	-14.1572373020542	-13.0636231611981	-13.6616342244987	-12.3062054224951	-18.3156200471885	-13.8127818502621	-14.1105103076574	-14.0583481495623	-11.8025436093429	-11.7091983445739	-12.6130157533242	-12.4660133815366	-12.5193327417456	-11.7484275777318	-10.2304382137807	-11.8386695791149	-3.90139731791102	-10.6413844238685	-9.937148781138	-9.37274344978166	-11.6369043376266	-12.1053472197012	-17.645711532284	-35.3826377050319
-21.8116736983755	-20.9956827265473	-20.0103805743177	-19.8859095460614	-20.5737425809591	-21.5363794128439	-20.8090395755077	-20.1886254144801	-17.9392052344602	-20.0654752760893	-22.1092534547536	-21.6850393284264	-23.3965924408616	-21.6755053363663	-18.2462410723741	-18.4331045793991	-21.4986200463756	-21.6808869290103	-19.6434779542129	-19.6859910485841	-16.8754309739599	NaN	-15.64384446546	-15.4989815831714	-15.213278200541	-15.6780948994988	-14.0844297798272	-13.1803499615673	-13.66361484195	-12.4441946613359	-18.4296862093398	-13.939874523157	-13.9055116078912	-14.1172213418269	-11.8663732285744	-11.8425542983255	-12.7311946913762	-12.4700285214751	-12.4133100905785	-11.6619374194304	-10.5631399998302	-11.9938732565826	-4.02953273712684	-10.9079179017814	-10.1029871342429	-9.28801868038394	-11.6873917599027	-12.2110079699706	-17.6020024413749	-35.3099718435754
-21.8930757505137	-21.0872375659317	-20.0175909642207	-20.0879122458454	-20.7174966844383	-21.7637946045279	-20.8913488092373	-20.4276017375267	-18.0928448080554	-20.2047090150485	-22.2481939214631	-21.780439714569	-23.5220797435384	-21.7841550629726	-18.369214948358	-18.9328688158719	-21.5316375635842	-21.9228777619684	-19.8901176244605	-19.769863419086	-17.0483067534083	-16.0386819702037	-15.6680151742082	-15.3976088331145	-15.1405191854533	-15.7822871973512	-14.1670231816971	-13.2863069333045	-13.6760693394728	-12.6522841940787	-18.2451375885067	-14.1434105415186	-14.0496148455175	-14.2358743642765	-11.9102286319433	-11.9096010086558	-12.8559353108662	-12.4812401823321	-12.4608483557473	-11.8424647133222	-10.566875159541	-12.1163717431277	-4.28344539559318	-11.0711739199087	-10.1870207235237	-9.40600148836687	-11.7460502177337	-12.3620661427889	-17.4759166715627	-35.2621543787867
-22.0445874271617	-21.1320082551526	-20.2018619752733	-20.1050981778522	-20.9818868565322	-21.7786061310377	-20.9010120382218	-20.4874552598701	-18.3332225958631	-20.1986230027929	-22.3182002936596	-21.959276899571	-23.7205966593527	-21.9236672756892	-18.4948888404534	-18.7268020177213	-22.0224088762281	-22.0778662313514	-19.9006875227757	-19.8662296824055	-17.1125628214904	-16.0946273658621	-15.7572198338247	-15.6853896390762	-15.4505784665125	-15.8857998853211	-14.3204742890491	-13.4261711706884	-14.0211948128093	-12.7882600476858	-18.4359527724997	-14.2527643635284	-14.1726735931597	-14.3400359020895	-12.0541963313296	-12.1121624166908	-12.9279212541174	-12.5561023762759	-12.5612701793105	-11.801258085239	-11.0337187082571	-12.3817694602621	-4.51850774177858	-11.5206544122531	-10.4092391628516	-9.63553330295418	-11.873307748874	-12.5715945456862	-17.5250452420525	-35.2561332520261
-22.2086390503665	-21.2526284986784	-20.3336630579659	-20.3585773211521	-21.0928698107158	-21.9848203444937	-21.0000878526202	-20.5834094407035	-18.2775626704953	-20.3785974695287	-22.3136004519405	-22.0743017473347	-23.8132442127655	-21.9603850620453	-18.6318629602757	-18.704653971586	-22.1189127599025	-22.1474389548529	-20.024312165847	-20.0205164550229	-17.2450323182515	-16.2025920306109	-15.9029214518917	-15.6957528402432	-15.6619257022533	-16.1125376794387	-14.4769348252467	-13.5627769739895	-14.1620491817414	-12.7745162236898	-18.4651657972514	-14.1937346548973	-14.2351332239896	-14.4170903352384	-11.9628437969602	-12.1152487091222	-13.0661371225759	-12.4686183128173	-12.3816560981831	-11.6544178509242	-10.7188705073575	-12.2779658700286	-4.33066921537466	-11.1521222035683	-10.1701565636291	-9.51623388411465	-11.8608825653618	-12.6059612788457	-17.5765111909356	-35.161603011945
-22.2647934876297	-21.3946341666609	-20.4211909302187	-20.5390853633288	-20.9204921749117	-22.0102399641677	-21.2399676578725	-20.6670509179386	-18.3670259661311	-20.5822663660742	-22.3524590805109	-22.162282054232	-23.8835988733208	-21.9057708603395	-18.7704083015848	-18.7093033007713	-22.1453713846927	-22.2393047323039	-20.2466418896689	-20.1232331360947	-17.4012580868355	-16.263591191606	-15.821391456677	-15.6340071187084	-15.7188519625155	-16.2847447382623	-14.4717271736039	-13.522928979958	-14.0865540361103	-12.7408022785899	-18.4208246012143	-14.1989269441736	-14.0483151045751	-14.400878535578	-11.9098348680219	-11.996372616745	-12.8781093218653	-12.3184724635301	-12.1202551904448	-11.5728094978421	-10.6201074112936	-11.9967636142772	-4.13995220951578	-11.0670525134553	-9.79548473090252	-9.25598281148379	-11.5922002440197	-12.490244752644	-17.4620549666274	-35.235131124151
-22.3775811274526	-21.6733344837528	-20.6164040571999	-20.7647124992182	-21.009251047722	-22.0024554329853	-21.4088190274968	-20.5819598001311	-18.6552944530524	-20.8762715638975	-22.4365756510579	-22.2237044172588	-23.9566366137248	-21.9225963799801	-18.7586934406316	-18.9115689562663	-22.171129851246	-22.4170400651644	-20.3577522282805	-20.113185224571	-17.5857926405598	-15.9748378751294	-15.7339169651615	-15.4594003173267	-15.6702468759263	-16.1632153820177	-14.3343656835644	-13.3420561339577	-13.9829677351947	-12.6188115117698	-18.2219756068164	-13.9836753574432	-13.656265712282	-14.0632896831658	-11.7619023025629	-11.7314608851594	-12.6307653510291	-12.0921849258254	-11.8422341004589	-11.4270744634271	-10.6970026081555	-11.9693490157449	-3.80447944058348	-10.6758395221721	-9.62317987384504	-9.25681576383124	-11.3199249892049	-12.0717399264392	-17.2115511287011	-35.2839202804063
-22.2728474162011	-21.653380701962	-20.5254816243016	-20.9082361883972	-21.0260921012013	-22.0198954723844	-21.4777755094303	-20.6117779527637	-18.6617477915513	-20.8356895753264	-22.4504025773826	-22.1832998794149	-24.064905193766	-22.001917330147	-18.7165056530385	-18.7427252543126	-22.4242635839172	-22.4672701515652	-20.6249957872122	-20.1301831905365	-17.7235732642391	NaN	-15.5680511795282	-15.2216022984577	-15.5961978209837	-16.1103572015322	-14.2034440183462	-13.2909710357438	-13.7340870120257	-12.2690705999716	-17.8762660940323	-13.6573744170044	-13.5768208368734	-13.7231890794585	-11.668560785571	-11.6580315614618	-12.2233370931958	-12.0086756221138	-11.6184078251496	-11.1066208597926	-10.2471056862505	-11.869574239658	-3.89366752334513	-10.4081410777188	-9.45316821008246	-9.42549758201306	-11.0725713032032	-11.7584270110838	-17.1361412021166	-35.4074296668789
-22.440574360015	-21.8070650458711	-20.5746297564818	-21.104289175691	-21.0814604172998	-22.0233059783775	-21.5809641285666	-20.609266682656	-18.7903821751708	-20.991214315952	-22.6760418557375	-22.3607697720236	-24.1539599220393	-21.9182525078077	-18.7097636536952	-18.6278531370336	-22.539356877722	-22.603577577311	-20.8410600743699	-20.3324196942464	-17.3986140368784	-15.6610095077336	-15.0852345435429	-14.9614198604855	-15.4304931664454	-16.0650648925535	-13.949036749677	-13.108419783672	-13.6311395692325	-12.2897447094936	-17.7443443056691	-13.5897874996724	-13.4309847503989	-13.4205440693243	-11.4650025441364	-11.6333171428571	-12.0309810001483	-11.7719454679633	-11.8022057585232	-11.1953179021435	-10.3468967001435	-11.761416361058	-3.77796401853976	-10.59457512456	-9.45981626920716	-9.46323215419102	-10.936153137579	-11.4310547215496	-16.9813173382427	-35.5741839508551
-22.5711185674793	-21.6683809790471	-20.5014685201855	-21.0283774407983	-21.2524520402779	-22.193085536451	-21.4783238109607	-20.3423382885729	-18.8101513827878	-21.0458183640879	-22.6118637118392	-22.4046472804854	-23.9761615247386	-21.9478944551264	-18.6143351205784	-18.6708975215363	-22.6057132145664	-22.4148623093884	-20.8359548625169	-20.4008521011059	-17.5973585391284	-15.4477498485766	-15.252416867132	-15.0315264914673	-15.2619672616679	-15.9668039911605	-13.6592937638316	-12.9051689914487	-13.5119587772416	-12.13456670975	-17.741793907741	-13.6684191181596	-13.3858911271253	-13.5555967363764	-11.4602928844581	-11.6669391741071	-11.9484390847269	-11.7128412202242	-11.9060204021181	-11.0429828517705	-10.2612662325718	-11.6718569390349	-3.90301930727635	-10.5164940949172	-9.31506566861813	-9.42336099945053	-10.8575931776611	-11.5088807824261	-16.8997706006287	-35.6838566327828
-22.5472912104576	-21.6710303521556	-20.5688625311666	-20.9549648895729	-21.3379463070438	-22.100966965097	-21.5294562023592	-20.5212669476207	-18.6423518796992	-21.0462872630133	-22.6204582126413	-22.483249801921	-23.9645268014217	-21.8756516560952	-18.779346453955	-18.8122529410591	-22.5646956488617	-22.4642614310958	-20.7535206850258	-20.2610467790555	-17.7914702459758	-15.341377374331	-15.247773796676	-14.9722332092381	-15.1775987206872	-15.8236659303728	-13.6687791020956	-12.9104207651141	-13.4418003212256	-12.1666229389627	-17.7422885052909	-13.7044557567173	-13.3163961489288	-13.620816145512	-11.5735052285193	-11.7083147827966	-11.8607734263306	-11.8109273276003	-11.9291490395842	-11.1501023311152	-10.393711324001	-11.7125023114491	-4.19127071513061	-10.4823575988519	-9.30804282472679	-9.48705037285858	-10.9012971983153	-11.5036094612714	-16.7958352958905	-35.8203455717046
-22.3642289695542	-21.6154448876037	-20.2467735345795	-20.9515464532361	-21.3506269957177	-22.1309053473021	-21.489500757366	-20.502186475479	-18.7189400896511	-20.9596886131769	-22.7069548520493	-22.4175933990844	-24.1858242874557	-21.7595794730943	-18.7063083538084	-18.6665481314802	-22.6249319124785	-22.4092064680113	-20.6075425316837	-20.091869190117	-17.8201892027107	-15.4659908735332	-15.2034081484804	-15.1084570159394	-15.296268331222	-15.8341172288382	-13.8320441194831	-13.0581198826763	-13.7261983970721	-12.2437954452378	-17.9746132123011	-14.0211488032021	-13.4387031682517	-13.7322427179746	-11.7146434587282	-11.8110396354387	-12.0248797814102	-11.9324566305105	-11.935766968866	-11.2720885670326	-10.348503454511	-11.9177030386116	-4.14772932375867	-10.3106121326252	-9.30566110914613	-9.6292749623867	-11.1185147505068	-11.7238121574609	-16.9328972386346	-35.6878498427204
-22.4616129503229	-21.5773547534887	-20.1487810820719	-21.0044794036232	-21.2486966210167	-21.9166888384561	-21.4505176329342	-20.616024118337	-18.8744025264722	-20.9472339666237	-22.7396894171518	-22.2661951947772	-24.0482626274464	-21.7314542884011	-18.671219525017	-18.9323411842074	-22.3754170237145	-22.4695227498561	-20.6522844823704	-20.1764741395836	-17.6644080832454	-15.6158083074028	-15.3390178801088	-15.1698337876471	-15.1742445787057	-15.9248377183255	-14.0203802809696	-13.1042240218706	-13.8174186611571	-12.429179658386	-18.1597352468663	-14.2054640343933	-13.4966951210538	-14.0100383396906	-11.7478192083544	-11.9593465314372	-12.1434921279298	-11.8503029981769	-12.1844121480747	-11.3549028197472	-10.3605159998773	-12.2644277772876	-4.26529800434901	-10.1756941126236	-9.46023751701316	-9.65926487835309	-11.3043227844823	-12.0593669930095	-17.2462449420918	-35.5873118605102
-22.4644938890465	-21.619416195376	-20.1238900604559	-20.9589706196033	-21.2474641428853	-21.7558267966261	-21.3694896043521	-20.743595060592	-19.0000926697784	-20.7731155320958	-22.5496171210953	-22.1409651751654	-23.8400626381724	-21.8850837621156	-18.8117477477477	-18.7146550918773	-22.392703980432	-22.1751367486417	-20.6625655367691	-20.1558157874858	-17.6742865714121	-15.8602411756434	-15.5137738359202	-15.1794744861606	-15.3723772200398	-16.1711391399254	-14.4215141516636	-13.4614187936118	-14.0439814367438	-12.5939194948788	-18.2508806217718	-14.2718285820861	-13.6865306612386	-14.2022698143969	-11.7955064008686	-12.0830862265225	-12.2231740854675	-11.8312563677092	-12.3236076109711	-11.4287865977121	-10.6160901641958	-12.441823296935	-4.27641598765564	-10.1357991856287	-9.23691825323258	-9.55445384044905	-11.4352793592589	-12.3467394907322	-17.2708970194426	-35.5611310766389
-22.5398689036422	-21.8221587568249	-20.126401719863	-20.9371142412838	-21.2537924799956	-21.9449760389372	-21.6034715476277	-20.9125767773568	-19.083090658521	-20.8742909670175	-22.3918640283945	-22.1288538382131	-23.9446806993329	-22.0114493189856	-18.6788839609222	-19.2161311146223	-22.3367773439381	-22.0325565843539	-20.6016880200092	-20.3374041557727	-17.6558214481182	-15.7076141338336	-15.6704907914385	-15.2186418519918	-15.576973461601	-16.1832955429637	-14.3694550248916	-13.3281056951347	-14.1737223208999	-12.6552279102051	-18.1908685437983	-14.3157459290508	-13.8085899709633	-14.2867895833587	-11.8452224102247	-12.1943799038665	-12.4396333084716	-11.7383964495797	-12.3177091640536	-11.329343384289	-10.6525394548063	-12.3741547345964	-4.50019284178483	-10.245020562464	-9.35588097564626	-9.53666924228886	-11.3155334187878	-12.3150118669327	-17.319712757238	-35.4808657018431
-22.4441221255034	-21.8500832851267	-20.0100865099379	-21.135720152122	-21.2130997518567	-21.8302416925272	-21.5836305698792	-20.910496637984	-18.9013194078331	-21.0760487290447	-22.5333648526202	-22.0989900153158	-23.970185513681	-21.9450165433284	-18.9173417648418	-19.2325001213336	-22.2530586777074	-22.0544874384799	-20.5879026823262	-20.1944833462872	-17.8876855952071	-15.5856644799492	-15.7052622704005	-15.264747272906	-15.6606876732213	-16.0576295510413	-14.2646123164949	-13.2819990837481	-14.0123716865285	-12.55366890001	-18.1797095943437	-14.3328942562811	-14.0232738202976	-14.3990527299356	-11.7152553145195	-12.1193947368421	-12.2095937036982	-11.6738094001898	-12.2069944352258	-11.4553407177813	-10.80218721635	-12.3145436512038	-4.50851458105557	-10.2350141508029	-9.53708394523228	-9.69775403251943	-11.5161606674494	-12.2570983050847	-17.2522156404207	-35.5144786246913
-22.3749743571949	-21.8923838372107	-20.2120180488462	-20.9771159998354	-21.2428799958393	-21.7831080597561	-21.4362707775661	-21.0224895438356	-19.0670538878843	-20.7215267266323	-22.604566059963	-22.130905961998	-24.0624814551908	-21.8223642865117	-19.0167518127884	-19.3051240365877	-22.0590620222499	-22.2245645505824	-20.6765319565604	-20.2989246572663	-18.0729278055772	-15.6019230769231	-15.6793288085125	-14.9126538593894	-15.5884377969858	-15.959847606996	-14.0481503972654	-13.4628134020043	-14.0178136979913	-12.2615758790252	-17.7787277489141	-14.1905879476597	-13.8608711615487	-14.1411209814743	-11.7856928302892	-12.1924324057238	-12.0175347534563	-11.5040644366798	-12.1430125660723	-11.3878316194477	-10.9016351681926	-12.2916529751451	-4.25505951339401	-10.1436257286751	-9.23846266053591	-9.50406331279536	-11.5111883465372	-12.0731665927205	-17.2164203150267	-35.643882853233
-22.3996004614447	-21.7781724437368	-20.3235107223679	-21.2283263577187	-21.2714711497022	-21.8605795868092	-21.5258767856909	-20.9089920237157	-19.210758364024	-20.9426729185988	-22.6994197592092	-22.2694208983683	-24.0824161490683	-21.9673017682874	-19.1477493053801	-19.3457831745828	-22.4920014258089	-22.2983067011247	-20.8611428647204	-20.4904858476592	-18.1574311003983	-15.5261379153391	-15.3852177395529	-14.744040140345	-15.6262731952256	-15.9802595145077	-13.9348374252785	-13.1967306817986	-13.9447119749575	-12.0219575288582	-17.6444023371953	-13.8349693430086	-13.7730140186916	-14.0519900284176	-11.8718019468243	-12.1049725274725	-11.9566023849723	-11.3561611153439	-12.0293518729513	-11.2749046200407	-10.7416428663142	-12.0488906908833	-4.02067553112335	-10.0715792227669	-9.17852544791502	-9.33310129291891	-11.5346092734364	-12.0262221721542	-17.1669524278869	-35.7170778643367
-22.4394617815781	-21.8272417262572	-20.2601713199705	-21.2159027893047	-21.321022281862	-21.9999237684267	-21.6187862944167	-21.1093020520821	-18.990086385677	-20.9060709180887	-22.4188543721236	-22.48799836454	-24.0925966924513	-22.1708746689215	-19.2977014092488	-19.3557023047733	-22.471180877645	-22.3526566192677	-20.8485345449129	-20.3405284833817	-18.1959085797697	-15.2816612259073	-15.2542343584305	-14.5172490385166	-15.0341388145234	-15.7047485333287	-13.880282274676	-13.1174592162117	-13.6819164910927	-11.7282206314625	-17.4086530681513	-13.4841346837646	-13.5139924922728	-13.6837076118319	-11.7874442438385	-11.9419509731913	-11.8440512581645	-10.9801244922297	-11.8513544083806	-11.0456550224434	-10.4829198910453	-11.6279566325383	-3.83484391612317	-10.1702049384377	-8.89088226569855	-9.06786844978166	-11.1517990299714	-11.9645166401743	-17.0626941241602	-35.6772207507241
-22.362145979666	-21.8768516315177	-20.6069890669587	-21.1926579574991	-21.2399850764052	-22.0464968298821	-21.3437317836018	-21.2374834378241	-19.2491258956511	-20.8656324637179	-22.7297410143702	-22.337006544816	-23.8591918074559	-22.1606771822818	-19.0251930639627	-19.1776638312311	-22.3762358030989	-22.3521596076341	-20.769936708112	-20.3924993202388	-18.0115285704137	-15.2484117284585	-15.4522331617812	-14.4594063390911	-15.2915417402955	-15.521034492146	-13.6690810937759	-12.9542857933968	-13.6863260505037	-11.7626033184951	-17.1966565380861	-13.2534272680645	-13.2153271357579	-13.8302110782725	-11.7937291872857	-11.8464690944456	-11.7669611302477	-11.1852181050839	-11.8719479011719	-10.822959061076	-10.3534604690139	-11.5484010401509	-3.82939408807912	-9.85533695151503	-8.6235304585289	-9.1026199895353	-10.9998012815897	-11.9748412517932	-17.0609955662039	-35.6966745187347
-22.7689924260825	-22.100140185973	-20.5359530152358	-21.2973239923562	-21.3617546310952	-22.1509348597892	-21.8592313148029	-21.4507495238854	-19.3409102678571	-21.129903499951	-22.8629501465465	-22.5208646005046	-23.9498229102461	-21.8871006829612	-18.9743930269514	-19.2170464377065	-22.2552222012433	-22.436455056988	-20.894342797994	-20.4410937624249	-18.0365980135614	-14.8767707223524	-15.4545044151922	-14.5055587895738	-15.1466361366465	-15.4320481264093	-13.3672320209734	-12.500527099817	-13.6428209055754	-11.8582898504027	-17.1886373534338	-13.0967563927561	-12.9114312848786	-13.5999873510842	-11.5993836697789	-11.3733762000287	-11.6227268713275	-11.0095390689417	-11.6572977539189	-10.4217296472104	-10.2488153434072	-11.7597030386116	-3.92617360244741	-9.62330706500148	-8.75661113682165	-9.47879146302669	-11.02576749142	-11.7402367666232	-16.7997097670589	-35.5035981152639
-22.9608246780144	-22.3450737365819	-20.542940701104	-21.3360257866961	-21.5722470667281	-22.1666927943564	-22.081562618511	-21.5439989854383	-19.8050595851909	-21.4079095185551	-22.7506306955399	-22.6720020783224	-24.0290590972803	-22.1432557877259	-18.8262156419876	-19.1030527565381	-22.3978039279826	-22.3289111720452	-21.1375288781801	-20.560048440997	-18.3034539236528	-14.5519373287045	-15.1241663036454	-14.44618335085	-15.1620228833315	-15.1664097063026	-13.3844150080961	-12.5874631611981	-13.6815650820083	-11.934880645861	-17.2891155642544	-13.3246107619831	-13.0208401056481	-13.6941921601525	-11.4617212821473	-11.2017371742215	-11.4408691074994	-11.1975674222166	-11.512431585871	-10.4897254827127	-10.3375618006885	-11.6493905206575	-3.50807843674606	-9.60559356762528	-8.84835632889435	-9.0347674882432	-10.9987021427846	-11.6613585359347	-16.6005110559045	-35.5659748962507
-22.9709657419256	-22.3764610824063	-20.6091201712632	-21.5393469131393	-21.7427147839858	-22.2538872942836	-22.1051568564569	-21.3462419559282	-19.6925640130862	-21.5351096474786	-22.9067375857988	-22.8991399510924	-24.1933909389843	-22.2885227825201	-18.8996478445063	-19.1546632050187	-22.4795316619192	-22.2344005640355	-21.2626840171155	-20.4265968123411	-18.414234878441	-14.3427446195977	-15.1567786611712	-14.8681041995984	-15.2617471711292	-15.123335291725	-13.5915151132706	-12.758277595025	-13.7606884799524	-11.8315661852065	-17.2066772919899	-13.1609393237134	-13.0361399373589	-13.809798879124	-11.1934549566428	-11.2495590207914	-11.4014990561119	-11.6083977526039	-11.6264931220003	-10.4429107617001	-10.4821244220014	-11.79656829251	-3.59353902987285	-9.87042992520644	-8.83029230890011	-9.33789991342367	-11.1072224275247	-11.6253774739713	-16.5564642746872	-35.7694036301559
-23.1311344211516	-22.4999052356981	-20.8279243723932	-21.569574504631	-22.0003678900634	-22.3720525551334	-22.2458247618517	-21.6031124916425	-19.8093267080745	-21.6325028743567	-22.8868806636695	-23.1257083246999	-24.1643750689852	-22.2375299559153	-19.1116064689513	-19.3673224175967	-22.6093714120562	-22.4782784776704	-21.247119797534	-20.6385755834778	-18.506105508627	-14.6202979130961	-15.2622928940978	-14.9167346535306	-15.3110313127918	-15.0804764204088	-13.498911417808	-12.7804253581806	-13.9143345942612	-11.870504325429	-17.3094715077852	-13.0916148323768	-13.1762465328693	-13.8083901064055	-11.2302064370329	-11.1738709377556	-11.5162634601866	-11.742829494726	-11.7661072606839	-10.5696247363937	-10.8155654608516	-11.7666847325861	-3.67178450520956	-10.2312020273638	-9.11700954522746	-9.37482559898237	-11.2168306096794	-11.7418229576838	-16.5880641575022	-35.8213206593649
-23.2880637586695	-22.7364637273388	-21.0622625417125	-21.6999254122707	-22.4390932406742	-22.590556553239	-22.3027872865746	-21.6822874357209	-19.9072806722689	-21.7782366604348	-23.1502047851274	-23.2965512536849	-24.2024584771106	-22.5999355793958	-18.9615583967711	-19.2612099808129	-22.8869185915733	-22.6818799984153	-21.4186860406375	-20.6628797721684	-18.7605589488473	-14.4417056856187	-15.1930897594634	-14.9455583038477	-15.2320601647598	-15.0296013211739	-13.6597164428743	-12.7099968324118	-14.0180480133546	-11.9579247551447	-17.1236676564641	-12.9968257349172	-13.2537886998442	-13.6110934635876	-11.4071767781195	-11.2271292947559	-11.571403595524	-11.7534866726156	-11.2611514160111	-10.5816745871567	-10.7615867453923	-11.7661855412627	-3.62583775749362	-10.2274071856287	-9.08751384464592	-9.52254884336766	-11.4922373252593	-11.7458140945584	-16.2772189492062	-36.0627048607463
-23.4357247402715	-22.9019532773728	-20.9486838740535	-21.7730830654479	-22.6276796619094	-22.8337788603437	-22.4907105521852	-21.9245386138171	-19.38273608131	-21.9180459717949	-23.3342512269895	-23.3443184106272	-24.3634614227289	-22.898469477893	-19.0981738190595	-19.4726574748492	-23.0115467998254	-22.7017321093212	-21.4782366968504	-21.0376794524544	-18.9878601544881	-14.5119814514179	-15.2161438428937	-15.1081247480568	-15.3327401441022	-15.2200218332031	-13.7551776267658	-12.9153773507342	-14.2573220019207	-12.0228647194732	-17.2475325915291	-13.0762528633987	-13.3046417036558	-13.7308888726779	-11.4798391617102	-11.3777883355177	-11.6867330103425	-12.1297522158948	-11.4882132371909	-10.6984822557186	-10.739799494182	-11.5615333673497	-3.18493357970707	-10.1265302084758	-8.99462317584336	-9.25220693641932	-10.9641876339392	-11.9568199750649	-16.3071660777385	-36.0507614488386
-23.6453343646606	-22.8882862293523	-20.9778907736134	-21.7678014379533	-22.8096846141556	-22.8293232960678	-22.5446561091082	-21.8233488979698	-20.0129964893827	-22.0154867572083	-23.5173522808343	-23.2681786087119	-24.3936457615611	-22.7239049304098	-19.2181964656965	-19.5970131540901	-23.1716655194434	-22.8363476280658	-21.6069038806358	-21.1961021635003	-19.131099669217	-14.5233171543718	-15.0310565901718	-15.0837882206668	-15.6371134181026	-15.3228683823226	-13.8837651778477	-13.1425822922006	-14.2086812340875	-12.0407788493841	-16.9935041227172	-13.0234072329689	-13.1367114976832	-13.6182834764625	-11.8232961525467	-11.5394291428571	-11.8189200434974	-11.8938013271026	-11.4732624400731	-10.521928370885	-10.7002180774749	-11.4115539584994	-3.33848600264815	-10.315176416398	-8.97169158618689	-9.58843544514129	-11.0653724003688	-11.9235565316352	-16.2580351479472	-36.2684331314857
-23.766549104068	-23.1631127178369	-21.2260352025248	-21.9735885839369	-22.8278630018057	-22.8082105677328	-22.6325213319747	-21.943547144451	-19.8208971428571	-22.1340787371452	-23.4904225623874	-23.1621712848965	-24.5099808848172	-22.9176456331201	-19.4730247528474	-19.9113026202347	-23.2821781706974	-22.9040523528591	-21.7558942890922	-21.4612595367765	-19.2250063179626	-14.5110877992749	-15.1445890955489	-14.9915965508231	-15.3634699725909	-15.3288849232927	-14.023714815388	-13.1379194362897	-14.1369022841045	-12.251635335283	-16.9591013375372	-13.3856403600166	-13.3524188368305	-13.6752525440391	-11.9104482542681	-11.646967491326	-12.0391654840784	-12.0752270208966	-11.6235009489311	-10.7201075928707	-10.5037410784011	-11.2197101693141	-3.16062272755232	-10.0311051328428	-8.88552473697939	-9.37510217105449	-10.9170622054177	-11.9788342335435	-16.3401534195107	-36.2697033584654
-23.7490929657367	-23.1809777555412	-21.0980862075215	-22.1122915733187	-22.6979472237637	-22.641644377114	-22.576005229101	-21.9860588889405	-19.9417075074658	-22.0022085023595	-23.6612354681518	-23.2815810572472	-24.5767934261537	-22.6517760473396	-19.3201268826078	-19.9515787415886	-23.3003413797032	-23.0856092867388	-21.8248822746507	-21.4219119177157	-19.1759919494529	-14.5137832167832	-14.9557463604626	-15.1683732090534	-15.5957263746261	-15.4274549779137	-14.0047629595102	-13.288002044548	-14.2424185733654	-12.1258326207787	-16.8809341638784	-13.4708907120301	-13.3934028783868	-13.5992698401097	-12.005244715236	-11.9001744453827	-12.025228045795	-12.0309147661651	-11.6419120571241	-10.8573931009059	-10.568179484817	-10.9671318007442	-3.07759329577578	-9.75764927878573	-8.45666395035417	-9.35880773549595	-10.9618444533399	-11.8802556268049	-16.0921053042579	-36.1449581949268
-23.7575775991279	-23.3492338215358	-21.2022689111243	-22.2612211387615	-22.6264802603307	-22.7738131587025	-22.6113764595435	-21.6620527631079	-19.998409805579	-22.0404968416797	-23.4942792820321	-23.7549245141516	-24.5761406999665	-22.5537685658494	-19.3380966031883	-19.7423507660549	-23.3898921090387	-23.0152839194339	-21.7762011902684	-21.2653361357977	-19.1235368225476	-14.6253619909502	-15.1453307713164	-15.171843038841	-15.7986751589958	-15.5137574129454	-14.0855553437187	-13.1825961972976	-14.2496630400447	-11.8429808981756	-16.8608271254609	-13.4894264890373	-13.5656359138158	-13.3049118455359	-11.6924995424201	-11.6937987012987	-11.8781082583464	-11.9678564403536	-11.6112605726666	-10.8318150780038	-10.6925331514453	-10.971210414524	-3.42942688034014	-9.8813434544584	-8.80544292679972	-9.5814479952362	-11.1064302892182	-11.7057853948003	-16.1823250333042	-36.2129142760078
-23.8350677871299	-23.358892381279	-21.2497440311482	-22.4383387090954	-22.4934450384963	-22.8949773256335	-22.7953380229406	-21.8878982059282	-20.1336258175559	-22.3639881808709	-23.8655873081077	-23.7589792934944	-24.6073968874311	-22.4073443379443	-19.5558369270233	-20.0452205669584	-23.2926890850992	-23.4205006542341	-21.8123121865403	-21.0862340653667	-19.0243480763723	-14.7131937951551	-15.2786374534932	-15.11464487427	-15.9014841522613	-15.7981637482691	-14.0496701435286	-13.212124925904	-14.0787638066694	-12.0339309769358	-17.0733845506547	-13.6375465898984	-13.748383668497	-13.5559117311796	-11.9402780484653	-11.7753363959692	-11.959947864278	-12.0157469776925	-11.9489847498472	-11.0112308190403	-11.0341668081867	-10.7619308193903	-3.20031840832359	-9.9319100683962	-8.97083677618109	-9.16481052295239	-11.0433978184812	-11.983565754391	-16.1864388050112	-36.2059269655266
-23.9625513521873	-23.3983888985166	-21.1003820596407	-22.6295082786861	-22.5470090592512	-23.1641188715178	-23.0066805041156	-21.7372072707355	-20.1679585592877	-22.4859198821286	-23.9824780189603	-23.4723868702849	-24.7197271155778	-22.5279470599529	-19.4757562495123	-19.7694970301505	-23.0705127275954	-23.6459252443715	-21.6095777424798	-21.1375176526064	-19.295436223154	-14.638431013431	-15.1055084195424	-15.0691231754699	-15.8383702208095	-16.0017117003896	-13.9905988666193	-13.0391923695918	-14.0354409356186	-11.9993609067062	-16.8018134540628	-13.5012264971276	-13.89082403273	-13.5946689608651	-11.830297438044	-11.5083277477186	-11.9807378192944	-12.1703305932824	-11.9165041772994	-10.7831902276768	-10.9579818466697	-10.9764491626166	-3.05414118659463	-10.4296926632654	-9.15903490894747	-9.26554654712679	-11.5424831701346	-11.8956745008578	-16.4095090621483	-36.0554813449715
-23.8687895890983	-23.3316664109415	-21.1119122738767	-22.5372668202747	-23.0412042587907	-23.2870687281807	-22.8487896393973	-22.0728167680728	-19.9921216198657	-22.4693880986957	-23.7994786619592	-23.1812668015609	-24.9367256146639	-22.7980751630307	-19.7234180376028	-19.8809617230632	-23.117570862115	-23.7259910847145	-21.5903062982826	-21.2509192177941	-19.0423442102077	-14.661462459696	-15.3208188590673	-15.0480548397072	-15.9663108604496	-16.20568339501	-13.8650106866929	-12.9607155555154	-13.9891816766002	-12.3664831223517	-16.6276138512822	-13.5801471971927	-13.7158155751118	-13.7264188016222	-11.8730637118042	-11.4043571428571	-12.0506374857073	-12.1895694432655	-12.0523885376468	-10.668280866412	-11.0560891223441	-11.1211376382231	-3.05281991205328	-10.3283960435675	-9.20980861799246	-9.06780482702717	-11.3031143153053	-12.1238367335024	-16.3305878911419	-36.0838790828392
-23.495022063476	-22.8462832704435	-21.1608239240713	-22.4993278507297	-22.9276185838004	-22.9851474047043	-22.4101308116737	-22.0755421068177	-20.0076696963521	-22.459365042459	-23.6658735221805	-23.0018249206556	-24.6916549713148	-22.5683642560854	-19.7584790402648	-20.8711399651784	-23.2070560188132	-23.5920607982586	-21.551897810219	-21.2486934594571	-19.1233951089492	-14.7739858767486	-15.3523241166541	-14.8376138522499	-15.7250272867362	-16.2110170140088	-13.7130999667654	-13.1163642876061	-14.0564471037991	-12.2265421284878	-16.5012268142181	-13.4018621359592	-13.4677050715833	-13.7061717626991	-11.8923608589137	-11.4453795643818	-12.0329110105992	-12.0675596381088	-12.1966086932355	-10.6461102003409	-11.0134369200329	-11.1460041319674	-3.1114518668235	-10.13210367487	-9.16383249506766	-9.44602509535128	-11.1884595901451	-12.0432725282126	-16.5156697542091	-36.0631820327305
-23.5455758115544	-22.7378569911748	-21.2272247386444	-22.4712895826915	-23.0434311037481	-22.805071352927	-22.4573128467051	-22.2341662092016	-19.9487187232386	-22.4963276432125	-23.7901034582716	-22.8122401710184	-24.5328633691926	-22.6494130080449	-19.7839051769007	-20.0284390839947	-23.1639544205965	-23.3777797790382	-21.2604500552882	-20.9199475173656	-19.013628003584	-14.6944366393101	-15.2987814328814	-14.8509350147628	-15.8694797278614	-16.0750384598939	-13.807891414777	-13.0421460629302	-13.8882636231351	-12.2513258921641	-16.6069143352867	-13.8829364411871	-13.1723018525195	-13.4841858806011	-12.0221285554792	-11.5029326595503	-12.0620637514752	-11.9583108750571	-12.078146452744	-10.5712181757222	-10.9831949822882	-11.0419922332629	-3.28143372916657	-10.4405748224157	-9.34936078189319	-9.31059689805752	-11.0026340214848	-11.6672674382771	-16.3818254183979	-35.9866178370608
-23.5203944052522	-22.7638843823641	-20.99993837687	-22.5214592268276	-23.2987432796281	-22.9143146250687	-22.6041260966421	-22.2054480809803	-19.8436342646284	-22.6316298013516	-23.8198614730006	-22.9566111781956	-24.4646896620322	-22.5100033789879	-19.7625993995405	-20.1058935935215	-23.4001787882132	-23.4202352278244	-21.2059050304356	-21.0855191759807	-18.7394549058204	-14.4301915332989	-15.4219504709625	-14.9512244577998	-15.9089563603184	-16.1838946433856	-13.7921125504183	-12.9208867953402	-13.9566035948703	-12.364986890626	-16.6634210361902	-13.658187839436	-13.3034488013003	-13.3498265384171	-11.8504693288428	-11.5177684163436	-11.8137535386647	-11.9530318989454	-12.0728953602589	-10.4607615701081	-10.9339122476736	-11.0132251575577	-3.47407587779581	-10.369865788095	-9.44426503274955	-9.41225749472548	-11.1063255813953	-11.5918249931876	-16.1900879106226	-36.0860916762114
-23.5933344518048	-22.8278756188627	-20.8575706554116	-22.2576480518085	-23.3213815315609	-22.8053450854615	-22.5317762874862	-22.5443061006651	-19.9992329435689	-22.3654975355588	-23.909942225204	-22.9695793805951	-24.2139931616323	-21.7704485593546	-19.7571557831892	-20.0941830449978	-23.29940723819	-23.5989587367268	-21.160519776488	-21.0868241391663	-18.5803103388845	-14.2495421245421	-15.3260656332574	-14.9309898774156	-15.8017481616245	-15.9135108923929	-13.8749360911143	-13.1356021986312	-13.7436004413111	-12.4214160527264	-16.6612214685058	-13.7702762207919	-13.5077359791063	-13.7339134170393	-11.9436709264161	-11.4005717351318	-11.9629635177362	-12.1230488259285	-12.1656452178087	-10.4847761349275	-11.191487982537	-11.0220684574814	-3.47244596764735	-10.1606496098712	-9.42259877287559	-9.49450861897652	-11.2137981907831	-11.6168192353173	-16.1112441688448	-35.7755747129179
-23.6892180781548	-22.7007301853963	-21.4411189656567	-22.3165972623244	-23.167642892964	-22.7879931060291	-22.6530027536908	-22.715386799482	-20.111601998002	-22.1519832487537	-23.9066420444537	-23.0021821694836	-23.9631825791825	-22.4786981674173	-19.8783603517145	-20.1592351387404	-23.1461329930166	-23.4801974792421	-21.0735807154448	-20.919452611417	-18.8635762140222	-14.1324315514993	-15.0592476229847	-14.7639345906902	-15.8369527998717	-15.7845483885143	-13.8550744808005	-13.4758862895403	-13.851859234301	-12.1818593608386	-16.8304663047787	-13.5974862276314	-13.5247939875551	-13.6792824660509	-12.1614709264161	-11.4919216248867	-12.0707387091669	-12.7926223719538	-12.3682190639626	-10.5585389351863	-11.029184212417	-10.7954813288528	-3.38910004964794	-10.0941655235183	-9.32907281270489	-9.28723023004018	-11.3701251445458	-11.9167209465942	-16.0445660777385	-35.3864947301734
-23.2203020199639	-22.4404430077852	-21.1900553324079	-22.086602113629	-22.9498192454046	-22.6656615398555	-22.3998760650191	-22.4441796417821	-20.4256701946806	-21.9309829270229	-23.5612533682375	-22.7640372276365	-23.798255078569	-22.1418093799062	-19.6457252585302	-19.9301633733811	-23.0624605128139	-23.0407142612845	-20.9520552905339	-20.8615130475501	-18.6382164464109	-14.0512889305816	-14.8446879936903	-14.4819227671895	-15.5954477336606	-15.4060162314749	-13.5812845866574	-13.3300324954199	-14.1050466452243	-12.2274767111499	-16.9311977582409	-13.6899002911302	-13.5641455734294	-13.5770034675838	-12.0944107665759	-11.4321964009715	-11.8602090623724	-12.5400705958341	-12.2575971445768	-10.6758411987756	-11.1537042678396	-10.9199868523588	-3.24708604869169	-10.1826799129015	-9.16597943230285	-9.05685434759619	-11.1478463450272	-11.7287968427675	-15.8360407930005	-35.1298480407585
-23.087890706847	-22.4062212568249	-20.9682113039059	-21.8425718125115	-22.4713936745839	-22.708908610558	-22.189636761761	-22.0879689230597	-20.2469525928066	-21.7553784213013	-23.0550939046516	-22.4772575693016	-23.6340546424078	-21.9250736652814	-19.4521268620506	-19.7643680883286	-23.0109363313498	-22.6963610824657	-20.6434706579011	-20.5980786010775	-18.1466314365997	-14.1014759413851	-14.7336450965699	-14.5162995007541	-15.6787099024068	-15.3830611430851	-13.723476581006	-13.4630475147365	-14.1606598311779	-12.3355368911044	-16.7203633980458	-13.4970475528573	-13.4677488306492	-13.5051505731811	-11.9912193474687	-11.4339251933038	-11.6816955995668	-12.5349815940673	-12.3182993827723	-10.9574904282945	-11.227634214872	-10.7037393480697	-2.97636748932416	-9.77777082199238	-7.61513586531666	-8.90045050499638	-10.9491049711969	-11.6095460822674	-15.7624462925997	-35.1467402752786
-22.9779070854502	-22.1846679819171	-20.6862804064406	-21.767458275716	-22.0487665654932	-22.3794704640705	-22.1585469760301	-21.6770137811113	-20.1531010145036	-21.4486449619185	-23.0632430874454	-22.3280367504836	-23.3485595372786	-21.7826396765528	-19.0717245409967	-19.3035706732948	-22.9524614222389	-22.6110291835312	-20.0093605641693	-20.0012397573215	-17.9329453354668	-13.9618580513773	-14.7048592365744	-14.3182210521367	-15.3653093398039	-15.3670204400323	-13.8561669047347	-13.330285864188	-14.2460961374197	-12.5282048728655	-16.8253568060243	-13.7698273734316	-13.3708005799564	-13.4300247840365	-12.0077486616954	-11.5849644175013	-11.8101707747744	-12.0641820251018	-12.0258283322552	-10.8566991062562	-10.7725360251962	-10.4476393426536	-2.77400349893019	-9.82633961806117	-7.19144247676147	-8.58160863302773	-10.5305892329436	-11.5137577410934	-15.5275930540672	-34.9202675578611
-22.5321621797826	-22.06373526378	-20.2460635908952	-21.3712688826708	-21.8394917124809	-22.0426144445003	-21.9594346784676	-21.2181273640811	-19.6065488859764	-21.0652751835516	-22.3415639034365	-22.0171346980971	-22.7913006249985	-21.2815077895196	-18.7712062037504	-18.9999880747145	-22.3855870123779	-22.1488514825538	-19.7510530897221	-19.8550897850858	-17.705028880222	-13.83999830897	-14.6583367427223	-14.0504683586933	-15.1085745105788	-14.8085261563993	-13.4901502594191	-12.7926525860416	-13.9431551165989	-12.1766085725282	-16.608231844889	-13.3479999382721	-13.2199166735588	-13.2264306861156	-11.9509522962791	-11.6506226295828	-11.4130868637997	-11.5963129382884	-11.9702954495047	-10.6112704926583	-10.5499321829346	-10.3828903309002	-2.47406529978714	-9.72968596996539	NaN	-8.5329493143524	-10.5325802879291	-11.5976281064092	-15.0656418841901	-34.6749263515846
-22.3439754794784	-22.0003191341834	-20.2104987243809	-21.1699278387443	-21.2407168260382	-22.0453157102497	-21.8382068811413	-20.8017819543181	-19.189048051948	-20.7493571402596	-22.1085447660645	-21.8142856916482	-22.7659650329103	-20.9483579849396	-18.5559056613652	-18.5428463673716	-22.2455973721966	-22.0671459486925	-19.2905509233067	-19.5062982036201	-17.4698777701208	-13.5611961430927	-14.4681175683015	-13.7663711891081	-14.9477912433459	-14.5278707087456	-13.4036214828849	-12.8078316150281	-13.7869113756263	-11.976110354613	-16.4259446068976	-13.1897657213522	-12.8555101185356	-13.2278590535288	-11.6527776670821	-11.2733109559613	-11.0927976782844	-11.50523619216	-11.9296133205817	-10.6005108537297	-10.6624265726669	-10.123089252099	-2.40176196916964	-9.71256240950934	-8.19612935867584	-8.50449763388208	-10.3791707010132	-11.2525724430158	-15.2197300915793	-34.2316051996397
-21.9083081720151	-21.4011368590146	-19.3699978822927	-20.8190454398596	-21.1003274859169	-21.6022918179743	-21.267477904581	-20.4657750341773	-18.8600439283841	-20.3684546960405	-21.6199234364577	-21.5455354478897	-22.8367522191285	-20.6422548315117	-17.8514221016895	-18.0441766626934	-21.8932722137508	-21.6145136497549	-19.0274610385315	-18.8480340287174	-17.3078596552827	-13.4686992383496	-14.131137392525	-13.7792875019969	-14.8267796399571	-14.6613346885281	-13.3265631043306	-12.5775808082569	-13.5667946339262	-11.4935827943822	-16.1738351278395	-13.1460637056745	-12.8544685641461	-13.3363822012671	-11.7023566532883	-11.1782956958799	-10.9943890360078	-11.5990309969949	-11.496722267248	-10.2110639372526	-10.5406308276149	-9.84717044363624	-2.38662432690916	-9.24998068940562	-8.42614440557435	-8.78401547262016	-10.2738097251586	-11.3421729319504	-15.1291920517645	-33.9806056956779
-21.2357330741958	-20.9383546289414	-18.7332093339908	-20.2303792912843	-20.4401147331983	-21.0837732312978	-20.7593759572468	-19.9002012394454	-18.1292822549648	-19.6988281330299	-20.956958900977	-20.9757593834145	-21.9082290114827	-20.0926604328275	-17.1194063237995	-17.2122823972144	-21.0696214392928	-21.0178961444281	-18.5008402963043	-18.3663062130178	-16.3371292013934	-13.0407571576406	-13.5949469067518	-13.138465456039	-14.2907333310115	-14.1955879857299	-12.7388832119244	-12.1732753474003	-13.4363046502172	-11.248436574736	-15.4085122489013	-12.5239863119856	-12.2285479992741	-12.6855650493151	-11.4461403273378	-11.0476475701151	-11.0237737916635	-11.6148434433081	-11.3178274104193	-9.75443190499488	-10.4393835099092	-10.0888962343033	-2.42253613210087	-8.68705177462933	-8.12146001262776	-8.69924805100865	-10.4833595762435	-11.214890726831	-14.5973199238924	-33.1702325932006
-20.3634284419421	-20.1645065483091	-17.9053158067774	-19.032336028514	-19.450044038515	-20.0420817414267	-19.9747246177382	-19.0782781683185	-17.2655600318587	-18.9358814885135	-19.9904616727885	-20.260208315422	-20.8782899521347	-19.1750471089831	-16.3565702115159	-16.6028960762184	-20.3387838685042	-20.0514561491505	-17.6179077514752	-17.5690095951018	-15.4073865385055	-12.5829772216284	-13.1953338326857	-12.8059452991243	-13.7961456044965	-13.8250592765128	-12.2558670060362	-11.6276054044934	-12.8728041500215	-10.7504239029225	-14.9129888338541	-12.1700034096334	-11.9283069874416	-12.0716720848153	-10.9716038675926	-10.3047802197802	-10.4829234444757	-10.999120956191	-10.9893578658543	-9.59537804240254	-9.84525581728431	-9.70587021834166	-2.33094669163273	-8.26799116650142	-7.12814625571311	-8.31063379035711	-10.0566708254317	-10.6361047845664	-14.0615165338115	-32.4425010743446
-19.5323491363846	-19.3815184872377	-17.0569342727232	-18.2106526672996	-18.8108999893844	-19.309299663787	-19.3095461046144	-18.3305412589447	-16.4510778325123	-17.9888323172924	-19.1710932419468	-19.3387227875763	-20.0528717475239	-18.4829928827566	-15.7843251827145	-15.9764821513508	-19.5117755501128	-19.4473294511387	-16.8747791661512	-17.1400014684922	-14.7495871551856	-12.1808376497874	-12.6512466822983	-12.297792080288	-13.2906195619816	-13.2390010407833	-11.8439055031713	-11.2339837554728	-12.5358588484631	-10.3888425976368	-14.2237109968447	-11.5026386184518	-11.5627677132729	-11.7863267655368	-10.4839687304181	-10.1691975561752	-10.1468620864849	-10.1846072008635	-10.8371615639626	-9.2425295217109	-9.66689673564349	-9.25007561781913	-1.78320118903277	-7.66346402299509	-7.24661053594049	-7.74657556451732	-9.64793609317257	-10.1673924227318	NaN	-31.0484891347272
-18.752909314275	-18.4347432162843	-16.0747782053144	-17.2868983520316	-17.7255391596102	-18.4623579283345	-18.5137723667737	-17.4939897505354	-15.3763243994943	-17.3295111558327	-17.9534876696311	-18.4082418752556	-19.1460593578096	-17.4373132703123	-14.3256787503375	-14.8912610401931	-18.3613553101331	-18.3905972468421	-16.0663082905683	-16.1046287518779	-14.0787202040299	-11.5752270416808	-12.1115262687101	-11.8794793848791	-12.8660559411827	-12.6635631152481	-11.2471216167238	-10.4760381396483	-12.0478068980144	-9.76876046525295	-13.680350519845	-10.815901459582	-11.0798982292179	-11.3180570210042	-10.1447013768665	-9.55189889874579	-9.42052909092643	-9.992633780166	-10.2115511083846	-8.56100574241181	-9.54344969747605	-8.45467873156353	-1.23873473498173	-7.27317819057108	-6.75413329713588	-6.83000339553211	-9.07222393346681	-9.72240420654657	-11.0545395717144	-30.080788447349
-17.5117903764195	-17.321084204555	-14.9965972595716	-16.0938987240238	-16.5500974081655	-17.1802407449094	-17.55604814492	-16.2545499153299	-14.1094239478364	-16.0712084491384	-16.8548546505896	-17.2917825871081	-17.8978052652483	-16.3533235309563	-13.7673031767531	-13.7810404827613	-17.2103611845901	-17.1522156125354	-14.959233053772	-14.955521601231	-13.1794732413421	-10.9503981363055	-11.7916035963468	-11.7587655430712	-12.4972302378638	-12.3376250888238	-10.9342645608547	-10.1867040716326	-11.7200550125907	-9.50422285824104	-12.9094594498483	-10.8390350298861	-10.7226140186916	-10.9170442938915	-9.79310035112845	-8.93865222482436	-8.87637881418327	-9.35853789892021	-9.46538542303979	-7.72483210542078	-8.8352808581388	-7.83990618807042	-0.800262355727568	-6.41882711445436	-6.20281061575077	-6.45014390570871	-8.40112285647169	-9.50071454124711	-10.5174081159551	-29.3783810307805
-16.3021425074134	-15.9480124153614	-13.9733870901922	-14.7195096112505	-15.3116284216802	-16.0133183785697	-16.4341456724043	-15.2722395408229	-13.2713202762293	-14.8103777194227	-15.8204441031164	-15.8040649619159	-16.8703966315839	-15.199255132596	-12.6273160208401	-12.8916923446677	-15.8987379500739	-16.0771169393125	-13.792527881818	-13.9967103483561	-11.9804552607747	-10.2388640256162	-11.3668775928881	-11.4138587072713	-11.8094011233839	-11.7548723306219	-10.4097250897984	-9.77217176166489	-11.1194749670488	-8.77083768675353	-12.2166722907056	-9.88427474559144	-9.96252818873207	-10.4744315477204	-9.20764715283119	-8.43291329258976	-8.44476270142629	-8.66898405155937	-8.93424969687395	-7.0250241762052	-8.0585952249103	-7.12402538651393	-0.180473868640445	-5.77881556259209	-5.59388752005027	-5.74770890645613	-7.62918604651163	-8.95665030508474	-9.82598597482256	-27.9675770574247
-14.8767104750371	-14.5160380307801	-12.8943912901559	-13.7113610948266	-13.8159353978547	-14.6292444732077	-15.0497737402194	-13.9502268576136	-11.952481910659	-13.5957876472454	-14.7521659494352	-14.7117157054004	-15.6339562187547	-13.8111175494656	-11.6070573159366	-11.8977593469455	-14.7071565125305	-14.946187054801	-12.4522512985911	-12.8010695370009	-10.9722911079141	-9.80516820922463	-10.9536132404181	-10.8945966256006	-11.2732612706674	-11.1201483204061	-9.82563839620428	-9.2358356509795	-10.3027801530802	-8.05193083659448	-11.7532139300104	-9.23071182959177	-9.57930061345276	-9.70316087808769	-8.58251133196572	-7.81481129132876	-8.00058157929844	-8.28540123692449	-8.32066328874931	-6.46457977567168	-7.60723578385388	-6.58315438103097	-1.9539718557086	-5.38469001391157	-4.93093080757126	-5.01045896702304	-6.72338983979937	-8.39781143312364	-9.93308301064586	-26.1091031469708
-13.4392237307327	-13.0257274671843	-11.5700054385025	-12.5046017939512	-12.8317198354788	-13.3589769328594	-13.6727575815415	-12.733487758167	-10.7689705118411	-12.739798856797	-13.4069953813407	-13.3013870807805	-13.9329525297182	-12.6934303536825	-10.2903422146843	-10.3633959803426	-13.324536205767	-13.7830479876996	-11.5082355518263	-11.8982308541661	-9.37125186200865	-9.34627590530275	-10.3609393436343	-10.0971820622452	-10.2791571050387	-10.2660280294929	-9.17071291672687	-8.68945087840274	-9.56602605519696	-7.21896758427816	-10.99331846401	-8.57932490312243	-8.61445731766066	-8.91459680633419	-7.81810029880103	-7.04507564151666	-7.37429795407884	-7.79611052763378	-7.55867621529787	-5.76728780306216	-6.82805196550827	-5.7585251615934	-1.39938584232841	-4.88616827777891	-4.34139056854122	-4.61804966279941	-6.01844527758947	-7.70956327654297	-8.8583763781677	-24.3269276660297
-11.8864433279899	-11.7511536460923	-10.1820325189777	-11.5008209370556	-11.419328777428	-11.7756006169516	-12.2014710070899	-11.0866736296571	-9.1450111143439	-11.4718849452888	-12.1437164248117	-11.9406639480212	-12.7932626818459	-11.0548280326006	-8.69245342150661	-8.7980657967128	-12.2184921090387	-12.4303291111814	-10.5897754496342	-10.7443349319166	-8.35395643509384	-8.32260718155084	-9.6831319470121	-9.39224405406947	-9.69181178079465	-9.80786289998914	-8.49276819011206	-7.83604513866993	-8.97133470781713	-6.63847448558984	-10.228334201187	-8.15939668045519	-8.04721401869159	-8.20328242299662	-7.04561044303241	-6.43802471778902	-6.73973209007263	-7.0511447766612	-6.76361205097555	-5.12144968107276	-6.15648657397601	-5.18127271626818	NaN	-4.32510283780266	-3.77159776072984	-3.60996751412834	-5.31834168789547	-7.21891463161536	-8.20273420113183	-22.4987565170152
-10.8354312786635	-10.6038021974784	-8.90569510672281	-10.2909414843874	-10.5515514418251	-10.775075170356	-11.1035069394691	-9.87990891121791	-7.79894269199009	-10.2771313285801	-10.9758045232318	-10.7996120433544	-11.8006090852834	-9.5404077550332	-7.55718375735488	-7.69368099861304	-11.0544368943148	-11.2291025940561	-9.68814849740974	-9.69239113047648	-7.10261420063307	-7.2713016803824	-8.77028974573099	-8.75362614913177	-9.02520505300295	-9.07933116954892	-7.4467294106604	-6.82867492590397	-8.05772196286199	-5.82961104756904	-9.46691442295619	-7.39434013980615	-7.24223928686799	-7.46614580875546	-6.27017569130637	-5.76949795431299	-6.05038452481687	-6.39836826989152	-6.07181365623724	-4.10367654986523	-5.09725943197504	-4.29712828229484	-2.54397659366366	-3.55723265732686	-3.12101384464592	-3.00723630692452	-4.55345272449499	-6.50530835590349	-7.45389863587805	-20.4020980407585
-9.4839724415973	-9.57176385236626	-7.89927817297336	-9.14071763734772	-9.51326652681074	-9.21299977592026	-9.88752018923364	-8.72421334764877	-6.65966931530008	-9.1476399283687	-9.64171465815221	-9.74165524619042	-10.84546281811	-8.39745104297835	-6.66744471744472	-6.6579325535543	-10.15717029367	-10.0246451661359	-8.57877635732454	-8.48247950068899	-6.18980570137829	-6.84593111308581	-7.85978697234657	-7.58154752505314	-8.24818608317802	-7.83156518052932	-6.42562037962038	-6.26866946844009	-6.93186560226594	-4.80970182726116	-8.59235483505736	-6.42471259882254	-6.47716496208781	-6.7300202406471	-5.58180148821385	-5.17061410217192	-5.38332999467377	-5.65970944839805	-5.42619823106303	-3.57041778016518	-4.13168017371748	-3.54054649513482	-1.95337171853057	-3.19747447101157	-2.43047956185554	-2.28348017838153	-3.57996525637433	-5.93433791514118	-6.34920745704886	-18.2770452205633
-8.48323908968721	-8.35009418588179	-6.7447007487286	-7.66594044493782	-8.131986900826	-8.12842978794368	-8.64078952189643	-7.45438380802248	-5.40115969243221	-8.02584985705015	-8.50301379632513	-8.4285616406796	-9.47000510065727	-7.18640315602904	-5.51859722747505	-5.56570782174799	-8.89876239383186	-8.82699048769961	-7.81517796337788	-7.50083054930094	-5.37888203193619	-5.85218884034152	-6.87091529885617	-6.76276328318416	-7.37019527211714	-7.06232001243974	-5.62472110056986	-5.28945178802758	-6.410134697395	-4.2329487665524	-7.85813356555505	-5.84606416852616	-5.62615270482298	-5.78776752054304	-5.19719115258734	-4.41061059907834	-4.59748151714261	-5.07718816186395	-4.70006655622262	-3.07439620614879	-3.80997397415534	-2.7610818491583	-1.58608752925944	-3.11308176995178	-1.98596627593556	-1.21314050860519	-2.89209543944428	-5.11871226364527	-5.26388759672586	-16.300673020046
-7.33961049759647	-7.48399281796023	-6.0406329240807	-6.81088166713561	-6.91847955672529	-7.2025124191002	-7.79330789614416	-6.48898318559122	-4.59102947654246	-7.1379149045329	-7.56150573258781	-7.37724249740602	-8.60448418750945	-6.10921617069062	-4.97248006558135	-4.90515269672624	-7.87784678884169	-7.81929087298858	-6.80433024265141	-6.5881628612172	-4.6002707127922	-5.11604455197731	-5.95425851301991	-5.89438002939784	-6.36984334087895	-5.93103346475084	-4.72900895994504	-4.40896794915979	-5.53583969179196	-3.46858790964405	-6.89314436843142	-4.88612738143124	-4.5025480304752	-5.15161007881435	-4.65549055010176	-3.55438212927757	-3.79296326120381	-4.21998485236118	-3.97147141594518	-2.52366616025484	-3.05432833928451	-2.1453017268674	-0.942479071020179	-2.11920582044103	-1.13098064750598	-0.690017513952783	-2.54145420970627	-4.3649955763528	-4.63831446483529	-14.058763320573
-6.62240081916608	-6.5612235050263	-5.40662311196356	-6.23839031529218	-6.05865601149575	-6.58017166539961	-6.84828693038335	-5.37668055553096	-2.63412331715552	-6.62536762611807	-6.66978711088243	-6.75021447263625	-7.76401838996468	-5.23635639640083	-4.08627404849103	-4.13157973279025	-7.06022403339914	-6.99260658324394	-6.04763867858562	-5.75966103830893	-3.98455911299365	-4.42125814185814	-5.13836188820686	-5.01146619223853	-5.11910296448715	-4.45751298773074	-3.93398318649906	-3.56365112986998	-4.86478029191443	-2.68693908185284	-5.95703072817504	-4.25213377529313	-3.9411724769357	-4.29637394553131	-4.16753559794894	-3.11672692865196	-2.81591228207025	-3.5268878648868	-3.25134251945994	-1.85301939245311	-2.69347384398707	-1.33134347642941	-0.660622158254554	-1.37949320007392	-1.0670952704144	-1.48166603861415	-2.1376547783779	-3.54236146297948	-4.04956370385128	-12.186848454713
-5.81610092247809	-5.71564407028387	-4.48851771996459	-5.30935926007476	-5.59830675063982	-5.74913396459174	-5.95314607899363	-4.80452644427021	-2.00458214285714	-5.62000533318821	-5.81402977146536	-6.05593271029949	-6.67662630861353	-4.13371649389683	-3.30436606401624	-3.29460597654772	-6.36602212036377	-6.26007560397868	-4.98605697976915	-4.97153580485449	-3.20548511356952	-3.47462148962149	-4.11345626791873	-3.89739987044028	-4.63198560116335	-4.61616559078616	-3.08473280048481	-2.89716289227286	-4.03935749150362	-2.05568973716995	-5.08118637304168	-3.26373332672549	-3.1688034923758	-3.45140272912637	-3.21886081932787	-2.33537460502245	-2.23834447180791	-3.08106068482857	-2.96211517537709	-1.51946990779881	-2.51572368976285	-1.07742327653744	-0	-1.52162353178259	-0.921008607947135	-1.12702286154637	-1.3524679715971	-3.20031280659532	-2.97261964436032	-10.6890276182233
-5.17445531067041	-5.07756874308231	-3.94133369208112	-4.55350642696879	-4.85022318909419	-4.90504305550083	-5.09639130843362	-3.994035827149	-1.42135380422439	-4.74254267104536	-4.95472563123424	-5.35377169970633	-5.4340277016948	-3.66235427754054	-2.74975541522152	-2.77593819630977	-5.57396893023079	-5.47066092844398	-4.14208202074529	-4.23514576087447	-2.27583807331488	-2.8882009499934	-3.43607650228273	-3.47334617246316	-4.07923025837754	-4.16360215618853	-2.63270665640092	-2.73201006103911	-3.65272083363465	-1.73905283733057	-4.4948076534152	-2.63098505165273	-2.65001690053597	-2.96533114273662	-3.07089674790558	-2.14254983388704	-1.60275172438442	-2.70149295770371	-2.54909489497979	-0.914767784212278	-2.37586790167939	-1.11690523613445	NaN	-1.34085974037327	-0.777179820364013	-1.39362445414847	-1.42186790697674	-2.713566194993	-2.43559749626138	-9.0991274325008
-4.22534561422843	-4.1083992574954	-3.42507692823758	-3.70715151485444	-3.89481170596928	-4.16793738142725	-4.0381591618038	-2.51235408828118	-1.35127785998862	-3.78688531303608	-4.04081442500249	-4.32635243456234	-4.6329789775442	-2.8598856467583	-2.45402606003478	-2.2054290301091	-4.65883834262547	-4.63758599202238	-3.17763132300498	-3.27531015109488	-2.14971768076858	-2.42157617899112	-2.93446445524654	-3.03043609974453	-3.54958449581985	-3.90213714749234	-2.15099586272951	-2.52261176800923	-3.3517378670336	-1.27531674568417	-4.33882261109855	-2.10280078233153	-2.37772503286825	-2.536917149465	-2.58083291255928	-1.95106136820926	-1.07232406383576	-2.41417789688425	-2.2382477279762	-1.28339128837553	-1.96777043239499	-0.59973624834407	NaN	-1.13981627653783	-0.334514369265571	-0.882214261964401	-1.19822460862592	-2.2937495752926	-1.72127302961017	-7.70512027332748
-3.47042047003535	-3.154015899682	-2.99443784687446	-2.73027992046281	-3.30206452970733	-3.5812352658308	-3.03496746454103	-2.68539711694255	-0.249036648157495	-3.02799533330342	-3.4123485903237	-3.48258412304473	-3.93073972910275	-2.22238980423197	-1.79757897692537	-1.51625580176264	-3.90959842133109	-3.8161373333372	-2.48979880031799	-2.59267980248578	-1.70143315665851	-1.98820579943617	-2.54030061634636	-2.87431659792348	-2.99247550446255	-3.17260540208088	-1.85494397156498	-2.16615078797294	-2.88948576176016	-0.926770181604329	-3.87416772454384	-1.8694552509686	-2.14386895526081	-2.40610993266792	-2.06484695290616	-1.65348283807405	-0.971928170558862	-1.9986890017912	-1.86832888274345	-0.874532135696293	-1.53799526930087	-0.623071355931146	NaN	-0.750796796018352	-0.238351033389106	-0.787916293038038	-0.936814218763816	-1.87725446794029	-1.17220204896154	-6.25728495067106
-2.71535498237473	-2.51510957649699	-2.53130011454754	-2.17630338167785	-2.50634065914156	-2.87773396689773	-2.11851073008728	-1.98293344082757	-0	-2.26644395480756	-2.65570819701308	-2.84168030261958	-2.78406970193964	-1.64834224793288	-1.47867723492724	-1.32517280189173	-2.83172598572194	-3.13974314076083	-1.78977043004826	-2.1805845297456	-1.02428490295421	-1.42786635682443	-2.08345880026368	-2.22874520934978	-2.56676207775061	-2.80350408459444	-1.2355752287259	-1.54334263191733	-2.32908210925973	-0.436800684181213	-3.15627252810257	-1.25273483315497	-1.42386726101241	-1.86706235831938	-1.64070925974943	-1.36174175824176	-0.725548199952035	-1.68660966783784	-1.42221608523915	-0.432188621734964	-1.32889314704438	-0.609503765129513	NaN	-0.788011146024781	-0.174636480399428	-0.63609810094445	-0.609215038344036	-1.15921151263192	-1.49063913163073	-5.01404844589202
-2.15083557699407	-2.00792419997616	-2.02506589737582	-1.62201104226508	-1.46600007829288	-1.88412701395222	-1.68127633171259	-1.38716893131684	-0.295983209207854	-2.1921132252961	-2.08562895779734	-2.10203095333484	-2.21780390417036	-1.06814367484115	-1.21835859864549	-1.01140712059232	-2.10071990826654	-2.35685625041147	-1.67932883413069	-1.90000348181169	-0.755314965836456	-1.16813846153846	-1.76799315933059	-2.09378776529338	-2.29001452095254	-2.56160858922566	-0.523481356988004	-1.16811071792332	-1.86694023074429	-0.101843610269635	-2.52269916139946	-0.828374988759647	-1.09840781344099	-1.22913708535153	-1.36400619107176	-1.05402024446142	-0.531527109232975	-1.41381758049741	-1.40139690762833	-0.140324594557966	-0.843390857851959	-0.593105025964816	NaN	-0.60321062705826	-0.271036398428016	-0.613173923154441	-0.47922753626312	-0.885357414396487	-1.48065587365688	-3.95379234335622
-1.34653354307772	-1.319346806034	-1.84101151425894	-1.12061054828859	-1.02125677103816	-1.16393995244853	-0.998409086474865	-0.394862491642522	NaN	-1.89238452506865	-1.39046009939398	-1.41608887244822	-1.45542009840783	-0.721508867163824	-0.910301338315808	-0.902558357103603	-1.67984861978463	-1.55296860569083	-1.27071756647299	-1.25220597778513	-0.718935703535363	-0.970805252149663	-1.45185779247623	-1.71169024331097	-2.0100829606029	-2.11972365058192	-0.110484870579658	-0.716349211618257	-1.5211428148783	-0	-2.34584839879873	-0.721824538507255	-0.734183872459867	-1.07930086155421	-1.30495042277871	-0.940357142857143	-0.524392287175623	-1.22316828132352	-1.1942539312192	-0.196889507910902	-0.674760704460795	-0.422142063001853	NaN	-0.167484108705665	-0	-0.288627139621232	-0.320850330123218	-0.822656680719264	-0.854174927296037	-2.94886449207922
-0.978680709700161	-0.850854408998775	-1.04690193962305	-0.804933155946675	-0.719961047334917	-0.742624453842379	-0.662024708022288	-0.575592650372681	NaN	-1.13365448213148	-1.28383840932823	-1.07301185731277	-1.41977882698082	-0.489606091115025	-0	-0.287440334712623	-1.37299630529438	-1.37759571976712	-0.706555874735108	-0.729440352500317	-0.266905814642821	-0.604340138534451	-1.01388330604154	-1.12325181758096	-1.43640122200985	-1.78139211505083	-0	-0.511469656142365	-1.13767111922805	-1.94068026475969	-2.29149567388721	-0.883195520663299	-0.748916295204637	-0.890834632556768	-0.909464115728203	-0.682725758697261	-0.192992930980751	-0.807402393662486	-0.651961382803138	-0.272112402237811	-0.603405847343022	-0.327040834213087	NaN	-0.348487453187271	-0.224968390100466	-0.392836107124317	-0.350906257492208	-0.379014192935213	-0.226110037887954	-2.15879925448138
-0.617028257605477	-0.569187203214359	-0.973927493307513	-0.288183550147217	-0.380242852023751	-0.671841598091101	-0.399617339380881	-0.348552461247386	NaN	-0.718695064509522	-0.808550927262232	-0.873006208237036	-1.33881795523284	-0.15449689803105	-0.256114485677554	-0.366692492865911	-1.19831453894528	-0.872281753161077	-0.385790939989972	-0.470829087950074	-0	-0.551590327360905	-0.712883101260113	-0.939712435726528	-1.41346648491587	-1.76838578499835	NaN	-0.380587008166182	-1.17626726918952	-1.73642109766264	-1.91063664496767	-0.647275859880649	-0	-0.760587068165552	-0.328536640701808	-0.468519434026594	-0.123820975228161	-0.524057607580857	-0.432086468124661	-0.0990069463409995	-0.515449939160598	-0.144749571534276	NaN	-0	-0.134551161759187	-0.557350012704528	-0.31406976744186	-0.146042783425197	-0	-1.25987494408649
-0.399018249534451	-0.210912120053561	-0.447526061164545	-0.281005613477147	-0.276593705064706	-0.431206067881761	-0.147839834072708	NaN	NaN	-0.48671617524404	-0.659837432881312	-0.709893346321294	-0.971482108630803	-0.176294190058428	-0.0672222143444608	-0.343543717320978	-0.991535777161008	-0.508683729370685	-0	-0.395959354379008	-0.0185412101803466	-0.628439794248305	-0.494170059594044	-0.543973629577978	-1.11484142855496	-1.51262931637662	-0.868066590126291	-0.207874925903971	-0.781695736032864	-1.57905314611562	-1.70186239573502	-0.417918011883122	-0.301330027007597	-0.187481893845082	-0	-0.287178848283499	NaN	-0.624300191628319	-0.27354487677044	-0	-0.289220477639476	-0	NaN	-0.0201749435039738	-0.0701641026848243	-0.389360116448326	-0	-0	-0.291992524019507	-0.717781843575418
-0.19514581264625	-0.142020527883179	-0.257010044031052	-0.117368479778994	-0.150878197043315	-0.653933642285457	-0.181115724710653	-0.201653325382161	NaN	-0.297328458338923	-0.515114619812422	-0.36285180024038	-0.301995426933315	-0.237460266437002	-0.335465579561325	-0.298476810131362	-0.357312807786266	-0.558411584409482	-0.274564476885645	-0.47723198093584	-0.528739467260957	-0.390796797059596	-0.436039742702798	-0.792247341023987	NaN	-1.05613104203752	-1.11694212954281	-0.172028509521719	-0.661372928270746	-1.37560184199689	-1.69654940268625	-0.291796680455193	-0.344305778157067	-0	-0.292206762378239	-0.482180014740204	-2.25645280160546	-0.470119486105944	-0.334298744473741	-0.116460055019869	-0.428073469328303	-0.251453728701214	NaN	-0.604417389710375	-0.332253902625553	-0.55802833350259	-0.284422938032645	-0.0296564446196293	-0.328406077738515	-0.303993796166819
-0.249002193688028	-0.227628218994415	-0.350592694324546	-0.232872151893965	-0	-0.318613768488957	-0.147093711395609	-0.138207029457649	NaN	-0.179700563331203	-0.414205689989078	-0.0448123810387024	-0.0986150640773641	-0.109578023753357	-0.307590158236906	-0.354627807123676	-0.0511372029844576	-0.348520988892929	-0.23128452231438	-0	-0.529688592210082	-0.151170388751034	-0.458289757291698	-0.720686674812983	-0.636297783374118	-1.02800237416661	-1.03957306060276	-0.00904106008927499	-0.186409966587586	-1.12384521601053	-1.35922994602643	-0	-0.464436265509519	-0.15117479789206	-0.087050926416093	-0.226147174670504	-0	-0.410741973926001	-0.526173204547474	-0.421796485035407	-0.447635053084648	-0.342073097484612	NaN	-0.668376297597854	-0.453770142564869	-0.529337605625815	-0.357950095426592	-0.0283178172798681	-0.421835330890794	-0.148807500180673
-0.346531334539228	-0.238638756824862	-0	-0	-0.0475626617585705	-0	-0.128153054485069	-0	NaN	-0.186034646340813	-0.0672788020997578	-0.066426187214454	-0	-0	-0.0220679231863454	-0	-0.256860530091369	-0.112616816813534	-0.00722934660711928	-0.427486842686909	-0.0949740242271356	-0	-0.237000886125598	-0.680734717717764	-0.425258535036307	-0.796287012598847	-1.13935539831089	-0.0390306145267259	-0	-1.01436778127473	-1.45697914152522	-0.21973313936308	-0.65546800642165	-0.10692254123604	-0.466226710675862	-0.179175880128019	NaN	-0.327068684231278	-0.498380179842387	-0.542216196185822	-0.448919702234572	-0.522078281680668	NaN	-0.59616622177332	-0.543037465130239	-0.758646653124278	-0.457857415173465	-0.0772097256975592	-0.331842134076544	-0
-0.213176482466179	-0.0392338556390919	-0.341803038524146	-0.330489585587108	-0.233135743402152	-0.19814304778502	-0	-0.193102902796991	NaN	-0.333620289660311	-0.0738118375580026	-0.103173853680738	-0.411573411973486	-0.320829774963445	-0.250203597637373	-0.286410856432943	-0.173124762099962	-0.294046577925175	-0.429609628891403	-0.654440270988766	-0.659479474595024	-0.0719785708187479	-0.0437774879353074	-0.13309218495468	-0.353189989921166	-0.686957515558927	-1.09520674232063	-0	-0.311288070135415	-0.718398558155364	-1.43017033026093	-0.252495139238244	-0.881717722395293	-0.377251519448946	-0.735456956566848	-0.256901052205585	-2.63984812736056	-0.21510519927457	-0.396218111581606	-0.731127122185729	-0.432425751518957	-1.17285218307046	NaN	-1.02635319642658	-0.816225488303122	-0.951376661460492	-0.842756148041916	-0.447488930084746	-0.180879453534693	-0.266392692444912
-0	-0	-0.825196378067695	-0.166573242121454	-0.354943355414357	-0.344046724699005	-0.100766569326108	-0.540469478542086	NaN	-0	-0	-0	-0.626716228876782	-0.556855313670546	-0.691858004158004	-0.586332161403735	-0	-0.142302537721942	-0.466921174704961	-0.790864881093862	-1.15577252815485	-0.320911236234163	-0.107756097560976	-0.182837651914698	-0	-0.0480538746828024	-0.83821322537112	-0.186801755172264	-0.509545850311705	-0.734572016299868	-0	NaN	-0.590556391572945	-0.555327728322326	-0.695429747594915	-0.0563735699618655	-2.77741684507632	-0	-0	-0.598679213690483	-0	-1.0745246716975	NaN	-1.36886393303359	-1.11637862692247	-0.2115412585466	-0.640625679805252	-0.455883730185961	-0.375144654632164	-0.282809616966655
-0.436707380250866	-0.490131383001081	-1.42461964525837	-0.413244667010754	-1.07919080404988	-0.745309750138116	-0.44950582207689	-1.10990345068348	NaN	-0.452063558307943	-0.268021649290881	-0.542827090028938	-0.751531679893071	-0.951495774903836	-1.79608836971082	-1.13254227028934	-0.33447912202575	-0	-0.791196440355965	-1.14629866774612	-1.88580528127641	-0.596640058055152	-0.106518984158914	-0	-0.15444937451905	-0	-0.760922468835513	-0.175187461679587	-0.500838199951181	-0.739839167582138	NaN	NaN	-0.515260982254342	-0.647658744349684	-0.760291865008205	-0	-3.2254880026951	-0.62119794022119	-0.113422654236744	-1.15295997232512	-0.551670357432475	-1.39574206300185	NaN	-1.35312265348361	-1.25315313297154	-0.633681582922036	-0.583490862008864	-0.434363480803596	-0.952071680194386	-0.348042066842165
-0.681876938594401	-0.450898184936019	-2.88121439246181	-0.673839500503329	-1.34673390221695	-0.969512963165753	-0.342677603186118	-1.84697163351046	NaN	-0.893079048463761	-0.71003939671569	-0.393470855614974	-0.975932289460388	-1.24806152602733	-2.95107411729278	-1.89229879966016	-0.39657813794445	-0.414485902982003	-1.1304459250192	-1.39189523220752	-3.02296762503432	-0.00648159848365097	-0	-0.254905321087631	-0.204999334209627	-0.134354985743934	-0.719100648748842	-0.193670106626863	-0.340365503131872	-0.511163790183418	-2.02086015587074	NaN	-0.0993506523549554	-0.672847484015876	-0.979105807682584	-0.291035108958838	-3.22705986911884	-0.440112925236175	-0.490111481600673	-1.46450891980742	-0.578456882957388	-1.76809328251405	NaN	-1.30004021315168	NaN	-0	-0.823570353019909	NaN	-0.998229677197243	-0.842731843575417
-1.32792893392638	-0.700346399845457	-3.59619648356733	-1.0376701094417	-1.97107825499753	-1.74155079994004	-0.865293020792042	-2.11819168418911	NaN	-1.63591190661478	-0.984755944696805	-1.14986040057705	-1.56151233575017	-1.95815660768554	-3.62271090890798	-2.33002818430478	-0.971903067942848	-0.680921501466819	-1.91870494149937	-2.03332067582767	-4.1077168948427	-0.739543894766943	-0.0869916996552168	-0.691267685677413	-0.55530771166976	-0.39454557387501	-1.01885281647486	-0.370743487182835	-0.619395408112354	-0.916793032668388	-2.01030348903306	NaN	-0.461633928193851	-0.947815967500895	-1.5348813611987	-0.313378080045577	-3.48611810054786	-0.666437536690295	-0.616363139029582	-1.91897684141042	-0.727825564712555	-2.09978673305261	NaN	-1.28651471251046	-1.13412916818701	-0.845295775363055	-1.2269398162395	-0.873019195072385	-0.862049469964664	-1.41519121606134
-2.06018195850737	-1.40931204149639	-4.2157885832053	-1.59963491551954	-2.61273854182304	-2.37581359322876	-1.44774182022293	-2.84190262975215	NaN	-2.2585538578343	-1.36757436191822	-1.58223934468058	-2.32642421313284	-2.80859376934527	-4.61335694315005	-3.11586544707597	-1.28944118966109	-1.12709176110785	-2.51977015064451	-2.61648846633145	-5.45281981138461	-1.12679652605459	-0.170918385041656	-1.09068335916311	NaN	-0.433761179238248	-1.19790421973956	-0.50281533114831	-0.504772165136701	-1.30294533727761	-2.26608589575909	NaN	-0.646177124475851	-1.45350151944895	-1.54456309003289	-0.452293361535958	-3.97976763597219	-0.889552544771569	-0.761695934305331	-2.33297670538622	-1.15312485875755	-2.6444693780863	NaN	-1.95640718562874	-1.64711827033316	-0.328601363450724	-1.56964901515616	-1.10582170934006	-1.12395946616827	-2.32875716003111
-2.87512591170751	-2.12832905385456	-5.39664939207619	-2.42517167544147	-3.51378574890127	-3.0389638627437	-2.29820460112338	-3.85674357583262	NaN	-3.02306859511985	-2.22809126739771	-2.18824393253805	-3.13858924284571	-3.73189008956524	-5.97769516924011	NaN	-1.3781240017362	-1.94870085865462	-3.08664835251833	-3.11502447817995	-6.688898192668	-1.54013846153846	-0.825656097560976	-1.11791380177763	-0.909681518024295	-0.680239167398494	-1.40621437578815	-0.653218089442845	-0.740062671777134	-1.33310181275678	-2.82439312901139	NaN	-0.799429113031212	-1.56899484948847	-1.70004993794822	-0.523634453781513	-4.37746823869535	-1.41183279699621	-1.08971072649358	-3.04631090181465	-1.37429518211691	-3.29207754687282	NaN	-2.77083341513694	-1.67445729807965	-1.39178651291494	-2.10941772279473	-1.08290361481926	-1.02781085385792	-3.14171568848657
-3.63044019570422	-2.82517052153074	-6.80896276631554	-3.41849001387429	-4.06947020592234	-3.61288385114308	-2.64474127749968	-4.74366410698831	NaN	-3.76973978394491	-3.00982688309611	-2.83326606109443	-4.09471815884562	-4.50378356659747	-7.28158108108108	-5.49754511419289	-2.67327140228114	-2.79277609784224	-3.69133294664789	-3.80277146804817	-7.79891936144085	-1.66847769877182	-0.932732350859129	-1.37108292548425	-0.957775645705491	-1.06844359862834	-1.73231041524847	-0.879645596730804	-0.698745454443579	-1.19735912527577	-3.06736262020902	NaN	-1.09429553129663	-2.02524326473197	-1.77886397649197	-0.174674254317111	-4.7255153208707	-1.20909906788933	-1.46632087948232	-3.37119984559843	-1.65786050602906	-3.75999648629413	NaN	-2.89214747092141	-1.59172635390616	-1.34819747503817	-1.76937872358897	-0.747795979503351	-1.83713959416814	-4.10281393312766
-4.85742232078127	-3.81141598903753	-8.02492018623213	-4.38868798208037	-5.07481188688289	-5.01347327459055	-3.52836524263485	-5.91627107927417	NaN	-4.78143646761821	-3.83969317936492	-3.59383149391285	-5.05277646764883	-5.86193062778165	-8.45128545762939	-6.91050027572147	-3.61089870244533	-3.72259531229559	-4.65926623127161	-4.6396120505812	-9.28656373834055	-1.85625378558449	-1.18422938000372	-1.71214887640449	-0.924861206594023	-1.39914595995914	-2.03626973026973	-1.24374309310654	-1.08504106867653	-0.673385763982544	-3.40810525912993	NaN	-1.10382835093915	-2.41166823660842	-1.91941016208488	-0.752782392026578	-5.27345488317795	-1.75013889926215	-1.83839308389611	-3.87002467273212	-1.86063752716735	-3.92191062195382	NaN	-2.94738091051282	-1.94476532044285	-1.47639017522247	-1.58210490868032	-0.385108822175018	-2.14967940172168	-5.7286494382302
-6.10706763585114	-5.00872485448266	-9.80025929726463	-5.24453859405205	-6.74080689955673	-6.61306979000228	-4.76835078051119	-7.31296827513239	NaN	-5.66267990661479	-4.63446938512992	-4.85429743844238	-6.29727754272249	-7.34936321312588	-9.99679869327414	-8.55193759551931	-4.5649900753374	-4.36013627335634	-5.982589744992	-5.70446097492251	-10.684806291532	-1.86674550682962	-0.884195956645022	-1.44272193270476	-0.970781949454343	-1.68585805631677	-2.39951904942835	-1.42675544538449	-1.52608977496818	NaN	-3.83976633165829	NaN	-1.61295596353919	-3.12419432573589	-2.1756624572312	-0.929994512248661	-5.7404391886669	-1.99498831816253	-2.74817639933775	-4.78526700712169	-2.79790226073202	-4.59958567202441	NaN	-3.35362940785096	-2.13269128590969	-1.6701827767701	-1.8958026642583	-1.81042432045247	-2.46289887532767	-6.95631174472863
-7.82098686004561	-6.52976439062768	-10.7061967373885	-6.31702339310661	-8.09168357519458	-7.81770553208976	-5.939340468859	-8.27980210872647	NaN	-6.69041899413272	-5.43213148153341	-6.05939767796329	-7.53822131993874	-9.04550977720302	-11.4128769737885	-9.28168430987131	-5.81464628159885	-5.27846284501971	-7.12674629506746	-6.73794408923649	-11.9451929325775	-2.26898844549053	-0.863947258917605	-1.47616514859384	-1.34012645256635	-1.59065884549809	-2.73349203877999	-1.66094093931294	-1.76655294483553	-2.00371122236007	-3.9829474741395	NaN	-1.58461811425473	-3.58343708446443	-2.82165241128188	-0.671476651595924	-6.30869304560939	-2.56057980835306	-3.03499866134555	-5.56392249182293	-3.49505747153605	-5.13288842810686	NaN	-3.80971090578421	-2.5942745966418	-1.97760085181359	-2.78747176461165	-2.28772133843906	-3.1357592980775	-8.82889239200532
-9.33795158286779	-7.93803361198129	-12.4464588749867	-7.39416810898025	-9.38592758749032	-9.25173100130473	-7.20406544836906	-9.22461041523056	NaN	-7.58057675989843	-7.11447904428257	-7.10266937301936	-8.88326004689235	-10.6492507075823	-13.2407419643618	-10.8218562974178	-7.18480245386632	-6.66422727602078	-8.3040513995345	-7.63359621301775	-13.628332157234	-2.84678021978022	-1.20590498093567	-2.18902114714685	-1.90348944692478	-2.35986945745689	-3.08375073028238	-2.08714346297812	-1.97759936624823	-2.53173276579317	-4.76863044497097	NaN	-2.33903488307311	-3.8229204187141	-3.47996982787005	-1.52937784794948	-7.1862202818697	-3.09192783306268	-3.65716778434171	-6.42518509435551	-4.15732518245899	-6.07749788454701	NaN	-4.50098026811789	-3.30685929919138	NaN	-3.60489523370942	-2.26150197480952	-3.90051742908987	-9.95670761094214
-11.0197761442713	-9.62009144913255	-13.7605422540941	-8.41926817810238	-10.8120508703778	-10.9187390207715	-8.53524108394871	-10.6563954706985	NaN	-8.62631035216381	-8.56753540200665	-8.37402601025415	-10.1905592574548	-12.418770709724	-14.7032004582437	-12.0525481621378	-8.3344959113201	-7.98474113428951	-9.41755630627216	-8.79243436086503	-15.4964421519862	-3.39641126589945	-2.05442006517231	-2.56744433094995	-2.30152155709413	-2.84037316320301	-3.47913497822932	-2.26639826742731	-2.42241082162774	-2.85449714903509	-5.65794590090969	NaN	-3.03659017763199	-4.68422359391703	-3.70560539327488	-1.55122833473315	-7.89167373823394	-3.57037567301471	-4.10727703006425	-6.93529958651444	-4.45212956854857	-6.78723106823745	NaN	-6.10092513073782	-4.73850907430382	-3.42796349586461	-3.18832757694374	-2.75124254620423	-4.49032912550796	-11.3260457301818
-12.661980568375	-11.2711334250999	-14.9995887890742	-9.67713960407447	-11.8721044186075	-12.2901379803798	-9.98422546554662	-11.9499417219452	NaN	-9.48791054694551	-9.83443705910843	-9.70340293927717	-11.5919841923994	-13.8436077790822	-16.1340203874395	-13.2111195136942	-9.7126470386162	-8.96340081028026	-10.1099954965943	-9.48866818813439	-17.0904101197756	-3.31722919937206	-2.19433119383825	-2.74051583946879	-2.5140763366559	-3.43040775654017	-4.27458438139807	-2.77478335963891	-2.79402121897157	-3.23534450426179	-6.19333739051207	NaN	-3.66586334738378	-5.55300318858841	-4.41193825296558	-2.29693696284767	-8.67561435684376	-4.12571712331871	-5.00335768465221	-8.01531744762084	-4.9223539396202	-8.09495168224033	NaN	-7.13339513743597	-5.92277344161866	-4.96719207991864	NaN	-3.61955113527342	-4.7014388758679	-12.4607511227037
-14.4814365407499	-13.2622197556811	-16.2761493504005	-11.3755711870151	-13.8339131613094	-14.1851663097132	-11.7197206506653	-13.8709648788818	NaN	-10.937591698191	-11.5651143734182	-11.5816039038265	-13.698377586404	-16.2724767613396	-17.962995445722	-14.9108320777497	-11.132784144437	-10.5416581452117	-11.0514293703619	-10.6717478420699	-18.9701779912868	-3.64851444440997	-2.70452322084865	-3.42285157500971	-3.30556504346964	-4.11279852599671	-5.18933182186235	NaN	-3.24353486780074	-3.78828305979825	-7.18223930193766	NaN	-4.34944362681931	-6.44594374713427	-5.62113362837867	-3.09113296389474	-9.59556092199273	-4.67340451471744	-5.61024612278609	-9.29349436363041	-5.73217583861956	-9.0830069813591	NaN	-8.09993914662549	-7.17850374363582	-5.98160863302773	-4.84219598632751	-4.37817856757844	-5.1495179366883	-13.4491220354731
-16.1786632945795	-14.8620200285012	-17.9989212694783	-12.9806595460614	-15.3589370759795	-15.7367530175677	-13.3665247336423	-15.4656808935796	NaN	-12.0465639820865	-13.6110533615263	-13.128105934038	-15.3546720093906	-18.1830768791768	-19.7012610810811	-16.5459586256002	-12.3458805690144	-12.3872309696273	-12.1784200539327	-11.9150332772379	-20.1849895006879	-3.6641815461828	-2.99118903474264	-3.67178763449749	-2.92536020703782	-4.70944859221765	-5.67672049525817	-3.84011500151834	-3.77443392628653	-4.59850823878155	-7.53321393001041	NaN	-4.79526567432073	-7.59606113835937	-6.24176706933473	-3.7731338783168	-10.4659929863085	-5.73021532694406	-6.80111519299482	-9.86407054611288	-6.81635006617238	-10.151898261349	NaN	-9.2864587320205	-8.28475229030687	-6.96123589811234	NaN	-5.04022976741857	-5.27209524757858	-15.4937471986618
-17.9990988696895	-16.9660500189608	-19.3963511422894	-14.4450711314273	-17.3479168878385	-18.0451932678758	-15.2563183983798	-17.3254359757124	NaN	-13.5315470898609	-15.4303977484917	-15.1110356978433	-17.0577164615203	-20.526087269032	-21.4383994367216	-18.1296166899314	-13.8957313279159	-14.0132887703334	-13.3211363461887	-12.7119803888419	-22.1995168889134	-4.23670495611771	-3.6377578194723	-4.44895363966747	-3.95885983522188	-5.15061940326864	-6.37695238095238	-4.12141639396879	-4.31119064045917	-5.02774482389128	-8.24297947648996	NaN	-5.30784505153309	-8.31145191182563	-6.68931265481115	-4.35811874431301	-11.4957046387796	-6.48708782030309	-8.16104946610733	-11.0683147521124	-7.86525210697686	-11.6209859235375	NaN	-11.222121471343	-10.1841143450629	-7.71062997023508	-9.22064679228305	-5.54212059334626	-6.07991292382767	-16.9753682072118
-20.4220113736002	-18.856519990305	-20.6472844865696	-15.7058868187887	-19.2559708474196	-19.9217862856647	-16.5427942366225	-19.1054423235753	NaN	-14.6178799324004	-17.265829224788	-16.2282153837672	-18.7352449476462	-23.2106099544992	-23.2807507535139	-19.9830211001359	-15.1872801418897	-15.5007245601943	-14.565836958292	-13.8477655153433	-23.8450773295043	-4.64181944998007	-4.52022845937002	-5.1685593109674	-5.19553124619624	-6.06317474974626	-6.99268974927512	-4.54440129038131	-5.20649258164695	-6.16155505009531	-9.54288175522526	NaN	-6.21596716587569	-9.10469569965416	-7.62213413809492	-4.88842714771859	-12.3433008666309	-7.17862493765258	-9.5014121279935	-12.3865681161303	-9.11861466348571	-13.1331687692333	NaN	-13.0158943651159	-11.2615075750534	-9.0086951999032	-10.4898290589484	-6.10336171971889	-6.54779668052059	-17.7593009043489
-22.1451873552255	-20.7347336991769	-22.2827723707973	-17.2762490585563	-20.8226020243738	-21.3257056743457	-17.8447826475218	-20.6958306571817	NaN	-15.6655152399481	-19.1124459621054	-18.1944545942168	-20.6129530631907	-25.2470824783274	-24.7563562354581	-21.5348274421277	-17.04717742635	-17.2086575729014	-15.4995253910526	-14.7449708277914	-25.6757267911049	-5.09467276866167	-5.13976787216148	-5.85522897349187	-6.18258124148098	-6.9758272604798	-7.79870903010034	-5.60100127813244	-6.19518935725237	-6.89034484110726	-10.3225040201005	NaN	-7.11929278551747	-10.6881547171234	-8.69569490981858	-6.00526689014956	-13.585433659166	-8.52366739376019	-10.5337311394343	-14.0800116283993	-10.2148360904256	-14.7004643237852	NaN	-14.9523430145057	-12.3331630336312	-10.5123784055339	-8.3076118046798	-7.2814449093002	-7.00442923563325	-19.2482815753129
-24.3876264721783	-22.6564570993663	-23.8523449839389	-19.1823818887946	-22.557960392069	-23.2753572353432	-19.9870933837684	-22.5814882635651	NaN	-16.8925141720137	-20.8961308719724	-19.7546527041673	-22.2590948612555	-27.7206886655548	-26.4707032736962	-22.9447087455609	-18.7461068858068	-18.9268130265401	-16.5520371291044	-15.6043759703834	-27.08427456481	-6.03112015721505	-5.82869156782669	-6.44046191691428	-7.04171422492939	-7.6745498853211	-9.06273654290282	-6.34590221044273	-6.94529644900888	-7.95706652702552	-11.7280482967688	NaN	-8.23746128679832	-11.7494612157106	-9.90393791158908	-7.08179203229203	-15.1089305900039	-10.1743144289956	-11.8664398282938	-15.6359647925959	-11.7629968708207	NaN	NaN	-15.8402994011976	-13.510644665045	-11.5075862192223	-5.98962698912452	-8.40172517075639	-8.04412382421739	-20.3165489936385
-26.2043347887894	-25.0096731191382	-25.3177089124239	-20.9312519027493	-23.9718418085344	-24.8657425640786	-21.9964461689143	-24.4464155326609	NaN	-18.1790504221774	-23.119802949467	-22.0684432536166	-24.2300013955051	-30.0840990466087	-27.9024052952836	-24.3332304141284	-20.2193247783614	-20.63735186701	-17.4199324208494	-16.1247377416802	-28.588419103576	-6.51112917155018	-6.53522814725042	-7.1586175075832	-8.14593817484669	-8.8371265362645	-10.071962955963	-7.14376497825999	-7.75195350369564	-8.78993215884701	-13.1169601465827	NaN	-9.37864578764466	-12.9108001640273	-10.9528831844806	-8.29022875484002	-16.1188033260604	-11.3970222645455	-12.974156315871	-16.6520700516703	-13.0579044996904	NaN	NaN	-17.3140634356287	-15.1661539115435	-12.6600538524662	-7.34435146344072	-9.34507518369746	-9.07283150524781	-20.8842907132771
-27.9891198676574	-26.4133897064145	-26.8050151793055	-21.487719575344	-25.5146378013437	-26.5415760254583	-23.5402722849112	-25.8220062119705	NaN	-18.9940053833173	-24.2756059864779	-23.074927412992	-25.9644061691311	-32.4958249736524	-29.4265841770563	-25.5600518873464	-22.0568479142822	-21.3943915163988	-18.5221718900937	-17.2962279957804	-30.0415538238856	-7.3029185520362	-7.23554920100925	-7.80183323000901	-8.99997165402344	-9.94169373114734	-10.6496334537945	-7.52442772093503	-8.54932947915781	-9.46453487246465	-14.1342441077771	NaN	-10.336704055592	-14.0557482186761	-11.595530445523	-9.29189171284028	-17.0158675443339	-12.2393150154537	-13.8227724254848	-17.3492216373484	-13.9559648190678	NaN	NaN	-19.5619378574885	-16.6886109375157	-13.8474282976171	-8.48881383662498	-10.3357158993397	-9.93616804392019	-21.6781730946321
-29.1336453058115	-27.8763028311858	-27.5842240911557	-22.7157956581972	-26.7968805556581	-28.067552055791	-24.9577791837256	-26.7781037296011	NaN	-19.9762845340348	-25.5214412901109	-24.9796653678101	-27.4423236822732	NaN	-29.8858033033033	-26.4376545182894	-23.4058980885824	-22.6270728937147	-19.292102189781	-17.9540184771687	-31.4070355309856	-8.5191530851671	-8.06732571781414	-8.66075036155301	-10.1873920188759	-11.134969623927	-12.0122869822485	-8.80907210900256	-9.86388878069859	-10.2465686840574	-15.0863700099482	NaN	-11.255917244498	-14.4737306861156	-12.347260635154	-10.1681742652238	-17.7919592531325	-13.3096787879449	-14.6171808821444	-18.5251108483062	-15.2983943094415	NaN	NaN	-20.9177721145387	-17.8301775257924	-14.9238056787496	-9.65951009491503	-10.9246658726523	-11.0277850332511	-22.620879452723
-30.6525401090795	-29.2469726526065	-28.313763119313	-23.6062110749402	-27.3929310815809	-28.9648279928476	-26.0698472107246	-27.7538846680221	NaN	-20.8231742379031	-26.8030159831607	-26.1466307597683	-28.8555629566334	NaN	-30.2094802991523	-26.8047109598397	-24.8148364798997	-23.8001983332127	-20.1031677721962	-18.1232318886934	-31.6848337203526	-9.39958911819887	-9.39445174973489	-9.7565795486734	-11.5208307549442	-12.4365951539002	-13.1456979549927	-9.76336904355103	-10.7589234634534	-11.0218999455232	-16.2905369213075	NaN	-12.2380823513741	-15.6403808133421	-13.3068159177506	-11.3463296041308	-18.6398297025009	-13.8755114531178	-15.7679413991492	-19.4623157770807	-16.2297920824006	NaN	NaN	-22.0557517735135	-18.5725147447359	-15.8462030179442	-10.6790760281209	-12.010971334484	-12.0219184517341	-23.8059600314949
-31.9586446494233	-30.6631327559994	-29.173942164792	-24.7531830359943	-28.2596118738819	-30.0328730207715	-27.3899595037171	-28.1730337607084	NaN	-21.0986110597092	-28.3326010143702	-27.2561745141516	-30.4094343365392	NaN	-30.7275660434871	-27.6377731881137	-25.7300175782076	-25.1321268811422	-20.5050640972349	-18.653336244219	-32.4509438075829	-10.5575154939847	-10.3959109898919	-11.0013880733062	-12.6350078756302	-13.5721252904832	-14.3007484209563	-10.771471417132	-12.0581728355476	-12.5760966022135	-17.5238135152371	NaN	-13.303793033	-16.7060251989144	-14.4463995123173	-12.3954622732188	-19.5551078866313	-14.962682822391	-16.5647449372831	-20.414793868301	-17.6485216498956	NaN	NaN	-22.9894526932133	-19.5770836894353	-16.8246062546597	-11.6268352802486	-12.9733322439416	-13.2795285578657	-24.517667775648
-32.7299067649406	-31.4114311060972	-30.2487870348278	-25.8261138776961	-29.2408628222291	-30.9273788576598	-28.3762431690951	-29.0390244274266	NaN	-21.9614987323904	-29.1134750403443	-28.2797813391949	-31.4780218468388	NaN	-31.8384659815883	-28.8550042448304	-26.7341642037834	-25.8506250359385	-21.304711369541	-19.3566456350461	-33.440670475192	-11.0500611186566	-11.5085545108318	-11.8990300599882	-14.0637084555329	-14.9299896580484	NaN	-12.0163088733756	-13.4892845099547	-13.898360064337	-19.0947073740281	NaN	-14.4174682054518	-17.6008593214624	-15.6245627767279	-13.9365142472083	-20.9362722353943	-16.2588049636326	-17.897724641451	-21.5240437688531	-18.4825191978956	NaN	NaN	-23.9021727028701	-20.1889427819058	-17.353669299723	-12.5869879069767	-13.9645230542486	-14.5693266506748	-25.3134505935754
-33.9774549816109	-31.9033037949928	-31.2157213806637	-26.6632444147404	-30.5215587400297	-32.4336899560794	-29.6556924781606	-29.729838471415	NaN	-23.0023665135215	-30.0602675903685	-29.604465757225	-32.7626464262538	NaN	-32.4392371896784	-29.5295167715513	-28.6885958360257	-26.9495298425383	-22.5780082949991	-20.1859390701606	-33.9972123204628	-12.1009094611893	-12.4320610426159	-12.5834259522168	-15.2997270266089	-16.0919724770642	-16.937681826396	-12.8842880533171	-14.936412454637	-14.9096471728893	-19.9379870853796	NaN	-15.6957731957791	-19.4559900013221	-16.8698591158982	-14.6935372194855	-22.3374693719224	-17.8067554828424	-19.3571300374139	-22.1314377438951	-19.177735731785	NaN	NaN	-25.0537444637352	-21.0216949364267	-18.1195181506693	-13.6320137590668	-15.0848808762668	-15.4896347718351	-25.581835594573
-35.1333275365642	-32.7774555779662	-31.8657502155576	-27.3386405135475	-31.6596266036436	-33.8268437377526	-30.3988107242768	-30.869157404855	NaN	-23.1362326656281	-30.2802121254814	-30.5334210799979	-33.2425998549213	NaN	-33.1990547652916	-30.6002668296757	-28.7769466544933	-27.32631253748	-23.2705615073237	-20.7713520245361	-35.2734175713958	-13.0637039464883	-13.0582650325145	-13.2476841849997	-15.9663695621821	-17.1740704436747	-18.0482862227746	-13.0464132734401	-15.7544217225191	-16.0090936841535	-20.9650420446872	NaN	-16.3519451927807	NaN	-17.258932253289	-15.388484662095	-22.5119963077669	-18.5075157172228	-20.3274202458505	-22.6115397977285	-19.7249240162296	NaN	NaN	-25.4499851672801	-20.9779395387123	-18.1823975593707	-13.2073083528662	-15.5973939572587	-16.2545995541334	-26.2920906645921
-35.7129630355501	-33.4184166770634	-32.7613143429785	-27.977831067097	-33.0322319598263	-34.6638524616317	-31.1881883485871	-31.9200486653463	NaN	-23.9292845134356	-31.034170384025	-31.0439017137008	-33.8477813305107	NaN	-33.8091877424609	-31.1798346141994	-30.2867665140897	-28.277746175432	-23.9805483840219	-21.3865302014571	-35.8687954635558	-13.7613754317971	-13.9329645038657	-14.0542796593226	-16.7052706362739	-18.1361156490287	-18.9487626841244	-13.8138677803605	-16.3482470733752	-16.5451628398173	-21.5089672626195	NaN	-17.0429486592145	NaN	-17.8971215146514	-15.9074055299539	-23.6034995113437	-19.3647377930172	-21.1668568981553	-23.0112776280323	-20.1788693933271	NaN	NaN	-25.7616842304836	-20.9822568300556	-18.3814111253265	-13.8038237111725	-16.4247100650525	-16.9594143102601	-26.8724159482032
-36.6712004604312	-34.51922969504	-32.411990182017	-28.5386048140204	-33.7884671474745	-35.619647380393	-32.2231034651065	-32.250856510185	NaN	-24.3024099535489	-31.4857601488015	-31.9480282791958	-34.8053664054075	NaN	-33.8546904801566	-30.9778650179835	-30.2806302305857	-28.9305787590344	-24.5599699635448	-21.9094727618155	-36.3630061153394	-14.9319517302182	-15.018904502554	-14.7623120411498	-18.021509331408	-18.9364167072878	-19.6141587937331	-14.415240117425	-17.1463467224866	-18.0340104998608	-22.6586640201005	NaN	-18.1980968916198	NaN	-18.7618064819716	-16.9388730439172	-24.7627744720888	-20.1804799814794	-21.5936251706595	-23.8881358289039	-20.9408636464643	NaN	NaN	NaN	-22.2212955161345	-19.5764077354959	-14.9299876460261	-17.4912351129023	-18.3195959557873	-27.0181110817504
-37.3837993953286	-35.4161106468592	-32.6180137912935	-29.140249005146	-34.5052755232465	-36.620417586678	-32.7810221975369	-33.0012892847664	NaN	-25.1978344697509	-32.2372928885511	-32.6630620916106	-35.2528792032555	NaN	-34.4202112180674	-31.6101095700416	-31.3599859269481	-29.6752528026901	-25.3351767419697	-22.3985277432669	-36.3449080737072	-15.631092512139	-16.2134037659548	-16.1016642416925	-18.95252227317	-19.948412741374	-20.552778361616	-15.3468257218519	-18.4580915538266	-19.2458589324955	-23.5871820895332	NaN	-19.5519914265394	NaN	-19.8528408777937	-18.1159025974026	-26.1075955489721	-20.908966112416	-22.3740472826867	-24.6170611652498	-21.6639943416962	NaN	NaN	NaN	-22.960911629343	-20.291054334008	-15.7737440708669	-18.5700464649581	-19.1175517920242	-27.4052168735155
-38.4364144843074	-36.0520366515617	-33.6637507980965	-30.3416717637586	-35.2445598234534	-37.3820542930683	-33.3347747136849	-34.1710658611969	NaN	-25.9758630992753	-33.4015546554367	-33.0083531136795	-35.8622707343807	NaN	-35.1540955505345	-32.3723425955712	-32.0584556126884	-30.4374908625618	-25.4557115574474	-22.9461964699771	-36.4967891900537	-16.2444057853323	-16.7886809002199	-17.3032149725443	-19.8828440942061	-20.9357648833066	-21.8119470760066	-16.3462232405107	-19.355754372182	-20.1117467030754	-24.418470612726	NaN	-20.3920113801692	NaN	-20.0985623036616	-18.9358054187192	-27.6338207884577	-22.1282159469669	-23.4582663798956	-25.2067615047774	-22.2467557381207	NaN	NaN	NaN	-24.3869915609595	-21.2497161344851	-16.2679676535746	-19.3833073534467	-19.8028988871688	-28.2360580043908
-39.6429870893397	-36.7964917226463	-34.6726865306372	-30.6150440164723	-36.853723627504	-38.4531980694954	-34.0253641493685	-35.6828250081148	NaN	-26.1887269028807	-33.6998354552848	-33.5972848259435	-36.3794704750241	NaN	-35.6663358581511	-32.7118985718348	-32.1742071426962	-30.6497789207049	-25.4530864052035	-23.2102347844463	-37.2296514040574	-17.0858940388106	-17.8595955769536	-18.4004230513853	-20.4025849352946	-21.845848094372	-22.8026160903317	-17.6997424395156	-20.2388831478566	-20.6870661312994	-24.6776779480593	NaN	-20.6326912973658	NaN	-20.4090025187728	-18.9970276630884	-27.7803091112713	-22.0537014106621	-23.1057514714437	-25.2702551375645	-22.4295010608067	NaN	NaN	NaN	-23.5153926325247	-21.0353949777952	-16.3329413676195	-19.4197638541208	-21.1249893771912	-29.0239187594633
-40.3128245707658	-37.7441856441051	-35.2498622566974	-30.7105332302719	-37.5814399063389	-39.2807641597707	-34.3067799744203	-36.5640743804249	NaN	-26.0852686413087	-33.9064560563871	-34.3072101289714	-36.9519706603465	NaN	-36.7248989105384	-33.2400401146351	-32.7331739272206	-30.4737383946764	-25.6314823799519	-23.2852785360668	-37.845978670363	-18.0085196998124	-18.8558846749148	-19.4677490065644	-21.685531363269	-22.8764253375642	-23.6665334512231	-18.6109282784635	-21.109152211748	-21.9714389368299	-25.6692173590979	NaN	-22.1174310501281	NaN	-21.7560829874848	-20.1177507802661	-28.0831353402158	-22.3604246061584	-23.9713732575109	-24.5900587391046	-23.1164982039029	NaN	NaN	NaN	-25.2190445208663	-21.4678464789514	-17.0971131390443	-20.4676829439842	-22.0100701873276	-29.7930032372185
-40.9449025632599	-38.6515977007193	-35.7415029730077	-30.7245043979655	-38.3920934326899	-39.6738062385594	-34.9624074137763	-36.9814835020834	NaN	-26.2967876113128	-33.7551909633682	-34.5662540032473	-37.6471755078945	NaN	-37.2768294137606	-34.3361196304038	-33.0095933748615	-30.2856908340548	-25.4957801631602	-23.6911795896411	-38.6895615632757	-18.8948406715779	-20.2836407927082	-19.8522965469536	-22.5461373181326	-23.6538166336871	-24.9519027437531	-19.2114367870249	-22.5958088770694	-23.0205111050284	-26.3499414982091	NaN	-23.0405269104012	NaN	-22.49308910069	-21.0152620858229	-28.6886591028877	-23.0991989487803	-24.3776239205591	-26.8694387876275	-24.3472052825928	NaN	NaN	NaN	NaN	-22.7940173677771	-17.7720231638937	-21.7431295550847	-22.9903355129545	-30.2167165061521
-41.4109542992046	NaN	-35.6355966061611	-31.1865251643602	-38.6335115262832	-40.6889811249468	-35.6012333235073	-37.4037406213707	NaN	-26.7871161171411	-34.3042310783361	-35.0251831506969	NaN	NaN	-37.9759383107287	-35.0901985832182	-33.8101546857258	-31.0005629512666	-25.5150095305754	-24.1168908347737	NaN	-19.3666561325838	-21.0001778662685	-20.9547065386406	-23.7190593457261	-25.017188145814	-25.7545278938314	-20.308812425904	-23.612974862366	-23.2782714343115	-26.8018988057832	NaN	-23.3365880700992	NaN	-22.6410594370544	-21.0853927723108	-28.9930452669748	-23.6395861564825	-25.0900874360556	-29.1384433892435	-24.780574864603	NaN	NaN	NaN	NaN	-23.3102859026118	-18.0420526857378	-21.9928544026457	-23.6343412004881	-30.7212166305937
-42.6155536732	-42.7123742740662	-36.7694124882849	-31.5650703158232	NaN	-41.2372457251334	-36.3675821935864	-38.3856219443422	NaN	-27.1822481411131	-34.7999770539352	-35.4296714588797	-37.7882133164053	NaN	NaN	-35.9997273114025	-33.5121462470944	-31.5124878461902	-26.1481902921963	-24.6725059617615	NaN	-19.7419230769231	-21.0271516172084	-20.8995368140728	-23.862903059631	-24.989682529206	-25.7352819704911	-19.5200090722454	-22.9258766681104	-22.6993021190507	-26.3626270970236	NaN	-23.1375891820903	NaN	-22.3924172377167	-20.5257179675994	-28.4778758941471	NaN	-24.4439213843621	-28.7125941589121	-24.4755238711408	NaN	NaN	NaN	NaN	-22.9659693057957	-18.2618279069767	-21.7269529092851	-24.3626313733683	-31.4087229940179
-43.2941947050687	-40.3950752646403	-37.2932433353013	-32.0645003457652	-40.2258464100905	-41.9659688490977	-37.0520625058099	-38.7177928340274	NaN	-27.2566405917776	-34.7832258367552	-35.9163000298934	-37.5104702720215	NaN	-39.4732958461817	-36.6000776583208	-33.8389390655605	-31.5569168118103	-26.6515786251596	-25.1791315554835	NaN	-20.4894292672308	-21.393592889682	-21.2359340746261	-24.6129593042608	-26.032865300773	-26.1648714877936	-20.0244908509625	-23.3905067909324	-22.9379120499237	-26.8440785818616	NaN	-23.3378134298068	NaN	-22.7702460023291	-20.7440118423327	-29.0002509501574	NaN	-25.0513109283693	-29.4603632968532	-24.9345191411904	NaN	NaN	NaN	NaN	-23.4892736106396	-18.9428508037677	-22.0403910753066	-25.492490369721	-31.4898827376007
-44.1308539602072	-40.9916172405794	-38.0860987127747	-32.5966267591762	-40.8097487852786	-42.6029149439064	-37.8505110533319	-39.2738806002944	NaN	-27.6071273924602	-35.1984677301287	-36.3154439325381	-37.9177143615854	NaN	-40.6670789534215	-37.042648817445	-34.5884371639838	-32.1427377220188	-27.5898802328403	-26.1898011109769	NaN	-21.1789263342521	-21.7500648454169	-22.0055598933536	-25.2440336436447	-27.0479065371414	-26.8113131173759	-20.3857216412324	-24.2157610805899	-23.8452021409915	-27.3497820349024	NaN	-23.9242238196104	NaN	-23.0658183626251	-21.2928185154766	-29.7801690964403	NaN	-25.5832070639626	-29.5109169937617	-25.4413250704185	NaN	NaN	NaN	NaN	NaN	-19.473989530593	-22.8689629612083	-26.3355050052866	-32.2002800338967
-44.1786390905299	-41.0507188520252	-38.4748141476117	-33.4677938744196	-41.294954515239	-42.8531805264223	-37.9274119504637	-39.7081117095779	NaN	-28.2341801529125	-35.5635743619182	-36.5966203480008	-38.2274013087146	NaN	-39.5423740326229	-37.1609673692103	-35.0143051761894	-32.7000941944206	-27.5128360647895	-26.5266131525195	NaN	-22.3129703429101	-22.9700252390923	-23.4844429884833	-26.6219330530561	-28.7525446010645	-27.7807571836182	-21.6442889940693	-25.1825525829032	-24.6667142155999	NaN	NaN	-24.4995872863932	NaN	-23.4822392646085	-22.2739784053156	-30.353620316874	NaN	-26.5591882755808	NaN	NaN	NaN	NaN	NaN	NaN	NaN	-20.47942480887	-23.9142883242786	-27.2265563105089	-32.2793027436987
-43.6312269451866	-41.1716466488455	-38.8994405825092	-33.714504288475	NaN	-43.1671058611885	-37.8521848067961	-40.1571228627392	NaN	-28.2434755400936	-36.2173530740896	-36.8321580649173	-38.9770784765288	NaN	NaN	-37.4445491442807	-35.182746027534	-33.0278065104269	-27.0588686771898	NaN	NaN	-23.060931461903	-24.1306733734363	-24.2074538654795	-27.4712361591597	-29.284873633915	-28.7569715899651	-22.5956273567192	-26.2994698436903	-25.2673187435884	NaN	NaN	-25.1011621668397	NaN	-24.1091095836599	-23.1470652173913	-30.7111401036724	NaN	-26.6513822957791	-29.3580371045648	-26.8154751784656	NaN	NaN	NaN	NaN	NaN	-21.0404927718416	-24.4745933190457	-28.1983660777385	-32.5414215632016
-43.188453455527	-40.7627122892356	-38.879617574865	-33.9629571785304	-41.7438887620732	-42.8814159357987	-37.6154955616269	-40.3933882873118	NaN	-28.3488503408608	-36.5928817237794	-36.5782699574114	-38.3705483664041	NaN	-39.9969621699063	-37.6552933750634	-35.8766684538909	-33.2998338521856	-27.1332590667635	NaN	NaN	-23.8814858299595	-25.4572548150399	-25.0782991718255	-29.2996325413611	-30.7396449940168	-30.5398217542057	-23.8196104630941	-27.7921744533571	-26.4087224457257	NaN	NaN	-26.212614589305	NaN	-24.9181186342709	-23.8211945812808	-31.70238529614	NaN	-27.3757678206806	-31.8768773450939	-29.1394869638352	NaN	NaN	NaN	NaN	NaN	-21.063368166717	-25.1813292148399	-29.3575406865897	-33.0231042383847
-43.6387985305241	-41.1237007415577	-39.9820430945287	-34.2570996024789	-42.4306489096788	-43.1971517822778	-38.0504410270755	-40.9304459472013	NaN	-28.6028585633534	-36.7561305211067	-37.136326835214	-38.9573955181896	NaN	-40.3034076706765	-38.2989073596446	-36.2351548372879	-33.9987057175648	-27.0594546489054	NaN	NaN	-24.927352574492	-26.2055737267403	-25.9602362258021	-30.5749221653887	-31.0929045659817	-31.8768200112846	-24.8394704084502	-28.9226040218998	-27.3702632187548	NaN	NaN	-27.5041704812766	NaN	-26.0110650857081	-24.6545261683323	-32.5553315975847	NaN	-28.2426180713543	NaN	-32.6864050266402	NaN	NaN	NaN	NaN	NaN	-22.0052429840755	-26.1327144446704	-30.284273021479	-33.2250651769087
-43.8644011952709	-41.38856494638	-41.2165751485701	-35.1585030705582	-43.0510728177422	-43.9350951357328	-38.4832597168122	-41.0476509501653	NaN	-28.7566035042479	-37.5589441092481	-37.4574239483985	-39.3435852593208	NaN	NaN	-38.7444560348975	-36.7966781046624	-34.5147339217453	-26.983894795901	NaN	NaN	-25.8600226244344	-27.5342944477781	-27.1777004958377	-32.1338584201943	-32.2239452255578	-32.6758387998235	-25.2039575362397	-29.6110955512732	-28.392402467948	NaN	NaN	-28.0079978024754	NaN	-26.6203617787682	-25.5253394611283	-33.2081983545385	NaN	-29.1656851034671	NaN	NaN	NaN	NaN	NaN	NaN	NaN	-22.817097752699	-26.872604407023	-31.6022293348045	-33.5682490721786
-43.8579785188947	-41.8631767843964	-41.5870196045293	-35.8983013371062	-43.9032190958573	-44.5015153344815	-38.8791637883735	-42.1340835159013	NaN	-29.2351484420479	-37.9696200004827	-38.4826828188052	-40.1174460102768	NaN	NaN	-39.4877997073947	-37.2744745651791	-35.1354014430211	-27.4213668691717	NaN	NaN	-26.8481146136714	-28.3055571687163	-28.8643486741242	-32.5470379825096	-33.5022515478827	-33.2814372094601	-26.718037990737	-30.070073551325	-29.1337904702297	NaN	NaN	-29.1883616706756	NaN	-26.9491685499807	-25.6501910299003	NaN	NaN	-29.3872412657974	NaN	-30.7944722615156	NaN	NaN	NaN	NaN	NaN	-23.494037545531	-27.476580715113	-33.2048317668881	-34.0583307870943
-44.2007420288026	-42.5772636519298	-43.2427945347319	-36.613158473867	-44.6209317661468	-44.5629202732886	-39.5183766096077	-42.0967111581714	NaN	-30.6675603469818	-41.9623809317209	-38.8993889987155	-40.3613563944185	NaN	NaN	-40.3746660285532	-37.7021242542977	-35.6137260449173	-28.1595675093093	NaN	NaN	-27.3935415288386	-29.0935975072526	-29.4264738141047	-32.8662835183671	-34.3198064847	-33.7163676986914	-27.3953454215767	-30.6907046575136	-29.1342072253059	NaN	NaN	-29.8910324518713	NaN	-27.3145815049285	-25.9266381345927	NaN	NaN	-29.6389342287977	NaN	-31.7943049759382	NaN	NaN	NaN	NaN	NaN	-24.5233260201843	-28.4080550547571	-34.4105384626758	-34.3988117539563
-44.3345020506177	-42.2309572213162	-44.0701473673845	-37.0702639416658	-45.2622035400696	-45.0354814567211	-39.3034393720646	-42.9781143962384	NaN	-30.2980255461908	NaN	-39.0147358973977	-40.3829762368678	NaN	NaN	-40.8610215110527	-37.7739896148585	-35.7659127161119	-28.369299957777	NaN	NaN	-28.1719114173817	-29.9985472251026	-30.1448261491318	-33.3068303681552	-35.1176212638258	-34.4723106470134	-28.4838218412555	-31.447690335703	-30.581232192868	NaN	NaN	-30.2072038776317	NaN	-28.104892637646	-26.2021021093001	NaN	NaN	-29.9389171232617	NaN	-31.6484701958107	NaN	NaN	NaN	NaN	NaN	NaN	-28.6397429331839	-34.7983806896107	-34.8803343055595
-44.9578467139539	-42.3739708373618	-45.5224285682939	-37.3288853058299	-45.9157005403103	-45.7939674102538	-39.6645044001475	-43.5020790416631	NaN	-30.4209914793346	-38.939614562493	-39.3746498029834	-41.0039999630042	NaN	NaN	-41.6982713069831	-38.0018767244234	-36.4872701169478	-28.5593247921383	NaN	NaN	-29.2280421894182	-31.0707086292065	-31.1475300551117	-34.3522045287602	-36.0383725894027	-35.4963618284767	-29.6815637566847	-32.8013975712576	-31.6615131556453	NaN	NaN	-30.8313635332547	NaN	-29.6812936765263	-27.5795081944824	NaN	NaN	-30.9837320385975	NaN	-31.982436021644	NaN	NaN	NaN	NaN	NaN	NaN	-29.5010186238098	-35.3143035440458	-35.2913309527068
-44.5385240558047	-42.7495583019348	-45.8070004926954	-37.5350099001427	-46.3168887447107	-46.1860890207715	-40.1364893060557	-43.2306772670311	NaN	-30.4804676817426	-38.2655511422475	-39.4124769097225	-40.7960944839784	NaN	NaN	-41.5523556343994	-37.7947421090387	-36.8478934895079	-28.9098437191543	NaN	NaN	-30.1735639437961	-32.3258212441408	-32.758974971164	-35.7813300250364	-37.5679647475258	-37.1848534107402	-30.3337378700664	-34.262395663134	-33.008465294594	NaN	NaN	-31.8065187945917	NaN	-30.6264614527319	-29.6005427185636	NaN	NaN	-32.5892426601095	NaN	NaN	NaN	NaN	NaN	NaN	NaN	NaN	-30.8173793355297	-36.2315176806341	-35.4479047286881
-45.2827541604893	-43.2558585881908	-46.1975673997254	-38.3068671585182	NaN	-46.868885630941	-40.3169872233655	-43.5990402839994	NaN	-31.3815310801685	-40.2297772922208	-40.253598742112	-41.2839862256794	NaN	NaN	-42.1167481364222	-38.5721372703291	-37.9852615668363	-29.3916498763347	NaN	NaN	-31.1697114984141	-33.1465601176615	-33.4218230908222	-36.999342284938	-38.6058164489253	-37.8670578094257	-31.784831201818	-34.8981143761676	-33.7158387415071	NaN	NaN	-32.7170934794933	NaN	-31.3758530625977	-30.18892644241	NaN	NaN	-33.5584705408509	NaN	NaN	NaN	NaN	NaN	NaN	NaN	NaN	-32.0505016155409	-37.5516040339429	-35.936815409035
NaN	-43.9594044417312	-46.5033883911134	-38.9626623540642	NaN	-47.3322154334965	-40.7083119209966	-43.6613815512649	NaN	-31.7531759788767	-40.2780018496669	-40.8166533429246	-41.9468960677262	NaN	NaN	-42.4572436409821	-39.7842608046909	-38.5631563329718	-30.5254384800754	NaN	NaN	-31.9486728820673	-33.7621619174587	-34.4585295646332	-37.7489008441986	NaN	-38.9086266736676	-32.2110874681496	-35.5715287029612	-34.3604837167889	NaN	NaN	-33.2453640539774	NaN	-34.3671817501756	-30.5692240630092	NaN	NaN	-34.1169335587361	NaN	NaN	NaN	NaN	NaN	NaN	NaN	NaN	-32.4105767479479	-37.3940424822329	-35.9028017868647
-46.1361548596548	-44.5050179317893	-46.4551394229635	-39.0954897347407	NaN	-47.4450610461352	-40.8637159413954	-44.5178578049562	NaN	-32.1493698000264	-40.488881917405	-41.1239084262364	-42.3689802982949	NaN	NaN	-42.2831958922301	-40.4410891397917	-38.6415470015989	-30.3611534986108	NaN	NaN	-33.0698834276665	-34.707149825784	-35.5801557423173	-38.6737589097698	-40.5371453435205	-39.6304467160746	-33.2050389350156	-36.1787779966536	-35.1785479020004	NaN	NaN	-33.6204407287893	NaN	NaN	-31.0433189749182	NaN	NaN	-35.016370056329	NaN	NaN	NaN	NaN	NaN	NaN	NaN	NaN	-32.9921932417936	-38.236136256665	-36.3153157525555
-46.3971344846352	-44.460928449248	-46.7680856166272	-38.6789306830876	NaN	-47.6186860356969	-41.2185019892002	-44.2627476476589	NaN	-32.6489829436217	-40.0909788446358	-41.4882403512503	-42.4660765762224	NaN	NaN	-42.8578979183527	-40.7688448414731	-38.7883218279058	-30.9985362522173	NaN	NaN	-34.4628225253745	-36.0231225571883	-36.4111299262626	-39.5010095584617	NaN	-39.6638620425613	-33.4265651744699	-36.9388701725146	-36.1007910795235	NaN	NaN	-33.888072113192	NaN	-32.9783325590692	-31.282806122449	NaN	NaN	-35.4786493232366	NaN	NaN	NaN	NaN	NaN	NaN	NaN	NaN	-33.2640275655349	-38.3737501961773	-36.5349953496394
-46.0824047730884	-44.5354008317528	NaN	-38.6581963881667	NaN	-47.5637882247933	-41.4623486079387	-44.6201776176929	NaN	-33.0039408019396	-40.2904351299467	-42.2435329562268	-42.0390881933622	NaN	NaN	-42.9674497612905	-40.5620589646573	-38.7129379719996	-31.2892934577395	NaN	NaN	-34.9188851022395	-36.6726791744841	-37.2054827123514	-40.5921809642327	NaN	-39.6708911465893	-34.113241898381	-37.7179375836789	NaN	NaN	NaN	-33.8464170037662	NaN	NaN	-31.7567164242943	NaN	NaN	-36.6487992228188	NaN	NaN	NaN	NaN	NaN	NaN	NaN	NaN	-33.4041980154695	-37.67430723082	-36.685738669514
-46.6207330708584	-45.2325538275026	NaN	-39.2497934043291	NaN	-47.6651678851248	-41.6631878082938	-44.4454056841562	NaN	-33.0744776582488	-40.2627269542199	-42.3398203600748	-41.9348449733414	NaN	NaN	-43.2957877772573	-41.2041153648527	-38.759319309202	-31.9938185624016	NaN	NaN	-35.8991968724577	-37.5322917240966	-37.8687944460248	-41.5331318770116	NaN	-39.7863127364439	-34.3344429505004	-38.1397663460572	NaN	NaN	NaN	-34.2669817606271	NaN	-33.180805047568	-31.8275484167177	NaN	NaN	-36.8332723470114	NaN	NaN	NaN	NaN	NaN	NaN	NaN	NaN	-33.5507686792	-38.0742040524221	-36.9495128234025
NaN	-45.5148173670968	NaN	-39.6183808004168	NaN	-47.7693932210261	-42.0498540307272	-44.4454649480097	NaN	-33.9261095999541	-40.466619521559	-42.7890050661413	-42.2434316661371	NaN	NaN	-43.6587143905287	-41.8532229404849	-39.2166923058814	-32.0133891278901	NaN	NaN	-36.4034463375241	-38.2766348980608	-38.8698214621986	-42.314203912897	NaN	-39.9726630272953	-34.974095264887	-38.3784024716901	NaN	NaN	NaN	-34.4791915926807	NaN	NaN	-31.5274224457682	NaN	NaN	-36.7317690522392	NaN	NaN	NaN	NaN	NaN	NaN	NaN	NaN	-33.4374843730663	NaN	-37.4868837870383
-46.0314299694136	-45.6218664812507	NaN	-39.7149987590872	NaN	-47.543721225712	-42.0092276901261	-44.3972248832445	NaN	-33.4813113967654	-40.6297792520204	-42.9490673866048	-42.2944256927605	NaN	NaN	-43.7935033924354	-42.3842643862665	-39.3706706083178	-31.9808652585914	NaN	NaN	-36.3994146023468	-38.5302455753474	-39.3609307616177	-43.2881163500402	NaN	-40.5212980396059	-35.8006596568176	-38.7963630295938	NaN	NaN	NaN	-34.6152644148881	NaN	NaN	-31.3431933286762	NaN	NaN	-36.6007316606476	NaN	NaN	NaN	NaN	NaN	NaN	NaN	NaN	-33.7152389879313	NaN	-37.8231992566102
NaN	-45.8139787702567	NaN	-39.9120950955865	NaN	-47.4193871215147	-42.2616530742202	-44.6972624916425	NaN	-33.1892308440892	-41.1013628627687	-42.8490646490608	-42.0937940675487	NaN	NaN	-43.7443525314598	-42.3679564703655	-39.4005217026529	-31.916606059716	NaN	NaN	-36.42067515679	-38.8704715447154	-39.8118488764045	-43.5984105626504	NaN	-40.6118196381715	-36.2945822429771	-38.5382047529195	NaN	NaN	NaN	-34.5919829221286	NaN	NaN	-31.1725712360416	NaN	NaN	-36.3994920471064	NaN	NaN	NaN	NaN	NaN	NaN	NaN	NaN	-33.4467776053763	NaN	-37.8843872514087
-46.5822964532313	-46.2914028173	NaN	-40.477119092987	NaN	-47.4709340911941	-42.6381583277233	-45.1229604634922	NaN	-33.8351997774833	-41.3513246168547	-43.2090415790066	-41.9739853338103	NaN	NaN	NaN	-42.261614583013	-39.4097813250432	-31.5085857083081	NaN	NaN	-36.7478594726828	-38.9022396140445	-40.3687153321007	-44.1428006439326	NaN	-40.6924111394417	-36.263089761737	-38.6289850787718	NaN	NaN	NaN	-34.6828731736212	NaN	NaN	-31.3483144719761	NaN	NaN	-36.7094943094206	NaN	NaN	NaN	NaN	NaN	NaN	NaN	NaN	-33.1766269246134	NaN	-38.2228952882151
NaN	-46.6011545727244	NaN	-40.5044151398652	NaN	-48.0344886984508	-43.0458759947769	-44.8233679332739	NaN	-33.7673817084642	-41.059180639663	-43.0064975050525	-41.5011874243047	NaN	NaN	NaN	-41.9400599795244	-39.716475074436	-31.3811701282985	NaN	NaN	-37.4403346909282	-39.2133755408514	-41.0706629707667	-43.8982124008112	NaN	-40.8876674077368	-36.4827046288743	-38.68182844945	NaN	NaN	NaN	NaN	NaN	NaN	-31.5178855161232	NaN	NaN	-37.5543505432525	NaN	NaN	NaN	NaN	NaN	NaN	NaN	NaN	-33.2995983050847	NaN	-38.6054367616082
NaN	-46.3607739824535	NaN	-40.8140106635812	NaN	-48.4345519683152	-43.5680433545879	NaN	NaN	-34.1823920317125	-41.436647444225	-43.6083381522197	-41.6813597472569	NaN	NaN	NaN	-42.7954982628849	-39.9778218903232	-31.9506291535026	NaN	NaN	-37.681267215634	-39.7926791744841	-40.995708298246	-44.0124578430884	NaN	-40.733656610905	-36.6015254449351	-39.3582461304237	NaN	NaN	NaN	-34.988264319052	NaN	NaN	-31.5963142638372	NaN	NaN	-38.7746633177243	NaN	NaN	NaN	NaN	NaN	NaN	NaN	NaN	-33.4701288583465	NaN	-39.0639827660846
NaN	-46.1491201212523	NaN	-40.4867506988764	NaN	-48.4789910278553	-43.9288984035048	NaN	NaN	-34.4398219481086	-41.8788738798027	-44.0761460983334	-41.9871723863627	NaN	NaN	NaN	-42.9068815827229	-40.3439748944793	-32.429032834208	NaN	NaN	-37.4005139496212	-39.7812638428278	-40.8921009224403	-44.3240330991071	NaN	-40.9006250909973	-36.875906710745	-39.0545407178239	NaN	NaN	NaN	-36.8604333735303	NaN	NaN	-31.9387246941841	NaN	NaN	-39.999266329342	NaN	NaN	NaN	NaN	NaN	NaN	NaN	NaN	-33.3963840193705	NaN	-39.994650298511
NaN	-46.6479851882257	NaN	-40.1389238938875	NaN	-48.3773645989761	-43.9429477495255	NaN	NaN	-34.5230042879408	-41.4048519611965	-44.6131328012093	-41.9704701831172	NaN	NaN	NaN	-43.2601901431992	-40.2371963020604	-32.2240442567373	NaN	NaN	-37.8901829377119	-39.8018379961184	-40.8072102835652	-39.794883450199	NaN	-40.3835303643725	-36.6350813315979	-39.1974517228238	NaN	NaN	NaN	-35.3453544442235	NaN	NaN	-31.8690725080964	NaN	NaN	-39.6560090334437	NaN	NaN	NaN	NaN	NaN	NaN	NaN	NaN	-33.6509048573468	NaN	-40.1704818435754
NaN	-47.4034144565793	NaN	-40.7620305534324	NaN	-48.2658890207715	-44.543338617966	NaN	NaN	-35.0725580085696	-41.23923462177	-45.4764141032034	-42.1844211689386	NaN	NaN	NaN	-43.9439203945624	-40.3631728591869	-32.6491460177984	NaN	NaN	-38.3436394058861	-40.3189487096982	-41.2174765569297	NaN	NaN	-40.3917637205202	-37.0813432431511	-39.3163432044341	NaN	NaN	NaN	-35.5927950976595	NaN	NaN	-32.206851988218	NaN	NaN	-39.8468057014078	NaN	NaN	NaN	NaN	NaN	NaN	NaN	NaN	-34.1802965993278	NaN	-40.3001393041206
NaN	-48.1136849041034	NaN	-40.8312270201098	NaN	-48.7230672909036	-44.9513979711516	NaN	NaN	-35.4743797739134	-40.530603949791	-45.8881635778553	-42.093706494633	NaN	NaN	NaN	-43.9430471564089	-40.1850635289855	-32.5924960710885	NaN	NaN	-38.5033237931984	-40.1509370831694	-41.2032731401109	NaN	NaN	-40.0120747230692	-36.7550971481262	-38.1782535036956	NaN	NaN	NaN	NaN	NaN	NaN	-31.8350369458128	NaN	NaN	-40.2083771219701	NaN	NaN	NaN	NaN	NaN	NaN	NaN	NaN	-33.9517025604039	NaN	-40.4042139095725
NaN	-48.2871894316715	NaN	-40.001772874643	NaN	-48.831087782637	-45.2589779414896	NaN	NaN	-35.4413962935027	-40.0619959431074	-45.9059985415654	-41.6939160646706	NaN	NaN	NaN	-43.9324921090387	-40.1074776338011	-32.3588391510011	NaN	NaN	-38.8781458372136	-40.0980094247753	-41.4635184561989	NaN	NaN	-39.6394463217546	-36.5282316164907	-41.5936082269402	NaN	NaN	NaN	NaN	NaN	NaN	-31.8834595899745	NaN	NaN	-40.2538038832397	NaN	NaN	NaN	NaN	NaN	NaN	NaN	NaN	-34.0574967114592	NaN	-40.6552738961875
NaN	-48.2060026592639	NaN	-39.6948208929572	NaN	-48.987763831218	-45.0686627356987	NaN	NaN	-36.5399107798542	-39.7187870588957	-45.5288110018324	-41.0750209236041	NaN	NaN	NaN	-43.7127708400196	-39.5363173182135	-32.2461221538944	NaN	NaN	-39.295176831255	-40.2981535057683	-41.4568239767166	NaN	NaN	-38.739129831312	-36.289706136095	-41.4562551775564	NaN	NaN	NaN	NaN	NaN	NaN	-31.3467514738284	NaN	NaN	NaN	NaN	NaN	NaN	NaN	NaN	NaN	NaN	NaN	-34.1289625698522	NaN	-40.5850990424143
NaN	-48.5250969011547	NaN	-39.3008525056442	NaN	-49.0832660620003	-45.2758275328229	NaN	NaN	NaN	-39.87767970943	-46.0143729250409	-40.9081338338951	NaN	NaN	NaN	NaN	-39.4203809769486	-32.0193853971107	NaN	NaN	-39.4743242482261	-40.1857891690781	-41.190984765975	NaN	NaN	-38.2855806234582	-35.5000130837987	-40.5445863048981	NaN	NaN	NaN	NaN	NaN	NaN	-31.626103692418	NaN	NaN	NaN	NaN	NaN	NaN	NaN	NaN	NaN	NaN	NaN	-34.1297792261374	NaN	-40.9866666411046
NaN	-48.511697006308	NaN	-39.3654771561243	NaN	-49.0003374679765	-45.804803718237	NaN	NaN	-36.4844606369206	-39.7678143010835	-46.4790438310639	-40.9066162003635	NaN	NaN	NaN	-49.0274322287992	-39.3567543901386	-32.1955451857237	NaN	NaN	-39.62764358509	-39.9004017668523	-40.9346919798528	NaN	NaN	-37.7668447702031	-35.6120831482108	NaN	NaN	NaN	NaN	NaN	NaN	NaN	-31.5258803153368	NaN	NaN	NaN	NaN	NaN	NaN	NaN	NaN	NaN	NaN	NaN	-34.5110480281354	NaN	-41.206698167574
NaN	-48.5871927160738	NaN	-39.3852477813555	NaN	-48.7528582515407	-46.083232800595	NaN	NaN	NaN	-39.9262185414712	-46.5833293301912	-41.0009036201035	NaN	NaN	NaN	-48.0080076897753	-39.7788121614771	-32.4607673754364	NaN	NaN	-39.4839486880989	-39.8114262006538	-42.4201931085778	NaN	NaN	-37.1063838883234	-35.3839277519106	NaN	NaN	NaN	NaN	NaN	NaN	NaN	-31.6384326302068	NaN	NaN	NaN	NaN	NaN	NaN	NaN	NaN	NaN	NaN	NaN	-34.6245559322034	NaN	-41.1138008090927
NaN	-48.4014855164304	NaN	-39.9741802129596	NaN	-48.7986956792179	-46.0381574532247	NaN	NaN	-36.8024030048807	-40.2381015911824	-46.8651229033965	-41.0087661286017	NaN	NaN	NaN	-48.6872421090387	-40.0513916982923	-32.9570406673618	NaN	NaN	-39.6276021905874	-40.2873697041898	NaN	NaN	NaN	-37.0556691825919	-35.6794334427058	NaN	NaN	NaN	NaN	NaN	NaN	NaN	-31.0924754634678	NaN	NaN	NaN	NaN	NaN	NaN	NaN	NaN	NaN	NaN	NaN	-34.8225291144842	NaN	-41.4702746102069
NaN	-48.0905016139677	NaN	-40.4081078219235	NaN	-51.6918471718239	-45.5514797207448	NaN	NaN	NaN	-40.6904623291616	-46.6894488355397	-41.4996162148253	NaN	NaN	NaN	NaN	-40.5526972223935	-33.4107380950613	NaN	NaN	-39.5781212420607	-40.8456653534593	-41.0413386034705	NaN	NaN	NaN	-35.9798885005646	NaN	NaN	NaN	NaN	NaN	NaN	NaN	-32.0024672346003	NaN	NaN	NaN	NaN	NaN	NaN	NaN	NaN	NaN	NaN	NaN	-35.1467989038871	NaN	-41.5499734543137
NaN	-48.0194001361352	NaN	-40.6848640381834	NaN	NaN	-45.5366127691535	NaN	NaN	-36.4417829120992	-41.1558562391054	-46.9672773773541	-41.9736813740719	NaN	NaN	NaN	NaN	-41.0458842051979	-33.5027209507148	NaN	NaN	-39.6285643564356	-40.6576117676641	-41.9967475931987	NaN	NaN	NaN	-35.8684304814595	NaN	NaN	NaN	NaN	NaN	NaN	NaN	-31.4022345084892	NaN	NaN	NaN	NaN	NaN	NaN	NaN	NaN	NaN	NaN	NaN	-34.6949310695899	NaN	-41.9585889864326
NaN	-48.1275777074905	NaN	-40.8384582037795	NaN	-47.9559445340795	-45.5053927584844	NaN	NaN	-37.5079224196155	-41.0086169807568	-48.202154568599	-41.5248969853053	NaN	NaN	NaN	NaN	-40.9829946549374	-33.4377785871781	NaN	NaN	-39.3551934943459	-40.6529295710749	NaN	NaN	NaN	NaN	-35.9440590843198	NaN	NaN	NaN	NaN	NaN	NaN	NaN	-31.0892904761905	NaN	NaN	NaN	NaN	NaN	NaN	NaN	NaN	NaN	NaN	NaN	-34.6102079613859	NaN	-42.6231945301426
NaN	NaN	NaN	-40.8786543747621	NaN	-47.8815085791311	-45.3452954095613	NaN	NaN	-37.6216640849419	-41.3215328716696	-46.256994007366	NaN	NaN	NaN	NaN	NaN	-41.3848692231405	-34.0227523732632	NaN	NaN	-39.6978229577336	-40.3096298176975	-41.3673474745353	NaN	NaN	NaN	-35.792074925904	NaN	NaN	NaN	NaN	NaN	NaN	NaN	-31.3787308041027	NaN	NaN	NaN	NaN	NaN	NaN	NaN	NaN	NaN	NaN	NaN	-35.3511116830112	NaN	-42.8946948065384
NaN	NaN	NaN	-40.8839655207144	NaN	-47.9467432958644	-45.2910071830895	NaN	NaN	-38.0028226941334	-41.1336724429417	NaN	NaN	NaN	NaN	NaN	NaN	-41.5682930603137	-34.2767454834697	NaN	NaN	-38.8104788069074	-40.5084326774866	NaN	NaN	NaN	NaN	-35.9532679390044	NaN	NaN	NaN	NaN	NaN	NaN	NaN	-30.8721105789254	NaN	NaN	NaN	NaN	NaN	NaN	NaN	NaN	NaN	NaN	NaN	-35.6390508353131	NaN	-43.1864730160129
NaN	NaN	NaN	-40.9579010371473	NaN	-48.1096395825693	-45.1193517785885	NaN	NaN	-38.0268114079998	-41.0484568585261	-45.3727121599628	NaN	NaN	NaN	NaN	NaN	-41.9790526364599	-34.134604414333	NaN	NaN	-40.436013659238	-39.6264072603517	-39.623612692194	NaN	NaN	NaN	-35.6024691979803	NaN	NaN	NaN	NaN	NaN	NaN	NaN	-31.110931585999	NaN	NaN	NaN	NaN	NaN	NaN	NaN	NaN	NaN	NaN	NaN	-35.2972506445842	NaN	-43.6070534810023
NaN	NaN	NaN	-40.7421935266439	NaN	-47.456393260173	-44.9152923227605	NaN	NaN	-38.5490341412517	-40.6053422060374	-47.156125155834	NaN	NaN	NaN	NaN	NaN	-41.6940636649571	-34.1991741521673	NaN	NaN	-38.6526282595909	-39.1657161455034	-39.0043288890148	NaN	NaN	NaN	-35.5197648380011	NaN	NaN	NaN	NaN	NaN	NaN	NaN	-31.2629299583911	NaN	NaN	NaN	NaN	NaN	NaN	NaN	NaN	NaN	NaN	NaN	-34.9575066226651	NaN	-44.2462132265541
NaN	NaN	NaN	-40.8771929207898	NaN	-46.7568872447478	-44.5452088180299	NaN	NaN	-38.4257928626121	-40.4944210741015	NaN	NaN	NaN	NaN	NaN	NaN	-42.2883751621927	-34.244814613902	NaN	NaN	-38.4036542521518	-39.1327905803196	-38.8285099208223	NaN	NaN	NaN	-35.44992821744	NaN	NaN	NaN	NaN	NaN	NaN	NaN	-31.727487357775	NaN	NaN	NaN	NaN	NaN	NaN	NaN	NaN	NaN	NaN	NaN	-35.0635926016627	NaN	-45.1332168899831
NaN	NaN	NaN	-41.239783141567	NaN	NaN	-44.1031069507554	NaN	NaN	-38.9616865916453	-40.9930064441438	-45.428538061445	NaN	NaN	NaN	NaN	NaN	-41.6300335405617	-34.4319833107534	NaN	NaN	-38.4360845676063	-39.2101054579492	-38.2830295140406	NaN	NaN	NaN	-34.7154599599176	NaN	NaN	NaN	NaN	NaN	NaN	NaN	NaN	NaN	NaN	NaN	NaN	NaN	NaN	NaN	NaN	NaN	NaN	NaN	-35.3104118266301	NaN	-45.8256378838439
NaN	NaN	NaN	-40.8654230928594	NaN	-46.200136264866	-44.167662852783	NaN	NaN	-39.3036527814524	-41.1722525774886	-45.3015352976281	NaN	NaN	NaN	NaN	NaN	-41.4857005498114	-34.8456109333116	NaN	NaN	-38.1957681167493	-39.1386807040233	-38.0018309152394	NaN	NaN	NaN	-34.3760500355968	NaN	NaN	NaN	NaN	NaN	NaN	NaN	NaN	NaN	NaN	NaN	NaN	NaN	NaN	NaN	NaN	NaN	NaN	NaN	-35.9869121664709	NaN	-46.0678608758335
NaN	NaN	NaN	-40.8808720801214	NaN	-46.6662556166066	-43.7775891411254	NaN	NaN	-39.8251165253136	-41.4795765362157	-45.2221767508115	NaN	NaN	NaN	NaN	NaN	-42.3094743845477	-35.3897834485168	NaN	NaN	-38.2938260894139	-38.2922168213032	-38.311045935228	NaN	NaN	NaN	-34.2035594383323	NaN	NaN	NaN	NaN	NaN	NaN	NaN	NaN	NaN	NaN	NaN	NaN	NaN	NaN	NaN	NaN	NaN	NaN	NaN	-36.9127739807604	NaN	-46.9747187671817
NaN	NaN	NaN	NaN	NaN	NaN	NaN	NaN	NaN	NaN	NaN	NaN	NaN	NaN	NaN	NaN	NaN	NaN	NaN	NaN	NaN	-38.1836788021139	-38.1218446584466	-38.1226021022109	NaN	NaN	NaN	-34.6229742383562	NaN	NaN	NaN	NaN	NaN	NaN	NaN	NaN	NaN	NaN	NaN	NaN	NaN	NaN	NaN	NaN	NaN	NaN	NaN	-36.6010884931469	NaN	-47.8288705718991
NaN	NaN	NaN	NaN	NaN	NaN	NaN	NaN	NaN	NaN	NaN	NaN	NaN	NaN	NaN	NaN	NaN	NaN	NaN	NaN	NaN	-38.2216413867822	-37.9530427869808	-38.2119555379665	NaN	NaN	NaN	-34.9082501173282	NaN	NaN	NaN	NaN	NaN	NaN	NaN	NaN	NaN	NaN	NaN	NaN	NaN	NaN	NaN	NaN	NaN	NaN	NaN	-37.2308955217845	NaN	-47.9581008040439
NaN	NaN	NaN	NaN	NaN	NaN	NaN	NaN	NaN	NaN	NaN	NaN	NaN	NaN	NaN	NaN	NaN	NaN	NaN	NaN	NaN	-38.3631769954184	-38.1637440597278	-38.2819874223021	NaN	NaN	NaN	-34.778340042183	NaN	NaN	NaN	NaN	NaN	NaN	NaN	NaN	NaN	NaN	NaN	NaN	NaN	NaN	NaN	NaN	NaN	NaN	NaN	-38.2460450687768	NaN	-50.5685737230004
NaN	NaN	NaN	NaN	NaN	NaN	NaN	NaN	NaN	NaN	NaN	NaN	NaN	NaN	NaN	NaN	NaN	NaN	NaN	NaN	NaN	-38.4868656482458	-38.1939300106045	-38.5478870069683	NaN	NaN	NaN	-35.1341336671627	NaN	NaN	NaN	NaN	NaN	NaN	NaN	NaN	NaN	NaN	NaN	NaN	NaN	NaN	NaN	NaN	NaN	NaN	NaN	-38.7821876262439	NaN	NaN
NaN	NaN	NaN	NaN	NaN	NaN	NaN	NaN	NaN	NaN	NaN	NaN	NaN	NaN	NaN	NaN	NaN	NaN	NaN	NaN	NaN	-38.5279982110912	-38.504300097561	-38.7327525349411	NaN	NaN	NaN	-35.6216363937939	NaN	NaN	NaN	NaN	NaN	NaN	NaN	NaN	NaN	NaN	NaN	NaN	NaN	NaN	NaN	NaN	NaN	NaN	NaN	-38.9031618747669	NaN	-49.7118217312159
NaN	NaN	NaN	NaN	NaN	NaN	NaN	NaN	NaN	NaN	NaN	NaN	NaN	NaN	NaN	NaN	NaN	NaN	NaN	NaN	NaN	-38.103511896342	-37.9244239028556	-38.4467997228374	NaN	NaN	NaN	-35.9364053760364	NaN	NaN	NaN	NaN	NaN	NaN	NaN	NaN	NaN	NaN	NaN	NaN	NaN	NaN	NaN	NaN	NaN	NaN	NaN	-38.4387643463605	NaN	-50.6239428262344
NaN	NaN	NaN	NaN	NaN	NaN	NaN	NaN	NaN	NaN	NaN	NaN	NaN	NaN	NaN	NaN	NaN	NaN	NaN	NaN	NaN	-37.7614739139994	-37.788707952336	-37.8433323977582	NaN	NaN	NaN	-35.8405621956543	NaN	NaN	NaN	NaN	NaN	NaN	NaN	NaN	NaN	NaN	NaN	NaN	NaN	NaN	NaN	NaN	NaN	NaN	NaN	-39.1628994100571	NaN	-51.2945262839558
NaN	NaN	NaN	NaN	NaN	NaN	NaN	NaN	NaN	NaN	NaN	NaN	NaN	NaN	NaN	NaN	NaN	NaN	NaN	NaN	NaN	-37.4655667366342	-37.4754605310585	-37.6714757994814	NaN	NaN	NaN	-35.4134429732412	NaN	NaN	NaN	NaN	NaN	NaN	NaN	NaN	NaN	NaN	NaN	NaN	NaN	NaN	NaN	NaN	NaN	NaN	NaN	-39.0416146769327	NaN	-51.8002109822026
NaN	NaN	NaN	NaN	NaN	NaN	NaN	NaN	NaN	NaN	NaN	NaN	NaN	NaN	NaN	NaN	NaN	NaN	NaN	NaN	NaN	-36.8480725431153	-37.3544634584227	-36.9213368326089	NaN	NaN	NaN	-35.1213225793336	NaN	NaN	NaN	NaN	NaN	NaN	NaN	NaN	NaN	NaN	NaN	NaN	NaN	NaN	NaN	NaN	NaN	NaN	NaN	-39.1914638464119	NaN	-52.1653296359176
NaN	NaN	NaN	NaN	NaN	NaN	NaN	NaN	NaN	NaN	NaN	NaN	NaN	NaN	NaN	NaN	NaN	NaN	NaN	NaN	NaN	-36.7995297366525	-37.1798436285271	-36.9064458377305	NaN	NaN	NaN	-34.7259399413838	NaN	NaN	NaN	NaN	NaN	NaN	NaN	NaN	NaN	NaN	NaN	NaN	NaN	NaN	NaN	NaN	NaN	NaN	NaN	-38.9518569257744	NaN	-52.4745084162435
NaN	NaN	NaN	NaN	NaN	NaN	NaN	NaN	NaN	NaN	NaN	NaN	NaN	NaN	NaN	NaN	NaN	NaN	NaN	NaN	NaN	-36.5063038818766	-37.0214122061583	-36.290416561292	NaN	NaN	NaN	-34.3125086255377	NaN	NaN	NaN	NaN	NaN	NaN	NaN	NaN	NaN	NaN	NaN	NaN	NaN	NaN	NaN	NaN	NaN	NaN	NaN	-39.1441460674014	NaN	-52.7103209344845
NaN	NaN	NaN	NaN	NaN	NaN	NaN	NaN	NaN	NaN	NaN	NaN	NaN	NaN	NaN	NaN	NaN	NaN	NaN	NaN	NaN	-35.8667106123338	-36.0472831301652	-35.912244952045	NaN	NaN	NaN	-31.1797345559366	NaN	NaN	NaN	NaN	NaN	NaN	NaN	NaN	NaN	NaN	NaN	NaN	NaN	NaN	NaN	NaN	NaN	NaN	NaN	-39.0233214810504	NaN	-53.2691728728821
NaN	NaN	NaN	NaN	NaN	NaN	NaN	NaN	NaN	NaN	NaN	NaN	NaN	NaN	NaN	NaN	NaN	NaN	NaN	NaN	NaN	-35.2917016613151	-35.5175411928816	-35.1632731675198	NaN	NaN	NaN	NaN	NaN	NaN	NaN	NaN	NaN	NaN	NaN	NaN	NaN	NaN	NaN	NaN	NaN	NaN	NaN	NaN	NaN	NaN	NaN	-38.528657556644	NaN	-53.5034682833279
NaN	NaN	NaN	NaN	NaN	NaN	NaN	NaN	NaN	NaN	NaN	NaN	NaN	NaN	NaN	NaN	NaN	NaN	NaN	NaN	NaN	-34.907459409103	-35.4207206923682	-34.7840181424595	NaN	NaN	NaN	-32.8512123342169	NaN	NaN	NaN	NaN	NaN	NaN	NaN	NaN	NaN	NaN	NaN	NaN	NaN	NaN	NaN	NaN	NaN	NaN	NaN	-38.0682280121977	NaN	-53.8393576355993
NaN	NaN	NaN	NaN	NaN	NaN	NaN	NaN	NaN	NaN	NaN	NaN	NaN	NaN	NaN	NaN	NaN	NaN	NaN	NaN	NaN	-34.5133516483517	-35.0295640023634	-34.3987749825992	NaN	NaN	NaN	-32.565227427771	NaN	NaN	NaN	NaN	NaN	NaN	NaN	NaN	NaN	NaN	NaN	NaN	NaN	NaN	NaN	NaN	NaN	NaN	NaN	-37.2025759417496	NaN	-54.4228455060324
NaN	NaN	NaN	NaN	NaN	NaN	NaN	NaN	NaN	NaN	NaN	NaN	NaN	NaN	NaN	NaN	NaN	NaN	NaN	NaN	NaN	-33.9339348676379	-34.9352369615246	-34.3850983310208	NaN	NaN	NaN	-31.9573599628259	NaN	NaN	NaN	NaN	NaN	NaN	NaN	NaN	NaN	NaN	NaN	NaN	NaN	NaN	NaN	NaN	NaN	NaN	NaN	-36.9151785343111	NaN	-54.740215309938
NaN	NaN	NaN	NaN	NaN	NaN	NaN	NaN	NaN	NaN	NaN	NaN	NaN	NaN	NaN	NaN	NaN	NaN	NaN	NaN	NaN	-33.3831904863938	-34.6515065774074	-34.5008766294634	NaN	NaN	NaN	-31.9566126802371	NaN	NaN	NaN	NaN	NaN	NaN	NaN	NaN	NaN	NaN	NaN	NaN	NaN	NaN	NaN	NaN	NaN	NaN	NaN	-36.0130601492819	NaN	-55.2446139396453
NaN	NaN	NaN	NaN	NaN	NaN	NaN	NaN	NaN	NaN	NaN	NaN	NaN	NaN	NaN	NaN	NaN	NaN	NaN	NaN	NaN	-32.8657538118897	-34.2551225131569	-34.1993251059127	NaN	NaN	NaN	-31.8790931503858	NaN	NaN	NaN	NaN	NaN	NaN	NaN	NaN	NaN	NaN	NaN	NaN	NaN	NaN	NaN	NaN	NaN	NaN	NaN	-35.341428201992	NaN	-54.8327591951431
NaN	NaN	NaN	NaN	NaN	NaN	NaN	NaN	NaN	NaN	NaN	NaN	NaN	NaN	NaN	NaN	NaN	NaN	NaN	NaN	NaN	NaN	NaN	NaN	NaN	NaN	NaN	NaN	NaN	NaN	NaN	NaN	NaN	NaN	NaN	NaN	NaN	NaN	NaN	NaN	NaN	NaN	NaN	NaN	NaN	NaN	NaN	NaN	NaN	-55.0212218657484
NaN	NaN	NaN	NaN	NaN	NaN	NaN	NaN	NaN	NaN	NaN	NaN	NaN	NaN	NaN	NaN	NaN	NaN	NaN	NaN	NaN	NaN	NaN	NaN	NaN	NaN	NaN	NaN	NaN	NaN	NaN	NaN	NaN	NaN	NaN	NaN	NaN	NaN	NaN	NaN	NaN	NaN	NaN	NaN	NaN	NaN	NaN	NaN	NaN	-55.4478704574368
[truncated: 57 more columns]
