# Supplementary material for: Notch-dependent and -independent transcription are modulated by tissue movements at gastrulation
Source: eLife. 2022 May 18;11:e73656. doi: 10.7554/eLife.73656 (PMC9183233; doi:10.7554/eLife.73656)
Supplement: Source data 1. [file elife-73656-data1.zip › numerical data/5S2C_m5m8peve klarRi_MSE_sorted-Gast_YMov_normF-Y.txt]

NaN	NaN	NaN	NaN	NaN	NaN	NaN	NaN	NaN	NaN	NaN	NaN	NaN	NaN	NaN	NaN	NaN	NaN	NaN	NaN	NaN	NaN	NaN	NaN	NaN	NaN	NaN	NaN	NaN	NaN	NaN	NaN	NaN	NaN	NaN	NaN	NaN	NaN	NaN	NaN	NaN	NaN	NaN	NaN	NaN	NaN	NaN	NaN	NaN	NaN
NaN	NaN	NaN	NaN	NaN	NaN	NaN	NaN	NaN	NaN	NaN	NaN	NaN	NaN	NaN	NaN	NaN	NaN	NaN	NaN	NaN	NaN	NaN	NaN	NaN	NaN	NaN	NaN	NaN	NaN	NaN	NaN	NaN	NaN	NaN	NaN	NaN	NaN	NaN	NaN	NaN	NaN	NaN	NaN	NaN	NaN	NaN	NaN	NaN	NaN
NaN	NaN	NaN	NaN	NaN	NaN	NaN	NaN	NaN	NaN	NaN	NaN	NaN	NaN	NaN	NaN	NaN	NaN	NaN	NaN	NaN	NaN	NaN	NaN	NaN	NaN	NaN	NaN	NaN	NaN	NaN	NaN	NaN	NaN	NaN	NaN	NaN	NaN	NaN	NaN	NaN	NaN	NaN	NaN	NaN	NaN	NaN	NaN	NaN	NaN
NaN	NaN	NaN	NaN	NaN	NaN	NaN	NaN	NaN	NaN	NaN	NaN	NaN	NaN	NaN	NaN	NaN	NaN	NaN	NaN	NaN	NaN	NaN	NaN	NaN	NaN	NaN	NaN	NaN	NaN	NaN	NaN	NaN	NaN	NaN	NaN	NaN	NaN	NaN	NaN	NaN	NaN	NaN	NaN	NaN	NaN	NaN	NaN	NaN	NaN
NaN	NaN	NaN	NaN	NaN	NaN	NaN	NaN	NaN	NaN	NaN	NaN	NaN	NaN	NaN	NaN	NaN	NaN	NaN	NaN	NaN	NaN	NaN	NaN	NaN	NaN	NaN	NaN	NaN	NaN	NaN	NaN	NaN	NaN	NaN	NaN	NaN	NaN	NaN	NaN	NaN	NaN	NaN	NaN	NaN	NaN	NaN	NaN	NaN	NaN
NaN	NaN	NaN	NaN	NaN	NaN	NaN	NaN	NaN	NaN	NaN	NaN	NaN	NaN	NaN	NaN	NaN	NaN	NaN	NaN	NaN	NaN	NaN	NaN	NaN	NaN	NaN	NaN	NaN	NaN	NaN	NaN	NaN	NaN	NaN	NaN	NaN	NaN	NaN	NaN	NaN	NaN	NaN	NaN	NaN	NaN	NaN	NaN	NaN	NaN
NaN	NaN	NaN	NaN	NaN	NaN	NaN	NaN	NaN	NaN	NaN	NaN	NaN	NaN	NaN	NaN	NaN	NaN	NaN	NaN	NaN	NaN	NaN	NaN	NaN	NaN	NaN	NaN	NaN	NaN	NaN	NaN	NaN	NaN	NaN	NaN	NaN	NaN	NaN	NaN	NaN	NaN	NaN	NaN	NaN	NaN	NaN	NaN	NaN	NaN
NaN	NaN	NaN	NaN	NaN	NaN	NaN	NaN	NaN	NaN	NaN	NaN	NaN	NaN	NaN	NaN	NaN	NaN	NaN	NaN	NaN	NaN	NaN	NaN	NaN	NaN	NaN	NaN	NaN	NaN	NaN	NaN	NaN	NaN	NaN	NaN	NaN	NaN	NaN	NaN	NaN	NaN	NaN	NaN	NaN	NaN	NaN	NaN	NaN	NaN
NaN	NaN	NaN	NaN	NaN	NaN	NaN	NaN	NaN	NaN	NaN	NaN	NaN	NaN	NaN	NaN	NaN	NaN	NaN	NaN	NaN	NaN	NaN	NaN	NaN	NaN	NaN	NaN	NaN	NaN	NaN	NaN	NaN	NaN	NaN	NaN	NaN	NaN	NaN	NaN	NaN	NaN	NaN	NaN	NaN	NaN	NaN	NaN	NaN	NaN
NaN	NaN	NaN	NaN	NaN	NaN	NaN	NaN	NaN	NaN	NaN	NaN	NaN	NaN	NaN	NaN	NaN	NaN	NaN	NaN	NaN	NaN	NaN	NaN	NaN	NaN	NaN	NaN	NaN	NaN	NaN	NaN	NaN	NaN	NaN	NaN	NaN	NaN	NaN	NaN	NaN	NaN	NaN	NaN	NaN	NaN	NaN	NaN	NaN	NaN
NaN	NaN	NaN	NaN	NaN	NaN	NaN	NaN	NaN	NaN	NaN	NaN	NaN	NaN	NaN	NaN	NaN	NaN	NaN	NaN	NaN	NaN	NaN	NaN	NaN	NaN	NaN	NaN	NaN	NaN	NaN	NaN	NaN	NaN	NaN	NaN	NaN	NaN	NaN	NaN	NaN	NaN	NaN	NaN	NaN	NaN	NaN	NaN	NaN	NaN
NaN	NaN	NaN	NaN	NaN	NaN	NaN	NaN	NaN	NaN	NaN	NaN	NaN	NaN	NaN	NaN	NaN	NaN	NaN	NaN	NaN	NaN	NaN	NaN	NaN	NaN	NaN	NaN	NaN	NaN	NaN	NaN	NaN	NaN	NaN	NaN	NaN	NaN	NaN	NaN	NaN	NaN	NaN	NaN	NaN	NaN	NaN	NaN	NaN	NaN
NaN	NaN	NaN	NaN	NaN	NaN	NaN	NaN	NaN	NaN	NaN	NaN	NaN	NaN	NaN	NaN	NaN	NaN	NaN	NaN	NaN	NaN	NaN	NaN	NaN	NaN	NaN	NaN	NaN	NaN	NaN	NaN	NaN	NaN	NaN	NaN	NaN	NaN	NaN	NaN	NaN	NaN	NaN	NaN	NaN	NaN	NaN	NaN	NaN	NaN
NaN	NaN	NaN	NaN	NaN	NaN	NaN	NaN	NaN	NaN	NaN	NaN	NaN	NaN	NaN	NaN	NaN	NaN	NaN	NaN	NaN	NaN	NaN	NaN	NaN	NaN	NaN	NaN	NaN	NaN	NaN	NaN	NaN	NaN	NaN	NaN	NaN	NaN	NaN	NaN	NaN	NaN	NaN	NaN	NaN	NaN	NaN	NaN	NaN	NaN
NaN	NaN	NaN	NaN	NaN	NaN	NaN	NaN	NaN	NaN	NaN	NaN	NaN	NaN	NaN	NaN	NaN	NaN	NaN	NaN	NaN	NaN	NaN	NaN	NaN	NaN	NaN	NaN	NaN	NaN	NaN	NaN	NaN	NaN	NaN	NaN	NaN	NaN	NaN	NaN	NaN	NaN	NaN	NaN	NaN	NaN	NaN	NaN	NaN	NaN
NaN	NaN	NaN	NaN	NaN	NaN	NaN	NaN	NaN	NaN	NaN	NaN	NaN	NaN	NaN	NaN	NaN	NaN	NaN	NaN	NaN	NaN	NaN	NaN	NaN	NaN	NaN	NaN	NaN	NaN	NaN	NaN	NaN	NaN	NaN	NaN	NaN	NaN	NaN	NaN	NaN	NaN	NaN	NaN	NaN	NaN	NaN	NaN	NaN	NaN
NaN	NaN	NaN	NaN	NaN	NaN	NaN	NaN	NaN	NaN	NaN	NaN	NaN	NaN	NaN	NaN	NaN	NaN	NaN	NaN	NaN	NaN	NaN	NaN	NaN	NaN	NaN	NaN	NaN	NaN	NaN	NaN	NaN	NaN	NaN	NaN	NaN	NaN	NaN	NaN	NaN	NaN	NaN	NaN	NaN	NaN	NaN	NaN	NaN	NaN
NaN	NaN	NaN	NaN	NaN	NaN	NaN	NaN	NaN	NaN	NaN	NaN	NaN	NaN	NaN	NaN	NaN	NaN	NaN	NaN	NaN	NaN	NaN	NaN	NaN	NaN	NaN	NaN	NaN	NaN	NaN	NaN	NaN	NaN	NaN	NaN	NaN	NaN	NaN	NaN	NaN	NaN	NaN	NaN	NaN	NaN	NaN	NaN	NaN	NaN
NaN	NaN	NaN	NaN	NaN	NaN	NaN	NaN	NaN	NaN	NaN	NaN	NaN	NaN	NaN	NaN	NaN	NaN	NaN	NaN	NaN	NaN	NaN	NaN	NaN	NaN	NaN	NaN	NaN	NaN	NaN	NaN	NaN	NaN	NaN	NaN	NaN	NaN	NaN	NaN	NaN	NaN	NaN	NaN	NaN	NaN	NaN	NaN	NaN	NaN
NaN	NaN	NaN	NaN	NaN	NaN	NaN	NaN	NaN	NaN	NaN	NaN	NaN	NaN	NaN	NaN	NaN	NaN	NaN	NaN	NaN	NaN	NaN	NaN	NaN	NaN	NaN	NaN	NaN	NaN	NaN	NaN	NaN	NaN	NaN	NaN	NaN	NaN	NaN	NaN	NaN	NaN	NaN	NaN	NaN	NaN	NaN	NaN	NaN	NaN
NaN	NaN	NaN	NaN	NaN	NaN	NaN	NaN	NaN	NaN	NaN	NaN	NaN	NaN	NaN	NaN	NaN	NaN	NaN	NaN	NaN	NaN	NaN	NaN	NaN	NaN	NaN	NaN	NaN	NaN	NaN	NaN	NaN	NaN	NaN	NaN	NaN	NaN	NaN	NaN	NaN	NaN	NaN	NaN	NaN	NaN	NaN	NaN	NaN	NaN
NaN	NaN	NaN	NaN	NaN	NaN	NaN	NaN	NaN	NaN	NaN	NaN	NaN	NaN	NaN	NaN	NaN	NaN	NaN	NaN	NaN	NaN	NaN	NaN	NaN	NaN	NaN	NaN	NaN	NaN	NaN	NaN	NaN	NaN	NaN	NaN	NaN	NaN	NaN	NaN	NaN	NaN	NaN	NaN	NaN	NaN	NaN	NaN	NaN	NaN
NaN	NaN	NaN	NaN	NaN	NaN	NaN	NaN	NaN	NaN	NaN	NaN	NaN	NaN	NaN	NaN	NaN	NaN	NaN	NaN	NaN	NaN	NaN	NaN	NaN	NaN	NaN	NaN	NaN	NaN	NaN	NaN	NaN	NaN	NaN	NaN	NaN	NaN	NaN	NaN	NaN	NaN	NaN	NaN	NaN	NaN	NaN	NaN	NaN	NaN
NaN	NaN	NaN	NaN	NaN	NaN	NaN	NaN	NaN	NaN	NaN	NaN	NaN	NaN	NaN	NaN	NaN	NaN	NaN	NaN	NaN	NaN	NaN	NaN	NaN	NaN	NaN	NaN	NaN	NaN	NaN	NaN	NaN	NaN	NaN	NaN	NaN	NaN	NaN	NaN	NaN	NaN	NaN	NaN	NaN	NaN	NaN	NaN	NaN	NaN
NaN	NaN	NaN	NaN	NaN	NaN	NaN	NaN	NaN	NaN	NaN	NaN	NaN	NaN	NaN	NaN	NaN	NaN	NaN	NaN	NaN	NaN	NaN	NaN	NaN	NaN	NaN	NaN	NaN	NaN	NaN	NaN	NaN	NaN	NaN	NaN	NaN	NaN	NaN	NaN	NaN	NaN	NaN	NaN	NaN	NaN	NaN	NaN	NaN	NaN
NaN	NaN	NaN	NaN	NaN	NaN	NaN	NaN	NaN	NaN	NaN	NaN	NaN	NaN	NaN	NaN	NaN	NaN	NaN	NaN	NaN	NaN	NaN	NaN	NaN	NaN	NaN	NaN	NaN	NaN	NaN	NaN	NaN	NaN	NaN	NaN	NaN	NaN	NaN	NaN	NaN	NaN	NaN	NaN	NaN	NaN	NaN	NaN	NaN	NaN
NaN	NaN	NaN	NaN	NaN	NaN	NaN	NaN	NaN	NaN	NaN	NaN	NaN	NaN	NaN	NaN	NaN	NaN	NaN	NaN	NaN	NaN	NaN	NaN	NaN	NaN	NaN	NaN	NaN	NaN	NaN	NaN	NaN	NaN	NaN	NaN	NaN	NaN	NaN	NaN	NaN	NaN	NaN	NaN	NaN	NaN	NaN	NaN	NaN	NaN
NaN	NaN	NaN	NaN	NaN	NaN	NaN	NaN	NaN	NaN	NaN	NaN	NaN	NaN	NaN	NaN	NaN	NaN	NaN	NaN	NaN	NaN	NaN	NaN	NaN	NaN	NaN	NaN	NaN	NaN	NaN	NaN	NaN	NaN	NaN	NaN	NaN	NaN	NaN	NaN	NaN	NaN	NaN	NaN	NaN	NaN	NaN	NaN	NaN	NaN
NaN	NaN	NaN	NaN	NaN	NaN	NaN	NaN	NaN	NaN	NaN	NaN	NaN	NaN	NaN	NaN	NaN	NaN	NaN	NaN	NaN	NaN	NaN	NaN	NaN	NaN	NaN	NaN	NaN	NaN	NaN	NaN	NaN	NaN	NaN	NaN	NaN	NaN	NaN	NaN	NaN	NaN	NaN	NaN	NaN	NaN	NaN	NaN	NaN	NaN
NaN	NaN	NaN	NaN	NaN	NaN	NaN	NaN	NaN	NaN	NaN	NaN	NaN	NaN	NaN	NaN	NaN	NaN	NaN	NaN	NaN	NaN	NaN	NaN	NaN	NaN	NaN	NaN	NaN	NaN	NaN	NaN	NaN	NaN	NaN	NaN	NaN	NaN	NaN	NaN	NaN	NaN	NaN	NaN	NaN	NaN	NaN	NaN	NaN	NaN
NaN	NaN	NaN	NaN	NaN	NaN	NaN	NaN	NaN	NaN	NaN	NaN	NaN	NaN	NaN	NaN	NaN	NaN	NaN	NaN	NaN	NaN	NaN	NaN	NaN	NaN	NaN	NaN	NaN	NaN	NaN	NaN	NaN	NaN	NaN	NaN	NaN	NaN	NaN	NaN	NaN	NaN	NaN	NaN	NaN	NaN	NaN	NaN	NaN	NaN
NaN	NaN	NaN	NaN	NaN	NaN	NaN	NaN	NaN	NaN	NaN	NaN	NaN	NaN	NaN	NaN	NaN	NaN	NaN	NaN	NaN	NaN	NaN	NaN	NaN	NaN	NaN	NaN	NaN	NaN	NaN	NaN	NaN	NaN	NaN	NaN	NaN	NaN	NaN	NaN	NaN	NaN	NaN	NaN	NaN	NaN	NaN	NaN	NaN	NaN
NaN	NaN	NaN	NaN	NaN	NaN	NaN	NaN	NaN	NaN	NaN	NaN	NaN	NaN	NaN	NaN	NaN	NaN	NaN	NaN	NaN	NaN	NaN	NaN	NaN	NaN	NaN	NaN	NaN	NaN	NaN	NaN	NaN	NaN	NaN	NaN	NaN	NaN	NaN	NaN	NaN	NaN	NaN	NaN	NaN	NaN	NaN	NaN	NaN	NaN
NaN	NaN	NaN	NaN	NaN	NaN	NaN	NaN	NaN	NaN	NaN	NaN	NaN	NaN	NaN	NaN	NaN	NaN	NaN	NaN	NaN	NaN	NaN	NaN	NaN	NaN	NaN	NaN	NaN	NaN	NaN	NaN	NaN	NaN	NaN	NaN	NaN	NaN	NaN	NaN	NaN	NaN	NaN	NaN	NaN	NaN	NaN	NaN	NaN	NaN
NaN	NaN	NaN	NaN	NaN	NaN	NaN	NaN	NaN	NaN	NaN	NaN	NaN	NaN	NaN	NaN	NaN	NaN	NaN	NaN	NaN	NaN	NaN	NaN	NaN	NaN	NaN	NaN	NaN	NaN	NaN	NaN	NaN	NaN	NaN	NaN	NaN	NaN	NaN	NaN	NaN	NaN	NaN	NaN	NaN	NaN	NaN	NaN	NaN	NaN
NaN	NaN	NaN	NaN	NaN	NaN	NaN	NaN	NaN	NaN	NaN	NaN	NaN	NaN	NaN	NaN	NaN	NaN	NaN	NaN	NaN	NaN	NaN	NaN	NaN	NaN	NaN	NaN	NaN	NaN	NaN	NaN	NaN	NaN	NaN	NaN	NaN	NaN	NaN	NaN	NaN	NaN	NaN	NaN	NaN	NaN	NaN	NaN	NaN	NaN
NaN	NaN	NaN	NaN	NaN	NaN	NaN	NaN	NaN	NaN	NaN	NaN	NaN	NaN	NaN	NaN	NaN	NaN	NaN	NaN	NaN	NaN	NaN	NaN	NaN	NaN	NaN	NaN	NaN	NaN	NaN	NaN	NaN	NaN	NaN	NaN	NaN	NaN	NaN	NaN	NaN	NaN	NaN	NaN	NaN	NaN	NaN	NaN	NaN	NaN
NaN	NaN	NaN	NaN	NaN	NaN	NaN	NaN	NaN	NaN	NaN	NaN	NaN	NaN	NaN	NaN	NaN	NaN	NaN	NaN	NaN	NaN	NaN	NaN	NaN	NaN	NaN	NaN	NaN	NaN	NaN	NaN	NaN	NaN	NaN	NaN	NaN	NaN	NaN	NaN	NaN	NaN	NaN	NaN	NaN	NaN	NaN	NaN	NaN	NaN
NaN	NaN	NaN	NaN	NaN	NaN	NaN	NaN	NaN	NaN	NaN	NaN	NaN	NaN	NaN	NaN	NaN	NaN	NaN	NaN	NaN	NaN	NaN	NaN	NaN	NaN	NaN	NaN	NaN	NaN	NaN	NaN	NaN	NaN	NaN	NaN	NaN	NaN	NaN	NaN	NaN	NaN	NaN	NaN	NaN	NaN	NaN	NaN	NaN	NaN
NaN	NaN	NaN	NaN	NaN	NaN	NaN	NaN	NaN	NaN	NaN	NaN	NaN	NaN	NaN	NaN	NaN	NaN	NaN	NaN	NaN	NaN	NaN	NaN	NaN	NaN	NaN	NaN	NaN	NaN	NaN	NaN	NaN	NaN	NaN	NaN	NaN	NaN	NaN	NaN	NaN	NaN	NaN	NaN	NaN	NaN	NaN	NaN	NaN	NaN
NaN	NaN	NaN	NaN	NaN	NaN	NaN	NaN	NaN	NaN	NaN	NaN	NaN	NaN	NaN	NaN	NaN	NaN	NaN	NaN	NaN	NaN	NaN	NaN	NaN	NaN	NaN	NaN	NaN	NaN	NaN	NaN	NaN	NaN	NaN	NaN	NaN	NaN	NaN	NaN	NaN	NaN	NaN	NaN	NaN	NaN	NaN	NaN	NaN	NaN
NaN	NaN	NaN	NaN	NaN	NaN	NaN	NaN	NaN	NaN	NaN	NaN	NaN	NaN	NaN	NaN	NaN	NaN	NaN	NaN	NaN	NaN	NaN	NaN	NaN	NaN	NaN	NaN	NaN	NaN	NaN	NaN	NaN	NaN	NaN	NaN	NaN	NaN	NaN	NaN	NaN	NaN	NaN	NaN	NaN	NaN	NaN	NaN	NaN	NaN
NaN	NaN	NaN	NaN	NaN	NaN	NaN	NaN	NaN	NaN	NaN	NaN	NaN	NaN	NaN	NaN	NaN	NaN	NaN	NaN	NaN	NaN	NaN	NaN	NaN	NaN	NaN	NaN	NaN	NaN	NaN	NaN	NaN	NaN	NaN	NaN	NaN	NaN	NaN	NaN	NaN	NaN	NaN	NaN	NaN	NaN	NaN	NaN	NaN	NaN
NaN	NaN	NaN	NaN	NaN	NaN	NaN	NaN	NaN	NaN	NaN	NaN	NaN	NaN	NaN	NaN	NaN	NaN	NaN	NaN	NaN	NaN	NaN	NaN	NaN	NaN	NaN	NaN	NaN	NaN	NaN	NaN	NaN	NaN	NaN	NaN	NaN	NaN	NaN	NaN	NaN	NaN	NaN	NaN	NaN	NaN	NaN	NaN	NaN	NaN
NaN	NaN	NaN	NaN	NaN	NaN	NaN	NaN	NaN	NaN	NaN	NaN	NaN	NaN	NaN	NaN	NaN	NaN	NaN	NaN	NaN	NaN	NaN	NaN	NaN	NaN	NaN	NaN	NaN	NaN	NaN	NaN	NaN	NaN	NaN	NaN	NaN	NaN	NaN	NaN	NaN	NaN	NaN	NaN	NaN	NaN	NaN	NaN	NaN	NaN
NaN	NaN	NaN	NaN	NaN	NaN	NaN	NaN	NaN	NaN	NaN	NaN	NaN	NaN	NaN	NaN	NaN	NaN	NaN	NaN	NaN	NaN	NaN	NaN	NaN	NaN	NaN	NaN	NaN	NaN	NaN	NaN	NaN	NaN	NaN	NaN	NaN	NaN	NaN	NaN	NaN	NaN	NaN	NaN	NaN	NaN	NaN	NaN	NaN	NaN
NaN	NaN	NaN	NaN	NaN	NaN	NaN	NaN	NaN	NaN	NaN	NaN	NaN	NaN	NaN	NaN	NaN	NaN	NaN	NaN	NaN	NaN	NaN	NaN	NaN	NaN	NaN	NaN	NaN	NaN	NaN	NaN	NaN	NaN	NaN	NaN	NaN	NaN	NaN	NaN	NaN	NaN	NaN	NaN	NaN	NaN	NaN	NaN	NaN	NaN
NaN	NaN	NaN	NaN	NaN	NaN	NaN	NaN	NaN	NaN	NaN	NaN	NaN	NaN	NaN	NaN	NaN	NaN	NaN	NaN	NaN	NaN	NaN	NaN	NaN	NaN	NaN	NaN	NaN	NaN	NaN	NaN	NaN	NaN	NaN	NaN	NaN	NaN	NaN	NaN	NaN	NaN	NaN	NaN	NaN	NaN	NaN	NaN	NaN	NaN
NaN	NaN	NaN	NaN	NaN	NaN	NaN	NaN	NaN	NaN	NaN	NaN	NaN	NaN	NaN	NaN	NaN	NaN	NaN	NaN	NaN	NaN	NaN	NaN	NaN	NaN	NaN	NaN	NaN	NaN	NaN	NaN	NaN	NaN	NaN	NaN	NaN	NaN	NaN	NaN	NaN	NaN	NaN	NaN	NaN	NaN	NaN	NaN	NaN	NaN
NaN	NaN	NaN	NaN	NaN	NaN	NaN	NaN	NaN	NaN	NaN	NaN	NaN	NaN	NaN	NaN	NaN	NaN	NaN	NaN	NaN	NaN	NaN	NaN	NaN	NaN	NaN	NaN	NaN	NaN	NaN	NaN	NaN	NaN	NaN	NaN	NaN	NaN	NaN	NaN	NaN	NaN	NaN	NaN	NaN	NaN	NaN	NaN	NaN	NaN
NaN	NaN	NaN	NaN	NaN	NaN	NaN	NaN	NaN	NaN	NaN	NaN	NaN	NaN	NaN	NaN	NaN	NaN	NaN	NaN	NaN	NaN	NaN	NaN	NaN	NaN	NaN	NaN	NaN	NaN	NaN	NaN	NaN	NaN	NaN	NaN	NaN	NaN	NaN	NaN	NaN	NaN	NaN	NaN	NaN	NaN	NaN	NaN	NaN	NaN
NaN	NaN	NaN	NaN	NaN	NaN	NaN	NaN	NaN	NaN	NaN	NaN	NaN	NaN	NaN	NaN	NaN	NaN	NaN	NaN	NaN	NaN	NaN	NaN	NaN	NaN	NaN	NaN	NaN	NaN	NaN	NaN	NaN	NaN	NaN	NaN	NaN	NaN	NaN	NaN	NaN	NaN	NaN	NaN	NaN	NaN	NaN	NaN	NaN	NaN
NaN	NaN	NaN	NaN	NaN	NaN	NaN	NaN	NaN	NaN	NaN	NaN	NaN	NaN	NaN	NaN	NaN	NaN	NaN	NaN	NaN	NaN	NaN	NaN	NaN	NaN	NaN	NaN	NaN	NaN	NaN	NaN	NaN	NaN	NaN	NaN	NaN	NaN	NaN	NaN	NaN	NaN	NaN	NaN	NaN	NaN	NaN	NaN	NaN	NaN
NaN	NaN	NaN	NaN	NaN	NaN	NaN	NaN	NaN	NaN	NaN	NaN	NaN	NaN	NaN	NaN	NaN	NaN	NaN	NaN	NaN	NaN	NaN	NaN	NaN	NaN	NaN	NaN	NaN	NaN	NaN	NaN	NaN	NaN	NaN	NaN	NaN	NaN	NaN	NaN	NaN	NaN	NaN	NaN	NaN	NaN	NaN	NaN	NaN	NaN
NaN	NaN	NaN	NaN	NaN	NaN	NaN	NaN	NaN	NaN	NaN	NaN	NaN	NaN	NaN	NaN	NaN	NaN	NaN	NaN	NaN	NaN	NaN	NaN	NaN	NaN	NaN	NaN	NaN	NaN	NaN	NaN	NaN	NaN	NaN	NaN	NaN	NaN	NaN	NaN	NaN	NaN	NaN	NaN	NaN	NaN	NaN	NaN	NaN	NaN
NaN	NaN	NaN	NaN	NaN	NaN	NaN	NaN	NaN	NaN	NaN	NaN	NaN	NaN	NaN	NaN	NaN	NaN	NaN	NaN	NaN	NaN	NaN	NaN	NaN	NaN	NaN	NaN	NaN	NaN	NaN	NaN	NaN	NaN	NaN	NaN	NaN	NaN	NaN	NaN	NaN	NaN	NaN	NaN	NaN	NaN	-32.6802601848682	-12.8344726063615	NaN	NaN
NaN	NaN	NaN	NaN	NaN	NaN	NaN	NaN	NaN	NaN	NaN	NaN	NaN	NaN	NaN	NaN	NaN	NaN	NaN	NaN	NaN	NaN	NaN	NaN	NaN	NaN	NaN	NaN	NaN	NaN	NaN	NaN	NaN	NaN	NaN	NaN	NaN	NaN	NaN	NaN	NaN	NaN	NaN	NaN	NaN	NaN	-33.0008794380103	-13.1817420900304	NaN	NaN
NaN	NaN	NaN	NaN	NaN	NaN	NaN	NaN	NaN	NaN	NaN	NaN	NaN	NaN	NaN	NaN	NaN	NaN	NaN	NaN	NaN	NaN	NaN	NaN	NaN	NaN	NaN	NaN	NaN	NaN	NaN	NaN	NaN	NaN	NaN	NaN	NaN	NaN	NaN	NaN	NaN	NaN	NaN	NaN	NaN	NaN	-32.7853516489546	-13.0351828440473	NaN	NaN
NaN	NaN	NaN	NaN	NaN	NaN	NaN	NaN	NaN	NaN	NaN	NaN	NaN	NaN	NaN	NaN	NaN	NaN	NaN	NaN	NaN	NaN	NaN	NaN	NaN	NaN	NaN	NaN	NaN	NaN	NaN	NaN	NaN	NaN	NaN	NaN	NaN	NaN	NaN	NaN	NaN	NaN	NaN	NaN	NaN	NaN	-32.8519320039228	-12.7532682617499	NaN	NaN
NaN	NaN	NaN	NaN	NaN	NaN	NaN	NaN	NaN	NaN	NaN	NaN	NaN	NaN	NaN	NaN	NaN	NaN	NaN	NaN	NaN	NaN	NaN	NaN	NaN	NaN	NaN	NaN	NaN	NaN	NaN	NaN	NaN	NaN	NaN	NaN	NaN	NaN	NaN	NaN	NaN	NaN	NaN	NaN	NaN	NaN	-32.7267854447316	-13.0739525894996	NaN	NaN
NaN	NaN	NaN	NaN	NaN	NaN	NaN	NaN	NaN	NaN	NaN	NaN	NaN	NaN	NaN	NaN	NaN	NaN	NaN	NaN	NaN	NaN	NaN	-5.03907747366526	-13.7676895873687	-4.81259363784887	NaN	NaN	NaN	NaN	NaN	NaN	NaN	NaN	NaN	NaN	NaN	NaN	NaN	NaN	NaN	NaN	NaN	NaN	NaN	NaN	-32.822443633754	-13.5620252837438	NaN	NaN
NaN	NaN	NaN	NaN	NaN	NaN	NaN	NaN	NaN	NaN	NaN	NaN	NaN	NaN	NaN	NaN	NaN	NaN	NaN	NaN	NaN	NaN	NaN	NaN	NaN	NaN	-9.54532575711782	-4.96383673469388	-9.50857715999211	NaN	NaN	NaN	NaN	NaN	NaN	NaN	NaN	NaN	NaN	NaN	NaN	NaN	NaN	NaN	NaN	NaN	-32.6796623541887	-13.4014455176294	NaN	NaN
NaN	NaN	NaN	NaN	NaN	NaN	NaN	NaN	NaN	NaN	NaN	NaN	NaN	NaN	NaN	NaN	NaN	NaN	NaN	NaN	NaN	NaN	NaN	-9.07423714383017	-11.1585924943552	-10.7292386977418	-10.7023807846385	-4.83037665864825	-8.88975113023195	NaN	NaN	NaN	NaN	NaN	NaN	NaN	NaN	NaN	NaN	NaN	NaN	NaN	NaN	NaN	NaN	NaN	-32.6839386831051	NaN	NaN	NaN
NaN	NaN	NaN	NaN	NaN	NaN	NaN	NaN	NaN	NaN	NaN	NaN	NaN	NaN	NaN	NaN	NaN	NaN	NaN	NaN	NaN	NaN	NaN	-10.3925915656904	-11.5960037868648	-12.1707441274137	-11.7992697886125	-5.05707288629738	-9.35030498094516	NaN	NaN	NaN	NaN	NaN	NaN	NaN	NaN	NaN	NaN	NaN	NaN	NaN	NaN	NaN	NaN	NaN	-32.4501175924493	-13.8485578184079	NaN	NaN
NaN	NaN	NaN	NaN	NaN	NaN	NaN	NaN	NaN	NaN	NaN	NaN	NaN	NaN	NaN	NaN	NaN	NaN	NaN	NaN	NaN	NaN	NaN	-11.3938369000268	-11.9381777973204	-12.85510760684	-12.0938011126391	-6.10270572621132	-10.3445957357116	NaN	NaN	NaN	NaN	NaN	NaN	NaN	NaN	NaN	NaN	NaN	NaN	NaN	NaN	NaN	NaN	NaN	NaN	-13.8965714391009	-32.9878523177736	-33.5413504823151
NaN	NaN	NaN	NaN	NaN	NaN	NaN	NaN	NaN	NaN	NaN	NaN	NaN	NaN	NaN	NaN	NaN	NaN	NaN	NaN	NaN	NaN	NaN	-11.505077028316	-11.9163679975311	-12.2366930267988	-11.9408542011265	-5.93450447403418	-11.1709982900206	NaN	NaN	NaN	NaN	NaN	NaN	NaN	NaN	NaN	NaN	NaN	NaN	NaN	NaN	NaN	NaN	NaN	-30.2368239422889	-13.636619195603	-32.5240842737154	-34.9451342660989
NaN	NaN	NaN	NaN	NaN	NaN	NaN	NaN	NaN	NaN	NaN	NaN	NaN	NaN	NaN	NaN	NaN	NaN	NaN	NaN	NaN	NaN	NaN	-11.4142756883877	-12.0629956110855	-11.914580979621	-11.9699818035977	-6.46225230105941	-12.305301643904	NaN	NaN	NaN	NaN	NaN	NaN	NaN	NaN	NaN	NaN	NaN	NaN	NaN	NaN	NaN	NaN	NaN	-29.5599264274253	-13.5013801378425	-31.8034403999043	-35.0174908331923
NaN	NaN	NaN	NaN	NaN	NaN	NaN	NaN	NaN	NaN	NaN	NaN	NaN	NaN	NaN	NaN	NaN	NaN	NaN	NaN	NaN	NaN	NaN	-11.1763668569819	-12.0479653506295	-11.424204832832	-11.4290405244235	-6.80324367475697	-12.4630104561645	NaN	NaN	NaN	NaN	NaN	NaN	NaN	NaN	NaN	NaN	NaN	NaN	NaN	NaN	NaN	NaN	NaN	-29.5071378436342	-13.069488081776	-31.2883958548539	-34.1197183264077
NaN	NaN	NaN	NaN	NaN	NaN	NaN	NaN	NaN	NaN	NaN	NaN	NaN	NaN	NaN	NaN	NaN	NaN	NaN	NaN	NaN	NaN	NaN	-10.6819082911566	-11.8352194152769	-11.3228901160416	-11.1995646561609	-6.39119694275629	-12.2445042015656	NaN	NaN	NaN	NaN	NaN	NaN	NaN	NaN	NaN	NaN	NaN	NaN	NaN	NaN	NaN	NaN	NaN	-29.3319280673799	-12.0465670821114	-30.7737856180664	-32.850483430292
NaN	NaN	NaN	NaN	NaN	NaN	NaN	NaN	NaN	NaN	NaN	NaN	NaN	NaN	NaN	NaN	NaN	NaN	NaN	NaN	NaN	NaN	NaN	-10.3732410617711	-11.6742607743059	-10.7500490647274	-10.5182137762748	-6.13245211930926	-10.279880909375	NaN	NaN	NaN	NaN	NaN	NaN	NaN	NaN	NaN	NaN	NaN	NaN	NaN	NaN	NaN	NaN	NaN	-29.4214310306775	-10.7388779334143	-30.3039443077611	-31.7975120984767
NaN	NaN	NaN	NaN	NaN	NaN	NaN	NaN	NaN	NaN	NaN	NaN	NaN	NaN	NaN	NaN	NaN	NaN	NaN	NaN	NaN	NaN	NaN	-10.1997062303878	-11.4819514684709	-10.4382928440278	-10.2375940887571	-6.00952912099944	NaN	NaN	NaN	NaN	NaN	NaN	NaN	NaN	NaN	NaN	NaN	NaN	NaN	NaN	NaN	NaN	NaN	NaN	-29.9314424425504	-10.5350416537583	-30.7599513053557	-31.3363784499969
NaN	NaN	NaN	NaN	NaN	NaN	NaN	NaN	NaN	NaN	NaN	NaN	NaN	NaN	NaN	NaN	NaN	NaN	NaN	NaN	NaN	NaN	NaN	-10.2329650146841	-11.1973905938696	-10.0721259667676	-10.2233766142971	-5.83805851490273	-12.2851429922881	NaN	NaN	NaN	NaN	NaN	NaN	NaN	NaN	NaN	NaN	NaN	NaN	NaN	NaN	NaN	NaN	NaN	-30.0713453123545	-11.2028312941527	-31.0984844442577	-31.5214204613214
NaN	NaN	NaN	NaN	NaN	NaN	NaN	NaN	NaN	NaN	NaN	NaN	NaN	NaN	NaN	NaN	NaN	NaN	NaN	NaN	NaN	NaN	NaN	-10.0014173031092	-11.2851584030078	-9.85640527463187	-10.1103331271039	-5.95561504794689	-9.90906262859741	NaN	NaN	NaN	NaN	NaN	NaN	NaN	NaN	NaN	NaN	NaN	NaN	NaN	NaN	NaN	NaN	NaN	-30.208261110977	-11.6558212581015	-31.2551682959636	-32.2869539776728
NaN	NaN	NaN	NaN	NaN	NaN	NaN	NaN	NaN	NaN	NaN	NaN	NaN	NaN	NaN	NaN	NaN	NaN	NaN	NaN	NaN	NaN	NaN	-10.0823380462092	-10.9416569383167	-10.023164979621	-10.0887418009328	-5.86720752121073	NaN	NaN	NaN	NaN	NaN	NaN	NaN	NaN	NaN	NaN	NaN	NaN	NaN	NaN	NaN	NaN	NaN	NaN	-29.9636520646025	-11.6347218159786	-31.1335913665847	-32.0961787146699
NaN	NaN	NaN	NaN	NaN	NaN	NaN	NaN	NaN	NaN	NaN	NaN	NaN	NaN	NaN	NaN	NaN	NaN	NaN	NaN	NaN	NaN	NaN	-9.91367854966289	-11.0567506461644	-10.0562816165637	-10.0018953458444	-6.03607344482427	-12.3462422937714	NaN	NaN	NaN	NaN	NaN	NaN	NaN	NaN	NaN	NaN	NaN	NaN	NaN	NaN	NaN	NaN	NaN	-29.8341529994496	-11.6255501152074	-30.9119298387231	-31.9672123511485
NaN	NaN	NaN	NaN	NaN	NaN	NaN	NaN	NaN	NaN	NaN	NaN	NaN	NaN	NaN	NaN	NaN	NaN	NaN	NaN	NaN	NaN	NaN	-9.99365577167221	-10.9727104165998	-10.3275055079229	-9.78498635930468	-6.34240356978804	-12.0754358386576	NaN	NaN	NaN	NaN	NaN	NaN	NaN	NaN	NaN	NaN	NaN	NaN	NaN	NaN	NaN	NaN	NaN	-29.7621566614985	-11.1876819288032	-30.0887004594139	-31.8370676954299
NaN	NaN	NaN	NaN	NaN	NaN	NaN	NaN	NaN	NaN	NaN	NaN	NaN	NaN	NaN	NaN	NaN	NaN	NaN	NaN	NaN	NaN	NaN	-10.732326536991	-11.1212665184152	-10.6317160203661	-9.83389245140116	-6.76745297085624	-12.4516281781704	NaN	NaN	NaN	NaN	NaN	NaN	NaN	NaN	NaN	NaN	NaN	NaN	NaN	NaN	NaN	NaN	NaN	-29.5312319936854	-11.0075468084919	-30.363459738108	-31.4715720480463
NaN	NaN	NaN	NaN	NaN	NaN	NaN	NaN	NaN	NaN	NaN	NaN	NaN	NaN	NaN	NaN	NaN	NaN	NaN	NaN	NaN	NaN	NaN	-9.96714648703091	-11.1092715589108	-11.1759304633383	-9.79655991472982	-6.71040485295197	-12.9439556141666	NaN	NaN	NaN	NaN	NaN	NaN	NaN	NaN	NaN	NaN	NaN	NaN	NaN	NaN	NaN	NaN	NaN	-29.1413313847278	-10.8874898726131	-30.0406755065698	-31.2567350976997
NaN	NaN	NaN	NaN	NaN	NaN	NaN	NaN	NaN	NaN	NaN	NaN	NaN	NaN	NaN	NaN	NaN	NaN	NaN	NaN	NaN	NaN	NaN	-10.4362814424356	-11.5167266948124	-11.5294105114337	-9.75886561267105	-7.10567309833024	-12.8554765808258	NaN	NaN	NaN	NaN	NaN	NaN	NaN	NaN	NaN	NaN	NaN	NaN	NaN	NaN	NaN	NaN	NaN	-28.6635194206372	-10.7775247522608	-29.8244146631472	-31.2235342660989
NaN	NaN	NaN	NaN	NaN	NaN	NaN	NaN	NaN	NaN	NaN	NaN	NaN	NaN	NaN	NaN	NaN	NaN	NaN	NaN	NaN	NaN	NaN	-11.2511199415617	-11.5859827005639	-11.5982414447373	-9.6701151759174	-7.00134563149103	-12.5438631388354	NaN	NaN	NaN	NaN	NaN	NaN	NaN	NaN	NaN	NaN	NaN	NaN	NaN	NaN	NaN	NaN	NaN	-28.4132901167354	-10.6975878204163	-29.3369818584457	-31.1244630650966
NaN	NaN	NaN	NaN	NaN	NaN	NaN	NaN	NaN	NaN	NaN	NaN	NaN	NaN	NaN	NaN	NaN	NaN	NaN	NaN	NaN	NaN	NaN	-11.7521962699244	-11.8223715777163	-11.7044775313452	-9.8639347256925	-7.75720849261895	-12.7011556681942	NaN	NaN	NaN	NaN	NaN	NaN	NaN	NaN	NaN	NaN	NaN	NaN	NaN	NaN	NaN	NaN	NaN	-28.1634864385989	-10.6226314589111	-29.0009621167196	-31.0363432183926
-1.44195291688786	-15.8268644188606	-15.7588032266465	-27.3096743788333	-11.9381796439159	NaN	NaN	NaN	NaN	NaN	NaN	NaN	NaN	NaN	NaN	NaN	NaN	NaN	NaN	NaN	NaN	NaN	NaN	-11.7567205394879	-11.9917856568521	-11.9967824814984	-10.0522878070197	-7.72383673469388	-12.9244909294926	NaN	NaN	NaN	NaN	NaN	NaN	NaN	NaN	NaN	NaN	NaN	NaN	NaN	NaN	NaN	NaN	NaN	-27.999103541013	-10.1456468138551	-28.7828011335103	-31.0659458869105
-1.00748942116233	-15.2542785085309	-15.5377782959919	-27.0246064474239	-11.2983572944873	NaN	NaN	NaN	NaN	NaN	NaN	NaN	NaN	NaN	NaN	NaN	NaN	NaN	NaN	NaN	NaN	NaN	NaN	-11.6782463342399	-12.103223332445	-11.9594437496337	-10.1078328717853	-7.40354411815764	-12.7820575686939	NaN	NaN	NaN	NaN	NaN	NaN	NaN	NaN	NaN	NaN	NaN	NaN	NaN	NaN	NaN	NaN	NaN	-27.6046291038154	-10.0344535631003	-28.487173545212	-30.8748727495216
-0.748583050911596	-14.7228884724171	-15.1119711279384	-26.6414871437206	-10.9843647243774	NaN	NaN	NaN	NaN	NaN	NaN	NaN	NaN	NaN	NaN	NaN	NaN	NaN	NaN	NaN	NaN	NaN	NaN	-11.7296870966023	-12.0240928635625	-11.9236431289521	-10.0329186678758	-7.41865751011451	-12.6174738317288	NaN	NaN	NaN	NaN	NaN	NaN	NaN	NaN	NaN	NaN	NaN	NaN	NaN	NaN	NaN	NaN	NaN	-27.2389163879599	-10.029903310914	-28.090485337859	-31.046184706914
-0.392867270409221	-14.3478265395868	-14.6480261501675	-26.1894423676013	-10.4881007315452	NaN	NaN	NaN	NaN	NaN	NaN	NaN	NaN	NaN	NaN	NaN	NaN	NaN	NaN	NaN	NaN	NaN	NaN	-11.820876288949	-11.7541828554561	-11.540236088437	-9.96855266612973	-7.3262220557948	-12.5782612105284	NaN	NaN	NaN	NaN	NaN	NaN	NaN	NaN	NaN	NaN	NaN	NaN	NaN	NaN	NaN	NaN	NaN	-26.9469651312957	-10.1413689404741	-27.8576421901141	-31.1463009773646
-0	-14.3228042006947	-14.3000725529528	-26.0016664478688	-10.3346041970035	NaN	NaN	NaN	NaN	NaN	NaN	NaN	NaN	NaN	NaN	NaN	NaN	NaN	NaN	NaN	NaN	NaN	NaN	-10.8864271563627	-11.6058632340274	-11.574261445339	-9.96592068669528	-7.62520335755853	-12.5646053871444	NaN	NaN	NaN	NaN	NaN	NaN	NaN	NaN	NaN	NaN	NaN	NaN	NaN	NaN	NaN	NaN	NaN	-27.0432560944961	-10.1071567197465	-28.2629454921275	-31.3100804716428
-0.0604709253269573	-14.2403305995295	-14.2626868444695	-25.4780285744978	-10.2808501354839	NaN	NaN	NaN	NaN	NaN	NaN	NaN	NaN	NaN	NaN	NaN	NaN	NaN	NaN	NaN	NaN	NaN	NaN	-10.826178902153	-11.7029636193415	-10.931327779052	-9.81640398807085	-7.60887112258934	-12.2693360709554	NaN	NaN	NaN	NaN	NaN	NaN	NaN	NaN	NaN	NaN	NaN	NaN	NaN	NaN	NaN	NaN	NaN	-27.2557489042269	-10.4244210829493	-28.4049146182358	-31.5043125948295
-0.502514184899848	-14.3239969582999	-14.3760285707362	-25.7466393263268	-10.2387175021598	NaN	NaN	NaN	NaN	NaN	NaN	NaN	NaN	NaN	NaN	NaN	NaN	NaN	NaN	NaN	NaN	NaN	NaN	-10.9399881319725	-11.4907405899254	-11.2945600591189	-9.6133996056142	-7.64709254864736	-12.5672614899114	NaN	NaN	NaN	NaN	NaN	NaN	NaN	NaN	NaN	NaN	NaN	NaN	NaN	NaN	NaN	NaN	NaN	-27.4054845841158	-10.7252917641651	-28.6222985096465	-31.8274528445198
-0.574948231196445	-14.3809716053888	-14.5578877651962	-25.741918576803	-10.4817896004367	NaN	NaN	NaN	NaN	NaN	NaN	NaN	NaN	NaN	NaN	NaN	NaN	NaN	NaN	NaN	NaN	NaN	NaN	-10.6540774118682	-11.2530631722686	-11.0203950027078	-9.61750548008371	-7.59144543034605	-11.9996637128695	NaN	NaN	NaN	NaN	NaN	NaN	NaN	NaN	NaN	NaN	NaN	NaN	NaN	NaN	NaN	NaN	NaN	-27.6636066166501	-10.6118073418517	-28.9341101307669	-32.0272900071531
-0.945061369418951	-14.7280348543912	-15.0628044588336	-26.2548262961727	-10.3549906026018	NaN	NaN	NaN	NaN	NaN	NaN	NaN	NaN	NaN	NaN	NaN	NaN	NaN	NaN	NaN	NaN	NaN	NaN	-10.7509502801446	-11.4267827869254	-10.8764107252179	-9.67242777226783	-7.59079325643301	-11.7036256072739	NaN	NaN	NaN	NaN	NaN	NaN	NaN	NaN	NaN	NaN	NaN	NaN	NaN	NaN	NaN	NaN	NaN	-27.9514109240644	-10.5973194145046	-29.2348070337575	-32.3235367171329
-1.12536645547249	-14.7876268757098	-15.3097512296331	-26.2412793581969	-10.4367779205503	NaN	NaN	NaN	NaN	NaN	NaN	NaN	NaN	NaN	NaN	NaN	NaN	NaN	NaN	NaN	NaN	NaN	NaN	-10.6081941087405	-11.3803759407918	-10.89759584337	-9.44470348462274	-7.68119522525992	-11.3855927298227	NaN	NaN	NaN	NaN	NaN	NaN	NaN	NaN	NaN	NaN	NaN	NaN	NaN	NaN	NaN	NaN	NaN	-27.9782259489987	-10.7896717741936	-29.0628641436024	-32.4538504823151
-1.37768489806308	-15.0792249564734	-15.5520330950698	-26.5069217064442	-10.9256186782642	NaN	NaN	NaN	NaN	NaN	NaN	NaN	NaN	NaN	NaN	NaN	NaN	NaN	NaN	NaN	NaN	NaN	NaN	-10.8058203297533	-11.2388508742434	-10.7648685785656	-9.69517958779418	-7.70254641211323	-11.2843662201465	NaN	NaN	NaN	NaN	NaN	NaN	NaN	NaN	NaN	NaN	NaN	NaN	NaN	NaN	NaN	NaN	NaN	-28.1652173913043	-11.0123014151725	-29.2623082212021	-32.7468618459515
-1.80785769635023	-15.1513095238095	-15.6999184991014	-26.6297248223613	-11.2589363178009	NaN	NaN	NaN	NaN	NaN	NaN	NaN	NaN	NaN	NaN	NaN	NaN	NaN	NaN	NaN	NaN	NaN	NaN	-10.4834433143922	-10.8408788091798	-10.3394247974084	-9.70899151303201	-7.53111784068466	-10.9632971945158	NaN	NaN	NaN	NaN	NaN	NaN	NaN	NaN	NaN	NaN	NaN	NaN	NaN	NaN	NaN	NaN	NaN	-28.139307537351	-10.8572558933003	-29.5161501901141	-32.767581149571
-2.04646315434456	-15.2133538853608	-15.7948510956636	-27.062347693045	-11.5548765601084	NaN	NaN	NaN	NaN	NaN	NaN	NaN	NaN	NaN	NaN	NaN	NaN	NaN	NaN	NaN	NaN	NaN	NaN	-10.7101477433535	-10.9140650176697	-10.3484126455627	-9.51446061980564	-7.38102534679352	-10.8393651705003	NaN	NaN	NaN	NaN	NaN	NaN	NaN	NaN	NaN	NaN	NaN	NaN	NaN	NaN	NaN	NaN	NaN	-28.1397040919502	-11.0031314602586	-29.4513885268281	-32.7953903229526
-2.35473181662444	-15.2054869345447	-15.8431656170441	-27.2257553869918	-11.7685198750884	NaN	NaN	NaN	NaN	NaN	NaN	NaN	NaN	NaN	NaN	NaN	NaN	NaN	NaN	NaN	NaN	NaN	NaN	-10.5079802022075	-10.6309330890085	-10.155786635148	-9.40639514698041	-7.46461843154802	-10.8877018141892	NaN	NaN	NaN	NaN	NaN	NaN	NaN	NaN	NaN	NaN	NaN	NaN	NaN	NaN	NaN	NaN	NaN	-28.180367050408	-10.8669193548387	-29.7653929905113	-32.760847689019
-2.7764872993737	-15.4166732499451	-15.9299523876182	-27.0030364270072	-11.9095301729708	NaN	NaN	NaN	NaN	NaN	NaN	NaN	NaN	NaN	NaN	NaN	NaN	NaN	NaN	NaN	NaN	NaN	NaN	-10.2218122313881	-10.4474886293455	-10.0118259862788	-9.50928521012015	-7.44573110396494	-10.3373108764318	NaN	NaN	NaN	NaN	NaN	NaN	NaN	NaN	NaN	NaN	NaN	NaN	NaN	NaN	NaN	NaN	NaN	-28.1905850036482	-10.8285337685195	-30.11974845601	-32.8289525470734
-3.02815449733353	-15.5270662935972	-15.7804678968077	-26.9324020991449	-11.825577857553	NaN	NaN	NaN	NaN	NaN	NaN	NaN	NaN	NaN	NaN	NaN	NaN	NaN	NaN	NaN	NaN	NaN	NaN	-10.1055626552089	-10.543226732367	-9.95225900347111	-9.44766147051323	-7.34127798795758	-10.4793310390425	NaN	NaN	NaN	NaN	NaN	NaN	NaN	NaN	NaN	NaN	NaN	NaN	NaN	NaN	NaN	NaN	NaN	-28.3895834455331	-10.6974110949268	-30.1994225897021	-32.9837535407531
-3.01050383618077	-15.5489195037283	-15.6815353854894	-27.0984423676012	-11.1927260403791	NaN	NaN	NaN	NaN	NaN	NaN	NaN	NaN	NaN	NaN	NaN	NaN	NaN	NaN	NaN	NaN	NaN	NaN	-9.91980724143443	-10.5057802846534	-10.0360355250756	-9.54714735336195	-7.30091115727728	-10.2168730186055	NaN	NaN	NaN	NaN	NaN	NaN	NaN	NaN	NaN	NaN	NaN	NaN	NaN	NaN	NaN	NaN	NaN	-28.6327908369227	-10.9544234179362	-30.4737741570562	-32.8680949942254
-3.14025540808558	-15.4656181093127	-15.5250130108059	-27.0356017878911	-11.3972156283687	NaN	NaN	NaN	NaN	NaN	NaN	NaN	NaN	NaN	NaN	NaN	NaN	NaN	NaN	NaN	NaN	NaN	NaN	-9.60528084972592	-10.4149008742434	-10.0570166231854	-9.21948483607287	-7.28709254864736	-9.88770963229458	NaN	NaN	NaN	NaN	NaN	NaN	NaN	NaN	NaN	NaN	NaN	NaN	NaN	NaN	NaN	NaN	NaN	-28.5545674585388	-11.0185131048387	-30.0965941153477	-33.0213504823151
-3.2633837133586	-15.143545003233	-15.1963097257514	-26.768170464278	-11.0620526628941	NaN	NaN	NaN	NaN	NaN	NaN	NaN	NaN	NaN	NaN	NaN	NaN	NaN	NaN	NaN	NaN	NaN	NaN	-9.25118501554364	-10.3324774913973	-9.77221845772961	-8.99457530333476	-7.16362779194419	-9.87494696410105	NaN	NaN	NaN	NaN	NaN	NaN	NaN	NaN	NaN	NaN	NaN	NaN	NaN	NaN	NaN	NaN	NaN	-28.4209280233833	-11.0996266529754	-30.2113060962036	-32.9149062329736
-3.07630500403894	-14.8618236789665	-14.8422739270347	-26.3210367395985	-10.8044677031899	NaN	NaN	NaN	NaN	NaN	NaN	NaN	NaN	NaN	NaN	NaN	NaN	NaN	NaN	NaN	NaN	NaN	NaN	-9.27802660801924	-10.3046561303081	-9.73186989618391	-8.89551128645048	-7.2894928628879	-9.76686564883777	NaN	NaN	NaN	NaN	NaN	NaN	NaN	NaN	NaN	NaN	NaN	NaN	NaN	NaN	NaN	NaN	NaN	-28.7842289488167	-11.0442080435122	-30.0003952583993	-33.0669528919537
-2.95523111126844	-14.9448447159623	-14.6862272330452	-26.2440440418252	-10.7208224622997	NaN	NaN	NaN	NaN	NaN	NaN	NaN	NaN	NaN	NaN	NaN	NaN	NaN	NaN	NaN	NaN	NaN	NaN	-9.09145146417929	-10.1679451856207	-9.65657969921129	-8.75069966479747	-7.29341357211036	-9.50687160284259	NaN	NaN	NaN	NaN	NaN	NaN	NaN	NaN	NaN	NaN	NaN	NaN	NaN	NaN	NaN	NaN	NaN	-28.7674888084872	-11.0623326249072	-30.4142399101691	-33.2545786273045
-2.87479754839188	-14.9439343105663	-14.6574515392546	-26.4214716032476	-10.780744841915	NaN	NaN	NaN	NaN	NaN	NaN	NaN	NaN	NaN	NaN	NaN	NaN	NaN	NaN	NaN	NaN	NaN	NaN	-8.86177919923163	-10.3046975451781	-9.77303672272518	-8.78302440688606	-7.42414681221326	-9.68174657771058	NaN	NaN	NaN	NaN	NaN	NaN	NaN	NaN	NaN	NaN	NaN	NaN	NaN	NaN	NaN	NaN	NaN	-28.8427407711239	-11.0096497318474	-30.3543741413996	-33.123806622666
-2.79369382223888	-15.0067761583353	-14.7624636289318	-26.4452605494194	-10.7475900153247	NaN	NaN	NaN	NaN	NaN	NaN	NaN	NaN	NaN	NaN	NaN	NaN	NaN	NaN	NaN	NaN	NaN	NaN	-8.80463200453936	-10.486646249079	-9.78485778760107	-8.53145894756484	-7.57753229670134	-9.41150764900956	NaN	NaN	NaN	NaN	NaN	NaN	NaN	NaN	NaN	NaN	NaN	NaN	NaN	NaN	NaN	NaN	NaN	-28.8808346370748	-10.9874254227999	-30.2231055020871	-33.0985298564888
-3.22431164855722	-15.3955534735182	-15.2963242534385	-26.992082978003	-11.5839104446079	NaN	NaN	NaN	NaN	NaN	NaN	NaN	NaN	NaN	NaN	NaN	NaN	NaN	NaN	NaN	NaN	NaN	NaN	-8.66172903741826	-10.4231076988119	-9.83233773637778	-8.6951183678547	-7.73535711086942	-9.29034396004448	NaN	NaN	NaN	NaN	NaN	NaN	NaN	NaN	NaN	NaN	NaN	NaN	NaN	NaN	NaN	NaN	NaN	-28.9774480151229	-11.2690668006591	-30.469336507756	-32.9633176954299
-3.92890505213073	-15.9583292874164	-15.8670182922077	-27.4534976439832	-12.4589984183007	NaN	NaN	NaN	NaN	NaN	NaN	NaN	NaN	NaN	NaN	NaN	NaN	NaN	NaN	NaN	NaN	NaN	NaN	-8.84094788877617	-10.4868058247385	-9.81036158008292	-8.68339984837192	-7.6066301167639	-9.41700626329242	NaN	NaN	NaN	NaN	NaN	NaN	NaN	NaN	NaN	NaN	NaN	NaN	NaN	NaN	NaN	NaN	NaN	-28.8242791867031	-11.0227106211393	-30.1781912786946	-32.9112693281221
-5.13908586485671	-17.0564533085962	-16.8463248333933	-28.3765762418406	-13.6744984469688	NaN	NaN	NaN	NaN	NaN	NaN	NaN	NaN	NaN	NaN	NaN	NaN	NaN	NaN	NaN	NaN	NaN	NaN	-9.03926951060918	-10.6577821634109	-10.0467733484605	-8.83574820741872	-7.85278853270459	-9.56492498607907	NaN	NaN	NaN	NaN	NaN	NaN	NaN	NaN	NaN	NaN	NaN	NaN	NaN	NaN	NaN	NaN	NaN	-28.6094275258947	-10.9669554090115	-30.1510649366578	-32.5939906269806
-6.1538176780552	-17.8258533085962	-17.5800185708274	-28.8450218212373	-14.7817364576723	NaN	NaN	NaN	NaN	NaN	NaN	NaN	NaN	NaN	NaN	NaN	NaN	NaN	NaN	NaN	NaN	NaN	NaN	-9.17604496302364	-10.911117823396	-10.3154836165379	-9.12513111874556	-8.15073433652106	-9.70878684830102	NaN	NaN	NaN	NaN	NaN	NaN	NaN	NaN	NaN	NaN	NaN	NaN	NaN	NaN	NaN	NaN	NaN	-28.198667851807	-11.1379314785845	-29.7705297916732	-32.4688504823151
-6.98541203277563	-18.3670140508065	-17.9112491172335	-28.9648287013726	-14.8562396171786	NaN	NaN	NaN	NaN	NaN	NaN	NaN	NaN	NaN	NaN	NaN	NaN	NaN	NaN	NaN	NaN	NaN	NaN	-9.43175650059015	-11.0848549726041	-10.3272279035798	-9.35366146472731	-8.37251266739322	-10.0478642573341	NaN	NaN	NaN	NaN	NaN	NaN	NaN	NaN	NaN	NaN	NaN	NaN	NaN	NaN	NaN	NaN	NaN	-28.043874518437	-11.2516906578144	-29.5772442147186	-32.1604645762748
-7.26351858418984	-17.9422115018664	-17.6086742596811	-28.6635569413868	-14.3191524242117	NaN	NaN	NaN	NaN	NaN	NaN	NaN	NaN	NaN	NaN	NaN	NaN	NaN	NaN	NaN	NaN	NaN	NaN	-9.44048925628984	-11.2590737583848	-10.3320552385914	-9.28837746088882	-8.27451736296613	-9.8926874431636	NaN	NaN	NaN	NaN	NaN	NaN	NaN	NaN	NaN	NaN	NaN	NaN	NaN	NaN	NaN	NaN	NaN	-27.9163410900184	-11.0598452022963	-29.3454173134017	-32.1363067639534
-6.92763013028789	-17.5205983693116	-17.2200021973354	-28.1584713111613	-13.6304704628982	NaN	NaN	NaN	NaN	NaN	NaN	NaN	NaN	NaN	NaN	NaN	NaN	NaN	NaN	NaN	NaN	NaN	NaN	-9.5615869447991	-11.4074712724403	-10.3343744274836	-9.26724825426285	-8.30981189904742	-9.76345273095905	NaN	NaN	NaN	NaN	NaN	NaN	NaN	NaN	NaN	NaN	NaN	NaN	NaN	NaN	NaN	NaN	NaN	-27.930480363072	-10.9579719077366	-29.2274167099379	-31.9472474627769
-6.17661940667394	-16.6143316836271	-16.4358923363539	-27.4700086326615	-13.0219668509271	NaN	NaN	NaN	NaN	NaN	NaN	NaN	NaN	NaN	NaN	NaN	NaN	NaN	NaN	NaN	NaN	NaN	NaN	-9.69935113555821	-11.4094645887748	-10.5046005874642	-9.37293533312253	-8.46551262402194	-9.78365601303398	NaN	NaN	NaN	NaN	NaN	NaN	NaN	NaN	NaN	NaN	NaN	NaN	NaN	NaN	NaN	NaN	NaN	-28.1936016368286	-11.1726557951304	-29.3786355488256	-32.0966729881156
-4.99203396430592	-15.9434192830295	-15.8669133078559	-27.0505921123545	-12.3616768335506	NaN	NaN	NaN	NaN	NaN	NaN	NaN	NaN	NaN	NaN	NaN	NaN	NaN	NaN	NaN	NaN	NaN	NaN	-9.80379470837478	-11.3985445688871	-10.7436036700586	-9.48685277971853	-8.6128923899901	-9.78646585250747	NaN	NaN	NaN	NaN	NaN	NaN	NaN	NaN	NaN	NaN	NaN	NaN	NaN	NaN	NaN	NaN	NaN	-28.5048225083296	-11.6791152977218	-29.6032136464597	-32.3789624226136
-4.0053747714808	-15.6098695188919	-15.3668362269189	-26.6832844728644	-11.5390094486731	NaN	NaN	NaN	NaN	NaN	NaN	NaN	NaN	NaN	NaN	NaN	NaN	NaN	NaN	NaN	NaN	NaN	NaN	-9.85204461917458	-11.451157478017	-10.7242593235701	-9.3575509661195	-8.7571086240948	-9.97274487350871	NaN	NaN	NaN	NaN	NaN	NaN	NaN	NaN	NaN	NaN	NaN	NaN	NaN	NaN	NaN	NaN	NaN	-29.0587106446777	-12.4169145953197	-30.0926714950408	-32.9097771967929
-4.02840698878971	-15.6027420198849	-15.246893985954	-26.5399276428893	-11.9198839669848	NaN	NaN	NaN	NaN	NaN	NaN	NaN	NaN	NaN	NaN	NaN	NaN	NaN	NaN	NaN	NaN	NaN	NaN	-10.0154743217603	-11.8585024594482	-10.6166852740995	-9.50528887083851	-8.94338218923933	-9.98684121347088	NaN	NaN	NaN	NaN	NaN	NaN	NaN	NaN	NaN	NaN	NaN	NaN	NaN	NaN	NaN	NaN	NaN	-29.5219364267446	-12.929521627566	-30.6942501901141	-33.3631595275412
-3.94118179947366	-15.5719249708252	-15.2703739948364	-26.3753557929463	-11.8083306596084	NaN	NaN	NaN	NaN	NaN	NaN	NaN	NaN	NaN	NaN	NaN	NaN	NaN	NaN	NaN	NaN	NaN	NaN	-9.92539788645156	-11.9877529251628	-10.8598115509025	-9.56216007600826	-8.7942332104648	-10.1712248962856	NaN	NaN	NaN	NaN	NaN	NaN	NaN	NaN	NaN	NaN	NaN	NaN	NaN	NaN	NaN	NaN	NaN	-29.8695890519793	-12.7464165210856	-31.1741946655827	-33.8250089201945
-4.09987507432757	-15.9483112079783	-15.5870645526819	-26.8199799594611	-12.034182764801	NaN	NaN	NaN	NaN	NaN	NaN	NaN	NaN	NaN	NaN	NaN	NaN	NaN	NaN	NaN	NaN	NaN	NaN	-9.88740044406982	-11.857434983673	-11.0609894951561	-9.45005786448438	-8.74333487595782	-10.4174104561645	-3.97288017998599	NaN	NaN	NaN	NaN	NaN	NaN	NaN	NaN	NaN	NaN	NaN	NaN	NaN	NaN	NaN	NaN	-30.0792450592885	-13.2252724287854	-31.0612121735851	-33.8608053921348
-4.31018068645308	-16.4738345402677	-16.1381906685741	-27.3271923676012	-12.2802165324662	NaN	NaN	NaN	NaN	NaN	NaN	NaN	NaN	NaN	NaN	NaN	NaN	NaN	NaN	NaN	NaN	NaN	NaN	-10.0100465414378	-11.988107445985	-10.5802326915455	-9.56566140958685	-8.73024067558057	-10.3659163463195	-3.83111701746529	NaN	NaN	NaN	NaN	NaN	NaN	NaN	NaN	NaN	NaN	NaN	NaN	NaN	NaN	NaN	NaN	-30.0611303609028	-13.3550091808599	-31.0883629369722	-34.0298222860172
-4.92396006967775	-16.8175375062777	-16.0668108490499	-27.1496091360802	-12.5033654349127	NaN	NaN	NaN	NaN	NaN	NaN	NaN	NaN	NaN	NaN	NaN	NaN	NaN	NaN	NaN	NaN	NaN	NaN	-9.89666144179923	-12.0628829971485	-10.7611718614447	-9.41786386426537	-8.59537195444102	-10.4595558224916	-3.29737123829229	NaN	NaN	NaN	NaN	NaN	NaN	NaN	NaN	NaN	NaN	NaN	NaN	NaN	NaN	NaN	NaN	-30.018651098479	-13.4620288480309	-31.0873845781241	-34.0367633263518
-5.47610226839819	-16.3613664988542	-16.1078649310128	-27.3830137961727	-12.9764269203067	-16.041759232335	NaN	NaN	NaN	NaN	NaN	NaN	NaN	NaN	NaN	NaN	NaN	NaN	NaN	NaN	NaN	NaN	NaN	-9.77997483069861	-12.0482640162374	-10.932831407459	-9.60154664272459	-8.48821422190252	-10.7234811042597	-3.2300500847862	NaN	NaN	NaN	NaN	NaN	NaN	NaN	NaN	NaN	NaN	NaN	NaN	NaN	NaN	NaN	NaN	-29.8772602353604	-13.5308484088928	-31.0331379123833	-34.2251609179302
-5.34700689583314	-16.3444362311854	NaN	NaN	NaN	-15.1301834226284	-8.00182838070371	NaN	NaN	NaN	NaN	NaN	NaN	NaN	NaN	NaN	NaN	NaN	NaN	NaN	NaN	NaN	NaN	-9.95111540469974	-11.8766415169656	-11.0031485471886	-9.31853985829292	-8.41352055366474	-10.4510415019162	-2.73210627979615	NaN	NaN	NaN	NaN	NaN	NaN	NaN	NaN	NaN	NaN	NaN	NaN	NaN	NaN	NaN	NaN	-29.4893115450416	-13.3016178842505	-30.6341900534398	-33.9229667351368
NaN	-15.9623472226954	-12.0629807928185	-24.4941412923324	-9.57058525855784	-14.0254343382729	-9.21195815452648	NaN	NaN	NaN	NaN	NaN	NaN	NaN	NaN	NaN	NaN	NaN	NaN	NaN	NaN	NaN	NaN	-9.79931266497371	-12.0104238556099	-11.1990198936482	-9.40882180819061	-8.20321746863883	-10.6786264460921	-2.4075379395885	NaN	NaN	NaN	NaN	NaN	NaN	NaN	NaN	NaN	NaN	NaN	NaN	NaN	NaN	NaN	NaN	-29.0761584338721	-13.4589536995893	-30.4956344683418	-33.774847689019
-8.51442586637132	-11.8285323833676	-11.0528669803039	-24.6147559852079	-9.74053982234329	-13.9283460630468	-10.3414772375939	NaN	NaN	NaN	NaN	NaN	NaN	NaN	NaN	NaN	NaN	NaN	NaN	NaN	NaN	NaN	NaN	-9.70708160188284	-12.0011425409101	-11.6679717251223	-9.35045090706455	-8.39346812589483	-10.9308583959528	-2.39862747632037	NaN	NaN	NaN	NaN	NaN	NaN	NaN	NaN	NaN	NaN	NaN	NaN	NaN	NaN	NaN	NaN	-28.6224902940735	-13.6984754231812	-30.1586984992928	-33.4836740897422
-9.72860554071158	-12.1795097349285	-11.6967097914706	-25.2991310333114	-10.490938969408	-14.9861482277121	-11.5160261867437	NaN	NaN	NaN	NaN	NaN	NaN	NaN	NaN	NaN	NaN	NaN	NaN	NaN	NaN	NaN	NaN	-9.69436159634593	-12.4851908485365	-11.7368239174741	-9.03137723841942	-8.6668425150407	-11.2468307982457	-1.93083655124679	NaN	NaN	NaN	NaN	NaN	NaN	NaN	NaN	NaN	NaN	NaN	NaN	NaN	NaN	NaN	NaN	-28.4465719351697	-14.0105221654896	-29.8097254589313	-33.0329502426506
-11.1294795749743	-13.6528013996296	-14.1190675778284	-26.8338969130558	-12.7153206414419	-16.3502244582043	-13.6162543236258	-24.8460757926024	-20.3752118246956	-17.2856593145038	NaN	NaN	NaN	NaN	NaN	NaN	NaN	NaN	NaN	NaN	NaN	NaN	NaN	NaN	-12.4800391881571	-11.4377972680055	-9.58728724407233	-8.94759673469388	-11.5982865706023	-2.02501506225733	-10.5165831675233	-11.1415868893012	NaN	NaN	NaN	NaN	NaN	NaN	NaN	NaN	NaN	NaN	NaN	NaN	NaN	NaN	-28.4061614038642	-14.0900930561374	-30.0092616409201	-33.1410005643271
-12.6683377344438	-16.4219526683913	-16.93943705574	-25.8416092720235	-15.4607480063252	-19.2198755242863	-15.7228093406054	-23.2057207926024	-22.0752172516289	NaN	-21.6562024605939	NaN	NaN	NaN	NaN	NaN	NaN	NaN	NaN	NaN	NaN	NaN	NaN	-10.8961936655693	-12.9545439951487	NaN	NaN	-9.22265640682502	NaN	NaN	-11.0441776342609	-12.3022304811833	-10.8670692572033	-7.78591879875849	-3.46710496983893	-7.71416653435074	-9.76292149219566	-12.7902099040725	-8.13844820191356	-7.91975319346285	-4.46275859794479	NaN	NaN	NaN	NaN	NaN	-28.5460532074775	-14.3612558933003	-30.2537699883486	-33.0745474132614
-15.2294417571267	-13.862371257882	NaN	-23.5199596089806	-18.5431280164433	NaN	-17.8430259214682	-22.4176050479215	NaN	NaN	NaN	-17.0399509134919	-24.1903393005612	-23.2328902144075	-16.9640177686337	NaN	NaN	NaN	NaN	NaN	NaN	NaN	NaN	-11.0271439761283	NaN	-9.22135021039026	-7.56664610022911	NaN	-12.7543912990764	-4.36954381118198	-11.6404183668068	-13.7282239920358	-13.5137262647263	-6.62098676572038	-2.15279961765891	-8.25464579106535	-9.58456600388403	-14.1870914639882	-6.97244115966004	-9.13616999769557	-3.35406491699143	-6.25730705716976	NaN	NaN	NaN	NaN	-28.3440746642386	-14.6504990902148	-29.8482899344488	-32.449791953887
-17.7918202691111	NaN	-16.6175890299736	-20.1910451073273	-20.7253373503966	-19.0067978574755	-19.6050396689834	-20.1617994397275	-17.9650411263843	-15.307723272701	-21.9917222228586	-18.5882304199106	NaN	NaN	NaN	-21.0352162862048	-18.2562572467012	-18.8283251894887	-17.6714503605266	NaN	NaN	NaN	NaN	-10.4501499596736	-10.8959211310195	-8.50227876258485	-6.42949012065755	-12.2964793423772	-13.3335963147504	-4.21734278879016	-11.913198716358	-14.6984809412621	-14.6212518102053	-5.60973134252162	-1.41595870543517	-8.14716214462663	-9.39586077090116	-15.3601947626516	-5.48943794199564	-9.23384538296349	-2.19266662630643	-5.08133889552886	NaN	NaN	NaN	NaN	-27.9499357984559	-14.5317204632131	-29.4282525757999	-31.9409713353957
-19.7080467555287	NaN	-18.0472483687888	-21.9582374495685	-21.8353555113402	-20.0898473408653	-20.2568227484104	-22.3658371562387	-20.2562728987613	-17.307040628886	-22.6797079707665	-19.6238886048054	-23.172251500746	-21.7365958938594	-18.3871650054227	NaN	-20.5183808912339	-20.4619460792372	-19.1630183969763	-19.4594036912857	NaN	NaN	NaN	-10.0942079420132	-10.2819947222531	-7.60307342675093	-5.78784910774791	-11.8899070222338	-12.4008146261302	-3.73043465365329	-11.7762467787126	-14.386018707483	-14.4731891025641	-5.08932829834981	-1.01212667081089	-8.16843765483071	-8.66166718292283	-14.8854404564315	-4.34988937838415	-8.85616963935226	-1.45510933204804	-3.95963893406946	NaN	NaN	NaN	NaN	-27.6290595051167	-14.6799435910314	-29.3412494218682	-31.9309727203764
-20.5286639964335	-18.4832307848512	-18.484434152159	-22.0814254184487	-21.458368976305	-20.0488	-19.9185801346968	-23.1990656574672	-22.1502348034415	-18.3572538658145	-22.8163336356601	-19.1858553159652	-23.4069664857323	-21.7504723060608	-19.6354064501329	-19.5672950924817	-21.1475320527444	-21.1151189984485	-19.6236808933514	-19.9204938635248	NaN	NaN	NaN	-9.6026138818571	-9.60751532291264	-7.15572083976088	-5.92007252342997	-11.3600039820806	-10.859363952518	-3.09747814770728	-11.4029636697297	-13.2509703042894	-12.6942544940232	-4.80208325499191	-0.82227895785929	-8.06638704861037	-8.22298933071218	-13.8455831964784	-3.63344352901636	-7.4564031074476	-0.982875304385132	-3.60890358216586	-0	NaN	NaN	NaN	-27.3398757763975	-14.6657774056862	-28.6295928652733	-31.3435313333789
-20.2690111351172	-18.1610395737242	-18.3442111301398	-21.7304292850174	-20.2730138504305	-19.2046771568095	-18.6527476905878	-22.9817529747656	-22.2071048173934	-18.3595523915964	-21.3694289646947	-17.95602567046	-22.9584801301778	-20.9319194061506	-19.64877927933	-19.9184565655695	-21.1383922677982	-20.8662873985677	-18.8925374775275	-19.6118160776896	-24.9536114904134	NaN	NaN	-9.3730379853449	-8.94495675007493	-6.32750448918233	-6.50036587613271	-10.0021928990774	-9.42418004680781	-2.74642987012987	-10.1475180892719	-11.6229076563671	-10.9397674923946	-4.1203091654012	-0.225737545307649	-7.54064059208039	-7.40973930861762	-12.5628557770966	-3.51863044490421	-5.78043961799675	-0.272532375582693	-3.1898839425059	NaN	-1.94292923708735	NaN	NaN	-26.8865144613062	-14.540500648545	-28.1068320082959	-30.864024004166
-19.27705618741	-16.7029397608626	-16.868443505547	-20.1288819280408	-18.1663766654123	-17.1964663223822	-16.812377361757	-21.9079888110356	-21.552718475651	-17.5105219967751	-19.337747828551	-16.0858583387571	-21.9232786584164	-19.3553638109973	-18.8657136095523	-19.1538703446677	-20.2346389869583	-19.6746473779385	-17.7068611346481	-18.2534927967029	-24.1982445883195	NaN	NaN	-9.28438887408749	-8.27599008707143	-5.91228540804533	-7.25746754210478	-8.9274818648771	-8.36477366199332	-2.0447238794305	-9.98405295035007	-10.3884913229195	-9.23935563350873	-3.76501410388394	-0	-7.37571486038379	-7.06016011431717	-11.1716053735586	-3.34755795801112	-4.72695533585515	-0.103834630482073	-2.60575243817717	-0.738808629181892	-0.962385470509101	NaN	NaN	NaN	-15.0533111168992	-28.0420438552724	-30.1458460815027
-17.61730754459	-15.1348099519528	-15.0024552691748	-18.2409423676012	-15.9501841904364	-15.1594774474491	-14.4660609702913	-20.1408184396612	-20.3964184437235	-16.3229000151669	-17.2296240557919	-13.8944154974696	-20.1628262119101	-17.4014384519374	-17.7552568538728	-17.7339396654182	-18.5951769285652	-17.918611476667	-15.991458309231	-16.3438033873343	-22.7830683695306	NaN	NaN	-8.58203073739019	-7.80370087424344	-5.71754135501206	-7.43635970370851	-8.24938295318127	-7.78793482782381	-1.86177629622286	-9.77782257202124	-9.21834699758866	-8.08724346128154	-3.77889045867752	-0.288097848515092	-6.93246596885903	-6.45754541598221	-10.4079968784499	-3.37781076115527	-4.58747558327166	-0.201233179645327	-2.63914604721971	-1.04516219086918	-0.384434731592844	NaN	NaN	-28.9428396425344	-16.104149977939	NaN	-29.5028670699928
-15.8953371774958	-13.4044038668099	-13.2458003391884	-16.3102701187974	-14.3437690310755	NaN	-12.8613398749566	-18.2941627697887	-18.8709057880385	-14.656850258241	-15.5433957801725	-12.3534041285927	-18.4132863749951	-15.7727494456763	-16.2634097444604	-16.18688803212	-16.8245082098272	-16.0325482525741	-14.2445698725122	-14.6361779954848	-21.3488350215939	-12.5413549255315	NaN	-8.64355877819371	-7.76001957343043	-5.9062965759513	-7.72150148064613	-8.26775099378055	-7.6446042125827	-2.19630755608028	-9.41186940128953	-8.44242442274651	-7.47532062430323	-4.36732933806873	-0.867747345416537	-7.03435640906227	-6.65431877151565	-9.58475199489307	-3.68997277658275	-4.54987665981519	-0.536432786951198	-3.37960785359929	-1.77347407098346	-0.486606160164272	-9.09101431893772	NaN	-30.924162681525	-16.841521627566	-26.3485251901141	-28.1773081791424
-14.480618014724	-11.7450487221916	-11.5914638346854	-14.6627773429707	-12.9183845394281	-11.967216436814	-11.3371976462176	-16.6236961197052	-17.5311907348099	-12.9477719337845	-14.1148773510186	-10.9266942520698	-16.5248140257374	-14.1210893666249	-14.9816443659423	-14.7319633948911	-15.0430295128667	-14.3669476200693	-12.771205101361	-12.9200644059435	-20.0529142600812	-11.1326888183917	NaN	-8.83763848162282	-8.0555525382688	-6.08869344692704	-8.02022184286439	-8.24319714955991	-7.56632099239212	-2.78058150715829	-9.44106102506948	-8.41042752441599	-7.62819237481541	-5.03382957672225	-1.67573070987079	-7.12662583810059	-6.58748610490573	-9.54069861969684	-4.42417558991018	-4.80124798036609	-1.22499154442697	-3.74461793695608	-2.30502070797843	-0.69748362260167	-9.17242353526485	NaN	-33.2988012558272	-17.5077306254917	-28.2167935125896	-29.5329199890416
-13.3598909005131	-10.5333289066823	-10.426372794948	-13.5112481229969	-12.0710863456341	-10.9942666525469	-10.3340122887497	-15.4522548466564	-16.5441155730644	-11.9637334701205	-13.1479177082273	-10.0388094853174	-15.39394648959	-12.9887780038787	-14.0049751355911	-13.5656614944141	-14.0046626640686	-13.3081676437192	-11.7357469732822	-11.4389619976062	-18.664788782961	-10.1183263358153	NaN	-8.91812588163484	-8.26464333096232	-6.57455005178597	-8.17412409754799	-8.39830618807008	-8.13587637738948	-3.33318431568431	-9.45052581893129	-8.56924008518773	-8.02152154937261	-5.59490533896353	-2.69326700715015	-7.06830005162831	-6.98284234613994	-9.56050455098996	-5.37667479677686	-5.51473608598323	-2.04859588759902	-4.18757210691197	-2.97123139220636	-1.22995714898629	-9.06720587057309	NaN	-35.4836839644694	-18.1108738835574	-31.2506109744278	-31.4037680647327
-12.7797549367701	-9.90340681310692	-9.75755698052589	-12.7388843565515	-11.6088416393482	-10.4780433697521	-9.98896487495658	-14.6858906534374	-15.7573210097663	-11.2984725551212	-12.8725994735755	-9.75415123455043	-14.6831652497258	-12.4892860169628	-13.1945701746983	-12.8520039628424	-13.2327315182913	-12.5024980857892	-11.1651641289491	-10.8720132954038	-17.8372263283461	-9.56814281101841	NaN	-9.39967192643887	-8.64239638875531	-6.8616026643583	-8.17611025615101	-8.74477832144191	-8.33965575530984	-3.48221485036703	-9.6492016933099	-8.87052614385221	-8.42149359525542	-6.1764573365339	-3.18975092323407	-7.16691004898768	-7.42917548751628	-9.81081100437674	-5.97171010667546	-5.70120164831976	-2.35768385327205	-4.75188000549803	-3.07167162604994	-1.78719751251018	-9.04237018737212	NaN	-37.1132608695652	-19.3405007240363	-33.7259835234474	-32.8318050277697
-12.3213607486938	-9.66682537421748	-9.35951535769081	-12.3602605494194	-11.4983925053584	-10.2119465828751	-10.0714921342886	-14.2021623310639	-15.2586816793797	-10.9647864324425	-12.8699708602324	-9.68474902889142	-14.4498358585749	-11.9322675545972	-12.6644656450816	-12.1642252396441	-12.8674626529244	-12.3472540660594	-10.7931100378544	-10.5674123176582	-17.2748621545033	-9.32720112243375	NaN	-9.60768904266108	-8.78193390509644	-9.73519798102224	-8.40376680567545	-9.30034752606078	-8.51225278807598	-3.51310364107192	-9.79505257131835	-9.12752457602759	-8.81718572418572	-6.34898601982571	-3.65511837828145	-7.57675793568408	-7.72938758703302	-10.0441018135056	-6.39208110750476	-5.8773324717502	-2.78377987985407	-5.28360635058151	-3.06852892585867	-1.83674529059906	-9.17135382441856	NaN	-38.1583010033445	NaN	-34.832561572849	-33.8798974210906
-12.4687443366982	-9.6644758416187	-9.39187092011428	-12.1763503928492	-11.6584899004942	-10.1073495679497	-10.0796821864159	-14.3540381909764	-14.7964315338108	-10.7679144225015	-13.0138017207665	-9.6987889214167	-14.3244690626525	-12.0953292742502	-12.2402962098656	-11.7866825254495	-12.6399791222583	-12.3540118785245	-10.6785773796403	-10.5793522847456	-16.7861271205848	-9.39508019304166	NaN	-9.57687270807052	-8.92210087424344	NaN	-8.22599069622817	-9.78432839404418	-8.56978520756964	-3.92286753504944	-10.1160045737033	-9.14540694099782	-8.81144221890759	-6.51371144089896	-3.96391395423292	-7.59773081664521	-7.82943146855291	-10.0224333135744	-6.90672049792874	-6.19016861528673	-2.68072769500872	-5.82805306398317	-3.15886273988598	-2.33135331541982	-9.30087433336725	NaN	-37.7055062221539	-20.4674052873146	-34.8936501901141	-34.2656325553822
-12.3987554280913	-9.94032086743327	-9.81262019282525	-12.470520652783	-11.8433798792963	-10.3165936580582	-10.3745896266944	-14.4634514864044	-14.5200174881521	-10.809734935322	-13.1045288083429	-9.99083387636092	-14.4786501409841	-12.3757914324016	-12.1854860532448	-11.8657453383825	-12.736271055677	-12.5326338482927	-10.8325334872608	-10.8199397509707	-16.2712062029778	-9.66031696735941	NaN	-9.7143652672112	-9.08150583292113	-7.37929779378032	-8.16241852947407	-9.83841300588032	-8.7952898212439	-3.84894971307762	-9.82523065742299	-9.30696567717996	-8.86760190974747	-6.70166280123489	-4.03538304392237	-7.45355473949193	-7.54471191135734	-10.1200172856998	-7.22724895379326	-6.41651891632668	-3.14223414640371	-6.22459908967681	-3.39682532127558	-2.3960014828958	-9.22371480017703	NaN	-36.2100857980668	NaN	-34.0319605349416	-33.9559432032857
-12.5676008584373	-10.1840501937827	-10.0349374965276	-12.7527091604111	-12.2072733839063	-10.4124228418071	-10.7106961623817	-14.6269597293576	-14.4873982692415	-10.9319589857814	-13.2119926858589	-10.3364151238474	-14.7086246775559	-12.6046338597346	-12.0791106238652	-11.9264495279255	-12.820708651979	-12.7473409439145	-11.2236936391152	-11.1418275808827	-16.4010380214563	-9.94905255778992	NaN	-9.77539696894555	-9.09434273470856	-7.52486669390674	-7.95877704871835	-9.91777895277403	-8.79711816703434	-4.05227413890457	-9.89706986238463	-9.41560439265076	-8.80836849013266	-6.82790350590026	-4.20856925059551	-7.40251307179954	-7.53004524469067	-10.1714888847223	-7.19003090868048	-6.41162160673972	-3.44572838617865	-6.33614009273903	-3.56083148460378	-2.64033686882569	-9.24260981749872	NaN	-34.4111275241041	-19.3657718245094	-32.7442206599127	-33.1716545657208
-12.8805363435332	-10.3176699661901	-10.1990712108893	-12.8941132083884	-12.4241312572197	-10.5998699116483	-10.9055560159584	-14.7694619866322	-14.4712591714971	-11.2331745851031	-13.5380655961317	-10.4900168670333	-15.0508617051869	-12.6364526479206	-12.1966605362831	-12.0256037511835	-13.123450719615	-12.9810328045924	-11.4625026445821	-11.3756322463947	-16.5675824523008	-10.106132844808	NaN	-9.78318631882716	-9.36125797678342	-7.72362740128447	-7.73279122273964	-10.147904531304	-9.08972165634268	-4.05895064262163	-10.0314733682317	-9.44986429798561	-8.81706831210573	-6.95202288458365	-4.30274734541654	-7.20219679248404	-7.52148563398508	-10.4530293099347	-7.26473030308088	-6.48130201229405	-3.8006934989564	-6.52888069897931	-3.55973238635535	-2.58451761054595	-9.20294333534043	NaN	-32.8994804003973	-17.770048086182	-31.1262879853897	-31.7214442030274
-13.1274338583206	-10.2734830341364	-10.2898884227251	-12.93559044804	-12.2487561390295	-10.4850538934749	-10.9652186777044	-14.9243321246849	-14.4783931536674	-11.3213569261405	-13.5763873063521	-10.5525664408659	-15.195810487924	-12.6572235130999	-12.2319748025907	-12.223519830971	-13.1510241983259	-13.1320450121514	-11.7319649634828	-11.2573748159057	-16.6560060134101	-10.0320780619183	NaN	-9.75480173563499	-9.39004105370506	-7.85119073571858	-7.73887264649428	-10.1123158221463	-9.13491628337238	-4.13957584747521	-10.1178926662315	-9.71963943693821	-9.10865359672752	-6.88362236348645	-4.40754251095669	-7.23359988243362	-7.67032608458568	-10.2638173835699	-7.23204780350718	-6.50467063025507	-3.72421464620455	-6.56316266728069	-3.75759069248062	-2.63855819187884	-9.20656449661362	NaN	-31.6404336293392	-16.3765635856079	-29.8391117285756	-30.6712556056548
-13.2965099066159	-10.4025709863295	-10.4915310226859	-13.0800490158007	-12.2527228681047	-10.7085121253839	-10.9914057286151	-15.060379654391	-14.4853233380431	-11.2405324533437	-13.5244820181643	-10.6286428746678	-15.2706206042362	-12.6655059585993	-12.1092527124509	-12.1282261358767	-13.2378974761315	-13.266363682835	-11.8687487709615	-11.4176935634233	-16.7626866797747	-10.171720291447	NaN	-9.60632135265513	-9.28424536093546	-7.64887768291773	-7.55888217368413	-10.0595919928201	-9.12657655190455	-4.04675574425575	-10.0172899003298	-9.67714698463655	-9.1015243195623	-6.77366138787669	-4.40037462385777	-7.09052556691862	-7.65807135836195	-10.240709903524	-7.17866724073057	-6.40787688178229	-3.57288875096476	-6.47190465198937	-3.76549250155293	-2.56729098988563	-9.11198282208094	NaN	-30.4676086956522	-15.5565569661147	-28.9489111407198	-30.0542498905991
-13.3220181281242	-10.3661228527019	-10.4173686530972	-12.9464277823688	-12.1347407129915	-10.7778098471986	-10.8665438597763	-15.1645026793948	-14.2907061510149	-11.0835810891682	-13.2927384417636	-10.4625531471558	-15.3781337550615	-12.5675299389124	-11.9656036596094	-12.0306238277861	-13.1665781225397	-13.2488404281316	-11.7422431795619	-11.3063592532561	-16.5758832041805	-10.106992928139	NaN	-9.56086085924519	-9.24280357694615	-7.70687369878893	-7.34960226083442	-9.93686614645858	-9.01117862433271	-3.97356945769885	-9.86285883525179	-9.6195306122449	-8.8759597069597	-6.83945294224131	-4.41434944799698	-6.83497137491774	-7.81008270591711	-10.01439322323	-7.19769710059198	-6.21150824641583	-3.63864457898767	-6.39168888580691	-3.75343363175861	-2.43670216016427	-9.0276860703559	NaN	-29.8710359953554	-15.1005418090139	-28.2313801604405	-29.5750928136035
-13.4325844768534	-10.4114843886272	-10.342803855044	-13.0441788017098	-12.0517210421766	-10.6774068569671	-10.9479942867213	-15.1464688338395	-14.3954060485908	-11.2759326873417	-13.2682210756052	-10.5327860402342	-15.5072502687764	-12.5540933191941	-12.0718642426342	-12.0154565090151	-13.364824734914	-13.3770169716476	-11.9112594045121	-11.4910064976076	-16.5495713329532	-10.1901629433036	NaN	-9.40965740821468	-9.45408293702371	-7.78377078629941	-7.35730888052788	-10.2198051834231	-9.15628958895587	-3.87784719815936	-9.73722940128953	-9.66827571540499	-9.0131775182746	-7.01920651656555	-4.44297841914242	-6.61879479768785	-7.770990709354	-10.0932316329021	-7.24856570904962	-6.22156891970073	-3.69432899075759	-6.71789643024975	-3.66635458653088	-2.33348891878496	-8.92727010239732	NaN	-29.5448052274441	-15.0154665540088	-28.0224419386406	-29.3924853859554
-13.3530400434473	-10.3363506693	-10.3007859378997	-12.8341944186496	-12.0558938179587	-10.6306809678224	-10.8526696621906	-14.9581303080209	-14.2937950680948	-11.2360077558348	-13.0760476224059	-10.3413420529039	-15.501686115485	-12.5261733191941	-12.0608180347156	-12.0265590707588	-13.185507040854	-13.3791094444553	-11.963876332648	-11.4952036669242	-16.5711546692883	-10.1206159764072	NaN	-9.24029435206816	-9.39527593829126	-7.77212077200857	-7.19769545179595	-10.182240990013	-9.15519465557307	-3.59023456880198	-9.97831104034794	-9.84396709271944	-9.12478298668427	-6.90761612772146	-4.40364103312418	-6.60979164737282	-7.72493840358955	-10.3700383555912	-7.22722123945622	-6.35323025356735	-3.59746504818892	-6.66011016422819	-3.56480805094697	-2.15770915743948	-8.93003421667109	NaN	-29.2262021620769	-14.985975701989	-27.7438638653277	-29.3342031468919
-13.1833859984255	-10.4122524027405	-10.2352537789922	-12.8509988893404	-11.8740669541262	-10.5942484453208	-10.4580958536988	-14.7465251169267	-14.0075566056831	-11.1191868862696	-12.9492432792081	-10.1945895518165	-15.252837493464	-12.3019656596196	-11.8930594156165	-11.9060107817108	-12.9748243135779	-13.1874072881853	-11.8971271792831	-11.4460559079576	-16.3258495907352	-9.91803076386696	NaN	-9.37759595077482	-9.29699742596758	-7.75310573209627	-7.19244031663641	-10.263767887878	-9.15916526265643	-3.60125617002923	-10.0394490322858	-9.76406978275181	-9.22394708128751	-6.90435318789876	-4.29148878932837	-6.62723229768785	-7.60318093790601	-10.2783604658923	-7.13227428887008	-6.433672888791	-3.57557444397568	-6.56769593205096	-3.62054754768215	-2.2916811157593	-8.96902794085711	NaN	-29.1266086956522	-14.7020753728663	-27.7539203322942	-29.2031992218109
-13.227887168175	-10.2719802490187	-10.1831811496626	-12.6882162806447	-11.8084225286914	-10.5051675546482	-10.4159827320994	-14.7262280498426	-13.829838468577	-11.261955072908	-12.8286199025847	-10.0772202425379	-15.244441744308	-12.2544298161742	-11.8464136970296	-11.9264385337922	-13.000921495058	-13.2819489652401	-11.8471823628538	-11.4312205144061	-16.3143102570949	-9.81243027252963	NaN	-9.45054884239542	-9.13750545439611	-7.61065925138058	-6.9948319238709	-10.2000589569161	-8.8999902144287	-3.42204858814108	-10.0141384479427	-9.71307704081632	-9.0748091201491	-6.91879719762638	-4.06503338724893	-6.63535021330499	-7.50086962366237	-10.2764747523433	-6.95574919078871	-6.50710566640629	-3.34819959720866	-6.57631059215275	-3.33962542917955	-2.16105692158559	-8.84611747965125	NaN	-29.0211541501976	-14.6063446760379	-27.728024559438	-29.222109975986
-13.08329556356	-10.2180594218574	-10.1705808943409	-12.6676960989445	-11.9614740438918	-10.5237260937579	-10.5352035113202	-14.61822763824	-13.7215877102353	-11.2465417355065	-12.7874468820568	-10.118084583101	-15.1451448004432	-12.1217003060936	-11.8043710456324	-12.0850656238215	-12.9448500646509	-13.0794221963405	-11.7123800612326	-11.3901664010329	-16.0756592659566	-9.83162132400081	NaN	-9.14170869329034	-8.9382760567252	-7.49916306917326	-6.94224140904291	-9.8887754387219	-8.82600830165546	-3.29436134674574	-9.76025530121484	-9.64979268829834	-8.91168676014502	-7.00355155310093	-4.12882607626895	-6.60808378851354	-7.52111450875994	-10.0895536143263	-6.71582548650886	-6.31143756648091	-3.39826090412094	-6.49991224632453	-3.24824350309377	-2.09971759392108	-8.62442874447338	NaN	-28.918221465992	-14.5191919572363	-27.401613153077	-28.8976562147992
-13.0254710024351	-10.2372661008606	-10.2935217337838	-12.436570446419	-11.8395656417903	-10.6081161657581	-10.5808566816793	-14.5644245447538	-13.6988720842895	-11.2150948146584	-12.9210924696652	-10.1274846363349	-15.0269197677918	-12.1084531807858	-11.7165220137764	-11.9372578110629	-12.8875701957261	-13.0206214039125	-11.8424504875538	-11.3175341565651	-16.2085481349416	-9.78806059630346	NaN	-8.97638032616571	-8.94839874658386	-7.38476247428294	-6.75524180695887	-9.64578268063982	-8.78668529131856	-3.40464889761401	-9.60600367959549	-9.67056905928598	-8.87505789909016	-6.99288921295968	-4.08278416525672	-6.54048493853293	-7.5162602713237	-10.0459834796873	-6.67466248762785	-6.27706400824066	-3.2373979064056	-6.22040377242877	-3.41464570314091	-2.2573053727627	-8.40583746914173	NaN	-28.7189565217391	-14.6046638366046	-27.2456956446595	-28.8919811129457
-13.1281639949356	-10.3345196992983	-10.2843465817899	-12.5398916429636	-11.953721716031	-10.6630585714981	-10.7540654697064	-14.6122848262158	-13.642073940438	-11.1239392370321	-12.9759663654806	-10.242890220212	-14.9117908206744	-12.1306289457297	-11.5600471507129	-11.9174454321667	-12.8553133873911	-12.9799868343119	-11.7871782106047	-11.3613782772022	-15.9996199539173	-9.74451885811397	NaN	-9.00861150859584	-8.89994214408471	-7.45983294812496	-6.69993568256646	-9.76603120391778	-8.8278501899075	-3.36694341372913	-9.41479161234481	-9.51401272382858	-8.76540656831753	-6.66725503838723	-3.91176175747025	-6.54334697160091	-7.38229059156038	-10.1650988188009	-6.64554624982838	-6.24275102708241	-3.17596856234103	-6.28663894970618	-3.33411295167797	-2.25372355146862	-8.25918391349209	NaN	-28.4631801242236	-14.7473427097739	-27.2545579428128	-28.7562145306535
-13.144792247209	-10.3055964824954	-10.4575374541767	-12.6676522231662	-11.9424176335133	-10.6123366107577	-10.7012600430238	-14.6706713808377	-13.6620262855551	-11.1197322919173	-12.9382178281491	-10.2523102840056	-14.9709079747069	-12.098854839	-11.5216292061582	-11.9335191153225	-12.9189593054241	-13.1223776047932	-11.8545756370753	-11.4045540400758	-16.0306211417397	-9.84905602910815	NaN	-8.8446238016463	-8.98931347266864	-7.49042920165051	-6.59323430988369	-9.83000111825552	-8.76799690602904	-3.23863020808188	-9.48012491149361	-9.47069995204348	-8.65658203595437	-6.64040172124142	-3.81050754366282	-6.52470195271341	-7.4896427186061	-10.2284295868663	-6.5334546396818	-6.25372243019825	-3.08764542799791	-6.06376989442947	-3.31888539336209	-2.0273649992144	-8.1839384569831	NaN	-28.450612375505	-14.5842558142426	-26.9385441148971	-28.8569956436054
-13.2562967572964	-10.5156927325386	-10.5282863526892	-12.6380093283069	-12.058043851816	-10.6451947321554	-10.8195369703923	-14.6615057000843	-13.6786046184478	-11.1730228754521	-12.9039503353761	-10.2820712051746	-15.0803884397953	-12.0983699487648	-11.5038281392649	-11.7825933408957	-13.0733739527799	-13.0822679868378	-11.8990983509685	-11.5329071609192	-16.1010368770061	-9.90168236396704	NaN	-8.89090961253619	-8.81201250634444	-7.20959113190529	-6.46913453284913	-9.5537620458972	-8.54172752374759	-3.21866665659921	-9.3629245224527	-9.3493740811186	-8.51859503039915	-6.39745057133374	-3.73631192883593	-6.33672050720372	-7.44541709064021	-10.1589444685109	-6.43268234613597	-6.16303026912529	-2.84936745463191	-6.01622214895998	-3.29356020942408	-2.07872515409315	-8.01997029734112	NaN	-28.4074179236912	-14.6670066905313	-26.7449037378908	-28.7356764380495
-13.1693937588226	-10.4819505954467	-10.5032347669611	-12.5713949017927	-11.9575962841235	-10.6834046052632	-10.7336600188415	-14.410319213655	-13.461710074203	-10.9523562355904	-12.9420188260297	-10.2212481478599	-14.8346184498709	-12.1738360844674	-11.4170375412705	-11.7834415814645	-12.977389387463	-12.9827474789373	-11.7983294590177	-11.3428146279671	-15.9912456272976	-9.96897385248728	NaN	-8.70237293894631	-8.65315113420878	-7.13513060430826	-6.4547754569013	-9.38914285714286	-8.45496240811649	-3.24034631042651	-9.42700837987273	-9.13692069818337	-8.39248109861153	-6.27228926817928	-3.83931978707891	-6.43114962262381	-7.45574811045236	-10.0865110712597	-6.34285613030231	-6.12379624291435	-2.88678026445863	-5.90520287264839	-3.29050307690949	-2.22942811556736	-7.97848393927858	NaN	-28.2987403008366	-14.56419560224	-26.5719998473129	-28.5111390019526
-13.3620063504282	-10.4872383644307	-10.4277612930233	-12.5111681609292	-11.784291960863	-10.6275608275347	-10.6243184741784	-14.3261081285097	-13.36732684067	-10.7793043596084	-12.8596977207665	-10.2105608039756	-14.7714292000568	-12.0613293440388	-11.2593320504966	-11.6382467144399	-12.7340972392733	-12.9571195157298	-11.8622707384266	-11.2581471373343	-15.8051833437803	-9.95113088075248	NaN	-8.69208177350559	-8.46732121322649	-7.04717322898918	-6.50182443669528	-9.29847929837506	-8.61371267838676	-3.25601314890096	-9.46998576492589	-9.09426073099265	-8.4504893807835	-6.38622801429543	-3.75279833789439	-6.48080699280982	-7.28588172267809	-9.98164934144896	-6.19068590683159	-5.91101421413233	-2.84065028752894	-5.74251413854056	-3.27102048391111	-2.26623628568729	-7.99679253210006	NaN	-28.315629435057	-14.7554796138029	-26.5968066146951	-28.5895599063989
-13.3316079197758	-10.4277228487388	-10.5673498162712	-12.5691696403285	-11.9383023282759	-10.6606598180749	-10.8996542072041	-14.3963546387562	-13.3481584658531	-10.7405873784763	-12.886346275222	-10.3520410565341	-14.6918531073128	-12.1658076049083	-11.347543196102	-11.6496479529858	-12.8349416011315	-12.9165521398433	-12.0124888938017	-11.3297340442686	-15.6978832041805	-10.0599275512502	NaN	-8.62750689406144	-8.35262702066339	-6.9990633325622	-6.35974674174115	-9.13748159450696	-8.47415942455371	-3.074910236822	-9.45233070970074	-9.15952691128265	-8.39938228438229	-6.19348956251431	-3.621685046552	-6.49251896302967	-7.24352786227759	-9.90796448020063	-6.18941530717672	-5.76447166296037	-2.93904830569575	-5.65209429121231	-3.16708095582406	-2.17447125688421	-7.8599260839023	NaN	-28.2598789413301	-14.7171967693256	-26.7057693036875	-28.4855456042663
-13.5434816417098	-10.5502664399093	-10.7269061236718	-12.7220665286751	-12.0110329068994	-10.862483997155	-10.8835331264903	-14.3272442708632	-13.369955082745	-10.774548678475	-12.8265894758686	-10.3309100438218	-14.6266744101063	-12.2688667330913	-11.295012466681	-11.5111093706042	-12.8556581854012	-12.9412048638299	-11.9744965633737	-11.3812912807968	-15.7699929319712	-10.1280004581675	NaN	-8.68697450715529	-8.25865825129262	-6.9085859057294	-6.34785253372539	-9.27013115093753	-8.61421628494414	-3.20567756014477	-9.47680286191005	-9.19040877398341	-8.40479060487535	-6.11398071575187	-3.49006653894883	-6.60477020752392	-7.1823482749937	-9.87761916415053	-6.00021350803601	-5.78074135297287	-2.82473839883715	-5.65567053384079	-3.13467877217251	-2.0819836037733	-7.9987230433948	NaN	-28.1998968312454	-14.4540150632856	-26.394327370077	-28.4934066508206
-13.5634075583661	-10.5412734651657	-10.8495515960932	-12.8950207173363	-12.0605553895004	-11.0388789937956	-11.0126647597492	-14.383141625327	-13.2704240727495	-10.8026150442136	-12.8330883819099	-10.4601173238157	-14.8463196168649	-12.4423272094089	-11.1996470154353	-11.6206629164784	-12.9535533834224	-13.0108342493563	-12.0508764686203	-11.4459407765366	-15.7408484551458	-10.1086146746064	NaN	-8.7051754685975	-8.20614738587135	-6.82322803844455	-6.24943173564633	-9.25526300383167	-8.44666808508533	-3.31551392569005	-9.39673820377786	-9.22968121101107	-8.21766118994274	-6.22376508839119	-3.65523948872263	-6.56178220629875	-7.06505119707162	-9.9433563817691	-5.95223774383232	-5.81716006827818	-2.88684830569575	-5.81776426639842	-3.23009098764805	-2.19496502905887	-7.78650950128003	NaN	-28.0918682853043	-14.2974419034049	-26.3225616292285	-28.3709207948151
-13.6007527412432	-10.4518541218404	-10.9965382109329	-12.8698709390298	-11.8647634912661	-10.9633701052632	-11.0315453817403	-14.428505428364	-13.3894360321006	-10.7764461029423	-12.8896347839756	-10.3248580676809	-14.7273193495915	-12.1608914630456	-11.2465677634955	-11.6157773461709	-12.973915493934	-12.9527586838106	-12.0384193870753	-11.2984951681562	-15.7600505902212	-10.0090424844786	NaN	-8.80209245388007	-8.17191471672554	-6.75225579624694	-6.25986275150312	-9.22220080847094	-8.23399850117157	-3.35500775344059	-9.20878611015029	-9.15209654199465	-8.21296950796951	-6.15172432883319	-3.63745104037581	-6.42922162695615	-6.89184984239182	-9.97021526846161	-5.95847045015712	-5.87930989756117	-2.92037048142796	-5.80227255946359	-3.20665697110723	-2.26049993609788	-7.72282923587388	NaN	-27.9038331854481	-14.24135223998	-26.4278516420197	-28.2406490605142
-13.5535756083009	-10.5050352356511	-11.0592823983809	-12.825670166829	-11.886010738766	-10.9923100855587	-11.267141761749	-14.3147413331429	-13.2788661992706	-10.6464977558348	-13.0328318555802	-10.393580491448	-14.4945375803953	-12.1091637417293	-11.2450702129275	-11.687599050831	-12.7418192048757	-12.5790609916389	-11.9274357507116	-11.2611984922294	-15.8426510613234	-10.0246286613967	NaN	-8.70173094874119	-8.10462142218865	-6.66095628228446	-5.98759933076308	-9.17664572345792	-8.31689665253862	-3.31200662739322	-9.12311614493849	-9.20191836734694	-8.34215952241143	-6.23158723824481	-3.66669475511888	-6.20454536202195	-6.81488432515044	-9.90099397401947	-5.91066248762785	-5.70225109951768	-3.10052296007363	-5.70690336042472	-3.3009604781541	-2.15010011989582	-7.36140816990964	NaN	-28.0843078106964	-14.3933129405141	-26.4759509613223	-28.5321166905666
-13.5141678749291	-10.4474493498799	-11.0324541262393	-12.6777801159456	-11.7952374967619	-10.9638981431479	-11.1945956001474	-14.2416376157071	-13.3757386883428	-10.8196521006141	-13.0719667693102	-10.4551230446394	-14.5283912274541	-12.1073123952	-11.4960081516547	-11.8439341859661	-12.7035922677982	-12.6081860315646	-11.906406112739	-11.2848636986184	-15.8377366947367	-10.0414783259934	NaN	-10.9166738321738	-8.02404783212176	-6.62883399166922	-5.77272558465446	-9.03050852562393	-8.21580433069686	-3.32241579388354	-9.15264033807552	-9.01105813468461	-8.4919391025641	-6.16222727466289	-3.75149143165269	-6.09149387885171	-6.79071191135734	-9.72518390552388	-5.83199021872028	-5.69724847340196	-2.98852824626038	-5.48020742085724	-3.28948089913621	-2.07554172501783	-7.45930267998543	NaN	-28.2557086956522	-14.2764754885854	-26.5872388303894	-28.5712952336963
-13.5282319143379	-10.5173115892883	-11.1633191501554	-12.7729798125352	-11.7671080037495	-10.9246469833119	-11.2127670631828	-14.3208966350531	-13.3988839937973	-10.8661265437136	-13.1623833107247	-10.6311391979077	-14.7401481184494	-12.1131481972428	-11.3937369777757	-11.9268721170006	-12.8074068944341	-12.7957077608546	-11.8805006850516	-11.4106740967165	-15.8610279674973	-10.022030705629	NaN	NaN	-7.91197003312194	-6.60564900683191	-5.90788927175092	-8.82887824412784	-8.34311410131166	-3.40705999224656	-8.95555814281176	-9.00555365371955	-8.26431522029883	-6.05834703032074	-3.7461919137504	-6.09356752496059	-6.94160818601037	-9.6909696133402	-5.78419635916172	-5.64751424176427	-2.85103008246112	-5.46070608482411	-3.31191623036649	-2.04335482844514	-7.40669783841025	NaN	-28.2185313670054	-14.3689100872076	-26.4855732670371	-28.6703708150323
-13.7328837449194	-10.6532550610606	-11.3104009111617	-12.9143063902641	-11.9626665596489	-10.9983448163398	-11.3359341562549	-14.4061092986781	-13.4925492144763	-11.0616586298885	-13.3008874573215	-10.6940761338843	-14.7139015328728	-12.1277775297204	-11.5357036685502	-12.1126285255888	-12.985115935704	-12.7264258035945	-12.0132905210959	-11.6660469770779	-15.8252957384705	-10.1865168028535	NaN	-8.77727354423462	-7.7573949918905	-6.4783082523483	-6.03161455648314	-8.62318506673422	-8.33051716786455	-3.38782666719783	-9.01855430106681	-8.92028954081633	-8.18943076923077	-5.9270544945234	-3.7694255764497	-6.23020262108058	-7.04325345863527	-9.67998945308705	-5.66188697742377	-5.58847998805563	-2.76689752964253	-5.35048803091577	-3.19611169557368	-1.917266192267	-7.5153466716862	NaN	-28.1978066737482	-14.5763117811122	-26.6454377548809	-28.7192538551501
-13.8997204677719	-10.7274932485557	-11.2410506876148	-12.8886677197139	-11.9836717908253	-11.0898524309184	-11.1771960393401	-14.4368646403825	-13.5587114560547	-10.9396522732886	-13.1285794985443	-10.6300230446394	-14.6952575281936	-12.11247759867	-11.3989932448335	-11.9603324392412	-12.866935441942	-12.7452730147838	-11.9743461565217	-11.52183910162	-15.7471534228178	-10.2232558204835	NaN	-10.9328704434594	-7.69831279477324	-6.64153302475501	-6.09511341396801	-8.6466504229068	-8.30964826280234	-3.31259722321877	-8.93030544524558	-8.84775785132706	-8.11554693518213	-5.93897341025155	-3.66497716757796	-6.05658631060299	-6.99956096796111	-9.46824711277828	-5.59040420191356	-5.50966356478168	-2.69277437344243	-5.4131343528456	-3.04016736501097	-1.87642988897783	-7.36945974573019	NaN	-28.211963797693	-14.4299992585165	-26.9269932863484	-28.7253657059117
-13.8607887842197	-10.8097321527219	-11.2563453941596	-12.920998978266	-11.9808275871628	-11.1019518231315	-11.1272269717308	-14.3099333672823	-13.5955506570259	-10.9532921532978	-13.1732454506701	-10.7301249632887	-14.7917403338371	-12.2107324944518	-11.4837392528297	-11.9154792840053	-12.9478242558401	-12.9134053201398	-12.0280001324169	-11.5332712280694	-15.8010388545004	-10.3720705218618	NaN	NaN	-7.68737146247874	-6.51576075490192	-6.15577480434234	-8.63950804797341	-7.9560426931143	-3.10073606625932	-8.93405664550163	-8.81860165351966	-8.05235737516396	-5.91790310017136	-3.41592446169561	-6.2368712682761	-6.9332079325775	-9.54692618729	-5.60725440658721	-5.69356393020788	-2.66661587326331	-5.2897471903386	-2.82471749219615	-1.8069225588781	-7.44896482541372	NaN	-28.1561425302386	-14.6358568548387	-26.9455808831834	-28.5946471856118
-13.7667229299242	-10.6581586420976	-11.3214386599606	-12.875010251819	-12.1891168170033	-11.0901164415463	-11.3383367303025	-14.2903343113785	-13.6474547072441	-11.0196472336416	-13.1663292798216	-10.8213645412381	-14.673923838352	-12.3139656596196	-11.5509222888745	-11.8503465455167	-12.9650464125515	-12.8186497805814	-11.9154085103449	-11.4659866452529	-15.74450505292	-10.4986881689206	NaN	-8.60682213323802	-7.74533762336005	-6.4546999223523	-6.08414062905839	-8.54167056258705	-7.92540308892123	-3.04726055194805	-8.92578865362598	-8.91653319205786	-8.03428861449469	-5.70087534848492	-3.28502405589851	-6.16639052670112	-6.77338392810542	-9.64546013152179	-5.4277017814162	-5.54061164767575	-2.38189939955601	-5.14465758235155	-2.78618895763922	-1.75948542283708	-7.53984738465673	NaN	-28.1028038176034	-14.7980990758688	-26.7622718117357	-28.5800794542777
-13.7717264045593	-10.7290775510204	-11.3754294825903	-12.9766639419453	-12.3696088764166	-11.2128054080155	-11.5383077241805	-14.3388736897986	-13.6054188908792	-11.0805602558348	-13.2100758520407	-11.0370765158359	-14.6399081548546	-12.4968660780544	-11.4746891558881	-11.8587997597366	-13.0081201589547	-12.8468905127734	-11.9723556648905	-11.4658804266092	-15.6840670232146	-10.703223869594	NaN	-8.52765914063372	-7.75355860463187	-6.39626767489999	-5.95414975144348	-8.4149081632653	-7.82187583776617	-2.97306507322465	-8.78617002909222	-8.66278227337447	-7.79771709282836	-5.83488479413651	-3.21057609805924	-5.98711188914214	-6.74427871297677	-9.49300568821961	-5.25648256998451	-5.49768683750895	-2.57586481269648	-5.05038543045282	-2.72470092654053	-1.81737925864305	-7.44298668226871	NaN	-28.2728214616096	-14.92700784758	-26.9643438071353	-28.6289373033303
-13.5815444021238	-10.7226319003593	-11.3749524431952	-12.9619353253477	-12.3639599204871	-11.1811820142161	-11.5043147352918	-14.3439320124508	-13.5168068956907	-10.9479627919478	-13.2731967440947	-10.9907717326861	-14.5877905080075	-12.3991541638612	-11.2865031488622	-11.9496541038306	-12.7586802131374	-12.7700844781517	-11.9095996234509	-11.5064059163842	-15.6013650878808	-10.6931474449387	NaN	-8.59202678194525	-7.62701401135759	-6.38863182707865	-5.96050865872325	-8.30256321805133	-7.91701839267248	-2.92023683371843	-8.72123312221976	-8.575431711146	-7.76107323035315	-5.73184917495164	-3.12733226609658	-5.90246447277811	-6.84026363549527	-9.55458851258704	-5.27736988866055	-5.36010100564346	-2.59844648624158	-4.95323602349578	-2.67062754676372	-1.7590264647328	-7.4634119612566	NaN	-28.1495491818215	-14.9559696125707	-26.7776966448818	-28.5554140865554
-13.4184782197567	-10.6929454334925	-11.4402232530191	-12.9535910787711	-12.1162775437773	-11.0619234375637	-11.4449486615675	-14.1041441532065	-13.702017154449	-10.9427477558348	-13.0661370866202	-10.898622304447	-14.552893174577	-12.3399724400732	-11.5019822563772	-12.0168950736222	-12.832111867226	-12.7482928022816	-11.8356641113775	-11.6224367206676	-15.7014823513021	-10.4873928477771	NaN	-10.7459261785347	-7.58264141478398	-6.40225225989784	-5.87682164303624	-8.39046412791921	-7.71299613555128	-3.03779572836802	-8.77011647533698	-8.52769544740973	-7.77026348906717	-5.59714187568157	-3.05394061703541	-5.95565895953757	-6.65640900679303	-9.50795565466942	-5.20374944414958	-5.29946243847436	-2.48397412171949	-4.89030039808254	-2.59088174760787	-1.67905180923703	-7.56078166229792	NaN	-28.230487483531	-15.0440263548387	-26.7322734941843	-28.4923582342531
-13.5749051582211	-10.6839939096789	-11.585822176303	-13.0164423676012	-12.0524002874596	-11.2302779238642	-11.4114879348613	-14.300625946396	-13.5888968065403	-10.9018720219796	-12.9396888802996	-10.910676479754	-14.5588564902797	-12.5803099058973	-11.2235931889059	-12.1071552385977	-12.8819125170194	-12.7784882256842	-11.8922639248904	-11.6694349848009	-15.6722197990925	-10.4152825995038	NaN	-10.6856092403162	-7.51746494857242	-6.40614984189647	-5.86375799761965	-8.16742501203484	-7.78653419682494	-2.8891880866101	-8.72606163150536	-8.33460059989414	-7.82606276208153	-5.45784435707115	-3.09698933345246	-5.85520180670937	-6.65077562326869	-9.46159886764649	-5.22694820191356	-5.17154178090518	-2.44613691329068	-4.94265320359902	-2.43114931307326	-1.49026255055931	-7.47177240081704	-4.8906471360699	-28.2920481757496	-15.085035397184	-26.6791545379401	-28.5321640416371
-13.5774882083478	-10.6292546082545	-11.49844335148	-12.7560358414286	-11.950097167103	-11.1553304773562	-11.1850579099499	-14.2879335114964	-13.5505361429956	-10.8577939299773	-12.8609186342505	-10.6162546235868	-14.5487445131684	-12.4977518557794	-11.1723424852226	-11.9200642490355	-12.8419256011315	-12.6707767874104	-11.7599568202304	-11.5252205847865	-15.4340046375555	-10.4386655631841	NaN	NaN	-7.59350849466041	-6.53823812247817	-5.89892528408	-8.20040210571861	-7.85317385485735	-2.78938847747996	-8.80371782234216	-8.28310925062166	-7.93919550188151	-5.59240648022346	-3.05936000267921	-6.01891856006409	-6.68962158877669	-9.41551626288315	-5.22034027239814	-5.27168468716727	-2.2312390451567	-4.97331130000997	-2.36284273370725	-1.48382053142176	-7.41806888769996	-4.97162146209596	-28.3000561664693	-15.2714272662311	-26.6874356152153	-28.4500034141693
-13.652149619351	-10.7178795031922	-11.4760804839254	-12.6712818737741	-11.9247498576601	-11.3099308800247	-11.0981759745416	-14.3220955294445	-13.3632736491807	-10.9564259736566	-12.7721274513439	-10.6166287264576	-14.6499303433737	-12.4391379314109	-11.057883901915	-11.9589748385834	-12.8928745373018	-12.7174704621391	-11.8228574226719	-11.5756946916821	-15.4967070599364	-10.5432030519823	NaN	-8.59947216145649	-7.38823420757678	-6.30998272001261	-6.00683906819817	-8.01870121400914	-7.81476326160155	-2.69845795293815	-8.755072648522	-8.20763717211512	-7.78830380947269	-5.45358273677012	-5.75608798993226	-6.0941425762749	-6.55929330670618	-9.39947472445776	-5.16776638373174	-5.07495045595092	-2.14956112620857	-4.9896749363736	-2.35047998875576	-1.55541792487015	-7.44087468315009	-4.99224798911633	-28.2914308665529	-15.2966014287937	-26.7124085793758	-28.6371251302024
-13.8815099066159	-10.7539849204689	-11.5373872125316	-12.726278294051	-12.2119077821063	-11.3370251716247	-11.3164894175322	-14.2853385171533	-13.45828684067	-11.0135204831076	-12.9387038705071	-10.7589675824546	-14.6562770371989	-12.5372445517057	-11.1941695681015	-11.9930114136889	-12.9827214517539	-12.7517265715336	-11.8087954361392	-11.9943260777719	-15.5427337113376	-10.7233992319866	NaN	-8.50936984343782	-7.40663517027232	-6.31077256489526	-5.89955335105514	-8.0708381694141	-7.71003730935637	-2.67840067040192	-8.63608263849213	-8.15568268597762	-7.72320289855072	-5.34497793010334	NaN	-5.94575117352679	-6.62663325967195	-9.46142089121414	-5.00575286663659	-5.09565399540369	-2.1095574706652	-4.93305554307521	-2.14290392044615	-1.62712556314935	-7.34954332220335	-5.08516184093216	-28.0582818474031	-15.2918444704902	-26.6414969054425	-28.493004269023
-13.8326834786048	-10.5999271068876	-11.4447645475254	-12.6645876189979	-12.198690725993	-11.3168421052632	-11.2087153936288	-14.0720889913601	-13.2560749322731	-11.002167079192	-12.9276785115975	-10.7524844518889	-14.5263297314953	-12.6189713679745	-11.173280976092	-12.0235074493999	-12.8371686391062	-12.7487721264295	-11.9320176529712	-11.6356516561734	-15.4242280054766	-10.6609120365883	NaN	-8.44706989047654	-7.4556903938941	-6.29408097962102	-5.94443130397923	-8.00045684642572	-7.57923554782722	-2.43263988868275	-8.67693926943665	-8.17462746454514	-7.61189985933872	-5.13876284832594	-8.43464417975728	-6.12844972726533	-6.42199582302926	-9.45774031316506	-5.11367560205371	-5.03185972976995	-2.16006802017569	-4.85082500649983	-2.10789532444314	-1.46606429969916	-7.24783242889469	-4.96967730480794	-27.9614270763961	-15.4159803085498	-26.6625325430552	-28.4463080112726
-13.8302622312879	-10.6137288866766	-11.7174242845035	-12.7652768046873	-12.3398932452061	-11.4868492840141	-11.328174999201	-14.0161586444039	-13.4753886963401	-11.0636518782583	-13.0642610230921	-10.7127788520049	-14.6079503333708	-12.7024975745132	-11.3495619532678	-12.1419463071782	-12.7736752866661	-12.6416614294608	-11.7754113998548	-11.684531323401	-15.5595195502787	-10.8973049907997	NaN	-8.23078358651792	-7.2449548380821	-6.0586228605909	-5.72119941509887	-7.86542686492006	-7.42889866616681	-2.41652834391886	-8.58575259351715	-8.07298991748066	-7.5021734775641	-5.03946193647184	-8.27232126627685	-5.82661263774254	-6.54842683768662	-9.21170638563507	-5.03832775873986	-5.15644322579863	-2.14690401711859	-4.74582958532996	-2.07890324335351	-1.29348098030816	-7.31589070426231	-2.92702481847334	-27.9539749747219	-15.4067791803319	-26.794276156111	-28.5446711220714
-13.655936268807	-10.6456488201975	-11.6259234575808	-12.6644832991468	-12.3974425409807	-11.5108837420184	-11.4565701820327	-14.062590402992	-13.4992586157806	-11.0496299952171	-13.1567797427445	-10.7929108911213	-14.4944643877595	-12.7368586823226	-11.3205146588293	-12.1679257315408	-12.6446704720318	-12.4901162765499	-11.7236078292863	-11.6053494180214	-15.5774110057203	-10.9833122801035	NaN	-8.47118361279223	-7.28289057381425	-6.0786371593963	-5.75877336962211	-7.73830313785593	-7.31679005543594	-2.43129271214222	-8.55173401667415	-8.09329534936651	-7.42007545882627	-5.10442229526199	-8.38101129551485	-5.74745899688032	-6.38353044667814	-9.17512489351762	-5.12931293137248	-5.15865729761739	-2.16772447677518	-4.67879883666686	-2.18030792176115	-1.28499217415029	-7.2463091272485	-2.8598796314715	-28.1201417352997	-15.3297943548387	-26.8363532063554	-28.5517220238171
-13.5806784152055	-10.6988870748299	-11.5836102134873	-12.747446351665	-12.2718029578742	-11.5400674255344	-11.6133333814501	-13.9745914176024	-13.5699343232319	-10.9609906129777	-13.2593602113326	-10.8030660826141	-14.4059318845146	-12.8015933191941	-11.2520827648039	-11.9320156230919	-12.5219421099272	-12.4873567375444	-11.9840179786246	-11.6794990542267	-15.6511834608101	-11.0225243477193	NaN	-8.39099055870385	-7.56381403730828	-6.09835570489575	-5.68317553477983	-7.88445088689681	-7.31379844177077	-2.49606368450244	-8.5457779727181	-7.94312989596953	-7.53863068304245	-5.08765318202229	-8.42517537282227	-5.82235176405711	-6.38572336902761	-9.18126106477057	-5.34771253312375	-5.26129578047473	-2.15574629227293	-4.75720328303793	-2.28316623036649	-1.62418925875582	-7.36856426322972	-2.87405578768938	-28.1142225497421	-15.3189139611975	-26.8857797479108	-28.4963155172801
-13.659220925327	-10.7841576630652	-11.5849776209584	-12.7985621280803	-12.266030180698	-11.4797981254506	-11.5094116665703	-13.9589614483401	-13.5789756956319	-10.9153258808348	-12.9612134854724	-10.7540444493217	-14.4769835520221	-12.8181048355088	-11.3570432015733	-11.9222585994094	-12.5793096780018	-12.4837614934722	-11.9132000888297	-11.6505226564373	-15.7768228212645	-10.922515704586	NaN	-8.3953668658544	-7.39400619968723	-5.98217172695198	-5.7435596340637	-7.73905322953924	-7.20873535218355	-2.50485432708884	-8.41994109679126	-8.03245030965543	-7.49448371671201	-5.09634293276402	-8.53876191224506	-5.82897002322568	-6.37572202513736	-8.9368542148208	-5.17527356076523	-5.15717278089074	-2.29620905726151	-4.58717750896543	-2.2978754437678	-1.60050082208598	-7.28318632023096	-3.01537901405613	-27.7998228328663	-15.3287688771317	-26.9531597069515	-28.4941928976318
-13.4952262885886	-10.7601198145041	-11.4617777955838	-12.7695149858557	-12.3001322462225	-11.3461384805297	-11.5599842182596	-13.7885394507493	-13.6244457217889	-10.980360963382	-13.0695429795078	-10.6958614907212	-14.323158514525	-12.5468492754078	-11.2342874291369	-11.9903975523028	-12.608785212652	-12.3220824428736	-11.7737044338043	-11.6631378244204	-15.5820305789421	-10.8372890649081	NaN	-8.28551103012694	-7.28978979193625	-6.02427663179494	-5.52965715728352	-7.65871478347436	-7.20527291983546	-2.40702985561924	-8.35695020235762	-8.10335204081633	-7.26624673729464	-4.94622533432819	-8.39242757797467	-5.7108494535583	-6.38206705154426	-8.73601626288315	-5.00135155152975	-5.17082384280796	-2.12826986258198	-4.46735764161465	-2.2041140325643	-1.54491544742129	-7.27770027030438	-3.04763529649613	-27.7553018062993	-15.3206348275123	-27.0809172480744	-28.4624243078185
-13.5359436716072	-10.7810890681854	-11.4962479474906	-12.7621996303514	-12.302728156312	-11.3970526315789	-11.6274426146826	-13.6745157532323	-13.3221326231968	-10.8042614459406	-13.0994440565329	-10.8540506308463	-14.1845878699412	-12.4445359751297	-11.0519590719001	-11.9884417011997	-12.6036725037864	-12.2478284719375	-11.7832280140498	-11.7434549024858	-15.5668283973521	-10.9666760264489	NaN	-8.18658503021985	-7.18968946083933	-5.83760735019701	-5.52159481713006	-7.57689956191901	-7.03909326819909	-2.15904579933341	-8.2567898157973	-7.98867923135875	-7.1808171146123	-4.777788304253	-8.27099150497579	-5.72993677299651	-6.15070030475991	-8.56898610860545	-4.93030015722082	-4.99085408917933	-2.0298050624525	-4.45878659890462	-2.10385171423746	-1.38858577799867	-7.25166794253768	-2.83968368991306	-27.3811197908562	-15.3544137523406	-26.6954561602633	-28.3635968029968
-13.6368033429094	-10.8313592241554	-11.5912034589324	-12.9395549503827	-12.4907672089328	-11.5422294046351	-11.6396173548493	-13.6251282373973	-13.4203993958751	-10.8238428478594	-13.3634302921951	-10.9800260398743	-14.2670180593125	-12.5521544727729	-11.1334158111945	-11.9198995402968	-12.4822398095213	-12.1806771655476	-11.7547533791701	-11.7857940039563	-15.5894093269128	-11.2358545835584	NaN	-8.18795154433013	-7.09432398181316	-5.78165692898811	-5.48083466899617	-7.45733071059749	-7.11788573961125	-2.09976907923537	-8.27324504197645	-7.96674690062941	-7.25765176271245	-4.74632502174898	-8.04838315870841	-5.55776937395905	-5.98927233715571	-8.57480158252729	-5.02867606368462	-4.97589191586984	-1.96649667345058	-4.49923269951681	-1.85800318688823	-1.09076076139127	-7.21057370761834	-2.71417652588144	-27.4349968580747	-15.1624580716529	-26.6488094949656	-28.2977416877738
-13.6963384761116	-11.0444373474581	-11.6467919726142	-13.0400710320964	-12.4420706171299	-11.5554155318366	-11.7193160654328	-13.6407124205094	-13.4023646854423	-10.8629148312487	-13.4292964942857	-10.9820162957751	-14.455730155408	-12.6481041227052	-11.0047828917649	-12.0853969078596	-12.5427593983482	-12.1988120268489	-11.7801193870753	-11.9925341565651	-15.6945924456386	-11.131134351649	NaN	-8.11530749201215	-7.20227308559374	-5.81647650200908	-5.46810601651058	-7.39181024462765	-6.89229839081357	-2.16311394521951	-8.32936161295845	-7.69836519871106	-7.06649901380671	-4.55482683808759	-8.11250694022321	-5.65377988715108	-5.8689641909926	-8.55718677750177	-4.86395651216287	-4.74086217508857	-1.96376220215351	-4.48522195078678	-1.90073778390043	-1.07653352999071	-7.2544825018615	-2.66820504456499	-27.3956472120573	-15.1901426694455	-26.6297872163531	-28.1510510811175
-13.5674048466688	-10.9874731516972	-11.6722864210007	-13.0460759553875	-12.5529179986312	-11.6327777189452	-11.8699524318857	-13.7076707029737	-13.4982088282477	-10.768674722127	-13.410186115899	-11.1449319930392	-14.325859248303	-12.8311521427235	-11.1788590502088	-12.1178581529083	-12.5852845953288	-12.1871572680484	-11.7365892435346	-11.99635689904	-15.7919306304385	-11.2432297907913	NaN	-8.06682666657219	-7.14565347078139	-5.92344801563211	-5.29524291040593	-7.69695673469388	-6.92829430860545	-2.24287706668816	-8.29853647144084	-7.73986674669868	-7.07136638393292	-4.66372258260351	-5.33806447015226	-5.54202452741759	-5.6333296672143	-8.6337678631113	-4.86595028091564	-4.70396978487737	-1.95157842617768	-4.56561280973083	-2.01846853162172	-1.092734555226	-7.14797364129435	-2.53758972138159	-27.5076086956522	-15.0995758117924	-26.5420756446595	-28.1990151529738
-13.6674017118272	-11.0457922594625	-11.7578063165671	-13.1223323479549	-12.4907313219423	-11.6168421052632	-11.6569901639739	-13.7998602036139	-13.6761685444208	-10.7450018541955	-13.350129451859	-11.0596230446395	-14.3292318697899	-13.0018178700923	-11.1302538058798	-12.0092927894574	-12.7356912281207	-12.2529556486152	-11.7622253121055	-12.0040199227674	-15.7961383403487	-11.2971982518419	NaN	-8.20284393940411	-7.17492015135187	-5.91774965431982	-5.36363576690918	-7.70534902202847	-7.02262012290166	-2.28247076142338	-8.29097626696117	-7.71995028984356	-6.98300889751679	-4.67273812928388	NaN	-5.68268208092486	-5.64860355222421	-8.66485045643153	-4.81799374392767	-4.64506599674462	-1.83343204140096	-4.49439286941137	-1.96734480179506	-1.18211727127539	-7.16246779652155	-2.65677371803927	-27.419703517441	-15.0300759356432	-26.5554283719322	-28.018977858741
-13.7964548223067	-10.8703858896313	-11.8400206552202	-13.0010204926012	-12.5424275725892	-11.8405983065388	-11.6500997174763	-13.9195109662997	-14.0042313632831	-10.848086561805	-13.3783017207665	-11.0435622711588	-14.3176421555587	-13.0295183191941	-11.4788108032791	-12.1061185071898	-12.6308290494074	-12.2264995636077	-11.8401506332005	-11.9280680932167	-15.8675089587077	-11.3557440969913	NaN	-8.30319159517593	-7.07137971405887	-5.82563459892397	-5.39202354383814	-7.62373430191539	-7.09529232053388	-2.31512112887113	-8.32936098430111	-7.77093336611753	-6.95720604629812	-4.58902098015918	-8.12865752428253	-5.70313387814763	-5.74549962085455	-8.5406113120465	-4.85322458040233	-4.8516441522333	-1.9350138000554	-4.54069213922845	-2.12451681345687	-1.14984913537089	-7.11664530801455	-2.67547795079923	-27.4304193465397	-15.130426771626	-26.8022124218737	-27.8899942975163
-13.9588116646847	-11.0121643294189	-11.9857391464558	-13.0451345282131	-12.6436082490244	-11.8634337664147	-11.7246340299756	-13.9139672339054	-13.8466329374645	-10.9909175017933	-13.422740139241	-11.0414833128116	-14.4329751988213	-12.9865499280058	-11.5063776746578	-12.1709023164555	-12.7952117778005	-12.2894113264364	-11.8036830234389	-12.0395543626269	-15.7514271494014	-11.4543882542283	NaN	-8.24603108967658	-7.00901770209644	-5.93878151979658	-5.3301521064101	-7.7015904559388	-7.17973467041864	-2.22157248290405	-8.44358725295193	-7.804121908366	-6.9563427285183	-4.4889595227404	-8.14730458452605	-5.72106622625929	-5.75237170517177	-8.6406272439963	-4.87238484012761	-4.81476254347289	-1.99774255262529	-4.63691024213256	-1.9391083014533	-1.09726108789095	-7.11994822499286	-2.65595102024985	-27.3311156631372	-15.3577881436586	-26.7642136203054	-27.8730685439891
-13.8325931908959	-10.9089313144613	-12.0364736384345	-13.0128010146976	-12.4431379923776	-11.6850727215653	-11.8579325515606	-13.9519867704622	-13.6486778843133	-10.9964494849415	-13.3749218924403	-11.0411528503997	-14.2834098286811	-12.9014449744096	-11.4882413511413	-11.9092548367796	-12.6409256011315	-11.9899020363236	-11.7554425000068	-11.9627558463507	-15.5843028470377	-11.337817000735	NaN	-8.39373567938908	-6.90771625885883	-6.02411413434306	-5.31510755236692	-7.68328305474789	-6.98585524648015	-2.21598859248859	-8.53338497441206	-7.90923586981261	-6.97160400281348	-4.49418767007409	-7.99004297017018	-5.70027117564061	-5.81030650595193	-8.5993632188269	-4.93771743268279	-4.85179761716996	-1.99843923173676	-4.72785607300702	-1.86864914962115	-1.19329623650015	-6.97170263228769	-2.64904560257904	-27.4161579720133	-15.4330543986663	-26.8527652980277	-27.9999770917572
-13.7949922578196	-10.9330521140863	-11.9215851709993	-12.9800704201999	-12.4089433338172	-11.6009305030532	-11.803385329502	-13.9037918706693	-13.7378240646059	-10.8839470398444	-13.2782422802071	-10.986432568449	-14.198186136545	-12.7895571057252	-11.4624837282642	-12.0376960180272	-12.5101248234258	-11.8996399872768	-11.6979792781824	-11.890466193423	-15.6893337536311	-11.3121209950479	NaN	-8.38480242033536	-6.78496314202051	-5.91856605424789	-5.37444777993111	-7.67455916815395	-6.99766440790562	-2.28126623376623	-8.52681182903519	-7.78874560517276	-6.97448302148302	-4.67592181958059	-8.05548518896834	-5.65960031758517	-5.72702509152662	-8.50471094160674	-4.9884541464314	-4.93198340362761	-1.98796396834635	-4.75214386160227	-1.98563979636511	-1.24377240262911	-7.02456110434149	-2.58190455548366	-27.2886956521739	-15.6725650175342	-26.6502044423135	-27.8538231300175
-13.7030918930689	-10.9533751233236	-11.8922554566163	-12.9717119660716	-12.3849366150686	-11.6832663476874	-11.8293862536097	-13.9630606056865	-13.6269005483918	-11.0287932103803	-13.3613362709621	-11.0556392389714	-14.21195867573	-12.8122396606575	-11.4320003796737	-12.1290407641194	-12.5886878777695	-11.9754272432345	-11.7974654780905	-12.0923815450454	-15.5697220113536	-11.3200705218618	NaN	-8.36399945139234	-6.80629016440534	-5.84506849604678	-5.34213482203363	-7.54952933431437	-7.14312741522887	-2.4444250104734	-8.46721564332775	-7.65949731330484	-7.05319186281647	-4.58583539619993	-8.06739343923854	-5.70194738885868	-5.55592889248941	-8.54579398433403	-4.93373767559777	-4.76018819433714	-1.98818893069574	-4.68536947225247	-1.96971440836229	-1.07424832160523	-6.96572196570302	-2.52837528364541	-27.347940295132	-15.674022077611	-26.6725938520859	-27.7501041915139
-13.5930561032287	-10.8298197594827	-11.8193211565605	-12.8643998144098	-12.4261329482414	-11.5183764615006	-11.7096873325837	-13.8948637760278	-13.4644704238975	-10.9583833490552	-13.345212316793	-10.9421672715132	-14.2429820156729	-12.7620921063378	-11.2848056155189	-12.0481922504823	-12.5707293842337	-12.0092636278304	-11.7429819594971	-11.625488380866	-15.469547986874	-11.2167266732813	NaN	-8.17301554112539	-6.74628269242526	-5.89224093937957	-5.33242742100092	-7.66109561794261	-7.10528392758599	-2.49573123778876	-8.42974861077569	-7.72039541621065	-6.95630002246398	-4.63714524646808	-8.0731043535875	-5.68899008496998	-5.60635296777991	-8.48858281523552	-5.06684038520197	-4.7427298205598	-2.05639912536788	-4.71852661709931	-2.14050627942045	-1.24106006852007	-7.06024460444838	-2.34340734000458	-27.3359726300784	-15.6105354643693	-26.5120293109932	-27.7030085134032
-13.5781065698629	-10.8442079567084	-11.9078926238689	-13.0886581949394	-12.6814754319682	-11.6421907850194	-11.8162046978279	-13.8596620472149	-13.4096319254158	-10.9324302245289	-13.4091779583903	-10.9859306336253	-14.2317313373907	-12.8409480610908	-11.1892981296701	-11.8876792409112	-12.5542111502645	-12.0191376609252	-11.7130304339232	-11.7544922618492	-15.4249903470377	-11.3346408830075	NaN	-8.24567983157721	-6.77410087424344	-5.89002995921286	-5.33417593654105	-7.63845211930926	-7.00519409317776	-2.52430647221631	-8.61637349767507	-7.76971392450786	-7.02062380405664	-4.70265630867126	-8.11716587155381	-5.80124223526999	-5.56220653501325	-8.51641862732606	-4.96041433737173	-4.72378422244913	-2.12732416776471	-4.7250583630686	-2.11479906415396	-1.25224072806551	-7.21016024553047	-2.5328922314137	-27.3500376447599	-15.5693121357775	-26.4224493167516	-27.7439678365114
-13.5217180550629	-10.7793237942749	-11.6252050706071	-12.8435852247441	-12.7815105389103	-11.5556445828956	-11.8892097809127	-13.7875341259357	-13.5209724102903	-10.9708663125359	-13.4941011097686	-11.0507306143606	-14.1695985584838	-12.6069229399045	-11.1705754110218	-11.7379024551969	-12.5148458057351	-11.9544016022089	-11.6601533293263	-11.693566545229	-15.4671570698967	-11.3384354662699	NaN	-8.27462648631885	-6.8458744591491	-5.83094683327956	-5.43891948030853	-7.66496881016557	-7.035516232262	-2.58064897573558	-8.69163675761137	-7.79194597145216	-7.03645299145299	-4.78001428947467	-8.3052620878003	-5.88283627384723	-5.55063232658225	-8.37263645905276	-4.96397115273324	-4.7848926347771	-2.22871582487733	-4.68841355242604	-2.23605821819611	-1.38685965918324	-7.2498724719359	-2.62113830875614	-27.1205610459419	-15.5045244161884	-26.468047450388	-27.7308415414623
-13.5812401560962	-10.7433237112016	-11.5726850641672	-12.8184423676012	-12.6736417097927	-11.4897109577222	-11.7125298445614	-13.7371582787392	-13.5871705306124	-11.0258632306297	-13.4212852797607	-11.0588631501803	-14.3541273304584	-12.4805988954022	-11.2325107578635	-11.7775782226634	-12.6404249876346	-12.0983812613836	-11.6197224085744	-11.6675204513243	-15.5299850351802	-11.3127476872161	NaN	-8.2390243052233	-6.81898695019281	-5.85349509005047	-5.41033106076012	-7.63692525928404	-7.05275929078501	-2.54000360750361	-8.65775268826804	-7.74946108000723	-6.85719419660799	-4.67590301412148	-8.27519942120144	-5.77050176093738	-5.3871713708168	-8.53026494622745	-4.94474685963168	-4.77038277840888	-2.24727452677544	-4.71998885131977	-2.28123881101165	-1.4499147549801	-7.20461347019542	-2.66044797123984	-27.1483120692995	-15.4755495415607	-26.4046995728301	-27.6924677236944
-13.9411719614625	-10.9187498251637	-11.8484993871289	-12.9785902419081	-12.8249195676652	-11.81030122476	-11.8516539453083	-14.0825187223621	-13.6553119060092	-11.2376438939273	-13.5676829417353	-11.1490431629826	-14.4653615211604	-12.8922968752946	-11.4177526235898	-11.9675864027149	-12.8330403421674	-12.235975958062	-11.8210255817655	-11.7611906053794	-15.565954632752	-11.5919682854401	NaN	-8.27202309700743	-6.93764901288272	-5.95008917634233	-5.35879393970733	-7.67457603430477	-7.15079224517376	-2.52717602721853	-8.60667238265599	-7.70865486636915	-6.95090368980613	-4.8441875371325	-8.41793578185371	-5.73770817154804	-5.33903780683591	-8.60235942194878	-5.1863588361224	-5.03107390552631	-2.40353966845966	-4.86148775444299	-2.2872263907943	-1.39900081257069	-7.18114661281194	-2.72901322013485	-27.0321419875003	-15.3309088688201	-26.2138136324089	-27.4599219108865
-14.0013364251656	-10.9927617403457	-11.9153922155096	-13.0997780442269	-12.7065521861938	-11.8209781959903	-11.8517895152444	-14.0850029316398	-13.6145928957159	-11.1716973594588	-13.6762231637874	-11.2044490484635	-14.5612435850425	-12.9713158820389	-11.4121696612195	-11.9306737952024	-12.8826215001852	-12.3229713109295	-11.8445126074143	-11.7863277775782	-15.6108427361162	-11.5967140549848	NaN	-8.28441712554104	-6.84352621928735	-6.03895639490342	-5.27993044746083	-7.67550645946452	-7.08103575530984	-2.75483736492515	-8.67256708018309	-7.70843211416596	-6.86896676278176	-4.89997929640038	-8.44664806520201	-5.67057469750001	-5.35753879062841	-8.66134820719141	-5.21081183827719	-5.05154431307674	-2.36927907492651	-4.88921103271327	-2.42127313496956	-1.46497278404104	-7.0764100645232	-2.7892921087464	-26.6827514600908	-15.3384811018267	-26.0856286073803	-27.2932642289458
-13.7889716332792	-11.034760203044	-11.9324009111617	-13.1258556360127	-12.8939513593385	-11.8270042674253	-11.8901045264063	-13.7466757926024	-13.5921341801196	-11.1488336144207	-13.5736663725405	-11.1855177814816	-14.4015244115404	-12.9420432886877	-11.2853951522556	-11.8570892155519	-12.7268367122427	-12.1695497417617	-11.7924477213626	-11.9136089599001	-15.50241863122	-11.6660445478358	NaN	-8.49004259363983	-6.93987865202122	-6.23816414987543	-5.36872296698032	-7.84851057889907	-7.19039901889557	-2.84500603881895	-8.58686553032179	-7.79254472606015	-7.03224495362794	-5.13908577812059	-8.49119202662639	-5.69027941307247	-5.48259573823661	-8.78370748031396	-5.18398337779296	-5.18705341419607	-2.53214842632301	-4.96697733214799	-2.52513321775866	-1.5934736926318	-7.16385652922848	-2.76191565631622	-26.5175065203061	-15.2519972018138	-25.9080953684496	-27.0988606311649
-13.7802610652731	-11.1411091894385	-12.0901662351547	-13.3137887263934	-13.0198138598027	-11.8634397766732	-11.9907059036647	-13.8853038667434	-13.5419033531256	-11.1691817071674	-13.6694666422325	-11.1908600388591	-14.601395644401	-13.1022652975464	-11.3154005190311	-11.9783558075877	-12.8668620775583	-12.2918913728816	-11.8831590017652	-11.9432259879535	-15.6172858015831	-11.8156372724915	NaN	-8.47077291268696	-6.9544508134901	-6.30807321082053	-5.34932684054143	-7.78825197779506	-7.34565688300311	-2.81069525135059	-8.55618723912736	-7.98639301921531	-7.28540566398775	-5.1539114918169	-8.62394190466643	-5.6525655159199	-5.67203137891142	-8.82504425582363	-5.31132320191356	-5.26063596285714	-2.61691812818095	-4.94079109972295	-2.41370066150422	-1.59227098229866	-7.41117933942817	-2.754399765139	-26.5346404626939	-15.0133149027839	-25.685624649839	-27.0140018393089
-14.0662538923599	-11.174648695299	-12.1539067935147	-13.340876102541	-12.8771654721809	-11.8538636598027	-12.0905813471289	-14.1595160548298	-13.5097995679428	-11.1137764847959	-13.6315202836408	-11.2053687851375	-14.7769791112245	-13.0242873761983	-11.43204643265	-12.0729161144076	-12.9763023038687	-12.4905412108815	-11.9055044131925	-12.0834988901451	-15.7018979557333	-11.694359894461	NaN	-8.4885323150621	-7.17330562201792	-6.38789797089033	-5.55370884203509	-7.9631625773905	-7.54886664810368	-2.91228050874745	-8.53689222396746	-8.14420778099759	-7.42378228438228	-5.18990211664542	-8.52869829165512	-5.82801235493977	-5.82860447334081	-8.92954545340307	-5.39239020818315	-5.3454295115421	-2.68973083543902	-5.00625373083873	-2.45870560418053	-1.54513865227784	-7.33290250500996	-2.7291293257461	-26.3943328335832	-14.8347444933429	-25.5823372283948	-26.6743382040068
-14.0567142210221	-11.1035535056128	-12.2119510334111	-13.3694764233288	-12.9577479486479	-11.8602457991946	-12.2497259509059	-14.1490667842641	-13.384074729693	-11.0523038306012	-13.6139231080498	-11.2624159440477	-14.6928798795416	-13.0871786186496	-11.5067883005647	-11.9352372236332	-12.8909583377044	-12.403747907039	-11.9998813247915	-11.9896723712915	-15.6149014472341	-11.7717027920306	NaN	-8.47639108037541	-7.28805541969799	-6.49493325985896	-5.5529312558984	-8.02542064418476	-7.62775195859242	-2.99362987012987	-8.47327340611462	-8.28339615846338	-7.62155355774864	-5.27095824915924	-8.55000193537982	-5.91836857326133	-5.84336944560391	-8.91840435722761	-5.46901305962369	-5.38522024111505	-2.60726575196629	-5.16787554121231	-2.60909990383588	-1.71011933025031	-7.37401432926613	-2.6769754863016	-26.1563199679	-14.7685137496118	-25.5268897665535	-26.3011563075578
-14.0028045383666	-11.169741297979	-12.1656035100985	-13.3528907661778	-12.920424353324	-11.9787418414109	-12.2346573654509	-14.1986507307977	-13.5097297183679	-11.2892682569738	-13.8161605094433	-11.3656907987172	-14.6831270829093	-13.1392243617101	-11.510637946063	-12.0465859038685	-12.9650986418839	-12.3919335039163	-12.0935461151859	-12.1175231801997	-15.7284677389119	-11.6231810777643	NaN	-8.54573403824011	-7.37305541969799	-6.5023082523483	-5.6096893197888	-8.01395526245433	-7.60356390468259	-3.02914591488099	-8.68002549383452	-8.33759893522626	-7.71355455602472	-5.11717064280486	-8.7702933865511	-6.01247786119969	-5.965998259859	-8.79663428209739	-5.45454768843474	-5.45866614115267	-2.77746120092204	-5.12051265855925	-2.56327422244047	-1.6721158034932	-7.69566897483126	-2.79436376643201	-26.206237834725	-14.9618115843356	-25.5326078340585	-26.1910208119854
-14.2986080278318	-11.2525896722325	-12.3268583518103	-13.6121596450882	-13.2301865470016	-12.2008870490834	-12.5179703097392	-14.4849700233716	-13.7474581839536	-11.2523096115049	-13.9857825146206	-11.690019132659	-14.8733960912415	-13.2176206765864	-11.6667733373893	-12.1380913288233	-13.0523805129703	-12.5905872275626	-12.1548622442181	-12.3317056861849	-15.8968040920576	-11.9113258800982	NaN	-8.67669525356624	-7.59173251824838	-6.77301953072064	-5.68090773295863	-8.16475416588654	-7.60614522591528	-3.07003806707664	-8.8178657160688	-8.31995412678346	-7.74363306808134	-5.41646978265831	-8.89472829879968	-6.23094185651138	-6.07374596357073	-9.08124868738976	-5.6763615004794	-5.38072993785497	-2.92512441299456	-5.35520416694809	-2.7313126327649	-1.81100616016427	-7.7139118797127	-2.90957484628114	-26.1682371444566	-14.816551439859	-25.5863161860899	-26.2193912986416
-14.2346227515927	-11.2385591060245	-12.3621101931232	-13.5280075849926	-13.2814525353332	-12.3068805175551	-12.5252284327635	-14.3629246905142	-13.741805483151	-11.0949964560081	-14.0848493398141	-11.814139898572	-14.7134251868587	-13.3354812195499	-11.6378430756063	-12.0564938528311	-12.8267256011315	-12.5078905090085	-12.2017315698164	-12.1815923540594	-15.8957463590617	-11.882377270328	NaN	-8.83255976267639	-7.71610451281227	-6.76861323768554	-5.73556494003636	-8.26095318571051	-7.64426180460035	-3.14438038277512	-8.79069722737649	-8.5667882411944	-7.74856352818157	-5.68736536561446	-9.00568372606343	-6.27347524881568	-6.12909015542139	-9.16185727670803	-5.73530231662678	-5.55883187030728	-3.07783283608248	-5.38085076789625	-2.88735226169808	-1.96013002723376	-7.73532881386963	-3.14204366337868	-26.1685283058836	-14.6824677445589	-25.7075499936504	-26.5353086751674
-14.3298631018219	-11.4921627873232	-12.5320580540189	-13.7028139523007	-13.4446336626164	-12.4561320460916	-12.453680111643	-14.367694768506	-13.9106952617227	-11.1110682686553	-13.9620864205729	-11.7858739952098	-14.8235092420526	-13.2328214405476	-11.6760579795763	-12.0125152078639	-13.0180936992911	-12.4839003576263	-12.2807525217594	-12.3988077758656	-15.9990694609617	-11.9804399799899	NaN	-8.84977748214288	-7.73444251125412	-6.87580444330817	-5.75301905741547	-8.40906525388949	-7.83367898912461	-3.2524140896839	-8.88780130691566	-8.71331903900801	-7.93862236653556	-5.77653778211432	-9.1563118405776	-6.34869172076478	-6.23702249156212	-9.26079709093093	-5.90258590986181	-5.7520818487449	-3.24886648751393	-5.56148515415648	-2.99921526573627	-2.08291032157663	-7.95726232457406	-3.30170011402661	-26.0806474214485	-14.726561194217	-25.8184535977156	-26.7763504823151
-14.3218539003374	-11.5571689932706	-12.5071223318055	-13.7145085223561	-13.411333289941	-12.3632234282203	-12.555893945808	-14.4688587343037	-13.7514121992948	-10.9989190845062	-14.0086843738277	-11.821319393134	-14.9489532406991	-13.2677802757158	-11.5558846287824	-11.9820564214001	-12.9527600838902	-12.646191623167	-12.3717059039292	-12.538576114607	-15.9120791900129	-11.9025549939115	NaN	-8.86528966212548	-7.88575567207084	-6.96854010103652	-5.84895619577618	-8.47715446436035	-8.00117640640552	-3.54088625419524	-8.93455084013845	-8.63158030168589	-7.9080932030932	-5.77282622010427	-9.28336781997081	-6.39299426101523	-6.29143262687955	-9.35594471813621	-5.90292585554484	-5.7935262684255	-3.40924807067812	-5.53230275042681	-3.19539845120243	-2.02988364960302	-7.97604011300435	-3.33618290801147	-26.0780878999921	-14.7903878945426	-25.823892715031	-26.8120277731518
-14.3754911149711	-11.7752425723489	-12.6358384814654	-13.8584898453461	-13.4902384669792	-12.4415943288972	-12.6028117554487	-14.5008298794119	-13.8349721278981	-11.1432381458857	-14.0820076576867	-11.7327393237092	-14.8430818486145	-13.3191465736319	-11.5746098373379	-11.9369100101419	-13.0734644662932	-12.612966512932	-12.4353262638661	-12.706876635742	-15.9008364653371	-12.0283289834002	NaN	-9.17805968770669	-8.03099815877709	-7.17775767616392	-6.05473197757308	-8.46737030359847	-8.03269811617478	-3.63745248653785	-9.23903146168029	-8.80454076195309	-8.03555695545273	-5.79635783312838	-9.2864081414923	-6.44948151223005	-6.40090567527716	-9.34809975033618	-5.92555996661944	-5.81511561444787	-3.30168405920398	-5.47945792757595	-3.2720371371675	-2.40443455446061	-8.21291032411823	-3.45560668314323	-25.9088198757764	-14.7760644278314	-25.9493164297041	-26.9667245877152
-14.4340643463206	-11.7088562083739	-12.3854382837552	-13.7657668017278	-13.3811723239337	-12.4609479800211	-12.6264858926557	-14.3996676856414	-13.7838046563697	-11.0778486526958	-13.7965193678253	-11.6152500542858	-14.8533954871944	-13.2084120258915	-11.4795120272708	-12.126614608006	-13.1224990817945	-12.5647416491495	-12.3425384901621	-12.6743338679908	-15.8425823883499	-12.0512784919739	NaN	-9.04296313883871	-8.02978087424344	-7.26380619381931	-6.02446717318177	-8.49840119462419	-7.99401880555439	-3.52111116495445	-9.26550194366241	-8.83547329830136	-8.15996136283808	-5.82985453390942	-9.22502161280939	-6.52247339059225	-6.54851009214188	-9.45141069103564	-5.93586793637343	-5.78038158436949	-3.29861768368618	-5.37389088073728	-3.20765804630225	-2.36560415011402	-8.17677663680452	-3.40861507103194	-25.8670531400966	-14.6307255753377	-25.8477399499118	-26.8909572238881
-14.5387565490102	-11.8552469203898	-12.4463670128566	-13.983386187826	-13.5337336207929	-12.5006479305059	-12.7491421724173	-14.6036085374771	-13.8129864151381	-11.3000335506488	-13.7199544892789	-11.6835928179392	-15.0961002305968	-13.4089130100927	-11.6906523717407	-12.2246445633246	-13.3005238843933	-12.8598854731766	-12.5312592199444	-12.8829662509966	-15.7956026010627	-12.0622874182069	NaN	-9.17892230125146	-7.88285827069315	-7.1967992537327	-5.99067567276771	-8.58313743399457	-7.99306336621745	-3.48648054292278	-9.13660936662749	-8.68014066742577	-8.03530789944812	-5.97649360423471	-9.30363118090743	-6.53568633207939	-6.48057782411986	-9.3939033226004	-6.04531632335568	-5.92855684541409	-3.24514572000723	-5.60491247303049	-3.14936155718384	-2.36411989540355	-8.03921341263541	-3.40970236271822	-25.8433996561041	-14.5907902980436	-25.9090194208833	-26.7867335602632
-14.5938553368518	-11.9578213261208	-12.5928210127992	-13.9862576429121	-13.5908797150088	-12.5735322912798	-12.7459852339758	-14.6386517614808	-14.0413234450843	-11.3203148699288	-13.8358893262175	-11.6773555287159	-15.2078421925627	-13.6029911377934	-11.8224787813706	-12.3392047742014	-13.3157836616627	-12.9381167656936	-12.5864295911569	-12.9305622108637	-16.0427577787634	-12.1809215856916	NaN	-9.12547360640083	-7.97978655526789	-7.26708003085442	-6.14681831989775	-8.56938647291377	-8.04625001942722	-3.50415563317549	-9.2418060757626	-8.70328711544319	-8.08825975473801	-5.99276592631448	-9.45590476938792	-6.61964531315177	-6.51089637737676	-9.37064449009375	-6.17522490094269	-6.01366451484402	-3.27409351365234	-5.71979270391073	-3.07793593479999	-2.41466660567902	-8.20625975085408	-3.40369666947936	-25.6106449494286	-14.4009077365131	-25.5878674112491	-26.7684982018522
-14.8097747714808	-11.968761182488	-12.8040795815218	-14.1244447122671	-13.7418538393721	-12.7749445720563	-12.8495348778285	-14.9081356869485	-14.1341342940862	-11.5037771675995	-14.1194764195617	-11.9691926648926	-15.3406643301849	-13.8480708472839	-11.9044052829085	-12.5736971924253	-13.4039306301451	-13.1323176595957	-12.6209521202995	-12.9589879510927	-16.135844383422	-12.3946286613967	NaN	-9.37431095200957	-8.11727915051263	-7.27341081932509	-6.34137211526671	-8.71218374524487	-8.13435449141793	-3.71501656506759	-9.33349972050021	-8.86684532439842	-8.22431720290232	-6.05298277587726	-9.39760792769057	-6.72138825563179	-6.54135897018087	-9.54795596165801	-6.09811796796035	-5.88565694030661	-3.34181461913691	-5.7136709206897	-3.18584018473911	-2.55082131728073	-8.37425716189207	-3.64098613875325	-25.6322967690467	-14.3907152431107	-25.550848547663	-26.6658337037916
-14.9142156805717	-12.0388785424937	-12.9247303229264	-14.2037976831214	-13.9558266064408	-12.8775079498994	-13.0823450295958	-14.9367137609021	-14.3658851124154	-11.7553386649257	-14.2442121253908	-12.0910576385638	-15.3192079431091	-13.9227524741236	-12.0801799307958	-12.6876292908612	-13.4559506011315	-13.2041744379093	-12.7155846254256	-13.02599791183	-16.1329171295951	-12.4526971962939	NaN	-9.45843141678433	-8.08617607988387	-7.55314555526678	-6.40950536354605	-8.89886264142963	-8.27470272446971	-3.72970300945513	-9.24154847803506	-8.84797445879931	-8.15015795921939	-6.23338120152427	-9.60011752103352	-6.73441732733212	-6.61611191135734	-9.60812213381318	-6.19454134206732	-6.01633624693823	-3.47148169823571	-5.9103085769266	-3.32482955507542	-2.70211727127538	-8.23743085047549	-3.74234663172169	-25.5724931941324	-14.4726419238269	-25.5502999211362	-26.7281489012875
-14.8803945343267	-12.0428202467428	-12.8700463961116	-14.0975061475895	-13.7987133309378	-12.8065673448798	-13.0274703948001	-14.8578879434404	-14.2524236148636	-11.756921529822	-14.3411948411596	-12.0071430446394	-15.2560398428387	-13.9150516055526	-12.1447788612771	-12.6214114346434	-13.472751403523	-13.1171595809974	-12.8294876322006	-12.9698225510974	-16.2495824523008	-12.4678429189562	NaN	-9.61939001733382	-8.19052792050679	-7.55021217671897	-6.51050394250924	-9.03154840517442	-8.3531834062703	-3.78531656405877	-9.18039715900648	-8.83829001074114	-8.11768038163387	-6.17140903986068	-9.59796412735278	-6.6266305508639	-6.62470489570704	-9.64378400860035	-6.27427732310828	-5.95132938499498	-3.39371046785791	-6.08392899226741	-3.39570163809181	-2.72864749755029	-8.24199173478256	-3.85877627012696	-25.583141705949	-14.3866165162614	-25.4622088871024	-26.5201440479988
-15.1065719545794	-12.1431332913213	-12.9509320734301	-14.1362019942057	-13.8648867739461	-12.8841573761991	-13.0884170178137	-14.9413327574118	-14.3323939437797	-11.8546721590179	-14.4702960317653	-12.1497676830434	-15.3501720813867	-13.9131241059671	-12.1536666564596	-12.5878089845852	-13.418706733207	-13.1869715180067	-13.0609630075769	-13.1345969026927	-16.2614108672689	-12.5493183352729	NaN	-9.4899379497317	-8.19693808354577	-7.43238706327121	-6.46785773587561	-8.90156869345676	-8.43680628244768	-3.77011290947858	-9.22564588370159	-8.74265091299678	-8.12991071182137	-6.29575776353204	-9.63139671929847	-6.65102256538296	-6.52735723155438	-9.52656406833766	-6.23092725950518	-5.8470558499159	-3.6227773155394	-5.93712979417089	-3.39629460874487	-2.61193973287522	-8.07607657664122	-3.68627465113074	-25.6230534146145	-14.3307593126583	-25.4136887505254	-26.622585381644
-15.1900639366673	-12.1672457883677	-13.0314009111617	-14.2245840106607	-13.981009288044	-12.9164876748834	-13.1503292366587	-14.9425000328128	-14.4095300492262	-12.0262540949791	-14.5574683874332	-12.3072508362027	-15.4308552274541	-13.9201068327076	-12.2291674974033	-12.6135436294737	-13.5255018249078	-13.2432521954916	-13.2196385988979	-12.9411755273074	-16.2755794998711	-12.565306123956	NaN	-9.44134698364711	-8.20208664780598	-7.56334820052364	-6.48236550344921	-9.07758883789073	-8.4245313209207	-3.8139935064935	-9.25091449824244	-8.70581859944921	-8.16863493357358	-6.3042790238992	-9.6187753359471	-6.61035674459052	-6.58331954078513	-9.63240150327942	-6.31537285944781	-5.98443371266658	-3.5917329481342	-6.04219967762918	-3.24933728299807	-2.68486356418621	-8.06897553591723	-3.79109073870168	-25.5665991944645	-14.3944460182438	-25.3454161475609	-26.4597494149369
-15.2606468604217	-12.1584017809596	-13.1330203099139	-14.3405441004129	-14.0564002874596	-13.0039620539482	-13.2102334609624	-15.1757871948687	-14.1733045689551	-11.9362553603976	-14.6266028257389	-12.3439179406697	-15.4778654225454	-13.9318981972428	-11.9398765468985	-12.5911781218929	-13.5352599799011	-13.4381646136976	-13.1097518743849	-13.145046991655	-16.1724081211241	-12.6347981141289	NaN	-9.32082969041402	-8.26029740603535	-7.55645529656091	-6.29508689194588	-8.98133954684236	-8.46764231694098	-3.75755764098915	-9.18093012005735	-8.77080695884911	-8.09261460761461	-6.39627221623884	-9.58312610076648	-6.60914376793957	-6.54691945852715	-9.67509415158165	-6.21684673629913	-5.86061305973117	-3.74351064037085	-6.0179435113163	-3.15999679078681	-2.52818993104733	-7.96710442014906	-3.85226781747904	-25.3281808945737	-14.1167943548387	-25.2883276094689	-26.3188358243347
-15.3202733578361	-12.1039189956622	-13.1245320587027	-14.3815417499707	-14.1830673442179	-12.979237314844	-13.3194100003842	-15.1825218779613	-14.2766899193092	-11.9518294415788	-14.6479884215338	-12.3300994745577	-15.5865731986501	-13.9771715221891	-11.9514602076125	-12.6327572009258	-13.5748914302773	-13.4650268422242	-13.0560566811342	-13.1363376926516	-16.3483335673767	-12.6347004702267	NaN	-9.10091540469974	-8.30874534511146	-7.64545362971199	-6.27379902190338	-8.98156501977183	-8.40209161613662	-3.59944805194805	-8.93913791592233	-8.59948270546889	-7.96689520624303	-6.22450289263072	-9.4237549145258	-6.39067612502194	-6.32970461589095	-9.61477732993989	-6.18934949991248	-5.76202720114531	-3.58646429642576	-5.91552027131764	-3.0718109672086	-2.34869710154971	-7.7737064667511	-3.66728070963862	-25.3051870516545	-14.1326572990011	-25.2415779467681	-26.2566869246869
-15.5383454827779	-12.0933650337722	-13.3320492628101	-14.5592642854095	-14.1724002874596	-13.1387201540436	-13.2320602139396	-15.3620603622513	-14.4598374789679	-12.0145432703467	-14.6340114472103	-12.3888776571856	-15.729901323644	-14.1708531257497	-12.0957406784594	-12.6507432357399	-13.6634677614103	-13.5884964315787	-13.2109839032043	-13.1884653885255	-16.5197281589936	-12.779888910057	NaN	-9.13192332549182	-8.0727782197812	-7.35466062563872	-6.39015510529993	-8.70417062451024	-8.3265821024131	-3.56850097673914	-8.96661386409945	-8.52303541452923	-7.97188113460457	-6.12148625258127	-9.31619060377211	-6.40687410027503	-6.36271029584845	-9.56302530912747	-6.05408867942606	-5.7071091473681	-3.4999356777094	-5.8129897305894	-2.99719828164854	-2.19018263075251	-7.76702450793322	-3.57859176536271	-25.3048492616899	-14.3419106339085	-25.1963992676048	-25.9173197721424
-15.4608647360617	-12.2187648582565	-13.4457182241055	-14.6240862645777	-14.3320152232822	-13.3177595364558	-13.3234704168285	-15.3819968265967	-14.6772668834966	-12.2421019555179	-14.6157172929992	-12.4224769911901	-15.7862858994817	-14.3530798056805	-12.3949960428799	-12.8220125364816	-13.8030713087882	-13.5920297654141	-13.3312955802252	-13.2699763731163	-16.6793044496018	-12.9427326379027	NaN	-9.12724895625457	-7.97367230281487	-7.33893812247817	-6.39319963346117	-8.73252360338074	-8.20038876019516	-3.48411562318278	-8.86347939566207	-8.52415877051599	-7.92276139681438	-6.09870757441115	-9.18298310389744	-6.34817049757588	-6.44055294741625	-9.37365972866873	-5.98674719688844	-5.6702471249341	-3.37730917526096	-5.76325590737393	-2.71242142067791	-2.19957432901767	-7.70355070946491	-3.65496838527089	-25.3017346300973	-14.3498952722699	-25.1356545137706	-26.058116873149
-15.4796869102091	-12.4229358987963	-13.5638995891099	-14.7474753728126	-14.4769679020852	-13.4982970990979	-13.4242601150938	-15.5059520761164	-14.7460018017898	-12.3002949999293	-14.6908017207665	-12.4577881822541	-15.9150734966849	-14.4376068327076	-12.4689455837476	-12.9102776520345	-13.9573331310802	-13.7877342250121	-13.3274530797977	-13.4231170843744	-16.6163645081115	-13.1640034310578	NaN	-9.12367853073166	-7.75664358197151	-7.25534111668556	-6.31666260696479	-8.58493048469388	-8.07469080646558	-3.41316233766233	-8.8170444685541	-8.41763812329055	-7.9353207565565	-5.98471100120209	-9.18187491864164	-6.37582193814673	-6.30019142577312	-9.19779445643153	-5.84639510456843	-5.53915901650211	-3.35062248463119	-5.67659655365575	-2.75957828689085	-2.02571934762731	-7.73313855020348	-3.53698247470252	-25.2071746885178	-14.2366504699466	-25.0239610709431	-25.8990911755115
-15.4638817352691	-12.5368186115369	-13.6709227912266	-14.8267492169163	-14.4584842035435	-13.5054672521492	-13.333122423433	-15.6310140421741	-14.6940114879729	-12.3551807317061	-14.7058984949601	-12.4423038957033	-16.1094383599842	-14.4682577027557	-12.5362638468798	-12.8822819246596	-14.0199031159244	-13.9057188065099	-13.433463575613	-13.582619176808	-16.7771479028476	-13.2042859242937	NaN	-8.97120535581326	-7.53754487194591	-6.92333584114136	-6.2378748235031	-8.41048929947442	-8.0863494296558	-3.25105170253475	-8.79858108783126	-8.30817896389325	-7.75224403801327	-5.73876426374127	-8.95049619871983	-6.29292871121958	-6.06916737185054	-9.01372345162641	-5.71584692908567	-5.29780775412563	-3.06694841920313	-5.47954590411554	-2.54912288119785	-1.95779707454983	-7.67281721775126	-3.28082248861436	-25.1149647165946	-14.2634852639296	-25.0229248516228	-25.8451662717888
-15.592692953299	-12.4351654742931	-13.7354537745979	-14.6869645067617	-14.4853870131233	-13.5119446384357	-13.2874891371586	-15.6944102166861	-14.8922792216224	-12.4603557471955	-14.7786172547471	-12.4393550905055	-16.1069384505449	-14.5093107104984	-12.7608625246525	-13.0131444423764	-14.0790298977766	-13.8852264861589	-13.4819135700473	-13.5428424981953	-16.8042048779301	-13.1422243680156	NaN	-8.88110747518432	-7.45591028870957	-6.91149061101222	-6.10708262844286	-8.28179247758113	-7.97250826893794	-2.95577941289479	-8.72865753746957	-8.35130996729536	-7.59817956810855	-5.55511345081736	-8.80217472584655	-6.22144277719839	-6.08236962947815	-8.93226650433572	-5.56516538181632	-5.21717239090701	-2.95677935162823	-5.34776347631755	-2.28378809666176	-1.61184777325603	-7.56398192369746	-3.13355718249191	-25.1069385925594	-14.2300159117249	-25.0429410772595	-25.7462387871771
-15.6034480109174	-12.477871298578	-13.7747549988715	-14.7156486796994	-14.5107998334301	-13.5373496581332	-13.3683348244515	-15.6267215682256	-14.9316703989523	-12.5489080429162	-14.9281747505389	-12.5217514850064	-16.0906736032692	-14.4794061505832	-12.6964899365795	-13.0446275785258	-14.1166006737637	-13.9128701623484	-13.5000687872934	-13.5921139722925	-16.8527403470377	-13.2094637802887	NaN	-8.92055724983977	-7.31469428083685	-6.65310456452668	-6.0694395761774	-8.12510412263824	-7.92473516594895	-2.86881579388353	-8.61145007243047	-8.14395322784586	-7.47059375215979	-5.34268003279911	-8.73104371877375	-6.11562946359305	-5.94457234157245	-8.87619855271162	-5.45128171809568	-5.01382951675423	-2.87357521787705	-5.30276705762781	-2.15337857103857	-1.39164127100909	-7.4818459831769	-3.17944441114846	-25.0789473432607	-14.076674162531	-24.9335616422982	-25.5443050277697
-15.8066113001252	-12.5732147379183	-13.8621563068452	-14.7816820370227	-14.5006071840113	-13.5830291556229	-13.3461471375264	-15.8971510498923	-15.0532785314913	-12.7928640051961	-14.9945713542744	-12.6231603317798	-16.2536552274541	-14.578357223229	-12.8247114469798	-13.1514406536278	-14.398139394235	-14.1917336579951	-13.5346992913815	-13.7254443564973	-17.0037796080077	-13.3269009045003	NaN	-8.75045376390151	-7.36648289671535	-6.61541234555694	-5.83370544239561	-8.01665939996145	-7.68588841609168	-2.46980007280855	-8.57216676318355	-7.80237578383308	-7.29946654158849	-5.25600892373649	-8.41358251333072	-6.02029102003001	-5.84001570882569	-8.72239571958943	-5.21628302583754	-4.97255325050199	-2.57112560038173	-5.08993986083257	-1.84223351081975	-1.14558495672588	-7.55099141436163	-3.15453710292471	-24.9285617267827	-13.9066223646667	-24.7253067984424	-25.4748166177733
-15.8450454630285	-12.6413522984952	-13.8787385734994	-14.9298757571459	-14.648411716031	-13.4709486141389	-13.4164790731748	-15.8683655523278	-15.1465507212671	-12.9656890119258	-14.932238846515	-12.6295742641516	-16.3789633111172	-14.5388301612993	-12.8213564013841	-13.1608714960393	-14.4850979664711	-14.306870980423	-13.5365613689613	-13.7435015905909	-16.9678968544512	-13.3872252639583	NaN	-8.53993585198408	-7.19942126259296	-6.40885482234272	-5.78756616558302	-7.86773217293068	-7.7034027537366	-2.30351236062972	-8.51342010836023	-7.74759807705642	-7.24001180130887	-5.21046687568157	-8.37759222230497	-5.92248850360212	-5.70397560304091	-8.66243664616715	-5.19977116842074	-4.93654992841804	-2.5691800927279	-4.97344672827712	-1.72807219366925	-1.01031808676978	-7.45790740866633	-3.05124534575722	-25.0041630997972	-13.789945719603	-24.6897339339564	-25.4671662717888
-15.8119257476196	-12.6870833100873	-13.8693929111617	-14.9584966859065	-14.6958980453071	-13.5657336428079	-13.4885529461574	-15.8936762024384	-15.2209516436128	-12.9384656299755	-15.0537999976189	-12.7861336829373	-16.3224848315849	-14.5963119687117	-12.9516395759017	-13.0853730014077	-14.6012100264806	-14.3385245916339	-13.6206972823688	-13.7784905350232	-16.8984708113638	-13.4854705218618	NaN	-8.60154490763934	-7.20513641278909	-6.30169116326042	-5.73869478591199	-7.7856043288019	-7.60475573085099	-2.212464338593	-8.43668756554074	-7.7331242383746	-7.209997799912	-5.10093776609253	-8.20223443971759	-5.72030087168013	-5.61583131434241	-8.58180047183986	-5.09479630317938	-4.85538122755983	-2.46424830569575	-4.84473564823978	-1.54218910890226	-0.839979374449988	-7.38236322898329	-2.93048482627669	-24.9460216649354	-13.764397853381	-24.6758147175353	-25.3030322416942
-15.9497355905179	-12.7823944379514	-13.8109372798458	-14.9810223014491	-14.6977795978044	-13.6476544956781	-13.4986903821643	-15.9821222328642	-15.247991775735	-12.8609690843247	-15.1174610614259	-12.8230602189301	-16.4525872662891	-14.7277296828304	-13.0488538438393	-13.2902434207946	-14.6637068889686	-14.4775197670222	-13.7484551581405	-13.927815266384	-16.9672858015831	-13.5451878658801	NaN	-8.59476013313425	-7.13099673090637	-6.30869973655776	-5.86416894136049	-7.7720831801915	-7.47419267838676	-2.16224403857013	-8.52375141696702	-7.65493843480631	-7.00042564102564	-4.95070514335249	-8.04570038440092	-5.84982468460223	-5.5142424021853	-8.5373495771996	-5.00863974420212	-4.70608421729989	-2.27508695303874	-4.8405298740344	-1.46295082674211	-0.697757682023707	-7.42352105608884	-2.8916384586705	-24.8411703394878	-13.6715831710196	-24.6122075964198	-25.3473981611106
-15.9465139439687	-12.7635618388325	-13.8814424049377	-14.937791107097	-14.6590984531072	-13.6693152235427	-13.6584388195476	-15.9912079184931	-14.9858652234745	-12.766631288925	-15.0335989235637	-12.8272085368674	-16.5089028085583	-14.8637800032672	-12.9651378668587	-13.1372722734864	-14.7619887590263	-14.4629420635616	-13.7242996687654	-13.8749492766411	NaN	-13.5243463839307	NaN	-8.44372024080936	-7.07424640897332	-6.30521385633335	-5.74711275727131	-7.71787439159764	-7.50408982124391	-2.09495454545454	-8.42111307627625	-7.53900512451677	-6.91485797148588	-4.80354642113611	-7.92584626451251	-5.87201021899152	-5.43518264426437	-8.38244043021234	-4.87103699902249	-4.67113940237692	-2.21790423789914	-4.70387154239715	-1.4384471277335	-0.785183091855201	-7.42518223025141	-2.81424327794176	-24.6426778998044	-13.6177307293885	-24.4923576949248	-25.223124373633
-15.9006994468055	-12.6864181902898	-13.6353905906837	-14.9468430138048	-14.5533152497847	-13.7117818642993	-13.5704123940406	-15.9004319483813	-14.8193570673703	-12.628757072605	-14.9547811375761	-12.7949039435159	-16.3443748162605	-14.7310221183439	-12.726939241524	-13.0206827665767	-14.5133595146633	-14.3694446457775	-13.7280757354488	-13.9336593195377	-16.7751922436842	-13.42676005874	NaN	-8.39602828813532	-6.98717879632136	-6.18217129716397	-5.6480123322649	-7.57077551020408	-7.4588867213755	-1.86733537589171	-8.39121775163881	-7.51981317473115	-6.9075026900769	-4.76096127866664	-7.79116186966116	-5.83861109161757	-5.42211422127072	-8.3853677631647	-4.81307326872275	-4.42190863314615	-2.24529630995333	-4.64663627594514	-1.38021134830396	-0.691516987482428	-7.48644885710411	-2.61978868272559	-24.4142999555841	-13.3762557551978	-24.2362150850461	-24.9638578395841
-15.7253433084499	-12.5930649016363	-13.7457723397332	-14.9678019735126	-14.7061257776557	-13.7407991970391	-13.7602829535242	-15.702008337709	-14.946504698179	-12.6737364776393	-15.0195990104334	-12.8176401777063	-16.356980967773	-14.7447858690367	-12.7079469210871	-13.0351522407754	-14.439869705935	-14.2030628002697	-13.6555136912128	-13.7958139546313	-16.7763072260186	-13.461650054676	NaN	-8.25542676037758	-6.90767982161186	-6.09687399317681	-5.51115514235115	-7.56664451007184	-7.37442186757595	-1.94588980879082	-8.35554540759536	-7.55832882267378	-6.82472130999755	-4.83279176178635	-7.92789733564519	-5.74458217838775	-5.38625128143608	-8.23863401471374	-4.8426079620008	-4.47623088288615	-2.20827986835691	-4.70379382416509	-1.37715453526468	-0.770809115829296	-7.40979031806996	-2.62610391172429	-24.2429877881278	-13.3037796489564	-24.1391437915766	-24.8849868459515
-15.7003641105	-12.7093133611925	-13.6884050433931	-14.9096028115972	-14.702728156312	-13.5987516530018	-13.6494763820581	-15.6298807926024	-14.82404949692	-12.4245595892528	-14.9735752852302	-12.6883842903142	-16.213099041302	-14.6708538825743	-12.6192980581774	-12.8521488201125	-14.1928930020126	-14.106654389332	-13.6170696218171	-13.7746765930759	-16.7830175325387	-13.3071818610101	NaN	-8.25203455363591	-6.80098459517367	-6.01461546237965	-5.4852650809458	-7.49964205330903	-7.33535664532891	-1.92484951180206	-8.29769171934883	-7.47263470146423	-6.79443289503666	-4.69405723461312	-7.85703915706697	-5.82651129253322	-5.33952928985513	-8.25401161992201	-4.85283055485473	-4.41515122453229	-2.05454010897444	-4.61997860997838	-1.39464513925288	-0.665178862114134	-7.42438672305069	-2.5752334893783	-24.1172980854268	-13.0756749518536	-24.0016892393501	-24.7806595034284
-15.7538476778847	-12.7796516557036	-13.7615312552702	-14.8933341881817	-14.7465198887885	-13.7352164613021	-13.6950424066022	-15.6575762347449	-14.7671536975318	-12.4976161768875	-15.0641578851501	-12.8474168590724	-16.2470391247703	-14.8094858811775	-12.5617937016404	-12.7878954762887	-14.2641453013457	-14.081377932875	-13.689197395374	-13.7486167806641	-16.6843908324746	-13.3435055138361	NaN	-8.08455540469974	-6.75446624864599	-6.02739726354587	-5.39006862639377	-7.55641288337741	-7.21194056092154	-1.75725937270277	-8.32784008451934	-7.57080495046411	-6.76478401957655	-4.52466057256542	-7.69001794261984	-5.83639810347298	-5.39406462823055	-8.29891952789483	-4.79358414661402	-4.38281565584321	-2.04140124687222	-4.7049418248446	-1.37359842214731	-0.552740518012789	-7.44757084318217	-2.60019348381634	-24.142245641728	-13.0073435401133	-24.1241868170306	-24.8653073168475
-15.7569985234514	-12.739049782075	-13.8337740454901	-14.8591696403285	-14.8129735358672	-13.7711664295875	-13.6701317409853	-15.6058595603749	-14.7405333785601	-12.3390585406206	-15.0535092416579	-12.8356230446394	-16.1858623581842	-14.94254752777	-12.4922724536576	-12.7091233751553	-14.1456732565296	-13.9755908995332	-13.7462480373512	-13.8341894827679	-16.6481032939499	-13.3418627825542	NaN	-8.06114448451672	-6.91598322718462	-6.18146460031068	-5.33117789785066	-7.64050508912426	-7.33236835677872	-1.79728588978589	-8.26292171214903	-7.51585854923899	-6.75357146710908	-4.58017775771325	-7.66340347293156	-5.88350521214056	-5.31301971695381	-8.27906238625609	-4.85324957177657	-4.44567149145991	-2.02125221918699	-4.70349807670127	-1.34264469274381	-0.519768064926178	-7.34112814035372	-2.52044722208984	-24.1654852528436	-12.8623973232988	-24.1586386826342	-24.9330429807652
-15.6388173944316	-12.5524434831645	-13.8002148646501	-14.6685665912037	-14.866119734856	-13.9034792734047	-13.7961337438784	-15.4834876388781	-14.6205942825305	-12.1869329503775	-15.0181384041836	-12.925491064944	-15.9736034139826	-14.8914053686276	-12.3077725233884	-12.6484908162313	-13.9611373658374	-13.7908571043823	-13.5612895670239	-13.6504613914923	-16.4249227574611	-13.3922797000902	NaN	-8.04423184160324	-6.8872574749917	-6.17876818952304	-5.35981040576871	-7.55770736035665	-7.31135573991753	-1.81010273744227	-8.29612670775825	-7.52656280540385	-6.65963486218949	-4.53657982911958	-7.80801078102334	-5.89661078281797	-5.24165816855503	-8.33033349803842	-4.74825254973965	-4.39708963268967	-2.05530998793874	-4.59739987603845	-1.441242727938	-0.478216324272269	-7.36900179642143	-2.5166058706999	-24.1142107192609	-12.7470017281106	-24.0109659795877	-24.9011288074383
-15.6994186586281	-12.549923375115	-13.7652116959475	-14.6766296787795	-14.9324490151261	-13.8423150782361	-13.7066921177006	-15.2893268430225	-14.6750743246591	-12.1391814734141	-15.0159470855498	-12.8816752958901	-15.9120296116906	-14.8548813212276	-12.2864184629059	-12.605092080703	-13.8837439497554	-13.7955264988176	-13.6043373558253	-13.6911452845675	-16.4210504862027	-13.3627692666317	NaN	-8.13735250147393	-7.03763413934068	-6.2453717746001	-5.33160764817888	-7.67249589538988	-7.37705577420986	-1.93934455906319	-8.39404785361105	-7.56436964645013	-6.73661053291857	-4.61942883220331	-7.9846637212794	-6.05237139115331	-5.13535172178388	-8.38725080885444	-4.77735957824672	-4.4237478649726	-2.12366369031113	-4.70984482426136	-1.49848394434266	-0.523085783003456	-7.59236940551326	-2.67272023297526	-24.0943328335832	-12.7338454844463	-23.9162853252492	-24.8174266508091
-15.6658781799758	-12.6737985280319	-13.8568962671989	-14.811061647056	-15.0197670586194	-13.8210005211047	-13.7680118494789	-15.3463873210998	-14.6421570293493	-12.231242127317	-15.1098355371916	-12.8507702527613	-15.7783568448551	-14.843974624832	-12.3830777447257	-12.6441464984338	-13.8891228614055	-13.8952188065099	-13.5754242414442	-13.7594030183306	-16.4035543578912	-13.4237802816983	NaN	-8.23669721369418	-7.03051272758347	-6.33977185099032	-5.47134826660395	-7.7575711745279	-7.37343936531685	-1.86565716035087	-8.40984914395551	-7.4557107364685	-6.7821148838141	-4.68672703277799	-7.94588323437198	-6.1369014251598	-5.17988092544185	-8.41938319836702	-4.8137767299864	-4.4682355863674	-2.22866039637585	-4.78504511088444	-1.60787449681914	-0.63768659382457	-7.71583393927858	-2.83215770490691	-24.0893183730715	-12.5703943548387	-23.7783329163185	-24.628573339458
-15.5606013575835	-12.7559927953676	-13.937529624033	-14.8685341107205	-14.9760352488992	-13.8724702181575	-13.7729068606025	-15.3235846788583	-14.6728442797527	-12.1570570581604	-15.1839319146723	-12.9289428415938	-15.9030819088213	-14.9031904732667	-12.4110062019823	-12.7290254379305	-14.0155947973372	-13.9094784268281	-13.5448650972062	-13.7900553662261	-16.4862087014681	-13.4147773711769	NaN	-8.25475984914418	-7.09428296528896	-6.43467887813461	-5.52278988434694	-7.85527116092338	-7.41762118185555	-1.9849093065606	-8.54779717791828	-7.56774819466248	-6.79474309089095	-4.70388437164714	-7.92971983471581	-6.17587924809001	-5.25738712503255	-8.42516019591049	-4.96769718976781	-4.63952469577667	-2.22370502211366	-4.84042086322043	-1.74341235038719	-0.635111701061368	-7.83582487697524	-2.90302424893934	-24.0361231268916	-12.5522409397774	-23.7410863059573	-24.4611432284291
-15.6879544376417	-12.7240956195562	-13.8739590506966	-14.7319764405014	-14.9191663309159	-13.8106542599593	-13.702470448205	-15.2186272706216	-14.5537880952826	-12.2694030819728	-15.0924021684442	-12.8658027681418	-15.8888658704696	-14.7891980051362	-12.3646960598281	-12.6802379529174	-13.9714421600574	-13.9029490969664	-13.5868766222816	-13.8188984889497	-16.4437378153921	-13.4333647023209	NaN	-8.41994776779791	-7.1924894268026	-6.58510089790499	-5.69661514047679	-7.9250343394843	-7.52058982124391	-2.13811224489796	-8.77539162580034	-7.53736814430102	-6.98594630681082	-5.02407010059888	-8.06961128710938	-6.242452083327	-5.43845082761349	-8.44690524242375	-5.05003287933292	-4.7162534329288	-2.39502391545184	-4.88636258389524	-1.8661946029575	-0.76809744433137	-8.02504840282333	-3.07817169496356	-24.0172355613238	-12.3847253893215	-23.6237355143461	-24.504043690746
-15.6791152294961	-12.7184998191326	-13.9955045256196	-14.7664761942397	-15.0419714972605	-13.9253222814746	-13.8915671476839	-15.2390325354452	-14.4783973316764	-12.226517483238	-15.1249532682585	-12.9139459145946	-15.8848747396492	-14.9003403273319	-12.3839648325539	-12.6569637932169	-13.9881657783841	-13.8796893947452	-13.6926267041485	-13.8147268803791	-16.3748536701617	-13.533376048452	NaN	-8.5956783676627	-7.35695149270205	-6.52266494908667	-5.82662854661746	-7.92209375094203	-7.54529270840177	-2.35395933014354	-8.89251096676871	-7.71045842109086	-6.97849389383545	-5.06987372281533	-8.20260383303613	-6.47704454942569	-5.62163996891129	-8.58398987839685	-5.25091189329026	-4.87802277828103	-2.47762041877672	-5.02358760473386	-2.15019821470069	-0.953703834582876	-8.1841497905506	-3.27938071251336	-24.0706759225429	-12.3156938495046	-23.574998312981	-24.4182645676453
-15.6009314465438	-12.7035897435897	-13.9890193889023	-14.8271327229312	-15.089021838735	-13.9312425514427	-13.9478760195349	-15.3054198213437	-14.6571004255757	-12.2363970095662	-15.1742032403457	-12.9380027914749	-15.834133512226	-14.9629377636385	-12.3493755613817	-12.7984923433558	-13.7990737792692	-13.8880188065099	-13.764382755296	-13.864773138224	-16.4389208671805	-13.582365603829	NaN	-8.74198469442892	-7.46422550332356	-6.71463749067754	-5.96745941009953	-8.00244881657106	-7.70239510500125	-2.52425003214607	-9.12598282447012	-7.97734084678648	-7.21435335291771	-5.10344652684436	-8.25174428921101	-6.63425479768786	-5.81690801103231	-8.6742190278601	-5.34683152714448	-4.92231907943617	-2.56214028221238	-5.12852216882281	-2.28255174438518	-1.16368131939994	-8.31755090356429	-3.3282921700121	-24.0343734015345	-12.4425580435995	-23.6649990273234	-24.4672896594171
-15.7241094453405	-12.7911688950232	-13.9489916620319	-15.0133704990181	-15.1351930802524	-14.063530846985	-14.0949632229742	-15.3501215846816	-14.6996072145018	-12.2961862597357	-15.2598846901988	-13.1016219037381	-15.9275013813003	-15.1057783743596	-12.3982156450816	-12.7549520657903	-13.8494642945989	-13.9544503336035	-13.8227529554815	-13.8988727604073	-16.4562040341885	-13.6689945724947	NaN	-8.8959373498369	-7.68647930761069	-6.87951704355709	-6.08795011284768	-8.29240540939267	-7.94254166445116	-2.73712274366854	-9.19784287639828	-8.16097344851238	-7.446992945972	-5.32339305678393	-8.46260671220896	-6.74996806501459	-5.95105885013285	-8.95571567637288	-5.64162069099653	-5.15471877273162	-2.69729391973083	-5.3477096758277	-2.58232701874823	-1.37990878767586	-8.45984618417654	-3.46549186037873	-24.2218951594507	-12.6983957177007	-23.668891682979	-24.4245828055474
-15.8000046698843	-12.9076990294026	-14.0405426833136	-15.1406780171481	-15.1809240488347	-14.0492898040079	-14.1412598037822	-15.4682112339882	-14.7191100285433	-12.3102848271972	-15.3476673924083	-13.1855679598937	-15.9936822690982	-15.0984890823139	-12.4593799307959	-12.8457289652732	-14.0225831815297	-13.9935451020954	-13.7930382748989	-13.9828048739547	-16.4759908250491	-13.7563709817494	NaN	-9.04014482520494	-7.85204073845295	-7.08287181627441	-6.28520864166714	-8.41473355243737	-8.08214897794623	-2.83480394459683	-9.31536863205876	-8.19849334516415	-7.53821320886702	-5.34927097817758	-8.54038094843508	-6.8149773862857	-6.04872332167226	-9.0365676841543	-5.74915803465558	-5.25313585324872	-2.7488944595419	-5.50436746433639	-2.60487541403996	-1.48966605864143	-8.5179032890371	-3.55319951365118	-24.1545870740305	-12.7179612916296	-23.5923395105024	-24.3490656158463
-15.8003081048141	-12.9077147999138	-14.1462237458074	-15.0799763481838	-15.226044731904	-14.1333090474119	-14.1941764603224	-15.3055704538689	-14.6650594908796	-12.3515167213521	-15.3047217207665	-13.1707123017212	-15.9320030535411	-15.0092013742039	-12.4294550052745	-12.7655072952098	-14.0042703124243	-13.9220489951892	-13.7908661183101	-13.8973802299898	-16.489532892403	-13.7412911791388	NaN	-9.11549626112291	-7.96147719763132	-7.22919543745235	-6.28510453990629	-8.54661636344209	-8.22275630787636	-3.04535478769935	-9.45093707901465	-8.26776223499109	-7.64035708139735	-5.62146525230494	-8.84022500743528	-6.958673770793	-6.21541922843051	-9.17948967518153	-5.96106935385	-5.455378642387	-3.04685855964879	-5.6416431811509	-2.82950367431268	-1.62380535896247	-8.5485041871554	-3.65026632931867	-24.0426593798894	-12.7822907892874	-23.5191049846346	-24.3321556165041
-15.7212023914612	-12.9806849212047	-14.1236101021622	-15.1023796001262	-15.2978561770604	-14.1167905322874	-14.2477672105967	-15.3375621371402	-14.7169951823786	-12.3380886649257	-15.4214788861209	-13.2405082566353	-15.8398437091295	-14.9153252393936	-12.4663089630539	-12.7502910041479	-13.9975195925479	-13.9109175512798	-13.7732771106525	-13.8345494976596	-16.5283716480458	-13.7816301098951	NaN	-9.25284329451774	-8.03998680580238	-7.415931856814	-6.44757565876232	-8.7986407456328	-8.35940845035826	-3.2252336446877	-9.55903119841783	-8.38941707661585	-7.69577952930988	-5.90457466088198	-9.12387440600435	-7.12557910173525	-6.32345355946424	-9.33514277710664	-6.08865032957314	-5.65577429615557	-3.22730858585842	-5.77952723238878	-3.08378815154876	-1.77409221357673	-8.61579291796606	-3.7923188566531	-24.0804905477011	-12.802073542656	-23.4354501901141	-24.5644117068049
-15.7448684423669	-12.9469779278618	-14.1070232389527	-15.1403659885348	-15.3603392569443	-14.1741988424857	-14.2474626294476	-15.3133163418178	-14.5616442210227	-12.2949831318794	-15.3751000118074	-13.2559780005294	-15.9471584121675	-14.9452239957464	-12.4022207471224	-12.6382299366743	-14.0499845939373	-13.8722351999526	-13.7296480398267	-13.7945015855325	-16.515311919112	-13.814523295475	NaN	-9.3375575099629	-8.18122825345281	-7.5497126066777	-6.54548068669528	-8.90369934509623	-8.42513793655824	-3.48997736327417	-9.76039155585627	-8.47225697039379	-7.74220695970696	-6.02574865102543	-9.43917064062626	-7.26664363489716	-6.49706297518712	-9.51023331357439	-6.33825254973965	-6.09806807093834	-3.38934146530487	-6.00457687365541	-3.30612716037608	-2.09618516948257	-8.70046111697892	-3.98366481055754	-24.2308874707314	-12.8920239181086	-23.5059664840438	-24.6209720080395
-15.8433078423469	-12.9580590105865	-14.0667111736916	-15.1617804560463	-15.316620744262	-14.1621289685339	-14.2332103173484	-15.4139022851397	-14.7210632170091	-12.3102298427135	-15.4663595935507	-13.2473750662028	-15.927340807881	-14.9107283902841	-12.4365661640654	-12.7082211218331	-14.0701120348417	-13.96163933958	-13.7257792001594	-13.8626524393518	-16.5426815235083	-13.8171661993751	NaN	-9.45156927289458	-8.3744027610359	-7.71825030233019	-6.67670915451033	-9.11947412846158	-8.65990063766936	-3.66333087791014	-9.86076735360369	-8.65657024890881	-7.93881053453366	-6.18246140772633	-9.42193947040809	-7.32054874316849	-6.59504284660914	-9.76444630058738	-6.59613688115884	-6.28911811023622	-3.58871883933844	-6.13454801807575	-3.49238709725423	-2.41791455711084	-8.8294783961969	-4.18613610468578	-24.2168944099379	-12.7459298937928	-23.545155044483	-24.5658819984991
-15.8392969990372	-12.9534013605442	-14.0956169549174	-15.1342289613085	-15.3640256591147	-14.1552307308556	-14.2377437211104	-15.3913223575768	-14.913706919307	-12.4097299848827	-15.5271981171629	-13.2706230446395	-15.9438599357448	-14.8446790932526	-12.5291899738375	-12.7561744192023	-14.114045365722	-13.8851177200669	-13.7078513630124	-13.8363981291628	-16.7285222695628	-13.7801312506067	NaN	-9.52377184464185	-8.47649786389537	-7.80593435272795	-6.68946556790478	-9.25621042392171	-8.90511855570488	-3.85180065641285	-10.0207318349583	-8.84063122369571	-8.16706891686947	-6.34367623150979	-9.63862503536948	-7.42424530225297	-6.76387320167992	-9.84244059544914	-6.72457597433401	-6.47950021250895	-3.81827252518487	-6.47703852913053	-3.69692944622552	-2.6134990780113	-9.05194391123918	-4.37983996035125	-24.2150428368534	-12.8598034046125	-23.6161878785563	-24.4713798422681
-15.9397621232595	-13.0185123451771	-14.1029440066205	-15.207237031727	-15.3576909567317	-14.2019978517723	-14.2922606809547	-15.4557356102244	-15.0266005941978	-12.3826688084664	-15.5364336033045	-13.2836271014346	-15.9557652221659	-14.8639223790231	-12.5885511055244	-12.7965049807905	-14.1042481236541	-13.9459821578083	-13.8230878375173	-13.8940682639671	-16.7621487977419	-13.8123079647842	NaN	-9.65730479935013	-8.57241676122816	-7.99312894405715	-6.8524644923633	-9.47268779852366	-8.98814856623723	-4.11111471861472	-10.0088077147721	-8.96198032243924	-8.26495380844646	-6.6474325492567	-9.86318963064538	-7.49473742063868	-6.97595306469941	-9.92299849592377	-6.93415265253943	-6.7164054360491	-4.08315310918919	-6.63226574626329	-3.99664978455485	-2.97132236569787	-9.0589899085218	-4.44875857883992	-24.3300337215053	-12.8673362267599	-23.662471846165	-24.707769401234
-16.0691795523573	-13.1576870748299	-14.130490196876	-15.2481419384167	-15.4578212623488	-14.2605800214823	-14.2981482323053	-15.5213194366702	-15.1053913567991	-12.4315670170486	-15.5384183790706	-13.2804985811201	-15.988693395393	-14.8729218102906	-12.6550842017826	-12.8216852349172	-14.1156386446098	-13.9756199636941	-13.9741613067619	-14.0397325154395	-16.9072732508573	-13.7419518532655	-11.6392508544088	-9.77796648073991	-8.68966915204729	-8.12613417111038	-6.93241276563057	-9.53398250728863	-9.13110194125185	-4.31751330667043	-10.196048972105	-9.07455482531996	-8.5039556572666	-6.90369425429854	-10.0099389408421	-7.6251071144034	-7.09937901835866	-10.1481406644759	-6.99612976353162	-6.86902450087528	-4.21868466933211	-6.76738362213456	-4.17285298925977	-3.06800264434308	-9.12113338956039	-4.52201363549564	-24.1982925862297	-12.9163449166365	-23.6687751901141	-24.7216493201679
-16.2357981016784	-13.2832391166284	-14.2890484961349	-15.4305891565921	-15.5307887172116	-14.4424340448098	-14.4194584316576	-15.6788369112008	-15.2218194382474	-12.5229536381878	-15.58992023203	-13.4023315648188	-16.0670001406055	-14.9878647477655	-12.778800620451	-12.9643092437028	-14.2684676158736	-14.1902043660767	-14.1521755337002	-14.0348082417032	-16.9404199050487	-14.0230500739552	-11.8288044258373	-10.0174058701313	-8.88034835362016	-8.37981210730043	-7.05672061507487	-9.75655804616929	-9.37885288418657	-4.63097693077025	-10.1651451400575	-9.15155047979457	-8.61154773148634	-7.02781392080173	-10.2397288145202	-7.6943086932317	-7.11656664108707	-10.3542741962689	-7.21027845168229	-6.9922946836628	-4.57083012387756	-7.03061788671793	-4.44285298925977	-3.26659453558114	NaN	-4.66834712027529	-24.2718986364806	-12.9824516438413	-23.7280050288237	-24.8134479399422
-16.2004076971628	-13.3341079729416	-14.403327829001	-15.536695888728	-15.6531687455208	-14.4316394372283	-14.4757570966502	-15.666867459269	-15.2567454878364	-12.5594840866075	-15.5995778401695	-13.4182233524896	-16.2276038630881	-15.0891569684161	-12.9013035263015	-12.9819937756182	-14.3709020717198	-14.1603854731766	-14.1997902801803	-14.1216099199976	-16.9855338305068	-14.0604716679936	-11.8491519795366	-10.1036346247554	-8.99004547258139	-8.55219580121297	-7.16998598704864	-9.89435389716527	-9.52953035280536	-4.68691073851521	-10.3205814351082	-9.44070847411812	-8.84410344908965	-7.47124725082154	-10.4012062741659	-7.77795819317363	-7.19600509609801	-10.5529044519169	-7.47094820191356	-7.28184979273283	-4.74340787719086	-7.14934552939331	-4.61978126104134	-3.42113449185233	-9.2737001693236	-4.83431050395472	-24.3329480955538	-13.1684126121001	-23.9074794584067	-24.8084224823151
-16.2399610267403	-13.3383528168549	-14.4756267176133	-15.6042505867793	-15.7221161965505	-14.6044557996934	-14.5866063253736	-15.7508460721624	-15.1798460433925	-12.6024422128998	-15.6396794762775	-13.4966973997229	-16.1540835878677	-15.2269195085487	-12.7934590116958	-12.9991721806891	-14.3678059070589	-14.2143820166091	-14.2370210037035	-14.2665419559228	-16.8228304371278	-14.1168149387352	-11.9579083415	-10.1504275818215	-9.26245961863806	-8.6880107611636	-7.13043584364595	-10.0242932254214	-9.62191317631207	-4.82811254706206	-10.356434871375	-9.63295354893697	-9.0804628542978	-7.45864611382486	-10.4907594949807	-7.8030194152122	-7.3103174159445	-10.7507315005359	-7.65841580878884	-7.45796530559405	-5.02470047960879	-7.39965992916717	-4.86051032630745	-3.49152075689856	-9.20151965356429	-5.02328767301058	-24.395669920142	-13.2849463055574	-23.9958947721574	-24.856901307222
-16.2954719487136	-13.4940790787305	-14.5105938523382	-15.7866351386856	-15.787050092907	-14.7574066213922	-14.6601573497965	-15.8951523186347	-15.3557306432957	-12.7487167395568	-15.6713847504386	-13.5670873303537	-16.2852528605902	-15.3131169482623	-13.0189569768918	-13.0815701163053	-14.3725452732627	-14.3390714668101	-14.3864540962685	-14.4300134610444	-17.0684399052115	-14.174918430607	-12.1289179579474	-10.2109040485289	-9.33879497084451	-8.84334217365087	-7.281502713127	-10.20027741266	-9.73967360188155	-5.24467882117882	-10.408227505127	-9.68574265092118	-9.25104476554753	-7.5762453844535	-10.6537690394325	-7.79837634275224	-7.4801298218051	-10.9003082976447	-7.8524350849727	-7.57131591894217	-5.21039021746045	-7.62881174273586	-5.16206114443988	-3.76110925294778	-9.26388099810211	-5.14625132631906	-24.4569429732726	-13.3470348358006	-23.9829359043998	-25.0294731687244
-16.3401397484393	-13.5099637027956	-14.5972996855603	-15.8153357418882	-15.7022957743954	-14.8364022075649	-14.7210476066753	-15.9934559650162	-15.4551563255724	-12.7704616595781	-15.6931705363587	-13.5444021085549	-16.406783609156	-15.3736958774398	-13.1185822132495	-13.1630567666113	-14.4227192689348	-14.434527132219	-14.529429261402	-14.4162129805036	-17.2323786833849	-14.1808393685917	-12.0724441317197	-10.0816984555472	-9.47348781842509	-9.05296524928394	-7.26405807316423	-10.3788436439523	-9.83274572186502	-5.48823675374055	-10.3440999895248	-9.77778997424212	-9.26174293468089	-7.78763142718477	-10.8704283707865	-7.69516892356198	-7.49306455190248	-11.124370665673	-7.96862716870323	-7.70636701707835	-5.42606871385901	-7.6714025381704	-5.37353747747966	-3.97490471809565	-9.31321570924875	-5.17356214148485	-24.5415188873777	-13.4428562105088	-24.1124625955604	-25.1890507944899
-16.5861910980114	-13.789719775398	-14.7494788865379	-16.0797412999856	-15.9408663353345	-15.0167016135421	-14.8476346632302	-16.0806770708152	-15.6588903790625	-12.935302894785	-15.820420489095	-13.7033529354041	-16.5762294848798	-15.5550568035759	-13.2630613667902	-13.3364997604931	-14.5726569275662	-14.5903695418041	-14.684158253472	-14.6245692832881	-17.3616580158628	-14.3905600323513	-12.3050636622905	-10.2321732096844	-9.65134145909058	-9.18506897237136	-7.21628670375859	-10.4633773707363	-10.0306976409253	-5.65942709856932	-10.4251583999662	-9.85712392864123	-9.4298996730339	-8.06019279653772	-11.1269981436168	-7.71196401374904	-7.54450366393466	-11.1307833839926	-8.12432525109389	-7.79991072520198	-5.61939126598455	-7.94278004354254	-5.57385244904531	-4.25918274365756	-9.37996903189466	-5.24997157386153	-24.4275338525812	-13.3990119280605	-24.083465743454	-25.0798169359892
-16.5896050007742	-13.8620370406536	-14.7500360642909	-16.1066610464167	-15.9302810513161	-14.9923376007587	-14.940414245666	-16.1158358965285	-15.8539796997425	-12.9659124696699	-15.8094054374918	-13.6262347146596	-16.6992041888784	-15.5825583717295	-13.3974908551656	-13.3784614175021	-14.5860709521752	-14.632510800957	-14.6760121117543	-14.7400668786529	-17.5582516288428	-14.2796054055827	-12.39048525108	-10.1575457981868	-9.74570384270355	-9.39948744454537	-7.16690797574375	-10.7264644719202	-10.1350225755705	-5.8399852420307	-10.5010112588188	-9.95172455737262	-9.57146440864193	-8.16983444626106	-11.3393235728067	-7.7726219004916	-7.6137496472064	-11.261735922923	-8.37703130440663	-8.09584200029965	-5.86983801288297	-8.13245788546891	-5.75867119114176	-4.4583275887357	-9.47558814671498	-5.28535596652165	-24.5322426634413	-13.434547391276	-24.1133983915529	-25.1600459001049
-16.639220925327	-13.9281369864787	-14.8371883127365	-16.1664585619332	-15.998574200503	-15.0923256688649	-15.0792458289485	-16.1928157510511	-15.9492013400025	-13.0722942674627	-15.914191551275	-13.7467393922094	-16.9019603121999	-15.6395031552596	-13.5357275710452	-13.6620316707883	-14.6783123430215	-14.7355079631364	-14.7496710530015	-14.7900411564145	-17.6699026935588	-14.4088157690101	-12.5577049978427	-10.1177351502022	-9.85475203703414	-9.50250885139306	-7.28071067342682	-10.7148367346939	-10.1420326783868	-6.11938762898732	-10.5640636870038	-9.92409440722854	-9.5640641025641	-8.35433406318157	-11.4073697650664	-7.77128968782583	-7.48530342329368	-11.3466386978558	-8.50527456174619	-8.19039083750895	-6.01804484548813	-8.29461302193069	-5.96130943650888	-4.57332115067661	-9.52883630506565	-5.27057910237097	-24.574144128723	-13.5215951825676	-24.1939448954088	-25.3507190737884
-16.8932585889082	-14.0908503882005	-14.9284257779468	-16.1864681978596	-16.1065249437382	-15.1986278195489	-15.1083838639018	-16.3746987179136	-16.0478693395089	-13.2028641825918	-15.9559931678078	-13.745219527297	-16.9385431198308	-15.7774993137445	-13.7176991702707	-13.841367591606	-14.8117685195865	-14.7852705625173	-14.8343253816257	-14.8453193834565	-17.8043532502635	-14.4662229382187	-12.5241294258373	-10.2374339033593	-10.0484645106071	-9.66613243424542	-7.23752178258569	-10.8794968534696	-10.1985352188025	-6.31123909672417	-10.6182461871655	-10.012514884853	-9.61027290617584	-8.51665196470234	-11.5770354459403	-7.79406790693156	-7.596907787646	-11.4197691705931	-8.5885762106663	-8.23357061278985	-6.15167800158126	-8.40718495304368	-6.14641808910255	-4.7833838171094	-9.54525943051597	-5.36208813206182	-24.6748869214586	-13.552900549529	-24.1793623265233	-25.3661898827434
-16.9806277613612	-14.1619388908106	-15.0135139388512	-16.3246339043496	-16.1594734581913	-15.2256584317938	-15.260575759231	-16.4330507224762	-16.1618378700818	-13.3011981343041	-16.0119437412643	-13.9030504800271	-17.1003235225201	-15.8970698782387	-13.6822901521807	-13.8977276156639	-14.9963377308918	-14.9484933255151	-14.9813506539216	-14.945399625732	-17.8338878880213	-14.653226919966	-12.4609675795193	-10.249433727398	-10.0160314736125	-9.84534148572134	-7.36048068669528	-11.0317627584719	-10.2947978957781	-6.48037966740891	-10.7357802955985	-9.9663632045511	-9.67151394582429	-8.54802831635953	-11.6286963326633	-7.95543148833534	-7.69796713590158	-11.4303554759374	-8.69103308255017	-8.36743223585302	-6.2622181170165	-8.45270098577298	-6.28091623036649	-4.80856074531711	-9.592217941394	-5.34938670673062	-24.7409420289855	-13.6715982264638	-24.3631372367462	-25.4901025259118
-17.0411046984881	-14.2814895374276	-14.9078678533105	-16.3278176568192	-16.1789814840408	-15.3350211644437	-15.3780057693032	-16.4834144836292	-16.296333833677	-13.3377631201895	-16.1308910507913	-13.9872180301746	-17.2337715606323	-15.9279415098384	-13.8487461072664	-13.981680155851	-15.0437013700039	-15.0613079199688	-15.0239759241778	-14.9550900989376	-17.9480473047457	-14.7347713765626	-12.523870915199	-10.2547006988174	-10.067578188218	-9.952444803555	-7.34990637718191	-11.100426596445	-10.3370280187248	-6.58159881631283	-10.6398677540201	-9.9699612465925	-9.70696668838666	-8.9083751009652	-11.7882124616956	-7.87754819135301	-7.68901162198156	-11.4577904564315	-8.76345699758338	-8.42757462638736	-6.32857252344114	-8.55528706229665	-6.39302653118691	-5.00263266618837	-9.58455326700967	-5.36242280301797	-24.8669582102153	-13.8709014976959	-24.4502441750765	-25.7111152496962
-17.1476604857665	-14.3891928663357	-15.102038011567	-16.3220224483549	-16.1949812310303	-15.3552193872104	-15.4878445261194	-16.547615886942	-16.4392936914988	-13.4500757867893	-16.1663475722949	-13.9909030858978	-17.2904152467685	-15.9987727189212	-13.973470074248	-14.0524709126006	-15.1496408635292	-15.1245569620253	-15.1316465042695	-14.9933953468914	-18.1842330815159	-14.7962828604558	-12.4935723863002	-10.0772889074221	-10.0645954037839	-10.0406279594868	-7.26057790278012	-11.0677565159154	-10.3172903706945	-6.61698683167918	-10.6999298714523	-10.0434058717278	-9.70222248765727	-8.73546874135321	-11.7652736861854	-7.87591436290525	-7.7071496759636	-11.5849321869408	-8.78802058797254	-8.50055665501706	-6.41255760902764	-8.48137617040694	-6.39399315344342	-4.97419253290976	-9.51256738626119	-5.36138072830213	-24.9269980086293	-13.9491085203366	-24.6538702515266	-25.9294435055709
-17.0350740925283	-14.3393149493944	-15.138250514151	-16.3794158189287	-16.1843753593675	-15.4706331500393	-15.5508417072974	-16.457766969073	-16.4867707298113	-13.4082714712499	-16.1978780339479	-13.9892136190135	-17.3340959718224	-16.1536747145429	-13.9582563098623	-14.0442302489582	-15.2025993875393	-15.2009304344169	-15.169028726483	-15.066400474713	-18.0894176342475	-14.84153841177	-12.4168108126986	-10.0125286550332	-10.0106180387553	-9.98672852060463	-7.18119090151334	-10.9879364576856	-10.233319320986	-6.57214211587499	-10.580228471057	-9.93450744622173	-9.5752441025641	-8.63109127385201	-11.754004035975	-7.76696494761971	-7.64319777253986	-11.5991300168711	-8.82469920592962	-8.46789290078268	-6.44468234824894	-8.47697955158301	-6.37311697559239	-4.94450345480274	-9.52088328992793	-5.33514913024109	-25.1596551091543	-14.0885751767565	-24.6478607164299	-26.0095180744403
-17.1646207319835	-14.5700213116251	-15.1559831565925	-16.566864815679	-16.2198683934458	-15.4807690459024	-15.6030618949748	-16.5604881325739	-16.5267353167746	-13.5144421292364	-16.1496378616547	-14.1360563134982	-17.365733149532	-16.1514425478056	-13.8810354441038	-14.0896692509012	-15.2510999995916	-15.2954405239111	-15.2664663684643	-15.0885840890887	-18.1399829940965	-14.8709243568835	-12.5707955361421	-9.98649824182758	-10.0561700845363	-9.95016450684299	-7.13271577129011	-11.0410867346939	-10.1266696417849	-6.57583902939166	-10.4578632231412	-9.91028824771288	-9.4972285320943	-8.68363974286528	-11.6116140645451	-7.66449921757736	-7.5368955309082	-11.5441328209636	-8.84083076107219	-8.45666295929772	-6.32317255073457	-8.50873540933675	-6.29037692506485	-5.00727282683094	-9.47000810987937	-5.23906644262519	-25.2716716327151	-14.2784884724858	-24.8026091343956	-26.1035300360255
-17.2439701498224	-14.6781732807846	-15.2706058581582	-16.6192688138822	-16.3562078188403	-15.5778648325359	-15.6203739658657	-16.6367293183897	-16.5540813940092	-13.5684434356315	-16.1840929215444	-14.2232285133895	-17.413190111175	-16.1728313601963	-13.9698902756234	-14.1889489746985	-15.2873533067592	-15.3486618444846	-15.3645717911335	-15.2223024514429	-18.1682627350974	-14.9821218039131	-12.5008237557342	-9.99372259894434	-10.0173297899061	-9.74834220683312	-7.20857135801176	-11.0669767882175	-10.2661045645078	-6.59189158377557	-10.5078386657939	-10.0017199269952	-9.56000992299754	-8.6409000643254	-11.8085970770802	-7.82124198078645	-7.48998827812445	-11.60999168666	-8.86457618826168	-8.52077381623236	-6.41926619039842	-8.55998773748962	-6.26209351568505	-5.28661990811844	-9.53889583759677	-5.35419924798064	-25.272613487219	-14.1508022392014	-24.8744034811916	-26.2011033033791
-17.2986033300798	-14.6541301696279	-15.3254918202526	-16.5708546288185	-16.3182304761388	-15.5559750813956	-15.578455259572	-16.6184701467022	-16.5243376398061	-13.4477573835627	-16.1756944246292	-14.2122413835737	-17.3266763754904	-16.1654878146069	-13.9908972303739	-14.0903822772342	-15.2371814348585	-15.3129370513136	-15.3561172527934	-14.9921354246594	-18.1771974898948	-14.9551924730813	-12.5438892206752	-10.0572600707882	-9.93106087424344	-9.77737738680666	-7.38174847453487	-10.9343137437184	-10.2332989767293	-6.60529994216037	-10.6077574847315	-9.76558984569438	-9.50165105908584	-8.65283404022613	-11.7138604835237	-7.99737182410971	-7.48709961524693	-11.5594427743123	-8.86860240340938	-8.45969356347738	-6.33450650864612	-8.55930953784909	-6.25149634086373	-5.00872209106639	-9.60734339620135	-5.407507738324	-25.2483363075925	-14.214109529936	-25.0002276141372	-26.2900561190583
-17.3494508584373	-14.6378456530938	-15.4153619501228	-16.6062252562857	-16.4191472162065	-15.5385053912672	-15.5988398749566	-16.6587270115536	-16.5615382227839	-13.4783911617247	-16.3014665015303	-14.1841139452461	-17.2980449096282	-16.2528918573393	-13.9764686860018	-14.1016646672495	-15.1717115889877	-15.259913021386	-15.4098818979733	-15.2121301589879	-18.2697682694229	-14.9774069063011	-12.439072828403	-10.1379555793722	-9.78632134668439	-9.556166086004	-7.33344206008584	-10.8963599339869	-10.2083731742545	-6.50929131213614	-10.6603810914304	-9.72850292187359	-9.43395036865852	-8.49378031484783	-11.4874092488442	-8.06254191085183	-7.47936261080626	-11.4419519676998	-8.59750300570246	-8.38036836559884	-6.22814655603222	-8.5415542215259	-6.14608258896169	-5.03177942985401	-9.55750129261489	-5.57202718371885	-25.2838621016467	-14.2717213805055	-25.0427471064136	-26.3849592000039
-17.2855105795387	-14.6084628115816	-15.283701949224	-16.4947511844126	-16.2680470190312	-15.5006987433247	-15.6398559177373	-16.6258160710193	-16.5355888494037	-13.4298690983477	-16.3519742339813	-14.1427822803082	-17.3127178792268	-16.1446879137887	-13.9910865613777	-14.1289373945223	-15.1396681405199	-15.2482188065099	-15.4214249303125	-15.2604264051142	-18.2525461722804	-15.0290962571559	-12.3268030881441	-10.0407154046997	-9.70889342984943	-9.38400494275466	-7.24363178441375	-10.7290585776973	-10.1669718088215	-6.44280742694805	-10.6837369445421	-9.60273004956906	-9.40463382895422	-8.14641184155187	-11.2123558879904	-7.97813125881386	-7.37399619229379	-11.3269512802703	-8.45618816775472	-8.17571505091524	-5.93223607862151	-8.37477863791348	-5.97413396522163	-4.80218681450282	-9.56447725073743	-5.45475329928483	-25.3450007819831	-14.1453025357819	-25.0734619260554	-26.4308870425623
-17.5214751748874	-14.7729620126581	-15.3916854640073	-16.5483850736392	-16.4373866634814	-15.5940770832798	-15.7153928213456	-16.6799973377079	-16.5586685907789	-13.5064231211793	-16.3153651010482	-14.2050245044935	-17.3558925815397	-16.1291380419132	-14.0270176943156	-14.2125377573947	-15.2497086758847	-15.2900347753512	-15.4952264702253	-15.4241766905017	-18.1743518063036	-15.048664686318	-12.4111381414337	-9.88277285056806	-9.6617506762672	-9.30511319497848	-7.12058294489724	-10.5075290423862	-10.0572397361724	-6.21699657084488	-10.7007962749231	-9.51855049010384	-9.31567079255099	-8.04792183619489	-11.0228267541708	-7.93016576542979	-7.2731429458401	-11.3502422319686	-8.09301776713095	-8.03813217700087	-5.8912730047595	-8.14010348963544	-5.7283594365388	-4.85466283868128	-9.45363440766266	-5.32146818774281	-25.3401269438274	-14.1105625387899	-25.0489297081863	-26.4735761876443
-17.6613395291901	-14.8255761228831	-15.4459613507222	-16.6742944151574	-16.4467732778133	-15.563204417065	-15.7256478219764	-16.699790312253	-16.5400583581798	-13.5930706814122	-16.3873974654474	-14.1745971622865	-17.4370191137969	-16.1500779969768	-13.8321906307513	-14.1194841859661	-15.2751019254061	-15.4292848997648	-15.6043587063767	-15.4993603303913	-18.2923140592934	-15.0434329472178	-12.3637747907814	-9.86001699200133	-9.594766119446	-9.1026893054939	-7.2158258706556	-10.2101014791238	-9.8533349664083	-5.90425128100961	-10.7520786589314	-9.34179098683175	-9.21041205846672	-7.85839273940518	-10.9624143291923	-8.00920400763984	-7.29096290737328	-11.1156771113144	-7.89160126313805	-7.8782096199535	-5.84781753646498	-7.96093231938133	-5.48145908750935	-4.30638199270471	-9.51897419901883	-5.40548570240836	-25.3430482560917	-14.1949521206398	-25.2056702474207	-26.5298311599223
-17.5489291481386	-14.7724123495552	-15.3012722662218	-16.6588063190744	-16.5323904931403	-15.4991267132012	-15.7705379881641	-16.6704261447151	-16.41164684067	-13.7440590765895	-16.3265604756303	-14.238433340159	-17.5182909583126	-16.1356927628658	-13.8500963653362	-14.1201118853932	-15.2964893062355	-15.4671050624341	-15.6367616220794	-15.4109570458709	-18.2722963315937	-14.8584331979181	-12.293601340195	-9.67224777880046	-9.42665876427473	-8.93137990242174	-7.11699927237071	-9.96464383003756	-9.78510476609805	-5.67689677631023	-10.6890609572495	-9.22746567717996	-9.0664839945533	-7.80554192429606	-10.7082748781022	-7.93100456022085	-7.07861812227856	-10.9235480646613	-7.65558016874912	-7.57406192504211	-5.81266422265076	-7.91300629462966	-5.26968679506191	-4.13703967971735	-9.49841343477174	-5.316278872938	-25.3290493736183	-14.3621049760812	-25.2377142295229	-26.4733196339861
-17.6086363099423	-14.7487109590587	-15.4049723397332	-16.6375518956511	-16.5133119284133	-15.5261524500907	-15.8195435285425	-16.7707770320785	-16.4740844164276	-13.6435978817794	-16.3228249540676	-14.2555006737025	-17.5027001712743	-16.2873031957373	-13.8292365345694	-14.2034243077523	-15.2840089573901	-15.4114741256589	-15.5743720724973	-15.4724623277317	-18.289869933661	-14.7957068854981	-12.3487970728961	-9.55994557375045	-9.18416777565189	-8.6462179506678	-7.06925170868752	-9.73065652267974	-9.62707750597297	-5.61114035964036	-10.6673935779964	-9.03429241280757	-8.91649605389353	-7.66568666939473	-10.4945177008756	-7.79747390216547	-6.96451593145784	-10.6944556887895	-7.76935560932097	-7.39167175793081	-5.58641627478119	-7.63484077008555	-5.14410627561536	-3.86763773911164	-9.59757822189401	-5.17055349165387	-25.348659883952	-14.2312810468539	-25.1520186111667	-26.4487095327602
-17.4793106051907	-14.65948860977	-15.2475081474303	-16.4848895079825	-16.5059073964643	-15.4938323965253	-15.6685286435628	-16.6534039798534	-16.4795346328778	-13.5510387670708	-16.1998229973623	-14.0974743457547	-17.3724578777144	-16.2798310241121	-13.7390097655435	-14.1951042862396	-15.1575251455507	-15.3882884694313	-15.4958599942024	-15.2905769320575	-18.2213967464004	-14.8595250673163	-12.2449969745838	-9.58874402723999	-9.0151562702221	-8.34870764038276	-7.07413148034607	-9.48694897959184	-9.39011699715283	-5.55271537868072	-10.5883730543776	-8.8290733926516	-8.69550102766266	-7.32838120152426	-10.2769421320253	-7.65275027713991	-6.78458586093717	-10.356944448827	-7.32011206936703	-7.19264382080251	-5.39276158934327	-7.27975054121231	-4.99385071626276	-3.84968165685301	-9.62401394680397	-5.17191783518123	-25.2046342430974	-14.1996514976959	-25.0622143051799	-26.4914883077362
-17.631394438005	-14.7753756783612	-15.310249832025	-16.5888612157688	-16.6622061127023	-15.8571869328494	-15.8743409885423	-16.8261718595102	-16.4930793374134	-13.3878198082366	-16.3419828231287	-14.2585465798927	-17.4111131803614	-16.3860508765782	-13.7992458648618	-14.3480204709195	-15.2184853776679	-15.5350343684696	-15.6229211127008	-15.4022501185692	-18.2290358935964	-15.0481727116428	-12.3491164871382	-9.46561014154184	-8.96176685192017	-8.33055184470395	-6.97359140725767	-9.13982129067843	-9.1466978151917	-5.33309637148044	-10.5095718181021	-8.77847595385981	-8.63533158360875	-7.15472026670121	-10.0249909851855	-7.75867978558132	-6.71468904233447	-10.2586100036671	-7.14146544329287	-6.95557765069576	-5.15194692114907	-7.06646188014512	-4.91520756894917	-3.50240342043825	-9.52438246944877	-5.51884107916086	-25.1875812733487	-14.1501702672475	-25.0486976960523	-26.4837860558371
-17.7043380544182	-14.7345233937849	-15.3847198019763	-16.5677221580858	-16.6989032704793	-15.86863865216	-15.8697630846201	-16.8966519955075	-16.5549957687569	-13.4633030749838	-16.3508600298044	-14.2053445636268	-17.3899270721143	-16.4458963705117	-13.8585423001338	-14.369386397588	-15.2199199092768	-15.5705958556903	-15.6232309448642	-15.3400222745964	-18.2777770937305	-15.1576953067155	-12.3745003764603	-9.31028740292747	-8.69167647780126	-8.09391050951605	-6.79056154922897	-8.87487063299896	-8.97265160330902	-5.19359439341146	-10.4220408906512	-8.7328775235285	-8.48904031421373	-7.00017583617075	-9.85595791624106	-7.68078091455483	-6.6425215356714	-10.1984629585665	-6.93746567205952	-6.81301930331302	-5.0319515315022	-6.91790557103878	-4.74428768507829	-3.44798657105773	NaN	-5.26668511357405	-25.2116250890948	-14.0799139720636	-25.0325924978064	-26.5013917406957
-17.6315573995432	-14.6291590184461	-15.3687282768906	-16.589901633492	-16.5461727993079	-15.8040115563371	-15.849420637207	-16.7009582857904	-16.40620140513	-13.3243473726931	-16.3780473109972	-14.1995938475592	-17.2135976458802	-16.3952215475584	-13.7335893208792	-14.1585423331409	-15.1779169707375	-15.3538639678003	-15.5414698457909	-15.2943071186776	-18.2891919599409	-15.0914681774073	-12.3532756657657	-9.34189187528798	-8.64844133617672	-7.78672409393246	-6.90592068669528	-8.73542622155245	-8.76846358268878	-4.89345429544441	-10.5678885592796	-8.6262969866647	-8.35681520388569	-6.62467238415615	-9.56918412161463	-7.74790401785158	-6.42030554509029	-10.046459173479	-6.87417378531892	-6.6544578766151	-4.88650862315606	-6.8040354676829	-4.4220732742464	-3.23491378141139	-9.66902874447339	-5.19697743128557	-25.1714842162445	-13.98946568351	-24.949183786952	-26.3810193907476
-17.4931355746235	-14.6387875845672	-15.2225938045627	-16.4701759442436	-16.5687073414015	-15.8353875598086	-15.8093869601584	-16.6001233018275	-16.4286612888306	-13.2965140743727	-16.5295511241078	-14.2490495916399	-17.0997606447308	-16.3175788328025	-13.6635147306199	-14.1355650683191	-15.2449746283689	-15.3130198915009	-15.6820592834483	-15.0918515600918	-18.3527403470377	-15.1309561307179	-12.3952655859459	-9.24275462038601	-8.50996002917302	-7.80875171132834	-6.82464878275017	-8.52006935163446	-8.54947877890669	-4.82628494616379	-10.5278568037121	-8.46751693443335	-8.02849229871121	-6.43018612219096	-9.35798609684874	-7.64790364417528	-6.22037717451523	-9.98001522707374	-6.75651456196613	-6.3303045065737	-4.61269823785314	-6.6904336089861	-4.43534193683869	-3.03019994355427	-9.54957315150667	-5.0560231611876	-25.186391700933	-13.9194597052829	-24.9748225541006	-26.3321433211898
-17.3901486408275	-14.6553438614983	-15.2214802762411	-16.5496125803672	-16.4824728169247	-15.888773923445	-15.8152902060824	-16.4930392681015	-16.5595216107332	-13.2987089645789	-16.5197395198096	-14.1643911945224	-17.0284027498703	-16.28584954462	-13.715074296993	-14.0238185233155	-15.1780368403246	-15.1585932765994	-15.6382717121695	-15.3875724228673	-18.2526804667982	-15.0223912519791	-12.3452167923854	-9.28019410998083	-8.48847712915396	-7.64007600095815	-6.75787891678378	-8.43782131052935	-8.60826734745475	-4.74036489629773	-10.626798542637	-8.31621067112977	-7.83326732837055	-6.38624279734056	-9.27933395702271	-7.69474523683466	-6.03986285475357	-10.0273408161438	-6.75997308187864	-6.26338288243174	-4.73821458638125	-6.63354205240634	-4.41291577644003	-3.2365163642459	-9.47937419901884	-5.10256601020904	-25.0647139588101	-13.8737508765778	-24.8559175750308	-26.2282238401711
-17.2513894837266	-14.6714204346551	-15.1258355248864	-16.3586770481749	-16.3505083955677	-15.8587422032064	-15.8052398749566	-16.4416198490316	-16.4291147324691	-13.2061227015578	-16.5004829956669	-14.1595641669946	-16.8860713348367	-16.2401285614848	-13.6566043623607	-13.92420490568	-15.0743671105655	-15.1025307123497	-15.5161645063811	-15.4548287329564	-17.9718260613234	-15.0439864807353	-12.2029265162581	-8.84185983892237	-8.16682077066122	-7.26337214427966	-6.68153614286702	-8.13067839430438	-8.32083338510054	-4.56235544977526	-10.5626746760148	-8.10232264847815	-7.57834715776308	-6.23687181019981	-9.04858332262276	-7.59564594272602	-6.09061441351437	-9.82220304838307	-6.77233721290257	-6.01910887921339	-4.52599347540854	-6.41112577350353	-4.17987541403996	-2.86570948867368	-9.45501490028226	-4.9041721126745	-25.003696561761	-13.7344476624196	-24.9236996950646	-26.1213611376161
-17.21023230201	-14.56879331516	-15.0415124901091	-16.3162468272925	-16.3597570342248	-15.838230472993	-15.6471976853705	-16.2415044214494	-16.349352591743	-13.0073309077721	-16.2994658429039	-13.9998887064388	-16.8511892810004	-16.0602921753313	-13.4425518984508	-13.8450764885687	-14.9865300704053	-14.8863809824123	-15.4372128233687	-15.2536441075559	-17.9431182927913	-14.9236611549927	-11.9594830375755	-9.02796811228097	-8.00874435250431	-7.02638705976842	-6.45604872125251	-7.83008619520316	-8.0535953544431	-4.43496740021689	-10.4017784808805	-7.92452311646128	-7.47656666010886	-6.24408135055708	-8.82555318191721	-7.43311635902615	-5.93519480109118	-9.71265887748416	-6.61732658029194	-6.00435867099996	-4.37377925705175	-6.39848115252618	-3.93736195784917	-3.20163729620915	-9.24295867795453	-4.83274633221262	-25.0464427970347	-13.7490946435779	-24.8991328155967	-26.0819517637345
-17.0488152580143	-14.6253481834374	-15.1533890112848	-16.2441521959944	-16.4796742791147	-15.8601848814671	-15.6973204241557	-16.2374194996175	-16.383293071147	-12.8899198869824	-16.225586741571	-13.8339462062202	-16.8746593921927	-16.0097596916565	-13.3122347253164	-13.8380223513863	-15.0585476753466	-14.711327403795	-15.4237987645072	-14.9488197987129	-18.0202595778069	-14.8208315838087	-12.1067535325863	-8.9118273052326	-7.8886119036552	-6.8189960487249	-6.33854005754154	-7.59259164950384	-7.9939955649847	-4.45103940754727	-9.99372360074058	-7.66821193092622	-7.39675083586715	-6.13821282067452	-8.73645602141458	-7.24527394625433	-5.98921213171873	-9.59872795643153	-6.57715044910457	-5.68852391369024	-4.21488454262954	-6.24689420421797	-3.82521712786295	-3.11647624563436	-9.27384626646752	-4.59346779581375	-25.1026632659114	-13.946016256856	-25.065397527965	-26.1808350183976
-16.9137717180457	-14.4844786439166	-14.9784009111617	-16.4494067464023	-16.4079569377059	-15.6975779543198	-15.5723236294692	-16.1645715105752	-16.2232210672015	-12.8576315002748	-16.1472253796386	-13.8346962153712	-16.7069310090687	-16.0266667457675	-13.1286599307959	-13.664329930647	-14.8071560647077	-14.6433596515804	-15.2683168838383	-15.0801343225861	-18.0106733079315	-14.7141472712974	-12.0860245585807	-8.67876976271286	-7.82531284431825	-6.85778436945153	-5.96285340972191	-7.59254201578416	-7.85182870487683	-4.12503382600663	-9.83515598565167	-7.40665575982459	-7.33853876980326	-6.04432931801883	-8.55344991081365	-7.13030665539536	-5.97662875754433	-9.4751686132769	-6.43043952054331	-5.59244954592382	-4.18225482743488	-6.39349284521141	-3.71616927628964	-2.98994851366594	-8.91745329200823	-4.48988750409423	-25.073980314067	-14.0017000152161	-25.0411710746349	-26.0944879429657
-16.7805252589755	-14.4002776694863	-14.9826335865082	-16.3038897704821	-16.1009710487861	-15.5564905613202	-15.5055380774164	-15.9967837522436	-16.2466784658283	-12.570749847885	-16.096415919739	-13.8767534794221	-16.413723520137	-15.8242487596086	-13.0385884188595	-13.5080241056807	-14.5936541053648	-14.3590327599983	-15.1515015345526	-14.8722979500892	-17.8739403470377	-14.6752644510355	-11.963080147859	-8.75211321491872	-7.63403661721533	-6.7928087023933	-5.69717541420968	-7.46221210878537	-7.86389121497213	-4.08483144697714	-9.72376357873046	-7.35107672436063	-7.38589079579119	-6.1529343612307	-8.44774385813422	-7.13382236716294	-5.71166127844595	-9.44962498880563	-6.51394021611055	-5.73569208871203	-4.11631538644109	-6.18714685363019	-3.70788439245043	-2.87154832883897	-8.91198818503282	-4.70258517888886	-25.0471795911746	-13.9730177339206	-24.9944847765802	-26.0429819022547
-16.7478768991404	-14.3231821719266	-14.9402431930409	-16.170990879891	-16.158971716031	-15.5517580110777	-15.5154304789834	-15.8395970363037	-16.3401288711269	-12.5819625266328	-16.1092808778897	-13.8733533817181	-16.2764242374971	-15.7296508104833	-12.9903566092411	-13.4468211424879	-14.5274372290385	-14.0813175850548	-15.0436131608999	-14.8471131621307	-17.6876462951821	-14.741984600977	-11.883254068849	-8.66003752630388	-7.6043793552561	-6.51362037494856	-5.69927217605698	-7.0575457779442	-7.46031742414947	-4.03599977608598	-9.51086735970163	-7.39885181898846	-7.22213665846064	-5.81396818621577	-8.65411963469139	-7.08297844855183	-5.74976851513092	-9.22992933293622	-6.19232133624192	-5.476444891563	-4.15712186086212	-5.92728120710016	-3.6768628095605	-2.9035036526417	-8.90128888433352	-4.65679780487477	-24.9909603440038	-14.0380503015561	-25.0041076033633	-26.0952204513554
-16.7759713247287	-14.3947063798492	-15.0246923684482	-16.2568775324364	-16.1281610098072	-15.5274844830196	-15.5826375679468	-15.7480547200254	-16.2641876001637	-12.3538107220481	-15.9499617767628	-13.7346379700126	-16.0689183853488	-15.7279487408808	-12.9885836657892	-13.485526156769	-14.4440360704456	-14.3279729048706	-15.0686024705871	-14.980629994561	-17.7222035677136	-14.8259190858304	-11.7691686344704	-8.48141105687365	-7.47948326583346	-6.48737288713548	-5.63313227040569	-7.09596730372784	-7.44534586950561	-4.24885728932721	-9.41584462639185	-7.41978075749053	-7.01521596113165	-5.8148163263714	-8.54316556575992	-6.98096841509494	-5.61391248442324	-9.28257015831667	-6.06295002756395	-5.42510270191573	-4.2341605910326	-5.71670480270926	-3.72654681860178	-2.78963389739055	-8.69527375192495	-4.39751070550695	-24.918950048353	-13.9831761476859	-25.0559265720236	-26.0854747458395
-16.5665824802602	-14.3020991774726	-14.8381284573585	-16.1798900194754	-15.9531803667897	-15.4660728744939	-15.3788398749566	-15.6843347417941	-16.2125576099008	-12.1437989166259	-15.8944626429836	-13.6627694881541	-15.7815373453362	-15.6779198498063	-12.7342196658952	-13.1946527380023	-14.4016446294716	-14.0014598488552	-14.653003555412	-14.8960523413092	-17.9659283579369	-14.8122305218618	-11.7799763358239	-8.56611303731701	-7.53479934409043	-6.45760968775499	-5.67535709118966	-6.98494288991243	-7.22436874750123	-4.32647627552304	-9.21981474782418	-7.50396296796865	-6.85793644298963	-5.78793507467401	-8.4771222361317	-6.90004752337473	-5.47060846308148	-9.16129732142009	-6.02792036276199	-5.13924726068276	-4.28152532976577	-5.75735830232857	-3.82513453351234	-2.88593828686111	-8.26627633012215	-4.13433446255905	-24.8106476386285	-13.9244687734434	-24.9559462850226	-26.1451225030405
-16.282717545325	-14.2727644663549	-14.8193859857886	-16.0006043006237	-15.9846263895984	-15.3228753594199	-15.3780409402029	-15.572426599054	-16.2405584059999	-12.1006672189221	-15.9240979655509	-13.6596990283572	-15.6798543224767	-15.6386670967795	-12.7379924307959	-13.0575978426492	-14.3146063350765	-13.8672555037577	-14.6773630490471	-14.7657342816433	-17.8452818317538	-14.66237323855	-11.6307638852968	-8.45700297507653	-7.51127942984823	-6.25909331634091	-5.50751152369968	-7.16745560780427	-7.16967617518847	-4.29305870086652	-9.28448468465333	-7.03814708586137	-6.94984908330865	-5.80012266850837	-8.64094510571333	-6.50186007359634	-5.49297241555902	-8.98185505187186	-5.87052653847062	-5.0810374540503	-4.39104304484524	-5.83509429121231	-3.82852663272174	-2.81132753134799	-8.17698798369865	-4.1517611562875	-24.5869737003558	-13.8984949093674	-24.91401354733	-26.21477601423
-16.0123879798319	-14.1762545240938	-14.5895941884727	-15.8258563128793	-16.1206415743228	-15.0536653498152	-15.2672928397359	-15.3660866597446	-16.0113651580378	-11.9699943774565	-15.6791099914432	-13.6153528757839	-15.5570508048497	-15.5178223514521	-12.357343196102	-12.8992802980819	-14.2577612986421	-13.5575183234182	-14.4201676388235	-14.5474781724346	-17.5940306696183	-14.5256251365951	-11.5478681808574	-8.25334532595958	-7.3216022391206	-5.98952910642218	-5.48634456104083	-7.28197438651574	-7.13001991242932	-4.30528273590267	-9.04097975148408	-7.13631992770804	-6.8772516025641	-5.36962073840414	-8.64194293044561	-6.28188080903001	-5.28528321793292	-8.92565631009007	-5.94132571195372	-4.95394053133844	-4.5643566166877	-5.8748483019075	-3.9597758794893	-2.76624089009865	-7.95662907605669	-4.0634238763324	-24.6492816635161	-13.9968720624638	-24.8513142060186	-26.3700062545871
-16.2246039804058	-13.8456677309533	-14.4253291662547	-15.5377963837508	-15.6104679884469	-15.0127236285354	-15.2451765086199	-15.2132291326834	-15.9799233168196	-11.932469978057	-15.6681833363654	-13.4480767308398	-15.5539315740583	-15.5307317252983	-12.448264257102	-12.9019871112587	-14.1847256011315	-13.6919535003875	-14.1978909406858	-14.4139526410657	-17.5892184492275	-14.4723165111666	-11.3318496386033	-7.95788767182012	-7.39935460558672	-6.14107100179397	-5.36511963636705	-7.30914692992164	-7.24496553680172	-4.51886531418004	-9.05917516995717	-6.8702769706573	-6.8310841025641	-5.66556525825926	-8.46320958647996	-6.2158234947972	-5.19699825496967	-8.85858642055709	-5.8456643503589	-5.00588229860952	-4.70142069266706	-6.04610893834946	-3.94970001415028	-2.88214388471517	-7.75278764363873	-4.25344125446389	-24.4825250136438	-14.1196585039314	-24.9870183696143	-26.5301806709944
-15.9493079457051	-13.8930464598395	-14.5316412957771	-15.3918371165649	-15.5946414408016	-15.0864682734875	-15.1823740115028	-15.245115676535	-15.9913992856894	-11.9993990473477	-15.5128100889674	-13.5119520489685	-15.3549265377318	-15.5456506615555	-12.5827163868277	-12.977192726972	-14.1305589344649	-13.4409347374121	-14.1541814191608	-14.4204856929643	-17.6096717549799	-14.5394420560577	-11.5618196617482	-8.08889284688945	-7.54326357991072	-6.54164072357551	-5.18343643890767	-7.41337351943502	-6.93223042105042	-4.79382409188149	-8.71359904868022	-6.54752798297233	-6.74350245251877	-5.81167563527236	-9.23301980114515	-5.98570157734887	-4.82151551857177	-8.84392025327126	-6.04682127534965	-5.35469423443775	-4.86496838463013	-6.21036992370232	-4.10255174438518	-2.66343859259671	-7.30588623710544	-3.94751221154617	-24.5455215942719	-14.1584503430102	-25.0347851594392	-26.5263028632675
-16.0294276349169	-13.8976210724183	-14.5753841080596	-15.3436376137812	-15.54943899133	-15.2405617314314	-15.3860760558611	-15.0738522292486	-16.1460541133973	-11.7814374948883	-15.6239243973464	-13.6848027681418	-15.2538433605945	-15.5888805532366	-12.6046671720091	-12.9558737740668	-13.9673022434673	-13.4758276973945	-14.1510665156942	-14.2899130258885	-17.6290881731246	-14.3547206547227	-11.8405467998426	-7.71266171342457	-7.52063963902662	-6.62683335153754	-5.0700003373503	-7.28266976880519	-6.60627061994803	-5.00441388338313	-8.40816758310771	-6.37332022263451	-6.66764595795292	-6.01110439544962	-9.20879367601839	-5.60091624879196	-4.58439792718847	-8.78036971666931	-6.10681772661067	-5.36937878931618	-5.08417651082395	-6.17951364605102	-4.22146519179082	-2.83886975093659	-6.92071885675154	-4.18463055840716	-24.5790209093926	-14.4430996755747	-25.1552421901141	-26.5989452104864
-15.6901809730312	-13.9676081966529	-14.5379046705602	-15.3655945132449	-15.6822367997212	-15.0785111293084	-15.5456533581027	-15.1567726249151	-16.1557374731173	-11.4504412770801	-15.5711286707899	-13.7947458187725	-15.045740535511	-15.6423595437322	-12.6250491823738	-12.7730484188682	-13.7600178212454	-13.3541731633564	-13.9710292771852	-14.3188480097599	-17.6006384362096	-14.5507432491345	-11.8188961301263	-7.6704591738296	-7.70573386939121	-6.67264168249642	-4.73949533383243	-7.53642010508071	-6.80554717052446	-5.12953500846979	-8.35835683623377	-6.16669132653061	-6.61383428098381	-6.06827621911591	-9.56040665493692	-5.15247503556526	-4.68105497705077	-8.88064443873242	-6.27370750267555	-5.79640224435305	-5.31410479010605	-6.37258938487868	-4.32989350309376	-3.08173360924284	-6.64444488720915	-4.07565630785634	-24.6201550579917	-14.5820996797044	-25.3748461858991	-26.8636179561731
-15.6076903804002	-13.9789071453614	-14.5499173946782	-15.3535232469044	-15.7764453864011	-15.0075211998038	-15.5838805253631	-14.9866573449744	-15.9739576302598	-11.3470005233625	-15.6688978306063	-13.8984750625767	-15.0574052274541	-15.4002386448476	-12.6219621090137	-12.8385301043335	-13.6388922677982	-13.515432546968	-14.3126100493542	-14.1369293493661	-17.7081996028078	-14.4477427415826	-11.8962581734654	-7.46077694316128	-7.69267156833085	-6.75961323768554	-4.65349420610217	-7.61280163118353	-7.03942262252084	-5.27344373229362	-8.13676293512411	-6.17833360170826	-6.512996938385	-6.18608570588887	-9.89798518896834	-5.02240639506204	-4.40219738004338	-8.91513687281378	-6.34013023063056	-5.87936226608038	-5.42753845886861	-6.91567337968416	-4.55895254997908	-3.06650855250877	-6.46138746385693	-3.89741185440552	-24.6975023126734	-14.6668241462985	-25.5013903316712	-26.7766518733507
-15.3783581261543	-13.747072126864	-14.7253875885941	-15.3151104191177	-15.8817987837002	-15.0070651535903	-15.4605987144851	-14.9744775453699	-15.7966022533547	-11.1076560687933	-15.6540028151578	-13.9874392774113	-15.1399267379704	-15.3751466351889	-12.409178479417	-12.895719260593	-13.6585869150002	-13.3894309961262	-14.2297281119075	-14.1544412566271	-17.6878407486441	-14.5506971767603	-12.0637888221151	-7.31714812237784	-8.18491814999095	-6.75273915656472	-4.61319591848336	-7.55860596546311	-7.1436470006374	-5.64188912057036	-8.05360717094218	-6.15146615691131	-6.65646753955264	-6.57189335774085	-10.1629272905929	-4.93208873167537	-4.69867802945995	-9.23404529514121	-6.56295541236872	-6.23405504958553	-5.83585829182612	-6.99260449529394	-4.79259224719679	-3.40912849302345	-6.10469480631378	-3.87601362293701	-24.954787683979	-15.0342386341849	-25.6502588857662	-27.1136452191572
-15.7132660648879	-13.7966187292727	-14.7687963484241	-15.2994510488745	-15.8809377646077	-15.284048582996	-15.5693502197842	-14.9006681839067	-15.9390657880385	-11.2008576616883	-15.7116738137898	-14.1053944732109	-14.8887849104512	-15.5567187858054	-12.6123961470121	-12.944373457401	-13.5376578045214	-13.0693216835806	-14.1438842111959	-14.2303172441472	-17.8038955194515	-14.7385320603233	-12.1829959725999	-7.31455905585202	-8.53602485851605	-7.18597407645707	-4.5575799233365	-7.94819073374735	-7.430318771102	-6.02013234432752	-7.92914052883112	-6.32219215836095	-6.79448139579719	-6.85047823931793	-10.3217405515832	-4.99860555465997	-4.9262395187193	-9.4701983107536	-6.62647389361316	-6.62804480721983	-5.92948073812818	-7.09518787873398	-5.19583358573839	-3.76494375303203	-6.11783967458374	-4.1573765353281	-25.1799768523573	-15.2335494568795	-25.8744754328325	-27.4395173206261
-15.5693109416936	-13.9071408011299	-14.9728405396447	-15.2140731889391	-16.0132787257914	-15.3401570223902	-15.8168527229223	-14.7762062620645	-16.2957415274951	-11.2462965363226	-15.9173172228489	-14.4538748126734	-14.8136119790159	-15.5823797534654	-12.9801799307958	-13.1491481021124	-13.4743690630318	-13.2684750482971	-14.3808667554963	-14.5655297483658	-18.0110012166029	-14.8014463180401	-12.2979953403266	-7.4500654494625	-8.7186109644109	-7.35565250398401	-4.70394525362441	-8.00959673469388	-7.9870964146505	-6.10830051096444	-8.01596134158804	-6.80208091405576	-7.20098946925953	-7.05490163663775	-10.4877253422577	-5.07150226656753	-5.57530031478731	-9.93173135375681	-6.92834230379024	-7.07711141906279	-6.2326447182518	-6.90815793550177	-5.52693663852975	-4.08523296428799	-6.19048286953907	-4.60714064207661	-25.2450785751702	-15.4724891501899	-26.0615952816282	-27.580047550719
-15.3418337315152	-13.9624537654258	-15.0548642965159	-15.3588167689944	-16.0102959709128	-15.4955411432842	-16.0050583623515	-14.7497391842425	-16.2088422591722	-11.3503805359178	-16.2513677585024	-14.6846394065259	-14.8360471582898	-15.7777601236587	-12.9702738905274	-13.0886358253104	-13.6169135710564	-13.0213846601685	-14.5186464641308	-14.624655035686	-18.2109437034049	-15.1485471696139	-12.5825312776892	-7.77938207136641	-8.96025584233824	-7.75922754343589	-5.01089953486282	-8.10722383146807	-8.688958588451	-6.45848651348651	-8.28794195558115	-7.20765692413525	-7.8518150628714	-7.30038327695545	-10.7631573146368	-5.49250975095889	-6.14440241690604	-10.4411712854471	-7.33803242713459	-7.23141211410469	-6.56116937988783	-7.29976095787898	-5.92142459005922	-4.42064331546181	-6.66522553591723	-5.09317792126118	-25.4226086956522	-15.9710511799145	-26.2288209478515	-27.8068891055416
-15.3586860023138	-14.0449013300322	-15.2419351577371	-15.3923414868967	-16.1459437286861	-15.6931143757063	-16.1451904621684	-14.6596619137597	-16.3517173419893	-11.7585247828619	-16.3843052010449	-14.912845426275	-14.883095408041	-16.2138171685664	-13.2371910324184	-13.0763731682033	-13.7382101617016	-12.9133534218946	-14.6467982009988	-14.6840453228182	-18.5002787410702	-15.581465870699	-12.6744705485527	-8.83109003304464	-9.33287722385784	-7.9610606684715	-5.91343534063323	-8.45470535101862	-8.98632217255019	-6.62519458863353	-8.9155691138152	-7.69066890880597	-8.23779500842556	-7.53670688456256	-10.9116546850013	-6.027402582119	-6.52145308782793	-10.9755217731575	-7.88717350520645	-7.53211161365661	-6.71929544528385	-7.90214710811372	-6.297880112985	-4.54874674593833	-7.45920817815446	-5.77469921883112	-25.6270168589175	-16.2898669230322	-26.4202428228335	-27.8660781287694
-15.5795320748516	-14.2351669410175	-15.616495998325	-15.5476012461059	-16.3485387289049	-15.9472612669398	-16.3455155873039	-14.7928814809389	-16.3170696429733	-11.9562404028937	-16.6535004268663	-15.237774847296	-14.9687580311924	-16.4477474099105	-13.2639167729011	-12.8777265289983	-13.766957208761	-13.0178032569121	-14.5600935806237	-14.8386542332827	-18.7689685868829	-15.8950833314263	-12.8375143133853	-9.0873459004902	-9.83875831932074	-8.41810913982127	-6.7854879225853	-8.6659146567718	-9.5300543371749	-6.99947928568048	-9.33034573492839	-8.50052180975086	-8.71386804252658	-7.67827788205438	-11.1850945909732	-6.78054205828815	-7.20689916235335	-11.540531420287	-8.35457466105753	-7.62281519175249	-7.19793383485342	-8.45369830659036	-6.79057915171481	-5.02516646550779	-7.99328123160889	-6.64369850072447	-25.6990421931891	-16.6598688397833	-26.4892534911955	-28.1545511109165
-15.5284465577913	-14.4998509311579	-15.9582877036146	-15.9559888360027	-16.846779344145	-16.1826272292301	-16.6509977696934	-14.8997506765931	-16.5939372535964	-12.4941812277683	-17.0712829794431	-15.673236726732	-15.2344705976509	-16.9138840069343	-13.8509237324487	-13.4868831221363	-13.8382465313641	-13.1263662885243	-14.8598658389691	-15.0802663992233	-19.0945293991071	-16.4617794097965	-13.2927882312215	-9.58234306427421	-10.4405023509393	-8.87194461598466	-7.48198471534344	-8.74074070029349	-10.1151274152289	-7.14530423404841	-9.82778069899945	-9.0439272404614	-9.31495722913577	-7.80834511942578	-11.3667936349562	-7.51194864384171	-7.92945903779412	-12.1158800153874	-8.56219624368902	-7.79937196958442	-7.28590936916058	-8.76785877949838	-7.09801633918042	-5.10409706925518	-8.31357228514324	-7.38325747194341	-25.9436043032656	-16.7815370389961	-26.7984806985886	-28.2152983781067
-16.4159192107549	-14.8278693205677	-16.5370333222289	-16.4375405108373	-17.6097402590101	-16.6564990847772	-16.9915767170619	-15.349152693656	-16.8665737594971	-12.9614093045665	-17.4366954852007	-16.0713629592099	-15.6865834301758	-17.3651933191941	-14.2421059227709	-14.0045098869007	-14.5540513929867	-13.6917528379236	-15.308873055029	-15.5346259679795	-19.53892627232	-17.1539447084128	-13.6757637481359	-9.95978975577761	-10.8429960785063	-9.46309275692295	-8.06085037246238	-9.50209373780637	-10.8663180175553	-7.1629525836701	-10.3786683747084	-9.98274347507927	-10.1891335528369	-8.1127855376534	-11.5945965447406	-8.17992770908027	-8.57469041069916	-12.6509479553572	-8.79854313862242	-8.17422757220283	-7.4481533640615	-8.98822916681249	-7.02797205668461	NaN	-8.94606115988645	-8.22213325367867	-26.2930086956522	-16.9129968864843	-27.1488782402851	-28.5196180374151
-16.5949950246454	-15.3168011296394	-16.8807969507657	-16.8977990686322	-17.8360760355614	-17.0450807149391	-17.0971970178137	-15.6371405966154	-17.0112035819111	-13.4697125194388	-17.6286313257165	-16.2653713283923	-15.8596102836339	-17.8916709589456	-14.5315707758663	-14.1110216171128	-14.7037658695879	-13.9006364378546	-15.8517855288076	-15.8328323896545	-19.8254536576179	-17.6795974601009	-13.7335986055719	-10.3352516047875	-11.3817740259944	-9.96382260146629	-8.55618936528228	-9.84706763899589	-11.3969884035776	-6.9634354270138	-10.980502135135	-10.6374980286052	-10.7814139814987	-8.17872859443157	-11.6012604966301	-9.08925398136133	-9.28685405599574	-13.1382931924096	-9.35937589691794	-8.3414780858311	-7.75809346698607	-9.59418374942315	-6.97808666978061	-5.09025543831634	-9.50919635309725	-8.86296762429067	-26.2200248198384	-17.1492986926062	-27.3069759819693	-28.6233048797093
-17.4716986133848	-15.8660840406959	-17.5417886662638	-17.6259042965353	-18.3793122398203	-17.6706875111941	-17.3374389532976	-15.9520064958407	-17.2801139129134	-14.0256528137002	-17.7462690331152	-16.4684393711701	-16.3208453100987	-18.4002829889654	-14.7201252361742	-14.7313766333849	-15.1342655656076	-14.3681759171194	-16.3367046928386	-16.3675295453725	-20.3342403470377	-18.6807848075761	-14.3634493209638	-10.6100870485999	-11.8829545681111	-10.3519510236739	-8.75378144191518	-10.0908940595346	-11.8583273075428	-7.26690877166422	-11.2884546644474	-11.0940027841482	-11.3357743653926	-8.25174444475573	-11.7597155672857	-9.52173147891057	-9.82709219304748	-13.5704204429847	-9.59141786581578	-8.65220450210522	-7.86053306044608	-9.81083412861069	-7.33436681301647	-5.05377968560326	-9.97371025408648	-9.3205019721956	-26.4230266060999	-17.2787106543982	-27.6884991151576	-29.1068310983534
-17.9446091398347	-16.4913727511386	-17.944880711245	-18.2449639247381	-18.9011557651108	-18.2203611668467	-17.7502277753125	-16.4104296856605	-17.683181105565	-14.2101272739071	-17.8734595907005	-16.9337563779728	-16.6766761091246	-19.0946826049083	-15.3119319523592	-15.1057788409052	-15.5025331381437	-14.9720188065099	-17.1599753311312	-17.0094774801226	-20.6252403470377	-19.4320398313247	-14.6637770430548	-11.1102965518763	-11.8166517893068	-10.7536196892984	-8.92668223708288	-10.3411991801087	-12.3166635994394	-7.28798426150121	-11.6036360533683	-11.4789360726688	-11.7299383662705	-8.47569796082734	-11.7076517140321	-10.0127611120868	-10.2426885720396	-13.9691732150522	-9.93663892356305	-8.81748794583869	-8.34240850934445	-10.1193526280633	-7.60268291196076	-5.15352307491394	-10.3965035082565	-9.82987683716707	-26.6079106403809	-18.00223284807	-28.0787064330837	-29.2878845137287
-18.7502681316418	-16.9742833481219	-18.6557695118443	-19.0431429120659	-19.064276113087	-18.5907744626584	-18.1424106066639	-16.751879037575	-18.1387963469624	-14.7877302733173	-17.998627807723	-16.8327581797746	-17.1948831386458	-19.524787503059	-15.8058152899119	-15.4399779217292	-15.9493299568484	-15.4989500318064	-17.7992867340141	-17.4941710343931	-21.0680182444957	-19.6963661663844	-14.9559843038861	-11.2592779046997	-12.4573582582097	-11.0249108765282	-9.34161848694813	-10.9985254259264	-12.7473030382735	-7.29305751940367	-11.9601142625841	-11.8646562419482	-12.3616927139341	-8.70722823931793	-12.0044528050432	-10.2001468156251	-10.822082150507	-14.5117101822166	-10.0066769318766	-8.93913064942118	-8.58716738553336	-10.5066703205641	-7.84007115994396	-4.98880892833036	-10.6169323825903	-10.1006662907266	-26.7886076244149	-18.2825302038953	-28.5858544911893	-29.3578560585233
-19.4916785895149	-17.7889294868089	-19.1178157021585	-19.5217181570749	-19.2607759219773	-19.0465221052632	-18.1983661907461	-17.469698467021	-18.533339472249	-15.2683044359968	-17.7109712122919	-16.6391253487869	-17.6561939416728	-19.7054671633156	-16.261885213465	-15.9748552641809	-16.4098193649529	-16.2471859747726	-18.4592668636273	-18.3087023091672	-21.5222883944269	-19.9400971530202	-15.3623324536606	-11.5968431233485	-12.8091813340136	-11.6619182717825	-9.68838884996058	-11.1176950024104	-13.1972422860729	-7.65926867975074	-12.0333373530968	-12.4445141445627	-12.4346928154354	-9.02260049637122	-12.2773708561712	-10.4319948401147	-10.967241323122	-15.0593821594883	-10.1427359960899	-9.11166972543249	-8.68449672674838	-10.7459570847846	-8.2528134836727	-5.04527725990852	-10.7201726034899	-10.4710289797976	-26.9023786784009	-18.2443691056693	-28.8104860432458	-29.4464460237164
-20.2461823724309	-18.227821191064	-19.6296426694035	-19.9439449296824	-19.4840570921933	-19.3879009287926	-18.1574975282642	-18.1650421719127	-18.9403574083556	-15.9818445444165	-17.3989797458013	-16.4802897113061	-18.3656772862776	-20.1131051769016	-16.5134109777273	-16.6777341859661	-17.0842906399266	-17.2142044327933	-18.8191723205825	-18.3522706897866	-21.9591216699949	-20.1689292175139	-15.5280402505796	-12.0222341212773	-13.4768839624787	-11.9750791875063	-10.2680233062379	-11.8387081173305	-13.6138536527881	-7.94942852069805	-12.4360071959663	-12.9249308998767	-12.8201144105723	-9.22572249302156	-12.5439248685347	-10.7030408294339	-11.4997361764063	-15.5473800406579	-10.4436217132072	-9.51030109924555	-9.16931294777818	-11.1242231255681	-8.07889215040284	-5.35144056502961	-11.2185674420747	-10.7135407548682	-27.0536621802551	-18.5393697608712	-29.0548141245403	-29.7439441100401
-20.6650216414648	-18.7663935266483	-19.9078885144675	-20.3889397947025	-19.4979135954444	-19.6374726934985	-18.2087788461859	-18.4689404454729	-19.1456556077933	-16.5246977558348	-16.7620485139938	-16.140101347436	-18.7050462914799	-20.5055703989903	-16.9513365925821	-17.4754125108626	-17.4577309750679	-17.6435557130949	-19.0945166912033	-18.71058910162	-22.0907791999516	-20.2202633858926	-15.5965906407906	-12.293789710877	-13.7362367641976	-12.4746678193704	-10.5472552925751	-12.4344692274595	-13.8296900588441	-8.07679518271004	-12.5576650764958	-13.2410986808835	-13.1965055720535	-9.31631246391686	-12.8251774422404	-10.8261111242185	-11.8358774043151	-15.864464369475	-10.9376391110045	-9.57608639206665	-9.26255346033492	-11.6238061407969	-8.4349785977827	-5.59533697385925	-11.2935387856221	-10.8922172254565	-27.3383747123653	-18.7053725820844	-29.2680042570997	-30.1004380154716
-21.099325990993	-19.1299369302377	-19.8361597469206	-20.5130929284295	-19.3591075533143	-19.7447012340861	-17.9858801713901	-18.5313785402279	-19.2039672347587	-17.2280150379301	-16.4724205442959	-15.605165612518	-19.0553870710295	-20.5562672322375	-17.3261564733762	-17.7675717627879	-17.8149864706968	-18.1432188065099	-19.5276119940792	-19.0884773003778	-22.0123242582721	-20.0911708139747	-15.5345833924344	-12.3057639483891	-14.1597767445916	-13.0338395313758	-10.5342610131179	-13.0458936967192	-14.5964655550991	-8.26277478462132	-12.496481949154	-13.5127908912917	-13.6171151861554	-9.67751567247301	-13.1552521728869	-11.1148232257815	-12.1156775836091	-16.5295087852725	-11.228126116024	-10.0362901810538	-9.59904830569575	-12.1063519883865	-8.72558565185409	-5.80325932472123	-11.6188102518549	-11.4482342802397	-27.5364040048206	-19.0315682241854	-29.1187907053365	-30.2303756739909
-21.3645874951389	-19.4628345693552	-20.2227562145227	-20.5945617705863	-19.1223136323469	-19.7225859254879	-17.5480582037976	-18.8245633880222	-19.2992163613849	-17.449253967015	-16.0809493717732	-15.1293625752423	-19.5932314222242	-20.4988396367063	-17.3649926236121	-18.2226027223377	-18.1495516880881	-18.5297451222994	-19.7694154292916	-19.449190416623	-22.0621521117436	-19.8751958065998	-15.3197739140263	-12.6803187104849	-14.9087474907848	-13.5825901219806	-10.3828871253271	-13.2965414493341	-14.7906908299139	-8.48438235851739	-12.7855192126103	-13.9105536537196	-13.8875801217872	-9.91269086602397	-13.2850103846727	-11.2572766158697	-12.5414116479684	-16.9671765323809	-11.7069482019136	-10.4443496003956	-10.0891582924973	-12.5048380603422	-8.84653692002166	-5.9256762109257	-11.7706097436544	-11.283170572062	-27.7699051125903	-19.1426558113218	-29.4388358049633	-30.2833504823151
-21.9108745532355	-19.4948769733197	-19.8858092686297	-20.5714166840884	-18.3485200028217	-19.0745111444091	-16.8614922396567	-19.0571955386619	-19.0086370143673	-17.542442468382	-15.5308826924264	-14.6705700178914	-19.566932115326	-20.1211869152532	-17.4800113125289	-18.3817098886817	-18.3567188352317	-18.9256083032277	-20.006752001398	-19.7061094815171	-22.0240568967694	-18.9192969369561	-14.907018577957	-12.5079226939936	-15.0603308056674	-13.9626913418788	-10.3949765995018	-13.8447062999113	-15.0417150068691	-8.34460492587846	-12.6100510587481	-13.960593844095	-14.171154436281	-10.4283090289662	-13.5362055562144	-11.3625146197971	-12.5578361598543	-17.1680776185937	-11.9846273828009	-10.7184213718601	-10.1843018817686	-12.914087646694	-8.826585244451	-6.3165883519451	-11.7973050241129	-11.1652374379682	-28.0060569715142	-19.5181502870421	-29.9918608924552	-30.941483593796
-21.9511954932503	-19.7737737896715	-19.8926732580617	-20.6044288768761	-17.6893217129641	-18.4692500372745	-16.0093228803233	-19.2260403741194	-19.3690252680521	-17.6672688563727	-15.1013910226704	-13.9899124815869	-19.6440319090685	-19.6996395376815	-17.7461631389267	-18.584904972483	-18.3900573811875	-19.1610369883281	-20.1031110501608	-19.8938122841315	-22.0949020491653	-18.2618400514259	-15.1259405723341	-12.5332468484553	-15.5792469237247	-14.3542381344679	-10.323335416425	-14.2379603160306	-15.3777803386987	-8.72472871722872	-12.8684973327563	-14.3566130628604	-14.976552866609	-10.7504754217162	-13.6116287707085	-11.4218230995746	-12.7428282323673	-17.4868742541169	-12.2074067262987	-11.2240654167062	-10.590956951699	-13.3694051130187	-8.92777793249415	-6.49297252497669	-11.7321480154225	-11.1906008597759	-28.413814052795	-19.7997943548387	-30.3770300783822	-31.3817623816286
-21.8197003528762	-19.6365256444494	-19.3207834475443	-20.323349618866	-16.6467703167605	-17.8018982850384	-14.9665502821964	-19.1545526193953	-19.0916356641995	-17.3266854358019	-14.432526788152	-13.175776677217	-19.348515785223	-19.0337129303521	-17.5075575531735	-18.4295100706319	-18.2194404091754	-18.9772368555001	-19.843769172483	-19.5707332561537	-21.655449035283	-17.3994627870551	-14.4742829537668	-12.6790581608835	-15.9288681599013	-14.6828285366243	-10.4057852867782	-14.568299143748	-15.5151534787202	-8.97684827999822	-12.8175836582165	-14.5665568875437	-14.9235491710004	-10.9243305120452	-13.914560991734	-11.5130821958876	-12.8938527564278	-17.9871090366243	-12.2598682671664	-11.2155538331037	-10.813686783497	-13.5695482308438	-8.9375282880336	-6.76826691521256	-11.9118505223258	-11.6735177082883	-29.0354165774256	-19.954823911489	-30.7822239606059	-31.7419585904232
-21.6653747714808	-18.979706521352	-18.9597682165021	-19.9242930407959	-15.9334543662863	-17.1268374476013	-14.0715510275464	-18.9801678514259	-18.8976779857082	-17.2284511904451	-13.9016346706055	-12.5867878199458	-19.2601236289411	-18.6160899493541	-17.5079204619234	-18.184042719883	-18.2887037033213	-18.5217482182747	-19.7432424845386	-19.285235971604	-21.4410412768771	-16.8366236609672	NaN	-12.2661285783524	-15.8563271335333	-14.69343017616	-10.513663966438	-14.4996839900638	-15.6018750141532	-9.1138643943605	-12.5211848443275	-14.5497647344993	-14.9386598747815	-11.2783851827682	-14.2961968974933	-11.3198208459725	-12.8982774990916	-18.2600851527532	-12.1990355805543	-11.2189617834549	-11.1811128218248	-13.5376609068325	-9.05912170981854	-6.80754809564814	-11.575977820895	-11.1105732000543	-29.2186670898127	-20.5165440941505	-31.1993419444029	-32.0737974096894
-20.9787286650814	-18.4024106560432	-18.3221418087062	-19.1903961940228	-14.7059952241684	-16.2323277413781	-12.8607823209997	-18.5388561193705	-18.4366944499245	-16.3832714192879	-13.099938411414	-11.6281319042487	-18.8346804073102	-17.9291052523683	-16.7015932070271	-17.6013056145376	-17.6330028007531	-17.9196820581803	-18.9891819353378	-18.8065669378067	-21.1334836486799	-15.7720807433269	-14.0401813747329	-12.08798874364	-15.7334866058033	-14.7490865146764	-10.3384128900851	-14.5986026594828	-15.4042540083742	-8.9840435521874	-12.4725392224725	-14.3675920759863	-14.7350986835242	-10.6920992596478	-13.8113419580985	-11.2939631268649	-12.366470532047	-18.1568747260945	-12.1519544597358	-11.2268160751926	-10.8489136667729	-13.6076330396582	-8.89220194465221	-6.65193519242234	-11.5277465443206	-10.7969645978141	-29.417540822349	-20.9211897165173	-31.5164285276455	-32.4613504823151
-20.1572391782605	-17.6932830711903	-17.3322331856217	-18.7068564852483	-14.0259257397103	-15.3550290741017	-12.1454023749566	-18.1429309513325	-17.7916701883095	-15.934168840915	-12.6192559192398	-11.0070912735714	-18.2907792619839	-17.0986519545885	-16.133115491655	-16.8897706098072	-16.9391892735226	-17.2102938712209	-18.4452604723466	-18.25375892769	-20.4607658247447	-14.8906324222729	-13.2963937115516	-11.8690356772721	-15.4082334294748	-14.6403125232452	-10.0631118130925	-14.2424240952887	-14.8941519330451	-8.86235265565	-12.1533557707163	-13.8997119479371	-14.3533660443117	-10.6040864634292	-13.9703976159909	-10.9076220704151	-12.0868571694606	-17.9318415283105	-12.1177023002742	-11.060896779784	-10.5759527796982	-13.7838593538892	-8.76494633070094	-6.48053170760953	-11.3551825749126	-10.8258916130383	-29.7511887560751	-21.1120020225703	-31.6208147346782	-32.660536341983
-19.269328721461	-16.8615719501504	-16.711074963143	-17.7698734630076	-13.4668571358924	-14.5323304133787	-11.6893110791451	-17.3987263400476	-16.9388962356878	-15.4158861881989	-12.2487571111011	-10.5164489925609	-17.859171045886	-16.3043959673656	-15.3820403959121	-16.1682816312216	-16.3577526020959	-16.5898306486152	-17.7097091959925	-17.4211965404089	-19.8469494623192	-14.0650705218618	-12.6918486312717	-11.5572634159492	-15.0392296779116	-14.4972047738332	-9.6853345396625	-14.1272664699281	-14.5083450703176	-8.57148071982464	-11.5696576719662	-13.0140510430336	-13.914143957026	-10.5342482263488	-13.7829365857391	-10.7892647224999	-11.6858783163809	-17.4550031001097	-11.7589655726202	-10.9805587764402	-10.1722209340006	-13.3690155510548	-8.42947293139742	-5.92704837652311	-10.9712388653869	-10.3020740791291	-29.9517485920252	-21.2292483425688	-32.068572482489	-32.8295323004969
-18.3259780197407	-16.0112005883434	-15.7258219637933	-17.0457590476979	-12.7134073545974	-13.4925098427574	-11.1890765877748	-16.5389802358572	-16.2628279542558	-14.5901121626145	-11.7778192646262	-10.1377788649878	-17.1376948405356	-15.2193301949943	-14.4903904099718	-15.4388946691413	-15.5949294846267	-15.7057965442296	-16.7350984915529	-16.59918610891	-19.2690758309086	-13.1810129302387	-12.1740127591706	-11.3554842551324	-14.7110463287889	-13.9676901607625	-9.50779937712214	-13.7788251337658	-14.05011817457	-8.30313101350476	-11.5761101668398	-12.6974096059259	-13.4149340877053	-10.2375926290178	-13.3097854954035	-10.6921065572315	-11.1139459975996	-16.8081154868082	-11.6108632962532	-10.5909548061774	-9.78692609264868	-12.8392948714029	-8.01159397972711	-5.67668856359775	-10.8989399638605	-9.97169401038243	-30.5051443533384	-21.3723795704445	-32.2438325317647	-33.1195972355619
-17.5093224528126	-14.9896030412165	-14.9362215389644	-16.2906408278237	-12.0420463051587	-12.7311354149663	-10.4869745899825	-15.7933603123279	-15.7194687878948	-13.661754260241	-11.3476841514138	-9.63107983476291	-16.1633068965397	-14.5407545034046	-13.9934333412961	-14.5182594777949	-14.6564844728331	-14.6803786283803	-16.0081979441895	-15.8268607049601	-18.9065248528257	-12.127404141441	-11.5881516038977	-10.9348522995244	-14.3744472522618	-13.7919372549247	-9.16979621257174	-13.2736283162223	-13.7987842332149	-8.29712383319805	-11.0744530623344	-12.2796159524366	-13.0620391122503	-9.7736433395425	-12.8159815419304	-10.1919878669948	-10.8484707794323	-16.6828221020012	-11.3271858094515	-10.1035591025482	-9.34074061338805	-12.3693199965415	-8.01350302848051	-5.65426503007229	-10.5522204732364	-9.6939107042661	-30.5184384828862	-21.6238340293046	-32.5897109422838	-33.3454906097037
-16.6619342570113	-13.9298355562698	-13.8364422505582	-15.192283534538	-11.0157849028442	-11.7889165492032	-9.80701087539731	-14.9751133401309	-14.9341324847301	-12.9221396477267	-10.7315317793515	-8.95536498012332	-15.3060425939195	-13.5591775524554	-13.0792148295464	-13.7836578807452	-13.990908480509	-13.7479024053046	-15.2345557507116	-14.8040963028657	-18.1032975567357	-11.2045930058018	-11.0334011115265	-10.6145513900119	-13.8343101489164	-12.9528096170344	-8.83867814675263	-12.780878988215	-13.0099390438898	-7.66017907350381	-10.8785776849656	-11.6904316542081	-12.2557980733178	-9.16821973005469	-12.8949835154408	-9.79113290478624	-10.477800352009	-16.1211882520227	-10.9864901866464	-9.49724301142199	-8.86661675686044	-12.0142930268899	-7.45732178094841	-5.30004338737865	-10.0629334466677	-9.35841758063889	-30.5980321569883	-21.6344379483586	-32.6729254463366	-33.277504328469
-15.5863142619267	-12.6200863343177	-12.7395737604119	-14.041054484045	-10.5639270050168	-10.8412176749988	-9.2728999607935	-13.9708523389941	-14.24645184067	-12.1241696573628	-9.97108495512011	-8.17775709289682	-14.2584194843019	-12.5198482803675	-12.1072487498273	-12.9545283812168	-13.0544464491881	-12.7067211106574	-14.1063646363297	-13.6006262810264	-17.2614802934184	-10.6373440335097	-10.6257897365082	-10.1503184009544	-13.1690425920349	-12.0925464365515	-8.55274987011753	-12.0899106922076	-12.5403220705203	-7.05269503720933	-10.4393485516719	-11.0791724096167	-11.4390266745411	-8.37284915502643	-12.1413701327538	-9.51209652596438	-9.73008400438059	-15.5192324359537	-10.2606788520684	-8.66120990119516	-8.16812393594785	-11.3371539333594	-6.73699141225816	-4.96149003113201	NaN	-9.35153961255003	-30.2485439474507	-21.6909322858732	-32.8588422401364	-33.0527246895033
-14.7642080358581	-11.4231978240985	-11.7544154761292	-12.8968050301873	-10.0040606648181	-10.1555868751376	-8.9279469384839	-12.7327344352938	-13.1718547594518	-11.3784402135722	NaN	-7.7373995809523	-13.3829300366144	-11.6621917911805	-10.9792232520955	-11.8544107235515	-12.2697015874094	-11.7934602719554	-13.0620326308373	-12.8073672171215	-16.5266697167292	-9.94017018963587	-10.2135456678755	-9.49966826019993	-12.2424964964567	-11.2827238367639	-8.00468321834085	-11.4167313652954	-11.4951315047728	-6.13290552552631	-10.0922729163424	-10.4110712229578	-10.6500534943604	-7.84250854234824	-11.3564160797015	-8.88268624781359	-8.9983912462742	-14.852397736125	-9.44196642791599	-8.12368555641866	-7.46849712459338	-10.6182580315145	-6.05621977168184	-4.25073206240274	-9.37105569792659	-8.26149342851408	-30.0132502050861	-21.4358767323153	-32.207688211186	-32.6160805039134
-13.710105784139	-10.1147505334765	-10.6615881401724	-11.4865006200284	-9.30749075790589	-9.22460996240601	-8.30932430402233	-12.0830512679697	-12.3062303573517	-9.96122814799169	-9.10298949756015	-7.21660281992035	-12.1112947124326	-10.6794059521162	-9.93948542530134	-10.7353307348568	-11.1806361069681	-10.5752494578509	-11.9839466823606	-11.3524833533785	-15.7596375023987	-8.99571621722601	-9.40050246948655	-9.08344830372254	-11.2858271647596	-10.3210448094083	-7.9455365410602	-10.5232887894884	-10.7059023394729	-5.23019395855811	-9.71998132311363	-9.7034396613951	-10.3312689943043	-7.46694420126296	-10.6088584678065	-8.40421882232851	-8.48095723756871	-13.9070551623139	-8.74815359445916	-7.54542497151654	-7.10181604478786	-9.80732757270532	-5.406296081729	-3.72028239142766	-8.86594935828003	-7.86927203352928	-30.0189993748787	-21.4552043966797	-32.1461030203027	-32.0338974551752
-12.4035649909648	-9.15157606482083	-9.87257419636029	-10.6911444461232	-8.61545149355352	-8.26700054799743	-7.64879872269321	-11.0974902662866	-11.3829186774047	-9.21113604654816	-8.77978616724411	-6.81373115274756	-11.069211300046	-9.95583404483613	-8.96969307168339	-9.5422693672028	-10.1791547766072	-9.62227860032438	-10.9498817237394	-10.3630407878648	-14.7445135167372	-7.98880937536496	-8.62488593447533	-8.5266678564085	-10.4533841112377	-9.32792997290962	-7.16612661970963	-9.64404611817585	-10.0144256608429	-4.95672805194805	-9.2870411972984	-8.93015749014711	-9.2425344289736	-6.58251216195995	-9.88356050923381	-7.93115868880075	-7.84737388318832	-13.2256862293283	-8.01268952683469	-6.90090254319457	-6.18591436551369	-9.02053287419267	-4.86505786126778	-3.26476083791895	-8.5414216323954	-6.94386289381753	-29.5520947190967	-21.2659912955653	-31.6855913665847	-31.4914681293739
-11.3996474987535	-8.39456780877489	-9.11811912422015	-9.93968708523475	-8.12767860587141	-7.65064889838182	-7.45166220548383	-9.99333122738499	-10.5023495870896	-8.04411103087458	-8.13403102877195	-6.35891508003768	-10.1266405840909	-9.14366142550635	-8.250184184305	-8.67802566578676	-9.13848372692301	-8.58448709919287	-9.94650191134713	-9.52411195156605	-13.8621602253338	-7.45547953688682	-7.92364645880435	-7.74844768816431	-9.29298607061806	-8.40236038008221	-6.22959431418454	-8.73735786145444	-9.17812987464844	-4.66704913011516	-8.38111450196067	-8.13721100789919	-8.53976268412438	-5.95590983684662	-9.36769253101969	-7.19101250513011	-7.16891553126684	-12.1401941482453	-7.41680602181877	-6.01308607143987	-5.57976411310947	-8.22530815725227	-4.38429858330767	-2.85183456253114	-8.13303997876755	-6.67903670225138	-29.1154835237127	-21.0129843785917	-30.8185002971804	-30.7304835468312
-10.5362280138016	-7.44846071038018	-8.31302585721266	-9.16465603931635	-7.52769515381511	-6.82814032177083	-6.64396965938245	-9.05416905916327	-9.65032684067004	-7.29393156243499	-7.14158795111077	-5.55930843789788	-9.30687201067089	-8.30874882717382	-7.76441166883111	-8.20762405380754	-8.30704879504789	-7.70098647910192	-9.1880638957458	-8.63080720412821	-13.3204031183232	-6.64546827279888	-7.32946821088405	-6.99615933582112	-8.289135456376	-7.61031782172629	-5.33663180830094	-7.88207439465731	-8.317083390199	-4.35125831332268	-7.82366235382372	-7.11640323634274	-7.49979674796748	-5.28846725332507	-8.86669158257473	-6.42662563880936	-6.28992032086374	-11.1939074777081	-6.59156234982353	-5.44968055713512	-5.02652323732747	-7.21441136438304	-3.98251442264258	-2.71846378728292	-7.68246014515549	-5.22284138800291	-28.7241830901158	-20.776785251516	-30.9263457325867	-30.2122058149445
-9.60304557893422	-6.63262198196411	-7.45369552331305	-8.24072249789441	-7.00604525787378	-6.36491757696127	-5.97487744967904	-8.37686853714563	-9.02029629077188	-6.59436799631579	-6.55665836412317	-4.81137304463945	-8.49549008983943	-7.66585728391477	-7.14266941775969	-7.43728157228147	-7.43608716876745	-6.92179491125626	-8.19433133078011	-7.76843821879499	-12.5916752582803	-5.96013623028067	-6.76861321994427	-6.14722282196866	-7.39295167024492	-6.41285989118565	-4.94527520724322	-6.74411852405633	-7.24366869734411	-3.98736268067193	-7.05467704634072	-6.10680223056965	-6.76857902793724	-4.51927455344254	-8.47016869215563	-5.78376619356887	-5.52178341731617	-10.2603376262429	-5.52056223700128	-4.67690319121506	-4.14149834913623	-6.18389309450326	-3.71159838928703	-1.97663555813144	-6.68651803674942	-4.53307131152467	-28.2642065651595	-20.3532778713222	-30.1719091374825	-29.7855977089395
-8.93450274430074	-6.09480618840334	-7.20829584549569	-7.71079488034706	-6.67212284475753	-5.913426263679	-5.60673081320838	-7.69207313302791	-8.29005495126912	-6.11182770266354	-6.27329832863626	-4.64631030332671	-7.943216894837	-7.2015011669943	-6.58461994673846	-6.82530142312994	-7.15423487183611	-6.44839039469829	-7.46035083723721	-7.04859198314502	-12.2967894267923	-5.39519478221681	-6.37605256016568	-5.53465745638337	-6.31816080509246	-5.62663889467894	-4.33681544066661	-5.75535279145265	-6.11204552098661	-3.44534357433611	-6.2853846233416	-5.53317238079288	-5.82053834143998	-3.90666531996522	-8.18965352791801	-5.10690909403931	-4.79001262734779	-8.92857420929194	-4.13017400836517	-3.88185306542188	-3.52878415475235	-4.86411502756441	-3.20069983817959	-1.70335165532436	-6.01675612317295	-4.09119156424461	-27.7590802889884	-19.8370875293692	-29.5530351273526	-29.0590636969355
-8.10860386238989	-5.410429909449	-6.43514095460851	-6.97906918975868	-6.09236568538345	-5.40156937799043	-5.18346462140689	-6.84738243548707	-7.54488331970291	-5.46647066605155	-5.79657828752402	-4.36610267504684	-7.18959687201645	-6.57957598784855	-6.11533486037331	-6.02304255601018	-6.53378626125643	-5.83878135568383	-6.64734921472213	-6.26663340721503	-11.5998501304581	-4.86201310935686	-5.91790861625921	-4.77154451862379	-5.35278084573311	-4.45612231100361	-3.69307411817886	-4.95340499607077	-5.60041911906473	-3.2384010244414	-5.47993744115664	-5.10212816908236	-5.17591538673975	-3.59265828736446	-7.81310454802655	-4.52261058716154	-4.25541978507358	-8.22664692922703	-3.6676607909872	-3.25973983079754	-3.26279611655389	-4.33292881332358	-2.95178228117481	-1.74278945587534	-5.35046018032725	-3.2534821524799	-27.022162726527	-19.5958666117522	-28.8457477714318	-28.4157837678244
-7.36910280815002	-4.95040711756244	-5.84441305076719	-6.40962057084131	-5.26158947664876	-4.61694026477236	-4.54268692014777	-6.12764490136371	-6.854457859707	-4.69640160198868	-5.2422174511036	-3.69646623230012	-6.53992308459697	-5.83063266220399	-5.32019502513547	-5.46810158618992	-5.69494114883472	-5.03585377830688	-5.80926566898427	-5.89875379573572	-11.3902257952333	-4.1492147007361	-5.34629556542293	-4.37556219933936	-4.71953129962195	-3.58975439002565	-3.29376927729931	-4.03911334667404	-5.36391903672333	-3.11500861025512	-5.03009104939643	-4.37581059986291	-4.42992642690896	-3.25846632983004	-7.72925992487073	-4.00338082737952	-3.86669300145745	-7.72889747794909	-3.11278628629212	-2.81909711934257	-2.85599553639788	-3.34499959967716	-3.02687404108485	-1.64425587510156	-4.59402414650396	-2.70413294352258	-26.4757966151153	-19.0085098360103	-27.8297107961747	-27.6005779501263
-6.5621156859005	-4.14622551098961	-5.05304223804494	-5.53413681204569	-4.66910050313175	-4.15544638118086	-4.33650654162325	-5.11487127502266	-5.93926078562417	-3.78940565057167	-4.72142270577723	-3.19872481082953	-5.55326763055488	-5.24995968385997	-4.51961455977112	-4.59301776805568	-4.53045888201274	-4.03742912553318	-4.85621650701695	-5.1559751341104	-10.4363577103817	-3.66452882271914	-4.69669905506305	-3.64941344959474	-3.74465770427473	-2.64710976345633	-2.64470593513106	-3.16078358731355	-4.52597020550173	-2.53439522695953	-4.24771403812005	-3.70415313570684	-3.55699670104621	-2.95409637439622	-6.94305350797327	-3.18908891533492	-3.18129561864073	-6.6414301367651	-2.6541838234349	-2.20491588760915	-2.29329291001229	-2.78994030891143	-2.33691545577315	-1.39817250815663	-3.90610560701468	-2.19004679754029	-25.6556914024191	-18.4171140706469	-27.2122343896983	-26.8629374804031
-5.76044119876985	-3.61281798194563	-4.43543340213646	-4.85371705341812	-4.05650749633203	-3.81080102592365	-3.30834782348043	-4.27068787747323	-5.12362834820773	-3.16705642009476	-3.9311635213555	-2.63646550180618	-4.82680483375332	-4.75817696938418	-3.89833550417195	-3.89976182701119	-3.71469656166765	-3.52675002060416	-4.18396195511436	-4.40306652518656	-9.9242665606299	-3.32950390624156	-3.90447698506201	-3.07278575292345	-3.26884301260822	-2.20940351799616	-2.20927251480377	-2.57934540085815	-3.63280506146026	-2.08133050886365	-3.78324840555695	-3.18966850224334	-2.95976967001592	-2.56413801302062	-6.62598091807144	-2.80980917468466	-2.75566304056874	-6.07844362609075	-2.04847881415846	-1.46411962418619	-2.05607432800058	-2.24351534384389	-1.95391623036649	-0.988860831444551	-3.4999042689489	-1.98002014529343	-24.9588118596821	-17.7652012646276	-26.1153533480088	-25.8459244733465
-5.00602183030434	-2.98972757670094	-3.87799305947143	-4.20074097125324	-3.50041098264674	-3.20889210526315	-2.82789166778527	-3.54216221303201	-4.2917907905133	-2.22648669388793	-3.23430838170335	-2.18099116989036	-3.90940368106236	-4.02826646014856	-2.91023773426406	-3.10167484850708	-2.95988573741774	-2.69932112076086	-3.38149476106838	-3.38684568668356	-9.23619157128952	-2.93405992382999	-3.15866664628461	-2.64866819886843	-2.61603859050642	-1.78558097962102	-1.7070166344077	-1.97875312265374	-2.98004995413427	-1.59527724757863	-3.42614873239321	-2.76962779570087	-2.46123443223443	-2.24512251951153	-6.384055982478	-2.4619715771511	-2.21738838194558	-5.38054652112156	-1.69150177334213	-1.33882808447251	-1.94908544973206	-1.69439049187628	-1.93920872653801	-1.16738725322188	-2.97732492322259	-1.51452098900899	-23.925677391662	-17.1359043024827	-25.3551463537969	-24.7544949582358
-4.16847985622657	-2.28838987685106	-3.08976445246532	-3.34948839270585	-3.18178731525715	-2.74495804729214	-2.6347552022792	-2.57169887395311	-3.47474443575264	-1.56773717755556	-2.7998225875402	-1.82476590178231	-3.1435230106185	-3.48961230653583	-2.14749125155057	-2.3681803850113	-2.3661718552032	-1.97576978765654	-2.33559347813326	-2.78052749348986	-8.40644705300672	-2.55213884714956	-2.618854085823	-2.44890184537771	-1.8711373705938	-1.24154438950814	-1.49221383177117	-1.40858134309342	-2.35140427175374	-1.64599717033596	-3.31714586146652	-2.442318296259	-2.01235283495847	-2.04945356503305	-6.76158042014547	-2.45047434584482	-1.91848114212657	-4.78229865315284	-1.62967444197414	-1.44407645099386	-1.87761209484777	-1.25623655783305	-2.14735507928735	-0.903626326409301	-2.78327355238514	-1.62806771397723	-22.8027265738447	-16.2952395266881	-24.4271252634279	-23.742990860864
-3.79164073692032	-1.73639356434349	-2.64753018307852	-2.88844236760125	-2.62581598513399	-2.30016752094012	-2.30167292723314	-2.03904242156166	-2.61944872432655	-0.893905400311789	-2.37561002747579	-1.70410050707685	-2.41217453165436	-2.89423549928885	-1.48495057299768	-1.55743307072449	-1.65515771967379	-1.29149466857891	-1.82465565081155	-2.48231037220043	-7.74046868427421	-1.87815594159668	-1.97269875988673	-2.02085705731357	-1.52357775387634	-0.980164620004225	-1.22292582776111	-1.18745280612245	-1.94620404482388	-1.59591864018335	-2.99602541148247	-2.12385737149938	-1.59163425236315	-1.45726890486989	-6.07846683371468	-2.21055983109543	-1.64016815239034	-4.31808643558269	-1.19367040401425	-1.04614036598877	-1.1599657368884	-0.967611067147523	-2.14145463252782	-1.14902846499699	-2.59729435094813	-1.33909349993961	-21.5416848706927	-15.5842954489306	-23.3154191723435	-22.6323237733971
-3.06492271668628	-1.4274338497941	-1.961327618348	-2.21748856730319	-1.88970198974136	-1.46193999393878	-1.90203093997453	-1.46225904502957	-2.28620831689432	-0.360362858729846	-1.66335576400111	-1.2845048081665	-1.59862923092031	-2.16309045386455	-1.01758706845062	-0.816017768055678	-0.932961722523104	-0.694216908976739	-1.32848695464285	-1.59221898643002	-7.26696580158313	-1.45159155746048	-1.67368520618414	-1.53722368452401	-1.2711215209127	-0.971676843556086	-1.00416693781368	-0.793074022829468	-1.53820193697627	-1.40150365430694	-2.46801242098318	-1.4918750469513	-1.00718901884006	-1.2633466988327	-5.72321246169561	-1.67314803617532	-1.14625029416184	-3.87158228802563	-1.11266248762785	-0.729197434210602	-1.06493065863692	-1.00292611433663	-5.33665290435332	-0.695626802679653	-2.32260190625047	-0.822186655461124	-20.2331586755799	-14.7201841853472	-22.3371834120113	-21.941220370791
-2.91789988405441	-4.3458695700717	-1.58998808551043	-1.79760617843058	-1.54835471405651	-1.03252618982638	-1.17523987495658	-1.21107670501114	-1.99229970222965	-0.400622395604281	-1.19257579203263	-0.938500800150471	-1.2958542916821	-1.68871872636019	-1.05562943135079	-0.877806811664448	-0.692862492082816	-0.561844432852108	-1.22007974495553	-1.38053471969156	-7.10128088757822	-1.13236560382899	-1.57369723931968	-1.75046122669741	-1.08249007784224	-0.83758526227627	-1.0793641222781	-0.613857996210529	-1.24810767838676	-1.14196669320737	-1.92994195331582	-1.07273776761143	-0.799564102564101	-0.814841875681568	-5.3058204097277	-1.2015252124344	-0.871989834405526	-3.91473609690516	-0.799755032223061	-0.434887122798698	-0.563516553591691	-0.670854715776377	-5.33304511169359	-0.622042131387294	-1.73750251070715	-0.736171905800583	-19.0178518505357	-14.0116582006703	-21.417452976357	-20.9626762933165
-2.9381781781522	NaN	-0.996003560168352	-1.2139662740102	-0.97238655119584	-0.565123355263155	-0.701886946462152	-0.741857322119376	-1.56542560610214	-0	-0.780822137263055	-0.554701696324844	-0.79024563660501	-1.247222775104	-0.809667011397466	-0.276725349441827	-0.260320997151831	-0.146538614698804	-0.930816997996785	-0.876183716429304	-6.95291007829652	-0.742871824793373	-1.10642889803999	-1.08153075876989	-0.668171338517395	-0.410498471370199	-0.597225375208062	-0.255476606076516	-1.15695834210358	-0.537502017606266	-1.565538101036	-0.936465253437336	-0.702993085981552	-0.308414172157874	-4.90347541754973	-1.11019947058506	-0.814865757511186	-3.38976414064206	-0.546161029901901	-0.210048722748934	-0.21563313530366	-0.40035938844875	NaN	-0.208855177744418	-1.36347475560511	-0.459018740881131	-18.0856066079695	-12.8989776077979	-19.9574839370123	-19.7090493865552
-2.67553893016753	-0.15653167850212	-0.650083511544141	-0.823110838507877	-0.688414805261162	-0.390003603450833	-0.546788501428221	-0.503403333181066	-1.2811274271803	-0.077108772783983	-0.45869745178277	-0.518792209521676	-0.515565897429295	-0.956963850259661	-0.569465912104261	-0.129249612463404	-0.140088258223103	-0.0931163692086409	-0.621326719050844	-0.44825106175292	-6.80361534703767	-0.108399626609875	-0.953105699295763	-1.07913075768123	-0.357308618100478	-0.238166013634629	-0.335564049589925	-0.464741907107669	-0.655501784952962	-0.478405107162773	-1.5720333134086	-0.774239704902493	-0.474151285872599	-0.272082019050742	-5.18263347243974	-0.934705537891054	-0.676309358752995	-3.36605211446262	-0.430465200741227	-0.196401532696114	-0.182229961016421	-0.35391324791194	-1.47347455073974	-0.253029929264445	-1.18225451444809	-0.367524956232775	-16.664742453614	-11.7688494007103	-18.4792341611169	-18.5866262176092
-2.58086924013652	-0.0776777681756732	-0.379070274154654	-0.507291545585522	-0.41602041141145	-0.239713034093072	-0.273866404846928	-0.668754674410029	-0.917083686234117	-0.0691633776579431	-0.368419049286377	-0	-0.438451145821455	-0.703657747506219	-0.405456526540531	-0.0122021259388413	-0.175210631071661	-0.0867329062930253	-0.225589716745611	-0	-6.36344803934537	-0	-0.685143711551605	-0.667326803663472	-0.244170023179612	-0.0518583518837983	-0.194785469787604	-0.327465181718547	-0.337047998428735	-0	-1.40544252999549	-0.4591186383267	-0.261932901743028	-0.360187104541151	-5.00680869368674	-0.624942413268494	-0.502026477285419	-3.25926140497896	-0.378177917023551	-0.145085292291233	-0.101334816675181	-0.0293180108888646	-5.23144442088145	-0	-1.21694656771742	-0.323076501455448	-15.4792591810891	-10.8420579639257	-16.8702621552158	-17.0275827769327
-2.3457861530372	-0	-0	-0.127190246800436	-0.410769518228803	-0.0717089333503219	-0.25053717225388	-0.240486506888092	-0.674425022488223	-0.686642689254774	-0.145113788406801	-0.0994772443224963	-0.610853170898839	-0.470037866328994	-0.237652538538725	-0.246589093505247	-0.396423800919752	-0	-0.250071929448166	-0.0763943308735355	-5.87807368037101	-0.0227381099751136	-0.728361118569611	-0.36732579431013	-0.182690102017614	-0	-0	-0.0924483339908875	-0.265649195442416	-0.0623699269480494	-1.02989609593801	-0.152302040816328	-0	-0.0995440700389383	-4.84081209606489	-0.470563090370788	-0.0866233037624028	-3.16548382659728	-0.274548606908497	-0	-0.0563081824626903	-0.0707472038336743	-5.17474988237414	-0.164208867681195	-0.938299948015025	-0	-14.0289159514284	-9.4493524943736	-15.0178576392262	-15.6452814854926
-2.29159428367593	-0.3109543123243	-0.389108244952	-0.2365033845504	-0.278580770145827	-0.105386852344868	-0.0735751581850167	-0.0585986275144222	-0.467248693057887	-0.610301375137781	-0.183526178970861	-0.141833570955242	-0.239540394918221	-0.361917586976488	-0.171785564598667	-0.152917672204658	-0.155327731219029	-0.271264701095818	-0	-0.0329080874395402	-5.80939958979937	-0.241568288952124	-0.307195554869576	-0.428485674970012	-0	-0.0370562167127019	-0.117158844012735	-0.141287647542654	-0.336366913558461	-0.445711209842789	-0.66741523201053	-0.347819782751813	-0.127689932693431	-0	-4.90317934911283	-0.259731494935563	-0	-3.1435857932191	-0.0656606482654945	-0.000428415797051116	-0	-0.00693495626253878	NaN	-0.424530926854869	-0.899191409289482	-0.0876047667251902	-12.6735738855256	-8.02177423861163	-13.7458779128863	-14.1023327469809
-2.3538523834211	-0.302425298768158	-0.329913307855948	-0.214125245682529	-0.188971613880742	-0	-0	-0.0922396077198454	-0.365316221201016	-0.55277490292269	-0	-0.279229577111914	-0.294694831414507	-0	-0	-0	-0.138851349634535	-0.689203461241405	-0.093892360048257	-0.048673375424824	-5.23941207956047	-0.316625682004128	-0.339879554330735	-0.373571536016123	-0.354557051645766	-0.245882907594833	-0.160857650046065	-0	-0.347668575822662	-0.203096599974855	-0.453218376655472	-0.360532208414094	-0.299912280701754	-0.0834914682310472	-4.88675638889197	-0.405339407353284	-0.283903332839084	-3.069173534504	-0.0795436217608869	-0.0273958965308731	-0.261324616974456	-0.118328859113547	-3.90274285575349	-0.554473736956081	-0.511449231029082	-0.152788283382969	-11.3305106030091	-6.95467701915279	-12.0166634351472	-12.5267694767285
-2.47968533048701	-0.287758902443657	-0.210109520433256	-0	-0.0934386149857062	-0.343856620759429	-0.148050304629735	-0.607984849110958	-0.399081143741255	-0.714144274518957	-0.176732755249283	-0.51483314796896	-0.329244399428629	-0.0180605323088156	-0.126688405372118	-0.24519284087241	-0.290023710141552	-1.00459048792588	-0.373197868087943	-0.00223296479910516	-5.42542137847533	-0.658204396101127	-0.437818968429298	-0.0453034219943663	-0.382500148290627	-0.254543436958908	-0.239462804989643	-0.00104804916974842	-0.0671006986913306	-0.940146267619115	-0.0796369238935091	-0	-0.0311191734474193	-0.232219719769598	-5.01195077945262	-0.000565136980090415	-0.248223869986943	-3.15922944847397	-0	-0.0190075398644126	-0.244356256423632	-0	-4.22527106907617	-1.14721785932862	-0	-0.281810181830855	-9.93866570277806	-5.51198378215148	-10.5200222543909	-10.9514343592955
-2.59691109296458	-0.777857650522893	-0.388079163396091	-0.0147809773741329	-0	-0.600895261409333	-0.313134956923797	-0.583263849246485	-0.458560647389819	-0.601396692005046	-0.0727562662210681	-0.664536227919193	-0.121811255822905	-0.127234049431564	-0.325640248256166	-0.563880234786981	-0.253160858541838	-5.24045980373986	-0.492231027464416	-0.0123341888743892	-5.59918584466801	-0.647034807576063	-0.391919387289294	-0	-0.61502484238247	-0.347180559600024	-0.12171509247335	-0.147524870287095	-0	-0.819724231464735	-0.100312350799155	-0.314641541153937	-0.00760794618851094	-0.38544216850734	-4.96237119185434	-0	-0.676955154600585	-3.34626159960579	-0.183119648900346	-0.319479445103889	-0.575613402648654	-0.159377412809412	-4.48109990383588	-1.95504163688268	-0.00740277044740992	-0.68029837578451	-8.59150132723112	-4.4102387019027	-8.85483830892594	-9.37300899721063
NaN	-1.19390487342478	-0.696312833149778	-0.201680984513263	-0.333954620334401	-0.624775066157011	-0.215483988623701	-0.170068894890399	-0.330354237930316	-0.80030311239621	-0.460957436679931	-0.82628579261888	-0.0253039729738236	-0.238493319194063	NaN	-0.0258424282700003	-0.258520472926413	NaN	-0.513463889693086	-0.170786397929858	-5.21204193433926	-0.803664437673592	-0.145074546135524	-0.523643786662602	-0.888309829467324	-0.881799903554236	-0.582714125181085	-0.554140583444719	-0.478357678386761	-1.70550665698313	-0.605951543600164	-0.805222846185456	-0.569011470985158	-1.02671910340434	-5.45995687565092	-0.588546706084806	-1.46451658364806	-3.78787807126651	-0.800129715644303	-0.72164906974465	-1.3302169391179	-1.02136348491613	-5.30545201373206	-5.51645643424415	-0.604100805396752	-1.44905228974799	-7.32361318728141	-3.46216020849725	-7.3350749323821	-8.27594020278401
-2.59277361541144	-1.42340739039196	-0.862731462079929	-0.143499142771573	-0.450879944847156	-0.877765182186231	-0.295075169074231	-0.113649524686173	-0	-1.13228857216136	-0.423031166273217	-0.78069636757237	-0	-0.373355441470939	NaN	-0.254664480872294	-0	NaN	-0.486862399286952	-0.351044893981287	-4.88545062741151	-1.08279018713374	-0	-0.844663283082634	-1.2705221523584	-1.47292467442852	-1.58247386592984	-1.38338965121501	-1.02655718169802	-2.21725857826384	-1.10325835308754	-1.20432155301145	-1.06246636996051	-1.37794154709449	-5.90760863253508	-1.20195830479686	-1.75201743125465	-4.60384945062883	-1.4893724443378	-1.57546338373939	-2.01612441722551	-1.50539391411255	-6.2192284332191	-6.2822459470204	-1.1418848412776	-1.85315987463259	-6.3628431724216	-2.44565149769585	-6.03262438366245	-7.07235048231511
-2.78450665795827	-2.23104740691457	-1.29846387164398	-0.725444621545652	-0.716718128539036	-1.11561953473024	-0.948553554702075	-0.253401316848775	-0.201483689242506	-1.42071097109369	-0.81875660798457	-1.68294151597703	-0.172586461919727	-0.546498792726648	NaN	-0.481522818292947	-0.30409421697166	NaN	-0.992250871125214	-0.791602625636816	-5.05904543178344	-1.4482258616676	-0.384480595427962	-1.68051365882195	-1.70046489993937	-2.21078356119148	NaN	-2.0260103505517	-1.01103534852678	-3.37242136833941	-1.32723506372147	-1.04965819054895	-1.10173458073458	-2.18499776032693	-6.59109757918908	-5.683185030246	-2.04144688312751	-5.1907468879668	-1.98529844741274	-2.15124931788346	-3.11655922272631	-1.93249210712495	-7.45584062352208	-7.16885043082051	-1.4863003844613	-2.72270065035287	-5.14952598888526	-2.04450744286852	-5.10511036710522	-5.87750784736544
-2.9310628448753	NaN	-1.99054915563507	-0.887501548177878	-0.589053050754674	-1.22078768349445	-1.17328901372811	-0.298330162089475	-0.156152237495438	-1.27751526032316	-0.938719653897224	-2.12777353968896	-0.115493937131528	-0.425315461537699	NaN	-0.565921899276707	-0.399776731179707	NaN	-1.02380092389492	-0.717410504516198	-4.72110886911061	-1.10518819089428	-0.587253588516746	-2.30024033670336	-2.23812662531641	-2.88837176103982	-2.78030179581871	-2.72873214753791	-1.54622236910841	-3.49473232121907	-1.81652791021498	-1.45186237139484	-1.61083264679258	-2.48124255479872	-7.20821246169561	NaN	-2.48554844011617	-5.33614489810117	-2.69698772760526	-2.81045972721214	-3.55784550849295	-2.9601743454864	-8.29774436170009	-7.51684055506873	-1.97443541019456	-3.75131554273005	-4.14590023170232	-1.53375649292335	-4.19063859110827	-4.80373315379526
-2.92493912791645	NaN	-2.22896188677149	-0.665743716926586	-1.04622300214101	-1.73886262617871	-1.69021782771249	-0	-0.260042630143728	-2.0172432715299	-1.17192582487818	-2.8461756762184	-0.322494872901329	-0.889862549963293	NaN	-0.571296232284827	-0.879995828313684	NaN	-0.933666936923204	-0.760746239358676	-5.46163666810791	-1.64708213749008	-0.722708798333983	-2.60068304878468	-2.74656219229502	-3.59183097962102	-2.89965228432842	-3.16353257788414	-1.61231643217082	-3.92853055002053	-1.89894354354894	-1.95703084767196	-1.68722890703338	-3.11946482650124	-7.50435455761035	NaN	-3.00730650595193	-5.8324093641398	-3.04015130059999	-3.29622718182351	-3.5748924615399	-3.94064964674786	NaN	-8.09902443543555	-2.34637331210088	-4.093518700548	-3.66571597062134	-1.34147370026109	-3.51329546038433	-4.04646676138489
-3.31693149971299	NaN	-2.52178656745402	-1.20491236424892	-1.6496331641719	-2.15532210526316	-2.3434683106539	-0.360426762248247	-0.30078257837496	-2.4248437823249	-1.61534249960561	-3.84364813284016	-0.732725291148376	-1.0838293598032	NaN	-1.21333599138238	-1.41545541601929	NaN	-1.20971716330878	-1.04451000792362	NaN	-2.25219645040794	-0.581700495529381	-3.10871799202186	-3.12292652554604	-4.15450353854358	NaN	-3.40160310183123	-2.28806945671891	-4.0928995983398	-2.17764853520025	-2.35003664572096	-2.09248589609903	-3.41722354360043	-7.74744456131512	NaN	-3.54145663636599	-6.23025857545385	-3.4787980312651	-3.79525257384335	-3.85078614084967	-4.0667277143929	-7.19624231732301	NaN	-2.80657980394023	-4.51648488965006	-2.85468983155481	-1.08676838081274	-2.78674380713534	-3.14238512434744
-3.93040998274841	NaN	-2.85906384038387	-1.11083487035758	-1.62751933507862	-2.49185219811741	-2.70886902947553	-0.504943649745236	-0.530306312810802	-2.5803815465724	-1.94574528735794	-4.09082657735723	-0.729450280457643	-1.18303698116589	NaN	-1.26553270494175	-1.52508304308053	NaN	-1.66898568541782	-1.32482844026304	-4.67428485901479	-2.819053813721	-0.492530920533559	-2.16718106443186	-3.43584748057829	-4.90558831637818	-4.18746353966865	-4.64340935331032	-2.97795608264208	-5.22682545066873	-1.95737504231517	-2.44196128030932	-2.21512820512821	-3.75764277556908	-8.38465342801068	NaN	-3.50965704249994	-6.40905250810913	-3.96847263188099	-4.13605420384558	-4.0728596009274	-5.11097664415349	NaN	NaN	-2.71562594785358	-4.80429435298867	-2.17809256661991	-0.626488677982822	-2.30032400985655	-2.57902790166996
-4.76727678877187	NaN	-2.95984453033796	-1.61379889533118	-1.6780271681015	-3.202995951417	-2.54818630231859	-1.14496324600801	-0.579530323087251	-2.86755036511982	-2.24670130235648	-4.0841850540586	-1.18081940655859	-1.67164758836917	NaN	-1.70721423828791	-2.08756411044831	NaN	-2.21089851024856	-1.62338745346164	-4.81642269997885	-3.28753229556208	-0.215895072778143	-2.42823818584274	-3.92698237112494	-5.21801828092798	NaN	-5.24350886584142	-2.85286463273769	-6.18672077922078	-2.16998450840771	-2.7375680602338	-2.15786630969483	-3.55347656202843	-8.82124631174306	NaN	-3.53104388691742	-6.73572745983676	-4.57643685751803	-4.8201802014297	-4.59734081794207	-5.77908236870859	NaN	NaN	-3.19347317680267	-4.83537998960918	-1.95234387850211	-0.902776043546753	-1.79434705422556	-2.19069769139743
-5.13642608562348	NaN	-3.92766280082565	-1.95925741462319	-1.93653290634772	-3.59998046750599	-2.78050709295195	-1.17444346196537	-0.484597743680075	-2.93176751267373	-2.44797919760187	-4.60778983766447	-1.2183224071386	-2.01973948367229	NaN	-1.82251617648745	-2.171366208764	NaN	-2.61488742515757	-1.93792500895594	-4.87752207974419	-3.76179065838055	NaN	NaN	-4.59093542768414	-5.87351675943754	-4.03749161373088	-5.83801604503871	-3.1643453544431	-6.73219923937955	-2.34680394674408	-2.43970328970125	-2.36983445357232	-4.5508665117398	-9.60435220572881	NaN	-3.53511821430549	-3.34570101861211	-5.14132279685847	-5.46292858311391	-5.40719235001707	-6.47402064145781	NaN	NaN	-3.08739965356429	-5.33637784001537	-1.73367477494733	-0	-1.45262933868053	-1.67926231526175
-5.36788905719509	NaN	-4.53976707051714	-2.14734647719029	-2.2251540563038	-4.4057962971387	-3.50025071754313	-1.09410616603935	-0.866658183953622	-2.67204071207816	-3.01270061102546	-5.36648983638429	-0.907264983551671	-2.34244967278522	NaN	-1.93647583407303	-2.15243639466295	NaN	-2.90541338364475	-2.4333451879774	-5.18363988335916	-4.27635947370314	NaN	-2.93127309700743	-5.04617846045034	-6.44622183409366	-4.34432097707641	-6.41022949235404	-3.73826020132254	NaN	-2.25439402477884	-3.12836247544896	-2.68330132884147	-5.17117164329499	-10.3939411049117	NaN	-3.83415179405529	NaN	-5.74333748259057	-6.0640440633154	-5.86123903721624	-6.97321776347806	NaN	NaN	-3.14476253212501	-5.16640362592365	-1.46982354976358	-0.294929948059053	-0.998373651309421	-1.2533843806202
-6.1718095540895	NaN	-4.83994158101819	-3.016018125177	-2.50633526883445	-5.01770232031692	-4.00264827235457	-1.52750949263597	-1.2316088842912	-2.74820980783764	-3.08459690148942	-6.04991524529855	-0.85063812014462	-2.75495751672493	NaN	-2.02599741304467	-1.93822007922203	NaN	-3.44593431244842	-2.90650133955274	-4.78943975764671	-4.90160243675539	NaN	-3.38977121751963	-5.61040151848109	-7.12087899286606	NaN	-7.02477290490664	-4.65936124981534	NaN	-2.73937450036482	-3.58530749828021	-3.12683535762483	-5.41201001727449	-10.4278841866879	NaN	-4.09210343255435	-0	-5.88283035792293	-6.28101221613033	-6.56855443529294	-6.88157281881968	NaN	NaN	-3.56203780537947	-5.49390089892585	-1.33692687747035	-0.666355423541	-0.709631679567356	-0.992819013783647
-6.73414008722067	NaN	-5.64044523249137	-3.46744545084893	-3.10270058775988	-5.70494062029394	-4.2611355480335	-1.63194565965051	-0.889215578797587	-3.22460654282789	-3.19783267223768	NaN	-1.07621733925535	-3.20467037760363	NaN	-2.46538639030483	-2.48544745020305	NaN	-4.20115568507331	-3.66382338733432	-4.13383835435773	-5.62794761683384	NaN	-3.88741493391602	-5.88260441031133	-7.40371431295436	-5.05709519594137	-7.63262078785002	-4.99813725720536	NaN	-2.45684369786748	-3.66394762905162	-3.45801636387064	-5.06218700842493	-10.696267354297	NaN	-4.06961936130811	-0.318165456431534	-5.87292951032477	-6.16190664114042	-6.44486634552394	-7.79303593577465	NaN	NaN	-3.36000315428165	-5.7841719212591	-1.1878867186001	-0.708372310561753	-0.184203695649115	-0.574784730186451
-7.41728727148081	NaN	-6.48878372366173	-3.80716236760125	-3.7233251429509	-6.11802138813168	-4.78854861282066	-2.0198334456636	-1.01698686094716	-3.59821216072916	-3.88820378262219	NaN	-1.24574111702466	-3.42291063703989	NaN	-2.81848139030364	-2.65588032892524	NaN	-4.92246803035788	-3.75064723270563	-3.89184704678953	-6.51155820659084	NaN	-5.08876659299955	-5.77607619935181	-7.93591419479295	-5.22941596853244	-8.56673801071805	-5.60907121049686	NaN	-2.54419726770882	-4.05255288226894	-4.00246659079544	-5.74886418310576	-10.6848133200647	NaN	-4.51588423033076	-0.628932262794858	-6.40012739266501	-6.28345890033618	-6.49383618448363	-8.41032874097308	NaN	NaN	-3.57238850602331	-6.47846478332752	-0.672444761225944	-1.28957287832865	-0.169823592982384	-0.384382267156188
-7.95716964327568	NaN	-6.85040830943547	-4.11102311800908	-4.30636843609926	-5.96317360565593	-4.93236893427354	-2.2047162565199	-1.16792193044652	-4.18211588770296	-4.48349492919744	NaN	-1.54498856078744	-3.40577281534522	NaN	-3.1200641352047	-3.07108195905933	NaN	-5.46651013007163	-4.16537022621065	-4.75080393913163	NaN	NaN	-4.96987133801128	-6.32280942213221	NaN	-5.66588868669528	-8.81336982169421	-6.1914429001804	NaN	-2.28637640095204	-4.75452603055334	-4.90323289237302	-6.13641087379121	-11.044051877754	NaN	-4.90340082905014	-1.12972283204471	-6.78484849904133	-6.8208383899565	-7.21637537084014	-8.48715532885219	NaN	NaN	-3.37242626835028	-7.07390265904386	-0.454407322654462	-1.81353854088523	-0.0691871028657408	-0.301174011726878
-8.58173104678445	NaN	-7.40493869330108	-4.73180220855552	-5.00558117880825	-7.22342204651368	-5.74407754311802	-2.58959076474723	-1.32060134281764	-4.62317617232073	-4.74544739005786	NaN	-1.49365522745411	-4.18357252353402	NaN	-3.56798904033506	-3.5634197187786	NaN	-6.37482774287043	-5.15050668403761	-4.6597029638601	NaN	NaN	-4.99272817201541	-6.76113642292969	NaN	NaN	NaN	-6.43506725509776	NaN	-2.37192758994512	-4.94361255132684	-4.76089285084471	-6.28281795663833	-11.3893336190193	NaN	NaN	-1.36310851388707	-6.90958919228495	-7.07568197674946	-7.07192899125936	-8.73041969073628	NaN	NaN	-3.49965884134631	-7.50561083692548	-0	-2.38287974809714	-0.0176101901140635	-0
-8.84447474127845	NaN	NaN	-5.32202770929818	-5.96738443457435	-7.18772958545333	-6.52987502490821	-2.80459449338978	-1.45847345341018	-5.16515561593261	-5.44411497377857	NaN	-1.68840512578676	-4.76558152246085	NaN	-3.77925536696741	-3.91447484584453	NaN	-6.75985288018493	-5.49286099757614	-4.66198224700622	NaN	NaN	-5.20313365565031	-7.10413479509479	NaN	-6.04671445292905	-9.78723872804936	-6.55249496300705	NaN	-2.28212450691189	-4.91031850117096	-4.50681096448879	-6.31448207419273	-11.8682644097476	NaN	NaN	-1.35232394091008	-7.35078164540331	-7.86698646402752	-6.9914479202155	-8.56753593159086	NaN	NaN	-3.72039695417779	-8.32838065828837	-0.340322981366456	-2.81806358560794	-0	-0.138318412344271
-9.22020093529931	NaN	-8.47175815990173	-5.56869479478571	-6.3563435416576	-7.92737973967176	-6.95990671300286	-3.22312962078355	-1.76119946049933	-5.49087368728043	-5.5637853273239	NaN	-2.34971488208519	-5.16416495243188	NaN	-4.42109960195308	-4.09947925144977	NaN	-6.87141662464434	-5.62350452248862	-4.47487031093659	NaN	NaN	-5.31328596615649	-7.27065097247527	NaN	NaN	-10.1012178511653	-6.31731168742593	NaN	-2.32275056220536	-4.82279075676963	-4.29037401991948	-6.59774241933363	-12.0059690898397	NaN	NaN	-1.49389279941884	-7.8431749990786	-8.3039030489509	-6.90432350226472	-9.25244119222989	NaN	NaN	-3.40041874539073	-7.82937170267693	-0.0966306736741444	-3.08901987412654	-0.270170504661904	-0.182986314837027
-9.43478305550447	NaN	-8.90051124762733	-5.50687687239358	-6.80098081521208	-8.45481001970166	-6.96393791417227	-3.16233115280821	-2.11744607273471	-5.57382701076544	-5.87455591071066	NaN	-1.95310203596475	-5.51410746346563	NaN	-4.28473418596613	-4.10329181994152	NaN	-7.22873689632313	-5.84170730620678	-4.6070908858919	NaN	NaN	-4.3207356578643	-6.64147677944423	NaN	NaN	-9.89483673469388	-5.93501342195206	NaN	-1.81932027507594	-5.04027159098933	-4.21624077377829	-7.15097326254288	-12.2670434655076	NaN	NaN	-1.12566750561186	-8.17119716983988	-8.86140790235537	-7.93032476496451	NaN	NaN	NaN	-3.36546131451144	NaN	-0.587441025832738	NaN	-0.566817378312542	-0.536065969697603
-9.81176863337339	NaN	-9.69938523718054	-6.24117712872151	-6.89382221243776	-8.89175451958151	-7.0080592774622	-3.25286188046849	-2.23455881970018	-6.17756447137735	-6.18851560575951	NaN	-1.80278868973651	-6.05305106567293	NaN	-5.15182026460587	-4.37562694642302	NaN	-7.93194961532945	-6.28751860395989	-3.69895784647245	NaN	NaN	-4.76706255334418	-6.05305770452138	NaN	NaN	-10.1523382432423	-5.99919119957702	NaN	-1.4926169172131	-4.58678703338691	-4.24835844790237	-7.16874400868031	-12.793049450433	NaN	NaN	-0.995369765560894	-7.83583001140703	-8.80116230382335	-7.87578608055626	NaN	NaN	NaN	-2.81277463364397	-7.74146039918025	-0.481980423400857	NaN	-0.870405676007476	-0.797771534946692
-9.74371894652516	NaN	-9.83799732371779	-6.5918980250936	-7.76775846285308	-9.0283295194508	-7.74237348976659	-3.12603752729626	-2.7143448047419	-5.97858108916817	-7.45114307065015	NaN	-1.78974631656302	-6.38609972260922	NaN	-4.9276921691594	-9.45147605761358	NaN	-8.20342168698328	-6.83117982311572	-4.20199191149324	NaN	NaN	-3.90955261400206	-6.45145582502514	NaN	NaN	-10.5495679453566	-6.20267267838676	NaN	-0.964280649353945	-4.63531566771308	-4.18585280276005	-6.71032745543436	-12.741411707453	NaN	NaN	-1.19975191721915	-7.81693834969681	-8.06158158895403	-7.86504441212015	NaN	NaN	NaN	-2.42390035663086	NaN	-0.459128153457159	NaN	-1.05279230449881	-1.01268945692936
-10.5025406700983	NaN	-10.7216700688565	-7.51720816685775	-8.41376846127049	-10.4038078667744	-8.62216122180196	-3.89340505547982	-3.21581006214655	-6.75404698363406	-7.7815023577092	NaN	-1.7531697905609	-7.24255800701392	NaN	-5.38289114445933	-7.85282507757133	NaN	-8.93656715394256	-7.82493742677917	-5.95223536364897	NaN	NaN	-5.42786911175218	-7.17757896577217	NaN	NaN	NaN	-6.28045006969111	NaN	-0.773940740937705	-4.68127541542933	-4.23948754754018	-6.85095315033568	-12.5406142084205	NaN	NaN	-1.70238669901558	-7.89945751447706	-7.8646960940004	-8.06470746968288	NaN	NaN	NaN	-2.7262249827179	-7.7045290944355	-0.71528524316743	NaN	-1.35353330699718	-1.15012205591917
-11.4076155841489	NaN	-11.4826397263422	-7.61382907045064	-8.91609649720594	-11.2904501792749	-9.19152458155433	-4.59052571890438	-3.48843795178116	-7.97927031222581	-8.23485989251168	NaN	-2.14863260301972	-7.54644810726314	NaN	-5.98540589151985	-13.760199818226	NaN	-9.31265294813421	-8.27321683884631	-0.801087150858396	NaN	NaN	-5.34914258916576	-7.31941075245724	NaN	NaN	NaN	-6.87167691098924	NaN	-0.75345448603529	-5.15440122882382	-4.73045427597451	-7.40732619936028	-13.1264677535494	NaN	NaN	-2.20419670643154	-8.39023254696148	-8.12178322638007	-8.22504042133307	NaN	NaN	NaN	-2.44277760532941	NaN	-0.734232627276107	NaN	-1.52349665206333	-1.46053296406695
-12.5651070850563	NaN	-12.0758076349587	-8.01561027050078	-9.81137192882308	-12.5636469723204	-9.64269601881272	-4.85860433242539	-3.75935423793032	NaN	-8.66131483365136	NaN	-2.6643586577624	-8.38108678324635	NaN	-6.72439581738607	NaN	NaN	-10.4830393143921	-8.77990381852368	-6.2842196369785	NaN	NaN	-5.6054043326435	-7.67689817154074	NaN	NaN	NaN	-7.3342419254145	NaN	-0.84071742433598	-5.59561570201851	-4.99144656583388	-7.66403325034464	-13.5927301812642	NaN	NaN	-2.63843087388884	-9.15064477024589	-8.13623401272676	-8.5713964838334	NaN	NaN	NaN	-2.32117625238241	-8.24322218056661	-0.784374188295949	NaN	-1.99023292392701	-1.71468381564845
-13.0377766853564	NaN	-12.44805637848	-8.9493854813737	-10.4988166799214	-12.7232461287334	-10.6859526216946	-5.08299060151958	-3.99780959929073	-8.62665665813585	-9.68075528113804	NaN	-3.03409208210065	-8.67790367001032	NaN	NaN	NaN	NaN	-11.1687245446684	-9.35975245257659	-4.32854476344146	NaN	NaN	-5.51684590455008	-7.84645043890001	NaN	NaN	NaN	NaN	NaN	-0.88756300839955	-5.45485283953837	-4.95910717608887	-8.18792951352254	-13.971385717201	NaN	NaN	-2.71701737066091	-9.76683109867781	-8.56455855378339	-9.52008162883852	NaN	NaN	NaN	NaN	NaN	-0.767037468571771	NaN	-1.97896269011406	-1.38078973465157
-13.3278093264546	NaN	-13.2114730114752	-8.90644236760125	-11.5317315663502	-13.1275722119079	-11.4447294455087	-5.4084865068881	-3.59627981872647	-9.10612077170784	-10.4747699198678	NaN	-2.98782550731221	-9.23954131095513	NaN	NaN	NaN	NaN	-11.400705483332	-9.72418735907102	NaN	NaN	NaN	-5.0655479098152	-7.76932756112744	NaN	NaN	NaN	-7.02004701063432	NaN	-0.387915426505191	-5.19275320360702	-4.81157028494432	-8.74412686035981	-14.0230010019412	NaN	NaN	-2.78893277207592	-9.98328823282546	-8.57493878271443	-10.0119481756567	NaN	NaN	NaN	-2.15456354071163	NaN	-0.84930585942161	NaN	-2.19316894293829	-1.35597603297591
-13.7548856073941	NaN	-14.0140553178238	-9.58774079692062	-12.0835311775119	-14.1943921823048	-12.4011396696178	-5.52795651779322	-3.68883961230557	-8.8229473756067	-10.8767880171964	NaN	-2.64056680902323	-10.0859380807673	NaN	NaN	NaN	NaN	-11.8983075802774	-9.80346756643879	-4.22710524311158	NaN	NaN	-4.79807159742809	-7.93639205383962	NaN	NaN	NaN	-6.90134674921095	NaN	-0.0478508449853911	-4.93921413105249	-4.65504989801865	-8.09883807580823	-13.49161044039	NaN	NaN	-2.64985397434684	-9.51152142039438	-8.31178961051508	-9.71460669752727	NaN	NaN	NaN	-6.40816869743381	NaN	-0.978712706229517	NaN	-2.17163126994794	-1.56138052738272
-14.1217688235254	NaN	NaN	-10.3424023538034	-12.3923912865595	-14.1161507869352	-12.9030706441874	-6.40154448339435	-3.97858325092645	-8.16394958534047	-11.3700208935535	NaN	-2.50780246671791	-10.6689264106309	NaN	NaN	NaN	NaN	NaN	-10.4439350580703	-2.69998787179015	NaN	NaN	-4.44861223940079	-7.30981644310572	NaN	NaN	NaN	-6.48048001107347	NaN	-0.26692672087716	-4.94041442054692	-4.55059477741073	-8.53464976949924	-13.187354750818	NaN	NaN	-2.34466036851229	-10.166394984836	-8.43374487477603	-9.68388762516645	NaN	NaN	NaN	-1.90039185803713	NaN	-1.20340503432494	NaN	-2.56010158824988	-1.47098480703476
-14.8016333415102	NaN	-15.6280580540189	-10.8134052305317	-13.0581465311991	-15.0476364977865	-13.149614285731	-6.36094464209587	-4.25649757237736	NaN	-12.129518641376	NaN	-2.86490017490763	-10.8673805445806	NaN	NaN	NaN	NaN	-13.095541092941	-11.4169577686807	-2.78669671304224	NaN	NaN	-4.23420531086977	-7.43792814387962	NaN	NaN	NaN	NaN	NaN	-0.250976720007912	-4.65630579416753	-4.49262450524866	-8.58657512706448	-13.2895255930087	NaN	NaN	-2.01058735692093	-10.4091476595815	-8.71488748180425	-10.0873565883948	NaN	NaN	NaN	-1.72379477712278	NaN	-1.50645553447675	NaN	-2.87941413861192	-1.76653642220304
-14.8236520961138	NaN	-15.939127168145	-11.4283151761265	-13.4352474037245	-15.8453978782573	-14.0405790053914	-6.58157148225755	-4.3697390544105	-8.40707255971978	-12.6456924517386	NaN	-2.96864417039971	-12.1440933191941	NaN	NaN	NaN	NaN	-13.3449620663877	-11.7567141522068	-0	NaN	NaN	-4.21997535786133	-7.12092860164912	NaN	NaN	NaN	NaN	NaN	-0.0396303072347939	-4.9317558205885	-4.59283637086558	-9.18692280053706	-13.6889969805241	NaN	NaN	-2.49235495216343	-10.7196434782334	-9.06717005828817	-10.4137402488237	NaN	NaN	NaN	-2.17633537923107	NaN	-1.63868900992541	NaN	-2.94211632557223	-1.86735048231512
NaN	NaN	-16.5263837585031	-12.1585489395373	-13.5268305866321	-16.2307196562836	NaN	-6.73568120941876	-4.07305261763531	-8.18429546503589	-12.4632560818213	NaN	-3.54500915748591	-13.1120680471688	NaN	NaN	NaN	NaN	-14.1167013775966	-12.2488062015932	NaN	NaN	NaN	-4.44669468221304	-7.77880897707455	NaN	NaN	NaN	NaN	NaN	-0	-4.96729835983473	-4.61758222507226	-9.49712166842768	-14.5551344863194	NaN	NaN	-2.16497933135297	-11.0647012809163	-9.3233923927189	-11.2046110482572	NaN	NaN	NaN	NaN	NaN	-1.77825928709894	NaN	-3.34126476890062	-1.98336574949069
-16.6566133469614	NaN	-16.9736206107775	-12.7775913037715	NaN	-16.4318799521933	NaN	-7.20632386952546	NaN	-8.31686158868786	-12.6683468471203	NaN	-3.59071966659492	-13.208243475607	NaN	NaN	NaN	NaN	NaN	-12.480724280597	-4.15868890009234	NaN	NaN	-5.07202061561785	-8.14865678478657	NaN	NaN	NaN	NaN	NaN	NaN	-5.03108332423879	-4.78499249212489	-10.028061945545	-15.7784215100575	NaN	NaN	-2.49877094924468	-11.3378507289894	-9.40673921640278	-11.7932009052906	NaN	NaN	NaN	-2.64758901013585	NaN	-2.10328285295554	NaN	-3.65658865165253	-2.14800366735051
NaN	NaN	-14.815155774975	-12.8383159958021	-13.6454832914121	-16.9050250574461	NaN	-7.15198174158561	-4.75334532495839	-8.00818210331282	-13.215055539803	NaN	-3.42846098284979	-13.9078901941941	NaN	NaN	NaN	NaN	NaN	-12.7712978746552	-0.760461149119414	NaN	NaN	-5.55954720193476	-8.53793497562593	NaN	NaN	NaN	NaN	NaN	-0.331029031509487	-5.16232506692517	-4.71828699413037	-10.2365547631204	-15.7260845734635	NaN	NaN	NaN	-11.1194189279089	-9.87780009017799	NaN	NaN	NaN	NaN	NaN	NaN	-2.092647606158	NaN	-4.04784094155916	-1.88632570530818
NaN	NaN	NaN	-13.4158380270336	-13.5117975736697	NaN	NaN	-7.32663632268834	-5.2355998606314	-7.92731869404994	-13.4168625662821	NaN	-4.53012020880513	-14.3034124681302	NaN	NaN	NaN	NaN	NaN	-13.0526562821748	NaN	NaN	NaN	-6.11565675281762	-8.55003586882632	NaN	NaN	NaN	NaN	NaN	-0.0398147478241822	-5.49121113172542	-4.9967434338711	-10.7432170795967	-15.8214366172739	NaN	NaN	-2.09979223579097	-10.7102293079043	-9.91462423791137	NaN	NaN	NaN	NaN	NaN	NaN	-1.97347011887315	NaN	-4.02172744518528	-1.8907202917924
NaN	NaN	-18.3656622747981	-13.9184423676012	-13.3173054365111	NaN	NaN	-7.65767291680845	-5.71984521591182	-8.44823889320558	-13.7117467246395	NaN	-5.71784617321834	-14.8463552648799	NaN	NaN	NaN	NaN	NaN	-13.2340306600616	-5.52426902745587	NaN	NaN	NaN	-9.02773866951904	NaN	NaN	NaN	NaN	NaN	-0.388991905408146	-5.6344569745424	-5.32338499808649	-10.8745759659116	-16.7028139494746	NaN	NaN	-2.74939765643153	-11.1829517701562	-10.2033082687016	NaN	NaN	NaN	NaN	NaN	NaN	-1.52241694909111	NaN	-4.14329209992839	-1.95608732442038
NaN	NaN	NaN	-14.5985238339964	-13.9160018448898	NaN	NaN	-8.10239518512574	-6.26013874290171	-8.49004528114417	-13.9434265799479	NaN	-6.0491494508174	-15.3369746751263	NaN	NaN	NaN	NaN	NaN	-13.9055825000885	-6.2803913113121	NaN	NaN	NaN	-9.43612827150372	NaN	NaN	NaN	NaN	NaN	-0.784526344989261	-5.79496720268149	-5.59084093872229	-11.2068154439635	NaN	NaN	NaN	NaN	-11.6115351153306	-10.4090129517252	NaN	NaN	NaN	NaN	NaN	NaN	-1.929488439959	NaN	-4.36439822161013	-2.16504973043542
NaN	NaN	NaN	-14.7991571260394	-14.0979342680421	NaN	NaN	-8.69355290527844	-6.2957325010474	-7.51787290601505	NaN	NaN	-6.08617760970401	-15.5930351969884	NaN	NaN	NaN	NaN	NaN	-14.1391902147926	-6.76443386890548	NaN	NaN	NaN	-9.77366170510398	NaN	NaN	NaN	NaN	NaN	-1.62629902345578	-6.09696246729099	-6.16441072833098	-12.6238415571088	NaN	NaN	NaN	-3.19485774931728	-11.9491342038311	-11.2999545271136	NaN	NaN	NaN	NaN	NaN	NaN	-1.83351778656126	NaN	-4.70854905231381	-2.56199956953621
NaN	NaN	NaN	-15.7187521021145	-14.2589002874596	NaN	NaN	-9.17501625833173	-6.52802864905788	-7.06460945796249	NaN	NaN	-6.45036886193401	-16.0039675330305	NaN	NaN	NaN	NaN	NaN	-14.8043754876478	NaN	NaN	NaN	NaN	-9.37302714152455	NaN	NaN	NaN	NaN	NaN	-2.13828172542132	-6.07988921282799	-6.18584981684982	-12.5700358048553	NaN	NaN	NaN	-3.93212254234107	-12.0647788394017	-11.3784252276218	NaN	NaN	NaN	NaN	NaN	NaN	-2.02692226509109	NaN	-4.62923944488009	NaN
NaN	NaN	NaN	-15.9236843030851	-14.6200038284017	NaN	NaN	-8.93378788937657	-6.32825315645951	-6.83349139755986	NaN	NaN	-6.95047515082575	-16.631013390242	NaN	NaN	NaN	NaN	NaN	-15.1099166995372	-6.99729640084933	NaN	NaN	NaN	-9.6913155121879	NaN	NaN	NaN	NaN	NaN	-2.1435737248275	-6.29976003821555	-6.5112158069178	-13.639977991834	NaN	NaN	NaN	-3.78723944584443	-11.9057590127244	-11.5362369913551	NaN	NaN	NaN	NaN	NaN	NaN	-2.43232877678807	NaN	-4.96211761468774	NaN
NaN	NaN	NaN	-16.2249997446504	-14.9890754224231	NaN	NaN	-9.01342597420044	-6.67359350733671	NaN	NaN	NaN	-6.91409948562678	-17.3734892923484	NaN	NaN	NaN	NaN	NaN	-15.2350261521728	-7.12315701370434	NaN	NaN	NaN	-10.1248792884732	NaN	NaN	NaN	NaN	NaN	-2.32110723604736	-6.54991128937124	-6.46925442514475	NaN	NaN	NaN	NaN	-3.83252982651027	-12.1569482019136	-12.4071999310677	NaN	NaN	NaN	NaN	NaN	NaN	-2.9098814229249	NaN	-5.6598716399651	NaN
NaN	NaN	NaN	-16.2918706260897	-14.9886041372545	NaN	NaN	-9.7482531012882	-6.73703175870283	NaN	NaN	NaN	-8.10878797081694	-17.7831334288958	NaN	NaN	NaN	NaN	NaN	-15.6156664446592	-7.53576922152206	NaN	NaN	NaN	-10.2597166377902	NaN	NaN	NaN	NaN	NaN	-3.70438325076738	-6.95635077178079	-6.69616995454345	NaN	NaN	NaN	NaN	-4.35759932493306	-12.3270926062457	-12.6612726531746	NaN	NaN	NaN	NaN	NaN	NaN	-2.75279308168591	NaN	-5.40046366161666	NaN
NaN	NaN	NaN	-17.366906455999	-15.5463288588881	NaN	NaN	-10.6294015761479	-7.30645562200107	NaN	NaN	NaN	-8.36976058540098	-18.458487479778	NaN	NaN	NaN	NaN	NaN	-16.3966863660577	-10.4418755480121	NaN	NaN	NaN	-9.89502546980143	NaN	NaN	NaN	NaN	NaN	-4.48729864321438	-7.07334787049148	-6.76223249467022	NaN	NaN	NaN	NaN	-3.7754192184545	-12.2403224350424	-12.8130362691938	NaN	NaN	NaN	NaN	NaN	NaN	-2.883827333645	NaN	-6.01530441316586	NaN
NaN	NaN	NaN	-18.4142251152051	-15.9329300242161	NaN	NaN	-11.3634473178401	-7.8265433355154	NaN	NaN	NaN	-9.28683194263082	-19.172127385908	NaN	NaN	NaN	NaN	NaN	NaN	-13.5278529894973	NaN	NaN	NaN	-10.2310890279562	NaN	NaN	NaN	NaN	NaN	-4.94742014698743	-6.91764917575163	-6.93316634346046	NaN	NaN	NaN	NaN	-4.22162797605477	-12.7596526795255	-13.0120580533244	NaN	NaN	NaN	NaN	NaN	NaN	-3.44066853246087	NaN	-5.92563924120896	NaN
NaN	NaN	NaN	-19.0398623071783	-16.5040958815851	NaN	NaN	-11.7732978276428	NaN	NaN	NaN	NaN	-9.63474218397585	-19.8788158560004	NaN	NaN	NaN	NaN	NaN	NaN	-12.8831462199598	NaN	NaN	NaN	-11.0118197641271	NaN	NaN	NaN	NaN	NaN	-5.81593826070598	-7.36817356227276	-7.30724331292808	NaN	NaN	NaN	NaN	-4.81261674041945	-13.5950643396583	-13.5150721191278	NaN	NaN	NaN	NaN	NaN	NaN	-2.73730749083289	NaN	-5.98248672428111	NaN
NaN	NaN	NaN	-19.7382181523546	-17.0419154389747	NaN	NaN	-12.5820885022908	NaN	NaN	NaN	NaN	-10.1767049866836	-20.5041869594594	NaN	NaN	NaN	NaN	NaN	NaN	NaN	NaN	NaN	NaN	NaN	NaN	NaN	NaN	NaN	NaN	-6.19250420005114	-7.48109960253531	-7.4175641025641	NaN	NaN	NaN	NaN	NaN	-14.0279863698525	-13.7511234456547	NaN	NaN	NaN	NaN	NaN	NaN	-2.72814061054579	NaN	-5.60773574919057	NaN
NaN	NaN	NaN	-20.8203408946062	-17.9042218145985	NaN	NaN	-13.3532308156971	NaN	NaN	NaN	NaN	-10.7683410443302	-21.5460625499633	NaN	NaN	NaN	NaN	NaN	NaN	-12.9502740657275	NaN	NaN	NaN	NaN	NaN	NaN	NaN	NaN	NaN	-6.79766775083666	-7.77192772888972	-7.65367125648172	NaN	NaN	NaN	NaN	NaN	-14.5194126119104	-13.6336139405667	NaN	NaN	NaN	NaN	NaN	NaN	-2.40466493466799	NaN	-4.88205196332919	NaN
NaN	NaN	NaN	-21.4431342594931	-18.7682355815772	NaN	NaN	-13.9038301556826	NaN	NaN	NaN	NaN	-11.6476497554979	-22.2649553167075	NaN	NaN	NaN	NaN	NaN	NaN	-12.931077578592	NaN	NaN	NaN	NaN	NaN	NaN	NaN	NaN	NaN	-7.10519207760056	-8.31460112673954	-8.08724398615814	NaN	NaN	NaN	NaN	NaN	-15.2062305137586	-14.6232609281434	NaN	NaN	NaN	NaN	NaN	NaN	-2.51138999782245	NaN	-5.26803192313514	NaN
NaN	NaN	NaN	-22.4161084226471	-19.2186502874596	NaN	NaN	-14.6505529938602	NaN	NaN	NaN	NaN	NaN	-22.8038643739774	NaN	NaN	NaN	NaN	NaN	NaN	-13.0570473164973	NaN	NaN	NaN	NaN	NaN	NaN	NaN	NaN	NaN	-7.31441461199393	-8.61705740349457	-8.63760918822686	NaN	NaN	NaN	NaN	NaN	-15.783221493839	-14.6111522588287	NaN	NaN	NaN	NaN	NaN	NaN	-3.04504520017219	NaN	-5.5757418235802	NaN
NaN	NaN	NaN	-23.2238194167816	-19.8221730929673	NaN	NaN	-14.851470699531	NaN	NaN	NaN	NaN	NaN	-23.3783744177401	NaN	NaN	NaN	NaN	NaN	NaN	-12.7793893185042	NaN	NaN	NaN	NaN	NaN	NaN	NaN	NaN	NaN	-7.84341154818218	-9.19341328000941	-9.16533077902605	NaN	NaN	NaN	NaN	NaN	-16.5341904379384	-15.7299184500833	NaN	NaN	NaN	NaN	NaN	NaN	-3.50891693937977	NaN	-5.75549410092024	NaN
NaN	NaN	NaN	-24.1540194338708	-20.6260451809998	NaN	NaN	-15.3989070610632	NaN	NaN	NaN	NaN	NaN	-24.311654392482	NaN	NaN	NaN	NaN	NaN	NaN	-14.8646085823318	NaN	NaN	NaN	NaN	NaN	NaN	NaN	NaN	NaN	-9.2377657103024	-9.44757952594802	-10.0914956769335	NaN	NaN	NaN	NaN	NaN	-16.8957598136463	-16.4299994072831	NaN	NaN	NaN	NaN	NaN	NaN	-3.42236259228876	NaN	-6.25543638464567	NaN
NaN	NaN	NaN	-24.6864900038337	NaN	NaN	NaN	-16.1534795720753	NaN	NaN	NaN	NaN	NaN	-25.0525387948321	NaN	NaN	NaN	NaN	NaN	NaN	-14.2190530314035	NaN	NaN	NaN	NaN	NaN	NaN	NaN	NaN	NaN	-9.19839933558651	-10.2490116584293	-10.7927187417394	NaN	NaN	NaN	NaN	NaN	-17.2923731567056	-15.9706030577755	NaN	NaN	NaN	NaN	NaN	NaN	-3.11079346064407	NaN	-6.17504724893759	NaN
NaN	NaN	NaN	-25.0894101095367	NaN	NaN	NaN	-16.7483591057721	NaN	NaN	NaN	NaN	NaN	-25.5267417883936	NaN	NaN	NaN	NaN	NaN	NaN	NaN	NaN	NaN	NaN	NaN	NaN	NaN	NaN	NaN	NaN	-9.82185032323176	-10.6761567958596	-11.2650572070692	NaN	NaN	NaN	NaN	NaN	-17.5481599666194	-16.5700452850865	NaN	NaN	NaN	NaN	NaN	NaN	-3.00671021018349	NaN	-6.28393759687141	NaN
NaN	NaN	NaN	-25.5226348074638	NaN	NaN	NaN	-17.0179044963061	NaN	NaN	NaN	NaN	NaN	-26.4489320288715	NaN	NaN	NaN	NaN	NaN	NaN	NaN	NaN	NaN	NaN	NaN	NaN	NaN	NaN	NaN	NaN	-11.0401602895417	-11.3205944142147	-12.123331031698	NaN	NaN	NaN	NaN	NaN	-18.0330327089558	NaN	NaN	NaN	NaN	NaN	NaN	NaN	-2.58150633344745	NaN	-6.72762140295031	NaN
NaN	NaN	NaN	-26.5352106602842	NaN	NaN	NaN	-17.4222910181663	NaN	NaN	NaN	NaN	NaN	NaN	NaN	NaN	NaN	NaN	NaN	NaN	NaN	NaN	NaN	NaN	NaN	NaN	NaN	NaN	NaN	NaN	-11.6178764650936	-11.9888843955658	-12.9074565756824	NaN	NaN	NaN	NaN	NaN	-18.3507376755978	NaN	NaN	NaN	NaN	NaN	NaN	NaN	NaN	NaN	-6.5397371466358	NaN
NaN	NaN	NaN	-27.3055602715314	NaN	NaN	NaN	-18.1926207510223	NaN	NaN	NaN	NaN	NaN	NaN	NaN	NaN	NaN	NaN	NaN	NaN	NaN	NaN	NaN	NaN	NaN	NaN	NaN	NaN	NaN	NaN	-12.7151746727604	-12.5709571783795	-13.5622274285898	NaN	NaN	NaN	NaN	NaN	-18.6067217868192	NaN	NaN	NaN	NaN	NaN	NaN	NaN	-2.72321019941157	NaN	NaN	NaN
NaN	NaN	NaN	-26.8717246509288	NaN	NaN	NaN	-18.3489239196382	NaN	NaN	NaN	NaN	NaN	NaN	NaN	NaN	NaN	NaN	NaN	NaN	NaN	NaN	NaN	NaN	NaN	NaN	NaN	NaN	NaN	NaN	-13.8030184921986	-12.7961789638933	-14.2591479247314	NaN	NaN	NaN	NaN	NaN	NaN	NaN	NaN	NaN	NaN	NaN	NaN	NaN	NaN	NaN	NaN	NaN
NaN	NaN	NaN	-27.0973301121944	NaN	NaN	NaN	-18.8987773567227	NaN	NaN	NaN	NaN	NaN	NaN	NaN	NaN	NaN	NaN	NaN	NaN	NaN	NaN	NaN	NaN	NaN	NaN	NaN	NaN	NaN	NaN	-14.5211431684756	-13.3324274948377	-14.9734264907159	NaN	NaN	NaN	NaN	NaN	-18.8746036497173	NaN	NaN	NaN	NaN	NaN	NaN	NaN	-2.81359617826691	NaN	NaN	NaN
NaN	NaN	NaN	-27.2041183724733	NaN	NaN	NaN	-19.5953336597352	NaN	NaN	NaN	NaN	NaN	NaN	NaN	NaN	NaN	NaN	NaN	NaN	NaN	NaN	NaN	NaN	NaN	NaN	NaN	NaN	NaN	NaN	-14.6799809964762	-13.9726560104863	-15.4466064836705	NaN	NaN	NaN	NaN	NaN	-18.9609688204703	NaN	NaN	NaN	NaN	NaN	NaN	NaN	-2.8731801242236	NaN	NaN	NaN
NaN	NaN	NaN	-28.0518744812995	NaN	NaN	NaN	-19.7042124340459	NaN	NaN	NaN	NaN	NaN	NaN	NaN	NaN	NaN	NaN	NaN	NaN	NaN	NaN	NaN	NaN	NaN	NaN	NaN	NaN	NaN	NaN	-14.7986952295846	NaN	-15.9238888126444	NaN	NaN	NaN	NaN	NaN	NaN	NaN	NaN	NaN	NaN	NaN	NaN	NaN	-3.06069111785571	NaN	NaN	NaN
NaN	NaN	NaN	-27.1223794933497	NaN	NaN	NaN	-20.5513032661006	NaN	NaN	NaN	NaN	NaN	NaN	NaN	NaN	NaN	NaN	NaN	NaN	NaN	NaN	NaN	NaN	NaN	NaN	NaN	NaN	NaN	NaN	-15.5280547377164	NaN	-16.1431030694199	NaN	NaN	NaN	NaN	NaN	NaN	NaN	NaN	NaN	NaN	NaN	NaN	NaN	-3.55981720629047	NaN	NaN	NaN
NaN	NaN	NaN	-27.1973312564901	NaN	NaN	NaN	-21.3714351939515	NaN	NaN	NaN	NaN	NaN	NaN	NaN	NaN	NaN	NaN	NaN	NaN	NaN	NaN	NaN	NaN	NaN	NaN	NaN	NaN	NaN	NaN	-15.8679486487025	NaN	-16.5003505772041	NaN	NaN	NaN	NaN	NaN	NaN	NaN	NaN	NaN	NaN	NaN	NaN	NaN	-3.98812271434376	NaN	NaN	NaN
NaN	NaN	NaN	-27.5909565147314	NaN	NaN	NaN	-20.9526767597771	NaN	NaN	NaN	NaN	NaN	NaN	NaN	NaN	NaN	NaN	NaN	NaN	NaN	NaN	NaN	NaN	NaN	NaN	NaN	NaN	NaN	NaN	-16.5073180622582	NaN	-17.1707799487628	NaN	NaN	NaN	NaN	NaN	NaN	NaN	NaN	NaN	NaN	NaN	NaN	NaN	-4.27983357603494	NaN	NaN	NaN
NaN	NaN	NaN	-27.7513656840668	NaN	NaN	NaN	-21.4867126002451	NaN	NaN	NaN	NaN	NaN	NaN	NaN	NaN	NaN	NaN	NaN	NaN	NaN	NaN	NaN	NaN	NaN	NaN	NaN	NaN	NaN	NaN	-17.0990143089412	NaN	-17.4327840439131	NaN	NaN	NaN	NaN	NaN	NaN	NaN	NaN	NaN	NaN	NaN	NaN	NaN	-4.44275087574696	NaN	NaN	NaN
NaN	NaN	NaN	-27.9756428073228	NaN	NaN	NaN	NaN	NaN	NaN	NaN	NaN	NaN	NaN	NaN	NaN	NaN	NaN	NaN	NaN	NaN	NaN	NaN	NaN	NaN	NaN	NaN	NaN	NaN	NaN	-17.7055579701678	NaN	-18.0805209131953	NaN	NaN	NaN	NaN	NaN	NaN	NaN	NaN	NaN	NaN	NaN	NaN	NaN	-4.48344943938701	NaN	NaN	NaN
NaN	NaN	NaN	-31.5005003911733	NaN	NaN	NaN	-22.3082085747035	NaN	NaN	NaN	NaN	NaN	NaN	NaN	NaN	NaN	NaN	NaN	NaN	NaN	NaN	NaN	NaN	NaN	NaN	NaN	NaN	NaN	NaN	-18.2556562048839	NaN	-18.6379157373574	NaN	NaN	NaN	NaN	NaN	NaN	NaN	NaN	NaN	NaN	NaN	NaN	NaN	-4.78048919170628	NaN	NaN	NaN
NaN	NaN	NaN	-30.9665068837303	NaN	NaN	NaN	-21.9041469326383	NaN	NaN	NaN	NaN	NaN	NaN	NaN	NaN	NaN	NaN	NaN	NaN	NaN	NaN	NaN	NaN	NaN	NaN	NaN	NaN	NaN	NaN	-18.7560829216261	NaN	-19.5127497174133	NaN	NaN	NaN	NaN	NaN	NaN	NaN	NaN	NaN	NaN	NaN	NaN	NaN	-5.13785654489429	NaN	NaN	NaN
NaN	NaN	NaN	-27.720886480865	NaN	NaN	NaN	-22.5188699102494	NaN	NaN	NaN	NaN	NaN	NaN	NaN	NaN	NaN	NaN	NaN	NaN	NaN	NaN	NaN	NaN	NaN	NaN	NaN	NaN	NaN	NaN	-18.983493920045	NaN	-20.3211414343232	NaN	NaN	NaN	NaN	NaN	NaN	NaN	NaN	NaN	NaN	NaN	NaN	NaN	-5.751869695225	NaN	NaN	NaN
NaN	NaN	NaN	-28.0510510632534	NaN	NaN	NaN	-22.2987731888767	NaN	NaN	NaN	NaN	NaN	NaN	NaN	NaN	NaN	NaN	NaN	NaN	NaN	NaN	NaN	NaN	NaN	NaN	NaN	NaN	NaN	NaN	-19.1819379150163	NaN	-20.8979150841227	NaN	NaN	NaN	NaN	NaN	NaN	NaN	NaN	NaN	NaN	NaN	NaN	NaN	-5.8459129053424	NaN	NaN	NaN
NaN	NaN	NaN	-27.6680301538608	NaN	NaN	NaN	NaN	NaN	NaN	NaN	NaN	NaN	NaN	NaN	NaN	NaN	NaN	NaN	NaN	NaN	NaN	NaN	NaN	NaN	NaN	NaN	NaN	NaN	NaN	-19.6276225956943	NaN	-21.1061487179487	NaN	NaN	NaN	NaN	NaN	NaN	NaN	NaN	NaN	NaN	NaN	NaN	NaN	-6.29422880738401	NaN	NaN	NaN
NaN	NaN	NaN	-27.5953525972463	NaN	NaN	NaN	-23.3822230767249	NaN	NaN	NaN	NaN	NaN	NaN	NaN	NaN	NaN	NaN	NaN	NaN	NaN	NaN	NaN	NaN	NaN	NaN	NaN	NaN	NaN	NaN	-19.7192671070252	NaN	-21.5332029747897	NaN	NaN	NaN	NaN	NaN	NaN	NaN	NaN	NaN	NaN	NaN	NaN	NaN	-6.85319129740795	NaN	NaN	NaN
NaN	NaN	NaN	-27.2673757009346	NaN	NaN	NaN	NaN	NaN	NaN	NaN	NaN	NaN	NaN	NaN	NaN	NaN	NaN	NaN	NaN	NaN	NaN	NaN	NaN	NaN	NaN	NaN	NaN	NaN	NaN	-20.5302552097668	NaN	-21.6822441973508	NaN	NaN	NaN	NaN	NaN	NaN	NaN	NaN	NaN	NaN	NaN	NaN	NaN	-7.20666077050978	NaN	NaN	NaN
NaN	NaN	NaN	-27.6376241857831	NaN	NaN	NaN	NaN	NaN	NaN	NaN	NaN	NaN	NaN	NaN	NaN	NaN	NaN	NaN	NaN	NaN	NaN	NaN	NaN	NaN	NaN	NaN	NaN	NaN	NaN	-20.4479255834261	NaN	-21.9900215694828	NaN	NaN	NaN	NaN	NaN	NaN	NaN	NaN	NaN	NaN	NaN	NaN	NaN	-7.46474291824492	NaN	NaN	NaN
NaN	NaN	NaN	-27.6831825250816	NaN	NaN	NaN	NaN	NaN	NaN	NaN	NaN	NaN	NaN	NaN	NaN	NaN	NaN	NaN	NaN	NaN	NaN	NaN	NaN	NaN	NaN	NaN	NaN	NaN	NaN	-22.7502167249285	NaN	-21.9751773956155	NaN	NaN	NaN	NaN	NaN	NaN	NaN	NaN	NaN	NaN	NaN	NaN	NaN	-7.93724095371669	NaN	NaN	NaN
NaN	NaN	NaN	-27.3812995104584	NaN	NaN	NaN	NaN	NaN	NaN	NaN	NaN	NaN	NaN	NaN	NaN	NaN	NaN	NaN	NaN	NaN	NaN	NaN	NaN	NaN	NaN	NaN	NaN	NaN	NaN	NaN	NaN	-21.8089280132461	NaN	NaN	NaN	NaN	NaN	NaN	NaN	NaN	NaN	NaN	NaN	NaN	NaN	-8.468127090301	NaN	NaN	NaN
NaN	NaN	NaN	-27.3083791209393	NaN	NaN	NaN	NaN	NaN	NaN	NaN	NaN	NaN	NaN	NaN	NaN	NaN	NaN	NaN	NaN	NaN	NaN	NaN	NaN	NaN	NaN	NaN	NaN	NaN	NaN	NaN	NaN	-22.4712620696503	NaN	NaN	NaN	NaN	NaN	NaN	NaN	NaN	NaN	NaN	NaN	NaN	NaN	-8.81234363541121	NaN	NaN	NaN
NaN	NaN	NaN	-27.6400506150239	NaN	NaN	NaN	NaN	NaN	NaN	NaN	NaN	NaN	NaN	NaN	NaN	NaN	NaN	NaN	NaN	NaN	NaN	NaN	NaN	NaN	NaN	NaN	NaN	NaN	NaN	-19.9173143407869	NaN	-22.5328662221465	NaN	NaN	NaN	NaN	NaN	NaN	NaN	NaN	NaN	NaN	NaN	NaN	NaN	NaN	NaN	NaN	NaN
NaN	NaN	NaN	NaN	NaN	NaN	NaN	NaN	NaN	NaN	NaN	NaN	NaN	NaN	NaN	NaN	NaN	NaN	NaN	NaN	NaN	NaN	NaN	NaN	NaN	NaN	NaN	NaN	NaN	NaN	-19.455666962709	NaN	-23.0410720162332	NaN	NaN	NaN	NaN	NaN	NaN	NaN	NaN	NaN	NaN	NaN	NaN	NaN	NaN	NaN	NaN	NaN
NaN	NaN	NaN	NaN	NaN	NaN	NaN	NaN	NaN	NaN	NaN	NaN	NaN	NaN	NaN	NaN	NaN	NaN	NaN	NaN	NaN	NaN	NaN	NaN	NaN	NaN	NaN	NaN	NaN	NaN	-19.5574905221538	NaN	-22.8573572485968	NaN	NaN	NaN	NaN	NaN	NaN	NaN	NaN	NaN	NaN	NaN	NaN	NaN	NaN	NaN	NaN	NaN
NaN	NaN	NaN	NaN	NaN	NaN	NaN	NaN	NaN	NaN	NaN	NaN	NaN	NaN	NaN	NaN	NaN	NaN	NaN	NaN	NaN	NaN	NaN	NaN	NaN	NaN	NaN	NaN	NaN	NaN	-21.463200043326	NaN	-22.9183498168498	NaN	NaN	NaN	NaN	NaN	NaN	NaN	NaN	NaN	NaN	NaN	NaN	NaN	NaN	NaN	NaN	NaN
NaN	NaN	NaN	NaN	NaN	NaN	NaN	NaN	NaN	NaN	NaN	NaN	NaN	NaN	NaN	NaN	NaN	NaN	NaN	NaN	NaN	NaN	NaN	NaN	NaN	NaN	NaN	NaN	NaN	NaN	-21.9138434347024	NaN	-23.0130881469537	NaN	NaN	NaN	NaN	NaN	NaN	NaN	NaN	NaN	NaN	NaN	NaN	NaN	NaN	NaN	NaN	NaN
NaN	NaN	NaN	NaN	NaN	NaN	NaN	NaN	NaN	NaN	NaN	NaN	NaN	NaN	NaN	NaN	NaN	NaN	NaN	NaN	NaN	NaN	NaN	NaN	NaN	NaN	NaN	NaN	NaN	NaN	-22.1563419626582	NaN	-23.1584866117892	NaN	NaN	NaN	NaN	NaN	NaN	NaN	NaN	NaN	NaN	NaN	NaN	NaN	NaN	NaN	NaN	NaN
NaN	NaN	NaN	NaN	NaN	NaN	NaN	NaN	NaN	NaN	NaN	NaN	NaN	NaN	NaN	NaN	NaN	NaN	NaN	NaN	NaN	NaN	NaN	NaN	NaN	NaN	NaN	NaN	NaN	NaN	-22.3883295993093	NaN	-25.8010887631587	NaN	NaN	NaN	NaN	NaN	NaN	NaN	NaN	NaN	NaN	NaN	NaN	NaN	NaN	NaN	NaN	NaN
NaN	NaN	NaN	NaN	NaN	NaN	NaN	NaN	NaN	NaN	NaN	NaN	NaN	NaN	NaN	NaN	NaN	NaN	NaN	NaN	NaN	NaN	NaN	NaN	NaN	NaN	NaN	NaN	NaN	NaN	NaN	NaN	-23.2681154506404	NaN	NaN	NaN	NaN	NaN	NaN	NaN	NaN	NaN	NaN	NaN	NaN	NaN	NaN	NaN	NaN	NaN
NaN	NaN	NaN	NaN	NaN	NaN	NaN	NaN	NaN	NaN	NaN	NaN	NaN	NaN	NaN	NaN	NaN	NaN	NaN	NaN	NaN	NaN	NaN	NaN	NaN	NaN	NaN	NaN	NaN	NaN	-23.935943130878	NaN	NaN	NaN	NaN	NaN	NaN	NaN	NaN	NaN	NaN	NaN	NaN	NaN	NaN	NaN	NaN	NaN	NaN	NaN
NaN	NaN	NaN	NaN	NaN	NaN	NaN	NaN	NaN	NaN	NaN	NaN	NaN	NaN	NaN	NaN	NaN	NaN	NaN	NaN	NaN	NaN	NaN	NaN	NaN	NaN	NaN	NaN	NaN	NaN	-23.7624426009644	NaN	-27.8824497690449	NaN	NaN	NaN	NaN	NaN	NaN	NaN	NaN	NaN	NaN	NaN	NaN	NaN	NaN	NaN	NaN	NaN
NaN	NaN	NaN	NaN	NaN	NaN	NaN	NaN	NaN	NaN	NaN	NaN	NaN	NaN	NaN	NaN	NaN	NaN	NaN	NaN	NaN	NaN	NaN	NaN	NaN	NaN	NaN	NaN	NaN	NaN	-21.7200536814452	NaN	-28.7649870486521	NaN	NaN	NaN	NaN	NaN	NaN	NaN	NaN	NaN	NaN	NaN	NaN	NaN	NaN	NaN	NaN	NaN
NaN	NaN	NaN	NaN	NaN	NaN	NaN	NaN	NaN	NaN	NaN	NaN	NaN	NaN	NaN	NaN	NaN	NaN	NaN	NaN	NaN	NaN	NaN	NaN	NaN	NaN	NaN	NaN	NaN	NaN	NaN	NaN	-29.1304952766532	NaN	NaN	NaN	NaN	NaN	NaN	NaN	NaN	NaN	NaN	NaN	NaN	NaN	NaN	NaN	NaN	NaN
NaN	NaN	NaN	NaN	NaN	NaN	NaN	NaN	NaN	NaN	NaN	NaN	NaN	NaN	NaN	NaN	NaN	NaN	NaN	NaN	NaN	NaN	NaN	NaN	NaN	NaN	NaN	NaN	NaN	NaN	-22.4605192228147	NaN	-30.6930698993361	NaN	NaN	NaN	NaN	NaN	NaN	NaN	NaN	NaN	NaN	NaN	NaN	NaN	NaN	NaN	NaN	NaN
NaN	NaN	NaN	NaN	NaN	NaN	NaN	NaN	NaN	NaN	NaN	NaN	NaN	NaN	NaN	NaN	NaN	NaN	NaN	NaN	NaN	NaN	NaN	NaN	NaN	NaN	NaN	NaN	NaN	NaN	-22.2550365466623	NaN	NaN	NaN	NaN	NaN	NaN	NaN	NaN	NaN	NaN	NaN	NaN	NaN	NaN	NaN	NaN	NaN	NaN	NaN
NaN	NaN	NaN	NaN	NaN	NaN	NaN	NaN	NaN	NaN	NaN	NaN	NaN	NaN	NaN	NaN	NaN	NaN	NaN	NaN	NaN	NaN	NaN	NaN	NaN	NaN	NaN	NaN	NaN	NaN	-22.1731853319497	NaN	NaN	NaN	NaN	NaN	NaN	NaN	NaN	NaN	NaN	NaN	NaN	NaN	NaN	NaN	NaN	NaN	NaN	NaN
NaN	NaN	NaN	NaN	NaN	NaN	NaN	NaN	NaN	NaN	NaN	NaN	NaN	NaN	NaN	NaN	NaN	NaN	NaN	NaN	NaN	NaN	NaN	NaN	NaN	NaN	NaN	NaN	NaN	NaN	NaN	NaN	NaN	NaN	NaN	NaN	NaN	NaN	NaN	NaN	NaN	NaN	NaN	NaN	NaN	NaN	NaN	NaN	NaN	NaN
NaN	NaN	NaN	NaN	NaN	NaN	NaN	NaN	NaN	NaN	NaN	NaN	NaN	NaN	NaN	NaN	NaN	NaN	NaN	NaN	NaN	NaN	NaN	NaN	NaN	NaN	NaN	NaN	NaN	NaN	-21.2942425153697	NaN	NaN	NaN	NaN	NaN	NaN	NaN	NaN	NaN	NaN	NaN	NaN	NaN	NaN	NaN	NaN	NaN	NaN	NaN
NaN	NaN	NaN	NaN	NaN	NaN	NaN	NaN	NaN	NaN	NaN	NaN	NaN	NaN	NaN	NaN	NaN	NaN	NaN	NaN	NaN	NaN	NaN	NaN	NaN	NaN	NaN	NaN	NaN	NaN	-21.9949075408244	NaN	NaN	NaN	NaN	NaN	NaN	NaN	NaN	NaN	NaN	NaN	NaN	NaN	NaN	NaN	NaN	NaN	NaN	NaN
NaN	NaN	NaN	NaN	NaN	NaN	NaN	NaN	NaN	NaN	NaN	NaN	NaN	NaN	NaN	NaN	NaN	NaN	NaN	NaN	NaN	NaN	NaN	NaN	NaN	NaN	NaN	NaN	NaN	NaN	-22.127393888717	NaN	NaN	NaN	NaN	NaN	NaN	NaN	NaN	NaN	NaN	NaN	NaN	NaN	NaN	NaN	NaN	NaN	NaN	NaN
NaN	NaN	NaN	NaN	NaN	NaN	NaN	NaN	NaN	NaN	NaN	NaN	NaN	NaN	NaN	NaN	NaN	NaN	NaN	NaN	NaN	NaN	NaN	NaN	NaN	NaN	NaN	NaN	NaN	NaN	-22.4779167454163	NaN	NaN	NaN	NaN	NaN	NaN	NaN	NaN	NaN	NaN	NaN	NaN	NaN	NaN	NaN	NaN	NaN	NaN	NaN
NaN	NaN	NaN	NaN	NaN	NaN	NaN	NaN	NaN	NaN	NaN	NaN	NaN	NaN	NaN	NaN	NaN	NaN	NaN	NaN	NaN	NaN	NaN	NaN	NaN	NaN	NaN	NaN	NaN	NaN	-22.8116305400796	NaN	NaN	NaN	NaN	NaN	NaN	NaN	NaN	NaN	NaN	NaN	NaN	NaN	NaN	NaN	NaN	NaN	NaN	NaN
NaN	NaN	NaN	NaN	NaN	NaN	NaN	NaN	NaN	NaN	NaN	NaN	NaN	NaN	NaN	NaN	NaN	NaN	NaN	NaN	NaN	NaN	NaN	NaN	NaN	NaN	NaN	NaN	NaN	NaN	-23.1091668891452	NaN	NaN	NaN	NaN	NaN	NaN	NaN	NaN	NaN	NaN	NaN	NaN	NaN	NaN	NaN	NaN	NaN	NaN	NaN
NaN	NaN	NaN	NaN	NaN	NaN	NaN	NaN	NaN	NaN	NaN	NaN	NaN	NaN	NaN	NaN	NaN	NaN	NaN	NaN	NaN	NaN	NaN	NaN	NaN	NaN	NaN	NaN	NaN	NaN	-22.1514816619931	NaN	NaN	NaN	NaN	NaN	NaN	NaN	NaN	NaN	NaN	NaN	NaN	NaN	NaN	NaN	NaN	NaN	NaN	NaN
NaN	NaN	NaN	NaN	NaN	NaN	NaN	NaN	NaN	NaN	NaN	NaN	NaN	NaN	NaN	NaN	NaN	NaN	NaN	NaN	NaN	NaN	NaN	NaN	NaN	NaN	NaN	NaN	NaN	NaN	-23.1177894012895	NaN	NaN	NaN	NaN	NaN	NaN	NaN	NaN	NaN	NaN	NaN	NaN	NaN	NaN	NaN	NaN	NaN	NaN	NaN
NaN	NaN	NaN	NaN	NaN	NaN	NaN	NaN	NaN	NaN	NaN	NaN	NaN	NaN	NaN	NaN	NaN	NaN	NaN	NaN	NaN	NaN	NaN	NaN	NaN	NaN	NaN	NaN	NaN	NaN	-22.6803157604865	NaN	NaN	NaN	NaN	NaN	NaN	NaN	NaN	NaN	NaN	NaN	NaN	NaN	NaN	NaN	NaN	NaN	NaN	NaN
NaN	NaN	NaN	NaN	NaN	NaN	NaN	NaN	NaN	NaN	NaN	NaN	NaN	NaN	NaN	NaN	NaN	NaN	NaN	NaN	NaN	NaN	NaN	NaN	NaN	NaN	NaN	NaN	NaN	NaN	NaN	NaN	NaN	NaN	NaN	NaN	NaN	NaN	NaN	NaN	NaN	NaN	NaN	NaN	NaN	NaN	NaN	NaN	NaN	NaN
NaN	NaN	NaN	NaN	NaN	NaN	NaN	NaN	NaN	NaN	NaN	NaN	NaN	NaN	NaN	NaN	NaN	NaN	NaN	NaN	NaN	NaN	NaN	NaN	NaN	NaN	NaN	NaN	NaN	NaN	NaN	NaN	NaN	NaN	NaN	NaN	NaN	NaN	NaN	NaN	NaN	NaN	NaN	NaN	NaN	NaN	NaN	NaN	NaN	NaN
NaN	NaN	NaN	NaN	NaN	NaN	NaN	NaN	NaN	NaN	NaN	NaN	NaN	NaN	NaN	NaN	NaN	NaN	NaN	NaN	NaN	NaN	NaN	NaN	NaN	NaN	NaN	NaN	NaN	NaN	NaN	NaN	NaN	NaN	NaN	NaN	NaN	NaN	NaN	NaN	NaN	NaN	NaN	NaN	NaN	NaN	NaN	NaN	NaN	NaN
NaN	NaN	NaN	NaN	NaN	NaN	NaN	NaN	NaN	NaN	NaN	NaN	NaN	NaN	NaN	NaN	NaN	NaN	NaN	NaN	NaN	NaN	NaN	NaN	NaN	NaN	NaN	NaN	NaN	NaN	NaN	NaN	NaN	NaN	NaN	NaN	NaN	NaN	NaN	NaN	NaN	NaN	NaN	NaN	NaN	NaN	NaN	NaN	NaN	NaN
NaN	NaN	NaN	NaN	NaN	NaN	NaN	NaN	NaN	NaN	NaN	NaN	NaN	NaN	NaN	NaN	NaN	NaN	NaN	NaN	NaN	NaN	NaN	NaN	NaN	NaN	NaN	NaN	NaN	NaN	NaN	NaN	NaN	NaN	NaN	NaN	NaN	NaN	NaN	NaN	NaN	NaN	NaN	NaN	NaN	NaN	NaN	NaN	NaN	NaN
NaN	NaN	NaN	NaN	NaN	NaN	NaN	NaN	NaN	NaN	NaN	NaN	NaN	NaN	NaN	NaN	NaN	NaN	NaN	NaN	NaN	NaN	NaN	NaN	NaN	NaN	NaN	NaN	NaN	NaN	NaN	NaN	NaN	NaN	NaN	NaN	NaN	NaN	NaN	NaN	NaN	NaN	NaN	NaN	NaN	NaN	NaN	NaN	NaN	NaN
NaN	NaN	NaN	NaN	NaN	NaN	NaN	NaN	NaN	NaN	NaN	NaN	NaN	NaN	NaN	NaN	NaN	NaN	NaN	NaN	NaN	NaN	NaN	NaN	NaN	NaN	NaN	NaN	NaN	NaN	NaN	NaN	NaN	NaN	NaN	NaN	NaN	NaN	NaN	NaN	NaN	NaN	NaN	NaN	NaN	NaN	NaN	NaN	NaN	NaN
NaN	NaN	NaN	NaN	NaN	NaN	NaN	NaN	NaN	NaN	NaN	NaN	NaN	NaN	NaN	NaN	NaN	NaN	NaN	NaN	NaN	NaN	NaN	NaN	NaN	NaN	NaN	NaN	NaN	NaN	NaN	NaN	NaN	NaN	NaN	NaN	NaN	NaN	NaN	NaN	NaN	NaN	NaN	NaN	NaN	NaN	NaN	NaN	NaN	NaN
NaN	NaN	NaN	NaN	NaN	NaN	NaN	NaN	NaN	NaN	NaN	NaN	NaN	NaN	NaN	NaN	NaN	NaN	NaN	NaN	NaN	NaN	NaN	NaN	NaN	NaN	NaN	NaN	NaN	NaN	NaN	NaN	NaN	NaN	NaN	NaN	NaN	NaN	NaN	NaN	NaN	NaN	NaN	NaN	NaN	NaN	NaN	NaN	NaN	NaN
NaN	NaN	NaN	NaN	NaN	NaN	NaN	NaN	NaN	NaN	NaN	NaN	NaN	NaN	NaN	NaN	NaN	NaN	NaN	NaN	NaN	NaN	NaN	NaN	NaN	NaN	NaN	NaN	NaN	NaN	NaN	NaN	NaN	NaN	NaN	NaN	NaN	NaN	NaN	NaN	NaN	NaN	NaN	NaN	NaN	NaN	NaN	NaN	NaN	NaN
[truncated: 84 more columns]
