# Supplementary material for: Notch-dependent and -independent transcription are modulated by tissue movements at gastrulation
Source: eLife. 2022 May 18;11:e73656. doi: 10.7554/eLife.73656 (PMC9183233; doi:10.7554/eLife.73656)
Supplement: Source data 1. [file elife-73656-data1.zip › numerical data/2S4B_m5m8peve kukPE__sorted-Gast_YMov_normF-Y.txt]

NaN	NaN	NaN	NaN	NaN	NaN	NaN	NaN	NaN	NaN	NaN	NaN	NaN	NaN	NaN	NaN	NaN	NaN	NaN	NaN	NaN	NaN	NaN	NaN	NaN	NaN	NaN	NaN	NaN	NaN	NaN	NaN	NaN	NaN	NaN	NaN	NaN	NaN	NaN	NaN	NaN	NaN	NaN	NaN	NaN	NaN	NaN	NaN	NaN	NaN
NaN	NaN	NaN	NaN	NaN	NaN	NaN	NaN	NaN	NaN	NaN	NaN	NaN	NaN	NaN	NaN	NaN	NaN	NaN	NaN	NaN	NaN	NaN	NaN	NaN	NaN	NaN	NaN	NaN	NaN	NaN	NaN	NaN	NaN	NaN	NaN	NaN	NaN	NaN	NaN	NaN	NaN	NaN	NaN	NaN	NaN	NaN	NaN	NaN	NaN
NaN	NaN	NaN	NaN	NaN	NaN	NaN	NaN	NaN	NaN	NaN	NaN	NaN	NaN	NaN	NaN	NaN	NaN	NaN	NaN	NaN	NaN	NaN	NaN	NaN	NaN	NaN	NaN	NaN	NaN	NaN	NaN	NaN	NaN	NaN	NaN	NaN	NaN	NaN	NaN	NaN	NaN	NaN	NaN	NaN	NaN	NaN	NaN	NaN	NaN
NaN	NaN	NaN	NaN	NaN	NaN	NaN	NaN	NaN	NaN	NaN	NaN	NaN	NaN	NaN	NaN	NaN	NaN	NaN	NaN	NaN	NaN	NaN	NaN	NaN	NaN	NaN	NaN	NaN	NaN	NaN	NaN	NaN	NaN	NaN	NaN	NaN	NaN	NaN	NaN	NaN	NaN	NaN	NaN	NaN	NaN	NaN	NaN	NaN	NaN
NaN	NaN	NaN	NaN	NaN	NaN	NaN	NaN	NaN	NaN	NaN	NaN	NaN	NaN	NaN	NaN	NaN	NaN	NaN	NaN	NaN	NaN	NaN	NaN	NaN	NaN	NaN	NaN	NaN	NaN	NaN	NaN	NaN	NaN	NaN	NaN	NaN	NaN	NaN	NaN	NaN	NaN	NaN	NaN	NaN	NaN	NaN	NaN	NaN	NaN
NaN	NaN	NaN	NaN	NaN	NaN	NaN	NaN	NaN	NaN	NaN	NaN	NaN	NaN	NaN	NaN	NaN	NaN	NaN	NaN	NaN	NaN	NaN	NaN	NaN	NaN	NaN	NaN	NaN	NaN	NaN	NaN	NaN	NaN	NaN	NaN	NaN	NaN	NaN	NaN	NaN	NaN	NaN	NaN	NaN	NaN	NaN	NaN	NaN	NaN
NaN	NaN	NaN	NaN	NaN	NaN	NaN	NaN	NaN	NaN	NaN	NaN	NaN	NaN	NaN	NaN	NaN	NaN	NaN	NaN	NaN	NaN	NaN	NaN	NaN	NaN	NaN	NaN	NaN	NaN	NaN	NaN	NaN	NaN	NaN	NaN	NaN	NaN	NaN	NaN	NaN	NaN	NaN	NaN	NaN	NaN	NaN	NaN	NaN	NaN
NaN	NaN	NaN	NaN	NaN	NaN	NaN	NaN	NaN	NaN	NaN	NaN	NaN	NaN	NaN	NaN	NaN	NaN	NaN	NaN	NaN	NaN	NaN	NaN	NaN	NaN	NaN	NaN	NaN	NaN	NaN	NaN	NaN	NaN	NaN	NaN	NaN	NaN	NaN	NaN	NaN	NaN	NaN	NaN	NaN	NaN	NaN	NaN	NaN	NaN
NaN	NaN	NaN	NaN	NaN	NaN	NaN	NaN	NaN	NaN	NaN	NaN	NaN	NaN	NaN	NaN	NaN	NaN	NaN	NaN	NaN	NaN	NaN	NaN	NaN	NaN	NaN	NaN	NaN	NaN	NaN	NaN	NaN	NaN	NaN	NaN	NaN	NaN	NaN	NaN	NaN	NaN	NaN	NaN	NaN	NaN	NaN	NaN	NaN	NaN
NaN	NaN	NaN	NaN	NaN	NaN	NaN	NaN	NaN	NaN	NaN	NaN	NaN	NaN	NaN	NaN	NaN	NaN	NaN	NaN	NaN	NaN	NaN	NaN	NaN	NaN	NaN	NaN	NaN	NaN	NaN	NaN	NaN	NaN	NaN	NaN	NaN	NaN	NaN	NaN	NaN	NaN	NaN	NaN	NaN	NaN	NaN	NaN	NaN	NaN
NaN	NaN	NaN	NaN	NaN	NaN	NaN	NaN	NaN	NaN	NaN	NaN	NaN	NaN	NaN	NaN	NaN	NaN	NaN	NaN	NaN	NaN	NaN	NaN	NaN	NaN	NaN	NaN	NaN	NaN	NaN	NaN	NaN	NaN	NaN	NaN	NaN	NaN	NaN	NaN	NaN	NaN	NaN	NaN	NaN	NaN	NaN	NaN	NaN	NaN
NaN	NaN	NaN	NaN	NaN	NaN	NaN	NaN	NaN	NaN	NaN	NaN	NaN	NaN	NaN	NaN	NaN	NaN	NaN	NaN	NaN	NaN	NaN	NaN	NaN	NaN	NaN	NaN	NaN	NaN	NaN	NaN	NaN	NaN	NaN	NaN	NaN	NaN	NaN	NaN	NaN	NaN	NaN	NaN	NaN	NaN	NaN	NaN	NaN	NaN
NaN	NaN	NaN	NaN	NaN	NaN	NaN	NaN	NaN	NaN	NaN	NaN	NaN	NaN	NaN	NaN	NaN	NaN	NaN	NaN	NaN	NaN	NaN	NaN	NaN	NaN	NaN	NaN	NaN	NaN	NaN	NaN	NaN	NaN	NaN	NaN	NaN	NaN	NaN	NaN	NaN	NaN	NaN	NaN	NaN	NaN	NaN	NaN	NaN	NaN
NaN	NaN	NaN	NaN	NaN	NaN	NaN	NaN	NaN	NaN	NaN	NaN	NaN	NaN	NaN	NaN	NaN	NaN	NaN	NaN	NaN	NaN	NaN	NaN	NaN	NaN	NaN	NaN	NaN	NaN	NaN	NaN	NaN	NaN	NaN	NaN	NaN	NaN	NaN	NaN	NaN	NaN	NaN	NaN	NaN	NaN	NaN	NaN	NaN	NaN
NaN	NaN	NaN	NaN	NaN	NaN	NaN	NaN	NaN	NaN	NaN	NaN	NaN	NaN	NaN	NaN	NaN	NaN	NaN	NaN	NaN	NaN	NaN	NaN	NaN	NaN	NaN	NaN	NaN	NaN	NaN	NaN	NaN	NaN	NaN	NaN	NaN	NaN	NaN	NaN	NaN	NaN	NaN	NaN	NaN	NaN	NaN	NaN	NaN	NaN
NaN	NaN	NaN	NaN	NaN	NaN	NaN	NaN	NaN	NaN	NaN	NaN	NaN	NaN	NaN	NaN	NaN	NaN	NaN	NaN	NaN	NaN	NaN	NaN	NaN	NaN	NaN	NaN	NaN	NaN	NaN	NaN	NaN	NaN	NaN	NaN	NaN	NaN	NaN	NaN	NaN	NaN	NaN	NaN	NaN	NaN	NaN	NaN	NaN	NaN
NaN	NaN	NaN	NaN	NaN	NaN	NaN	NaN	NaN	NaN	NaN	NaN	NaN	NaN	NaN	NaN	NaN	NaN	NaN	NaN	NaN	NaN	NaN	NaN	NaN	NaN	NaN	NaN	NaN	NaN	NaN	NaN	NaN	NaN	NaN	NaN	NaN	NaN	NaN	NaN	NaN	NaN	NaN	NaN	NaN	NaN	NaN	NaN	NaN	NaN
NaN	NaN	NaN	NaN	NaN	NaN	NaN	NaN	NaN	NaN	NaN	NaN	NaN	NaN	NaN	NaN	NaN	NaN	NaN	NaN	NaN	NaN	NaN	NaN	NaN	NaN	NaN	NaN	NaN	NaN	NaN	NaN	NaN	NaN	NaN	NaN	NaN	NaN	NaN	NaN	NaN	NaN	NaN	NaN	NaN	NaN	NaN	NaN	NaN	NaN
NaN	NaN	NaN	NaN	NaN	NaN	NaN	NaN	NaN	NaN	NaN	NaN	NaN	NaN	NaN	NaN	NaN	NaN	NaN	NaN	NaN	NaN	NaN	NaN	NaN	NaN	NaN	NaN	NaN	NaN	NaN	NaN	NaN	NaN	NaN	NaN	NaN	NaN	NaN	NaN	NaN	NaN	NaN	NaN	NaN	NaN	NaN	NaN	NaN	NaN
NaN	NaN	NaN	NaN	NaN	NaN	NaN	NaN	NaN	NaN	NaN	NaN	NaN	NaN	NaN	NaN	NaN	NaN	NaN	NaN	NaN	NaN	NaN	NaN	NaN	NaN	NaN	NaN	NaN	NaN	NaN	NaN	NaN	NaN	NaN	NaN	NaN	NaN	NaN	NaN	NaN	NaN	NaN	NaN	NaN	NaN	NaN	NaN	NaN	NaN
NaN	NaN	NaN	NaN	NaN	NaN	NaN	NaN	NaN	NaN	NaN	NaN	NaN	NaN	NaN	NaN	NaN	NaN	NaN	NaN	NaN	NaN	NaN	NaN	NaN	NaN	NaN	NaN	NaN	NaN	NaN	NaN	NaN	NaN	NaN	NaN	NaN	NaN	NaN	NaN	NaN	NaN	NaN	NaN	NaN	NaN	NaN	NaN	NaN	NaN
NaN	NaN	NaN	NaN	NaN	NaN	NaN	NaN	NaN	NaN	NaN	NaN	NaN	NaN	NaN	NaN	NaN	NaN	NaN	NaN	NaN	NaN	NaN	NaN	NaN	NaN	NaN	NaN	NaN	NaN	NaN	NaN	NaN	NaN	NaN	NaN	NaN	NaN	NaN	NaN	NaN	NaN	NaN	NaN	NaN	NaN	NaN	NaN	NaN	NaN
NaN	NaN	NaN	NaN	NaN	NaN	NaN	NaN	NaN	NaN	NaN	NaN	NaN	NaN	NaN	NaN	NaN	NaN	NaN	NaN	NaN	NaN	NaN	NaN	NaN	NaN	NaN	NaN	NaN	NaN	NaN	NaN	NaN	NaN	NaN	NaN	NaN	NaN	NaN	NaN	NaN	NaN	NaN	NaN	NaN	NaN	NaN	NaN	NaN	NaN
NaN	NaN	NaN	NaN	NaN	NaN	NaN	NaN	NaN	NaN	NaN	NaN	NaN	NaN	NaN	NaN	NaN	NaN	NaN	NaN	NaN	NaN	NaN	NaN	NaN	NaN	NaN	NaN	NaN	NaN	NaN	NaN	NaN	NaN	NaN	NaN	NaN	NaN	NaN	NaN	NaN	NaN	NaN	NaN	NaN	NaN	NaN	NaN	NaN	NaN
NaN	NaN	NaN	NaN	NaN	NaN	NaN	NaN	NaN	NaN	NaN	NaN	NaN	NaN	NaN	NaN	NaN	NaN	NaN	NaN	NaN	NaN	NaN	NaN	NaN	NaN	NaN	NaN	NaN	NaN	NaN	NaN	NaN	NaN	NaN	NaN	NaN	NaN	NaN	NaN	NaN	NaN	NaN	NaN	NaN	NaN	NaN	NaN	NaN	NaN
NaN	NaN	NaN	NaN	NaN	NaN	NaN	NaN	NaN	NaN	NaN	NaN	NaN	NaN	NaN	NaN	NaN	NaN	NaN	NaN	NaN	NaN	NaN	NaN	NaN	NaN	NaN	NaN	NaN	NaN	NaN	NaN	NaN	NaN	NaN	NaN	NaN	NaN	NaN	NaN	NaN	NaN	NaN	NaN	NaN	NaN	NaN	NaN	NaN	NaN
NaN	NaN	NaN	NaN	NaN	NaN	NaN	NaN	NaN	NaN	NaN	NaN	NaN	NaN	NaN	NaN	NaN	NaN	NaN	NaN	NaN	NaN	NaN	NaN	NaN	NaN	NaN	NaN	NaN	NaN	NaN	NaN	NaN	NaN	NaN	NaN	NaN	NaN	NaN	NaN	NaN	NaN	NaN	NaN	NaN	NaN	NaN	NaN	NaN	NaN
NaN	NaN	NaN	NaN	NaN	NaN	NaN	NaN	NaN	NaN	NaN	NaN	NaN	NaN	NaN	NaN	NaN	NaN	NaN	NaN	NaN	NaN	NaN	NaN	NaN	NaN	NaN	NaN	NaN	NaN	NaN	NaN	NaN	NaN	NaN	NaN	NaN	NaN	NaN	NaN	NaN	NaN	NaN	NaN	NaN	NaN	NaN	NaN	NaN	NaN
NaN	NaN	NaN	NaN	NaN	NaN	NaN	NaN	NaN	NaN	NaN	NaN	NaN	NaN	NaN	NaN	NaN	NaN	NaN	NaN	NaN	NaN	NaN	NaN	NaN	NaN	NaN	NaN	NaN	NaN	NaN	NaN	NaN	NaN	NaN	NaN	NaN	NaN	NaN	NaN	NaN	NaN	NaN	NaN	NaN	NaN	NaN	NaN	NaN	NaN
NaN	NaN	NaN	NaN	NaN	NaN	NaN	NaN	NaN	NaN	NaN	NaN	NaN	NaN	NaN	NaN	NaN	NaN	NaN	NaN	NaN	NaN	NaN	NaN	NaN	NaN	NaN	NaN	NaN	NaN	NaN	NaN	NaN	NaN	NaN	NaN	NaN	NaN	NaN	NaN	NaN	NaN	NaN	NaN	NaN	NaN	NaN	NaN	NaN	NaN
NaN	NaN	NaN	NaN	NaN	NaN	NaN	NaN	NaN	NaN	NaN	NaN	NaN	NaN	NaN	NaN	NaN	NaN	NaN	NaN	NaN	NaN	NaN	NaN	NaN	NaN	NaN	NaN	NaN	NaN	NaN	NaN	NaN	NaN	NaN	NaN	NaN	NaN	NaN	NaN	NaN	NaN	NaN	NaN	NaN	NaN	NaN	NaN	NaN	NaN
NaN	NaN	NaN	NaN	NaN	NaN	NaN	NaN	NaN	NaN	NaN	NaN	NaN	NaN	NaN	NaN	NaN	NaN	NaN	NaN	NaN	NaN	NaN	NaN	NaN	NaN	NaN	NaN	NaN	NaN	NaN	NaN	NaN	NaN	NaN	NaN	NaN	NaN	NaN	NaN	NaN	NaN	NaN	NaN	NaN	NaN	NaN	NaN	NaN	NaN
NaN	NaN	NaN	NaN	NaN	NaN	NaN	NaN	NaN	NaN	NaN	NaN	NaN	NaN	NaN	NaN	NaN	NaN	NaN	NaN	NaN	NaN	NaN	NaN	NaN	NaN	NaN	NaN	NaN	NaN	NaN	NaN	NaN	NaN	NaN	NaN	NaN	NaN	NaN	NaN	NaN	NaN	NaN	NaN	NaN	NaN	NaN	NaN	NaN	NaN
NaN	NaN	NaN	NaN	NaN	NaN	NaN	NaN	NaN	NaN	NaN	NaN	NaN	NaN	NaN	NaN	NaN	NaN	NaN	NaN	NaN	NaN	NaN	NaN	NaN	NaN	NaN	NaN	NaN	NaN	NaN	NaN	NaN	NaN	NaN	NaN	NaN	NaN	NaN	NaN	NaN	NaN	NaN	NaN	NaN	NaN	NaN	NaN	NaN	NaN
NaN	NaN	NaN	NaN	NaN	NaN	NaN	NaN	NaN	NaN	NaN	NaN	NaN	NaN	NaN	NaN	NaN	NaN	NaN	NaN	NaN	NaN	NaN	NaN	NaN	NaN	NaN	NaN	NaN	NaN	NaN	NaN	NaN	NaN	NaN	NaN	NaN	NaN	NaN	NaN	NaN	NaN	NaN	NaN	NaN	NaN	NaN	NaN	NaN	NaN
NaN	NaN	NaN	NaN	NaN	NaN	NaN	NaN	NaN	NaN	NaN	NaN	NaN	NaN	NaN	NaN	NaN	NaN	NaN	NaN	NaN	NaN	NaN	NaN	NaN	NaN	NaN	NaN	NaN	NaN	NaN	NaN	NaN	NaN	NaN	NaN	NaN	NaN	NaN	NaN	NaN	NaN	NaN	NaN	NaN	NaN	NaN	NaN	NaN	NaN
NaN	NaN	NaN	NaN	NaN	NaN	NaN	NaN	NaN	NaN	NaN	NaN	NaN	NaN	NaN	NaN	NaN	NaN	NaN	NaN	NaN	NaN	NaN	NaN	NaN	NaN	NaN	NaN	NaN	NaN	NaN	NaN	NaN	NaN	NaN	NaN	NaN	NaN	NaN	NaN	NaN	NaN	NaN	NaN	NaN	NaN	NaN	NaN	NaN	NaN
NaN	NaN	NaN	NaN	NaN	NaN	NaN	NaN	NaN	NaN	NaN	NaN	NaN	NaN	NaN	NaN	NaN	NaN	NaN	NaN	NaN	NaN	NaN	NaN	NaN	NaN	NaN	NaN	NaN	NaN	NaN	NaN	NaN	NaN	NaN	NaN	NaN	NaN	NaN	NaN	NaN	NaN	NaN	NaN	NaN	NaN	NaN	NaN	NaN	NaN
NaN	NaN	NaN	NaN	NaN	NaN	NaN	NaN	NaN	NaN	NaN	NaN	NaN	NaN	NaN	NaN	NaN	NaN	NaN	NaN	NaN	NaN	NaN	NaN	NaN	NaN	NaN	NaN	NaN	NaN	NaN	NaN	NaN	NaN	NaN	NaN	NaN	NaN	NaN	NaN	NaN	NaN	NaN	NaN	NaN	NaN	NaN	NaN	NaN	NaN
NaN	NaN	NaN	NaN	NaN	NaN	NaN	NaN	NaN	NaN	NaN	NaN	NaN	NaN	NaN	NaN	NaN	NaN	NaN	NaN	NaN	NaN	NaN	NaN	NaN	NaN	NaN	NaN	NaN	NaN	NaN	NaN	NaN	NaN	NaN	NaN	NaN	NaN	NaN	NaN	NaN	NaN	NaN	NaN	NaN	NaN	NaN	NaN	NaN	NaN
NaN	NaN	NaN	NaN	NaN	NaN	NaN	NaN	NaN	NaN	NaN	NaN	NaN	NaN	NaN	NaN	NaN	NaN	NaN	NaN	NaN	NaN	NaN	NaN	NaN	NaN	NaN	NaN	NaN	NaN	NaN	NaN	NaN	NaN	NaN	NaN	NaN	NaN	NaN	NaN	NaN	NaN	NaN	NaN	NaN	NaN	NaN	NaN	NaN	NaN
NaN	NaN	NaN	NaN	NaN	NaN	NaN	NaN	NaN	NaN	NaN	NaN	NaN	NaN	NaN	NaN	NaN	NaN	NaN	NaN	NaN	NaN	NaN	NaN	NaN	NaN	NaN	NaN	NaN	NaN	NaN	NaN	NaN	NaN	NaN	NaN	NaN	NaN	NaN	NaN	NaN	NaN	NaN	NaN	NaN	NaN	NaN	NaN	NaN	NaN
NaN	NaN	NaN	NaN	NaN	NaN	NaN	NaN	NaN	NaN	NaN	NaN	NaN	NaN	NaN	NaN	NaN	NaN	NaN	NaN	NaN	NaN	NaN	NaN	NaN	NaN	NaN	NaN	NaN	NaN	NaN	NaN	NaN	NaN	NaN	NaN	NaN	NaN	NaN	NaN	NaN	NaN	NaN	NaN	NaN	NaN	NaN	NaN	NaN	NaN
NaN	NaN	NaN	NaN	NaN	NaN	NaN	NaN	NaN	NaN	NaN	NaN	NaN	NaN	NaN	NaN	NaN	NaN	NaN	NaN	NaN	NaN	NaN	NaN	NaN	NaN	NaN	NaN	NaN	NaN	NaN	NaN	NaN	NaN	NaN	NaN	NaN	NaN	NaN	NaN	NaN	NaN	NaN	NaN	NaN	NaN	NaN	NaN	NaN	NaN
NaN	NaN	NaN	NaN	NaN	NaN	NaN	NaN	NaN	NaN	NaN	NaN	NaN	NaN	NaN	NaN	NaN	NaN	NaN	NaN	NaN	NaN	NaN	NaN	NaN	NaN	NaN	NaN	NaN	NaN	NaN	NaN	NaN	NaN	NaN	NaN	NaN	NaN	NaN	NaN	NaN	NaN	NaN	NaN	NaN	NaN	NaN	NaN	NaN	NaN
NaN	NaN	NaN	NaN	NaN	NaN	NaN	NaN	NaN	NaN	NaN	NaN	NaN	NaN	NaN	NaN	NaN	NaN	NaN	NaN	NaN	NaN	NaN	NaN	NaN	NaN	NaN	NaN	NaN	NaN	NaN	NaN	NaN	NaN	NaN	NaN	NaN	NaN	NaN	NaN	NaN	NaN	NaN	NaN	NaN	NaN	NaN	NaN	NaN	NaN
NaN	NaN	NaN	NaN	NaN	NaN	NaN	NaN	NaN	NaN	NaN	NaN	NaN	NaN	NaN	NaN	NaN	NaN	NaN	NaN	NaN	NaN	NaN	NaN	NaN	NaN	NaN	NaN	NaN	NaN	NaN	NaN	NaN	NaN	NaN	NaN	NaN	NaN	NaN	NaN	NaN	NaN	NaN	NaN	NaN	NaN	NaN	NaN	NaN	NaN
NaN	NaN	NaN	NaN	NaN	NaN	NaN	NaN	NaN	NaN	NaN	NaN	NaN	NaN	NaN	NaN	NaN	NaN	NaN	NaN	NaN	NaN	NaN	NaN	NaN	NaN	NaN	NaN	NaN	NaN	NaN	NaN	NaN	NaN	NaN	NaN	NaN	NaN	NaN	NaN	NaN	NaN	NaN	NaN	NaN	NaN	NaN	NaN	NaN	NaN
NaN	NaN	NaN	NaN	NaN	NaN	NaN	NaN	NaN	NaN	NaN	NaN	NaN	NaN	NaN	NaN	NaN	NaN	NaN	NaN	NaN	NaN	NaN	NaN	NaN	NaN	NaN	NaN	NaN	NaN	NaN	NaN	NaN	NaN	NaN	NaN	NaN	NaN	NaN	NaN	NaN	NaN	NaN	NaN	NaN	NaN	NaN	NaN	NaN	NaN
NaN	NaN	NaN	NaN	NaN	NaN	NaN	NaN	NaN	NaN	NaN	NaN	NaN	NaN	NaN	NaN	NaN	NaN	NaN	NaN	NaN	NaN	NaN	NaN	NaN	NaN	NaN	NaN	NaN	NaN	NaN	NaN	NaN	NaN	NaN	NaN	NaN	NaN	NaN	NaN	NaN	NaN	NaN	NaN	NaN	NaN	NaN	NaN	NaN	NaN
NaN	NaN	NaN	NaN	NaN	NaN	NaN	NaN	NaN	NaN	NaN	NaN	NaN	NaN	NaN	NaN	NaN	NaN	NaN	NaN	NaN	NaN	NaN	NaN	NaN	NaN	NaN	NaN	NaN	NaN	NaN	NaN	NaN	NaN	NaN	NaN	NaN	NaN	NaN	NaN	NaN	NaN	NaN	NaN	NaN	NaN	NaN	NaN	NaN	NaN
NaN	NaN	NaN	NaN	NaN	NaN	NaN	NaN	NaN	NaN	NaN	NaN	NaN	NaN	NaN	NaN	NaN	NaN	NaN	NaN	NaN	NaN	NaN	NaN	NaN	NaN	NaN	NaN	NaN	NaN	NaN	NaN	NaN	NaN	NaN	NaN	NaN	NaN	NaN	NaN	NaN	NaN	NaN	NaN	NaN	NaN	NaN	NaN	NaN	NaN
NaN	NaN	NaN	NaN	NaN	NaN	NaN	NaN	NaN	NaN	NaN	NaN	NaN	NaN	NaN	NaN	NaN	NaN	NaN	NaN	NaN	NaN	NaN	NaN	NaN	NaN	NaN	NaN	NaN	NaN	NaN	NaN	NaN	NaN	NaN	NaN	NaN	NaN	NaN	NaN	NaN	NaN	NaN	NaN	NaN	NaN	NaN	NaN	NaN	NaN
NaN	NaN	NaN	NaN	NaN	NaN	NaN	NaN	NaN	NaN	NaN	NaN	NaN	NaN	NaN	NaN	NaN	NaN	NaN	NaN	NaN	NaN	NaN	NaN	NaN	NaN	NaN	NaN	NaN	NaN	NaN	NaN	NaN	NaN	NaN	NaN	NaN	NaN	NaN	NaN	NaN	NaN	NaN	NaN	NaN	NaN	NaN	NaN	NaN	NaN
NaN	NaN	NaN	NaN	NaN	NaN	NaN	NaN	NaN	NaN	NaN	NaN	NaN	NaN	NaN	NaN	NaN	NaN	NaN	NaN	NaN	NaN	NaN	NaN	NaN	NaN	NaN	NaN	NaN	NaN	NaN	NaN	NaN	NaN	NaN	NaN	NaN	NaN	NaN	NaN	NaN	NaN	NaN	NaN	NaN	NaN	NaN	NaN	NaN	NaN
NaN	NaN	NaN	NaN	NaN	NaN	NaN	NaN	NaN	NaN	NaN	NaN	NaN	NaN	NaN	NaN	NaN	NaN	NaN	NaN	NaN	NaN	NaN	NaN	NaN	NaN	NaN	NaN	NaN	NaN	NaN	NaN	NaN	NaN	NaN	NaN	NaN	NaN	NaN	NaN	NaN	NaN	NaN	NaN	NaN	NaN	NaN	NaN	NaN	NaN
NaN	NaN	NaN	NaN	NaN	NaN	NaN	NaN	NaN	NaN	NaN	NaN	NaN	NaN	NaN	NaN	NaN	NaN	NaN	NaN	NaN	NaN	NaN	NaN	NaN	NaN	NaN	NaN	NaN	NaN	NaN	NaN	NaN	NaN	NaN	NaN	NaN	NaN	NaN	NaN	NaN	NaN	NaN	NaN	NaN	NaN	NaN	NaN	NaN	NaN
NaN	NaN	NaN	NaN	NaN	NaN	NaN	NaN	NaN	NaN	NaN	NaN	NaN	NaN	NaN	NaN	NaN	NaN	NaN	NaN	NaN	NaN	NaN	NaN	NaN	NaN	NaN	NaN	NaN	NaN	NaN	NaN	NaN	NaN	NaN	NaN	NaN	NaN	NaN	NaN	NaN	NaN	NaN	NaN	NaN	NaN	NaN	NaN	NaN	NaN
NaN	NaN	NaN	NaN	NaN	NaN	NaN	NaN	NaN	NaN	NaN	NaN	NaN	NaN	NaN	NaN	NaN	NaN	NaN	NaN	NaN	NaN	NaN	NaN	NaN	NaN	NaN	NaN	NaN	NaN	NaN	NaN	NaN	NaN	NaN	NaN	NaN	NaN	NaN	NaN	NaN	NaN	NaN	NaN	NaN	NaN	NaN	NaN	NaN	NaN
NaN	NaN	NaN	NaN	NaN	NaN	NaN	NaN	NaN	NaN	NaN	NaN	NaN	NaN	NaN	NaN	NaN	NaN	NaN	NaN	NaN	NaN	NaN	NaN	NaN	NaN	NaN	NaN	NaN	NaN	NaN	NaN	NaN	NaN	NaN	NaN	NaN	NaN	NaN	NaN	NaN	NaN	NaN	NaN	NaN	NaN	NaN	NaN	NaN	NaN
NaN	NaN	NaN	NaN	NaN	NaN	NaN	NaN	NaN	NaN	NaN	NaN	NaN	NaN	NaN	NaN	NaN	NaN	NaN	NaN	NaN	NaN	NaN	NaN	NaN	NaN	NaN	NaN	NaN	NaN	NaN	NaN	NaN	NaN	NaN	NaN	NaN	NaN	NaN	NaN	NaN	NaN	NaN	NaN	NaN	NaN	NaN	NaN	NaN	NaN
NaN	NaN	NaN	NaN	NaN	NaN	NaN	NaN	NaN	NaN	NaN	NaN	NaN	NaN	NaN	NaN	NaN	NaN	NaN	NaN	NaN	NaN	NaN	NaN	NaN	NaN	NaN	NaN	NaN	NaN	NaN	NaN	NaN	NaN	NaN	NaN	NaN	NaN	NaN	NaN	NaN	NaN	NaN	NaN	NaN	NaN	NaN	NaN	NaN	NaN
NaN	NaN	NaN	NaN	NaN	NaN	NaN	NaN	NaN	NaN	NaN	NaN	NaN	NaN	NaN	NaN	NaN	NaN	NaN	NaN	NaN	NaN	NaN	NaN	NaN	NaN	NaN	NaN	NaN	NaN	NaN	NaN	NaN	NaN	NaN	NaN	NaN	NaN	NaN	NaN	NaN	NaN	NaN	NaN	NaN	NaN	NaN	NaN	NaN	NaN
NaN	NaN	NaN	NaN	NaN	NaN	NaN	NaN	NaN	NaN	NaN	NaN	NaN	NaN	NaN	NaN	NaN	NaN	NaN	NaN	NaN	NaN	NaN	NaN	NaN	NaN	NaN	NaN	NaN	NaN	NaN	NaN	NaN	NaN	NaN	NaN	NaN	NaN	NaN	NaN	NaN	NaN	NaN	NaN	NaN	NaN	NaN	NaN	NaN	NaN
NaN	NaN	NaN	NaN	NaN	NaN	NaN	NaN	NaN	NaN	NaN	NaN	NaN	NaN	NaN	NaN	NaN	NaN	NaN	NaN	NaN	NaN	NaN	NaN	NaN	NaN	NaN	NaN	NaN	NaN	NaN	NaN	NaN	NaN	NaN	NaN	NaN	NaN	NaN	NaN	NaN	NaN	NaN	NaN	NaN	NaN	NaN	NaN	NaN	NaN
NaN	NaN	NaN	NaN	NaN	NaN	NaN	NaN	NaN	NaN	NaN	NaN	NaN	NaN	NaN	NaN	NaN	NaN	NaN	NaN	NaN	NaN	NaN	NaN	NaN	NaN	NaN	NaN	NaN	NaN	NaN	NaN	NaN	NaN	NaN	NaN	NaN	NaN	NaN	NaN	NaN	NaN	NaN	NaN	NaN	NaN	NaN	NaN	NaN	NaN
NaN	NaN	NaN	NaN	NaN	NaN	NaN	NaN	NaN	NaN	NaN	NaN	NaN	NaN	NaN	NaN	NaN	NaN	NaN	NaN	NaN	NaN	NaN	NaN	NaN	NaN	NaN	NaN	NaN	NaN	NaN	NaN	NaN	NaN	NaN	NaN	NaN	NaN	NaN	NaN	NaN	NaN	NaN	NaN	NaN	NaN	NaN	NaN	NaN	NaN
NaN	NaN	NaN	NaN	NaN	NaN	NaN	NaN	NaN	NaN	NaN	NaN	NaN	NaN	NaN	NaN	NaN	NaN	NaN	NaN	NaN	NaN	NaN	NaN	NaN	NaN	NaN	NaN	NaN	NaN	NaN	NaN	NaN	NaN	NaN	NaN	NaN	NaN	NaN	NaN	NaN	NaN	NaN	NaN	NaN	NaN	NaN	NaN	NaN	NaN
NaN	NaN	NaN	NaN	NaN	NaN	NaN	NaN	NaN	NaN	NaN	NaN	NaN	NaN	NaN	NaN	NaN	NaN	NaN	NaN	NaN	NaN	NaN	NaN	NaN	NaN	NaN	NaN	NaN	NaN	NaN	NaN	NaN	NaN	NaN	NaN	NaN	NaN	NaN	NaN	NaN	NaN	NaN	NaN	NaN	NaN	NaN	NaN	NaN	NaN
NaN	NaN	NaN	NaN	NaN	NaN	NaN	NaN	NaN	NaN	NaN	NaN	NaN	NaN	NaN	NaN	NaN	NaN	NaN	NaN	NaN	NaN	NaN	NaN	NaN	NaN	NaN	NaN	NaN	NaN	NaN	NaN	NaN	NaN	NaN	NaN	NaN	NaN	NaN	NaN	NaN	NaN	NaN	NaN	NaN	NaN	NaN	NaN	NaN	NaN
NaN	NaN	NaN	NaN	NaN	NaN	NaN	NaN	NaN	NaN	NaN	NaN	NaN	NaN	NaN	NaN	NaN	NaN	NaN	NaN	NaN	NaN	NaN	NaN	NaN	NaN	NaN	NaN	NaN	NaN	NaN	NaN	NaN	NaN	NaN	NaN	NaN	NaN	NaN	NaN	NaN	NaN	NaN	NaN	NaN	NaN	NaN	NaN	NaN	NaN
-10.7906738868339	-11.629791063711	-18.2189144884802	-9.42101474633252	-12.1379727464468	-13.1129783542051	-10.0877402135901	-9.15655987689884	-9.93665064848136	-14.1058903008666	-11.2257947700574	-13.5290803770156	-10.9434205199032	-10.4396404126958	-13.9762021381041	-1.65258698045338	-10.0164801975569	-5.36333470733718	-10.2337876343424	-0	-0.000266595139252104	-10.396411443393	-11.4596504868135	-0	-16.709094724479	-9.11017550692784	-9.00109194312795	-14.4760773898003	-6.66542671432814	-12.8188355309823	-14.3474196686133	-0.234729700778406	-8.52227788989687	-13.5476638047899	-14.5984308412366	-15.2448703141702	NaN	NaN	NaN	NaN	NaN	NaN	NaN	NaN	NaN	NaN	NaN	NaN	NaN	NaN
-11.1954714771954	-11.9660376766091	-17.9648546518044	-9.67426033286404	-12.0904088387156	-12.8506480930929	-10.1069498673855	-9.17625825829903	-10.1269206433389	-14.2720942409892	-11.0379807609968	-13.5894580308157	-10.9682898036341	-10.7154124942539	-14.06726959255	-1.61959355740439	-10.1340742336497	-5.53843483249362	-10.4280432318751	-0.411642605156041	-0.540871220709246	-10.4564584234898	-11.3618098011903	-0.147563168362954	-16.7477242107563	-9.32708524046753	-9.38304173703257	-14.8014192590038	-6.85670033116786	-13.0469676752154	-14.5642599294123	-0.0642808165971013	-8.9848859964922	-13.2919187251273	-14.9589436416443	-15.4346926237923	NaN	NaN	NaN	NaN	NaN	NaN	NaN	NaN	NaN	NaN	NaN	NaN	NaN	NaN
-11.5437900547551	-12.0865744371459	-17.7932657007539	-10.0251858680406	-12.3829498769643	-12.9683345498912	-10.0378948974742	-9.34955193327577	-10.4000578284838	-14.4308130911254	-11.2550610065071	-13.8603480761753	-11.1470887579799	-11.0981647612092	-13.9688786395787	-1.92329099651162	-10.4995663222005	-5.91488182993934	-10.3182200036853	-1.08599469258956	-0.91966336022012	-10.796558035012	-11.313279175111	-0.283643170959036	-16.8806293505297	-9.67875770541875	-9.57537003595685	-15.0686101436985	-7.04057998937898	-13.2261926511969	-14.8513444190493	-0	-9.18059902081261	-13.3432685106722	-15.3257947104929	-15.4138716854697	NaN	NaN	NaN	NaN	NaN	NaN	NaN	NaN	NaN	NaN	NaN	NaN	NaN	NaN
-11.5575218083212	-12.3639123521258	-18.0117095809089	-9.96013310185185	-12.4568564381355	-13.1260429398142	-10.4033394848654	-9.72271151553742	-10.3510283242099	-14.6127060493117	-11.4228868751118	-14.012329636372	-11.5120208036783	-11.4836660024907	-13.7197234226448	-2.28181634829254	-10.3019620693358	-6.04220998573362	-10.3171774624304	-1.90925420143378	-1.17121732727157	-10.770683358041	-11.4346246114303	-0.555078257021068	-17.1140837779756	-10.2027817735197	-9.85787269890796	-15.2130324582294	-6.98397574532129	-13.1756875283836	-15.1503674227475	-0.145546160108548	-9.36366814050602	-13.6104662335615	-15.6840510616796	-15.3574593939823	NaN	NaN	NaN	NaN	NaN	NaN	NaN	NaN	NaN	NaN	NaN	NaN	NaN	NaN
-11.7895658592178	-12.4923757847684	-18.4105401391017	-10.0023587693798	-12.760294051062	-13.3647256677496	-10.9348146669992	-10.2345524734878	-10.486717175034	-14.844368044125	-11.919168540152	-14.4949119449273	-12.1090615821849	-12.1257669150179	-13.4212476631102	-2.13786230671884	-10.5195812089439	-6.09371741317085	-10.4632410182276	-2.70816041742508	-1.44136134522843	-11.180148576682	-11.9297676774518	-1.03439286668668	-17.3759371640352	-10.5795548626894	-9.7402919567827	-15.5929746352891	-7.05493155479655	-13.4416866179442	-15.6516766596213	-0.432106364276988	-9.95376094131152	-13.8110784389362	-15.9955934244401	-14.7575665190642	NaN	NaN	NaN	NaN	NaN	NaN	NaN	NaN	NaN	NaN	NaN	NaN	NaN	NaN
-11.6334513654635	-12.9499948958604	-19.0371238618297	-9.9920693294702	-13.0683972244492	-13.9441783560532	-11.5904973913575	-10.8909588994871	-10.7853879815228	-15.4297333713264	-12.7127660172592	-15.0844174431152	-12.9730679075178	-12.8149772201034	-12.6223259099778	-2.49924083500678	-10.4857159874075	-6.09065060915148	-10.0916157534301	-3.15129430970149	-2.03171381102497	-12.0159046051428	-12.5311083828216	-1.47535705094655	-17.9783272761997	-11.1654044467817	-9.45883373493976	-15.5941343901112	-7.15838237886349	-13.6940182937589	-16.2014222908173	-1.19642679755875	-10.4029830524477	-14.5865614425852	-16.501136482905	-14.1853304140937	NaN	NaN	NaN	NaN	NaN	NaN	NaN	NaN	NaN	NaN	NaN	NaN	NaN	NaN
-11.388385357979	-13.1895605914625	-19.6688171071097	-10.1156771038993	-13.5709806066499	-14.5564555342649	-12.3414568450809	-11.5045552891583	-10.5491225774907	-16.0118137233532	-13.5362637726879	-15.5761711168542	-13.3938611767486	-13.1920842742436	-11.9051742816449	-2.79198310838062	-10.63585017807	-6.11407241225521	-10.2499313451927	-3.66658719390063	-2.66331784892605	-12.5649587513935	-12.9854379679329	-2.13140016365517	-18.7231762945304	-11.7925852771068	-9.1312222490931	-15.9921637542018	-7.22090008018081	-13.7177464999766	-16.7717399261757	-1.87143179769244	-10.8588219910034	-15.1247986885108	-16.732689588062	-13.6397020153743	NaN	NaN	NaN	NaN	NaN	NaN	NaN	NaN	NaN	NaN	NaN	NaN	NaN	NaN
-10.9485094937243	-13.5477947102731	-20.3029319852941	-10.3531303501384	-13.7865179590046	-15.238735597684	-13.1021337656441	-11.9740499475905	-10.5177037437052	-16.1764516543877	-14.0883474157704	-15.8096047649031	-13.7657378629494	-13.4750864570361	-11.0995797201934	-2.74237759884946	-10.0634269772108	-6.14901227743064	-10.1422348953901	-3.59707160400529	-2.42496549348583	-13.3675794485732	-13.5496362987829	-2.45948910321453	-19.4303154183051	-11.7822634557722	-8.83325935085006	-15.9995665748132	-7.18427944058185	-13.6426941628351	-16.8563513306069	-2.37942383545925	-11.0334579710145	-15.7514050635311	-17.294575258015	-13.2011917051893	NaN	NaN	NaN	NaN	NaN	NaN	NaN	NaN	NaN	NaN	NaN	NaN	NaN	NaN
-10.2871260451987	-14.019702052579	-20.6128341369335	-10.374293776096	-13.8922554802554	-15.5665988443654	-13.5029903935372	-11.9995490291688	-10.2351712003627	-16.1472798306038	-15.1453776346203	-16.2543182979955	-13.7769078316782	-13.5191407092355	-10.6702108159009	-2.8076360683732	-10.0470824796031	-6.05954612259635	-9.65283574997194	-3.29585994234209	-2.29282096676383	-13.6854686535105	-14.0611595988556	-2.74143177943416	-19.9663442933206	-11.5983940813123	-8.42455594246782	-16.2830673373528	-7.00862163883945	-13.806732417453	-16.6944866556426	-2.931198525899	-10.6090112420425	-16.2344235813262	-17.1233495701521	-12.785510526836	-8.48119849188468	NaN	NaN	NaN	NaN	NaN	NaN	NaN	NaN	NaN	NaN	NaN	NaN	NaN
-10.0977341990889	-14.0739554549714	-21.0093533359653	-10.0870002319724	-13.9577563213957	-15.8091137053068	-13.8500005229346	-12.2749988865957	-10.6373466269783	-16.2487519880918	-15.1912856809675	-16.2283140203596	-13.8189515812133	-13.8855364771487	-10.440388171282	-2.8527947465092	-9.83830156671994	-5.75873956563677	-9.02917876944285	-3.39266615935387	-2.32230334270541	-13.8832630992196	-13.9602701365618	-2.90164832620151	-20.2824214113901	-11.5945347512192	-8.31481001191894	-16.0508601212644	-6.9917694388151	-13.8255210638766	-16.7094090820698	-3.40205451453893	-10.4357664455908	-16.5443838801904	-17.2815300138432	-12.6322843933525	-9.92631995530817	NaN	NaN	NaN	NaN	NaN	NaN	NaN	NaN	NaN	NaN	NaN	NaN	NaN
-10.1109102929848	-13.953908644351	-21.4321440183033	-10.1148383276256	-14.0295740470262	-16.0832262595863	-14.0609542116651	-12.5458520152325	-10.5260886931366	-16.1814380736718	-15.2975812049479	-16.4566239038377	-13.5067442463688	-13.894425425994	-10.4835898728173	-2.3740182460372	-10.1334697765167	-5.81154743347567	-9.36663550320504	-3.2927045153977	-2.18239243552637	-13.9076928475034	-14.4134132265267	-3.18490832412856	-20.6032432847003	-11.0428525064451	-8.24090521251002	-16.0882592789771	-7.21881138486219	-13.7613964796266	-16.7792723830247	-3.42700132097237	-10.5156845883897	-16.864122351361	-17.5645548814582	-12.4078361684858	-9.81542984532246	NaN	NaN	NaN	NaN	NaN	NaN	NaN	NaN	NaN	NaN	NaN	NaN	NaN
-9.89053788608855	-14.0555782031966	-21.1634900210084	-10.0915835755814	-14.0652211163342	-15.7627658476924	-13.6819455108687	-12.1751126945866	-10.3942420468636	-16.1143473618848	-15.0161106167126	-16.3767259992823	-13.6457492006135	-13.861825465978	-10.3756765999023	-2.49453992104522	-10.0414818078807	-5.84713752423858	-9.35651668588919	-3.28885516106486	-2.53417688124037	-13.5393709440493	-14.6601998305448	-3.28851340130587	-20.4105156805334	-11.3106230483078	-7.95297801899593	-16.1136523552647	-7.35168955056522	-13.5795419242097	-16.4995291940115	-3.37339274447069	-10.4036498077492	-16.976267097408	-17.4160037926193	-12.7745797650033	-9.58637135185696	-12.4037255510266	NaN	NaN	NaN	NaN	NaN	NaN	NaN	NaN	NaN	NaN	NaN	NaN
-9.96385196500026	-14.0195787694019	-21.3028976908815	-10.4746863132911	-13.7417949417791	-15.8873146275933	-13.4200901159322	-12.268537216635	-10.4354084143953	-16.0352508945981	-14.6881900269636	-16.2019978740089	-13.7964015905738	-13.7585291500957	-9.93101573033708	-2.38701744033428	-10.157988097754	-5.79034991646266	-9.26879202630729	-3.62852996657511	-2.45786669758951	-13.710173084438	-14.4677479319494	-3.5135445449283	-20.3030650373748	-11.2493632456263	-7.84800359460807	-16.0968652585191	-7.23295589601142	-13.5819874986354	-16.7272100552916	-3.57313935159791	-10.4438270241323	-17.0472563751913	-17.4536986938285	-12.816419235174	-9.48778815233925	-10.9851997384392	-16.764055994257	NaN	NaN	NaN	NaN	NaN	NaN	NaN	NaN	NaN	NaN	NaN
-10.1132094837671	-13.7160868738175	-21.4220237881347	-10.277643989408	-13.746195221418	-15.5801919497191	-13.2654409554239	-12.248088434021	-10.2784687722362	-15.994600000863	-14.5686602377881	-15.9285517076307	-13.5466349289377	-13.9665285747011	-9.72827102888469	-2.56525124564877	-10.0116757810385	-5.5550658145428	-8.86230776372956	-3.84409823551396	-2.61718319147959	-13.5560848221008	-14.5772803615392	-2.95719573057561	-20.1989893893444	-11.3134742808255	-7.58315766016712	-16.0352206301916	-7.12316816016236	-13.5235866955021	-16.4962262795317	-3.65181571155974	-10.7439209847131	-16.9025250834389	-17.2254162361982	-12.676965804251	-9.42860675315306	-10.6680360910962	-17.8380250336293	NaN	NaN	NaN	NaN	NaN	NaN	NaN	NaN	NaN	NaN	NaN
-10.2846688656611	-13.899659683741	-21.4623190045249	-10.3343013326934	-13.9145147525596	-15.7529866930924	-13.1466256134341	-12.3151496597995	-10.1995589874035	-16.0155924175796	-14.6537079017805	-15.9282230806522	-13.4300178050779	-13.8016912033872	-9.70482621295255	-3.02574360951493	-10.1808822857407	-5.38291486000893	-8.89868163277968	-4.13918722288141	-2.94519036638827	-13.1352483490459	-14.7040084687037	-2.74104894012636	-19.9334907531608	-11.3468192004548	-7.77230673575129	-16.2203031671792	-7.23826451296011	-13.8774782202355	-16.3469399414362	-3.66081629709485	-10.2501319961301	-16.88204458113	-17.4486603235443	-12.2039639120837	NaN	-10.5061169352521	-17.7731762673662	NaN	NaN	NaN	NaN	NaN	NaN	NaN	NaN	NaN	NaN	NaN
-10.3781525877016	-13.6488899460271	-21.4403403014098	-10.3959539986757	-13.6477837838821	-15.892186362429	-13.1257313762481	-12.6070449772644	-10.4728505076798	-16.0667682765544	-14.6963247800479	-16.331818228636	-13.3756753163488	-14.250936691443	-9.82025714002871	-2.90382106607224	-10.0785848719476	-5.23276461387923	-8.82885056258127	-4.07314588507217	-2.97653108891753	-13.4592059237501	-14.7709175271706	-3.08721650269031	-19.7793756440758	-11.358134763475	-7.79270887634684	-16.2404858684812	-6.99976287055208	-13.8808579342025	-16.5545359064128	-3.94828306022336	-10.3059938526421	-16.8183127232591	-17.5453482492358	-12.4103415876274	-9.98518369395694	-10.3810169862927	-17.874109478483	NaN	NaN	NaN	NaN	NaN	NaN	NaN	NaN	NaN	NaN	NaN
-10.3851053755005	-13.7904414210128	-21.7318255940092	-10.4652955445929	-13.509681207569	-15.7830503754468	-13.2866180149106	-12.7586545730988	-10.3725930783906	-16.0460139929253	-15.1550318255632	-15.972176479944	-13.4477595931906	-14.2124710634091	-8.88338687351134	-2.88598852898398	-9.97298193975456	-4.95433973246281	-8.94956971674454	-3.90899480127453	-3.08662353505296	-13.5111794871795	-15.2959189861343	-3.38246907621497	-19.7063878984723	-11.2496047285355	-7.28251744776961	-16.2331621756612	-7.05610707510365	-13.7596112325094	-16.0807111048092	-4.11724768945058	-10.3659130278019	-16.7323796451768	-17.3566445479426	-11.9091809838124	-8.05869089193015	-10.763772818513	-17.777967876767	NaN	NaN	NaN	NaN	NaN	NaN	NaN	NaN	NaN	NaN	NaN
-10.3886533248453	-14.0251804763681	-22.1590033999927	-10.1280848736119	-13.4859094684385	-16.5021398072033	-13.6260621252155	-13.0677712586466	-10.3537923847938	-16.0149953160101	-15.1047499789996	-16.4626519586258	-13.694430204795	-14.0805454184115	-9.23685374686602	-2.44725255336216	NaN	NaN	NaN	-3.78040709598942	NaN	-13.8358446014393	-15.7533403920964	-3.79629574047104	-19.828019469377	-11.3767739546757	-7.22546572295247	-16.2970542494468	-6.98499699438292	-13.7580204080691	-16.2794493851122	-4.6907400062624	-10.4156906240757	-17.2254029352247	-16.9081699716714	-11.7223735568189	NaN	-10.8600102419454	-18.1951776251648	NaN	NaN	NaN	NaN	NaN	NaN	NaN	NaN	NaN	NaN	NaN
-10.1648801728475	-14.1355924217537	-22.3854351740696	-10.6183346993474	-13.3264561717352	-16.5875205854095	-13.4235815842925	-13.0903017287099	-10.1608558058019	-15.9253719274727	-15.4027367175636	-16.0777745330478	-13.1035742672998	-13.9837597232029	-9.15957535475022	-2.20538534883372	-8.85520735033376	-3.45563374270695	-5.89789328229992	NaN	-0.198841306614154	-13.523252299863	-15.9158450789744	-3.82458510005189	-19.698816932925	NaN	-7.08601735261401	-16.2080777309226	-6.73046246088207	-13.7505196481247	-16.1521934041945	-4.84106585063079	NaN	-17.6175450399443	-16.6805222221606	-11.7405795479278	NaN	-11.00606359806	-18.387856068856	-9.5742088187753	NaN	NaN	NaN	NaN	NaN	NaN	NaN	NaN	NaN	NaN
-10.2472309061067	-14.2012039794215	-22.6913901220866	-10.6319167299514	-13.4397649274956	-16.8251237917682	-13.4566699229631	-12.7833976610143	-10.3157639952729	-15.9361259524846	-15.2942354726987	-16.054695642235	-12.8287369237605	-13.4651352341935	-9.53907924640513	NaN	-8.02049633619276	-3.52856116740869	-5.3029703883576	-1.71967335091571	-0.0661753623946868	-13.5268568694987	-16.1736688744058	-4.1510960076636	-19.8682414521356	-10.1335679392378	-6.58024266834487	-16.0920973698203	-6.70078094643653	-13.8165613147914	-15.7404551762053	-4.82540027137042	-11.542726912994	-17.4703439564966	-15.9680287416031	-11.9505531275974	-9.47264822755663	-10.8907217153459	-18.2472094081851	-9.30572540400775	NaN	NaN	NaN	NaN	NaN	NaN	NaN	NaN	NaN	NaN
-10.0663883743692	-14.3737512813959	-22.5851133749589	-10.9884620265754	NaN	-16.851655504719	-13.2230728734911	-12.3707511415774	NaN	-15.6318161034443	-14.8782029298603	-15.4849846264364	-12.3923717837982	-12.8929514084793	NaN	-4.77524371892891	-8.37867358162501	-3.26559007726558	-5.00599298436941	-1.82057580416042	-0	-12.9966734034509	-16.357385547664	-3.86087890329614	-19.5427332851664	-10.3762180604118	-6.47076014405762	NaN	-6.3042421095096	NaN	NaN	-5.00208786659319	-11.9087986224017	-17.6085328143745	NaN	-12.1094544761542	-9.34858745125841	-11.0563606029937	-18.3006767339234	-9.34588871881617	-3.77477541989339	-14.8897256388635	-4.09043394418422	NaN	NaN	NaN	NaN	NaN	NaN	NaN
-10.0904729370494	-14.3592544598259	-22.8484843391902	NaN	-11.8259829978503	-16.9722326569004	-13.3402548418308	NaN	-7.96401202658391	NaN	NaN	NaN	NaN	NaN	-13.4245277993026	-5.52880765782297	-7.93076669012941	-3.8352380833558	-5.40835941651643	-2.29916772071844	-0.0475467139175259	NaN	-16.3661751305436	-3.85213793951506	-19.4509545732108	-10.6344342951042	-6.22589999999999	-14.1275026979885	NaN	-11.9981734054715	-14.8456616470316	-4.67420534205495	-11.6895704363885	-17.6161799338221	-13.7684966648985	NaN	-10.5115874647273	NaN	-18.301088187416	-9.79160747307899	-4.33791941634886	-14.123482162209	-4.32655317629262	-6.5063048251905	-15.7162871890042	-14.9976178370764	-12.0404423101061	-4.03223636902099	-15.9661233037461	-10.6582954404303
-9.87847258625268	NaN	-22.8518452185343	-8.71714611486487	-11.3027164802341	-17.0782085114215	NaN	-14.1926308319425	-7.66161841197765	-13.8049917232692	-15.4759034303898	-15.3800891783567	-14.781561246581	-15.5873676067687	-13.9581201060041	-5.91961874699987	-8.02316009318653	-4.34037497579355	-5.37741668351174	-2.87182940048362	-0.679220821060389	-16.4015744975745	NaN	NaN	NaN	-10.7738094419212	-5.78292403846152	-13.5402563433769	-3.34572827854934	-11.7584203852562	-14.4832741495361	-4.29926108270917	-11.1615234088025	-17.6177342273251	-13.7662143123948	-10.2247993767043	NaN	-8.05372653612242	NaN	-10.5242185987925	-4.90502366345311	-13.8024908935906	-4.2626252202584	-5.38954002090813	-15.0944307717833	-15.7537055081309	-10.9034087004583	-3.92472635023311	-15.9013190217391	-11.2906601184457
-10.0434254134348	-14.1542379668849	NaN	-8.45505544354839	-11.3839996171374	NaN	-15.4208448266681	-14.5784590067459	-7.39527010110736	-13.6319085113344	-15.9877941051214	-15.9513044465823	-15.3702626947396	-16.2384459999619	-13.814742583314	-5.98582217471969	-7.90446722488877	-4.73077642512858	-5.3343250929877	-3.76457678840399	-1.3909440353461	-17.2647894811899	-16.8302981004103	NaN	-15.5525146616847	-11.7174667246629	-5.71794545454545	-13.1078546894238	-2.52152150493081	-10.635320770162	-14.5228745807255	NaN	-11.4062037200023	NaN	-14.2385466944891	-9.32890231788081	-10.925084051084	-7.14697768498271	-14.8764258885137	-11.1826383884948	-5.83174143348796	-13.631230307112	-5.00966626865052	-4.46597189819468	-14.4846035006985	-16.2989020683275	-10.6101338842162	-4.58012441896405	-16.328452173913	-11.4386235997548
-8.62252535173413	-14.2207530612245	-20.4974296146045	-8.48047116097923	-12.0546212780743	-14.4921353026988	-15.9815324569492	-14.5527137079517	-7.07735994083329	-14.1831852240141	-16.7530929451099	-17.1570533338853	-16.1163856332703	-17.6322561411655	-13.3379748154705	-5.83216082936264	-7.94756048170369	-5.12057627425775	-5.08816561865922	NaN	-2.69437802315924	-18.0124484372076	-17.7640029575702	NaN	-15.1360674344933	-12.3544822481956	NaN	-12.9407109184338	-2.45706394924146	-10.9389282726945	-15.1611046350716	-6.80082114008184	-12.3905392129291	-14.948868624067	-15.1477805911404	-8.17709797005472	NaN	-6.99389116821707	-14.6218378525016	-12.2741964876245	-7.00118129892109	-14.5657874428987	-5.83712561926717	-4.01396828773725	-14.1716764630718	-17.3476133058808	-11.2805030760015	-4.83239080463813	-17.2594922045585	-11.10487619818
-8.22302630781018	-14.2598765906363	-17.9035577784413	-9.03902611803519	-12.6245650713618	-14.955612314193	-16.2438470710181	-14.5095734920177	-6.85024442332134	-15.0485786908109	-17.718886329671	-18.3128450242989	-16.6122457133186	-18.2384741883613	-11.7086553997586	-5.76108732623485	-7.89656545447187	-5.64584971333958	-4.76000971206581	NaN	NaN	-18.0201025641026	-18.2162560784471	NaN	-14.8615023217008	-13.3401749371637	-9.05362388059701	-13.67564115277	-2.38815541156471	-11.1128539977182	-15.7262624072321	-9.39375971382756	-13.1601513371079	-14.8761928529975	-16.2674596912976	-6.228010226728	-15.0443411280662	-7.21660295156136	-14.6101064144251	-13.1327208791209	-7.95885493454422	-15.6017820836368	-6.58484318905371	-3.8270430944267	-14.7915454574063	-17.602095014637	-12.1824997069817	-5.00334526056371	-17.6827902296043	-9.99366828213799
-7.41699782280443	-14.8352862658577	NaN	-9.42035041426513	-12.8002235352909	-14.8956520432207	-16.5108387271496	-14.6201082327671	-6.5159230389498	-15.2542777128775	-17.9845400966127	-18.9580551184112	-17.9483839386243	-19.051431252906	-9.64532141688355	-5.2203076738831	-7.0495957415128	-5.09798072503629	-3.87117617246185	-8.05845948827293	NaN	NaN	-18.4912055993297	NaN	-15.5763656561075	-13.6627589206702	-8.561025	-14.1671747475324	-2.92448966859138	-9.85479566471115	-16.7721483319139	-10.8130022036164	-13.6993776641091	-15.3552770978412	-17.2751699716714	-3.88533413606262	-15.9766469182991	-8.15477906862433	-15.6000037584042	-13.4039504662187	-8.84284132318031	-17.0522127698879	-7.25218021042263	-3.93808934491986	-15.852367141215	-17.3586242626408	-12.5228897108463	-5.17243626089828	-18.1423447570332	-8.37430516369722
-6.56121744390472	-14.9488796622097	-16.8073994896904	-9.20609703947368	-12.901871950907	-16.2937547995541	-16.7715815842925	-14.7448933688566	-5.97512516965602	-16.0792635432194	-18.6014673125825	-19.8637210464886	-18.5225683396699	-20.1969517167764	-6.84288511809218	-4.96625429016667	-6.06922454806095	-3.96634864461941	-2.67988734467111	-8.1262068874102	NaN	-18.5099939893855	-18.2465536775035	NaN	-17.3950228538535	-13.8169595476294	-7.66408421052631	-14.6463146199615	-2.82554064368678	-9.4574635704305	-17.2083705931463	-10.8763824067573	-13.6598661181893	NaN	-18.1518063353077	-1.9787115206944	-16.354800105354	-8.20961392128493	-16.437585088114	-13.2536644916818	-9.42330097437748	-17.9645644866642	-7.29096071884394	-4.1901704738328	-16.0212484700122	-17.1348119586951	-13.2082885300902	NaN	-19.3270155955814	-5.59299512238534
-5.80768615609445	-15.4747820934826	-17.8758463385354	-9.4591934926869	-12.9779113481378	-18.0927954758589	-16.9521604922955	-15.0027992878501	-5.71704229278057	-16.8398715326839	-19.968711980316	-20.1508865761262	-19.0664153231641	-20.8000843254355	-4.01410745966039	-4.28512508212515	-5.07294245517817	-3.07119025045028	-1.6393649442327	-7.60631430698999	NaN	-18.6815531135531	-18.652518696069	NaN	-19.2217486850057	-13.6338955745654	-6.54161245828698	-15.2329134194423	-2.64238514129444	-9.16276356198242	-17.7316059221114	-11.5771483222707	-13.2451218008017	-14.4662671567452	-18.7483022673912	-0.473438032166528	-16.1533868316557	-8.14880094703862	-17.6690842828001	-12.7535865896815	-9.38707723488168	-18.2404344452017	-7.16170720476309	-3.84245390841436	-16.6881727574751	-16.9373955264499	-13.5775983612719	-4.63835890540518	-20.5373707349371	-3.71367512435446
-4.6579491750371	-15.518736830858	-18.6705008990496	-8.86606765776699	-12.8283819133283	-19.4934167234638	-17.0648885751739	-14.6727499193721	-5.0995112422076	-17.0365979181155	-20.2840860154342	-19.9756359073287	-18.7727172813997	-20.6761866636477	-2.01702527480563	-3.65530564579408	-3.97757293877336	-2.59749638398388	-1.05030892989344	-6.65820849313803	NaN	-18.8008072787428	-18.6012425828427	NaN	-20.674227400705	-12.7386368255753	-4.9105884816754	-15.3348045836887	-1.9588814053044	-8.63109158619014	-17.4982189011976	-11.9451809556476	-12.3715432824128	-14.7832427521583	-18.44780067245	-0	-15.5286361746362	-7.80067460460976	-18.3772500504583	-11.8697815049357	-9.06825377465927	-17.884400723598	-6.59016835297933	-4.89792632957097	-16.9034272905576	-16.8396806253423	-13.1950004712333	-4.1390689139595	-20.8062830977589	-1.27652232956684
-3.33860625484646	-15.4921437444543	-19.2893929311319	-7.71337598684211	-11.9872031365608	-20.6316382922354	-17.1410828462814	-14.7338949257509	-4.19229588129732	-16.6932680225811	-20.3776076424892	-19.5466331344007	-18.1492294643381	-20.2066932891397	-0.515982283238102	-2.96553625096602	-3.14232736121797	NaN	NaN	-5.77524520255863	NaN	-18.7517426082689	-18.7790974884107	NaN	-21.7302437791929	-11.8895378389033	-3.43080382571731	-14.9728441230671	-1.29712504628256	-8.15890021693937	-17.0417583638605	-11.6192024003755	-11.4145996828238	-14.9929647010767	-17.8357587567181	-0.0473035466142574	-14.6061333745813	-7.3646890414068	-18.8113087415097	-10.8855475363346	-8.24369033011978	-17.0956787723785	-5.73523467753632	-4.07972527947758	-17.148458996328	-16.6900242229647	-12.3955454290944	-3.37422065341176	-20.398299235307	-0
-2.1486622107861	-14.6656205232635	-18.7379566563467	-6.66666252090301	-11.3884698132661	-20.5631816686135	-16.6180464345108	-14.2002145767885	-3.37811090791929	-15.308422458064	-19.5633116721895	-18.2805782254542	-16.8696632388667	-19.2146199077403	-0	-2.04727322367074	-2.68744675040063	-1.10961172108963	-0.0837241107999876	-4.44888996084218	NaN	-17.7506217948718	-18.4354002291701	NaN	-21.8189245266289	-10.7503987590204	-2.24697754010695	-14.3806321152571	NaN	-7.23613527928845	-15.6002721069333	-10.2468771817804	-10.2187743889249	-14.5974073945335	-16.8528856266235	-0.687371753617488	-13.1914462683409	-6.95414886615736	-18.0592176209515	-9.64578611767979	-6.89988491730717	-15.9963472655292	-4.54282180907315	-3.99304955586966	-16.6370026993356	-16.2411801413796	-11.2069459787967	-2.83259832572421	-19.1475935123347	-0.27535658969711
-1.24320155849618	-13.641272530251	-18.1025180598555	-5.73754440789474	-10.444343934458	-19.4891833252976	-15.7484190227161	-13.1325053515581	-2.70059977004314	-14.1549692429089	-18.220033167697	-16.9710975043865	-15.520099068138	-17.8819033533751	-0.285464510824886	-1.35593092699893	-2.11861845012178	-0.706312546672359	-0	-2.98641403372747	NaN	-16.4314947456915	-17.3788629920608	NaN	-21.3394940980898	-9.58450711633976	-1.73129219330854	-13.4956895388453	-2.88141581944299	-6.4165613147914	-14.4554542737597	-9.00814332889258	-8.99991915353377	-13.6019056474002	-15.7609850186933	-1.60731206228975	-11.820296566504	-6.05241410314444	-16.9440004558429	-8.63179693708353	-5.63009617193815	-14.815048094614	-3.53304435328695	-3.53635634743875	-15.6021817309998	-15.0979147412875	-10.0968117123567	-1.97359023814679	-17.9062207299821	-1.23386781873334
-1.30872586813022	-13.1427012539956	-17.8176164348603	-5.5006508152174	-9.97289332362445	-18.8129216876753	-14.9379684945304	-12.2362602654651	-2.43873903978155	-13.2312661674609	-17.0493575590539	-16.0327639356383	-14.5657019916657	-17.1061292815697	-1.28903667796801	-1.01587899290151	-1.97130282066554	-0.149885727745336	-0.120927050775482	NaN	NaN	-15.6055540926444	-16.5835062737088	NaN	-20.5055661926779	-8.96532318399304	-1.90448294930875	-13.3031967163337	-2.44075736938314	-5.89248836646313	-13.8514581347636	-7.90829873495885	-8.05284466377378	-12.7322219443248	-14.8578483731938	NaN	-11.2802113824578	-5.48103779100558	-16.3206753830565	-7.79898159550373	-4.52608565806228	-14.0450150361148	-2.82302841590036	-3.64203232509238	-14.7969141046872	-14.7099014710451	-9.48240114976885	-1.58180360783705	-16.8398597919629	-2.33569393876575
-1.25984195424308	-12.2966757884972	-16.9815616866216	-5.23459116337825	-9.70746083830155	-17.5338592212738	-14.2415054695524	-12.0627719310985	-2.58725447244439	-12.7692554754502	-16.0414518829901	-15.3553249077436	-13.9961732412085	-16.051020817487	-2.84221836191604	-0.763153343550863	-1.88075955300745	-0	-0.106447212065813	-3.60974382893226	NaN	-14.7385866624889	-15.7514600807498	NaN	-19.4221470891375	-8.39716488841799	-2.46193094462541	-12.581656986674	-2.48164521291485	-5.71106966358547	-13.3208725551976	-6.62682616010855	-7.51250672447709	-11.6831917551004	-14.2616545952133	-3.80387058413467	-10.4000449809258	-5.57596029586762	-15.5085677580583	-7.33455122064119	-3.9004977468918	-13.2194252042599	-2.04866751671224	-4.07941649781469	-14.1826706967722	-14.2267480170229	-9.1651002344413	-1.04927182045799	-16.1861009326153	-3.71013651766879
-2.07001693174082	-12.3355556439159	-16.0554705369506	-5.07390915697674	-9.38710339367218	-16.6539099427874	-13.8058041406835	-11.6312939003361	-2.63466419680534	-12.2203963004857	-15.2766560871263	-14.862439490207	-13.538914061364	-15.3803581717076	-3.85729677122927	-0.591817344400146	-2.16606384968873	-0.00484633524415813	-0.472939118540626	-3.25459313136632	NaN	-14.2085462134764	-15.0438994684158	NaN	-18.2801070618839	-8.23469515214709	-3.55287491638795	-12.3762374794777	-2.62085265665879	-5.5341119415995	-12.7500481344445	-5.30590363494844	-7.08273542106207	-11.2833058281362	-13.8119079152565	-4.8259724617657	-10.052484225452	-5.5319197117859	-15.1129951738892	-7.02380017514619	-3.20415608935312	-13.168678183566	-1.62865753911806	-4.34786454416006	-13.771805745554	-13.7390942329692	-8.95338049876618	-0.818598089009799	-15.3715912324829	-4.96546946044011
-2.7795216050726	NaN	-15.3087251174234	-4.99166269329897	-9.12806855934763	-15.8263332193654	-13.2192413443797	-11.1699546238198	-2.75019595441455	-11.4609914421861	-14.3585708065956	-14.2780468054754	-13.223168241966	-15.0994617244158	-5.00385051294577	-0.859840092486577	-2.42617542312869	-0.161839132115939	-0.662173070434911	-3.14420624151967	NaN	-13.5704175361967	-14.1933583596253	NaN	-17.5847379428283	-8.13809830361027	-3.95575714285713	-11.8718879018689	-2.77725022065952	-5.14009072655611	-12.2911281282071	-4.59476417057976	-7.18489433465085	-10.0051354417429	-13.5140239614846	-5.31144004707686	-9.91000660209356	-5.1398816534864	-14.3965873225778	-6.73183502773219	-2.89782907531145	-12.7521944568753	-1.42895106937398	-4.67472830459551	-13.2075210376589	-13.3160392737386	-8.32037188205546	-0.31849486948922	-14.8277047657317	-5.73651586809746
-3.51655028693388	-10.9900312995665	-14.5293020616607	-5.13213419117648	-9.05316327433768	-15.1970427101062	-13.0505339652449	-11.0133910276233	-3.38271632566942	-11.3617797287226	-13.9791266703846	-13.9957756792448	-12.8975654791926	-14.9538999597099	-5.50390491502926	-0.756617629265141	-2.42316179502451	-0.220850659935177	-1.04799275781219	-3.05231150467757	NaN	-13.3406677132391	-13.6774044103548	NaN	-17.0708592604821	-7.9280372530447	-4.63561875	-11.8134628137982	-3.38953187542507	-5.3443482000373	-12.1336619862926	-2.95784732384332	-6.89113850792724	-9.61691003594565	-13.3274407830518	-6.19895559656932	-9.58427704689677	-5.3180602585338	-14.0533417085427	-6.817602518971	-2.7369392478687	-12.7695778377991	-1.27528249153527	-5.34319263523854	-12.8481245311328	-12.9983883787421	-8.15235899914984	-0.0953053171502131	-14.4866543661627	-6.51724796288586
-3.98125852755509	-10.8765139883768	-14.0573827558421	-5.01391116371045	-8.95684842644787	-14.732153571389	-12.9056047585569	-10.9228721812649	-3.27201305301449	-11.5559401601349	-13.6382035699349	-14.2153850967241	-12.7441578316782	-14.7318478206725	-6.02451347469797	-0.611933968331486	-2.67591820528092	-0.323432109934585	-1.03009981942777	-3.13057525181972	NaN	-13.2164042624043	-13.3009342914072	NaN	-16.7084885578246	-8.10654474635028	-5.39621632653061	-13.0595259412489	-3.79332817926912	-5.30917128546589	-12.1936454351163	NaN	-7.0631488801054	-9.58646220265369	-13.1055454657425	-6.48154576050375	-9.5612537638125	-5.34920685768664	-13.8461152934484	-6.95391544925662	-2.95643209642983	-12.5874435199427	-1.37169720935036	-5.63427387321195	-12.874459389101	-13.0457662128274	-8.63657561142988	-0	-14.5290154421417	-6.82946445096808
-4.35464366970875	-11.1177726784494	-14.2077053524112	-4.96725581765005	-9.11486438647133	-14.6735974618529	-13.1215391735782	-11.1769277942107	-3.64209641086485	-11.7254179600023	-13.6320016614051	-14.263940384791	-12.680376846434	-14.5553781368437	-6.57601285263924	-0.87759490199242	-3.01061337551053	-0.398860101382714	-0.900605444694203	-3.01445631202827	NaN	-13.231428967429	-13.4298092016799	NaN	-16.6080198163238	-8.06722124266062	-5.967648	NaN	-4.24846365369113	-5.66637563839883	-12.1576511849566	-4.24574348379752	-7.15969855570925	-9.50312554621468	-13.2112810827825	-6.84415231788081	-9.93971282295076	-5.73482775776291	-14.0082081377502	-6.92484655626064	-2.83623857028541	-12.5080913318457	-1.40129613243579	-6.1766108928933	-13.0922288201755	-13.1102470758682	-8.73598828085985	-0.0407172656078512	-14.4685565217391	-7.24131445904955
-4.83089785449086	-11.0326474168219	-14.3714919681035	-5.22339699556831	-9.40295629975262	-14.6641654949544	-13.1840741951299	-11.2337010754835	-3.71156070343171	-11.7411950620956	-13.8116069402421	-14.4061942122386	-12.8428915106248	-14.8070416774486	-6.97654160446296	-1.11913375068697	-3.18948514148937	-0.655964089641015	-1.13979210735377	-2.97774406395229	NaN	-13.2675771520147	-13.6183113227971	NaN	-16.489628844377	-8.15398580231775	-6.16900058309037	-12.1174765880802	-4.27977490507397	-5.77652292707547	-12.5489996335095	-4.32265924980954	-7.20552293916736	-9.79963872641997	-13.4820830151496	-7.18957236973906	-9.8244853220434	-6.08595796609624	-14.0610293823147	-6.95715034364929	-3.10079888349374	-12.7167023361565	-1.59418468317188	-6.33333623774953	-13.1636320980343	-13.2249858904864	-8.88109009923041	-0.171117431479717	-14.4377110671937	-7.42786014071789
-4.88591485068936	-10.8029435640178	-14.1599215686275	-5.3350681352459	-9.37154772292467	-14.5600426177445	-13.2423171525217	-11.51513592596	-4.00157067682237	-11.7603677829768	-13.5016861396527	-14.3455342333018	-12.8311030049722	-14.5828405479452	-7.40507829624217	-0.974458538356057	-3.16821814226896	-0.580230618117843	-1.02900642259213	-2.74743112190245	NaN	-13.4485997600513	-13.5804522720472	NaN	-16.4843107691916	-8.04327123594109	-6.38646217616581	-11.8010214874522	-4.44128939661359	-5.83199438565755	-12.3276323318413	-4.2503508659909	-7.11983719179371	-9.52529635719432	-13.2120074958493	-7.73167510377934	-9.78999133261105	-5.99700109109625	-13.8183417085427	-6.90125583825955	-2.85527173873113	-12.4549629829048	-1.67090878532104	-6.60429017096816	-13.0870709335965	-13.3803463690278	-8.81425049382303	-0.237719865393749	-14.3737674110313	-7.73992150623685
-5.18451310156086	-10.8247484707654	-13.9983075335397	-5.29470612046632	-9.36658095604185	-14.5494281829577	-13.4572171437794	-11.5967375939187	-4.18874987129918	-11.8303541192203	-13.7956270673607	-14.4880915984922	-12.8497248082601	-14.3197461637088	-7.49479277951741	-1.04369935073516	-3.42508934421951	-0.709263278765753	-1.15989412987403	-2.96975483086137	NaN	-13.681710911591	-13.4948882356204	NaN	-16.3263278996095	-7.82868593774415	-6.72058248175182	-12.0255326787827	-5.00624272965203	-5.71635970188818	-12.3908837966631	-4.32724775706672	-7.25712366444514	-9.50740221144862	-13.0881738665107	-8.29612028941105	-9.83714984740283	-6.14835053501707	-13.8443017085427	-6.77897580830722	-3.02536674556785	-12.4651812114029	-1.4559805070203	-7.02056687375454	-13.2678172658892	-13.3108779182818	-9.16456788231688	-0.565600141525902	-14.4745218646994	-8.37786784374959
-5.28058478518017	-10.9572294635456	-14.0485012787724	-5.22789663461538	-9.32846876635125	-14.4467176172872	-13.6228672985782	-11.7368611909316	-4.31295691154224	-11.8273682481213	-13.6285027735754	-14.233319805663	-12.6597015544464	-14.1924076292849	-7.9896643592219	-1.18033225766001	-3.57910016388457	-0.642974151298952	-1.10211534305622	-2.41498065229409	NaN	-13.6519509737574	-13.3297727854911	NaN	-16.0702613076767	-7.80182354190285	-6.99790230414745	-11.9762839726911	-4.9836194070287	-5.66840820474356	-12.0477719465267	NaN	-6.99027098876597	-9.6913926183492	-12.730703434329	-8.44972274041601	-9.48260535161751	-5.94416109109624	-13.764055994257	-6.75298421432582	-2.61761683115498	-12.2537668562679	-1.35984904016543	-7.26130698729249	-13.0708577817531	-13.2691965725582	-8.98148447175155	-0.8828676152582	-14.0847243230271	-8.48212191246569
-5.74171305762812	-10.824169544741	-13.8981096028155	-5.2825005064347	-9.07291236419144	-14.2931336525337	-13.3057454911126	-11.3782098245528	-4.22692344727972	-11.5960539812731	-13.2543568833722	-14.0702785657596	-12.4858057322519	-13.9758731252648	-8.26017923786588	-1.19364685004437	-3.61514877589802	-0.48624168408136	-0.955489737839006	-1.99706617128948	NaN	-13.3570420076377	-13.1451235024776	NaN	-15.7794030795877	-7.78409277485532	-7.32297805530776	-12.0151288588792	-4.89355279708078	-5.62912735252725	-11.8412264745319	NaN	-6.86570632266284	-9.79860811471724	-12.4540102026627	-8.55685430463576	-9.2902021978022	-5.83306824776936	-13.7049824096138	-6.50614003139718	-2.63359509202454	-12.1894143655989	-1.44500262973241	-7.20056360132476	-12.9617830170514	-13.1448791993046	-9.03338187924796	-0.911802504693092	-13.9343192593817	-8.72779449676212
-5.9693139014378	-10.5871504342543	-13.7754942335036	-5.35599955985916	-9.17455784242227	-14.0099665656387	-13.3148543595763	-11.4768197560633	-4.194160787341	-11.5259527983655	-13.2610002341474	-13.8065050416345	-12.3238104877722	-13.7987307500626	-8.57536614356023	-1.11448887955139	-3.91955966186356	-0.329976498381952	-0.952160447359923	-1.95147062850883	NaN	-13.1015121889605	-13.0903293272983	NaN	-15.3913150311265	-7.46857145813427	-7.78947056798623	-11.9519169186925	-4.59803481388565	-5.78619663149006	-11.6185091266422	NaN	-6.87049776159041	-9.57349224192266	-12.5011918694816	-8.81482747711648	-9.27922426340263	-5.90882696221796	-13.5983417085427	-6.31549592494605	-2.54547492035072	-11.9126580827233	-1.3111855569868	-7.28871161059664	-13.0804198847877	-13.1950039184081	-9.00565556244679	-0.865112461490036	-13.7267468130013	-8.91026044060422
-6.12829982365207	-10.4178516106352	-13.532882407357	-5.21780467971087	-8.56158137513225	-13.79203791941	-13.0049613156722	-11.4354956779399	-4.16036639250356	-11.0444264554487	-12.7191613973466	-13.6222196131393	-12.0065253677906	-13.3818121095359	-8.65218208547727	-0.908733410107799	-3.86856855281795	-0.288959707337179	-1.07527623259618	-1.70638160114391	NaN	-12.7053117948718	-12.854501407625	NaN	-15.0945283979484	-7.40528201761226	-7.85813851590105	-11.7135315982425	-4.56829934247787	-5.50129525974553	-11.487629113845	NaN	-6.52856712242879	-9.35998458243265	-12.159698718137	-8.53535962459277	-9.08969039655996	-5.63396787714714	-13.2829265460878	-6.20029408011343	-2.31605927540563	-11.6379454390452	-1.09892031269856	-7.23487557820799	-12.7564937388193	-12.9142870972047	-8.69318326693227	-0.792058947182087	-13.2834729031572	-9.13037401330602
-6.16230513878892	-10.2312879818594	-13.1979153061737	-5.10823251522962	-8.53848005922915	-13.6446324340814	-12.6805046612156	-11.3307494129689	-4.24560197116882	-11.0380908742035	-12.5085530018859	-13.4366701562024	-11.7769559205648	-13.2500144575719	-8.79247807447674	-0.796824277599018	-4.09135492542352	-0.17392984903758	-1.31346032395392	-1.70967254246012	NaN	-12.7065289377289	-12.8047445025206	NaN	-14.8716843212934	-7.34587458354717	-8.24520916030534	-11.6772894118209	-4.69485710391126	-5.61349313297322	-11.4125199643019	NaN	-6.41615355924978	-9.25002542840611	-12.1894499716714	-8.57497261738164	-9.00631861306395	-5.63220109109624	-13.0197090740851	-5.95487472527472	-2.32571576638124	-11.5391675565444	-1.27358733756058	-7.50498392271609	-12.5556954844092	-12.7054659573583	-8.77311324897894	-0.981094726941906	-13.1752526390817	-9.38363797094388
-6.6016916862546	-10.448126745435	-13.2284986830553	-5.14521000989446	-8.71494118982275	-13.6801122460453	-12.6689940591416	-11.4484123997723	-4.35358486873265	-11.1742645157676	-12.402281115369	-13.3128691448278	-11.6949890682077	-13.2236611839876	-9.12918043621943	-0.854091674680804	-4.15362964806699	-0.191742707337181	-1.27071763935216	-1.63098904492317	NaN	-12.7063054231904	-12.7449163794667	NaN	-14.8137116715713	-7.40233946621829	-8.25773108108107	-11.7098164045169	-4.89534545875475	-5.64214271014024	-11.4427382771814	NaN	-6.46351403796009	-9.30149431326445	-12.1887179168769	-8.80113771934066	-9.00503206677561	-5.52776537341187	-13.0261677954992	-5.87081286960462	-2.13647538005335	-11.6139900399841	-1.13520788893201	-7.71259055391024	-12.3378549114891	-12.787228307953	-8.84250287952307	-0.835223321254332	-13.3218193020082	-9.58454028799552
-6.56797694120232	-10.4463527199276	-13.2436672060128	-5.13237274130833	-8.65676661129568	-13.4063605467713	-12.4426684086614	-11.1789084449482	-4.41080129063044	-11.0438610640897	-12.3073475224338	-13.1615244301553	-11.7282158800605	-13.0673126128686	-9.38607837054415	-0.852584394911555	-4.28159404625952	-0.167502788831231	-1.27130500558807	-1.5056388336953	NaN	-12.6142127039627	-12.5783758389262	NaN	-14.6460690383425	-7.40178678681089	-8.37556129032257	-11.5697437724974	-4.85793963720724	-5.50003328585831	-11.4113292119703	NaN	-6.52915031929945	-9.29413683383552	-12.2204151555593	-8.79336682892181	-8.95805083466152	-5.5171684037105	-12.7069540630638	-5.80586054679266	-2.13591603490759	-11.5259441643479	-1.02053522287659	-7.71478312568143	-12.086127364412	-12.7798589846534	-8.92900917105338	-0.833385023381986	-13.1561763752786	-9.72424013906667
-6.61117537329927	-10.470116868195	-12.9043116395494	-4.89658894230769	-8.43448474885269	-13.2283980754135	-12.2329872985782	-11.1147192491285	-4.28224252161353	-11.1332637485556	-12.2311214697624	-13.0554728992869	-11.6327696665097	-12.7349761137226	-9.83158814413019	-0.733366422507297	-4.41898736526905	-0.0826227597103309	-1.26448632249525	-1.37922702590428	NaN	-12.5321918743947	-12.2650812798267	NaN	-14.3464705352684	-6.95095954762941	-8.26272853513971	-11.4138233857399	-4.70892514129444	-5.61928343199367	-11.2229570139862	NaN	-6.36205095962097	-9.2670667898645	-11.8707346979963	-8.82468280568567	-8.68606472517564	-5.38813419623071	-12.5802378338519	-5.51545672695681	-2.02959509202454	-11.4904313147514	-0.939840682788055	-7.74762907471147	-12.1593061248975	-12.4647244441917	-8.73863549623163	-0.588240342530929	-12.8592063886424	-9.65711072414864
-6.70724685662202	-10.4805821392387	-12.710931092437	-5.04875183823529	-8.52261401389309	-12.7835476269337	-12.3540920824399	-11.2521914227238	-4.39600104100249	-11.2410256749691	-12.3167254940537	-13.2681276398952	-11.6382986767486	-12.6769660764005	-10.2520568786624	-0.982185056024432	-4.53662535777755	-0.0138040634271681	-1.28226550520823	-1.27169840452908	NaN	-12.5868717948718	-12.2078888824044	NaN	-14.1758433330133	-7.25793074551777	-8.24269629629629	-11.4407625507932	-4.68447207781698	-5.57740342005456	-11.4700646633701	NaN	-6.4008966806919	-9.35995779142685	-11.8322313004619	-8.85419965071325	-8.68455703571665	-5.60609920184543	-12.4843981670543	-5.57677491011761	-1.98736558382782	-11.5387390898388	-0.916847882179906	-7.8679339871903	-12.1255576244998	-12.269079903254	-9.15533055375397	-0.630775193669276	-12.9772565217391	-9.95477050474931
-6.74530048482896	-10.3604954430108	-12.7299010743538	-4.94577302330896	-8.33837943146996	-12.6592733979369	-12.3289075341032	-11.1331040323185	-4.41799717999862	-11.5163411579521	-12.2790020275294	-13.3802289725248	-11.6729328230901	-12.5064504640682	-10.1635447625951	-1.06014035653788	-4.64191071464422	-0.129403590947629	-1.36839039388399	-1.24066392177046	NaN	-12.6364130792755	-12.2925552111235	NaN	-14.0518968918576	-7.4711061911766	-7.97252299915754	-11.3042810001435	-4.61745240375916	-5.54628507169748	-11.6700297567075	NaN	-6.37190468634296	-9.15167323875214	-11.6316899716714	-8.87145549636491	-8.67762926547137	-5.4702494051016	-12.2782054223417	-5.50694703735846	-1.7945375004015	-11.6552348163346	-0.759445807684355	-7.82966751133424	-11.9508225819706	-12.388131311421	-9.24752839967564	-0.62201322388686	-12.9419678239504	-9.78847558436924
-6.71257147719538	-10.3521797787817	-12.7495707206986	-5.11627754972248	-8.3043759632839	-12.6428180423454	-12.3138146222825	-11.1007457514212	-4.36266915701612	-11.5416153900746	-12.271768698127	-13.3227780195584	-11.7196296749973	-12.7304442149237	-10.4921886387036	-1.49778136516429	-5.10777076327266	-0.0600471467555906	-1.44420335278188	-1.19516814268905	NaN	-12.7644985358189	-12.2817277068671	NaN	-13.970867913583	-7.66230771010523	-8.02824560143626	-11.4984987319543	-4.56926840120633	-5.44446616383074	-11.7716421812879	NaN	-6.71000191165752	-9.05820039015573	-11.8945591119429	-9.32163165672378	-8.8082773530817	-5.53300388585607	-12.2023417085427	-5.77499246852902	-2.00152705263332	-11.5892060451058	-1.05411124410182	-7.89637844688626	-12.0722609705888	-12.2520606500923	-9.14049136092705	-0.771102897597008	-12.7825401098325	-10.0945982586869
-6.69672561253371	-10.4902702861049	-12.7353001871428	-5.0828795405983	-8.45126855934762	-12.6475780714536	-12.3027219241289	-11.3187354597408	-4.32400021434745	-11.3951229558338	-12.33261793614	-13.2862368467505	-11.5365874468021	-12.7780431998789	-10.6843786933001	-1.39119686759438	-5.18258487194759	-0.210936789002506	-1.5104507167387	-1.28312880044223	NaN	-12.6792617670166	-12.3413358389262	NaN	-13.9719039390739	-7.79491409308395	-8.17241881950385	-11.4683735559457	-4.70789369561437	-5.67451586024595	-11.628819554049	NaN	-6.74413629999622	-8.95503677776285	-11.9424040142246	-9.18604971451174	-8.69784435236894	-5.86607768755791	-12.2603825248692	-5.74569265757116	-2.21813672364776	-11.5279795396419	-1.32203070108359	-8.25026566318483	-12.2324400209128	-12.3728439889715	-9.06213814203299	-0.705001204290354	-12.7642119672837	-10.2504323520261
-6.49900160819973	-10.3918891943465	-12.875477124183	-5.20710564926063	-8.46674243205877	-12.5597909128544	-12.476686196216	-11.3228936011176	-4.24958510719517	-11.3357155224537	-12.2294382215442	-13.4321973905038	-11.5520905942034	-12.674948999828	-10.8188802612295	-1.31892121144456	-5.0852458161536	-0.196030249809843	-1.52593968194532	-1.30302723495923	NaN	-12.7861967499885	-12.2332723906503	NaN	-13.8726386240532	-7.6259789925355	-8.2531358490566	-11.4540598047795	-4.66219682960613	-5.75545634241571	-11.8000118774464	NaN	-6.57806459353105	-8.85677149709757	-11.8054868730798	-9.33909676232525	-8.69468889730959	-5.75112582661261	-12.2230745329702	-5.87674372090791	-2.3928304361197	-11.6477403108401	-1.32072988175897	-8.38942342531076	-12.2349488610411	-12.4123375460587	-9.19036772466071	-0.686465454638547	-12.7398213515608	-10.3407958394356
-7.00079995401656	-10.4349756418697	-12.9669518716578	-5.26971763077286	-8.78502775266731	-12.6816139693654	-12.5218672985782	-11.3583178115585	-4.42664553164697	-11.4360334479619	-12.2923744793385	-13.4763907050743	-11.6930109069644	-12.7478023240784	-11.1697124943465	-1.51620769660522	-5.45164056202022	-0.360127160167365	-1.82458106162333	-1.6430149867313	NaN	-13.0380352929707	-12.3457846649045	NaN	-13.9415797916766	-7.69039281648821	-8.28957218543046	-11.521408813094	-4.93421986932791	-5.95568460246263	-11.7672828451883	NaN	-6.74434923315041	-8.88659237621845	-11.9661130321696	-9.43042504515354	-8.91650619352583	-5.94752546356588	-12.3606656522047	-6.0746071437996	-2.3855261265073	-11.6418584825234	-1.53345790766843	-8.51062073313082	-12.1150412925673	-12.3766384379151	-9.25464904191261	-0.747664555605984	-12.9439260132646	-10.549410125048
-6.78779572968706	-10.3677679756499	-12.8848108083012	-5.06080756578948	-8.25740529811369	-12.6734313811301	-12.3192105821603	-11.3097801301571	-4.52098157785333	-11.4732162838943	-12.1207339841319	-13.4310955074706	-11.7366334261114	-12.9011929163663	-11.2081704473182	-1.67187241395414	-5.60187898959464	-0.693154851222066	-2.05664557113917	-1.56069103189708	NaN	-12.9883263403263	-12.4281376255267	NaN	-13.7540825171421	-7.82644394383022	-8.14299079903148	-11.4318225283827	-4.9035162092556	-5.80013532201162	-11.731079695582	NaN	-6.79673893616194	-8.69398575600939	-12.0589034809062	-9.36232697263303	-8.98459119098722	-5.81052805610845	-12.2167056484425	-6.15439499554499	-2.38454138358464	-11.7087164947984	-1.55515259595887	-8.4279425543353	-12.1224529482004	-12.2149552962279	-9.32392282467183	-0.596040342530922	-12.888822735661	-10.4867622124998
-6.76273674916191	-10.438135075613	-12.9186550610698	-4.99836981088561	-8.44417289125733	-12.6108403712273	-12.5163825043027	-11.4943526725473	-4.49225392325536	-11.6312937135098	-12.0862453896091	-13.4042940963895	-11.6449768475855	-12.8319511443151	-11.3400168405671	-1.6398457650534	-5.82879413438326	-0.801404014267865	-2.0568103073039	-1.63778155393025	NaN	-12.9475598921785	-12.3137788743393	NaN	-13.7445813194636	-7.83041075418579	-8.04844195804195	-11.3048415637371	-4.92725481761471	-5.80419382362532	-11.7345697802746	NaN	-6.79149639465981	-8.77305750557728	-12.1064129322506	-9.12187759260609	-8.88890512980469	-5.95812660833762	-12.2626396138957	-6.12654220693731	-2.43504147606444	-11.7758941569939	-1.75387800102252	-8.56269400977641	-11.9896252101151	-12.1204214811413	-9.19142058280788	-0.549430883071463	-13.0193503478967	-10.2205835407801
-6.91713075956667	-10.5363140254547	-12.8369650468883	-4.94180423352125	-8.45311776835834	-12.4512072006012	-12.5738926150339	-11.4846421502224	-4.58455715194158	-11.6545653479918	-11.9848094402421	-13.5373603382313	-11.8153136021217	-12.8645483554318	-11.4387036652001	-1.62241905081657	-5.83120289769866	-0.775456046249312	-2.19828818839717	-1.69974976182915	NaN	-13.0722971615672	-12.4409212934716	NaN	-13.6893780220086	-7.96943902859556	-8.15981622441243	-11.2933599295573	-4.78254679542977	-5.96733869995042	-11.8405295800427	NaN	-6.68371539352672	-8.90373558943594	-12.2029847864862	-9.21745071114782	-8.82261031729664	-5.92385465199616	-12.0826012759304	-6.16367472527473	-2.50036956010964	-11.6935738543457	-1.79347073301736	-8.56364401867162	-12.0320930232558	-12.2494674933727	-9.3254216775283	-0.775496909815375	-13.1472049114997	-10.4039439826111
-7.01204313711441	-10.507956432011	-13.0276088375128	-4.99591761363636	-8.62223409530421	-12.6482093052728	-12.5186615224049	-11.3424044055759	-4.46204251789426	-11.5416367271337	-12.2124311852085	-13.6470421342268	-11.7451548640396	-12.9452505927883	-11.5168059742395	-1.61474076872015	-5.71221199059166	-0.860135896801917	-2.12238853859643	-1.6546847104192	NaN	-12.8913104200764	-12.4578201889687	NaN	-13.6838107429619	-8.0528652209035	-8.2477469387755	-11.3571568083071	-4.61226825817756	-6.07203957566097	-11.9117320914194	NaN	-6.83491647657888	-9.02807196805518	-12.0754846569861	-9.06491975974127	-8.80379747525201	-5.82278427950204	-12.2029412327299	-6.22946051383625	-2.60420351636151	-11.7444366671154	-1.78826530366227	-8.47165453784001	-11.9373055332799	-12.402994669125	-9.19766986319547	-1.05482411341398	-13.00384743083	-10.4120660270308
-6.98281831263841	-10.6024451481136	-12.9360816563468	-4.82031018309223	-8.41215946843854	-12.686790360078	-12.4484723115428	-11.280565656821	-4.37556860857005	-11.5510575780536	-12.0318183214813	-13.6567038280382	-11.73698167828	-12.7150440307948	-11.2992282303371	-1.63688799290151	-5.45937319311547	-0.8492452897818	-2.19162643359951	-1.62682155723844	NaN	-12.6969820310923	-12.3671694897198	NaN	-13.7016984948007	-8.11483540059	-8.23265352112676	-11.1581011749324	-4.60595125699692	-6.12915327373067	-11.9718828451883	NaN	-6.82383715082521	-9.05844641348552	-11.8948276217137	-8.9445309586575	-8.97430877098361	-5.79233676677191	-12.0501198488364	-6.22841994928149	-2.56984208480722	-11.6782708568112	-1.79785649776977	-8.44688202719706	-11.9996591688906	-12.4375524719779	-9.25608922304512	-0.983543568337379	-12.9610373099165	-10.2680231140678
-7.01405396259988	-10.4472232799965	-12.7178459362708	-4.73890287162162	-8.39790020917928	-12.6932836766825	-12.3251483661345	-11.5701458290606	-4.50300060172659	-11.3938277374255	-12.0762047249253	-13.4818767650953	-11.712018332191	-12.7123858540677	-11.3871968624125	-2.01710241809836	-5.72215866831697	-0.986861965270459	-2.20357069806127	-1.82897342555515	NaN	-12.6973890653014	-12.2313138041867	NaN	-13.41950623945	-8.16875478709026	-8.02695930871957	-11.1200714777313	-4.42901484840741	-6.1992631269825	-11.8770715244336	NaN	-7.04308100516858	-9.04730416443024	-11.7594482395142	-9.12994610945507	-9.00419486664478	-5.96639186032701	-11.990298060842	-6.20053034370642	-2.58937198445481	-11.6142314640588	-2.08075677493535	-8.26145223784971	-12.1144868024609	-12.3281508727765	-9.3062637174552	-0.816683163689612	-12.6565007077856	-10.3871120071168
-7.31080348712093	-10.5097349280952	-12.7498299414553	-4.85527255434782	-8.41299703189031	-12.5355104499308	-12.4751691400514	-11.6016510754835	-4.46407966508111	-11.4407348268015	-12.2252154450847	-13.5947271093912	-11.8755455121916	-12.805588124737	-11.5634470036059	-2.19363333044094	-5.98725439984458	-0.946470300557513	-2.24294547722286	-2.00418012536497	NaN	-12.5820799859981	-12.2463284455612	NaN	-13.4823555229344	-8.22940509880758	-8.14916430205948	-11.2537503192805	-4.64217752076566	-6.14814729141912	-11.927685114232	NaN	-7.16886929176921	-9.20457763244518	-12.1108411696323	-9.20417154865003	-9.05554268438985	-5.81652862684057	-12.2295683535468	-6.34405815722739	-2.84958546892911	-11.8628895106335	-2.27043901167081	-8.4179247364965	-12.0809630385653	-12.3672828254467	-9.36686786350929	-0.98271076506614	-12.6968100931677	-10.5460873192562
-7.50093731182875	-10.5908967779039	-12.682123119015	-5.01780023734177	-8.53313936793602	-12.6796481528658	-12.4757311283654	-11.60637797052	-4.49012180005941	-11.3777202288634	-12.1707781358942	-13.6086173473708	-11.8733192190658	-12.7618705479452	-11.7671257675118	-2.20960905126727	-6.19286039868989	-1.02439912210544	-2.22923714905617	-2.15806247830614	NaN	-12.6094109253066	-12.3833784453554	NaN	-13.5596899625743	-8.08869550011913	-8.16608938193344	-11.2527790086235	-4.61177267185679	-6.27488091940425	-11.9135791295179	NaN	-7.10275163029639	-9.17006380478988	-12.119867450663	-9.17978927916641	-9.18627224388515	-5.85765051707812	-12.2782486852869	-6.37191446037406	-2.85471184329357	-11.7909717184366	-2.54696079955631	-8.38431617527232	-11.880943976274	-12.3616983261238	-9.37111649552614	-1.18226069794288	-12.6577994811663	-10.5184093061888
-7.57755233477577	-10.4558186241384	-12.6010614703601	-4.93067280158408	-8.60127118294591	-12.5490411950776	-12.5649960114495	-11.692773115692	-4.66545582064312	-11.4557186478878	-12.2432874223413	-13.6130480663755	-11.8882664186841	-12.7635230375718	-11.7327082286165	-2.36370223723216	-6.18518064989911	-1.09710393810641	-2.38496351641364	-2.28206744901447	NaN	-12.6096460947071	-12.42143607989	NaN	-13.6494966890031	-8.16535526955454	-8.15039999999999	-11.1141603151122	-4.74142002501537	-6.28771045904568	-12.0724874963511	NaN	-7.11796041003888	-9.11730866460296	-12.1228355991071	-9.58911712726497	-9.40554874158099	-6.05752499425105	-12.0914825027665	-6.55594865523581	-2.98198670041615	-11.8200287723785	-2.71910091438372	-8.5928941117892	-12.0531882746136	-12.3871465532412	-9.34345389145039	-1.29372184723312	-12.9475510836727	-10.5582048617744
-7.54565971248949	-10.3777243814066	-12.5460874429011	-4.87649177631579	-8.55092831265964	-12.6584890197251	-12.5487569478511	-11.7102102232371	-4.65483245221826	-11.6151984207746	-12.2658855903236	-13.673651965493	-12.2411558196057	-12.8741881155128	-11.7810115698616	-2.40860560952968	-6.23050849963256	-1.34446028160977	-2.75024125121171	-2.66194502172681	NaN	-12.7388390079865	-12.2751137030038	NaN	-13.5679664630479	-8.07804972061432	-7.96557498138496	-11.1475730997641	-4.76544033344489	-6.43364499333324	-12.2270524736212	NaN	-7.29189294451941	-8.93723228509006	-12.2173983181281	-9.88789957062805	-9.3697005839349	-6.03685810716357	-12.1510940021207	-6.74805505314357	-3.06954126527938	-12.0165961672672	-2.75361109306571	-8.56239244852179	-12.1484471117779	-12.641027779565	-9.40007170670592	-1.15773902674145	-12.8175239635996	-10.5095232046409
-7.61973912859862	-10.4802766774607	-12.685317862103	-4.92653186425062	-8.56720555138785	-12.6839732022421	-12.5555830346188	-11.6199425535012	-4.88694102805808	-11.6648375960323	-12.3211385613822	-13.7477573199496	-12.3351275621489	-12.8234110884857	-11.6584936618739	-2.21209266652298	-6.47011428371229	-1.22413136894567	-2.76834144283504	-2.58018358685805	NaN	-12.9871698473697	-12.2482027620031	NaN	-13.4770667824611	-8.08788920620613	-8.0903129172714	-11.1029436448841	-4.7967086707062	-6.39674881479141	-12.382525932005	NaN	-7.21258938660873	-9.07630395280098	-12.1831402687011	-9.83305012809979	-9.46039188287751	-6.18094519904227	-12.2860941035317	-6.55269204060435	-3.25062276000873	-12.054223809294	-2.71154205492614	-8.39987544220537	-11.9626705683043	-12.5116763131606	-9.51281899779074	-1.41428882265564	-12.8944359616802	-10.6502638151065
-7.74928723848077	-10.535104189044	-12.7912462307035	-5.17242376781473	-8.7659330533442	-12.7717056057291	-12.5510386540769	-11.7465728043601	-4.90609492435952	-11.6254639696587	-12.2452403063838	-13.6462736331131	-12.2577903367962	-12.9150168572598	-11.710159358523	-2.28312468255668	-6.52377818937002	-1.30168818165742	-2.90927822542884	-2.49494543675068	NaN	-12.7387697540555	-12.3782871017248	NaN	-13.5909120053482	-8.0207615181416	-8.10383419062028	-11.1141875458616	-4.60566203372472	-6.45783374546024	-12.1456396651415	NaN	-7.19903492953984	-9.14715471388079	-12.2792534413932	-9.62971374751595	-9.28673200787651	-6.1503039482391	-12.3098161610975	-6.60875341889836	-3.24338376489013	-12.0418448101144	-2.92064827554043	-8.40911249641977	-12.1582598796552	-12.7449138862291	-9.44911156881906	-1.20374871691517	-12.837879156107	-10.7126466071019
-7.89619823775875	-10.7388053884459	-12.9299190337732	-5.35869045295809	-9.1238261351052	-12.9064597454736	-12.5899227635048	-11.7017105649397	-5.01684487316149	-11.7467919283817	-12.4404202441006	-13.787711480515	-12.2783305238823	-13.0150565085363	-11.6441501280149	-2.40743529061143	-6.53488185570629	-1.34128772747141	-2.97099952484114	-2.72561386615311	NaN	-12.912323407775	-12.5323056074816	NaN	-13.7955599105534	-7.99097524416309	-8.03238496240601	-11.1666065815388	-4.79957438432233	-6.6253053529472	-12.4026159830182	NaN	-7.22773895260958	-9.16524843425008	-12.3118379558611	-9.27437698748432	-9.28783589383589	-6.31863316454689	-12.5451659330627	-6.72352791345513	-3.26606051106441	-12.1141759686402	-2.88511326723424	-8.5681639853454	-12.0931782945736	-12.7742624286879	-9.64395444078071	-1.34182417771318	-13.0780173913043	-10.4548853785078
-8.0070992335562	-10.9720323715693	-12.9808537220198	-5.56929617537313	-9.22506029488482	-13.0502539693654	-12.7798470795386	-11.6950561175003	-4.89778409141124	-11.7230130768015	-12.4881694402421	-13.8001571783567	-12.3654058483844	-13.0973657998032	-11.9061816877839	-2.24079652072345	-6.55954463349752	-1.44018518846227	-2.99884749296469	-2.70463805970149	NaN	-12.8013717948718	-12.5738406276586	NaN	-13.9101511924845	-8.09705177424337	-8.17084843049328	-11.3136298373528	-4.82413211466005	-6.90130065128429	-12.4940207762228	NaN	-7.34755247650899	-9.2340444018048	-12.2391909506924	-9.15965040802595	-9.55864511422187	-6.1708909848747	-12.6320505600423	-6.73677716429912	-3.2742738607696	-12.030315317229	-2.97242255413308	-8.6523043993868	-12.105711627907	-12.8977754348557	-9.6573982202033	-1.36902071062908	-13.1390306530133	-10.389092479587
-8.09666077695934	-10.9208348794063	-12.8986914219405	-5.64280756578948	-9.20939401677452	-13.026876343445	-12.5848846970869	-11.6839603751187	-4.76553099101519	-11.5668249242493	-12.4418163176515	-13.8428695973736	-12.1760469175617	-13.0156109725913	-11.9496235225449	-2.24630732119197	-6.64557552615319	-1.41009672106716	-3.08082130953873	-2.72215351812367	NaN	-12.7155901622187	-12.6149353537101	NaN	-13.9200370852071	-8.00073434426135	-8.37488275862069	-11.3403576614619	-4.64820455161385	-6.87741170849219	-12.417644226664	NaN	-7.21686713131984	-9.23882014151513	-12.3119469233442	-9.05658628014495	-9.57514024589272	-6.05856576328916	-12.6206546337128	-6.51758440269408	-3.37114226183586	-11.8694605905603	-3.05492427411932	-8.70157905486233	-11.9669627557265	-12.8176414241216	-9.48282494609269	-1.38492692789678	-13.2232876790092	-10.1499907301265
-8.13583060128297	-11.0527220267417	-12.9626597703165	-5.65152937030075	-9.12693322409465	-13.1574285238643	-12.5884297985782	-11.7419447463696	-4.70933647943861	-11.7564555798184	-12.45026094351	-13.8201786438873	-12.1624332921332	-12.9530485479452	-11.9049886840737	-2.40021260217303	-6.5500267324127	-1.2471555342897	-2.89767919572109	-2.77871717362555	NaN	-12.6738371528395	-12.6360138479759	NaN	-13.9916304727029	-7.96128928568796	-8.20381246290802	-11.3658886608822	-5.02127261229212	-6.95709132258563	-12.433531535481	NaN	-7.23390529925877	-9.29937406635929	-12.3355073949843	-9.11566295617868	-9.4710588032657	-6.06716559222152	-12.6062770502033	-6.60580723109318	-3.47882219552417	-11.8121878632876	-3.20925071950775	-8.79608856501198	-12.08020743981	-12.9778872702595	-9.5056042023443	-1.44749362438421	-13.0824231884058	-10.170747590585
-8.2140172603279	-11.0780549857249	-12.9581864885692	-5.67573401872964	-9.12788497330017	-13.2291772494252	-12.6309862696393	-11.7879099712445	-4.84896720996865	-11.6779760819521	-12.405733048569	-13.8790816803299	-12.3569033279114	-12.8611001397819	-11.8284935746485	-2.44063342279365	-6.7485423187561	-1.24078925279172	-2.75477920915036	-2.70284032100802	NaN	-12.7626259476957	-12.8136655585523	NaN	-13.9637794884609	-7.93676191917091	-8.24402106803218	-11.4944499812377	-4.91730321173854	-6.76245671891185	-12.3358207926823	NaN	-7.09910695368216	-9.45056883272284	-12.2580423120969	-9.15186317824752	-9.33248483794686	-6.10849491789121	-12.6620319135541	-6.63871831687502	-3.38421294099479	-11.8536838356697	-3.15548145640886	-8.72936334044574	-12.1295964987557	-13.0203152019781	-9.57954732223181	-1.50711901551671	-13.1155663285742	-10.0897120797033
-8.28182593110708	-11.1709034089296	-12.827207953604	-5.72596705060423	-9.26757042734265	-13.1309647684952	-12.5700426232535	-11.8056598786353	-4.84926189930487	-11.7088233873111	-12.3423120806062	-14.1009964181757	-12.5019816231057	-13.022425632691	-11.8232638495706	-2.70552360074465	-6.75231708311821	-1.27777796215517	NaN	-2.31113282957597	NaN	-12.8051399693467	-12.7539109403302	NaN	-13.8824446872851	-8.13743734889791	-8.39216730486009	-11.6937738373528	-4.8018365090756	-6.92566520059632	-12.5164443898383	NaN	-7.13926955230625	-9.44158171523764	-12.4052877110748	-9.58496413407336	-9.58245437171524	-6.25741221217248	-12.734493866553	-6.75664955971181	-3.46181427010673	-12.13454326801	-3.26286587833854	-8.87386355402763	-12.1024724417728	-12.904738619164	-9.55225442514574	-1.47074919139545	-13.2376998898464	-10.3143523272122
-8.26529909479779	-11.0187434103005	-12.819795034161	-5.56505048076923	-9.16164222705923	-13.343406323201	-12.5342120113176	-11.8066267809608	-4.82003014703159	-11.5969876293192	-12.3875771851168	-14.0859888978518	-12.4075662172266	-12.9975601834805	-11.9447757303371	-2.56997488457431	-6.62340741574043	-1.27769250550231	-2.60677710063518	-2.488711910905	NaN	-12.7364316404316	-12.5838702956889	NaN	-13.8288201080631	-8.02308383904238	-8.27409162342475	-11.6242250570906	-4.83964538408655	-6.81872347695357	-12.5411210826789	NaN	-7.06173092698934	-9.33840729921367	-12.4131868170006	-9.46960557143353	-9.51845033565656	-6.35201398857024	-12.6029018774379	-6.5601916215764	-3.36882729016695	-12.1931739957992	-3.29252705841298	-8.83716025532431	-12.0805513630063	-12.9638092240754	-9.50669759463249	-1.52277547766607	-13.2380110671937	-10.1985963916838
-8.26827902436519	-11.0023068261787	-12.7533596638655	-5.54865348974763	-9.23404496462175	-13.1252279199992	-12.4760534944048	-11.7060994561841	-4.84207177981741	-11.5994886159389	-12.4427935860279	-14.1630348305306	-12.4083904198678	-12.8658903208505	-12.0032148816808	-2.45570399290151	-6.66165867802574	-1.09581415939197	-2.5822880015395	-2.4419880597015	NaN	-12.6920183120856	-12.4801203962556	NaN	-13.8060065367887	-7.96172673166489	-8.23343797468353	-11.6616065815388	-4.64886975667905	-6.75420096860729	-12.5671620330055	NaN	-7.20030977998699	-9.19408782662791	-12.1795431059997	-9.4119602837414	-9.4990104594201	-6.29638248782729	-12.444751444851	-6.59751185285303	-3.31617714891732	-12.1287326469173	-3.19123930847709	-8.69677698754325	-12.2720514640946	-12.7892910298319	-9.46395768025551	-1.43888451049361	-13.2264420341066	-10.2165202283376
-8.21178789510583	-11.0590329494926	-12.6818417171883	-5.60076609848485	-9.21215210466829	-13.1201729371074	-12.6374735977908	-11.7445331485276	-4.85797411736882	-11.6914408482714	-12.556552485768	-14.071938503694	-12.2746327834771	-12.8271065510556	-11.9751935081149	-2.50261510401262	-6.5824957850879	-1.0773691900958	-2.39948649778009	-2.59107227022781	NaN	-12.8129102564103	-12.4192723906503	NaN	-13.7010788036057	-8.00634565201931	-8.26808707482993	-11.5622059497649	-4.50957744898674	-6.88549847538101	-12.5068632065394	NaN	-7.30285911961463	-9.17344693732	-12.2173404854465	-9.34845950742329	-9.54174725274725	-6.29405905027991	-12.3495257313673	-6.52024963462933	-3.2877163984009	-12.1513916391957	-3.31409672830725	-8.66423577076771	-12.2617434159864	-12.7973691259122	-9.63159112191716	-1.38720555992223	-13.5544231884058	-10.0535096675677
-7.96929966511483	-11.0833386962002	-12.6524943126422	-5.61862492903103	-9.25851686916056	-12.8770530124809	-12.4835442581982	-11.7468981683583	-4.95421485665581	-11.6997886449833	-12.4624351745078	-13.8569393267247	-12.1935529140367	-12.5371159396503	-11.9101167612649	-2.36845204484956	-6.59925644779442	-0.984136234054735	-2.54761872369372	-2.89452289116217	NaN	-12.58203051262	-12.4448826262565	NaN	-13.7290011932037	-7.70415680063818	-7.97112776280324	-11.5335833257249	-4.56295342657516	-6.96131655954665	-12.1960229725768	NaN	-7.29758398257518	-8.81261690047468	-11.9925286755146	-9.14973952718313	-9.4157010989011	-6.30214381085582	-12.4109811137472	-6.57508574156643	-3.12964772360349	-12.0848512467563	-3.07181315242368	-8.59643939242144	-12.1693969199548	-12.7882270168326	-9.58844490773049	-1.36413919836617	-13.5319637609158	-10.0970675149059
-8.0594205896214	-11.050347606679	-12.6521382013036	-5.63960519366197	-9.30505062490112	-13.1524698015333	-12.5613323441709	-11.7903041039353	-5.10499586737556	-11.6490485817183	-12.3326582949692	-13.7855102903026	-12.1101084926995	-12.5585294936321	-11.8983052568794	-2.24090766262628	-6.56920378312237	-1.04649260207402	-2.47325760532424	NaN	NaN	-12.3938832365194	-12.5937032331355	NaN	-13.8280029508298	-7.58890847510643	-8.00434792399718	-11.4865831360926	-4.57386075105054	-6.96444607597412	-12.0935990923279	NaN	-7.29454577589254	-9.09380954666871	-12.0219262169401	-9.13910200341539	-9.44534865134865	-6.60829622623138	-12.5114451568186	-6.45591950139413	-3.06776175869121	-12.0410190321188	-3.01246012496333	-8.69461535945477	-12.2977445046193	-12.8637668312036	-9.32692953558899	-1.35749488798547	-13.2691824607894	-9.88309510873814
-8.27273155624677	-10.9715972672331	-12.7106714530472	-5.80070230263158	-9.47527644418747	-13.1241890994411	-12.6086149621296	-12.0538325574613	-5.16782575142719	-11.4859048400466	-12.6950627208745	-13.788563861901	-12.2312398532192	-12.8340812088421	-12.2610520939734	-2.59992254659034	-6.66336918567308	-1.29721321201008	-2.67853209946905	NaN	NaN	-12.6950440436756	-12.5640888434105	NaN	-13.967217910296	-7.7478021196915	-8.29118484438429	-11.6295498373528	-4.64660309001239	-7.10572489732286	-12.2759768049198	NaN	-7.38675932525541	-9.11901806487956	-12.1074977536547	-9.12739923146105	-9.67901181061929	-6.67485625838249	-12.543474706386	-6.6769103565683	-3.11676265132064	-12.0709566535525	-3.15016270546132	-8.78453217161457	-12.3436911150865	-12.9219394965432	-9.35569868543448	-1.42020671421234	-13.3074531907682	-10.094442258786
-8.43252602264992	-10.9805831311546	-12.6757820904514	-5.88955397727273	-9.59359053911734	-13.0945650931503	-12.5887368637956	-11.9111275460718	-5.16729295772778	-11.3301892443839	-12.5338533308196	-13.7176529485039	-12.1696108939432	-12.6197186340696	-12.1391727653405	-2.61419630059382	-6.78147780712603	-1.27401038301286	-2.75295964662079	NaN	NaN	-12.6663418666994	-12.6245701826535	NaN	-13.7735116189259	-7.60902528824281	-8.33902579281184	-11.6775890210262	-4.67672403824654	-6.98610379845154	-12.2168604236636	NaN	-7.20830454635695	-9.21978289410686	-12.0859550956383	-9.22609331636795	-9.48712627693652	-6.51989670653688	-12.4922876544887	-6.51485349707154	-3.23178474719696	-12.0737076564048	-3.24529223914007	-8.72691823348983	-12.1257139484291	-12.8753518839602	-9.21425318681573	-1.41413082878886	-13.0588015044381	-9.8387279179252
-8.41378923695956	-10.9968644199592	-12.8374205334308	-6.02406696428572	-9.79124679843138	-13.1691914500578	-12.6131210299215	-11.8376405612562	-5.03250093939712	-11.4766097658169	-12.6462849417618	-14.0150477770828	-12.3294064386175	-12.6929086636606	-12.2615260751647	-2.41842844051377	-6.94284461220733	-1.26740774104504	-2.65851684181897	NaN	NaN	-12.8072708667975	-12.8076801867523	NaN	-13.8156176105775	-7.37868832136823	-8.30670573248407	-11.5073539752838	-4.89055755508754	-7.23291442622411	-12.4221519034843	NaN	-7.1263983965464	-9.44187194958626	-12.1976149055921	-9.17763689937859	-9.49502229296652	-6.49823598096408	-12.5868656170666	-6.50876043956044	-3.31578144565623	-12.1440519449482	-3.26595991893151	-9.08974464531109	-12.2614563792882	-12.9366241626191	-9.35195084225508	-1.47598598507154	-13.1367676949235	-9.88787746365452
-8.37425074285413	-11.0478118355978	-12.8309276978118	-5.9624879272655	-9.73049789471814	-13.0196308641724	-12.6492399923051	-11.8447822462938	-4.84165951766096	-11.4607464699357	-12.6411069884302	-13.8263756952106	-12.2765974615949	-12.641714996673	-12.2298295234405	-2.47199655137068	-6.91547058623331	-1.24228934943498	-2.53771488049382	NaN	NaN	-12.757225088285	-12.6869598331583	NaN	-13.8193135683617	-7.20035037114333	-8.29611428571429	-11.44602518619	-4.53536086944978	-7.0295548539156	-12.3305022754293	NaN	-6.96638501503964	-9.15890843998301	-12.121331261994	-9.26263618884854	-9.43656125963589	-6.45559067857846	-12.4464268149257	-6.33247113783078	-3.36992018036376	-12.1417282105808	-3.04319095767175	-8.80230492659978	-12.3664838114953	-12.8123965688795	-9.36197274061648	-1.48700204465858	-13.1480909698997	-9.85044169047737
-8.24711479849502	-10.9336406130917	-12.8715228147334	-6.00959045535012	-9.55348599905078	-12.9757270207001	-12.4491438943229	-11.8470439161785	-4.79394562328624	-11.5308507292405	-12.5133234597762	-13.826312448797	-12.2132320100819	-12.5542353145864	-12.2866785954275	-2.41549558954017	-6.85179444410133	-1.24764939265187	-2.59224890379513	NaN	NaN	-12.8399228897623	-12.6148238623522	NaN	-13.84884023591	-7.2928578800662	-8.20742840495265	-11.5501455966651	-4.51091418693759	-7.13072612548182	-12.4187524104057	NaN	-6.93294312883854	-9.31311835024442	-11.93520445443	-8.94232180940623	-9.36453455580564	-6.39197885526163	-12.3184786948441	-6.48668923537196	-3.07999509202454	-11.9917362887184	-2.90867709815078	-8.65306159642933	-12.4141840417001	-12.8946881664721	-9.32648861044372	-1.37923077180608	-13.3117894887721	-9.71333619817998
-8.26145625520806	-11.1639163573506	-12.7930409332619	-6.07040478401095	-9.61645462262356	-12.9608531175909	-12.6155183052896	-11.855653501371	-4.85692344727972	-11.5461171875076	-12.7444959708543	-13.8697052004562	-12.1445164417916	-12.6935061882117	-12.2596829368148	-2.37767559869062	-6.87138796075068	-1.25639876427668	-2.53414850731067	NaN	NaN	-12.990847842776	-12.5524145582114	NaN	-13.8498676191965	-7.36797783663591	-8.17491827242524	-11.823211926905	-4.69198770539701	-7.24166579240334	-12.4050520100705	NaN	-7.09921377837993	-9.3936832222656	-12.1408174030577	-8.92330453775395	-9.40555772062989	-6.48008594658757	-12.4461565485699	-6.57363284801841	-3.12464111712914	-12.164334122932	-2.95541411899637	-8.83474111970251	-12.4327796691441	-12.8754269119484	-9.43853995483036	-1.50033179234505	-13.3704592244418	-9.84379102364199
-8.39711138850359	-11.0988553084155	-12.8356513582177	-5.9106887441452	-9.5656451437455	-13.157346037162	-12.5405420706147	-11.739843762288	-5.00793403372816	-11.530622574833	-13.000373338293	-13.9014512473222	-12.3426810296898	-12.4538146655923	-12.4538912548126	-2.40237339862418	-6.92475848780541	-1.60967431631617	-2.66973789253918	NaN	NaN	-13.0426579864085	-12.5100520870351	NaN	-13.8419139029009	-7.58976118225123	-8.2071701863354	-11.7477912723304	-4.68222752125268	-7.05591522721064	-12.5327103346694	NaN	-7.3401306235162	-9.41208306824596	-12.0749171626826	-9.07457666219823	-9.46524011988011	-6.57494725461826	-12.5950621009744	-6.65784945451661	-3.20871088149823	-12.1298624633656	-2.99539263960316	-8.90845318671246	-12.4703640869234	-12.8784749345647	-9.32130943852563	-1.58773671021068	-13.5656746194934	-10.0718593431766
-8.32986798882329	-11.0700685100763	-12.7962320709106	-6.0494783996437	-9.6352716047054	-13.1257323056729	-12.5642607412011	-11.7802654771063	-4.98983751613307	-11.6106289343918	-13.0306971564283	-14.0959979833882	-12.1416970054394	-12.3896761035008	-12.4122325553032	-2.48639828465626	-6.77716551710888	-1.66485644646761	-2.86858834109807	NaN	NaN	-12.9428660887377	-12.6404046159046	NaN	-13.8787622929678	-7.47966241523161	-8.1801348742352	-11.5371115357422	-4.7444549087363	-7.10053929139154	-12.4647044219518	NaN	-7.07638484082058	-9.28336310548918	-11.9386036192421	-9.1339023178808	-9.35386443463079	-6.42609518851744	-12.695995667487	-6.70104446697214	-3.15830683579678	-12.0302840079806	-2.89937808505202	-8.9731019393783	-12.3733853618705	-12.9386474052137	-9.4569622143007	-1.48313390476269	-13.6038202667591	-10.1299832763152
-8.14869928313311	-11.1514321075643	-12.7133453468915	-6.0419403409091	-9.70773664964659	-13.2690398334431	-12.4962955445919	-11.6534147801143	-4.67993224493369	-11.5501622255312	-13.0706323482539	-13.9354338988536	-11.9763664489187	-12.1377720992579	-12.1114912770568	-2.32917480035492	-6.46896207683226	-1.43662570040877	-3.00668757132751	NaN	NaN	-12.8263939187656	-12.4401724490957	NaN	-14.0184803506719	-7.43970199294488	-7.98430243902439	-11.5175245741949	-4.66280141724889	-7.2686058210501	-12.3302042225197	NaN	-6.91146924450092	-9.3935400035693	-11.7946327815887	-9.01846516704281	-9.18200627943485	-6.31901226047965	-12.4115856763711	-6.48673281840111	-2.91014484148767	-11.8338554594951	-2.81884201668035	-8.67667179669537	-12.28848460088	-12.8707531629126	-9.29325643766397	-1.34048913727162	-13.4064500701262	-9.89180917115294
-8.07427318781546	-10.9019223694851	-12.4918152291591	-6.02212697230015	-9.55470855442364	-13.3350824571703	-12.4322525765735	-11.4932837274909	-4.74157292201361	-11.4563309647326	-12.8573724477609	-13.8656968920468	-11.8728129624629	-12.157746413996	-12.0988509462839	-2.09696159720837	-6.46483487194759	-1.34832722790562	-2.76002770944801	NaN	NaN	-12.7373228199287	-12.2508401246405	NaN	-14.0020824880492	-7.23134266451252	-7.87116458752514	-11.26308387635	-4.60453000721988	-7.08468244349064	-12.1073448575086	NaN	-6.72814415229235	-9.20963271670698	-11.6774880886471	-8.76208306580325	-9.13457921414378	-6.09544680538195	-12.28358896129	-6.40699990308411	-2.6441530319387	-11.6686212381319	-2.61044975719821	-8.45028659474376	-12.2130148537134	-12.7652956721739	-9.1846641031692	-1.27913618740628	-13.2380093344459	-9.6216618325326
-8.02018775626514	-10.9359076437092	-12.4211837178403	-6.05016099683545	-9.59667166356049	-13.2438221849989	-12.2699725617361	-11.4603014121625	-4.58750845819411	-11.2905559177106	-12.7150913842774	-13.7088899200964	-11.8827528252202	-12.0566267514191	-11.8204366339109	-2.02889975261883	-6.38183953033269	-1.31842054424705	-2.68781221206581	NaN	NaN	-12.7266674153097	-12.3801754213896	NaN	-14.073477687609	-7.23834957695492	-7.93981806020066	-11.3544402462747	-4.39651509428302	-7.10679112437774	-12.0209173279469	NaN	-6.94594986290638	-9.28388656508043	-11.616533608035	-8.95038883240362	-9.04828460986249	-6.00970433627136	-12.2651797548152	-6.46726531686417	-2.49351088149822	-11.633692565482	-2.38123307607583	-8.39498302261424	-12.1674974482986	-12.7318724915809	-9.04643660964866	-1.41919621240363	-13.0778085564289	-9.57097752436886
-8.11304900528525	-10.9918554660341	-12.4743667820069	-6.11491895364623	-9.68767351915821	-13.3106630241322	-12.5275531624525	-11.6412357934945	-4.54273797528581	-11.3117116426655	-12.7831845459822	-13.7779220615437	-12.1675892945976	-12.4378096430728	-11.7232444596188	-2.16917293488103	-6.47952702070792	-1.31340078663233	-2.94051109722363	NaN	NaN	-12.7648469592253	-12.3647459456877	NaN	-14.1323753904296	-7.45531959378917	-7.99164513618677	-11.3424266326914	-4.56164485860893	-7.37685543243846	-12.227593151595	NaN	-7.19882302726863	-9.35881260972434	-11.7971985431	-9.1674648178808	-9.36615579237177	-6.15293826500928	-12.4062148921623	-6.71435273536846	-2.92208276690795	-11.9217049087421	-2.72573842714895	-8.66402147598193	-12.2639786463766	-12.687069697937	-9.28084428388142	-1.49182084794609	-13.2476593350384	-9.63762258002244
-8.146435113559	-11.1130434994715	-12.5368441594647	-6.17483883538523	-9.8161408861949	-13.3793915114023	-12.4999436708932	-11.5514730141253	-4.66126500067352	-11.3286416346333	-12.8486837259563	-13.7254470944596	-12.1064458157132	-12.2722121509986	-11.9526196004131	-2.26897951737704	-6.39988945415783	-1.43226698100684	-2.93228230978568	NaN	NaN	-12.7961398737615	-12.6179415298724	NaN	-13.9425753186266	-7.42287205617349	-8.08745660377357	-11.452474251335	-4.61533816843431	-7.3792640174941	-12.3411511378712	NaN	-7.13523266980967	-9.39167696268462	-11.875892515024	-8.9101701114751	-9.2618419653152	-6.16429968384677	-12.5214062246717	-6.70892735685367	-3.03673288192904	-11.9488991689791	-2.71036135682859	-8.55878918325964	-11.8128784099139	-12.8038590316603	-9.27311229012271	-1.47209104675628	-13.4738206928621	-9.58443250424857
-8.27531839077563	-11.0358911564626	-12.6522958678944	-6.17411493869936	-9.81245358608559	-13.4257445923162	-12.6980081436486	-11.7670159758238	-4.90923300147591	-11.6290188439689	-12.8006375572713	-13.8148371994649	-12.1193851958633	-12.3438092062106	-12.0741605055112	-2.24650399290151	-6.31165302215621	-1.32609459020686	-2.98785175291658	NaN	NaN	-12.9680108677195	-12.5430146698239	NaN	-14.0797637875588	-7.63787993159327	-8.04700063897762	-11.5593734270964	-4.56155157823448	-7.2560613147914	-12.4420457779785	NaN	-7.33781390321788	-9.35937809050416	-11.954481143707	-8.75149469783904	-9.47211806284168	-6.541211652894	-12.6226140716936	-6.80602110010372	-3.04534509202454	-12.0545737364073	-2.62305102391179	-8.53258407021103	-12.2924047178679	-13.005005904808	-9.37900891823488	-1.52124197963871	-13.5725807482039	-9.5749201046449
-8.20134366654448	-11.2980172463352	-12.4895251123705	-6.01995420597485	-9.62317943990787	-13.2443956995744	-12.7567429501046	-11.7301684265749	-4.81431860857005	-11.4827844772313	-12.7143199150412	-13.6864591851272	-12.0784391261868	-12.3978231718519	-12.0535603086503	-2.39804245443997	-6.40114510003027	-1.53188669617179	-2.87248805364997	NaN	NaN	-12.9316071543974	-12.6614456405426	NaN	-14.1157147487263	-7.55171844091004	-7.8949736946464	-11.5877790910841	-4.60170748315177	-7.14688069023498	-12.3812453949891	NaN	-7.28680294181267	-9.5095829166059	-11.9322795607125	-8.89033194623594	-9.54241239162847	-6.45422546877865	-12.7148533364497	-6.9539131321026	-3.09138971642151	-11.9112570804045	-2.76809040283284	-8.50663401343473	-12.2473764927718	-12.9351750995241	-9.30849095923996	-1.56708892673361	-13.3144130102887	-9.5081768795427
-7.9156155001016	-10.9674045289349	-12.1395182220841	-5.87248039651494	-9.36206410059112	-13.18118065789	-12.5598496774328	-11.841855394173	-4.7170339551047	-11.6581807912986	-12.7265550904663	-13.6775972646101	-12.0521710171741	-12.1337879537102	-12.1049946777055	-2.18150399290151	-6.30843853048417	-1.63371267709959	-2.84653480558202	NaN	NaN	-13.0121503609659	-12.5699686532974	NaN	-13.9741661530504	-7.48700528805251	-7.53502270564242	-11.45764499931	-4.4219825043776	-7.05935398051778	-12.3335718532312	NaN	-7.04727460121143	-9.20820050565807	-11.7713027027346	-8.88585054273287	-9.42668492701329	-6.43103062707473	-12.5176283327465	-6.79907971142431	-3.01671018506383	-11.8663207891852	-2.48996448285425	-8.47184459809149	-12.217405713189	-12.8944462439759	-9.39204581952694	-1.25887257001907	-13.4558914479514	-9.46536466435546
-7.8679549127782	-11.0749538527812	-12.1985334407736	-5.98735817307693	-9.49325127171723	-13.3780089757349	-12.8031640679246	-11.8596555180997	-4.95861418497756	-11.4208770970718	-12.7619418953319	-13.6895622207187	-12.311347541167	-12.2147366616893	-12.2658172173259	-2.26183552199487	-6.31576669012941	-1.56308470733718	-2.73173054012154	NaN	NaN	-12.9160146520147	-12.5713427263434	NaN	-14.2617575311747	-7.49410180072515	-7.44823586626139	-11.5041380340741	-4.71567170255926	-7.1302413147914	-12.3771287468276	NaN	-6.99198464610931	-9.21280624452691	-11.7897222104774	-8.88615298410332	-9.33816338378602	-6.53710648358771	-12.576040823587	-6.62377970265029	-3.21552280286791	-12.1262074892828	-2.6276689488129	-8.61396851473913	-12.3983372754117	-13.0591737762056	-9.21418326693227	-1.29521322388686	-13.4153644621858	-9.70761808846417
-7.77824852408131	-11.3246490850813	-12.2417491851622	-5.8081151600346	-9.52439692663252	-13.4215504783117	-12.6878672985782	-11.8489350788983	-4.92029853557735	-11.3850895854222	-12.6889289339129	-13.6631473178916	-12.5241235239991	-12.2698457973696	-12.2617689130886	-2.17411962808067	-6.3231021133269	-1.46411650024892	-2.92367337938098	NaN	NaN	-13.0242872676512	-12.5589399414903	NaN	-14.0702627137685	-7.36259591126577	-7.44587511312218	-11.5810544183584	-4.63131313318085	-7.06464199143421	-12.3240567582318	NaN	-6.86151773308586	-9.40116831554629	-11.7540558412366	-8.9204501193465	-9.34253140888962	-6.42950007414709	-12.6640368957085	-6.7018424672102	-2.99426361570142	-12.0736198128409	-2.46989641034223	-8.59620299280617	-12.3788469572483	-13.0730685348624	-9.29488007544291	-1.43030509897791	-13.3531756144947	-9.71437387638771
-7.88589047237775	-11.1883503445363	-12.1115598952131	-5.92869220890411	-9.45450995075365	-13.3586584648337	-12.422977755132	-11.6373073797516	-4.82098796340876	-11.2435480032721	-12.628155325916	-13.6447209148837	-12.5106063690563	-12.3370935209182	-12.3236400169993	-2.32095473705459	-6.38309551024546	-1.53908159530399	-3.12865392412807	NaN	NaN	-12.705231507102	-12.4037578131751	NaN	-13.8644602028691	-7.45150256493382	-7.57195778894471	-11.6067667668134	-4.59932226704294	-7.03498093332002	-12.2573488068538	NaN	-7.19477989614818	-9.29812023632515	-11.7648530937528	-8.88667987693593	-9.57286946501066	-6.22142589945861	-12.547081866023	-7.00676165106978	-2.95762713474817	-12.1986924487495	-2.65836699857753	-8.41026025519019	-12.2196340488148	-13.0097015091476	-9.16778220097624	-1.48488358577417	-13.1589684782609	-9.70818913935645
-8.10562265829774	-11.1882525217774	-12.2738072326556	-6.07818288934426	-9.55070785553531	-13.2767725576007	-12.543027440927	-11.67508171561	-4.66978770969364	-11.2350085062977	-12.6118058038784	-13.6718845151443	-12.5253805995651	-12.3813981144851	-12.0601662214962	-2.32973108453497	-6.36636649644825	-1.64751999933429	-3.24069648766143	NaN	NaN	-12.7719843776533	-12.5217722227927	NaN	-13.7964153862106	-7.33179033727772	-7.58408086458994	-11.7488265132531	-4.45418470076581	-6.98773411146038	-12.3014690520848	NaN	-7.18002890892731	-9.32378751613008	-11.8558244219332	-9.02422741669502	-9.57478533131165	-6.27191837264964	-12.6707390108113	-6.89017494125745	-2.98394999807882	-12.190433701956	-2.63814782049533	-8.3044089790177	-12.2947933922256	-12.9123459331369	-9.21357337682238	-1.49707365282809	-13.2060144498575	-9.90514389048766
-8.1703488965502	-11.1468214565875	-12.280123119015	-6.29563289835165	-9.84389189753842	-13.4668859109713	-12.4116594334097	-11.5906183476487	-4.71291851046671	-11.1921468678693	-12.515661211144	-13.6712351410896	-12.2993541571275	-12.1254363374189	-12.3183079746748	-2.4680886186601	-6.46469847828841	-1.78687788466085	-3.22970580735068	NaN	NaN	-12.6875053774687	-12.5001945202449	NaN	-13.8877536890589	-7.45029031458233	-7.53253953488372	-11.6820265315677	-4.55288514129444	-7.12818186815109	-12.1991129877545	NaN	-7.15215940144362	-9.42271437795238	-11.5952085320827	-8.88848405153406	-9.49036679110363	-6.30590527714275	-12.6616770781212	-7.06778418201517	-3.02239677387457	-12.021845746156	-2.58820725416858	-8.55501826914694	-12.259791627907	-12.9150281052555	-9.18972466820616	-1.38222532276808	-13.2078239509986	-9.83443766517264
-8.12115255827645	-11.1483788137329	-12.1256203552085	-6.3284646620027	-9.70337013875318	-13.396973110305	-12.5394972545253	-11.6972705454082	-4.78530578355249	-11.3611120273959	-12.6728365740893	-13.8763566202172	-12.2607623445687	-12.1901959359718	-12.2781179410003	-2.20492999133534	-6.41762840845128	-1.85713087696782	-3.29731247180606	NaN	NaN	-12.7318717948718	-12.5028884154048	NaN	-13.9971481458476	-7.37001839994802	-7.51562593320235	-11.6242902900825	-4.63497938213213	-7.11631986609925	-12.3420168934457	NaN	-7.10514922819381	-9.35447913580033	-11.6242705519422	-8.87339307107516	-9.44767971985431	-6.36675145254202	-12.700224210122	-6.94914175524748	-2.9910679181115	-12.0599233289755	-2.67969849029023	-8.682425312956	-12.5259688870657	-12.9503141220925	-9.36728443692539	-1.41811586700645	-13.2958931840256	-9.75608181221506
-7.95441228141423	-10.9613903013001	-11.9805429864253	-6.07927462748344	-9.63092586444103	-13.2677197387416	-12.6546661654337	-11.7916302003518	-4.79031860857005	-11.3951644476194	-12.7147359931431	-13.7918012995688	-12.3131174686949	-12.1387734282997	-12.0990563553371	-2.45750599690952	-6.55924466576202	-1.7045503804785	-3.25766243762971	NaN	NaN	-12.788026434047	-12.4193716780385	NaN	-14.0989321550623	-7.45400918510849	-7.52929238514789	-11.5356694413132	-4.61723432777754	-7.08319275468572	-12.294242094518	NaN	-7.17220493587072	-9.17339816880955	-11.5454539875234	-8.87205927859756	-9.57702468023779	-6.45286096173014	-12.5569675673809	-6.90303493889288	-3.01478065903485	-12.1662218400275	-2.61558512888914	-8.53084400547607	-12.3860370069445	-12.9304144917384	-9.25721774969089	-1.28677502047497	-13.2591398997552	-9.72143113488884
-7.93683965008339	-11.0780682048276	-12.1200976692564	-5.97505745396601	-9.62684804975342	-13.2365264082682	-12.5322698143015	-11.833854174967	-4.7755576646576	-11.3328900637957	-12.6766069402421	-13.7895103401824	-12.1992289093067	-12.0097604611773	-12.056731551962	-2.31338780754221	-6.26412223849563	-1.75079645977112	-3.23640857570217	NaN	NaN	-12.7393781239857	-12.3884362784866	NaN	-14.0317412513951	-7.5013625466922	-7.49133301435407	-11.647369088393	-4.6261518079611	-6.99150696696532	-12.2924391545506	NaN	-7.04747521456389	-9.34643283192422	-11.5450841789466	-8.7269461323138	-9.455021953976	-6.48526635425414	-12.6366348439787	-6.83469290709291	-2.86232978590209	-12.0055654905795	-2.41263321018162	-8.44678491886732	-12.3036674132981	-12.8590099726677	-9.22088914928521	-1.34577457071885	-13.33627315579	-9.51517994817998
-7.91125155905075	-11.083270001806	-12.0491773927076	-5.78737377912955	-9.49697002324233	-13.1084443954366	-12.4546104836571	-11.5785968712251	-4.75929367595549	-11.3708617843086	-12.3659472180198	-13.6629739478958	-12.1061001929443	-11.9376007241567	-11.981039176163	-2.09012468255668	-6.34705011258931	-1.524954025519	-3.22225403024763	NaN	NaN	-12.6366037536347	-12.3672849298353	NaN	-14.016366969377	-7.44788326198475	-7.3525475704859	-11.7942004744719	-4.74888328140604	-6.87049520980112	-12.232259815716	NaN	-7.09428019323671	-9.33365683614876	-11.4929189756555	-8.60267355340203	-9.50989879450078	-6.35452560278812	-12.5609562473332	-6.8551718366915	-2.96453259202454	-12.0364419968955	-2.40094559831332	-8.31310699011227	-12.1154610442494	-12.8376602494573	-9.20809714253036	-1.17062010526645	-13.2865321921119	-9.40714917527921
-8.01636981973681	-11.0599017658877	-12.0682237676259	-5.87699862613398	-9.67660610875474	-13.2279676338272	-12.5131503174461	-11.6434625976182	-4.78478072978217	-11.4965024033062	-12.4892114084041	-13.708327871824	-12.2325256176909	-12.0289681531702	-12.1561595727016	-2.15905176360215	-6.15124972208382	-1.49942018901968	-3.02518817216556	NaN	NaN	-12.8329131741821	-12.3819127082664	NaN	-14.1841037435705	-7.45631941852774	-7.38230675433353	-11.6557254004927	-4.64744812329958	-6.90904616327625	-12.5333462598224	NaN	-7.17034539616419	-9.31515895042094	-11.7588072738049	-8.60677393950242	-9.51810184937014	-6.45874386363998	-12.6022077856116	-6.92796040039467	-3.00822351444957	-12.0768359050968	-2.37635913488159	-8.46431987327462	-12.2335232708565	-13.0923198238313	-9.49606342671922	-1.26109375867999	-13.2087395725866	-9.58604515340386
-8.10051683411262	-11.2296287670682	-12.2008656461263	-6.17398024665552	-9.75344594058708	-13.2345767297488	-12.612167924883	-11.7332481616766	-4.73793087787969	-11.5331366095626	-12.6245221456529	-13.7115093061522	-12.2377138814269	-12.206280493263	-12.2132296838254	-2.20929878117512	-6.17147858127514	-1.50998491890277	-3.12047945475958	NaN	NaN	-12.7648565910017	-12.3743131757408	NaN	-14.1543129042844	-7.54401492468478	-7.54047352941175	-11.7647187566414	-4.69728151956406	-6.98183546622743	-12.4465802687952	NaN	-7.1894661342798	-9.40836647232403	-11.7578700389209	-8.65428682080477	-9.48625787362294	-6.47638034243314	-12.5143023642804	-7.06478563553941	-3.15335412816912	-12.1453570978343	-2.58066448730902	-8.46145979571462	-12.37116449027	-13.1801667065362	-9.43085689617508	NaN	-13.1211547396966	-9.48877818196039
-8.12041341267924	-11.191823079506	-12.1826780923397	-6.44153315839695	-9.7901640109434	-13.23925651482	-12.6705112218191	-11.7531397411937	-4.74222207391659	-11.7179383811711	-12.8352162834192	-13.9208081564589	-12.4424747941602	-12.2292781410684	-12.3873785556159	-2.33898043973866	-6.20169397459446	-1.58430244927266	-3.12568649778009	NaN	NaN	-13.0123594938588	-12.3913927651279	NaN	-14.1852787045088	-7.3930070849977	-7.53822661047561	-11.7662449243934	-4.72137281417477	-7.19223558189238	-12.5740284888814	NaN	-7.22225345973629	-9.54380838310313	-11.8654867418577	-8.62123135337981	-9.53524103441469	-6.56015155331194	-12.6769623981979	-7.22752133129292	-3.18382460022127	-12.2560346252213	-2.77266296270309	-8.46921297175817	-12.5823905718864	-13.0658221434829	-9.48045396338431	-1.53328914821201	-13.4494645035691	-9.47729773664152
-7.93383860048304	-11.1936366263319	-12.1349103829451	-6.02739387798635	-9.75390687328283	-13.1682000585374	-12.6664035406612	-11.6878622055458	-4.67034333384478	-11.6333163240082	-12.8140693049241	-13.876090160675	-12.5368634608017	-12.3901449907921	-12.235450412418	-2.40617804766031	-6.39004898678013	-1.48878005146673	-3.09199106023334	NaN	NaN	-12.9291840780085	-12.3856263453408	NaN	-14.2080718342418	-7.38413540455936	-7.561775464684	-11.7652194139	-4.76155711191868	-7.13328858751867	-12.644655122416	NaN	-7.3072584691465	-9.41634431383207	-12.0007742882181	-8.47441745358017	-9.45619560292943	-6.40605693861155	-12.6865997730588	-7.26694392942697	-3.18672439577358	-12.3397829275032	-2.7082315404102	-8.49867239380849	-12.4611230268707	-13.0204612590972	-9.40401022870289	-1.5790412764869	-13.3430397133676	-9.36090550511067
-7.67794541579759	-11.1046082851051	-12.1816023559616	-6.030796875	-9.77038527489015	-13.22075452411	-12.5930489298325	-11.6324372299991	-4.71418976897961	-11.5350558063933	-12.7839194402421	-13.7746834711607	-12.4851922937699	-12.4306468637347	-12.1988241810413	-2.35956281643093	-6.42599784123087	-1.48712298962745	-2.9707448505023	NaN	NaN	-12.8291893580604	-12.3956901246405	NaN	-14.1214003112464	-7.18939211506198	-7.1630213592233	-11.5977946062744	-4.61223156756617	-7.10159101776169	-12.5568262414147	NaN	-7.21802891532442	-9.34849819164196	-11.9327773145463	-8.42105789727995	-9.49168760651113	-6.3957464569499	-12.6178136982401	-7.19359295731893	-3.14469582584709	-12.3685660064211	-2.76145361275075	-8.43133379104777	-12.4396934460888	-13.0681488546959	-9.36261638795138	NaN	-13.1587777709342	-9.31572829353755
-7.66519260774719	-11.0073812598241	-12.1987132352941	-5.99743462423313	-9.67235260148575	-13.2511825572405	-12.6423231507343	-11.4356747901663	-4.64112705012849	-11.5245242152092	-12.8573303755928	-13.7217502725816	-12.5600619009299	-12.2223153903521	-12.0445436676739	-2.47527715584081	-6.53043900939499	-1.42812900063512	-2.92763359313998	NaN	NaN	-12.9498167878196	-12.4094343495645	NaN	-14.0789525315072	-7.09597160408333	-7.23640478468899	-11.6296033121538	-4.6626792589415	-7.08191823203714	-12.5477895809396	NaN	-7.1425978483151	-9.19200002893931	-11.9243846313573	-8.256543500526	-9.31994326175916	-6.20186742506937	-12.6704315401085	-7.23903579910022	-3.10381120204419	-12.2180179028133	-2.58971036025182	-8.62732000511753	-12.4277471491425	-13.1258191341644	-9.47864333083003	NaN	-13.0741673395112	-9.30192565504898
-7.73006145715529	-10.9537726910989	-11.9570847254026	-5.8271182773794	-9.43611946843854	-13.165838147473	-12.5601556120841	-11.5120528488982	-4.60802993828511	-11.5111051203169	-12.6538331570562	-13.6541356198525	-12.4542759063501	-12.2885170996693	-12.072720953748	-2.28886762926515	-6.53062963824121	-1.47068530494674	-3.01174043636487	NaN	NaN	-12.8819810385693	-12.3020939597315	NaN	-13.919706969377	-7.07327853316254	-7.18741120797011	-11.4186675486662	-4.724301523547	-6.8972230298488	-12.4532081463931	NaN	-7.10636841877569	-9.07999331187968	-11.9645449716714	-8.3749085505678	-9.4022255498223	-6.22248584993868	-12.5104164748979	-7.13968018602558	-3.04754004615298	-12.1670513671307	-2.75299695156611	-8.62940482140643	-12.3663442100061	-12.9950608318815	-9.52262715091714	NaN	-13.2425994145072	-9.22623398823522
-7.81299965399095	-11.0213628993316	-12.138841792862	-5.81805200098815	-9.52134307499592	-13.0501461745586	-12.514655517372	-11.5069186853123	-4.55981646618376	-11.5824607593858	-12.6822650743377	-13.8962964954299	-12.4797417147233	-12.3053479847683	-12.0592761954534	-2.36305370050385	-6.34010962442284	-1.51347579474254	-3.06121660201062	NaN	NaN	-13.0191147098515	-12.2937209716695	NaN	-14.0731617120924	-7.20715523749812	-7.16514245115453	-11.5021958750886	-4.60757628748524	-6.89210574532957	-12.4067136348366	NaN	-7.03625293550771	-9.05031618255277	-11.7641752072735	-8.30602635025237	-9.34071174978867	-6.14079193812532	-12.5603899013138	-7.07011416189444	-2.97853302305902	-12.184106215206	-2.55987598061346	-8.53961285301495	-12.4783878123669	-13.0176580071382	-9.63475829845813	NaN	-13.3347502639169	-9.20648450055024
-7.79650543945953	-11.0489280612245	-12.0629477858559	-5.81203272155003	-9.48818628335025	-13.1503383330018	-12.4930554173901	-11.5795620617607	-4.62862260987128	-11.5739494065519	-12.6093694402421	-13.7667204796463	-12.3914403605268	-12.2238786124613	-11.9248739863668	-2.26607462140182	-6.20370011358328	-1.2771442311467	-2.94253790456899	NaN	NaN	-12.9050037483	-12.2561258389262	NaN	-14.0881258706196	-7.19973051497982	-7.15679175257732	-11.5581115127454	-4.66928240156841	-6.9782574709842	-12.3357775820304	NaN	-7.05662866510189	-9.3348905893761	-11.7747453502099	-8.03591725811986	-9.43223689964132	-6.23823540661123	-12.4873380809732	-7.00537472527472	-3.08199380585091	-12.0639437141638	-2.7727981126184	-8.57051989884062	-12.478516578402	-12.9549641830738	-9.53452913159393	NaN	-13.3336859927719	-9.01105227858197
-7.85118113776979	-11.1761828417887	-12.1823290230959	-5.9843019753886	-9.76230759220417	-13.2429763610224	-12.6160821026421	-11.5618624215166	-4.54259751030415	-11.5155768866818	-12.7034246126558	-13.8256657245906	-12.4980019808619	-12.2775641137252	-11.7171983390327	-2.27067974658977	-6.11617560553832	-1.37429215414569	-2.89513153409971	NaN	NaN	-13.021658891646	-12.4058158389262	NaN	-13.967191373619	-7.25996150969612	-7.11613681018798	-11.641298711525	-4.51742828850256	-6.95956709513822	-12.2792763935754	NaN	-6.9674235884479	-9.35616615536073	-11.7154907753007	-7.94277687680811	-9.46548740222105	-6.18376635425414	-12.5700418913581	-6.91859198099198	-3.00679586174872	-12.1334260116423	-2.58898341849678	-8.63222685103587	-12.7216840417001	-13.0645435531859	-9.47053559853848	NaN	-13.3156610443522	-9.00172018304755
-7.84877635369949	-10.979712694252	-12.1282132352941	-5.92627727385686	-9.74470810657083	-13.3859996575693	-12.6187520170769	-11.7356999806794	-4.63621903648315	-11.5883487622854	-12.7806543699139	-13.8265466251652	-12.5742035644632	-12.3085560318162	-11.6659451421018	-2.44980342074639	-6.32670762044659	-1.57010848625749	-3.05604237040929	NaN	NaN	-13.1292591881745	-12.4444971309499	NaN	-14.0509287738883	-7.54108329460487	-7.12717004095962	-11.7076298373528	-4.72538361968762	-7.1473517790323	-12.5166429927898	NaN	-7.09993748908678	-9.33748416407131	-11.824033608035	-7.8790546124774	-9.51225687461561	-6.4028811415376	-12.7131883343096	-7.09725828691856	-3.10494241768466	-12.3492371598948	-2.65548516884436	-8.65931075473358	-12.8851139150734	-13.2657651609283	-9.57942481887219	NaN	-13.4345326411421	-9.00470549909183
-7.65476802891952	-10.9681790727852	-12.1441462391826	-5.99654860218509	-9.71290573709525	-13.1672385252567	-12.6024052862579	-11.693452562274	-4.69529820040679	-11.5911997648428	-12.7654134840283	-13.744116535749	-12.6305656792675	-12.30294240742	-11.5010679042501	-2.46318756931241	-6.20247058623331	-1.48754819048325	-2.95889064782	NaN	NaN	-12.9537531290604	-12.5228768463137	NaN	-14.186882530323	-7.4950443660368	-7.04604071856286	-11.6399499321957	-4.75543160969593	-7.14147590086237	-12.3770141936997	NaN	-7.07356731680888	-9.27917895630503	-11.8920615146023	-7.94341737812178	-9.45172497772498	-6.31123985158688	-12.7374711203074	-7.15375384615384	-3.18346655732017	-12.4018437441299	-2.79939646812565	-8.49628269956764	-12.8180587977183	-13.2407754461868	-9.6512289707714	NaN	-13.2298688812897	-8.93255629246401
-7.74086396605598	-11.1229460927909	-12.19213418782	-5.9798574089404	-9.68265757688746	-13.3168309507948	-12.4192010832769	-11.6483733087836	-4.60282712054987	-11.6096365810059	-12.8077976930302	-13.664185411435	-12.5843292110997	-12.3174444115816	-11.3500197731433	-2.26960192761171	-6.11784498755453	-1.34533931563211	-2.89522660300065	NaN	NaN	-12.8918275959768	-12.6780393549942	NaN	-14.0464727036427	-7.43515317218667	-7.14714251497005	-11.8305389282619	-4.78674300931474	-7.21135246958256	-12.4625078451883	NaN	-7.20684880196005	-9.47948425366768	-12.0117128288142	-8.00008220717971	-9.43713697687511	-6.38335226756683	-12.731147216288	-7.20052420981081	-3.13296218063213	-12.5164394281162	-2.72372870070518	-8.59417833696755	-12.6597239009189	-13.149917001147	-9.42452721597686	NaN	-13.2382618598174	-8.9383767387205
-7.65108154642131	-11.1879523312975	-12.1037825945829	-5.88095594879519	-9.68693390452876	-13.3499594029437	-12.2896854803964	-11.6858469009105	-4.58283418234054	-11.5040119692616	-12.9019862341352	-13.7234463212139	-12.6952911579516	-12.4186306243872	-11.3839374694675	-2.24804849551931	-6.05337383923432	-1.48660242387262	-2.90896717004901	NaN	NaN	-13.0699045081495	-12.667060770433	NaN	-13.9608276590321	-7.32111628744132	-6.90534880546074	-11.7155199060598	-4.58247273912707	-7.16049532494369	-12.5362510762352	NaN	-7.17569062407572	-9.58553222584251	-12.1535286054475	-8.06283207618896	-9.45433466533466	-6.30472238141882	-12.6397540092261	-7.21666647380125	-3.23002269689599	-12.5726281254284	-2.80134813065299	-8.48753890874666	-12.6509790655211	-13.0648074223507	-9.4984276559597	NaN	-13.1780990631756	-8.73030235474265
-7.59581411483943	-11.1747985157699	-12.1578937735642	-6.1125703432983	-9.7872718279891	-13.6360533015146	-12.4392920477421	-11.8284017396202	-4.7405007468543	-11.7255080125723	-13.1856839283296	-13.9167338286855	-12.9078870544726	-12.5735178082192	-11.3338570114759	-2.37571079176836	-6.06440182110013	-1.46896320764831	-2.92581582699704	NaN	NaN	-13.1534220946719	-12.7040217405655	NaN	-14.2179995796273	-7.42812926336259	-6.89545334081977	-11.7816793073174	-4.74716270783437	-7.30624591590457	-12.7011793276003	NaN	-7.19080924005002	-9.68021441207732	-12.3067971906063	-8.00176713813025	-9.42608791208791	-6.40821620920648	-12.6278423487476	-7.29386501653686	-3.2682465856234	-12.6814420376846	-3.04272404903031	-8.50177814838662	-12.8051314826285	-13.183341155656	-9.71733521039516	NaN	-13.4347653504619	-8.83683185844035
-7.58220804107203	-11.3154356699201	-12.1378401436911	-6.11876346343874	-9.83752091422167	-13.5554376966935	-12.4815925381948	-11.8850820915263	-4.89838333397741	-11.7775211125158	-13.2575130695857	-14.0994862371802	-13.1252597458944	-12.6623072867815	-11.3949714196809	-2.3861143825119	-6.17229247428677	-1.44100822918807	-2.92372054966172	NaN	NaN	-13.1537543013992	-12.7240036239852	NaN	-14.1889088984373	-7.3819284143791	-6.9868025448236	-11.936597346378	-4.69184787421369	-7.26418507716764	-12.8307958886666	NaN	-7.290334628075	-9.78667143837766	-12.3684458337403	-8.05858486308246	-9.4357163511538	-6.46387028434202	-12.8422483424493	-7.39487472527472	-3.40904419382095	-12.8131234325727	-3.11864467212349	-8.38961583717117	-12.7587345619236	-13.1645620773756	-9.76062771137671	NaN	-13.5264307814202	-8.72185516676326
-7.9071782676771	-11.3359549588668	-12.3089359541597	-6.28877135848756	-9.87163542404889	-13.5410584812567	-12.5077404754964	-11.8649374717976	-5.08457795436444	-11.7836041742816	-13.3198785311512	-14.1174530836822	-13.0986334047821	-12.7482453783387	-11.4879981950826	-2.27696376301646	-6.24245633724322	-1.42950302416886	-3.08545650958647	NaN	NaN	-13.1765246670151	-12.6640874376723	NaN	-14.0822967359838	-7.48831502187653	-7.20638873239436	-11.9370439317034	-4.7315215049308	-7.35435137004002	-12.7924219756231	NaN	-7.38319291911137	-9.81042242547953	-12.245344283598	-7.9856589064606	-9.46024720412331	-6.53376197104596	-12.6993228406182	-7.38170741009963	-3.17901924063135	-12.8056696353227	-3.06197263238035	-8.60515086798669	-12.8194584300588	-13.3233214398521	-9.84837194617755	NaN	-13.5583253947266	-8.66810357785911
-7.65606581325579	-11.2608146411168	-12.1367286952071	-6.21345772058824	-9.77244036731494	-13.4885094621608	-12.5692967578697	-11.7594484415942	-5.01378008893259	-11.9248421209192	-13.290804170781	-14.1448252032014	-12.9184418127278	-12.7566722720831	-11.5105174673098	-2.35400567188069	-6.25051170121588	-1.56734055529039	-3.34119485357524	NaN	NaN	-13.1911172256812	-12.7073332200256	NaN	-14.1083477613317	-7.54792224866739	-7.16383049327353	-11.8396657439955	-4.76628514129444	-7.27912289114608	-12.6212724322619	NaN	-7.53977559061776	-9.6989811312013	-12.1991043979009	-7.81035061212387	-9.61206193806193	-6.50379905587119	-12.7393856968125	-7.43082620775451	-3.34020728561348	-12.6320744439253	-2.90822071707783	-8.68664470875896	-12.6519639048876	-13.265652713445	-9.87819351021012	NaN	-13.6275878470403	-8.78446007494505
-7.86023236047614	-11.1850968907762	-12.1728766739115	-6.26553302076626	-9.81486090504066	-13.3024201617177	-12.6987643962035	-11.839411736787	-5.02876050368328	-11.8599226162752	-13.2804396090976	-14.165382715161	-12.9519619235802	-12.7446677435676	-11.5665575867294	-2.53529492489144	-6.38243826229578	-1.59777115066842	-3.40860346206581	NaN	NaN	-13.2158573780959	-12.7427978572748	NaN	-14.0974958317951	-7.61473453507291	-7.27162543352601	-11.9705831083808	-4.86044116794495	-7.31810151864191	-12.7201746601349	NaN	-7.45646634797784	-9.63447944724798	-12.3033219416526	-7.89918308711158	-9.62188372917405	-6.55899159957082	-12.6560251062261	-7.54622907584219	-3.47049362425173	-12.7594865645863	-3.02121803566112	-8.66080352463271	-12.795293789142	-13.2112486219817	-9.90859376812559	NaN	-13.7022159184909	-8.88017050903042
-7.77648411660059	-11.2156772677872	-12.108316045945	-6.42269950095057	-9.913411787548	-13.346177394054	-12.7719530488935	-11.9026028781401	-5.09048726885713	-12.0628695056052	-13.3459889891142	-14.3279146221437	-13.0978936134574	-12.906301399009	-11.5789992071013	-2.54622103083047	-6.4068668562818	-1.7537343412603	-3.39249071141898	NaN	NaN	-13.4359704409066	-12.7134762106734	NaN	-14.053638054421	-7.49989277761501	-7.05384707923654	-12.0459580545901	-4.91710361376335	-7.39891425596787	-12.8568029162362	NaN	-7.42513235117978	-9.62384136335954	-12.3338488591556	-7.95031258876117	-9.64032715365311	-6.71640891176872	-12.8083417085427	-7.58942443287706	-3.50355667973261	-12.8906817574531	-3.13581350186504	-8.77903559272176	-12.7467306060092	-13.3802661119291	-9.94763758638534	NaN	-13.7947937425828	-8.904797920668
-7.8403708402527	-11.2791406458746	-12.0924439053972	-6.50016696428572	-9.99532038797877	-13.1945921830887	-13.0026238029144	-11.8947618195236	-5.0545478370567	-12.1127676308216	-13.4564536225477	-14.1920092966999	-13.2627376409903	-12.950832412352	-11.6690585874799	-2.84251282942581	-6.43571464293996	-2.03632708344899	-3.40524100187473	NaN	NaN	-13.5793162393162	-12.7937158016359	NaN	-13.9351378017334	-7.78629441387359	-7.05481426146009	-11.9883336496695	-4.97741835493896	-7.42618922176814	-12.9161074441188	NaN	-7.55569247725739	-9.61475335702868	-12.5024171626826	-7.94522235679132	-9.81138143528497	-6.6547824313695	-12.8559279154393	-7.70574897677173	-3.53626670612473	-13.0158633877631	-3.26307585933702	-8.86928139101806	-12.8557589397349	-13.3431236090702	-9.83359899726934	NaN	-13.8595724020613	-9.00543689870537
-7.90101159695586	-11.2934358666544	-12.2619251336898	-6.58741462670788	-10.1208934837838	-13.4099824842864	-13.0574834339068	-12.027209635624	-5.17624075898134	-12.1384634820916	-13.6118058038784	-14.4387567176237	-13.3134911057707	-12.9803654459044	-11.6514855643382	-2.56666314409515	-6.56022973176067	-2.03519481729442	-3.48496895119624	NaN	NaN	-13.631943359153	-12.8817043060795	NaN	-14.0341355408055	-7.91120412867114	-7.19351688311687	-12.0414903024691	-5.24476412218616	-7.70593930522202	-13.0539414962147	NaN	-7.56254648371098	-9.75433047145654	-12.5322546014162	-7.90913877386275	-9.8595563145364	-6.75968740688571	-12.88396854786	-7.6593086404867	-3.62190259357445	-12.9892333178331	-3.30168033616527	-9.09381350741479	-13.0315932975984	-13.5547301304322	-10.1086442288311	NaN	-13.9258434782609	-9.16918754953133
-7.8828975641519	-11.365003858491	-12.3825973158844	-6.62325776421508	-10.1963980471187	-13.5112641315276	-13.1139491699232	-11.9879259474927	-5.02000104100248	-12.0722497282274	-13.529361577211	-14.3467830742274	-13.217080649952	-12.8716530154777	-11.5712286799774	-2.50379722598421	-6.45148221035063	-1.99012468347083	-3.38347303851209	NaN	NaN	-13.5718388278388	-12.8751298122256	NaN	-14.0695891683299	-7.90392341358906	-7.14909346733667	-11.9008617669568	-5.23916098299556	-7.60253996247823	-12.9578089917041	NaN	-7.66526215949616	-9.87292824247984	-12.4745868451205	-7.85709243764128	-9.9908042398869	-6.68103964897101	-12.8893366495208	-7.77237193197863	-3.55817609761113	-12.8986268386769	-3.40810513899498	-9.07412098770646	-12.9676607721613	-13.4300691444946	-9.99851903335563	NaN	-13.8800838157193	-9.19167967644085
-7.9056682222225	-11.4353589435774	-12.3113449920509	-6.53233340123859	-10.1444894432496	-13.6685152165383	-13.0224763259145	-12.0813970628004	-5.08388719264085	-12.170347759444	-13.629605208504	-14.2893927900949	-13.1948329727775	-12.8670122762572	-11.4955901013143	-2.65437315178002	-6.50802910635213	-2.09076575287919	-3.26203542732467	NaN	NaN	-13.5565341325341	-12.9232442762332	NaN	-14.0317603192529	-8.03441767090148	-7.09026754966886	-11.9410539472841	-5.13353731520748	-7.6855665503935	-13.0148240216589	NaN	-7.61469401341732	-9.71046956018556	-12.6327763227798	-7.87471753527211	-9.99293049625534	-6.72047537681053	-13.0230259794956	-7.75540857440432	-3.69982759354615	-13.0312974174997	-3.46139402560455	-8.89766786117341	-13.1080671834625	-13.3937689011798	-10.0317641052556	NaN	-13.9534909144747	-8.96157345752312
-8.10052815166845	-11.481818980507	-12.5623324213406	-6.65242670454546	-10.1603778592431	-13.7478127607323	-13.1475036622146	-12.2411831016273	-5.16156475994914	-12.3506128618045	-13.7689171037935	-14.2940374542188	-13.3121569444651	-12.9977963318011	-11.4900498185373	-2.87038888498785	-6.63402412428404	-2.37152619669888	-3.29527910861753	NaN	NaN	-13.6060738024	-12.9960148280958	NaN	-14.1570793591682	-8.17161211899388	-7.20446300053389	-12.018778773523	-5.19895440010367	-7.70233343740562	-13.0225878980673	NaN	-7.82238095238095	-9.83665851378458	-12.7465176397513	-7.97480332459221	-10.1045615174462	-6.80341678286507	-12.9705345902878	-7.78081938930634	-3.71441803466793	-13.1387713803028	-3.6720535657417	-8.80723324252668	-13.1982634527245	-13.4347838439579	-10.1124410892101	NaN	-14.0781312395721	-8.88408204535606
-7.97771697984087	-11.581649701762	-12.604834335814	-6.80430297601087	-10.2008210998585	-13.9141561483814	-13.2074545406045	-12.3346569578365	-5.19407942096047	-12.5341864446359	-13.8521840387822	-14.371725150818	-13.4394921668028	-13.346966602279	-11.6541631351814	-2.98975169932352	-6.56250872981561	-2.50670181103206	-3.58880435492295	NaN	NaN	-13.8258368469871	-13.1658661301883	NaN	-14.4117485857823	-8.23086942449606	-7.30132491838954	-12.1807070366346	-5.21579785476692	-7.85331043139917	-13.1483913197646	NaN	-7.80792493832002	-9.87583584780063	-12.8757803144254	-7.96223477665142	-10.2453457518092	-6.79071888004096	-13.23364794781	-7.97227322151533	-3.91177027450629	-13.3110839263697	-3.75766596764969	-8.84447300475787	-13.1986335370502	-13.5847138381103	-10.2701408641054	NaN	-14.2527642908845	-8.88217518123082
-7.94773853810608	-11.5072306013314	-12.5321127362016	-6.77312158613445	-10.1084875460613	-13.9349633420257	-13.2148387271496	-12.3447116582213	-5.23158708432063	-12.4904322331832	-13.8382798696899	-14.4582165948769	-13.3550183829909	-13.1937063467618	-11.4953722776066	-2.97963376389387	-6.58991861961695	-2.44400341899362	-3.53873899503859	NaN	NaN	-13.7627694806209	-13.2643902793594	NaN	-14.4800850602338	-8.16208198976292	-7.18496321215408	-12.1363232364891	-5.26169752854639	-7.98459152978268	-13.1733700246755	NaN	-7.88552400200376	-9.84080945962464	-12.7283921938936	-7.91007400462779	-10.2125546514554	-6.7270943808281	-13.2186970094023	-8.0400103077063	-3.69755770884697	-13.2340607272657	-3.58748235946587	-8.83983517480032	-13.2646443613153	-13.5774824934128	-10.1725485920097	NaN	-14.3143398550725	-8.86446223696114
-7.91324032380656	-11.5448221574344	-12.6022248107164	-6.77559110915494	-10.1843889571425	-13.9128204482085	-13.1312547093504	-12.2127911824354	-5.21186968383887	-12.3259080316208	-13.6463318065102	-14.4538781747291	-13.2762986767486	-13.1168025151583	-11.3548881229751	-2.81757563648971	-6.41943880453186	-2.4174574103603	-3.54606573834151	NaN	NaN	-13.7345187114377	-13.3369865259491	NaN	-14.5436880256342	-8.03090554859368	-7.30950160427808	-12.1783364241791	-5.2635539686368	-8.00869480704409	-13.0789302968579	NaN	-7.79077305481337	-9.91408252104663	-12.6856566973351	-7.88687454010303	-10.0724581177577	-6.82748926447086	-13.3201629564348	-7.8940134931652	-3.66057921900867	-13.15305991324	-3.58530768162127	-8.77786895248076	-13.2087916042803	-13.6515869106834	-10.1243616350537	NaN	-14.2776731884058	-8.68710610968439
-8.00039062613154	-11.6594310302434	-12.4796141292522	-6.93539858800351	-10.4259942510472	-14.0230745721052	-13.2914649317143	-12.379308688249	-5.35784832884977	-12.354381424297	-13.9580656340137	-14.5258095959901	-13.4472390740996	-13.275126465105	-11.4132573144955	-2.84407221606706	-6.64181832142494	-2.41054947243785	-3.7016601886054	NaN	NaN	-13.7948336769445	-13.360621648982	NaN	-14.5701451137069	-8.09109755043942	-7.38578297872341	-12.3300584087813	-5.34210088152559	-8.2042344941875	-13.2551709807815	NaN	-7.89026598834926	-10.023334645577	-12.7209349989938	-7.92576128233213	-10.2570043036289	-6.95113911307426	-13.4210850713746	-7.88426769652073	-3.85435633769928	-13.2138247664438	-3.6563267975725	-8.98673508498028	-13.3664893561921	-13.7647625307495	-10.2984583992074	NaN	-14.353241715361	-8.78148927112656
-7.9402979580316	-11.7065875615068	-12.6212594917485	-6.88747678072626	-10.5646594684385	-14.038280230235	-13.2093483030856	-12.2608057638936	-5.17419691697051	-12.2415316822928	-13.9925950750667	-14.5441339122185	-13.3308826860186	-13.2381869109901	-11.2421330347346	-2.78806980700008	-6.65631379137294	-2.39097000145482	-3.52366153833379	NaN	NaN	-13.6779452970336	-13.3776571079927	NaN	-14.5848648954795	-7.98236099573882	-7.40482463533225	-12.2331682988912	-5.21601694645203	-8.22968668265485	-13.1378287911342	NaN	-7.90637435519528	-9.90799167364234	-12.6911425402499	-7.66180020520474	-10.22516354234	-6.77875216916316	-13.3807823865088	-7.79016097062788	-3.90850716705385	-12.9928190567387	-3.65324448801627	-8.96768434743875	-13.4077276093777	-13.8224731243051	-10.2071559113092	NaN	-14.298195723191	-8.51583619817997
-7.80885317510056	-11.535674520452	-12.4918855325914	-6.82532074627934	-10.6258393961058	-13.8300058831488	-13.3265564614594	-12.3749258361288	-5.25611699566682	-12.2526738659077	-13.8591100343015	-14.5735635373311	-13.2453800164615	-13.1702512012115	-11.2488443017657	-2.84641018427112	-6.55668505747635	-2.33889122907631	-3.76558335412709	NaN	NaN	-13.6977415737416	-13.2918544061605	NaN	-14.4441700178758	-7.94587630749521	-7.17418035902851	-12.2105621956709	-5.2354151584471	-8.10677258239703	-13.1672464815519	NaN	-7.91636970481484	-9.87624549240208	-12.518646630148	-7.68454362222863	-10.2064845424845	-6.85474932639036	-13.3794313793713	-7.75398031533684	-3.76218741377956	-13.0342517453515	-3.53985331191474	-8.88009158165464	-13.2931031772028	-13.8577428489362	-10.1126884572437	NaN	-14.1402746564542	-8.53299748850255
-7.91741622472875	-11.629848402675	-12.644330355638	-6.95361458333334	-10.7035146086255	-14.0418788924423	-13.4263316495837	-12.3992429777925	-5.38909073246386	-12.3015093774882	-13.7807944402421	-14.56799679005	-13.3800986767486	-13.1505587364397	-11.315381832032	-2.93248943862619	-6.52860546552724	-2.41701706027836	-3.53851532378616	NaN	NaN	-13.773790963463	-13.460547984772	NaN	-14.5205767172761	-7.99693706128183	-7.17828702928871	-12.3554751274339	-5.20195008416876	-8.264205293849	-13.1677746748776	NaN	-7.9500376435159	-9.94428352309973	-12.5078195706843	-7.65885578791236	-10.139347306228	-6.93658579914787	-13.556174220858	-7.84845641631096	-3.91806252963866	-13.0912423203737	-3.57673987993345	-8.94638692203021	-13.4592827122443	-13.8663345007599	-10.1088615278018	NaN	-14.1271355993544	-8.65122665105635
-7.79534544979812	-11.6253197278912	-12.5785882352941	-6.88543819527962	-10.6117345136465	-14.0338726848396	-13.3866442769955	-12.4059986189823	-5.20694033631874	-12.3469924436645	-13.7980205420884	-14.6314720306487	-13.3492416336752	-13.1951519380797	-11.1353223144676	-2.95104944744697	-6.55685331209269	-2.36541829122172	-3.64126313286426	NaN	NaN	-13.8990812189556	-13.4045850487045	NaN	-14.4800389021501	-7.98963371925218	-7.2314719754977	-12.3484719426159	-5.11934094718698	-8.20168951991961	-13.2041297732164	NaN	-7.99798080059648	-9.88623947244566	-12.5849145400801	-7.61000946073794	-10.3062740227203	-6.83158356037652	-13.4150730104818	-7.85587413599953	-4.00029572896722	-13.1897294766039	-3.64965347229282	-8.76533195719485	-13.4068604651163	-13.8262608764954	-10.2890255546272	NaN	-14.2430373473774	-8.42151103114211
-7.74103477994767	-11.618980930077	-12.5178013500482	-6.73677589922712	-10.5294671607462	-13.7588989339523	-13.4337381400655	-12.4204130516241	-5.27082112187579	-12.5007544282775	-13.8983270584557	-14.4868584310664	-13.3845507775889	-13.2180821102515	-11.2320424333344	-2.9487145192173	-6.65488393736815	-2.66227639829928	-3.71764081364892	NaN	NaN	-13.9138778262349	-13.2603606586605	NaN	-14.4231507896017	-8.09806294804579	-7.08723042789223	-12.2918187774449	-5.09464429778723	-8.139096526059	-13.1388285465457	NaN	-7.97095636673642	-9.89333200755485	-12.7186279155966	-7.74302703140258	-10.2843614033026	-6.83539765023603	-13.4658634476731	-8.05211677906446	-3.94974123227204	-13.1451497401205	-3.68826122934676	-8.71527231382531	-13.3101605091462	-13.6555466916742	-10.2996269755415	NaN	-14.2430330473026	-8.41997558229666
-7.76711994805516	-11.6650884131067	-12.4579618078879	-6.74604469086021	-10.3865905534825	-13.8161240927673	-13.4776657872432	-12.5177163311185	-5.24918548027479	-12.557447653047	-14.1095714773901	-14.6258072720562	-13.5247239103934	-13.2552746340338	-11.0867630987581	-2.96303460514641	-6.66188141530721	-2.58038535588566	-3.71734807413477	NaN	NaN	-14.0487266991086	-13.2470219562943	NaN	-14.4411167646177	-8.07385987621649	-7.04520180632213	-12.3281432701886	-5.27486031059466	-8.01920448659757	-13.1354095273229	NaN	-8.11932285359232	NaN	-12.7852271661326	-7.74916670637001	-10.4895520918251	-6.98633079162472	-13.4320963553829	-8.08376414835165	-4.06467617310562	-13.3423220444591	-3.88394172518749	-8.69003376679359	-13.2738032945736	-13.6246086205771	-10.3297487265423	NaN	-14.4056759994323	-8.46658619817997
-7.76779161179997	-11.6566625001338	-12.347139959432	-6.82839172180668	-10.3795594684385	-13.787533167137	-13.4409358443822	-12.4611509105578	-5.24529350700302	-12.5032113089336	-14.043242754025	-14.6753182423961	-13.5654930888557	-13.3069603537704	-11.1718947851169	-3.08810149148025	-6.78430280578393	-2.70290955763658	-3.88087723137083	NaN	NaN	-14.1111644777986	-13.2271008101575	NaN	-14.4313285909986	-8.21819290026404	-6.99444624277456	-12.3417462394692	-5.14691970625272	-8.15143419614733	-13.2231699184955	NaN	-8.37229391368263	-10.6608529939791	-12.8759665818409	-7.73042934490783	-10.590194208635	-6.90840369464653	-13.3026813311842	-8.20497417278854	-4.18626290613814	-13.3286708480734	-4.02324023801415	-8.74298363868111	-13.31045152774	-13.673696537215	-10.3522711790202	NaN	-14.3269591649109	-8.48617929887257
-7.79878008646689	-11.7223041857445	-12.6544377109264	-6.86221642972894	-10.5082257508593	-13.9350377206608	-13.4139932065685	-12.5096622281527	-5.34994223494367	-12.5016680512913	-14.1056548884376	-14.8523417009271	-13.6942892427863	-13.4057300154008	-11.1650931496919	-3.12315999290151	-6.87627876053601	-2.91087524787772	-3.8858551452261	NaN	NaN	-14.0704278865485	-13.2709591722595	NaN	-14.5201872649435	-8.32123762249572	-7.12786987951807	-12.4339601944956	-5.3239946513809	-8.34631976889768	-13.3274403065948	NaN	-8.2867591838039	-10.6905415026316	-13.0220192867399	-7.84400352895348	-10.6384867685377	-6.96440317119187	-13.1572111843906	-8.29814745254746	-4.21453516252983	-13.4403746132465	-3.97140104358618	-8.89601245603603	-13.5682683846637	-13.9091907132547	-10.3344924456762	NaN	-14.5264487872356	-8.34710940772904
-7.65211985441522	-11.7431900591103	-12.583665158371	-6.82425356833911	-10.3895326271947	-13.9057073747708	-13.3978143885253	-12.4229378908994	-5.39370133168218	-12.668317526144	-13.9750056318447	-14.7477563171669	-13.6456378071834	-13.3923226631038	-11.2435407303371	-3.21183172399395	-6.9264506001555	-2.98984915820423	-4.03055424799396	NaN	NaN	-14.0325723112229	-13.2323688904606	NaN	-14.4384700403731	-8.4821992170509	-7.09723173319858	-12.3698605632954	-5.1785510680425	-8.18683158506167	-13.170154031629	NaN	-8.39881625455604	-10.7873286092592	-13.0043930792411	-7.8316663211757	-10.7551024823095	-6.9515359455782	-13.256509647474	-8.41593397557702	-4.20481958182046	-13.399845246367	-4.03434379672138	-8.8213548191657	-13.6296901393787	-13.7176493525892	-10.3835466109837	NaN	-14.4100575250836	-8.47773185035388
-7.77623574232506	-11.6925865002102	-12.6619479599069	-6.78118054742389	-10.3817432768764	-13.9966871853987	-13.4566845028793	-12.5484001457349	-5.30034427396929	-12.6851652993552	-14.0942111069087	-14.7774710107357	-13.71099075886	-13.4178961812383	-11.5418103491712	-3.28374039689707	-7.0374868327319	-3.08567139075426	-4.0998178261009	NaN	NaN	-14.139947063689	-13.3311299372868	NaN	-14.564995274737	-8.63079793146779	-7.15244819277108	-12.4600824877399	-5.25384875698517	-8.25493419614734	-13.2955121459652	NaN	-8.72307783007919	-10.786836218583	-13.0519346775537	-7.93106876696696	-10.827036437247	-7.06445119348532	-13.3569616546344	-8.37998885892345	-4.28276368324856	-13.5172643925103	-4.04605930626983	-8.84694678402918	-13.5908649402098	-13.8047701549572	-10.3355377403185	NaN	-14.4946025509125	-8.43309158978043
-7.64171152283143	-11.62036674097	-12.6694312105007	-6.85928418255132	-10.4893708412128	-14.0484541432785	-13.6957909262632	-12.561854147057	-5.37718399318543	-12.70296201458	-14.259048689949	-14.8610643849683	-13.8544445667867	-13.702055795349	-11.387160953267	-3.45488783128535	-7.07572386205691	-3.28665444632576	-4.21552631042646	NaN	NaN	-14.0785315761598	-13.3411258389262	NaN	-14.6402400272282	-8.79441639457992	-7.13021337480559	-12.3553322249152	-5.15533480572397	-8.21517355968936	-13.4843641286107	NaN	-8.71559643255295	-10.9239714970976	-13.2489026905654	-7.85252545220917	-11.0339429964848	-6.96828860787477	-13.2596058900662	-8.52793496623858	-4.37319173068	-13.5339538172618	-4.10813985176312	-8.90335194215241	-13.6149551014187	-13.8101872897191	-10.4427040425555	NaN	-14.5474895725866	-8.46487009648505
-7.6673576358268	-11.545041626603	-12.5396659555014	-6.82154612747958	-10.4524103045589	-14.0760803334815	-13.9316011248259	-12.5867941146415	-5.4433258529659	-12.7428016480099	-14.288372945047	-14.8680332678136	-13.9235381133683	-13.7909185775019	-11.4292077545673	-3.49729869488826	-7.10926841625139	-3.11299567251739	-4.28994367909138	NaN	NaN	-14.1468020274299	-13.3506615532119	NaN	-14.7178052368377	-8.95808373594109	-7.0583273827534	-12.4198411049584	-5.20467759412463	-8.3070037926675	-13.5062541349886	NaN	-8.80793816529403	-10.9896707252051	-13.1726480033058	-7.73717750679768	-11.0746038621573	-7.1175334373129	-13.3319882648695	-8.51029408011344	-4.44490629067395	-13.6449247900776	-4.15314777231727	-8.82352798922979	-13.7100647005327	-13.9257891177509	-10.5341152782637	NaN	-14.6041301481128	-8.4513216753584
-7.69094032965438	-11.6164041341859	-12.686779759785	-6.9434429812073	-10.4716275535449	-14.0705782851549	-14.0382693086284	-12.7461898236518	-5.50679937780081	-12.8820247372493	-14.5719244488282	-15.1331510728669	-14.1254710136142	-14.0416601338161	-11.3912826638038	-3.70063372263124	-7.22717252896561	-3.44497955185436	-4.28574934359257	NaN	NaN	-14.2928740496632	-13.4507872539083	NaN	-14.5953856236693	-8.89578251413659	-7.0281990430622	-12.5586624582752	-5.2665107337115	-8.44585708943929	-13.7744089871806	NaN	-8.90177949000184	-11.1287677008938	-13.3948259349741	-7.66079899535244	-11.0884380633677	-7.27139560437058	-13.4126510095884	-8.73526348405693	-4.57538881399763	-13.7736573527023	-4.32390763461993	-8.82237443406417	-13.8752470039515	-14.0317712593255	-10.5949527643326	NaN	-14.8357950656363	-8.41398356660103
-7.63386746381744	-11.8196805453683	-12.7914293057474	-7.0107219279661	-10.5341295080089	-14.1476621434677	-14.1004012911616	-12.8977992510295	-5.68784388649488	-12.947482959732	-14.5965093389477	-15.0688302544043	-14.1829467945882	-14.0856608046547	-11.2758367829687	-3.66894096769142	-7.22845268495135	-3.36253925279172	-4.2871285168534	NaN	NaN	-14.3896006578456	-13.5084180924473	NaN	-14.7060431762735	-9.04484897417115	-7.05880137727495	-12.6529366102611	-5.47032455971124	-8.54265295899626	-13.7483414027771	NaN	-8.84296792362113	-11.2058208013769	-13.4294761917671	-7.44840432430134	-11.1746093031312	-7.36338675481306	-13.5368098392337	-8.684627127762	-4.65623972012371	-13.8279333835901	-4.33881387700031	-8.93509421151642	-13.843542623013	-14.1859782756824	-10.5540633759241	NaN	-14.9677432840116	-8.42577168205095
-7.61209950469405	-11.7896997143685	-12.855751565115	-7.11323881256801	-10.6651325927386	-14.3102283497335	-14.1616344218659	-12.9968316509748	-5.73510484045411	-12.9646855387872	-14.6013468503961	-15.0160921054456	-14.1595850978591	-13.9810342782004	-11.274912048452	-3.68227939397103	-7.20697865433101	-3.29402203887356	-4.11713992752408	NaN	NaN	-14.4645626613823	-13.6260941487853	NaN	-14.8180416533316	-9.22341291799582	-7.07780963855422	-12.663226567598	-5.48333968674898	-8.56371966620138	-13.7232667737597	NaN	-8.9549835908492	-11.1006206154211	-13.4206518993822	-7.47079163550875	-11.2594629832319	-7.39937385705368	-13.6830292085427	-8.78926328308164	-4.68566425628967	-13.915052685422	-4.33195722622883	-8.89573274374764	-13.9629715026935	-14.1573360905851	-10.6294668490218	NaN	-14.904132889354	-8.43116234373253
-7.64714539916663	-11.9059949839202	-12.8110170254932	-7.14124446070235	-10.6519139327242	-14.2439942770577	-14.2038672985782	-13.0394087960718	-5.65656204401863	-13.0324016985964	-14.7092408688135	-15.0233891783567	-14.1854608389107	-14.0044860533707	-11.214296464282	-3.65175767538923	-7.1953722735224	-3.39289720733717	-4.17040199929985	NaN	NaN	-14.460490681887	-13.5206888824044	NaN	-14.8302489274189	-9.04333544139856	-7.00192173913042	-12.6311971196747	-5.4610965880353	-8.58759149169047	-13.6855192088246	NaN	-8.8620064135494	-11.1253429856772	-13.5706089960616	-7.42297171587411	-11.2050738702145	-7.36692127209172	-13.6221621678329	-8.80885572024399	-4.88888113321448	-13.9524930580928	-4.43694903192879	-8.90206669226634	-14.1124111416833	-14.2394581842678	-10.6322448552629	NaN	-14.8932238584225	-8.54744893027546
-7.63303423732681	-11.9720229242382	-12.8587355809063	-6.99700968450479	-10.5737007373886	-14.2295290609989	-14.0786503230851	-13.015396069598	-5.65737142547146	-12.9385332482062	-14.5592039230007	-15.0078135338147	-14.1103121750613	-13.9243878626475	-11.2027290395033	-3.66464035653787	-7.20292127997797	-3.37960859268749	NaN	NaN	NaN	-14.3348556379185	-13.5749897003123	NaN	-14.7983887875588	-9.07055842298086	-7.02586201232033	-12.6373212912928	-5.38337533737287	-8.53376192115826	-13.6722261928278	NaN	-8.95446373716505	-11.1754249988197	-13.6155138870153	-7.5692178916513	-11.2565996753671	-7.38339727744511	-13.6681091504032	-8.91022120414796	-4.92140331120262	-13.8905284924233	-4.49824015826043	-8.86820392725337	-14.0080992795057	-14.2887874818896	-10.5062754328309	NaN	-14.9258349531117	-8.58965582682719
-7.7638180260634	-12.0111167397407	-12.8555801315664	-7.05511607142857	-10.6250802605177	-14.287832108469	-14.0655815842925	-13.1030208403773	-5.82976129959995	-13.0150383813259	-14.6898559010497	-15.2208804404926	-14.298714431672	-14.0461085718973	-11.3833759952377	-3.81223182335327	-7.2992320868017	-3.56760881351269	NaN	NaN	NaN	-14.5528794914084	-13.6842662498851	NaN	-14.9235743163158	-9.21198449881188	-7.08685665561346	-12.7224168101237	-5.40720382261312	-8.64093054556064	-13.8842756456118	NaN	-9.15347585043237	-11.4649627425744	-13.6399575625042	-7.66454957815477	-11.3876672372853	-7.49294914070165	-13.7772758778217	-9.10511995688235	-4.99311631074054	-13.9462618614428	-4.54893433382108	-8.92775605026193	-14.1712605818819	-14.3673181364504	-10.6884241046286	NaN	-15.0338242272738	-8.7720338602416
-7.84458181451856	-12.1691719430293	-13.13424512017	-7.11671338296399	-10.7048385515331	-14.4019646199678	-14.2187368637956	-13.2181730006172	-5.96871277332977	-13.1500503880098	-14.9215589849301	-15.3456812028966	-14.2911706490669	-14.119600641622	-11.3703569068077	-3.8950034329911	-7.38624486111922	-3.83117555470273	NaN	NaN	NaN	-14.6159930949298	-13.8157306776358	NaN	-15.0025829092266	-9.32556265184227	-7.20447262021589	-12.8127136539052	-5.61467270606128	-8.77953074710581	-14.0288486789466	NaN	-9.31556740497676	-11.5286600687998	-13.7342300777409	-7.81353529660422	-11.5784043339838	-7.69014347230286	-14.0069274658145	-9.24663074453636	-5.08588504260114	-14.16197085449	-4.64625768457864	-9.13372502213754	-14.4004897870333	-14.4863290953545	-10.7991452658911	NaN	-15.1607043890377	-8.7581491714258
-7.72897653079414	-12.2279125364432	-13.0220012787724	-7.17950760494155	-10.7338280236793	-14.5215838684752	-14.2158954675923	-13.2929466950079	-5.93506456979783	-13.2353524947725	-14.8704285764547	-15.4018041316277	-14.3621097003706	-14.1393331280267	-11.3158818957506	-3.86827004794738	-7.50705771539807	-3.75025974992662	NaN	NaN	NaN	-14.6542700249603	-13.8457528881065	NaN	-15.1426086171628	-9.54655607184304	-7.2064659114315	-12.808195193357	-5.6245447044271	-8.70315762086	-14.0710921475139	NaN	-9.34999117337206	-11.6281617301011	-13.6860883390183	-7.78044902117751	-11.6093116438992	-7.58028891064511	-14.0087236869952	-9.3230013075532	-5.09359509202454	-14.1029936944275	-4.73239395275542	-9.08449858674678	-14.2786488310732	-14.4324149050373	-10.902818780951	NaN	-15.2210210106748	-8.61246429735352
-7.83938919613631	-12.2951215651615	-13.0769751339635	-7.32035520993836	-10.9081129052456	-14.5623942770577	-14.3551032536344	-13.4423880502735	-6.06025153539931	-13.1834068268015	-14.9359351669232	-15.4455630003462	-14.4860100169548	-14.1526083528232	-11.3079937354522	-3.9504916541466	-7.49892772909045	-3.94038248890715	NaN	NaN	NaN	-14.7258288149291	-13.9310928200583	NaN	-15.2468273167715	-9.55521037926637	-7.28376405529952	-13.0143072567076	-5.70972270474621	-8.78718433485476	-14.0290666921596	NaN	-9.4211167945439	-11.6856389380048	-13.7076264567921	-7.69924489261561	-11.719999704993	-7.68336055201268	-13.9850009760233	-9.4624048907846	-5.15810709202454	-14.1101772604995	-4.7362575458412	-9.13478963294808	-14.3330765134032	-14.6205965011195	-10.9966423698346	NaN	-15.2346483857968	-8.63046885124119
-7.94751828570601	-12.3853825201423	-13.1991863661352	-7.48804084933222	-10.9905303181853	-14.8240497171132	-14.5138044347831	-13.4858798471005	-6.05865396157321	-13.2934504286973	-15.1007636752753	-15.5912686304115	-14.6457080304007	-14.4420698312969	-11.3431300160514	-4.00846230337875	-7.60251266978153	-3.88187602268287	NaN	NaN	NaN	-14.6742783882784	-14.0387586298804	NaN	-15.3025898634595	-9.77355469161585	-7.31289516441006	-13.1058525220562	-5.93262517158217	-8.88810381216811	-14.1329581698636	NaN	-9.51509176823119	-11.6889948628104	-13.9422752348293	-7.44466711078021	-11.7607295982706	-7.75420456935711	-13.9398530157683	-9.43867745350137	-5.23572049053676	-14.2478464116358	-4.85908831005293	-9.30845113416861	-14.4907732528431	-14.5408195663293	-10.9986107478483	NaN	-15.3267687168611	-8.60768601692674
-8.02728422180149	-12.3577131134438	-13.2871182037484	-7.54253795279521	-11.0793866399307	-14.8958895982314	-14.6499053724864	-13.5849941404319	-6.18740792297819	-13.4024472461376	-15.223312760956	-15.6348353322029	-14.7193148929648	-14.5175602837735	-11.4626357606861	-4.17055277338932	-7.70164932101204	-3.89360213035177	NaN	NaN	NaN	-14.8180775312204	-14.0987429058215	NaN	-15.3734785211011	-9.76704823942541	-7.386897829233	-13.161465586145	-5.94966937365959	-8.90825412171406	-14.3196233032036	NaN	-9.60273489409141	-11.7613899746339	-14.0819175444869	-7.55341056481765	-11.9013780906593	-7.90906640408941	-14.1466930182499	-9.55829482412151	-5.34648445829736	-14.3338854074496	-4.94183453104505	-9.31167924928796	-14.554448635781	-14.5524494379669	-11.2024609626487	NaN	-15.4343297827159	-8.53744972475002
-7.9443748479819	-12.3771446578631	-13.3127145835222	-7.58591616218734	-11.2768870507314	-14.9251978684191	-14.7489035680083	-13.6404394483034	-6.22882674306029	-13.5113560124693	-15.3146299946131	-15.8593391783567	-14.8631202983702	-14.6454173618077	-11.5766911698682	-4.30831420435071	-7.69748365737269	-3.97718503271679	NaN	NaN	NaN	-15.0236993810787	-14.1949719625511	NaN	-15.4995206422992	-9.83674018004048	-7.38836082370667	-13.1986923373528	-6.01085706772232	-9.0720434671622	-14.4387913625384	NaN	-9.70700951286472	-11.8360217543989	-14.2115891856452	-7.52300137448458	-12.0418021978022	-7.94148881762907	-14.3043704166767	-9.65218564964448	-5.4824500538566	-14.4935814039575	-5.13531626207998	-9.37352526321353	-14.6593278694478	-14.7929203426193	-11.4004983002827	NaN	-15.5500841348437	-8.44198955281256
-8.05090001875313	-12.3727392054902	-13.3471086276534	-7.81129871724891	-11.4038783934105	-15.0317793563001	-14.8257272871952	-13.6830445163997	-6.28443973968992	-13.6278238079336	-15.4224356518462	-15.9361300754543	-14.896850208782	-14.5673330409737	-11.598724141552	-4.48109415683594	-7.80400167590146	-4.09069285413572	NaN	NaN	NaN	-15.1701111836664	-14.3034399559116	NaN	-15.5023505100468	-9.86737381690444	-7.43109364161849	-13.2710584087813	-6.10869595210524	-9.25321784974581	-14.5593465743661	NaN	-9.79281361577113	-11.8867972536634	-14.2860732512712	-7.59646266270839	-12.2278543213543	-8.01390461012547	-14.3344933120413	-9.77893138249852	-5.64350869893599	-14.6584589884103	-5.14238653194703	-9.44283937362692	-14.7050247169122	-14.8572397749662	-11.4475511425799	NaN	-15.6992094092771	-8.77429402950527
-8.14536943851268	-12.4061975167689	-13.4122472214692	-7.77242922951053	-11.4983245169822	-15.1375692151498	-14.9220218338525	-13.6768985741092	-6.3393484054701	-13.7634351096298	-15.4938743582748	-15.9656763415897	-15.0512435920028	-14.6988342552905	-11.6889884306338	-4.56891480371232	-7.9909772425198	-4.09701239328759	NaN	NaN	NaN	-15.2163005260065	-14.2573774544351	NaN	-15.7395026994771	-10.0437941835817	-7.47574749034748	-13.4141237644783	-6.17579010889703	-9.39826478482295	-14.6575052518273	NaN	-9.84202093397745	-11.8970325147624	-14.4043621114094	-7.52124278948813	-12.2711690447637	-8.02324283496545	-14.4288148946626	-9.84398771009766	-5.81280605092864	-14.7277112641458	-5.26672880762275	-9.55166069526483	-14.8231350045304	-15.1026095932798	-11.5537499859276	NaN	-15.7215832933927	-8.69079916114294
-8.20132528430197	-12.4636904677083	-13.4006372282174	-7.86952838242961	-11.5968381387987	-15.266806213	-15.0352412116217	-13.807693538621	-6.33612674810493	-13.7591387296812	-15.5325713541177	-16.0344854197543	-15.0620762213446	-14.8241988915378	-11.7419132860134	-4.66448691712777	-8.04362711001671	-4.23363961829239	NaN	NaN	NaN	-15.3251713543432	-14.2637745596085	NaN	-15.6501530274683	-10.0923066816983	-7.58842325581394	-13.3318946823344	-6.21978841742548	-9.45963508528321	-14.6547268818855	NaN	-9.87967981125716	-11.8293505517778	-14.5506444883673	-7.58234712307562	-12.2901480624639	-8.09774614674012	-14.4697920902221	-9.95556088081803	-5.85188882852561	-14.8159440221128	-5.4714961851804	-9.5668246775731	-14.8561807847907	-15.0736084964903	-11.5996632669323	NaN	-15.7357565217391	-8.78945104271357
-8.26813948727093	-12.5621565930106	-13.4946202352941	-7.89380409263959	-11.718715148349	-15.2617945066789	-15.2558440427642	-13.9634044562781	-6.42048350218707	-13.9875851620353	-15.787534342749	-16.1634249992522	-15.269412144405	-15.0249039580835	-11.9355957303371	-4.7825207996242	-8.1868448391786	-4.40875915555449	NaN	NaN	NaN	-15.4107328909109	-14.3453692743748	NaN	-15.8465731665601	-10.2061620109074	-7.76550361445783	-13.4778116555346	-6.25607848519301	-9.58538860690227	-14.8460052941679	NaN	-10.0818304828628	-12.1015768482681	-14.6545530504023	-7.6514467964084	-12.4755519864751	-8.23569656494399	-14.5762644380961	-10.136669030911	-6.03208876986951	-14.9549543849806	-5.5004194892042	-9.57735484668837	-14.986574127907	-15.1227356840899	-11.8243953251443	NaN	-15.9469565217391	-8.92404380352426
-8.40208517582551	-12.7475953389156	-13.5324572043139	-8.08801532202216	-11.8236726263333	-15.2584239326773	-15.3549789211329	-14.0828186051458	-6.58169816322592	-13.9718165937272	-15.8558427341701	-16.2198151845487	-15.3645559557322	-15.1232867451283	-11.9276078435828	-4.82568414955947	-8.22296223043815	-4.5365613083224	NaN	NaN	NaN	-15.5256607856975	-14.5097569751645	NaN	-15.9125204490008	-10.3086501732621	-7.76037055937193	-13.5917672028064	-6.29132776424525	-9.59694226717235	-14.9436304180038	NaN	-10.1661861896167	-12.0248900821621	-14.7057393186762	-7.79533218940114	-12.4357530906593	-8.25917635827182	-14.6323887059317	-10.1994497781288	-6.10778442825957	-15.0611422536072	-5.63024328723732	-9.66177261538133	-15.0772433352241	-15.1918559246228	-11.9164129120262	NaN	-16.0144157847376	-9.01653990188368
-8.46636027256624	-12.8512584781124	-13.6436635491016	-8.13284138179572	-11.8333385077399	-15.344795945269	-15.4293180757803	-14.1266591250191	-6.64205281909637	-14.0637304223071	-15.8756393197601	-16.2920757360794	-15.4289290004283	-15.1567299482694	-12.0330498259712	-4.92780736368802	-8.26179669460769	-4.74901375550897	NaN	NaN	NaN	-15.5378548457192	-14.5787494652998	NaN	-15.908138446893	-10.4016264776576	-7.84684660194174	-13.7435705153189	-6.30236463656258	-9.66480776028903	-14.861408911539	NaN	-10.2375514207961	-12.1621238212779	-14.7435033050047	-7.84029311210464	-12.5143253477824	-8.28931401299684	-14.7068617085427	-10.3642300971756	-6.09855551418813	-15.0977573276833	-5.58907516978375	-9.69779710573259	-15.2009519064287	-15.1369290953545	-11.973009489617	NaN	-16.134242455243	-8.97606208781381
-8.52393777104387	-12.8168453076398	-13.72242977705	-8.11297054503917	-11.8309014039224	-15.2974590765973	-15.3413384628872	-14.1622389450355	-6.55142353084985	-13.9813010416775	-15.8481694402421	-16.2446051783567	-15.4029593816407	-15.179996836605	-11.9156699416694	-4.99321907670039	-8.36523147288169	-4.74084325921859	NaN	NaN	NaN	-15.5873599751906	-14.5630792567873	NaN	-15.87461344056	-10.4181347139265	-7.94052448132779	-13.789077413452	-6.27548643789088	-9.61981420041575	-14.9538700588271	NaN	-10.2512560386473	-12.2822266028821	-14.7465989232414	-7.66166419123173	-12.6325485534873	-8.28341946430198	-14.6096109967458	-10.2495558297685	-6.15447492035072	-15.0501247138473	-5.6268031144208	-9.66727716855312	-15.295311627907	-15.1994123022884	-11.8731817117223	NaN	-16.0625807895216	-8.83735517199078
-8.65507147719537	-12.9132803524669	-13.8320630363551	-8.23607357505644	-12.035114740004	-15.4508583003724	-15.4894876951788	-14.2222759093241	-6.7337013799083	-14.0714213064395	-16.0319867322486	-16.4353784897647	-15.4906299650921	-15.2876289399322	-12.0435751883882	-5.06512978571335	-8.47364211795068	-4.64881746595787	NaN	NaN	NaN	-15.7405823211876	-14.7549593127879	NaN	-16.1650257613233	-10.5133144146274	-8.05992197006277	-13.9530335312842	-6.44778592458426	-9.82034011663472	-15.0837538129302	NaN	-10.3506567490186	-12.4338553415382	-14.8857490907578	-7.67314350730813	-12.6430066795949	-8.47949076142591	-14.8069703680188	-10.3455918744952	-6.26006473200305	-15.317782268882	-5.72216872271546	-9.80010894516265	-15.3451258011353	-15.5521967009883	-12.0407847339249	NaN	-16.3359021970047	-8.86540376574755
-8.79528200351117	-12.8956610019339	-13.7000630035742	-8.28793434360127	-12.0527458223831	-15.3744543035178	-15.4207004452747	-14.2951257685197	-6.85211453488037	-14.0829162438419	-16.0104191590272	-16.5220177497853	-15.5267767155637	-15.3568843670407	-12.037888171282	-4.99315814839749	-8.40704665041872	-4.51143815561304	NaN	NaN	NaN	-15.7538060053981	-14.8268370312771	NaN	-16.1125014201131	-10.4815424607543	-7.99914154262516	-13.8710091476976	-6.44957463901133	-9.81691845764855	-15.0734464815519	NaN	-10.2936502456926	-12.2921921066767	-14.924487057906	-7.66468127540975	-12.621382029735	-8.49399694310249	-14.8948171183788	-10.2369759093436	-6.26556015752672	-15.3011174820559	-5.75362088458789	-9.65910817581515	-15.4071140375455	-15.463625724568	-12.0857518339585	NaN	-16.3293183523136	-8.79628330604866
-8.8244719054609	-12.8853026775928	-13.6127077158136	-8.27683444148937	-12.0191122581381	-15.3819547811014	-15.4065994516336	-14.2076150199757	-6.78880213519103	-14.2455871084917	-15.9644495043789	-16.4882110961649	-15.5495526282765	-15.3158199310075	-12.1120528893695	-5.06624487074392	-8.4449463716678	-4.61410113069484	NaN	NaN	NaN	-15.870329081304	-14.7088071285668	NaN	-16.1054195426322	-10.5033468234401	-8.03728032048071	-13.9539292513112	-6.47267726383273	-9.78102917569762	-15.0435965111319	NaN	-10.2745548654244	-12.4182810887405	-14.9407515548701	-7.65175482834105	-12.6771922217909	-8.47204244702845	-14.8996777825407	-10.3307122664383	-6.33884719286487	-15.3516098982063	-5.81927225033714	-9.66155806417695	-15.3157630476282	-15.5205740657687	-12.0209881950637	NaN	-16.26247126193	-8.80032040870629
-8.85033234676058	-12.8664220844301	-13.6859829721362	-8.29221645518359	-12.0836300566738	-15.3685416550236	-15.3399334142807	-14.1893294899163	-6.71698037327594	-14.229472806183	-16.0155612037056	-16.5783728474978	-15.5239742057773	-15.2331975550451	-12.0714681496919	-4.999108442169	-8.44216646190575	-4.71285393810641	NaN	NaN	NaN	-15.7390698146738	-14.8038553230997	NaN	-16.0354145165468	-10.4732083567354	-8.06951735205616	-13.9605519359219	-6.50821383210224	-9.7899363147914	-15.0349593508855	NaN	-10.2761369730935	-12.4562031306326	-14.907830449125	-7.61697151120486	-12.7080340127318	-8.42985814203458	-15.0027588864568	-10.2811313576516	-6.28559071804969	-15.290899574112	-5.81527152119059	-9.86620512059849	-15.386125154477	-15.5118906338161	-12.0108891492852	NaN	-16.2447167761112	-8.64853867751882
-9.01998646946739	-13.0062838304553	-13.724805102764	-8.405820695629	-12.1072987442046	-15.3369795874352	-15.3730308499801	-14.2018970968205	-6.66439043842559	-14.3250770063035	-15.9697165254439	-16.5867634610347	-15.5045878466221	-15.2571644980266	-12.1983935996114	-5.04274135319954	-8.53196594611639	-4.62305725751427	NaN	NaN	NaN	-15.8316535041804	-14.8782373347711	NaN	-15.9770036755015	-10.5975892952403	-8.0513907120743	-14.0193458395374	-6.47801693701108	-9.78841632545238	-15.1791858594664	NaN	-10.2564713788357	-12.5180528208082	-14.8015867756253	-7.7700014010966	-12.7419634108908	-8.41259564607006	-15.0016495186499	-10.3700611659527	-6.17997190361875	-15.3423622938232	-5.86304260179468	-9.78083711666951	-15.4456549383247	-15.4882487939552	-12.0866786229694	NaN	-16.3862873419123	-8.72742156403363
-9.06863151970334	-13.0488272037047	-13.7247193487176	-8.37461324310742	-12.0090946035737	-15.2602728633363	-15.4194675365318	-14.2642649087091	-6.73809039447645	-14.3362114779643	-16.0536126926418	-16.6767313378792	-15.5813249925381	-15.3809219539206	-12.2910578356002	-5.07712597681572	-8.59721033030275	-4.70622069308539	NaN	NaN	NaN	-15.8188495107492	-14.8045073457755	NaN	-15.9278719940075	-10.6708531174742	-8.11949831889964	-13.9784641600727	-6.48570322467289	-9.76787613930685	-15.1560875695977	NaN	-10.4340579710145	-12.4277374967575	-14.7732638054515	-7.67473249280791	-12.9745477335165	-8.41793359518789	-14.9645897625126	-10.3312118551153	-6.20523915062465	-15.2827081352594	-5.84062711730391	-9.74209811959065	-15.3624181907546	-15.5236436039349	-12.1068467740413	NaN	-16.4354086956522	-8.82970834429869
-9.24121041095951	-13.1316064399568	-13.6211217981168	-8.41205261635819	-12.0085788232773	-15.4199041465055	-15.3604839554004	-14.3995746826357	-6.85435236268641	-14.453054863753	-16.1841949450242	-16.8176486207554	-15.6957298694091	-15.4372811697069	-12.3295686478421	-5.16897987714588	-8.67903124247846	-4.6607716304141	NaN	NaN	NaN	-15.8754687422997	-14.7770515146018	NaN	-15.9299963332977	-10.6442086689639	-8.21245645161289	-14.0429118341664	-6.44376619856316	-9.78944780127789	-15.3010774760608	NaN	-10.3658705983057	-12.0318418869817	-14.8916479415543	-7.7580016329493	-12.8841607788185	-8.54727267907908	-14.9649117568519	-10.3585338161838	-6.39376038128074	-15.3533361886465	-5.89384966230895	-9.88944012989833	-15.5241448303747	-15.6139716597266	-12.1703211979668	NaN	-16.4974923707957	-8.87619042161322
-9.28154667301783	-13.029108506769	-13.6046312240352	-8.41502985335196	-12.0452570294142	-15.3585614661587	-15.3655876803862	-14.4243627618416	-6.9534324829156	-14.4382721037521	-16.2417876122269	-16.8373087026382	-15.7039216799435	-15.5361795321069	-12.2196978222547	-5.25226753969954	-8.75352657598346	-4.86436362836053	NaN	NaN	NaN	-15.8918717948718	-14.6579307987117	NaN	-15.9745950290785	-10.8045977436999	-8.27755926110833	-13.9001148136311	-6.48547134819099	-9.7654338895161	-15.2973162489938	NaN	-10.512287347272	-12.1973484579083	-14.8892246980395	-7.73639840607425	-12.9788737465563	-8.65287638640164	-14.9501570931581	-10.3551666294936	-6.47647049138556	-15.431633229951	-5.93739138882143	-9.81050297500473	-15.5551779316631	-15.5669815859812	-12.2274998813523	NaN	-16.5970845771572	-8.87112132214692
-9.31429477816624	-13.0267761381476	-13.6283707512856	-8.5135354493281	-12.1311562057958	-15.3973085784147	-15.4973040036055	-14.6058878200444	-7.10085851085018	-14.5623490280964	-16.2864362589422	-16.9910474434958	-15.7806144662223	-15.6018726140609	-12.3420408623329	-5.28412408023775	-8.93210623067121	-4.99271844304239	NaN	NaN	NaN	-16.060566710126	-14.7307454041436	NaN	-15.9982423373177	-10.8262602469301	-8.37837648211661	-13.9994215040194	-6.66116746319417	-9.95167433954921	-15.4028146255543	NaN	-10.7091540749106	-12.1645802930126	-15.1074834882165	-7.80004046479233	-13.0775164835165	-8.76388315735115	-14.9468860123402	-10.4908747252747	-6.56975144381607	-15.5580593677479	-6.07333906561663	-9.9121210533211	-15.5062550806061	-15.7668065180889	-12.2621576395964	NaN	-16.6643999208287	-9.00907062626604
-9.33704839641264	-13.0143354433585	-13.6771561887579	-8.53187584459459	-12.2284157498456	-15.4609459322137	-15.5977554680897	-14.6726746664906	-7.10754691659608	-14.583402281347	-16.3855175065404	-17.0426465946247	-15.8957538154109	-15.6947738142769	-12.4433633420474	-5.34995297249335	-8.98141652356735	-5.01961357056986	NaN	NaN	NaN	-16.1375974585886	-14.6883270584384	NaN	-16.0529292211029	-10.9628077938714	-8.47223964584357	-13.9971075159242	-6.63488514129444	-10.0606651590251	-15.5350916363971	NaN	-10.7054686293217	-12.2218420226117	-15.1350227524784	-7.78280166853015	-13.2414878017735	-8.78733109651043	-14.9632620272678	-10.4145972949166	-6.66753098272344	-15.6729221665783	-6.20854841450672	-9.82436027285582	-15.6742087887903	-15.7205352688511	-12.3511525920856	NaN	-16.6840961443806	-8.99269858350107
-9.37236541187655	-13.1254002064121	-13.7844975225511	-8.3946457820197	-12.1332524916943	-15.4440426373419	-15.5219508252603	-14.6641906326203	-7.16060683794631	-14.6379447107606	-16.4735385677588	-17.0645132289896	-15.903006988571	-15.6019884506103	-12.3942850148987	-5.37991403474252	-8.86371163251097	-5.12582766508365	NaN	NaN	NaN	-16.0464946982842	-14.7488840536031	NaN	-16.1108423638333	-10.8663387050573	-8.60022035928144	-14.0064596482538	-6.54596668860233	-9.944101594061	-15.5788512203246	NaN	-10.6332263280125	-12.330533245249	-15.1077666103269	-7.82747334516813	-13.1317036756347	-8.85632266314864	-14.980040916986	-10.3512308896583	-6.65084550118985	-15.6824604399655	-6.19744392165445	-9.99003408665541	-15.6202711078636	-15.7931641425738	-12.2922336871003	NaN	-16.714160981952	-9.15443194286082
-9.44192323204085	-13.1870595413423	-13.7647218469851	-8.59082349185533	-12.1998340759101	-15.3413943308232	-15.4846309772744	-14.7345247014328	-7.15149873957442	-14.571099784548	-16.2943830324751	-17.17592251169	-15.9251355246953	-15.5304922293611	-12.2926029495083	-5.34422761368351	-8.99455125850221	-5.05433470733718	NaN	NaN	NaN	-16.1413536282983	-14.8410935583225	NaN	-16.198025530378	-10.8456823857669	-8.64065390624999	-14.0545476905839	-6.62161145708391	-10.033172574845	-15.609435748064	NaN	-10.5826353550687	-12.4081242806149	-15.1053396001043	-7.71032063471248	-13.1666377293452	-8.76157259552103	-14.9659501848293	-10.3350834209269	-6.74227372171458	-15.8006343535063	-6.26711178188411	-9.91115280761574	-15.6284607345664	-15.8260287805591	-12.3411750836262	NaN	-16.5686336962252	-9.09036644541826
-9.62295940822986	-13.2497242074695	-13.5775316315205	-8.57201905807551	-12.0854671607462	-15.2907215213003	-15.3308030783947	-14.6441707291245	-7.10488404481166	-14.4021803729817	-16.2586535804758	-17.1796970621741	-15.9150986767486	-15.3934207736788	-12.2510427795174	-5.38514035653787	-8.81610012074373	-5.01438348782499	NaN	NaN	NaN	-16.0157876827223	-14.7748481421332	NaN	-16.1192085392357	-10.8148531174742	-8.53086700507613	-14.0691955209989	-6.53802219980788	-10.0121465303971	-15.57709442648	NaN	-10.5832943346509	-12.3567644759308	-15.0199946292056	-7.73754478255899	-13.1303856581375	-8.80126726536053	-14.952694171722	-10.2190140742182	-6.62628739971685	-15.6575884923126	-6.16568278805121	-9.81088102276343	-15.5720665445257	-15.7814824987856	-12.2198926868365	NaN	-16.4090588473205	-8.93913489947867
-9.62330041888004	-13.2213923608354	-13.6296489213099	-8.53077874582638	-12.2022340953042	-15.4144959149786	-15.323502844135	-14.6998237313579	-7.14608427651948	-14.4590772787135	-16.2979446563804	-17.2009995679671	-15.9307045687289	-15.4220270067425	-12.3625597848159	-5.34260155387712	-8.81073465168327	-5.17919089462815	NaN	NaN	NaN	-16.0984916942569	-14.8558896885587	NaN	-16.0915257559656	-10.831027191598	-8.60227499999999	-14.134293702899	-6.59358251648744	-10.1550748283049	-15.5674785898691	NaN	-10.6797248106616	-12.4817097064292	-15.0062569281931	-7.63023913460107	-13.0257164835165	-8.85806452808479	-15.0254384827363	-10.279357137335	-6.68776942878686	-15.6861781012376	-6.22049178392383	-9.98873785032892	-15.7572367543825	-15.8274977724959	-12.3220354229898	NaN	-16.5396320404113	-8.95649004433381
-9.79377518089907	-13.1810313347453	-13.7223867964452	-8.54677988013699	-12.245336581722	-15.4080310612074	-15.3640636175966	-14.6919663082868	-7.22619966032297	-14.3990377534644	-16.2154971306895	-17.1424625292802	-15.9736997462673	-15.54385693763	-12.387963476338	-5.4351769786835	-8.92765066142127	-5.16529603330402	NaN	NaN	NaN	-16.0393173096219	-14.9174961025176	NaN	-16.2111196719384	-11.0166229022194	-8.54383373493975	-14.1630987881022	-6.65539769009533	-10.0466733147914	-15.6159088192143	NaN	-10.8010709580275	-12.3645436001863	-15.1215561102853	-7.86199529308742	-13.0494083754084	-8.77381423944203	-15.0509461438186	-10.3856357872216	-6.71476265959211	-15.7020291987571	-6.16144392165445	-10.1113067606619	-15.7147760907169	-15.8344572790706	-12.3158434111135	NaN	-16.4757854772717	-8.91561397595775
-9.93826782422733	-13.2834812916345	-13.8238209939148	-8.5855751779957	-12.2996203426965	-15.4264402182134	-15.400827018368	-14.6864846889289	-7.3098830190504	-14.5160314368535	-16.3011185927844	-17.1819235582625	-16.1365595463138	-15.7129557127804	-12.4748169777383	-5.64995513635266	-9.03763571940522	-5.15285747714379	NaN	NaN	NaN	-16.077672521704	-14.8194744304755	NaN	-16.0769326619354	-11.1038735525434	-8.55133734583127	-14.1249264475223	-6.71123292027602	-10.0623613147914	-15.6983045704279	NaN	-10.865364961896	-12.1767145200044	-15.1483305793762	-7.88410883961993	-13.3725419792672	-8.86155274438677	-15.0310087100495	-10.4861516932048	-6.91491584674153	-15.8277743080928	-6.26965738928502	-10.0626259885639	-15.7064902146307	-15.6791732511987	-12.3164000540362	NaN	-16.574097357752	-9.06419395680066
-9.98383995010178	-13.2812025117739	-13.7507782856015	-8.5135708553363	-12.2452459909011	-15.4063776123306	-15.5660098989377	-14.6904902911698	-7.54419537679638	-14.6626233557271	-16.3187487580547	-17.3154464694828	-16.2950228146796	-15.7167956720489	-12.5720939347719	-5.65776408983204	-9.0951959228685	-5.13146418033653	NaN	NaN	NaN	-16.2142062717157	-14.9031914813843	NaN	-16.1533950881889	-11.1688438636491	-8.73466955238562	-14.0819456268265	-6.63740396974632	-9.98444210949339	-15.688634437545	NaN	-11.0085143262978	-12.2525243625588	-15.3020420465544	-7.99985820023374	-13.4756703296703	-9.09700465437707	-15.127030682761	-10.6368701063371	-6.97058709202454	-15.9416778854606	-6.38014141843722	-10.0093398226516	-15.7744127325887	-15.670710572982	-12.4617412068464	NaN	-16.6854354066126	-9.12322969240872
-10.1282507840763	-13.4410592308903	-13.9564490783617	-8.61915383687259	-12.3865988704674	-15.5040391956428	-15.5655632605734	-14.8728062900331	-7.63342612835896	-14.8198718602091	-16.4880204248083	-17.5676265950661	-16.3949993752978	-15.8949092958768	-12.7149028570106	-5.73972152363374	-9.21009685916123	-5.26832814996013	NaN	NaN	NaN	-16.3539738356881	-15.0620146984827	NaN	-16.4083820098956	-11.1440123652222	-8.6974873296315	-14.3336173112567	-6.79930755508755	-10.1118503006147	-15.9282828451883	NaN	-11.0411308980874	-12.3635088752124	-15.4147154262168	-8.18368775095167	-13.6053171335707	-9.19682363811398	-15.3351662790789	-10.631722651542	-7.02357968370404	-15.974059902384	-6.55944016930923	-10.1654072441911	-15.9258127926324	-15.9240437673625	-12.6655041869761	NaN	-16.8078554398226	-9.12442004911165
-10.2006140141286	-13.53820861678	-14.1193955747437	-8.76149590968586	-12.5678617003384	-15.6571074703477	-15.7130091630831	-15.0507773045259	-7.73943140540382	-14.9652131722774	-16.7041397477712	-17.640051770559	-16.4592319377361	-15.9350766784289	-12.8408333865064	-5.88902026188199	-9.28779331807645	-5.69684771848959	NaN	NaN	NaN	-16.4381806264681	-15.154919317187	NaN	-16.3902544627807	-11.2364162564155	-8.84798007117437	-14.4249029465965	-7.00158731295938	-10.3215373913464	-16.0509337835261	NaN	-11.1576466383807	-12.3576350526335	-15.4763774271009	-8.41262677043555	-13.7147352511818	-9.3169428351044	-15.4554153927532	-10.7449097733245	-7.34170698013643	-16.0702903681819	-6.72141821151553	-10.3183592987422	-15.9490035720531	-16.1067731841516	-12.8700488131508	NaN	-16.8465351476933	-9.46180799606481
-10.1330725461425	-13.5625828857859	-14.0997895132494	-8.81028235436223	-12.4734808215041	-15.6213019693654	-15.7586950931401	-15.0713826481126	-7.78772759108197	-14.9251724145358	-16.7354382804345	-17.6575216936941	-16.5386156339594	-15.9487665656443	-12.9947291631729	-5.87103499449134	-9.2206595068854	-5.31563272058222	NaN	NaN	NaN	-16.513601745772	-15.026902714924	NaN	-16.326940983348	-11.2113056025179	-8.70948954477237	-14.3591099434536	-7.06210702110954	-10.3385708841694	-16.0695156954298	NaN	-11.1159692338131	-12.4411427963865	-15.601220299899	-8.37125712137425	-13.818141838832	-9.40793660130032	-15.3031758317655	-10.8239986922169	-7.3616328674705	-16.3014830856589	-6.78820809446794	-10.3735095005919	-15.984410832151	-16.1664410668268	-12.7950006943182	NaN	-16.9171486982687	-9.46886423556315
-10.2875948416814	-13.707860951968	-14.216030999873	-8.8230061966951	-12.5624750830565	-15.6638984085346	-15.7989331110418	-15.2147044691487	-7.91856371460593	-15.1114406084045	-16.8709013120802	-17.7497669789734	-16.7078596523583	-16.2429821550881	-13.0681430030643	-6.11742328739643	-9.3841588488626	-5.78194761056299	NaN	NaN	NaN	-16.5753283536452	-15.1493906659443	NaN	-16.4312968935373	-11.2110244321612	-8.84221367690783	-14.4809055130284	-7.16514095524792	-10.3602892205225	-16.2046721013866	NaN	-11.2075362318841	-12.4826393349693	-15.8849109449838	-8.45547292856782	-13.8754502286035	-9.47625568569084	-15.4282318184328	-10.9232947952864	-7.59173121767899	-16.506872191885	-6.99717709737006	-10.4976004419269	-16.0717392658288	-16.2550629737398	-13.0122106641925	NaN	-17.0550039494706	-9.7742556897054
-10.1506684103827	-13.6918439009191	-14.1603959276018	-8.95940996287129	-12.6552044122588	-15.5976769693654	-15.9115155070473	-15.2116186670485	-7.90157605934173	-15.058491549801	-17.0561570563411	-17.7920651141856	-16.7341015384338	-16.2673121547922	-12.9331493307377	-6.10137241395414	-9.46076474346793	-5.61463745348587	NaN	NaN	NaN	-16.5702499646623	-15.290036457923	NaN	-16.4836504476378	-11.3651100352741	-8.66076585365854	-14.5244733299393	-7.12290563309771	-10.4247361219893	-16.2895947095951	NaN	-11.1981737931448	-12.2218052189313	-15.794575407685	-8.56991595424445	-13.9086300087745	-9.60561117033554	-15.4315860617255	-10.9010819429697	-7.57068247066532	-16.3976583857353	-7.05535507353493	-10.543270633153	-16.1324031874374	-16.248272761843	-12.9911220424425	NaN	-17.1039830555619	-9.59253722910782
-10.2408461250827	-13.7182403146388	-14.1853182568924	-8.92868574438202	-12.6137021380228	-15.7392322252611	-15.941116437499	-15.2622987556118	-8.07164627847297	-15.1410597469445	-17.0679287400232	-17.8734880313286	-16.8226857735228	-16.2883536038311	-13.1330169636362	-6.11211689612731	-9.50783608750674	-5.9945653060068	NaN	NaN	NaN	-16.6377873901764	-15.1651299017647	NaN	-16.5884042296509	-11.5757654444353	-8.79695704008222	-14.6262180726469	-7.27933648818833	-10.5351705863146	-16.4819918964424	NaN	-11.201410750321	-12.1891615006424	-15.7423970940529	-8.66288658361507	-14.0327403641135	-9.50860644183033	-15.3791366211023	-11.0346226704802	-7.65597028908182	-16.4288216295214	-7.08592105263158	-10.7757590979299	-16.2067058026643	-16.3330198571049	-13.0227810411771	NaN	-17.1108790230205	-9.85942423040091
-10.3281520459157	-14.0205139576696	-14.3175902886822	-9.28890372838617	-12.8780775012254	-15.8924403276514	-16.0485779584767	-15.3513297421082	-8.14266294819269	-15.2445781450586	-17.1740804571912	-17.912750784121	-17.1218038313878	-16.4821238757322	-13.2906997852473	-6.43403401005416	-9.82421124557396	-5.75796236691165	NaN	NaN	NaN	-16.735532664437	-15.4680037459029	NaN	-16.6232519071138	-11.7984277605099	-8.98571249999999	-14.8853520905597	-7.59061616865634	-10.69979192053	-16.6757996007913	NaN	-11.3607416184928	-12.3984633666738	-16.0066460574328	-8.6250470547229	-14.1430329420863	-9.60420169748498	-15.5463671862497	-11.2356495943847	-7.85339475813472	-16.7896265984655	-7.32807560784904	-10.962464075776	-16.2580060039113	-16.4923752492007	-13.2147308462311	NaN	-17.3036867423651	-9.83840456279124
-10.3155950374048	-14.0983484926966	-14.4096403679955	-9.50703645540237	-13.0387851368877	-16.005328518038	-16.0502980504154	-15.3315432888656	-8.2951048404541	-15.2460921541153	-17.1689353976889	-18.0606053160652	-17.114294428209	-16.5112379856676	-13.5585807788808	-6.52211485263002	-9.86852607875522	-5.9110596095536	NaN	NaN	NaN	-16.7892181635869	-15.5601979147087	NaN	-17.0239389542063	-11.7282000462612	-9.06033357179355	-14.956355931356	-7.62768393405098	-10.8525572289896	-16.6778471121352	NaN	-11.4527363851114	-12.500656844233	-16.0891202479145	-8.65265450128692	-14.366792501616	-9.63929204971332	-15.7373048192107	-11.210295690333	-7.78173382034824	-16.8077747723785	-7.3404309456558	-10.8918185652994	-16.3444459002075	-16.7211218148406	-13.2575075630741	NaN	-17.2219605196889	-9.84280337542285
-10.5456169317408	-14.195531110005	-14.4865684659366	-9.70126084183674	-12.9997709334067	-16.1707205740166	-16.2598253405362	-15.3928607560136	-8.39749325873151	-15.3519824584691	-17.3736104604333	-18.076753184961	-17.1946574594501	-16.5668166548598	-13.5778693385845	-6.64944392967706	-10.0068943829632	-5.91898546655627	NaN	NaN	NaN	-16.9390823211876	-15.616897771186	NaN	-16.919157165236	-11.8860627417326	-9.12644863221884	-15.0582617591769	-7.82108713630691	-11.1110539094156	-16.7807101717079	NaN	-11.6029904104162	-12.5977982291031	-16.0298817233344	-8.77222448282926	-14.5158618072575	-9.71943255924029	-15.7173443059453	-11.2564322473986	-7.90042282311698	-16.8886059362326	-7.48401985412064	-11.1837061987767	-16.4417944454096	-16.8654573972413	-13.3058952669323	NaN	-17.3907274433754	-10.02468419818
-10.812260491735	-14.3121624951868	-14.3632032867289	-9.81176730795516	-13.0429679456756	-16.0678605366452	-16.2894785661838	-15.4832020141569	-8.35301729207354	-15.3069811944238	-17.2870485611212	-18.0999536928458	-17.2871863941972	-16.6884870637823	-13.7688702757916	-6.6135336958718	-10.0992444008555	-5.90598176616071	NaN	NaN	NaN	-17.0008080135506	-15.7430195566542	NaN	-16.9187720210917	-11.9049994589376	-9.31717737415671	-15.0525551602051	-7.83596814524701	-11.3114927464974	-16.8323693316748	NaN	-11.6456278851992	-12.6617144377013	-16.282142723715	-8.69846810735448	-14.3863775189388	-9.80834045803646	-15.6688045718366	-11.2117352033181	-8.08502833453135	-17.0860787723785	-7.48858973639655	-11.1762326360985	-16.4587982453991	-16.901836810937	-13.3268868365132	NaN	-17.3994168613995	-10.0014868140814
-11.1319416670363	-14.5775290105916	-14.6652953482648	-10.0908798377241	-13.3099750024191	-16.3105702620484	-16.4028588952169	-15.6338333965593	-8.60178898279042	-15.5022573674959	-17.426640914946	-18.1719581953408	-17.4095117915027	-16.8499960136184	-13.7706474376541	-6.7718807749789	-10.3092302393597	-6.07684929619659	NaN	NaN	NaN	-17.0617625511743	-15.9327055092558	NaN	-17.2015869017332	-12.0715370013355	-9.52118389830508	-15.1466440553623	-8.02108338883004	-11.5150750466169	-16.9294271761931	NaN	-11.8635778892985	-12.7835023141067	-16.390734020169	-8.81994029784742	-14.5895608048461	-10.0801192700269	-15.9463240354941	-11.3445503428902	-8.21525997996477	-17.1975971803387	-7.72440955176901	-11.28710575078	-16.5194221138405	-17.1240146924842	-13.5649724109824	NaN	-17.5534632427167	-10.2456047932213
-11.0780597376009	-14.6110874146302	-14.7266641846612	-10.0680172906091	-13.246300572733	-16.3705045771889	-16.5592105821603	-15.6515974708838	-8.62368511342441	-15.4040526940891	-17.6447337296746	-18.2574334406518	-17.444494995767	-17.0172430775895	-13.8298109708958	-6.80035600595918	-10.4033691856731	-5.95068253342413	NaN	NaN	NaN	-17.1564200355074	-15.8999052506909	NaN	-17.2556842911912	-12.0782790024744	-9.46991903807614	-15.1031298373528	-8.03731097861501	-11.5525886400673	-16.992207520513	NaN	-11.9624558767737	-12.8648949134496	-16.5716063452377	-8.68131290182241	-14.6490648706133	-10.2561385662141	-15.9456107440757	-11.225621204148	-8.28692842535788	-17.2850940555011	-7.90397524600021	-11.4075571014444	-16.5859374652275	-17.0651008744956	-13.5458236265726	NaN	-17.5782728422139	-10.0532902608459
-11.1489048967505	-14.5465003894688	-14.6036262099777	-9.91168719059406	-13.3273689727819	-16.3187144207273	-16.5271509157244	-15.8588352138034	-8.6633083777201	-15.5001128578182	-17.6459077994438	-18.1828602212365	-17.4369342840697	-16.9648482215946	-13.9021650707065	-6.92735220718722	-10.3834007821975	-6.11901038301285	NaN	NaN	NaN	-17.2376583604189	-15.8862097259694	NaN	-17.212813029983	-12.3028309913608	-9.59502032085561	-15.1381086804165	-8.01758477878796	-11.4039030869433	-16.8651011139084	NaN	-11.9818857222107	-12.9598287532435	-16.3969888693092	-8.7369968774663	-14.6628383719285	-10.2849516780873	-15.9216444608363	-11.2406600745081	-8.34535857750171	-17.261608987018	-7.8901834922968	-11.371499618061	-16.4621867548105	-17.156045736101	-13.5007537865505	NaN	-17.7065084902431	-10.4233550123191
-11.4913993460478	-14.7648588659738	-14.9481213215832	-10.0391848032995	-13.5327104039895	-16.4632197412487	-16.7398813501004	-16.025714116549	-8.84722818303814	-15.632334206355	-17.8013754288843	-18.4622291783567	-17.6384243311989	-17.1598577097343	-13.9365587405138	-6.97893058569929	-10.5498929800557	-6.34169189666704	NaN	NaN	NaN	-17.3402804030328	-16.2342500254772	NaN	-17.3293482436152	-12.4069302221162	-9.71768285077951	-15.3923339730898	-8.10005972016121	-11.5569536853636	-17.1978461479406	NaN	-12.1548813729647	-13.1113891846436	-16.6104402419417	-8.76647160475276	-14.7196194878083	-10.2967426434022	-16.1667345656856	-11.2750754094252	-8.56063212906158	-17.4844659381539	-8.11190937145889	-11.5095871166695	-16.6244720857634	-17.5360845781696	-13.7375832669323	NaN	-17.8230391646337	-10.6186493849932
-11.6187179982721	-14.7474449393971	-15.0622653961413	-9.87292433681672	-13.378163652539	-16.3614695815367	-16.8515266771743	-16.0868596613574	-8.90011847379916	-15.6802400646239	-17.9754535193263	-18.5284615187822	-17.5767300492976	-17.1631496741588	-14.143568014601	-7.18035861845217	-10.5688650651843	-6.5405569295594	NaN	NaN	NaN	-17.4070976013234	-16.2299529454445	NaN	-17.3309785211011	-12.401191455604	-9.73816388194096	-15.4173380601644	-8.16708747592479	-11.5872748618441	-17.2540021544505	NaN	-12.3712451478501	-12.592120947647	-16.7626064123493	-8.83088565121414	-14.6313316095669	-10.3798346129471	-16.2163221645688	-11.5122903812835	-8.66870345115767	-17.4633141706086	-8.06732518133436	-11.4138327422885	-16.7932706306771	-17.5233898283388	-13.869401063104	NaN	-17.8756255393714	-10.3742296408029
-11.4498410624488	-14.8713190749365	-15.2896105057993	-10.0363750666311	-13.5312161226342	-16.4857559475246	-16.8803330520029	-16.1335803019773	-8.99604460021932	-15.6177300359706	-18.0568805513532	-18.6159271853672	-17.7217057791675	-17.3340478816512	-14.3275574307419	-7.32547173483699	-10.454176020525	-6.54746654013461	NaN	NaN	NaN	-17.4239919737427	-16.3551100161414	NaN	-17.4636480652674	-12.3484426174943	-9.61177108792846	-15.5964522672593	-8.41148637777048	-11.641117173102	-17.3056030681989	NaN	-12.2586486289753	-13.0296150243021	-16.8123195043817	-8.76386701528714	-14.7436914972754	-10.2998933987886	-16.4384609928369	-11.4820236614449	-8.87129232016952	-17.6026964386817	-8.24722941291596	-11.6052355516074	-16.8901245975416	-17.5432352178035	-13.7902609368352	NaN	-17.7829083842033	-10.401827614489
-11.4278156632419	-14.9588901907097	-15.3246085236016	-10.0344381127451	-13.5198115745228	-16.4427992825066	-16.9497422985782	-16.13867263891	-9.02071414847615	-15.7617000743899	-18.2118038603383	-18.675651939863	-17.6372693463667	-17.2421149141424	-14.4626443585677	-7.29210399290151	-10.469620047827	-6.84972856008915	NaN	NaN	NaN	-17.6064312857406	-16.4953298801306	NaN	-17.5738914163169	-12.437390169639	-9.67880480274442	-15.6496353168048	-8.36748514129444	-11.7174497221587	-17.3550139394461	NaN	-12.3259060202958	-13.2400274411535	-16.8014437876757	-8.61248755325884	-14.9040245916246	-10.2853351910425	-16.4864506344126	-11.6861707252747	-8.96916869608545	-17.6068814509499	-8.26945701494414	-11.7072468583877	-16.92	-17.5841435711395	-13.7675008171124	NaN	-17.889124478623	-10.5089950864862
-11.5637563663135	-14.8554226003026	-15.148426073132	-9.92953488489499	-13.4246441310152	-16.3966267467358	-16.9529702734066	-16.0256763265596	-8.86224750765262	-15.6731163532033	-18.2637700984977	-18.4073416536042	-17.5325720890198	-17.2648256402787	-14.3005708938036	-7.24452052182713	-10.498255308135	-6.63506198006445	NaN	NaN	NaN	-17.5922887943013	-16.4691838770013	NaN	-17.7017058304248	-12.5447811887751	-9.59921897885507	-15.6166963643302	-8.28415318253155	-11.6752237351736	-17.2887879773811	NaN	-12.4468685616459	-13.1498452054787	-16.790847262508	-8.83598065575547	-14.9747846116784	-10.262110731384	-16.4562798528726	-11.6420528074665	-9.00224596741074	-17.5016702895074	-8.23419020299741	-11.6694189946361	-16.9426488310732	-17.6162279401561	-13.7587414064672	NaN	-17.8065302141265	-10.5873774825836
-11.7882918161784	-14.9434568487048	-15.1840713813615	-9.91699624723299	-13.4886341724213	-16.3214347127283	-17.0086419464655	-16.0908258219338	-8.76870009102159	-15.6827455245252	-18.3281478186204	-18.646152968722	-17.6877555457582	-17.2880788812785	-14.5004028054927	-7.21434849692295	-10.5590941557672	-6.67105229170663	NaN	NaN	NaN	-17.6823580334039	-16.6136697736074	NaN	-17.7032091015731	-12.5510244618707	-9.77274351527291	-15.6822527881724	-8.53490205569731	-11.7916010604194	-17.4966031797413	NaN	-12.5439056867505	-13.2154586765848	-16.7715566684019	-8.68602439490969	-14.9129483016983	-10.2032359461305	-16.5032513791059	-11.6549007980613	-9.01833442851743	-17.5949200183506	-8.11646543016216	-11.7448073860144	-17.0076810431993	-17.7258198341683	-13.7161079170937	NaN	-17.8979662404092	-10.6414706296359
-12.0778240714062	-15.0969720796294	-15.288531092437	-10.1125488085284	-13.5863077334228	-16.5117177908664	-17.009480201804	-16.1294523714345	-8.93473882133601	-15.6973353259583	-18.3288488922969	-18.6351484488734	-17.8386656492256	-17.4660354415622	-14.5002191838668	-7.23581356973893	-10.6323040696553	-6.62243364726651	NaN	NaN	NaN	-17.7564798802171	-16.7563548965178	NaN	-17.8911796820576	-12.6772905345996	-10.0457952254642	-15.8450843828073	-8.51228723006728	-11.8967019313409	-17.5709240878235	NaN	-12.452576489533	-13.0198529466463	-16.9586213720009	-8.70994301555523	-15.1516963200287	-10.3189013508365	-16.5360815806109	-11.6773555692503	-9.17420702471195	-17.7321771048153	-8.21395276596999	-11.8250860771685	-17.0921031398433	-17.8652412103443	-13.6626310602584	NaN	-17.8799694009302	-10.5641543294369
-11.9747594814988	-14.9725677334409	-15.1998073242312	-10.2518557180851	-13.6508289641949	-16.4802937176893	-16.9551621987999	-16.0912404492976	-9.05405281909636	-15.7403787766305	-18.1445271283555	-18.6002659024946	-17.7258269481541	-17.2733860193159	-14.5296368557073	-7.25770094611152	-10.7297424247359	-6.45193764851364	NaN	NaN	NaN	-17.6794995975624	-16.6894111819615	NaN	-17.6889278996095	-12.3802129757655	-9.88910570107859	-15.841900107623	-8.38587702770417	-11.8411417897254	-17.5178748691165	NaN	-12.4118487366486	-12.9115820330693	-17.0490901594648	-8.61130016182331	-15.1097983627111	-10.3023407663189	-16.4326743574133	-11.4814358763539	-9.02785207526477	-17.7038324322574	-7.92672554911789	-11.7817037969094	-17.1969652361544	-17.8425344061572	-13.7809980817471	NaN	-17.864188161341	-10.7406793886303
-12.0264078827253	-14.9636787560331	-15.2547126592573	-10.2003569597792	-13.5345724037619	-16.5798417923743	-17.0704687305591	-16.2257429306872	-8.97554288509738	-15.6688967475263	-18.2584660504116	-18.5796498944958	-17.7985295266961	-17.3783118919088	-14.6907490636704	-7.26034886824777	-10.6497461622702	-6.5267981834077	NaN	NaN	NaN	-17.6687259277729	-16.6624889681426	NaN	-17.7112363147494	-12.260414093084	-9.91676510500808	-15.8293985301984	-8.31663321723082	-11.8512662416999	-17.4513275779335	NaN	-12.3028007379792	-12.7195358427046	-17.0954653885681	-8.52469617752993	-15.0008194447921	-10.2596303574545	-16.5264313672284	-11.2846639896882	-9.00527294437353	-17.8226929137927	-8.09869623428035	-11.8920085213518	-17.2786440207447	-17.7483290953545	-13.8111780203425	NaN	-17.8147328250567	-10.6076917359007
-12.3811557205651	-15.1655353847097	-15.3638507220104	-10.0141255349255	-13.4862677486933	-16.5563859148009	-17.014816354102	-16.3511645729505	-8.91863178268407	-15.7851864728192	-18.2816578123351	-18.5129409060514	-17.7668160269063	-17.396199755866	-14.6780454154945	-7.15819321867303	-10.3992945493669	-6.66202738154801	NaN	NaN	NaN	-17.7433482491654	-16.7461666339053	NaN	-17.4675624196139	-12.1566703859901	-10.112866913711	-16.0512836607078	-8.32599269041543	-11.7728163755202	-17.4471438482589	NaN	-12.1010495175088	-12.7723315519536	-17.0636175091446	-8.36878419643869	-14.8802461987234	-10.3764240798483	-16.5330753151001	-11.4301841423151	-9.05060443781893	-17.7222901916281	-8.0855463200638	-11.8801251335659	-17.3444029673368	-17.7297963429199	-13.8172814101683	NaN	-17.7314198077432	-10.4510086119731
-12.4704268760017	-14.9347509856524	-15.3338950715421	-10.2053001179245	-13.7089241743209	-16.5547494579499	-17.0305339652449	-16.188880506244	-9.0202273814441	-15.7808090739925	-18.2327220305089	-18.5216863570401	-17.8122986767486	-17.3277280351829	-14.7926666356656	-7.01208952986859	-10.4213033593425	-6.46178380913359	NaN	NaN	NaN	-17.5331444702854	-16.5373985062957	NaN	-17.4978240840232	-12.2111841761864	-10.0209114254624	-15.874977884891	-8.34342730996914	-11.6976828101185	-17.3513114166169	NaN	-12.114254692326	-12.9059204371667	-17.0710019455702	-8.1907743651249	-14.8299415824424	-10.3449517126884	-16.4263232185581	-11.3212905668589	-9.01353439399723	-17.654475758385	-8.01541963015647	-11.9386325472429	-17.2687134627694	-17.7502952556479	-13.7650864927387	NaN	-17.8301961377068	-10.1069743327727
-12.5622866670688	-14.855415992259	-15.1360920716113	-9.93221413590604	-13.5082104569921	-16.3434909094576	-16.8986207232357	-16.098468310403	-8.74714844050282	-15.5096799975332	-17.9450216886361	-18.2262620015757	-17.5823873733413	-17.1085921358369	-14.5661419088727	-6.89103775495939	-10.3209403096134	-6.43260548014368	NaN	NaN	NaN	-17.3309192086649	-16.6158217922124	NaN	-17.3992657929064	-12.0561303093002	-10.0387000539665	-15.7955507530656	-8.19483892280704	-11.5312981568967	-17.0558408419573	NaN	-11.9593802163367	-12.9177582434048	-16.7485042093274	-8.23168512106171	-14.7115011157887	-10.1028103801958	-16.3149293862678	-11.1370353092163	-8.93033522528953	-17.5111989548187	-7.82148813124664	-11.9047213521424	-17.1907973421927	-17.5952564859542	-13.5561671118434	NaN	-17.5480534649706	-9.92964452675954
-12.4866898219502	-14.7199166468009	-14.9509436472489	-9.65760214961602	-13.1030621371984	-16.0052755764036	-16.7936010869741	-15.7911747158831	-8.57166073497605	-15.2761278911031	-17.7640778046534	-17.8619300507315	-17.4301440768575	-16.9675008296353	-14.2997797470735	-6.64465175015745	-10.0836344060329	-6.37807724683396	NaN	NaN	NaN	-17.1486086369771	-16.3557014448271	NaN	-17.3870477337082	-11.927414093084	-9.86699906396255	-15.8452781499638	-8.06694353161532	-11.2718712321468	-16.8321697739874	NaN	-11.8994651371383	-12.765345553646	-16.5596057083485	-8.13559475580406	-14.6471816620879	-9.75872096827127	-16.1750083752094	-10.9092428844787	-8.83389449322214	-17.3675135041895	-7.47798573848059	-11.7934597957146	-17.023498640894	-17.4253297180842	-13.240745200467	NaN	-17.4080516363952	-9.53846718409547
-12.5509593276627	-14.3876783776802	-14.7685784046005	-9.50452138340745	-12.9502721881904	-15.8587061144431	-16.6857649320399	-15.7449637072595	-8.50472612524527	-15.0814634989597	-17.4426648530861	-17.6440257108645	-17.3477240852884	-16.8340473085086	-14.5400271953052	-6.68650940708667	-10.0507151240484	-6.39324636811457	NaN	NaN	NaN	-16.9419898349609	-16.0547867356345	NaN	-17.4417235680957	-11.8763945172275	-9.78105789473685	-15.4816581906788	-8.04137339194718	-11.2165505331202	-16.5960624117518	NaN	-11.7208782475122	-12.4572984797125	-16.639677360834	-7.65755955769981	-14.3309724927172	-9.69754204347719	-16.010073157306	-10.820559960537	-8.55732814729044	-17.276035152889	-7.30632511376078	-11.7225580977842	-16.7806013376695	-17.2927731733155	-12.9715366503909	NaN	-17.1043175607002	-9.38331950222215
-12.6327593384671	-14.3350905612245	-14.8066025429078	-9.19786264534884	-12.7085521385956	-15.7169895325606	-16.6457567458144	-15.6708983349844	-8.45370754233418	-14.9332124606043	-17.4025394982284	-17.5420862481489	-17.2800867562188	-16.7191031263424	-14.548862744861	-6.66571967917602	-9.98632921014588	-6.29572164201055	NaN	NaN	NaN	-16.8767554513815	-15.9257276394802	NaN	-17.3195959184561	-11.7906978459444	-9.46374041423261	-15.2356980312793	-8.01358081612508	-10.8743343340633	-16.524190537496	NaN	-11.7751252068736	-12.4100310278551	-16.4956858668192	-7.41576770249618	-14.2208214238913	-9.47837924309187	-15.5480657426621	-10.6943793423307	-8.46511456542004	-17.3082442896199	-7.08373912721459	-11.8255176377613	-16.5270770729332	-17.2446343585124	-12.928308870797	NaN	-16.7981831480629	NaN
-12.6419143699635	-13.9921575747651	-14.5333926633384	-8.92490133733624	-12.3279509842171	-15.6778795236269	-16.5017448495986	-15.4555897706258	-8.39748069648214	-14.9246682977126	-17.4007937053409	-17.3080679177264	-17.1289827158365	-16.7622335484938	-14.4439807820518	-6.39008720129731	-10.0837446093655	-6.50861403694612	NaN	NaN	NaN	-16.9247901622187	-15.5655595123956	NaN	-17.1806595484119	-11.6050922788291	-9.52280963855422	-15.0471352603463	-7.86275961828188	-10.6379342656111	-16.3255087444689	NaN	-11.5115075622951	-12.2658173317608	-16.3488656238453	-7.25812576920823	-14.2078446568911	-9.46928861500698	-15.4789007147539	-10.3409730859305	-8.33855534639656	-17.2572131291811	-7.00605640046629	-11.7315758596339	-16.55808254809	-16.9534781149624	-12.8467127985005	NaN	-16.8989165217391	NaN
-12.3689713254503	-13.9618705430143	-14.6739778810707	-8.84730585360853	-12.0078193669157	-15.408502177916	-16.3386331866825	-15.2781609473976	-8.22601609715453	-14.6131133953775	-17.1351177970496	-17.0543779982325	-16.813205121655	-16.4946008972902	-14.5258734417799	-6.2023074250388	-10.0297744823372	-6.42510696293521	NaN	NaN	NaN	-16.6103869463869	-15.2017543460728	NaN	-16.8061355408055	-11.4903318720482	-9.56649302325582	-14.8363850662957	-7.62634999064881	-10.525735626718	-16.1203879172652	NaN	-11.2541590832491	-11.9404872725741	-16.1009356209213	NaN	-14.0923639411436	-9.2617116983837	-15.1680405037234	-10.0363400718094	-8.17234509202454	-17.0691723422233	-6.66360494570039	-11.4727504624633	-16.2861743770128	-16.8428343530328	-12.6535156067236	NaN	-16.4319137798037	NaN
-11.9314689205423	-13.7057142857143	-14.2206328781513	-8.74269570270989	-12.0031229572824	-15.2987003009608	-16.049246608923	-14.9837617742597	-8.04111291236752	-14.2492481594408	-16.8383490809606	-16.7436344044874	-16.6992677489135	-16.2348233703027	-14.4570780937929	-6.04121730168636	-10.0496364183393	-6.51485880046116	NaN	NaN	NaN	-16.4757345399698	-14.8483409044284	NaN	-16.6786355408056	-11.2288270232195	-8.86408591473287	-14.5837165246593	-7.51545476154761	-10.542617918565	-16.05221992384	NaN	-11.0381320450886	-11.7583634365626	-15.919269650128	-6.49929308034416	-13.8353445378151	-9.11791171329634	-14.9058591561997	-10.0239887015512	-7.84971434417208	-17.0210788834279	-6.53830522251575	-11.3074141330585	-16.1322830271894	-16.7412885033883	-12.3652447404189	NaN	-16.1494028871615	NaN
NaN	-13.3259136737984	-14.0081118449478	-8.56405725	-11.875606957023	-14.9102657520616	-15.829069971184	-14.4683259952389	-7.60706806450041	-13.8730718429479	-16.4209261969988	-16.5635339636328	-16.3012765439518	-16.0326040644287	-14.3466749895963	-5.89124317159185	-9.83669638836239	-6.52330159475439	NaN	NaN	NaN	-16.1025003967928	-14.5098609527615	NaN	-16.2509576200797	-10.9356564686859	-9.09863948681397	-14.3502071569404	-7.2441977361351	-10.1786057592358	-15.5957273718937	NaN	-10.6701456246756	-11.520691138467	-15.709478826963	-5.76116562165021	-13.5356384994316	-8.7256310960541	-14.7205055416184	-10.0784066401683	-7.71426831833215	-16.6929182089982	-6.37907848613708	-11.0280565816308	-15.8138333394759	-16.473355645953	-12.0915385707428	NaN	-15.9838048601077	NaN
-12.6075004992774	-13.1452743904362	-13.8074545947411	-8.42379775811416	-11.8585136877412	-14.6627708120954	-15.6362810916816	-14.5588882095789	-7.43310545067532	-13.7143207894923	-16.1050289443743	-16.3266392044119	-16.0199371256836	-15.7094630136986	-14.0328226019465	-5.70025399290151	-9.62040654840247	-6.23078940255958	NaN	NaN	NaN	-15.8715226569408	-14.5527677518344	NaN	-16.2761670359327	-10.606295174165	-8.66052103746397	-14.3544577831296	-6.93954919152991	-9.92945112768122	-15.245745220327	NaN	-10.2885533838585	-11.3694657953609	-15.4419359291182	-5.16803208327669	-13.0748057044343	-8.50140643611267	-14.421766366077	-9.70309164501442	-7.35965164729446	-16.4866608321792	-6.20460547234541	-10.8492462684792	-15.5558924498248	-16.3329290953545	-11.9218046312898	NaN	-15.7276028311426	NaN
-12.2031213991923	-12.8468855469536	-13.5404653302662	-8.08491396939328	-11.5531594684385	-14.670170805156	-15.5737496515194	-14.213044392724	-7.43755315261951	-13.5654670663908	-16.1061888159148	-15.9851854516486	-15.8401448305947	-15.342364294619	-14.0695541307908	-5.56204474942788	-9.45485111600464	-6.17328280422299	NaN	NaN	NaN	-15.6346964295273	-14.3564420640917	NaN	-16.0764145894764	-10.3505183584868	-8.34786793084216	-13.8255367394394	-6.64969012054755	-9.90030165482231	-15.0344597274788	NaN	-10.2264084864784	-11.1110244605276	-15.1736108878609	-5.26129865934422	-12.9806872152238	-8.32825611372067	-14.1194737840144	-9.53910032180401	-7.35809384514174	-16.2916235999647	-5.82647793848507	-10.5115123107415	-15.3191522277999	-16.0934250170511	-11.7760759598296	NaN	-15.4271238990321	NaN
-12.0440693895127	-12.4525049130763	-13.3321250080713	-7.93067495078741	-11.3058627224453	-14.1607430107131	-15.0589089652449	-13.9360892416795	-7.20243399318543	-13.352044526482	-15.8150921125198	-15.6880037400209	-15.5876665523963	-14.8488565479452	NaN	-5.19768980550077	-9.3499782368765	-5.95624881776663	NaN	NaN	NaN	-15.242524521182	-13.9912317620852	NaN	-15.4777353400173	-10.1057950941054	-8.10041142857142	-13.356130639921	-6.32178204851093	-9.49712512822041	-14.9803722068904	NaN	-9.8531688650057	-10.7875323699596	-14.7020664294371	-4.99866934574459	-12.5987658537936	-8.14473281666797	-13.714692297984	-9.10728569891647	-7.01128358954793	-15.9726513213981	-5.55636699857752	-10.2697226395736	-15.0701811666804	-15.6186200970523	-11.5091079345837	NaN	-15.286570766205	NaN
-11.592838076793	-12.2871816401443	-12.9461930053112	-7.60182273471616	-10.8963020593053	-13.9034241638791	-14.5464974355645	-13.6163797001519	-6.90297220754177	-13.0497330403938	-15.4881046454256	-15.4562495557152	-15.1734677588742	-14.5481471702414	NaN	-5.11125945596082	-9.29854760486685	-5.7086920351466	NaN	NaN	NaN	-14.7333519461005	-13.4960834729273	NaN	-15.1543226546297	-9.91347640156199	-7.37153542282672	-13.0891335332345	-6.2149764151159	-9.21517001044357	-14.4183684681915	NaN	-9.61018092589798	-10.7566664433123	-14.2081885955721	NaN	-12.2610571533729	-7.88828745615085	-13.3335973511037	-9.0528181700048	-6.87784848568969	-15.6310575334405	-5.14343519222666	-9.91638837590851	-14.548426521524	-15.1774118916407	-11.2273066370426	NaN	-14.8223019762846	NaN
-11.4478868152378	-12.1119704264939	-12.4183257918552	-7.46941012438826	-10.5026063565995	-13.5577769564722	-14.1057548624624	-13.3025467661275	-6.54650580663768	-12.6476078940374	-14.9943601701302	-15.2096805315565	-14.7136799639308	-14.0739777723884	NaN	-4.6694451693721	-9.16000113989017	-5.67846556884208	NaN	NaN	NaN	-14.5381158193298	-13.0917006584709	NaN	-14.5582243606813	-9.57380635827733	-6.98480097799511	-12.6540484420039	-5.95480976441002	-8.90293935069425	-14.1581749800197	NaN	-9.2311488801054	-10.6856243311057	-13.7614844746589	NaN	-11.6916341305753	-7.44052425446774	-12.9394041118434	-8.90314541762246	-6.30702445490543	-15.1479416874038	-4.70500529644986	-9.82567490699554	-13.9474640088594	-14.9474931979186	-10.7632493826348	NaN	-14.5205235399558	NaN
-11.277099126965	-11.9792615400275	-12.2174551880838	-7.36656696428572	-10.3325863575455	-13.3117141959498	-13.763840527803	-13.078787611183	-6.42138110857005	-12.310134176775	-14.5952340088801	-14.5939124411966	-14.4431255392879	-13.7308994724428	NaN	-4.6668910896757	-9.01345015124661	-5.74720534388748	NaN	NaN	NaN	-14.1412020995217	-12.8766177300752	NaN	-14.2603722423726	-9.40022775110407	-6.48075343035343	-12.3957423959771	-5.52570736351666	-8.59511749171057	-13.6754403289193	NaN	-8.93160713894187	-10.2118719749074	-13.5522053699015	NaN	-11.4641831501831	-7.40342118078234	-12.9015478154129	-8.87446922349174	-5.98588080631025	-14.7638191383634	-4.46775665010867	-9.38190133095264	-13.7191263557618	-14.6014884621091	-10.4850629349821	NaN	-14.1872565217391	NaN
-11.1250307439978	-11.6263363788494	-11.9462317996506	-7.08989592889909	-10.3374399733474	-13.1216723397358	-13.6514944743222	-12.8627726648053	-6.3480549307585	-12.0887308246636	-14.430201415487	-14.0868494989007	-14.3371404998049	-13.3887244023349	NaN	-4.56437866653075	-9.03445018461461	-5.90128411530273	NaN	NaN	NaN	-13.9183860960051	-12.5791291428909	NaN	-13.947831969377	-9.05566490040366	NaN	-12.1520570218188	-5.30618150750491	-8.67254579587773	-13.213054594787	NaN	-8.91644247175965	-9.58965102152433	-13.0743879811501	NaN	-11.3887470936509	-7.04920228574093	-12.6495128797139	-8.67297202257203	-5.6778393668337	-14.3060839671837	-4.0783125129035	-9.21970682105174	-13.4423542111562	-14.2501743783734	-10.238797712507	NaN	-13.8490570888469	NaN
-10.8297108633846	-11.1881969208736	-11.4113021226338	-6.81435672169812	-10.057849123611	-12.6576393553837	-13.3738433941957	-12.4502313196567	-5.88597176283323	-11.5582064019476	-13.944816839086	-13.6247989272489	-13.8514377641592	-13.0014986992057	NaN	-4.31837967447184	-8.79243132108386	-5.55871127637484	NaN	NaN	NaN	-13.5392354312354	-12.0224803920459	NaN	-13.5425134628835	-8.72920703548146	-5.72839827437446	-11.8590338488141	-4.98296527728278	-8.39684514651973	-12.8242357863648	NaN	-8.3049968681829	-9.50536694671837	-12.5307109299403	NaN	-10.9452676796887	-6.58567375875645	-12.0887092862995	-8.04230809358532	-5.21220561834032	-13.8308706091132	-3.66245623233116	-8.84360577535637	-13.0481432338587	-13.6492217782814	-9.8633600871403	NaN	-13.3177565217391	NaN
-10.2750714771954	-10.8433423320094	-11.3110435768002	-6.4144822069378	-9.47912095522761	-12.3390672118042	-12.9126367024027	-12.0455034916088	-5.56482216423459	-11.2617461960792	-13.5027322383343	-13.2855718601974	-13.5868625904782	-12.4821378390115	NaN	-4.00755830600055	-8.22106208374383	-5.58065470733718	NaN	NaN	NaN	-13.2902362581829	-11.7468968473295	NaN	-13.3732053054835	-8.42560039059686	-5.18286064623031	-11.6549728726958	-4.67842803998567	-7.80566649532515	-12.3614861509734	NaN	-8.14818623704774	-9.48055050429726	-12.0894881534896	NaN	-10.4850973771991	-6.45135129282534	-11.7744100846111	-7.81165823042936	-4.79369265300015	-13.4160613810742	-3.2778426981357	-8.59703329763707	-12.6286501207787	-13.2849930953545	-9.55708037793075	NaN	-12.8300018603063	NaN
-10.0473202810231	-10.5270109559613	-10.7957930545712	-6.05936734271523	-9.27135593742904	-11.945784202868	-12.2496794164214	-11.5232791519509	-5.30078289428433	-11.0305480974903	-13.1704652982302	-13.0608330807957	-12.9977251106638	-12.0792661790132	NaN	-3.85394301729176	-8.14645174991906	-5.48260821161068	NaN	NaN	NaN	-12.842275360512	-11.1960352322205	NaN	-12.8103269045472	-7.98053618309947	-4.48437923875432	-11.3688420911821	-4.53754511038254	-7.52804920406476	-12.1748470145694	NaN	-7.99721435551951	-9.15767434219767	-11.5276659502237	NaN	-10.2164973752362	-5.9444316908037	-11.3678342170009	-7.64615110718427	-4.36094333483604	-13.0150047066933	-3.09143667070867	-8.57493420860197	-12.0307469220246	-13.023204172914	-9.25902862775701	NaN	-12.4807154258487	NaN
-9.22393683271732	-9.99907111348102	-10.3875184678523	-5.67742830882353	-8.71579061221438	-11.4002651971489	-11.7072847743064	-11.0782488413517	-4.75094138963514	-10.598880511012	-12.8114874125923	-12.443092853026	-12.7425197822762	-11.8308974074493	NaN	-3.4092423296155	-7.9715155650169	-5.05350087047917	NaN	NaN	NaN	-12.530104074043	-10.6216558389262	NaN	-12.4683164280325	-7.54824742641729	-3.87300262008732	-10.7935818373528	-4.08415217126719	-7.21052683203278	-11.585412256953	NaN	-7.30182867165144	-8.70897959426356	-11.2529650027273	NaN	-9.73232980339539	-5.47838953285116	-10.7794305337576	-7.42734639449371	-3.9169039925481	-12.8790738726012	-2.77349339262957	-8.14051850960092	-11.6250286619751	-12.6103053947308	-8.79470344630447	NaN	-12.0854974350662	NaN
-8.53017740939876	-9.47136102582626	-9.99625584092792	-5.20329745029455	-8.36983897807076	-11.1899665656387	-11.4533399353941	-10.7747091787248	-4.59898191600084	-9.94888881113572	-12.3013415128094	-11.9750229595467	-12.2385866767486	-11.3633968637347	NaN	-2.9927395238527	-7.45996425234373	-4.73161218392663	NaN	NaN	NaN	-11.933935086011	-10.1742189761811	NaN	-12.0387699553801	-7.15253850988022	-3.38446554472984	-10.7247397849968	-3.49624930877253	-6.61047435826967	-11.287937335602	NaN	-7.2703812966496	-8.42934319410285	-10.8199325829473	NaN	-9.45381117474075	-5.25589537101511	-10.3896436476009	-7.04545017799103	-3.43817486051975	-12.2825419302732	-2.17439680483684	-7.61363879018684	-11.3743351281549	-12.1875957620212	-8.31888473677515	NaN	-11.3980100428659	NaN
-7.97447061882627	-9.16814240276878	-9.80384124734231	-5.20551478293413	-8.0458483674792	-10.9317630992544	-11.1646428743682	-10.2413383894453	-4.2463429818291	-9.67978335793893	-12.2723989832814	-11.7774384934252	-12.0464943632294	-11.0217352268443	NaN	-2.64033164821213	-6.89358994808972	-4.48698692222879	NaN	NaN	NaN	-11.5586942144056	-10.1314836769062	NaN	-11.6820555333456	-7.08470821073101	-2.76508690702088	-10.5043803796521	-3.22818301363486	-6.56838441948454	-10.8541807849664	NaN	-6.81253939266231	-8.38316226316603	-10.5041780688374	NaN	-9.34356299514438	-4.93490073606666	-10.1415759092862	-6.78195588913384	-3.06375183183645	-12.0806144903141	-1.8529201027335	-7.00347110153711	-11.033322651529	-11.7279290953545	-7.96547703838886	NaN	-11.2121529852105	NaN
-7.10163895859814	-8.8533706184764	-9.37924655371988	-4.8676940940367	-7.689704922984	-10.4893934358958	-10.8817286847168	-9.95239841101866	-3.74828675908653	-9.27776609573102	-11.6210685999059	-11.3442849389552	-11.5610000698437	-10.7073268142637	NaN	-2.4168906738897	-6.76672865627111	-4.51997776682726	NaN	NaN	NaN	-11.1818642598879	-9.68545680172705	NaN	-11.1923814178121	-6.84652311736247	-2.40245846528623	-10.219251639355	-2.86045421545828	-6.16721920952824	-10.6400911994913	NaN	-6.45654861772747	-7.99212809050416	-10.3123746960808	NaN	-8.98048226298416	-4.41651958166228	-9.69804442509833	-6.32512015608412	-2.92533909202454	-11.8594989663317	-1.59896876848903	-6.6957471469028	-10.9197270285313	-11.3093343486378	-7.6440081517249	NaN	-10.6337672169263	NaN
-6.59916903817098	-8.35615709348255	-8.87845708775313	-4.57885453664332	-7.39934478312385	-10.1665573319803	-10.3684713254238	-9.43010470343218	-3.62569587189131	-8.87441083101648	-11.1872944402421	-11.0745034374434	-11.0998655973144	-10.3480944893133	NaN	-2.63831044451442	-6.9363300879126	-4.21351327876574	NaN	NaN	NaN	-10.8298395368073	-9.3679764728406	NaN	-10.9857210465407	-6.60818926872798	NaN	-9.61351658831484	-2.61584747832969	-6.0309318269982	-10.1638012125352	NaN	-6.5058969976874	-7.82298590588006	-9.99804535471531	NaN	-8.84323406276721	-4.03292521886037	-9.57056288942369	-5.98652769331125	-2.5479359280374	-11.4116487455689	-1.46130456052004	-6.44666507227096	-10.5559906881726	-11.3690419896545	-7.34065135203866	NaN	-10.2423492882962	NaN
-5.86486217486979	-8.00961617189249	-8.57743000339149	-4.16028904347296	-6.96502153740405	-9.7531213208837	-9.70581866950421	-8.95225313848884	-3.19390366253532	-8.34264720937325	-10.688875322595	-10.6194237107308	-10.5564295178701	-9.92739714368989	NaN	-2.95946315036363	-6.65603788145128	-3.86600426368598	NaN	NaN	NaN	-10.2155156304882	-8.99195983892618	NaN	-10.4641393875396	-6.28274196193642	-1.01829473684209	-9.18911064999385	-2.41703321431675	-5.34877763540946	-9.65560592211136	NaN	-6.22047716522001	-7.23912625538276	-9.22001704977078	NaN	-8.36734758427361	-3.54015927621421	-9.04609681058353	-5.3696302352696	-1.95157097036748	-10.8381032849133	-0.933261470939334	-6.26588689406254	-9.87074484691726	-10.7886535448181	-6.52478520867984	NaN	-9.77162465360726	NaN
-5.10247147719537	-7.64980445948871	-8.1103872834168	-3.95331557902363	-6.75771119257647	-9.20420748117645	-9.10510591788785	-8.49536922904633	-2.79385006243771	-7.73076052040588	-10.3745449860936	-10.1715596826383	-10.1268386767486	-9.55632194055367	NaN	-2.73696756906045	-6.73827384832554	-3.5384098953071	NaN	NaN	NaN	-9.8185519776245	-8.70426376996066	NaN	-10.0894018893107	-5.7432986508051	-0.7011452339688	-8.7854035094082	-1.93978446667067	-5.04024552531771	-9.27269365599909	NaN	-5.77457697008771	-6.95789892234865	-8.89630790270587	NaN	-7.71399421631	-3.1321662724434	-8.72817348424364	-4.92247328420421	-1.60717693967446	-10.3266945027156	-0.45797586954527	-5.93055807654538	-9.21417180825819	-10.350048266339	-6.05875243689274	NaN	-9.24566626045647	NaN
-4.55411004622835	-7.19758854509546	-7.6790168860437	-3.98884158287102	-6.46932695612326	-8.90280196936543	-8.97437225998944	-8.35910493300645	-2.79071303270168	-7.65510609402184	-9.97218857899804	-9.73384097691787	-9.56239935844758	-9.17799516253924	NaN	-2.43083259113254	-6.67911982635488	-3.49918700757931	NaN	NaN	NaN	-9.52410256410256	-8.39637583892617	NaN	-9.72783397902328	-5.50856123732403	-0	-8.33736430751112	-1.90026382825923	-5.15019041860685	-8.90195743229537	NaN	-5.42868959935799	-6.7447200395087	-8.51581011007969	NaN	-7.30622616093584	-2.90421180103539	-8.27057070901198	-4.68672636578827	-1.48513114218128	-9.80911139040427	-0	-6.02674244075988	-9.07762945268039	-9.92761296632226	-5.97289913409094	NaN	-9.06798530402695	NaN
-4.06925041264272	-6.64795965148237	-7.43745144284129	-3.71657655201343	-6.13375845321011	-8.45457834380822	-8.56708072280474	-7.88046087940511	-2.44967387172795	-6.95147511948444	-9.3742783112098	-9.1154916853205	-9.03538529092181	-8.78814590452207	NaN	-2.1763964384841	-6.66198365071697	-3.34523125906132	NaN	NaN	NaN	-9.03237483859066	-7.92737262349209	NaN	-9.34291724019966	-5.16065565613901	NaN	-7.89424943564857	-1.4248810260681	-4.86954957055478	-8.29252323927695	NaN	-5.12527090901988	-6.37564400280968	-8.08216421903476	NaN	-6.90967375201105	-2.64459130142129	-7.93886154438402	-4.41849590653746	-3.74735149915171	-9.32315948167459	NaN	-5.70110102828981	-8.66269319084567	-9.10487306087177	-5.43363856266817	NaN	-8.42464373978424	NaN
-3.41264448173788	-6.4523812165643	-7.35234136588446	-3.11865778736992	-5.71818280040743	-7.74959465229226	-8.06658696817035	-7.30221161686823	-1.97904720779184	-6.5461250749767	-8.73596866804129	-8.49546328762037	-8.58517529006815	-8.27604237204944	NaN	-1.6986036747679	-6.51121272004886	-2.99823019427305	NaN	NaN	NaN	-8.49430036630036	-7.31553350631279	NaN	-8.82891661352344	-4.48859715053284	NaN	-7.52704305123855	-0.784503256906637	-4.55553895057415	-7.71101579316517	NaN	-4.64296626795773	-6.06095667277167	-7.5408596268438	NaN	-6.23005783689994	-2.00970774519615	-7.41990476360488	-4.02025010675997	NaN	-8.83613792730809	NaN	-5.24556033655933	-8.15151162790698	-8.43791776238097	-4.90746349452829	NaN	-7.96287127583749	NaN
-2.20476219884487	-6.03954195011338	-6.87319595773396	-2.89668159512511	-5.17581831169084	-7.08865814745447	-7.49075101950843	-6.71266754607177	-1.31944180741732	-5.77006434983119	-8.1571718268769	-7.92969252899381	-7.87196462034945	-7.51529355276577	NaN	-1.06391700349152	-5.88273193077112	-3.14268119631719	NaN	NaN	NaN	-7.81268758434548	-6.69032881869654	NaN	-8.17976965744117	-4.06788476156963	NaN	-6.89156961731803	NaN	-4.15602440203973	-7.16177969923676	NaN	-4.21754454361349	-5.63340754558516	-6.89018942692431	NaN	-5.61602115641368	-1.47871116366519	-6.83754454290941	-3.4250002313476	-5.42187378054913	-8.16800954160929	NaN	-5.01007537093023	-7.56588125541414	-7.94553824416749	-4.48256257727709	NaN	-7.31299386498111	NaN
-1.60010004862395	-5.79864420676959	-6.41764705882353	-2.53401999275524	-4.81130054727671	-6.7984338374973	-7.11605431156521	-6.31599647811061	-0.979069512729178	-5.20032973625228	-7.65146355788912	-7.36338409668702	-7.59134042625156	-7.09556493090038	NaN	-0.65233998378989	-5.49926689959736	NaN	NaN	NaN	NaN	-7.61004236343366	-6.45730579772547	NaN	-7.7997604135575	-3.57104870021148	NaN	-6.49287121666311	-0	-3.85334523438939	-6.72010769725929	NaN	-3.73663394785965	-5.36807739415472	-6.4410320406369	NaN	-5.04705588986244	-1.23451918128192	-6.3737828850133	-3.12397193412939	-4.929540141764	-7.60052011377489	NaN	-4.8061522658061	-7.22142546116269	-7.73525745356348	-3.97708244949357	NaN	-6.74212343770921	NaN
NaN	-4.91640973778235	-5.86321065096332	-2.21072157744507	-4.38057271508624	-6.16541371721643	-6.66434491051849	-5.85812192809425	-0.746813891588918	-4.9073269069217	-7.15951090365669	-6.82467859012142	-7.02938632194394	-6.51207570010751	NaN	-0.114343269112262	-5.09894671080078	NaN	NaN	NaN	NaN	-7.12423935613201	-5.67520132369072	NaN	-7.05294381148224	-3.01564577264699	NaN	-5.89716230488524	-0.0702642882138718	-3.31820423180733	-6.20628911097909	NaN	-3.16330375628512	-5.13031867204651	-5.91390714802703	NaN	-4.69476092796092	-0.929233195647841	-5.79577431444771	-2.6629693326541	-4.44337624432468	-7.03186958200653	NaN	-4.56378264225946	-6.60978332065235	-7.24619587676588	-3.57260896974351	NaN	-6.42287040074269	NaN
-0	-4.40130817762947	-5.26801634164246	-1.86788731060606	-4.07271317368417	-5.87552274858621	-6.36649011461109	-5.60731807946918	-0.947994140484945	-4.70290629204216	-6.74056409594607	-6.44980995757749	-6.61168229743824	-6.09590315664085	NaN	-0.0591668824199223	-4.70390158017701	NaN	NaN	NaN	NaN	-6.69304082493418	-5.40777210800475	NaN	-6.73294429656592	-2.82701947036063	NaN	-5.32800193037603	NaN	-3.05347133176933	-5.72513701396039	NaN	-2.67682748774312	-4.55311310800948	-5.60277780508735	NaN	-4.3301701566799	-0.9875442193915	-5.40597708760408	-1.93289297344991	-3.92707294310842	-6.59984158093584	NaN	-4.13769464432102	-6.24406642576377	-6.75026242868785	-3.24279824256363	NaN	-6.11587017893436	NaN
NaN	-3.90325456498389	-4.73355452742895	-1.7459311821574	-3.66044499646983	-5.51319920256701	-5.76712963624053	-5.18570247402567	-0.876274049470611	-4.21656340753422	-5.97226057948256	-5.81900111290916	-5.86052702754836	-5.39200308272109	NaN	-0.130099961751712	-4.15645484098783	NaN	NaN	NaN	NaN	-5.82573827988542	-4.84642098565304	NaN	-6.24353200993944	-2.14929744125848	NaN	-4.7381435270529	-0.361114954959032	-2.64687112546266	-4.74185318626589	NaN	-2.06668570824077	-4.07729884128623	-4.98453360803503	NaN	-3.64124807107785	-0.87109599163874	-4.90511336208602	-1.34685797329706	-3.3644205986978	-5.94607877237851	NaN	-3.86723620915007	-5.61705674068893	-6.77830656193632	-2.9271759139911	NaN	-5.33284162812211	NaN
NaN	-3.18136231948113	-4.40182405618964	-1.47031431485799	-3.17883035451449	-5.1532952992782	-5.23982808289192	-4.60775670458449	-0.979844535364983	-3.61538160157629	-5.43607641698625	-5.29119464710671	-5.505665431366	-5.07999574625298	NaN	-0.0600834889918701	-3.92840950660312	NaN	NaN	NaN	NaN	-5.2618075746883	-4.31890147303303	NaN	-5.73077588433299	-1.76847209036533	NaN	-4.36377112846117	-0.578077775855341	-2.12292143511801	-4.37749260128585	NaN	-1.80228174723826	-3.64949307308256	-4.46466524765348	NaN	-3.40601205873772	-0.863074134574505	-4.45096458405948	-1.16271536272493	-3.17107339261842	-5.71845378644718	NaN	-3.44111721700397	-5.28521856514152	-5.87865258230622	-2.37759548067273	NaN	-4.76587028639393	NaN
NaN	-2.76609416270333	-4.17940543959519	-1.01531659303534	-2.70856218337067	-4.71555196936543	-4.62529849123875	-4.17628530747205	-0.840455900891554	-3.20160971976198	-4.97488163536401	-4.92618991772824	-5.1277396705374	-4.67061693883915	NaN	-0	-3.63861093057952	NaN	NaN	NaN	NaN	-4.91318306499702	-3.90286491724264	NaN	-5.21049086768206	-1.4983780320576	NaN	-3.87323427358198	-0.137488840105533	-1.55523011992371	-4.13320922372778	NaN	-1.57509728416406	-3.36202277914885	-4.04010197749946	NaN	-3.25498872042817	-0.69901591603219	-3.76796016462079	-0.926134637168998	-2.90060704421578	-5.24508376643321	NaN	-2.8308263935217	-4.80499902286496	-5.43513027878647	-2.2803149505381	NaN	-4.31702508269239	NaN
NaN	-2.20308720242575	-3.3840484017626	-0.442596436246423	-2.36948728012119	-4.21531921975748	-4.05351147035734	-3.50172552878071	-0.478264097291857	-2.48575570449276	-4.45648742376121	-4.26625750640383	-4.5155247965543	-3.86299509621573	NaN	-0.171555631877709	-3.46709191420111	NaN	NaN	NaN	NaN	-4.29044728721315	-3.31018172769389	NaN	-4.92103715805622	-1.03577808782772	NaN	-3.29624637870616	-0.166990832351344	-1.41704635925381	-3.58274787906009	NaN	-0.934349361742967	-2.9471553302136	-3.31633395410184	NaN	-2.81831837030893	-0.38889237708473	-3.31105797151849	-0.567908607172114	-2.50672446265391	-4.60242129978763	NaN	-2.50813208273287	-4.24999239713775	-4.51455044224144	-1.410794665896	NaN	-3.65809432334771	NaN
NaN	-2.03743802990925	-2.98318215300431	-0.921198126574312	-1.96196897274006	-3.40606799174589	-3.62706391591435	-2.99093906812014	-0.194035337717194	-2.11557847141399	-3.90861520547237	-3.61147111292286	-3.90635837824112	-3.63686921104681	NaN	-0.38186113575865	-2.86267326973764	NaN	NaN	NaN	NaN	-3.73608572522005	-3.16823642873851	NaN	-4.15676946937698	-0.787373827806836	NaN	-2.90528414106166	NaN	-1.0858672273878	-2.9702515660583	NaN	-0.801585443541958	-2.52941819075479	-2.83751650632485	NaN	-2.52510490795378	-0.873344379505944	-2.80986086310018	-0.614021192284548	-1.77761519252706	-4.0119691955411	NaN	-2.08175169627596	-3.73687491662591	-3.93181517130389	-1.12522962454817	NaN	-3.19257657545444	NaN
NaN	-1.78183727175081	-2.71449967440851	-0	-1.69293342421249	-3.20503640919945	-3.0749321801436	-2.61905127488534	-0.284345586987318	-1.71815001298194	-3.59925413563582	-3.08968876907977	-3.4618179900533	-3.02917105299571	NaN	-0.2755159179441	-2.65152813066701	NaN	NaN	NaN	NaN	-3.32965982175023	-2.7211550597054	NaN	-3.54672100825387	-0.946003717910261	NaN	-2.34875834547685	-0.278165351452053	-1.07864253306551	-2.55405675823176	NaN	-0.800530167915132	-2.09134020498136	-2.30427253577395	NaN	-2.2292215526409	-0.214725629707895	-2.5052478603164	-0.389094564416813	-1.63386467921915	-3.50180151153168	NaN	-1.63399048181835	-3.21881932021468	-3.97710556594276	-0.784065040331285	NaN	-2.71780922383828	NaN
NaN	-1.83433990186858	-2.32494206214481	-0.339777938741724	-1.38838873258145	-2.6201996071607	-2.78754314946961	-2.24185152239146	-0	-1.61757536826958	-3.06532077555363	-2.74091422615786	-2.91427145042981	-2.5552805259551	NaN	-0.320872656495984	-2.31794841251661	NaN	NaN	NaN	NaN	-2.94015904159408	-2.18539847835191	NaN	-2.93454750706807	-0.52362904635498	NaN	-1.74701192894539	-0.336587948651645	-0.777466524014284	-2.32838284518829	NaN	-0.552940243117105	-1.8241429336465	-1.84677219496767	NaN	-1.96588857653974	-0.0509778241639765	-2.12273216407416	-0.154167951233986	-1.30705253883305	-2.93997674463039	NaN	-1.2520915530556	-2.76554447462231	-2.92935462726941	-0.590200434314249	NaN	-2.34930479454692	NaN
NaN	-1.34874829931973	-1.68156730349128	-0.175625098580443	-0.900259099434853	-2.3753694778647	-2.10835980393151	-1.69239292192599	-0.0932096342110742	-1.26961225175631	-2.4636454996807	-2.30692415372617	-2.43429867674859	-2.11703410184062	NaN	-0.648933474248186	-1.98065011379236	NaN	NaN	NaN	NaN	-2.5829627039627	-1.78648459679681	NaN	-2.60784041955224	-0.326596437512324	NaN	-1.50408698020991	-0.291116914961472	-0.377253356313893	-1.92406239889871	NaN	-0.333219958055527	-1.66706579814536	-1.58350330500472	NaN	-1.60169391192749	-0.27753915410674	-1.60573126677564	-0.0441992285859862	-0.979601202893151	-2.71063129036413	NaN	-0.798957746040152	-2.40696488569735	-2.25767157517844	-0.3555852747891	NaN	-2.05458737424251	NaN
NaN	-1.05036597988478	-1.14135746606335	-0.0853142347144001	-0.497924592993703	-1.60323266243474	-1.61280263225642	-1.33258410675247	-0.216794708721791	-0.75819347635222	-1.96470424244536	-1.63879878534361	-1.76030356672414	-1.68764863783285	NaN	NaN	-1.76020419339669	NaN	NaN	NaN	NaN	-2.1600670139953	-1.41830497278444	NaN	-2.01835580153341	-0.224285750837964	NaN	-0.887153466842373	-0.226413443181234	-0.0651257319693127	-1.37748703167734	NaN	-0.385116194558906	-1.35678530011698	-1.05825985931184	NaN	-1.13043100462874	-0.152862822121542	-1.07772155350395	-0	-0.567743602473631	-2.07674980807191	NaN	-0	-1.69456259534445	-1.78627941382586	-0.254883579571843	NaN	-1.54129893819157	NaN
NaN	-0.722977155041125	-0.654389140271493	-2.3544025299284	-0.246836887793376	-1.25324424705654	-1.16555671287159	-0.717099829885519	-0.48153508901698	-0.418795199942568	-1.30484810348113	-1.06564769591198	-1.10551394995464	-0.915637676819592	NaN	-1.30949224866488	-1.39927936276562	NaN	NaN	NaN	NaN	-1.44783731211317	-1.06328492983527	NaN	-1.50413539880044	-0	NaN	-0.483553543074843	-0.419244865907172	-0	-0.796801283151701	NaN	-0.236209059362757	-0.788964538286208	-0.611556018183012	NaN	-0.596509289271879	-0	-0.595614435815438	-0.210669454817028	-0.228000396624626	-1.18930354018038	NaN	NaN	-1.20522671170586	-1.43017423154129	-0.243453738396287	NaN	-0.916389687568274	NaN
NaN	-0.312754972052514	-0.111801299057726	-2.28278329179679	-0.133546129476954	-0.686751088182941	-0.495348701341215	-0.251292321279109	-0.513673459133497	-0.0489710763799269	-0.788169440242059	-0.238795700095841	-0.497758136208042	-0.296344656603949	NaN	-4.47066531279152	-0.500064451877582	NaN	NaN	NaN	NaN	-0.770845039018952	-0.608650050025198	NaN	-1.05666809538234	-0.0732231954859799	NaN	-0.0590313336121244	-0.556378865143814	-0.0110664342453265	-0	NaN	-0	-0.432917796081603	-0	NaN	-0.386666456445553	-0.490932308808424	-0.227002725491862	-0.243570089513137	-0.203046389344828	-0.667477179330007	NaN	NaN	-0.69080127043677	-0.953220915546123	-0.034293634825251	NaN	-0.45676439575488	NaN
NaN	-0.212639253470904	-0.0209445298309328	-2.46374488636364	-0.0523031349703047	-0.469725698178987	-0.359370703502239	-0	-0.87050666166739	-0	-0.72097887049746	-0.203045239645581	-0.415743731693639	-0.366596738421395	NaN	-7.37622364884289	-0.498292189020757	NaN	NaN	NaN	NaN	-0.628253410470677	-0.261638996820915	NaN	-0.588573291385842	-0.261391562754662	NaN	-0.0921908129625342	-1.08817234756076	-0.120515101697696	-0.122400830799796	NaN	-0.40121954306689	-0.301741058008761	-0.0378705817136182	NaN	-0.349367183360961	-0.971738828815937	-0.172062638775271	-0.54665895763987	-0	-0.360400840929329	NaN	NaN	-0.33949315824999	-0.377605395932556	-0	NaN	-0.337544171672492	NaN
NaN	-0	-0	-2.6989786457133	-0	-0.0955146538924936	-0.0246790447764158	-0.0131961735227537	-0.962753793755231	-0.115446624440644	-0.199487421623733	-0.119221886131513	-0.0425900825539327	-0	NaN	-6.33759286399839	-0.466223383465609	NaN	NaN	NaN	NaN	-0.138647956035755	-0.119916822532734	NaN	-0.175011253700247	-0.605017564379018	NaN	-0	-2.17981341330189	-0.616810691350005	-0.156317627796982	NaN	-0.77287487242294	-0	-0.0556416697845941	NaN	-0	-1.38803934007025	-0.0846109544961286	-1.25855930066467	-0.38666132260508	-0	NaN	NaN	-0.183562848586731	-0	NaN	NaN	-0.0434786061063738	NaN
NaN	-0.102761338163584	-0.0230398884444583	-3.76826491235534	-0.377442153950903	-0.311350266264261	-0	-0.360418526123817	-1.74729629389532	-0.378284729423244	-0	-0	-0	-0.187651170693533	NaN	-7.91563007695754	-0	NaN	NaN	NaN	NaN	-0	-0	NaN	-0.00757775589383073	-1.0929260527986	NaN	-0.289988701841253	NaN	-1.68725324230376	-0.256769637641113	NaN	-1.49260090249757	-0.202040744922912	-0.224995309351869	NaN	-0.427667237285324	-2.11985876551484	-0	-1.68951291408293	-0.95417714537943	-0.32470334271588	NaN	NaN	-0	-0.262544858901322	NaN	NaN	-0	NaN
NaN	-0.565037510468556	-0.0471133318192153	-4.77839262108096	-1.33006703146375	-0	-0.262038256353686	-0.951806117500349	-2.29624806062485	-0.810418147556235	-0.156352224514112	-0.586724219101765	-0.210742350925362	-0.482148282922089	NaN	-8.43756230823629	-0.300389749996366	NaN	NaN	NaN	NaN	-0.357807493319685	-0.152839576353388	NaN	-0	-1.73459896703354	NaN	-0.587302005821753	-4.8169074397507	-2.58650849788999	-1.00302404441459	NaN	-2.14697550973362	-0.788940767688926	-0.913440824529868	NaN	-0.968285714285713	-3.27488751420584	-0.294070835129863	-2.38546807775729	-1.64709994229868	-0.538259904453992	NaN	NaN	-0.45590198277504	-0.189950530582855	NaN	NaN	-0.226813824625815	NaN
NaN	-1.11413132209405	-0.239644839067704	-5.77520587311558	-1.91055350817363	-0.156616105491086	-0.456355306920218	-1.49802885379552	NaN	-1.51653734789333	-0.266132780364257	-1.15973052578076	-0.238967298449462	-0.825226075583395	NaN	-8.72615679455157	NaN	NaN	NaN	NaN	NaN	-0.459171852575196	-0.209025230782335	NaN	-0.249953448250219	-3.14731210242286	NaN	-0.978083618865381	-5.94024625240555	-4.18852784198805	-1.48292002718437	NaN	-3.08409314100276	-0.854453872509966	-1.54797873661163	NaN	-1.47920927348514	-4.59642830634094	-0.568708456708969	-3.19741866529971	-2.54769477048113	-0.796804629438369	NaN	NaN	-0.699802420978992	-0.151089867058703	NaN	NaN	-0.604246317657496	NaN
NaN	-1.77398148537765	-0.733573658034642	-7.74641081239251	-3.52135108520501	-0.650984748821623	-0.96211168760563	-2.30912412141424	NaN	-2.26738814216289	-0.573201008964738	-2.02164381622202	-1.08935973187603	-1.53215872397914	NaN	-9.36511406296832	NaN	NaN	NaN	NaN	NaN	-0.906986408052306	-1.04731754296205	NaN	-0.609542973382985	NaN	NaN	-1.76191458693071	-6.69344794716719	-6.28452257387131	-2.6069638168482	NaN	-4.19358497140866	-0.870991591811507	-2.42421727784747	NaN	-2.56687685793146	-6.40221641024518	-1.22750058704739	-4.37208654793483	NaN	-1.59543996640836	NaN	NaN	-1.29949532116392	-1.06868029152677	NaN	NaN	-1.19883797754502	NaN
NaN	-2.32924042181929	-0.533609539361259	-8.13855160409667	-5.38974208777759	-1.12965680807511	-1.7398187647056	-3.49366390970813	NaN	-3.65169695555688	-1.38076802467077	-2.93210924667439	-1.68906976108593	-2.46170988773927	NaN	-10.0200563422874	NaN	NaN	NaN	NaN	NaN	-1.60502036630036	-1.51971712770899	NaN	-0.683264429541151	-5.86334402938969	NaN	-2.69308567611982	-7.01606695947626	-8.71491379003893	-3.94542266819713	NaN	-6.03370469923609	-1.01007113143619	-3.59056123645755	NaN	-3.4652761576509	NaN	-2.00181996941228	-6.08677755928282	NaN	-2.67415746090311	NaN	NaN	-1.90491800240897	-1.60389939238423	NaN	NaN	-2.21293539106258	NaN
NaN	-2.90209231356094	-0.581360028742201	-8.49696275422103	-7.10800533310019	-1.27618535128963	-2.21598956932055	-4.56182303479358	NaN	NaN	-2.26829796223909	-3.93323544298318	-2.59132144011544	-2.97816779203969	NaN	-10.2514104980371	NaN	NaN	NaN	NaN	NaN	-2.34272314622314	-1.92491994094531	NaN	-1.15140696937698	NaN	NaN	-3.43362640682104	-6.94428514129444	-10.9468681739972	-5.35811602904479	NaN	-7.29275288626873	-1.12631884837643	-4.90907199869841	NaN	-4.50058643822207	NaN	-2.56006639208702	-7.21849868534128	NaN	-3.62643778297922	NaN	NaN	-2.74079201915057	-1.99359903228515	NaN	NaN	-3.05308381095037	NaN
NaN	-3.47061411283111	-0.792582844458537	-9.82153498134328	-8.79650648336391	-1.59652881246562	-2.7804779856011	-5.87986814757554	NaN	NaN	-2.55170977686423	-4.99390825449016	-3.68988987985337	-3.71299743779402	NaN	-10.4987140748484	NaN	NaN	NaN	NaN	NaN	-3.10703989832007	-2.49061269769755	NaN	-1.43280271405783	NaN	NaN	-4.3268779222084	-6.398998070918	-12.5735262953362	-6.70389133175123	NaN	-8.76628399841175	-1.29855360070824	-6.00984068224331	NaN	-5.41395609427779	NaN	-2.8295796506649	-8.70191854997592	NaN	-4.79567042938894	NaN	NaN	-3.64436685578901	-2.05646662070949	NaN	NaN	-3.99990614767429	NaN
NaN	-4.06409126347169	-1.15698823529412	-11.2664534354305	-11.0566175103966	-1.80702196936543	-3.81659753336497	-7.58254270601614	NaN	NaN	-3.47193783131942	-6.40028667187443	-4.44531438355486	-4.54711581857053	NaN	-10.7828694263949	NaN	NaN	NaN	NaN	NaN	-3.91505967034968	-2.64633355562808	NaN	-1.77810149870177	NaN	NaN	-5.17614359882066	-6.33759766696179	-14.2169797909067	-8.42295071849145	NaN	-10.2934529888081	-1.44778835995002	-7.4975102585032	NaN	-6.61834030485644	NaN	-3.7874384057174	-9.84287472527473	NaN	-6.12461012981776	NaN	NaN	-4.90661973601509	-2.53870374324185	NaN	NaN	-5.10157470355731	NaN
NaN	-5.00249552387727	-1.54182200152788	-11.9326357276119	-13.0023503081332	-2.33832500391726	-4.7661125724512	-9.32627421567919	NaN	NaN	-4.18039751882376	-7.7383740900742	-5.68758063821969	-5.58176220185026	NaN	-10.9509830668107	NaN	NaN	NaN	NaN	NaN	-5.05506556649809	-3.19106907437453	NaN	-2.45278949364882	NaN	NaN	-6.45919233735277	-3.9507644978628	NaN	-10.3297463999459	NaN	-12.190082815735	-1.80418628872992	-10.0930817293054	NaN	-7.83958328936199	NaN	-4.70377185850325	-11.6031266144435	NaN	NaN	NaN	NaN	-5.99394019933555	-3.40069349326028	NaN	NaN	-6.19954675973832	NaN
NaN	-5.01458778470591	-1.52597899399349	NaN	-14.4922211968336	-2.3057730519161	-5.71687392109475	-10.9730782871354	NaN	NaN	-4.7788560352911	-9.32305174075272	-6.54564057906221	-6.66481646322509	NaN	NaN	NaN	NaN	NaN	NaN	NaN	-5.97863510848126	-3.16025083892617	NaN	-2.74628974914192	NaN	NaN	-6.96946538111935	NaN	NaN	-12.2094876091936	NaN	-13.8566582920418	-2.36162909183928	-11.5608753080983	NaN	-8.96777390925906	NaN	-4.93929408949509	-12.7895097144756	NaN	NaN	NaN	NaN	-7.17717101471924	-3.53474636694401	NaN	NaN	-7.58719481961147	NaN
NaN	-5.18371946747449	-1.50767298105683	NaN	NaN	-2.69422775433212	-6.82583626895902	-12.7726818367898	NaN	NaN	-5.46237971388584	-10.8368185546143	-7.96497339008594	-7.52662295410498	NaN	NaN	NaN	NaN	NaN	NaN	NaN	-6.60001564235879	-3.48311312706177	NaN	-3.36068122539965	NaN	NaN	-7.85527818900113	-3.88918558972493	NaN	-13.861467907429	NaN	-15.1824222351492	-2.34800015666569	-12.9873638000224	NaN	-10.0961049527014	NaN	-5.13062870405841	-14.0740620603671	NaN	NaN	NaN	NaN	-8.6496571283275	-4.4989034177511	NaN	NaN	-8.95759253188283	NaN
NaN	-5.77134938617613	-1.53967597498035	-15.5218506279904	NaN	-3.26644529902364	-7.78372349536154	-14.1921216849356	NaN	NaN	-6.41207187926645	-11.8323221440913	-8.73537130244691	-8.33668790940936	NaN	NaN	NaN	NaN	NaN	NaN	NaN	-7.92358099871143	-4.18510290952095	NaN	-3.40390621749728	NaN	NaN	-8.19095017161461	-4.13835597036301	NaN	-15.4085884631658	NaN	NaN	-2.16771223093999	-14.3140883079635	NaN	-11.0169941766612	NaN	-5.40542832271594	-15.132169786482	NaN	NaN	NaN	NaN	-9.77037009462981	-5.00066099883977	NaN	NaN	-9.63786910452059	NaN
NaN	-6.29234797647872	-1.60702583837273	NaN	NaN	-3.4661477843434	-8.63737224907324	-13.0128557618394	NaN	NaN	-7.46200885630045	-13.1151194680845	-9.86018405435972	-9.41292363674829	NaN	NaN	NaN	NaN	NaN	NaN	NaN	-8.96646739466226	-4.37837901857641	NaN	-4.27165141382142	NaN	NaN	-9.19888580625894	-4.46731657942153	NaN	-16.5476030957102	NaN	NaN	-2.06477941861586	-15.6246274496773	NaN	-12.2714338063511	NaN	-6.14767206568557	-16.2600277501858	NaN	NaN	NaN	NaN	-11.1279372219045	-5.9943501479861	NaN	NaN	-10.7058305958132	NaN
NaN	-7.03955823758729	-2.17235294117647	NaN	NaN	-3.8368547827909	-9.54133553387232	-16.5845961102179	NaN	NaN	-8.06379681666791	-14.1592868709652	-11.3611859264852	-10.5803956195784	NaN	NaN	NaN	NaN	NaN	NaN	NaN	-9.79028786922937	-4.48570226379664	NaN	-4.66230569998347	NaN	NaN	-9.96916829889123	-5.05675543418146	NaN	-17.6201378787453	NaN	NaN	-2.27464412985403	-17.1081524278117	NaN	-13.4033920816026	NaN	-6.30968417429613	-17.3869372252747	NaN	NaN	NaN	NaN	-12.0870493999941	-6.93182195249738	NaN	NaN	-11.6069864161339	NaN
NaN	-7.81088119810662	-2.39623758594347	NaN	NaN	-4.17312316141841	-10.2389648021109	-17.5436275460718	NaN	NaN	-8.79565256463936	-15.0105891783567	-12.2120832921332	-11.3569578019058	NaN	NaN	NaN	NaN	NaN	NaN	NaN	-10.972304313469	-4.86789513545768	NaN	-5.23188921236763	NaN	NaN	-10.9685082316857	-5.64532467423856	NaN	-18.5419582536508	NaN	NaN	-2.69410951907559	-18.4660748269926	NaN	-14.3228288298028	NaN	-7.11680383263864	-18.4788710181385	NaN	NaN	NaN	NaN	-12.9728554535728	-7.64849147539291	NaN	NaN	-12.3459481679308	NaN
NaN	-8.00318082666207	-2.63318023529412	NaN	NaN	-4.08076625507972	-10.5457418797175	-19.0446103470546	NaN	NaN	-9.17224216751479	-15.7976017802841	-13.1182252630097	-12.022460100184	NaN	NaN	NaN	NaN	NaN	NaN	NaN	-11.4888235891942	-5.05508871021331	NaN	-5.55531997577356	NaN	NaN	-11.2611155516385	-5.43960927922548	NaN	-19.6592330286371	NaN	NaN	-2.55120083433257	-19.1989592724691	NaN	-15.0132677788533	NaN	-7.36833812302819	-19.4382982161498	NaN	NaN	NaN	NaN	-13.6612158532591	-8.10530757401871	NaN	NaN	-13.1392619939726	NaN
NaN	-8.32993846802604	-2.71969461827284	NaN	NaN	-4.18101369898769	-11.0752053020808	-19.789755812105	NaN	NaN	-9.63409080452439	-16.4641334821542	-13.3306769002443	-12.529570188233	NaN	NaN	NaN	NaN	NaN	NaN	NaN	-11.9088717948718	-5.1414550516002	NaN	-5.78131858668905	NaN	NaN	-11.4650317666132	-5.2000665419833	NaN	-20.4537069636036	NaN	NaN	-2.56925034325142	-19.8191371078216	NaN	-15.6341456969996	NaN	-7.58268381380587	-19.769988351744	NaN	NaN	NaN	NaN	-14.1875439916923	-8.74586289326393	NaN	NaN	-13.9219545083163	NaN
NaN	-8.57489281441973	-2.66286409736308	NaN	NaN	-4.70948018195136	-11.6410704928994	NaN	NaN	NaN	-10.1327361527593	-17.1781235963792	-14.3134710905417	-13.3401205479452	NaN	NaN	NaN	NaN	NaN	NaN	NaN	-12.6168903707232	-5.68488647722405	NaN	-6.24067892295532	NaN	NaN	-12.0984714046441	-5.31339408639006	NaN	-20.6512126039014	NaN	NaN	-2.47545222628092	-20.7438142024406	NaN	-16.0884700287488	NaN	-8.04645558754627	-20.3857434668174	NaN	NaN	NaN	NaN	-14.7217569109259	NaN	NaN	NaN	-14.7467708194683	NaN
NaN	-8.72803271798464	-2.62110823529412	NaN	NaN	-5.12425472527094	-11.919811500845	NaN	NaN	NaN	-10.6143641305075	-17.7591068254155	-15.0865653434152	-14.2120418962598	NaN	NaN	NaN	NaN	NaN	NaN	NaN	-13.0707966298134	-5.96783038438072	NaN	-6.21451792944495	NaN	NaN	-12.2541328248596	-5.31161207856381	NaN	-20.853481205844	NaN	NaN	-2.70521871568917	-21.5849113509817	NaN	-16.8802967525748	NaN	-8.24350299886529	-21.1549690135794	NaN	NaN	NaN	NaN	-15.2035922040066	-9.17973178319814	NaN	NaN	-15.4746180602007	NaN
NaN	-8.80616112925764	-2.56681465038846	NaN	NaN	-5.21967039041806	-12.1752759942304	NaN	NaN	NaN	-11.2547855539861	-18.262688736767	-15.5821997233708	-14.6175944339059	NaN	NaN	NaN	NaN	NaN	NaN	NaN	-13.4183003663004	-6.2078862041779	NaN	-6.65480187567203	NaN	NaN	-12.6540769527374	-4.69464862677162	NaN	-21.6237566856336	NaN	NaN	NaN	-22.4404962198177	NaN	-17.6543359409533	NaN	-8.54307630753535	-21.7856203511159	NaN	NaN	NaN	NaN	-15.9044559197861	-9.3365133432564	NaN	NaN	-15.7915544863075	NaN
NaN	-8.82195740905057	-2.68480045394364	NaN	NaN	-5.28675553308033	-12.8019300788473	NaN	NaN	NaN	-11.3758831948889	-19.0219850967241	-16.4813467780144	-15.2110241012447	NaN	NaN	NaN	NaN	NaN	NaN	NaN	-14.0097939260193	-6.56364304540391	NaN	-6.51023263571459	NaN	NaN	-12.9898446344888	-4.65803958144887	NaN	-22.5141720018148	NaN	NaN	NaN	-23.1972222104774	NaN	-19.0414653596734	NaN	-8.46517043782448	-22.55474856572	NaN	NaN	NaN	NaN	-16.4745528650204	-10.5244823948469	NaN	NaN	-16.1507781255473	NaN
NaN	-8.67602816427478	-2.90158408591653	NaN	NaN	-5.51221251249642	-13.0341867131283	NaN	NaN	NaN	-11.7221593623676	-19.7508405530621	-17.1516892346885	-15.5965115397995	NaN	NaN	NaN	NaN	NaN	NaN	NaN	-14.4254869417033	-6.90844615142618	NaN	-7.10903732651983	NaN	NaN	-13.5322949854166	NaN	NaN	-23.2529721484267	NaN	NaN	NaN	-23.824978130972	NaN	-19.8569297274394	NaN	-8.87902159522827	-23.2791247252747	NaN	NaN	NaN	NaN	-17.2713345367239	-10.2294043428793	NaN	NaN	-16.8475538785673	NaN
NaN	-8.68284490344771	-3.0680135700006	NaN	NaN	-5.34412419158765	-13.3930630281156	NaN	NaN	NaN	-12.1024902035315	-20.1237602929564	-17.4901576188141	-15.9890621821864	NaN	NaN	NaN	NaN	NaN	NaN	NaN	-14.708281032251	-6.82968508002065	NaN	-6.91068923251124	NaN	NaN	-14.16244071069	NaN	NaN	-23.3056346915694	NaN	NaN	NaN	-24.1584055710487	NaN	-20.305102690413	NaN	-9.07659684050752	-23.5777912849666	NaN	NaN	NaN	NaN	-17.6829879341038	-10.8623134841616	NaN	NaN	-17.3467325582549	NaN
NaN	-8.91646608736538	-2.86247383878418	NaN	NaN	-5.39845964571398	-13.5991457574223	NaN	NaN	NaN	-12.5358039000231	-20.8246386311334	-17.9899775088654	-16.7349871496979	NaN	NaN	NaN	NaN	NaN	NaN	NaN	-15.311791962939	-6.9037496278094	NaN	-7.01462539548063	NaN	NaN	-14.5241298373528	NaN	NaN	-23.6476351754146	NaN	NaN	NaN	-24.3989554760788	NaN	-20.6921582551187	NaN	-9.51634383394123	-23.4434381055564	NaN	NaN	NaN	NaN	-18.1979796233075	-10.6992144080741	NaN	NaN	-17.6771430916121	NaN
NaN	-8.41912858570001	-2.73248478701825	NaN	NaN	-5.75945768586827	-13.6710391047456	NaN	NaN	NaN	-12.9379515225665	-20.9896559522907	-18.2213034614376	-17.1046168983102	NaN	NaN	NaN	NaN	NaN	NaN	NaN	-15.7425386361499	-7.01628281567036	NaN	-7.44181570459081	NaN	NaN	-15.0877656477307	NaN	NaN	-23.920692473197	NaN	NaN	NaN	-24.9164567454662	NaN	-20.9007278481312	NaN	-9.46311306621729	-23.6499906282397	NaN	NaN	NaN	NaN	-18.2700535405398	-11.6894534604884	NaN	NaN	-17.9207449155991	NaN
NaN	-8.99665667786102	-2.6595222454464	NaN	NaN	-5.93523245064885	-13.998249857196	NaN	NaN	NaN	-13.0688313107457	-21.2316156418691	-18.861038149215	-17.4090917996038	NaN	NaN	NaN	NaN	NaN	NaN	NaN	-16.060862745098	-7.07069301954291	NaN	-7.38287618543816	NaN	NaN	-15.3041207564502	NaN	NaN	-24.3478317011775	NaN	NaN	NaN	-25.0390358757843	NaN	-21.5502843776001	NaN	-9.50972358075668	-23.9146394311571	NaN	NaN	NaN	NaN	-18.6431519886736	-12.1486028113666	NaN	NaN	-18.4862535277272	NaN
NaN	-9.55400561111362	-2.9458985801217	NaN	NaN	-6.44832291177381	-14.4137798949792	NaN	NaN	NaN	-13.5695408688135	-21.8880034263778	-19.2468812010204	-17.9366030654277	NaN	NaN	NaN	NaN	NaN	NaN	NaN	-16.3342206320811	-6.99406035412155	NaN	-7.62684111571844	NaN	NaN	-15.0661789001973	NaN	NaN	-25.1138148666552	NaN	NaN	NaN	-25.2168990357108	NaN	-21.963500735485	NaN	-9.88196625727918	-24.1142124736191	NaN	NaN	NaN	NaN	-18.8670819249367	-12.4757110387363	NaN	NaN	-18.9006614991147	NaN
NaN	-9.43170477025166	-3.31972820156731	NaN	NaN	-6.59894347879939	-14.5752003519171	NaN	NaN	NaN	-14.0119231059312	-21.9313611081813	-19.4566912001131	-18.0432097320059	NaN	NaN	NaN	NaN	NaN	NaN	NaN	-16.2249979209979	-7.02623759007825	NaN	-7.61879562824287	NaN	NaN	-15.2662656755031	NaN	NaN	-25.1493203758105	NaN	NaN	NaN	-25.6634908671938	NaN	-22.5784696973337	NaN	-10.0220021859963	-24.899751655138	NaN	NaN	NaN	NaN	-18.5426500894454	-12.7925507169761	NaN	NaN	-18.7402863230636	NaN
NaN	-9.10502416956821	-3.34587833768319	NaN	NaN	-6.92739395430357	-14.9271478741178	NaN	NaN	NaN	-14.1981694402421	-21.9636862507758	-19.501989210146	-17.9721433616334	NaN	NaN	NaN	NaN	NaN	NaN	NaN	-16.4033734025888	-6.95080254429628	NaN	-7.40068052101426	NaN	NaN	NaN	NaN	NaN	-24.8506249530076	NaN	NaN	NaN	-25.506453608035	NaN	-22.6352658441303	NaN	-10.0112381144624	-25.0763035374061	NaN	NaN	NaN	NaN	-18.7576807539002	-13.0940325436304	NaN	NaN	-18.7537521707602	NaN
NaN	-9.45203323688321	-3.35484378483391	NaN	NaN	-7.13690987210099	-15.4213062707409	NaN	NaN	NaN	-14.7365284865254	-22.249057715127	-20.2618461880608	-18.6356099096473	NaN	NaN	NaN	NaN	NaN	NaN	NaN	-16.7861071494453	-7.46509274320316	NaN	-7.82416736541658	NaN	NaN	NaN	NaN	NaN	-25.2280868231824	NaN	NaN	NaN	-25.9283129439907	NaN	-22.9901414835165	NaN	-9.85845832661851	-25.0556897386795	NaN	NaN	NaN	NaN	-19.029522863862	-12.7745365224102	NaN	NaN	-19.2530399921954	NaN
NaN	-9.56557143711398	-3.60911250713878	NaN	NaN	-7.17424365032597	-15.6081882445241	NaN	NaN	NaN	-15.0632801326585	-22.9286037433241	-20.9670725187104	-19.1618706723852	NaN	NaN	NaN	NaN	NaN	NaN	NaN	-17.070206833235	-7.72276670911163	NaN	-8.18725706957738	NaN	NaN	NaN	NaN	NaN	-25.3914332049005	NaN	NaN	NaN	-26.1250722273105	NaN	-23.2372851667905	NaN	-10.0102336004346	-25.2202044255472	NaN	NaN	NaN	NaN	-19.3697534481401	-12.7473379351335	NaN	NaN	-19.5714257643976	NaN
NaN	-10.1673333555826	-4.01449464424631	NaN	NaN	-7.69359353076007	-16.1300662514578	NaN	NaN	NaN	-15.2567490947526	-23.1822409467205	-21.4940142988253	-19.4193907512174	NaN	NaN	NaN	NaN	NaN	NaN	NaN	-17.3010755370755	-8.27295412807075	NaN	-8.65751686761935	NaN	NaN	NaN	NaN	NaN	-25.7854994817163	NaN	NaN	NaN	-26.3329314885968	NaN	-23.6217133747082	NaN	-10.4099706678187	-25.3674633907226	NaN	NaN	NaN	NaN	-19.897152252907	-13.6934485025528	NaN	NaN	-19.9700856356632	NaN
NaN	-10.8799288952359	-4.28439971070395	NaN	NaN	-7.78224681104061	-16.4922256520891	NaN	NaN	NaN	-15.506981514244	-23.2485328188746	-21.2625226184873	-19.4479075301937	NaN	NaN	NaN	NaN	NaN	NaN	NaN	-17.7693460632875	-8.89341897998289	NaN	-9.25296411798753	NaN	NaN	NaN	NaN	NaN	-25.5751017293085	NaN	NaN	NaN	-26.3988437632672	NaN	-23.6868348614285	NaN	-10.8156342849619	-25.3803681978596	NaN	NaN	NaN	NaN	-19.9504489228395	-13.3255467424133	NaN	NaN	-20.0426105283253	NaN
NaN	-10.861369784774	-4.57705517744288	NaN	NaN	-8.09703726348307	-16.5932613441123	NaN	NaN	NaN	-16.1474099465712	-23.4979370371095	-21.579139012883	-19.9046774605002	NaN	NaN	NaN	NaN	NaN	NaN	NaN	-17.9649432234432	-9.07028312369438	NaN	-9.42787318741197	NaN	NaN	NaN	NaN	NaN	-26.7017830115776	NaN	NaN	NaN	-26.6821149818547	NaN	-23.8213888805036	NaN	-11.2499826622594	-25.5652992777044	NaN	NaN	NaN	NaN	-20.111853647451	-14.1955878490637	NaN	NaN	-20.4422536315657	NaN
NaN	-11.048992411405	-5.08819192193006	NaN	NaN	-7.98009857953492	-16.7838937886444	NaN	NaN	NaN	-16.1500723143749	-23.4682223144514	-21.8715489164418	-20.3885151667793	NaN	NaN	NaN	NaN	NaN	NaN	NaN	-18.186900616282	-9.07600200715047	NaN	-9.29280517476083	NaN	NaN	NaN	NaN	NaN	-26.5680759545035	NaN	NaN	NaN	-26.6535689118682	NaN	-24.2638954217987	NaN	-11.4295363988082	NaN	NaN	NaN	NaN	NaN	-20.6969302325581	-13.7611513175767	NaN	NaN	-20.1577036684262	NaN
NaN	-10.8498748511078	-5.33076950417629	NaN	NaN	-8.03130998646858	-17.0847729589556	NaN	NaN	NaN	-16.4683726332754	-23.0627908325513	-21.7684458053675	-20.0247391046462	NaN	NaN	NaN	NaN	NaN	NaN	NaN	-18.3171799519715	-8.98419015227241	NaN	-9.58966215083741	NaN	NaN	NaN	NaN	NaN	-26.0126067057781	NaN	NaN	NaN	-26.1786803032427	NaN	-24.1569076274279	NaN	-11.0006625276553	-26.1113445528609	NaN	NaN	NaN	NaN	-20.8295628793969	-13.5563361105762	NaN	NaN	-20.2827922360248	NaN
NaN	-10.8197217635146	-5.38359600443951	NaN	NaN	-8.52109901733591	-17.3411535470202	NaN	NaN	NaN	-16.7963249736419	-23.4880621025444	-21.9904153277364	-20.0912556830803	NaN	NaN	NaN	NaN	NaN	NaN	NaN	-18.5034432234432	-9.02855557123975	NaN	-10.1212031083731	NaN	NaN	NaN	NaN	NaN	-26.022168559474	NaN	NaN	NaN	-26.0988502544679	NaN	-24.1456367842684	NaN	-11.1120941489957	-26.0609581874076	NaN	NaN	NaN	NaN	-20.9188785588243	-13.933393241378	NaN	NaN	-20.6497895735202	NaN
NaN	-11.2554351756618	-5.41491255961844	NaN	NaN	-8.40566637614509	-17.4349571584298	NaN	NaN	NaN	-17.1424416420287	-23.5467767025721	-22.3371152447959	-20.4486602015459	NaN	NaN	NaN	NaN	NaN	NaN	NaN	-19.083908613723	-9.20223741410517	NaN	-10.2048212289748	NaN	NaN	NaN	NaN	NaN	-26.058487916095	NaN	NaN	NaN	-26.2807941787254	NaN	-24.5046499627287	NaN	-11.47772073164	-26.4229490747171	NaN	NaN	NaN	NaN	-21.0636503770083	-14.2183075308725	NaN	NaN	-21.3447710566229	NaN
NaN	-11.1201730929579	-5.35173931443081	NaN	NaN	-8.61403067599004	-17.7137429123262	NaN	NaN	NaN	-17.5283577247609	-23.8002307695343	-22.7885078817695	-20.8896634050881	NaN	NaN	NaN	NaN	NaN	NaN	NaN	-19.0194172494172	-9.33076844862594	NaN	-10.1736178368698	NaN	NaN	NaN	NaN	NaN	-26.549279865346	NaN	NaN	NaN	-26.6272125720161	NaN	-24.2765303243469	NaN	-11.6492272377004	-26.9438424672102	NaN	NaN	NaN	NaN	-21.4550047785919	-14.1499813197259	NaN	NaN	-21.3957199586678	NaN
NaN	-11.4639240892619	-5.57243060991029	NaN	NaN	-9.55848018718721	-18.1983400258509	NaN	NaN	NaN	-17.6694401289767	-24.082859117007	-23.2881332632148	-21.4955323126511	NaN	NaN	NaN	NaN	NaN	NaN	NaN	-19.2485747651688	-9.85328703583737	NaN	-10.5679832370194	NaN	NaN	NaN	NaN	NaN	-27.0077584517167	NaN	NaN	NaN	-26.8745463339867	NaN	-24.4345258293109	NaN	-11.8642565531917	-27.1005652564526	NaN	NaN	NaN	NaN	-21.9330160526857	-14.0867240433486	NaN	NaN	-21.7380083947323	NaN
NaN	-11.7638408341502	-5.8495382605339	NaN	NaN	-9.8104514818248	-18.5438982054509	NaN	NaN	NaN	-18.1271720376447	-24.5183844539473	-23.5488312211273	-21.8503954585226	NaN	NaN	NaN	NaN	NaN	NaN	NaN	-19.7715875174763	-9.97663840117154	NaN	-11.2708054709195	NaN	NaN	NaN	NaN	NaN	-27.261576096722	NaN	NaN	NaN	-27.1310763007853	NaN	-24.1872525538977	NaN	-12.0882711203074	-27.1438717342478	NaN	NaN	NaN	NaN	-22.0070514006343	-14.5330763346183	NaN	NaN	-22.2529295240665	NaN
NaN	-11.5189379568446	-6.49248791512336	NaN	NaN	-10.4367469789013	-18.9838285263649	NaN	NaN	NaN	-18.6807080936086	-24.7196727796429	-23.8584547743096	-22.4448698274841	NaN	NaN	NaN	NaN	NaN	NaN	NaN	-20.2892709863827	-10.1386367084914	NaN	-11.5163808824205	NaN	NaN	NaN	NaN	NaN	-27.3241300361995	NaN	NaN	NaN	-27.376066386014	NaN	-24.5278037128581	NaN	-12.0023477783454	-27.1272251784469	NaN	NaN	NaN	NaN	-22.4195733275577	-14.5890832836421	NaN	NaN	-22.4860548642806	NaN
NaN	-11.6878352415939	-6.85525350726065	NaN	NaN	-10.3883535822687	-19.2834478229228	NaN	NaN	NaN	-19.0478761851101	-25.4769360418253	-24.4218002978695	-22.9413291810387	NaN	NaN	NaN	NaN	NaN	NaN	NaN	-20.6187086128218	-10.4404986916071	NaN	-11.7552449440605	NaN	NaN	NaN	NaN	NaN	-27.6937264206073	NaN	NaN	NaN	-27.8167075570928	NaN	-24.7894093097913	NaN	-12.2709112302335	NaN	NaN	NaN	NaN	NaN	-23.1477809777522	-15.0409703892293	NaN	NaN	-22.9388992665287	NaN
NaN	-11.8259490235922	-7.34088331726133	NaN	NaN	-10.8935443091983	-19.6172850200972	NaN	NaN	NaN	-19.5585107545569	-26.0534889298066	-25.0180349404848	-23.2255268716828	NaN	NaN	NaN	NaN	NaN	NaN	NaN	-21.0896974829452	-10.4188736087745	NaN	-12.2933687951031	NaN	NaN	NaN	NaN	NaN	-27.9413062139288	NaN	NaN	NaN	-27.7629126380201	NaN	-24.908484225452	NaN	-12.3335125159961	NaN	NaN	NaN	NaN	NaN	-23.1940034132301	-15.3140402064656	NaN	NaN	-23.2417780100002	NaN
NaN	-12.209868747499	-7.97807672634271	NaN	NaN	-11.8315360119186	-19.9389765422757	NaN	NaN	NaN	-20.1147459733179	-26.9322386628928	-25.6676017977405	-24.0482161110851	NaN	NaN	NaN	NaN	NaN	NaN	NaN	-21.3211049964528	-10.903468862182	NaN	-12.8618131920313	NaN	NaN	NaN	NaN	NaN	-28.3626719195434	NaN	NaN	NaN	-28.0820997962328	NaN	-24.9596510542821	NaN	-12.5430687147721	NaN	NaN	NaN	NaN	NaN	-23.3153956058075	-15.761450834485	NaN	NaN	-23.8386178895765	NaN
NaN	-12.2025775895264	-8.40543018210797	NaN	NaN	-12.1907335554784	-19.9383013411314	NaN	NaN	NaN	-20.8203407549831	-27.0275591182365	-25.9973966819524	-24.5589311343489	NaN	NaN	NaN	NaN	NaN	NaN	NaN	-21.8271448041789	-11.6578629405954	NaN	-13.7450553300327	NaN	NaN	NaN	NaN	NaN	-28.4537189605145	NaN	NaN	NaN	-28.5460854646291	NaN	-25.2894310059761	NaN	-13.006503677578	NaN	NaN	NaN	NaN	NaN	-23.5455375266314	-16.1065684396168	NaN	NaN	-23.6383028476177	NaN
NaN	-12.1515235887051	-8.66862703969894	NaN	NaN	-13.0046970310938	-20.2665796386525	NaN	NaN	NaN	-21.3764568877456	-27.3717209671907	-26.1388770349575	-24.9304760593653	NaN	NaN	NaN	NaN	NaN	NaN	NaN	-22.165711341063	-12.2565816387391	NaN	-13.9538184374936	NaN	NaN	NaN	NaN	NaN	-28.6300266966964	NaN	NaN	NaN	-28.6413538047874	NaN	-25.6675736766533	NaN	-13.4727606574694	NaN	NaN	NaN	NaN	NaN	-23.7093375565304	-16.552857524778	NaN	NaN	-24.0384600031317	NaN
NaN	-12.6562000225505	-9.23553954231616	NaN	NaN	-13.3970109553506	-20.7411738796376	NaN	NaN	NaN	-22.0087030276646	-27.8079317220381	-26.3806333070988	-25.0072892521017	NaN	NaN	NaN	NaN	NaN	NaN	NaN	-22.5514491144594	-13.0736731362235	NaN	-14.2214780300492	NaN	NaN	NaN	NaN	NaN	-29.1787666388308	NaN	NaN	NaN	-29.1207183420801	NaN	-26.031326007326	NaN	-13.8577111129802	NaN	NaN	NaN	NaN	NaN	-24.0160946453444	-16.8149361624923	NaN	NaN	-24.3609829368335	NaN
NaN	-12.9366642344088	-9.79056853086062	NaN	NaN	-14.134944332659	-21.4281669831208	NaN	NaN	NaN	-22.1883315147963	-27.8235982467821	-26.5843176555104	-25.3290350975988	NaN	NaN	NaN	NaN	NaN	NaN	NaN	-22.8801692925548	-13.4018736533992	NaN	-14.427919989749	NaN	NaN	NaN	NaN	NaN	-28.9602108779007	NaN	NaN	NaN	-29.0070168185182	NaN	-26.2643074289226	NaN	-14.0350364292772	NaN	NaN	NaN	NaN	NaN	-24.5049030488185	-17.108934939036	NaN	NaN	-25.0175360369854	NaN
NaN	-13.3835702008386	-10.3610795189708	NaN	NaN	-14.4953413289385	-21.9788469984899	NaN	NaN	NaN	-22.3200434559901	-28.1592253476598	-26.7696574975685	-25.7239391877437	NaN	NaN	NaN	NaN	NaN	NaN	NaN	-23.3304630357477	-13.5998230597319	NaN	-15.393975548869	NaN	NaN	NaN	NaN	NaN	-28.8011152545699	NaN	NaN	NaN	-29.4443813240125	NaN	-26.5548510508464	NaN	-14.9256945380148	NaN	NaN	NaN	NaN	NaN	-24.7064955571959	-17.5894802317182	NaN	NaN	-25.3605814307565	NaN
NaN	-13.541724069463	-10.8201174792314	NaN	NaN	-14.7736302136402	-22.3851218598293	NaN	NaN	NaN	-22.7865300959798	-28.4872692750529	-27.1064833757074	-25.4830308771166	NaN	NaN	NaN	NaN	NaN	NaN	NaN	-23.5855982522709	-13.6733266065281	NaN	-15.8191379270607	NaN	NaN	NaN	NaN	NaN	-29.2530828451883	NaN	NaN	NaN	-29.6451991493902	NaN	-26.3212316537951	NaN	-14.8802997505008	NaN	NaN	NaN	NaN	NaN	-24.7201029217401	-17.5363253737832	NaN	NaN	-25.9509029462567	NaN
NaN	-14.065003858491	-11.7797024085225	NaN	NaN	-15.7844851303699	-22.48504234888	NaN	NaN	NaN	-22.6568192074433	-28.6685457350743	-27.146225450204	-25.902836667774	NaN	NaN	NaN	NaN	NaN	NaN	NaN	-23.7978852477866	-14.6488126437796	NaN	-15.9509235469171	NaN	NaN	NaN	NaN	NaN	-29.2757289990344	NaN	NaN	NaN	-29.8261303415525	NaN	-26.342302377723	NaN	-15.3220335223469	NaN	NaN	NaN	NaN	NaN	-25.0564438177753	-17.9314454589909	NaN	NaN	-26.0383297701468	NaN
NaN	-14.3417711714607	-12.2134581904511	NaN	NaN	-15.5579926910149	-22.6055790609226	NaN	NaN	NaN	-22.6148045113321	-28.6309822987498	-26.8549637908613	-25.8679382694642	NaN	NaN	NaN	NaN	NaN	NaN	NaN	-23.8210215422305	-14.8549021547156	NaN	-16.3773613317931	NaN	NaN	NaN	NaN	NaN	NaN	NaN	NaN	NaN	-29.6166772941361	NaN	-25.9415164835165	NaN	-15.4458711203074	NaN	NaN	NaN	NaN	NaN	-25.2483974839864	-18.1825017015688	NaN	NaN	-25.7555337839201	NaN
NaN	-14.6062052776032	-12.5757106842737	NaN	NaN	-15.9273640383309	-22.7846278076411	NaN	NaN	NaN	-23.0434421675148	-28.4271869153836	-27.0360958034356	-26.0669160258486	NaN	NaN	NaN	NaN	NaN	NaN	NaN	-24.1424565331149	-15.3049031303783	NaN	-17.2901429124375	NaN	NaN	NaN	NaN	NaN	-29.1275529482811	NaN	NaN	NaN	-29.4243962697856	NaN	-25.8961878741276	NaN	-15.8442049007251	NaN	NaN	NaN	NaN	NaN	-25.4833887043189	-18.7453325535678	NaN	NaN	-25.7770227087895	NaN
NaN	-14.8422645720159	-12.8869954209229	NaN	NaN	-16.4433019693654	-22.9268514784283	NaN	NaN	NaN	-23.5257049852658	-28.5081882179726	-27.0518557237285	-26.4419787532005	NaN	NaN	NaN	NaN	NaN	NaN	NaN	-24.3821822579936	-15.473474075702	NaN	-17.759201860227	NaN	NaN	NaN	NaN	NaN	-29.2240257023311	NaN	NaN	NaN	-29.5772877402664	NaN	-25.9303210160944	NaN	-16.034475537539	NaN	NaN	NaN	NaN	NaN	-25.8395360181509	-19.1064887149595	NaN	NaN	-26.0558215875796	NaN
NaN	-15.1219673021033	-13.5955090378284	NaN	NaN	-16.8714338457784	-23.2503727547109	NaN	NaN	NaN	-23.9431666793365	-28.9414598048823	-27.5180589507212	-26.68977167721	NaN	NaN	NaN	NaN	NaN	NaN	NaN	-24.5494829782268	-15.9023758389262	NaN	-18.1509593686092	NaN	NaN	NaN	NaN	NaN	-29.5152721421453	NaN	NaN	NaN	-29.763339662173	NaN	-25.6177813841787	NaN	-16.4668708914221	NaN	NaN	NaN	NaN	NaN	-26.6518786752153	-19.2849290953545	NaN	NaN	-26.5051132278133	NaN
NaN	-15.384502754476	-13.9906963434022	NaN	NaN	-17.5850305536756	-23.5276193293606	NaN	NaN	NaN	-24.4492520888646	-29.313378757515	-27.8242311811891	-26.7857581318378	NaN	NaN	NaN	NaN	NaN	NaN	NaN	-24.6288319189303	-16.447816253434	NaN	-18.0873343431611	NaN	NaN	NaN	NaN	NaN	-29.9797433103046	NaN	NaN	NaN	-29.8951826943177	NaN	-25.6252850785578	NaN	-16.8932550943695	NaN	NaN	NaN	NaN	NaN	-26.924664494149	-19.4413546272694	NaN	NaN	-27.0347023701146	NaN
NaN	-15.8208354320452	-14.2913390565048	NaN	NaN	-17.799051295511	-23.5418062117079	NaN	NaN	NaN	-24.1202194402421	-29.5603189080864	-27.6351511947342	-26.6232491116891	NaN	NaN	NaN	NaN	NaN	NaN	NaN	-24.642927014889	-16.6172759941253	NaN	-18.6788542843262	NaN	NaN	NaN	NaN	NaN	-29.8729900353074	NaN	NaN	NaN	-29.5580840821008	NaN	-25.0446894254437	NaN	-17.1181167366642	NaN	NaN	NaN	NaN	NaN	-27.1550696949374	-19.4723576667831	NaN	NaN	-27.0732042829332	NaN
NaN	-15.9758966462003	-14.9207058823529	NaN	NaN	-18.2072357554435	-23.863916079066	NaN	NaN	NaN	-24.964747110145	-29.8901595066907	-27.866288164265	-26.6641112326215	NaN	NaN	NaN	NaN	NaN	NaN	NaN	-24.8979653743934	-17.0062426371502	NaN	-19.3003680432025	NaN	NaN	NaN	NaN	NaN	-30.1487448967295	NaN	NaN	NaN	-29.5182725494019	NaN	-24.9983881542187	NaN	-17.2759010305766	NaN	NaN	NaN	NaN	NaN	-27.0775403659328	-19.5247703426968	NaN	NaN	-27.3610351979332	NaN
NaN	-16.5365213246975	-15.1972997737557	NaN	NaN	-18.9818065565214	-23.7326043552435	NaN	NaN	NaN	-25.3672064337829	-29.9190562090161	-28.3588309961402	-27.1667245262454	NaN	NaN	NaN	NaN	NaN	NaN	NaN	-25.3412079518045	-17.6484439152542	NaN	-19.8269467206437	NaN	NaN	NaN	NaN	NaN	-30.3959841450538	NaN	NaN	NaN	NaN	NaN	-24.9815164835165	NaN	-17.9933000734178	NaN	NaN	NaN	NaN	NaN	-26.9450478121175	-20.0790540953545	NaN	NaN	-27.8750261386971	NaN
NaN	-16.8445538812167	-15.4843440600844	NaN	NaN	-19.1622718542193	-24.1991288123948	NaN	NaN	NaN	-25.8959327538515	-30.2116903107269	-28.6716794596667	-27.6710256373537	NaN	NaN	NaN	NaN	NaN	NaN	NaN	-25.8470493847238	-18.0523800012571	NaN	-20.4863728594049	NaN	NaN	NaN	NaN	NaN	-30.5699714878476	NaN	NaN	NaN	-28.973827595619	NaN	-25.0931472527472	NaN	-18.2739828392269	NaN	NaN	NaN	NaN	NaN	-27.3064801690002	-19.6884929004589	NaN	NaN	-28.486568533257	NaN
NaN	-17.1298939597528	-16.1295107305682	NaN	NaN	-19.7616575444313	-24.3900381170835	NaN	NaN	NaN	-26.2082462156739	-30.5750605821695	-29.1448272600129	-28.0960921287623	NaN	NaN	NaN	NaN	NaN	NaN	NaN	-26.2331807379612	-18.5851533037149	NaN	-20.9554756674379	NaN	NaN	NaN	NaN	NaN	-31.0027112475551	NaN	NaN	NaN	-30.2334689407435	NaN	-25.952592077469	NaN	-18.4121921240552	NaN	NaN	NaN	NaN	NaN	-27.8139054663749	-20.0728608359689	NaN	NaN	-28.6432595767289	NaN
NaN	-17.4019455782313	-16.376657599456	NaN	NaN	-20.394763507827	-25.0136178456241	NaN	NaN	NaN	-26.9234635578891	-31.1879718498369	-29.3929106231118	-28.7567907050133	NaN	NaN	NaN	NaN	NaN	NaN	NaN	-26.8258575646001	-18.7155758389262	NaN	-21.8478516685174	NaN	NaN	NaN	NaN	NaN	-31.5667979301034	NaN	NaN	NaN	-29.9690320406369	NaN	NaN	NaN	-18.6603945856811	NaN	NaN	NaN	NaN	NaN	-28.1796503140384	-20.4786929733842	NaN	NaN	-28.9465533674019	NaN
NaN	-18.0735916401085	-16.6639460671728	NaN	NaN	-21.0722809903445	-25.6082059872452	NaN	NaN	NaN	-27.4251873328862	-31.4794162161301	-29.8577507315431	-29.0928705479452	NaN	NaN	NaN	NaN	NaN	NaN	NaN	-27.2037823923424	-18.8242592082566	NaN	-22.2285339448538	NaN	NaN	NaN	NaN	NaN	-31.6575471808526	NaN	NaN	NaN	-30.3431412039599	NaN	NaN	NaN	-18.6523315217855	NaN	NaN	NaN	NaN	NaN	-28.2418677647279	-20.2677810863387	NaN	NaN	-29.2108220955096	NaN
NaN	-18.1982820096451	-16.7350390198876	NaN	NaN	-21.5972803174007	-25.1417539705654	NaN	NaN	NaN	-27.936750386278	-31.8135405990717	-30.1873514847955	-29.2766837248405	NaN	NaN	NaN	NaN	NaN	NaN	NaN	-27.4852253615532	-19.2622891109367	NaN	-22.7640472809641	NaN	NaN	NaN	NaN	NaN	-31.5500087822198	NaN	NaN	NaN	-30.5053966823062	NaN	NaN	NaN	-18.8843761913013	NaN	NaN	NaN	NaN	NaN	-28.0447469220246	NaN	NaN	NaN	-29.3999256549315	NaN
NaN	-18.5880645572275	-17.378782305375	NaN	NaN	-22.3289995170494	-25.1843465161821	NaN	NaN	NaN	-28.2663749018806	-31.578113930832	-30.2318637466935	-29.5021442633602	NaN	NaN	NaN	NaN	NaN	NaN	NaN	-27.8148552126516	-19.5734145129593	NaN	-23.3113424720482	NaN	NaN	NaN	NaN	NaN	-31.421390537496	NaN	NaN	NaN	-31.2050148832325	NaN	NaN	NaN	-19.4672468180318	NaN	NaN	NaN	NaN	NaN	-28.1108956550947	-20.8379442589619	NaN	NaN	-29.9090280449179	NaN
NaN	-18.5714987755102	-17.3351043643264	NaN	NaN	-22.3539192978853	-25.548925233087	NaN	NaN	NaN	-28.6128206030328	-31.9102530439029	-30.5700457649349	-29.8952158284439	NaN	NaN	NaN	NaN	NaN	NaN	NaN	-27.9686278924328	-20.0022743463889	NaN	-23.7115220378701	NaN	NaN	NaN	NaN	NaN	-31.8615473372666	NaN	NaN	NaN	-31.498500729013	NaN	NaN	NaN	-19.855088416521	NaN	NaN	NaN	NaN	NaN	-27.90309395889	NaN	NaN	NaN	-30.3106635766103	NaN
NaN	-18.7489863945578	-17.3957808043924	NaN	NaN	-22.7018612913993	-25.5914203532406	NaN	NaN	NaN	-28.9669767796916	-32.5336728787972	-30.6564397285219	-29.9929219790722	NaN	NaN	NaN	NaN	NaN	NaN	NaN	-28.4430772802876	-19.9248339887059	NaN	-23.9990641122341	NaN	NaN	NaN	NaN	NaN	-32.2060234325739	NaN	NaN	NaN	-31.914302463785	NaN	NaN	NaN	-19.8608775751577	NaN	NaN	NaN	NaN	NaN	-28.3222990749613	-22.2252129663223	NaN	NaN	-30.6066005074477	NaN
NaN	-19.1981508816255	-17.9443122428556	NaN	NaN	-23.2827535822687	-25.8638739265815	NaN	NaN	NaN	-29.4339378612947	-32.8195092837123	-31.1288276869875	-30.4104976040397	NaN	NaN	NaN	NaN	NaN	NaN	NaN	-28.534447497501	-20.3675403490925	NaN	-24.5411596236094	NaN	NaN	NaN	NaN	NaN	-32.612734772166	NaN	NaN	NaN	-31.5263160673893	NaN	NaN	NaN	-20.1921271975017	NaN	NaN	NaN	NaN	NaN	-28.3684415215659	-21.8810224079517	NaN	NaN	-30.9703098497263	NaN
NaN	-19.6060402111421	-18.7093055749616	NaN	NaN	-23.8119751569374	-26.213645076356	NaN	NaN	NaN	-29.6784056607145	-33.0224968979663	-31.3871125023574	-30.8234813631374	NaN	NaN	NaN	NaN	NaN	NaN	NaN	-28.6200166344208	-21.0811203644736	NaN	-25.4729391869502	NaN	NaN	NaN	NaN	NaN	-32.5649116678556	NaN	NaN	NaN	-32.1604987862084	NaN	NaN	NaN	-20.4325453013571	NaN	NaN	NaN	NaN	NaN	-28.7412621190661	-22.8001065336624	NaN	NaN	-31.5036685021792	NaN
NaN	-20.3598367346939	-19.1889326691666	NaN	NaN	-24.3743907065668	-26.3139120431962	NaN	NaN	NaN	-30.2269212544656	-33.2264818858169	-31.7892242965833	-31.2154316019298	NaN	NaN	NaN	NaN	NaN	NaN	NaN	-28.9044698015163	-21.1860817212791	NaN	-25.5909838288811	NaN	NaN	NaN	NaN	NaN	-33.2696358816255	NaN	NaN	NaN	-32.5040350582712	NaN	NaN	NaN	-20.99982090731	NaN	NaN	NaN	NaN	NaN	-29.1294599689402	-22.3493177593221	NaN	NaN	-31.9087876636076	NaN
NaN	-20.0959932221608	-19.3350634828189	NaN	NaN	-24.4575822797437	-26.640168657162	NaN	NaN	NaN	-30.2242064487232	-33.4611952389628	-32.1337466186372	-31.271065717658	NaN	NaN	NaN	NaN	NaN	NaN	NaN	-28.9552362200345	-21.5159655825159	NaN	-26.0582741416413	NaN	NaN	NaN	NaN	NaN	-33.5669770886931	NaN	NaN	NaN	-32.3047849600824	NaN	NaN	NaN	-21.1615985553229	NaN	NaN	NaN	NaN	NaN	-29.5451600591218	NaN	NaN	NaN	-32.1921112354714	NaN
NaN	-20.5538810779736	-19.9637793119188	NaN	NaN	-24.2941489948612	-27.1058724136677	NaN	NaN	NaN	-30.2970293750955	-33.8131849756373	-32.7906531071283	-31.734815643894	NaN	NaN	NaN	NaN	NaN	NaN	NaN	-29.2715584901508	-21.8640681466185	NaN	-26.4634940980898	NaN	NaN	NaN	NaN	NaN	-33.7447305273075	NaN	NaN	NaN	-32.3937685250168	NaN	NaN	NaN	-21.2565523540693	NaN	NaN	NaN	NaN	NaN	-29.8886207188161	-22.6083902352509	NaN	NaN	-32.5227224536029	NaN
NaN	-21.046201794916	-20.6749956603298	NaN	NaN	-25.0979808780748	-27.1386991876597	NaN	NaN	NaN	-30.4724118644845	-34.1872628097817	-32.9051267022263	-32.2631690300476	NaN	NaN	NaN	NaN	NaN	NaN	NaN	-29.6112486685335	-22.3703351149443	NaN	-27.2786287703248	NaN	NaN	NaN	NaN	NaN	-34.3466211074657	NaN	NaN	NaN	-32.8749585257357	NaN	NaN	NaN	-21.704630052101	NaN	NaN	NaN	NaN	NaN	-30.2334145554879	-23.5970293739061	NaN	NaN	-32.5705608434678	NaN
NaN	-21.712535199187	-21.1409704910751	NaN	NaN	-25.64418658475	-27.5884484123796	NaN	NaN	NaN	-31.1599164281939	-34.4234884757806	-33.3172884162908	-32.650484562939	NaN	NaN	NaN	NaN	NaN	NaN	NaN	-29.7757753481713	-22.7321758389262	NaN	-27.9420127946197	NaN	NaN	NaN	NaN	NaN	-34.6558688591743	NaN	NaN	NaN	-33.7644322667534	NaN	NaN	NaN	-22.0004361967317	NaN	NaN	NaN	NaN	NaN	-30.5135704514364	-23.7970758843454	NaN	NaN	-32.86978867608	NaN
NaN	-22.0682283507998	-21.5394704105207	NaN	NaN	-26.1283844435922	-27.8705682099287	NaN	NaN	NaN	-31.5061627512788	-34.5050491529437	-34.1970220810039	-33.2671757469182	NaN	NaN	NaN	NaN	NaN	NaN	NaN	-30.3226289440139	-23.0316571059934	NaN	-28.3807951281278	NaN	NaN	NaN	NaN	NaN	-35.4858418895569	NaN	NaN	NaN	-34.341421852502	NaN	NaN	NaN	-22.1628575783699	NaN	NaN	NaN	NaN	NaN	-30.7670151359548	-24.9450857218605	NaN	NaN	-33.2854318724405	NaN
NaN	-22.349778492755	-22.2684446348779	NaN	NaN	-26.8383019693654	-28.1327244414353	NaN	NaN	NaN	-32.0822305756132	-34.7768850064225	-34.601837138287	-33.6007378840974	NaN	NaN	NaN	NaN	NaN	NaN	NaN	-30.6508354162029	-23.636439804811	NaN	NaN	NaN	NaN	NaN	NaN	NaN	-35.6530203987342	NaN	NaN	NaN	-34.3392931944202	NaN	NaN	NaN	-22.6448277825603	NaN	NaN	NaN	NaN	NaN	-31.5183353238229	-24.209400711075	NaN	NaN	-33.473874168798	NaN
NaN	-22.8927397621797	-22.7880392156863	NaN	NaN	-26.9848639891239	-28.2189374942054	NaN	NaN	NaN	-32.5810124895694	-34.9038561623463	-35.0604064422002	-33.9258994551879	NaN	NaN	NaN	NaN	NaN	NaN	NaN	-30.9445239687848	-23.9540306334467	NaN	NaN	NaN	NaN	NaN	NaN	NaN	-36.0999379975831	NaN	NaN	NaN	-34.3509378445752	NaN	NaN	NaN	-23.2256380485663	NaN	NaN	NaN	NaN	NaN	-31.7788193202147	NaN	NaN	NaN	-33.9035371615397	NaN
NaN	-23.35214955382	-23.0413526658713	NaN	NaN	-27.4281769693654	-28.6072307563385	NaN	NaN	NaN	-33.1608296685125	-35.4938445819738	-35.5238461842049	-34.5095861174558	NaN	NaN	NaN	NaN	NaN	NaN	NaN	-31.2176234432234	-24.2323850132381	NaN	NaN	NaN	NaN	NaN	NaN	NaN	-37.5353244695538	NaN	NaN	NaN	-34.7004864273676	NaN	NaN	NaN	-23.6069290988061	NaN	NaN	NaN	NaN	NaN	-32.4201091171184	NaN	NaN	NaN	-34.8311134656309	NaN
NaN	-23.1620284971021	-23.6307972945276	NaN	NaN	-27.8846205534362	-28.8253366863333	NaN	NaN	NaN	-33.5102048384721	-35.8706737092105	-35.8842411687614	-34.748239654645	NaN	NaN	NaN	NaN	NaN	NaN	NaN	-31.249259391771	-24.5649585160915	NaN	NaN	NaN	NaN	NaN	NaN	NaN	-37.4337350391837	NaN	NaN	NaN	-35.2575849793284	NaN	NaN	NaN	-23.9245851375763	NaN	NaN	NaN	NaN	NaN	-32.3966577500501	NaN	NaN	NaN	-35.0953784566477	NaN
NaN	-23.5569329247057	-23.98152993933	NaN	NaN	-28.267676015167	-29.1423909174733	NaN	NaN	NaN	-34.0300652557843	-36.3559989482396	-36.3417339511516	-35.0558059412036	NaN	NaN	NaN	NaN	NaN	NaN	NaN	-31.6225754985755	-25.0658312844707	NaN	NaN	NaN	NaN	NaN	NaN	NaN	-38.0569838731925	NaN	NaN	NaN	-35.3823061089154	NaN	NaN	NaN	-24.3166229585427	NaN	NaN	NaN	NaN	NaN	-32.755516700088	NaN	NaN	NaN	-35.6346517893885	NaN
NaN	-24.217877730828	-24.7665204386839	NaN	NaN	-28.7940386899197	-29.2493518690536	NaN	NaN	NaN	-33.8773621205435	-36.4031950415489	-36.7577096882723	-35.5731952810413	NaN	NaN	NaN	NaN	NaN	NaN	NaN	-31.8766416432215	-25.4089472674976	NaN	NaN	NaN	NaN	NaN	NaN	NaN	-38.1760286310653	NaN	NaN	NaN	-35.7950868362795	NaN	NaN	NaN	-24.4898652093531	NaN	NaN	NaN	NaN	NaN	-32.8550427677425	NaN	NaN	NaN	-35.6201892752393	NaN
NaN	-24.3800490829243	-25.2357400913121	NaN	NaN	-28.8049888380523	-29.6101316048771	NaN	NaN	NaN	-34.2151720927619	-36.4745942055875	-36.6830845709551	-35.6267292435974	NaN	NaN	NaN	NaN	NaN	NaN	NaN	-32.2638967532745	-25.8094575999325	NaN	NaN	NaN	NaN	NaN	NaN	NaN	-38.2872151992096	NaN	NaN	NaN	-35.6255046572698	NaN	NaN	NaN	-24.5205945639976	NaN	NaN	NaN	NaN	NaN	-33.167980647193	NaN	NaN	NaN	-35.9383959240199	NaN
NaN	-24.6942529096519	-25.4857184594007	NaN	NaN	-29.7776088538462	-29.8406054412645	NaN	NaN	NaN	-34.2343186939734	-36.7562946286853	-36.8241531466031	-35.6660894598623	NaN	NaN	NaN	NaN	NaN	NaN	NaN	-32.6275584008536	-25.9011196719433	NaN	NaN	NaN	NaN	NaN	NaN	NaN	-38.2824623553642	NaN	NaN	NaN	-35.9997462888903	NaN	NaN	NaN	-24.9523842617342	NaN	NaN	NaN	NaN	NaN	-33.0297472668284	NaN	NaN	NaN	-36.0885288697725	NaN
NaN	-24.9674927204034	-26.1506264275284	NaN	NaN	-30.399432404148	-30.3975563329481	NaN	NaN	NaN	-34.8019085706768	-37.1729109706174	-37.4642438695029	-36.2888594014484	NaN	NaN	NaN	NaN	NaN	NaN	NaN	-32.6121610947397	-25.8283449508953	NaN	NaN	NaN	NaN	NaN	NaN	NaN	-38.3112899598128	NaN	NaN	NaN	-36.6183837042475	NaN	NaN	NaN	-25.053053438165	NaN	NaN	NaN	NaN	NaN	-33.0884294361262	NaN	NaN	NaN	-35.9176085503787	NaN
NaN	-25.1227491310935	-26.2390544929628	NaN	NaN	-30.4709361157069	-30.8165200182435	NaN	NaN	NaN	-34.2398118983426	-37.2621353022199	-37.7033138611304	-36.6632645168168	NaN	NaN	NaN	NaN	NaN	NaN	NaN	-32.3484574420311	-26.0403063202096	NaN	NaN	NaN	NaN	NaN	NaN	NaN	-38.3799559348893	NaN	NaN	NaN	-37.4241346836589	NaN	NaN	NaN	-25.1872857556609	NaN	NaN	NaN	NaN	NaN	-33.4596049416469	NaN	NaN	NaN	-35.9477110671937	NaN
NaN	-25.5150416326531	-26.7595627617474	NaN	NaN	-30.5589465974646	-30.9952710252863	NaN	NaN	NaN	-34.8625554051543	-37.7028046006333	-38.0473292889935	-37.2229533693581	NaN	NaN	NaN	NaN	NaN	NaN	NaN	-32.8572506494973	-26.2806502452586	NaN	NaN	NaN	NaN	NaN	NaN	NaN	-38.9545261810036	NaN	NaN	NaN	-37.8418486287457	NaN	NaN	NaN	-25.584528538558	NaN	NaN	NaN	NaN	NaN	-33.6337405435696	NaN	NaN	NaN	-36.6217347431547	NaN
NaN	-25.8169064513833	-27.0657811939942	NaN	NaN	-30.620125814693	-31.4679480740225	NaN	NaN	NaN	-35.3568286009381	-37.7628921855893	-38.4337024034567	-37.4694098749919	NaN	NaN	NaN	NaN	NaN	NaN	NaN	-33.1860499483178	-26.5209818995322	NaN	NaN	NaN	NaN	NaN	NaN	NaN	-38.9945310665322	NaN	NaN	NaN	-38.0865155657439	NaN	NaN	NaN	-25.7280475908956	NaN	NaN	NaN	NaN	NaN	-34.1207111638699	NaN	NaN	NaN	-36.8218959058558	NaN
NaN	-26.1791217995248	-27.3513800241504	NaN	NaN	-31.6580771172944	-31.7949172985782	NaN	NaN	NaN	-35.6244612335551	-37.9237984806823	-38.5462470638454	-37.4084274354779	NaN	NaN	NaN	NaN	NaN	NaN	NaN	-33.5055890793738	-26.7955361442697	NaN	NaN	NaN	NaN	NaN	NaN	NaN	-38.7575805837432	NaN	NaN	NaN	-37.8691585455182	NaN	NaN	NaN	-25.8795748166508	NaN	NaN	NaN	NaN	NaN	-34.0875833260202	NaN	NaN	NaN	-36.7676167837479	NaN
NaN	-25.9539619131766	-27.5838056265985	NaN	NaN	-31.3625485447079	-31.7147258717947	NaN	NaN	NaN	-35.5190279650305	-38.2666576224474	-38.661669975154	-37.5961910325267	NaN	NaN	NaN	NaN	NaN	NaN	NaN	-33.9895670738417	-27.5476339266329	NaN	NaN	NaN	NaN	NaN	NaN	NaN	-38.9514610619528	NaN	NaN	NaN	-38.1103676999002	NaN	NaN	NaN	-26.2962478457268	NaN	NaN	NaN	NaN	NaN	-33.9400646825694	NaN	NaN	NaN	-36.9186638851596	NaN
NaN	-26.0246611583905	-28.1933748826091	NaN	NaN	-31.4400108081869	-31.9102634647124	NaN	NaN	NaN	-36.4344787185926	-38.7313274884469	-39.3173931822431	-38.3293265076297	NaN	NaN	NaN	NaN	NaN	NaN	NaN	-34.5402582766742	-27.7091705016393	NaN	NaN	NaN	NaN	NaN	NaN	NaN	-39.5035259479777	NaN	NaN	NaN	-38.8096205211219	NaN	NaN	NaN	-26.6093383862836	NaN	NaN	NaN	NaN	NaN	-33.8789138625439	NaN	NaN	NaN	-37.3516477652417	NaN
NaN	-26.290513742339	-29.0083052016741	NaN	NaN	-31.5534448265083	-31.7709945713055	NaN	NaN	NaN	-36.2613401719494	-38.4920358477478	-39.5014445466959	-38.5561304123102	NaN	NaN	NaN	NaN	NaN	NaN	NaN	-34.7792052744681	-27.9927450696954	NaN	NaN	NaN	NaN	NaN	NaN	NaN	-38.615530758074	NaN	NaN	NaN	-38.9906829008787	NaN	NaN	NaN	-26.5132845994446	NaN	NaN	NaN	NaN	NaN	-34.026013235624	NaN	NaN	NaN	-37.3219349690161	NaN
NaN	-26.7335849983973	-29.1671085864513	NaN	NaN	-32.1943475719713	-31.9660609519549	NaN	NaN	NaN	-36.7808069578725	-38.861582451012	-39.5477601157835	-38.5555373292382	NaN	NaN	NaN	NaN	NaN	NaN	NaN	-34.9774425932838	-27.898899824166	NaN	NaN	NaN	NaN	NaN	NaN	NaN	-38.3220327381219	NaN	NaN	NaN	-39.1037915198832	NaN	NaN	NaN	-26.4291878004041	NaN	NaN	NaN	NaN	NaN	-34.3500570824524	NaN	NaN	NaN	-37.8179689465888	NaN
NaN	NaN	NaN	NaN	NaN	NaN	NaN	NaN	NaN	NaN	NaN	NaN	NaN	NaN	NaN	NaN	NaN	NaN	NaN	NaN	NaN	NaN	NaN	NaN	NaN	NaN	NaN	NaN	NaN	NaN	NaN	NaN	NaN	NaN	NaN	NaN	NaN	NaN	NaN	NaN	NaN	NaN	NaN	NaN	NaN	NaN	NaN	NaN	NaN	NaN
NaN	NaN	NaN	NaN	NaN	NaN	NaN	NaN	NaN	NaN	NaN	NaN	NaN	NaN	NaN	NaN	NaN	NaN	NaN	NaN	NaN	NaN	NaN	NaN	NaN	NaN	NaN	NaN	NaN	NaN	NaN	NaN	NaN	NaN	NaN	NaN	NaN	NaN	NaN	NaN	NaN	NaN	NaN	NaN	NaN	NaN	NaN	NaN	NaN	NaN
NaN	NaN	NaN	NaN	NaN	NaN	NaN	NaN	NaN	NaN	NaN	NaN	NaN	NaN	NaN	NaN	NaN	NaN	NaN	NaN	NaN	NaN	NaN	NaN	NaN	NaN	NaN	NaN	NaN	NaN	NaN	NaN	NaN	NaN	NaN	NaN	NaN	NaN	NaN	NaN	NaN	NaN	NaN	NaN	NaN	NaN	NaN	NaN	NaN	NaN
NaN	NaN	NaN	NaN	NaN	NaN	NaN	NaN	NaN	NaN	NaN	NaN	NaN	NaN	NaN	NaN	NaN	NaN	NaN	NaN	NaN	NaN	NaN	NaN	NaN	NaN	NaN	NaN	NaN	NaN	NaN	NaN	NaN	NaN	NaN	NaN	NaN	NaN	NaN	NaN	NaN	NaN	NaN	NaN	NaN	NaN	NaN	NaN	NaN	NaN
NaN	NaN	NaN	NaN	NaN	NaN	NaN	NaN	NaN	NaN	NaN	NaN	NaN	NaN	NaN	NaN	NaN	NaN	NaN	NaN	NaN	NaN	NaN	NaN	NaN	NaN	NaN	NaN	NaN	NaN	NaN	NaN	NaN	NaN	NaN	NaN	NaN	NaN	NaN	NaN	NaN	NaN	NaN	NaN	NaN	NaN	NaN	NaN	NaN	NaN
NaN	NaN	NaN	NaN	NaN	NaN	NaN	NaN	NaN	NaN	NaN	NaN	NaN	NaN	NaN	NaN	NaN	NaN	NaN	NaN	NaN	NaN	NaN	NaN	NaN	NaN	NaN	NaN	NaN	NaN	NaN	NaN	NaN	NaN	NaN	NaN	NaN	NaN	NaN	NaN	NaN	NaN	NaN	NaN	NaN	NaN	NaN	NaN	NaN	NaN
NaN	NaN	NaN	NaN	NaN	NaN	NaN	NaN	NaN	NaN	NaN	NaN	NaN	NaN	NaN	NaN	NaN	NaN	NaN	NaN	NaN	NaN	NaN	NaN	NaN	NaN	NaN	NaN	NaN	NaN	NaN	NaN	NaN	NaN	NaN	NaN	NaN	NaN	NaN	NaN	NaN	NaN	NaN	NaN	NaN	NaN	NaN	NaN	NaN	NaN
NaN	NaN	NaN	NaN	NaN	NaN	NaN	NaN	NaN	NaN	NaN	NaN	NaN	NaN	NaN	NaN	NaN	NaN	NaN	NaN	NaN	NaN	NaN	NaN	NaN	NaN	NaN	NaN	NaN	NaN	NaN	NaN	NaN	NaN	NaN	NaN	NaN	NaN	NaN	NaN	NaN	NaN	NaN	NaN	NaN	NaN	NaN	NaN	NaN	NaN
NaN	NaN	NaN	NaN	NaN	NaN	NaN	NaN	NaN	NaN	NaN	NaN	NaN	NaN	NaN	NaN	NaN	NaN	NaN	NaN	NaN	NaN	NaN	NaN	NaN	NaN	NaN	NaN	NaN	NaN	NaN	NaN	NaN	NaN	NaN	NaN	NaN	NaN	NaN	NaN	NaN	NaN	NaN	NaN	NaN	NaN	NaN	NaN	NaN	NaN
NaN	NaN	NaN	NaN	NaN	NaN	NaN	NaN	NaN	NaN	NaN	NaN	NaN	NaN	NaN	NaN	NaN	NaN	NaN	NaN	NaN	NaN	NaN	NaN	NaN	NaN	NaN	NaN	NaN	NaN	NaN	NaN	NaN	NaN	NaN	NaN	NaN	NaN	NaN	NaN	NaN	NaN	NaN	NaN	NaN	NaN	NaN	NaN	NaN	NaN
NaN	NaN	NaN	NaN	NaN	NaN	NaN	NaN	NaN	NaN	NaN	NaN	NaN	NaN	NaN	NaN	NaN	NaN	NaN	NaN	NaN	NaN	NaN	NaN	NaN	NaN	NaN	NaN	NaN	NaN	NaN	NaN	NaN	NaN	NaN	NaN	NaN	NaN	NaN	NaN	NaN	NaN	NaN	NaN	NaN	NaN	NaN	NaN	NaN	NaN
NaN	NaN	NaN	NaN	NaN	NaN	NaN	NaN	NaN	NaN	NaN	NaN	NaN	NaN	NaN	NaN	NaN	NaN	NaN	NaN	NaN	NaN	NaN	NaN	NaN	NaN	NaN	NaN	NaN	NaN	NaN	NaN	NaN	NaN	NaN	NaN	NaN	NaN	NaN	NaN	NaN	NaN	NaN	NaN	NaN	NaN	NaN	NaN	NaN	NaN
NaN	NaN	NaN	NaN	NaN	NaN	NaN	NaN	NaN	NaN	NaN	NaN	NaN	NaN	NaN	NaN	NaN	NaN	NaN	NaN	NaN	NaN	NaN	NaN	NaN	NaN	NaN	NaN	NaN	NaN	NaN	NaN	NaN	NaN	NaN	NaN	NaN	NaN	NaN	NaN	NaN	NaN	NaN	NaN	NaN	NaN	NaN	NaN	NaN	NaN
NaN	NaN	NaN	NaN	NaN	NaN	NaN	NaN	NaN	NaN	NaN	NaN	NaN	NaN	NaN	NaN	NaN	NaN	NaN	NaN	NaN	NaN	NaN	NaN	NaN	NaN	NaN	NaN	NaN	NaN	NaN	NaN	NaN	NaN	NaN	NaN	NaN	NaN	NaN	NaN	NaN	NaN	NaN	NaN	NaN	NaN	NaN	NaN	NaN	NaN
NaN	NaN	NaN	NaN	NaN	NaN	NaN	NaN	NaN	NaN	NaN	NaN	NaN	NaN	NaN	NaN	NaN	NaN	NaN	NaN	NaN	NaN	NaN	NaN	NaN	NaN	NaN	NaN	NaN	NaN	NaN	NaN	NaN	NaN	NaN	NaN	NaN	NaN	NaN	NaN	NaN	NaN	NaN	NaN	NaN	NaN	NaN	NaN	NaN	NaN
NaN	NaN	NaN	NaN	NaN	NaN	NaN	NaN	NaN	NaN	NaN	NaN	NaN	NaN	NaN	NaN	NaN	NaN	NaN	NaN	NaN	NaN	NaN	NaN	NaN	NaN	NaN	NaN	NaN	NaN	NaN	NaN	NaN	NaN	NaN	NaN	NaN	NaN	NaN	NaN	NaN	NaN	NaN	NaN	NaN	NaN	NaN	NaN	NaN	NaN
NaN	NaN	NaN	NaN	NaN	NaN	NaN	NaN	NaN	NaN	NaN	NaN	NaN	NaN	NaN	NaN	NaN	NaN	NaN	NaN	NaN	NaN	NaN	NaN	NaN	NaN	NaN	NaN	NaN	NaN	NaN	NaN	NaN	NaN	NaN	NaN	NaN	NaN	NaN	NaN	NaN	NaN	NaN	NaN	NaN	NaN	NaN	NaN	NaN	NaN
NaN	NaN	NaN	NaN	NaN	NaN	NaN	NaN	NaN	NaN	NaN	NaN	NaN	NaN	NaN	NaN	NaN	NaN	NaN	NaN	NaN	NaN	NaN	NaN	NaN	NaN	NaN	NaN	NaN	NaN	NaN	NaN	NaN	NaN	NaN	NaN	NaN	NaN	NaN	NaN	NaN	NaN	NaN	NaN	NaN	NaN	NaN	NaN	NaN	NaN
NaN	NaN	NaN	NaN	NaN	NaN	NaN	NaN	NaN	NaN	NaN	NaN	NaN	NaN	NaN	NaN	NaN	NaN	NaN	NaN	NaN	NaN	NaN	NaN	NaN	NaN	NaN	NaN	NaN	NaN	NaN	NaN	NaN	NaN	NaN	NaN	NaN	NaN	NaN	NaN	NaN	NaN	NaN	NaN	NaN	NaN	NaN	NaN	NaN	NaN
NaN	NaN	NaN	NaN	NaN	NaN	NaN	NaN	NaN	NaN	NaN	NaN	NaN	NaN	NaN	NaN	NaN	NaN	NaN	NaN	NaN	NaN	NaN	NaN	NaN	NaN	NaN	NaN	NaN	NaN	NaN	NaN	NaN	NaN	NaN	NaN	NaN	NaN	NaN	NaN	NaN	NaN	NaN	NaN	NaN	NaN	NaN	NaN	NaN	NaN
NaN	NaN	NaN	NaN	NaN	NaN	NaN	NaN	NaN	NaN	NaN	NaN	NaN	NaN	NaN	NaN	NaN	NaN	NaN	NaN	NaN	NaN	NaN	NaN	NaN	NaN	NaN	NaN	NaN	NaN	NaN	NaN	NaN	NaN	NaN	NaN	NaN	NaN	NaN	NaN	NaN	NaN	NaN	NaN	NaN	NaN	NaN	NaN	NaN	NaN
NaN	NaN	NaN	NaN	NaN	NaN	NaN	NaN	NaN	NaN	NaN	NaN	NaN	NaN	NaN	NaN	NaN	NaN	NaN	NaN	NaN	NaN	NaN	NaN	NaN	NaN	NaN	NaN	NaN	NaN	NaN	NaN	NaN	NaN	NaN	NaN	NaN	NaN	NaN	NaN	NaN	NaN	NaN	NaN	NaN	NaN	NaN	NaN	NaN	NaN
NaN	NaN	NaN	NaN	NaN	NaN	NaN	NaN	NaN	NaN	NaN	NaN	NaN	NaN	NaN	NaN	NaN	NaN	NaN	NaN	NaN	NaN	NaN	NaN	NaN	NaN	NaN	NaN	NaN	NaN	NaN	NaN	NaN	NaN	NaN	NaN	NaN	NaN	NaN	NaN	NaN	NaN	NaN	NaN	NaN	NaN	NaN	NaN	NaN	NaN
NaN	NaN	NaN	NaN	NaN	NaN	NaN	NaN	NaN	NaN	NaN	NaN	NaN	NaN	NaN	NaN	NaN	NaN	NaN	NaN	NaN	NaN	NaN	NaN	NaN	NaN	NaN	NaN	NaN	NaN	NaN	NaN	NaN	NaN	NaN	NaN	NaN	NaN	NaN	NaN	NaN	NaN	NaN	NaN	NaN	NaN	NaN	NaN	NaN	NaN
NaN	NaN	NaN	NaN	NaN	NaN	NaN	NaN	NaN	NaN	NaN	NaN	NaN	NaN	NaN	NaN	NaN	NaN	NaN	NaN	NaN	NaN	NaN	NaN	NaN	NaN	NaN	NaN	NaN	NaN	NaN	NaN	NaN	NaN	NaN	NaN	NaN	NaN	NaN	NaN	NaN	NaN	NaN	NaN	NaN	NaN	NaN	NaN	NaN	NaN
NaN	NaN	NaN	NaN	NaN	NaN	NaN	NaN	NaN	NaN	NaN	NaN	NaN	NaN	NaN	NaN	NaN	NaN	NaN	NaN	NaN	NaN	NaN	NaN	NaN	NaN	NaN	NaN	NaN	NaN	NaN	NaN	NaN	NaN	NaN	NaN	NaN	NaN	NaN	NaN	NaN	NaN	NaN	NaN	NaN	NaN	NaN	NaN	NaN	NaN
NaN	NaN	NaN	NaN	NaN	NaN	NaN	NaN	NaN	NaN	NaN	NaN	NaN	NaN	NaN	NaN	NaN	NaN	NaN	NaN	NaN	NaN	NaN	NaN	NaN	NaN	NaN	NaN	NaN	NaN	NaN	NaN	NaN	NaN	NaN	NaN	NaN	NaN	NaN	NaN	NaN	NaN	NaN	NaN	NaN	NaN	NaN	NaN	NaN	NaN
NaN	NaN	NaN	NaN	NaN	NaN	NaN	NaN	NaN	NaN	NaN	NaN	NaN	NaN	NaN	NaN	NaN	NaN	NaN	NaN	NaN	NaN	NaN	NaN	NaN	NaN	NaN	NaN	NaN	NaN	NaN	NaN	NaN	NaN	NaN	NaN	NaN	NaN	NaN	NaN	NaN	NaN	NaN	NaN	NaN	NaN	NaN	NaN	NaN	NaN
NaN	NaN	NaN	NaN	NaN	NaN	NaN	NaN	NaN	NaN	NaN	NaN	NaN	NaN	NaN	NaN	NaN	NaN	NaN	NaN	NaN	NaN	NaN	NaN	NaN	NaN	NaN	NaN	NaN	NaN	NaN	NaN	NaN	NaN	NaN	NaN	NaN	NaN	NaN	NaN	NaN	NaN	NaN	NaN	NaN	NaN	NaN	NaN	NaN	NaN
NaN	NaN	NaN	NaN	NaN	NaN	NaN	NaN	NaN	NaN	NaN	NaN	NaN	NaN	NaN	NaN	NaN	NaN	NaN	NaN	NaN	NaN	NaN	NaN	NaN	NaN	NaN	NaN	NaN	NaN	NaN	NaN	NaN	NaN	NaN	NaN	NaN	NaN	NaN	NaN	NaN	NaN	NaN	NaN	NaN	NaN	NaN	NaN	NaN	NaN
NaN	NaN	NaN	NaN	NaN	NaN	NaN	NaN	NaN	NaN	NaN	NaN	NaN	NaN	NaN	NaN	NaN	NaN	NaN	NaN	NaN	NaN	NaN	NaN	NaN	NaN	NaN	NaN	NaN	NaN	NaN	NaN	NaN	NaN	NaN	NaN	NaN	NaN	NaN	NaN	NaN	NaN	NaN	NaN	NaN	NaN	NaN	NaN	NaN	NaN
NaN	NaN	NaN	NaN	NaN	NaN	NaN	NaN	NaN	NaN	NaN	NaN	NaN	NaN	NaN	NaN	NaN	NaN	NaN	NaN	NaN	NaN	NaN	NaN	NaN	NaN	NaN	NaN	NaN	NaN	NaN	NaN	NaN	NaN	NaN	NaN	NaN	NaN	NaN	NaN	NaN	NaN	NaN	NaN	NaN	NaN	NaN	NaN	NaN	NaN
NaN	NaN	NaN	NaN	NaN	NaN	NaN	NaN	NaN	NaN	NaN	NaN	NaN	NaN	NaN	NaN	NaN	NaN	NaN	NaN	NaN	NaN	NaN	NaN	NaN	NaN	NaN	NaN	NaN	NaN	NaN	NaN	NaN	NaN	NaN	NaN	NaN	NaN	NaN	NaN	NaN	NaN	NaN	NaN	NaN	NaN	NaN	NaN	NaN	NaN
NaN	NaN	NaN	NaN	NaN	NaN	NaN	NaN	NaN	NaN	NaN	NaN	NaN	NaN	NaN	NaN	NaN	NaN	NaN	NaN	NaN	NaN	NaN	NaN	NaN	NaN	NaN	NaN	NaN	NaN	NaN	NaN	NaN	NaN	NaN	NaN	NaN	NaN	NaN	NaN	NaN	NaN	NaN	NaN	NaN	NaN	NaN	NaN	NaN	NaN
NaN	NaN	NaN	NaN	NaN	NaN	NaN	NaN	NaN	NaN	NaN	NaN	NaN	NaN	NaN	NaN	NaN	NaN	NaN	NaN	NaN	NaN	NaN	NaN	NaN	NaN	NaN	NaN	NaN	NaN	NaN	NaN	NaN	NaN	NaN	NaN	NaN	NaN	NaN	NaN	NaN	NaN	NaN	NaN	NaN	NaN	NaN	NaN	NaN	NaN
NaN	NaN	NaN	NaN	NaN	NaN	NaN	NaN	NaN	NaN	NaN	NaN	NaN	NaN	NaN	NaN	NaN	NaN	NaN	NaN	NaN	NaN	NaN	NaN	NaN	NaN	NaN	NaN	NaN	NaN	NaN	NaN	NaN	NaN	NaN	NaN	NaN	NaN	NaN	NaN	NaN	NaN	NaN	NaN	NaN	NaN	NaN	NaN	NaN	NaN
NaN	NaN	NaN	NaN	NaN	NaN	NaN	NaN	NaN	NaN	NaN	NaN	NaN	NaN	NaN	NaN	NaN	NaN	NaN	NaN	NaN	NaN	NaN	NaN	NaN	NaN	NaN	NaN	NaN	NaN	NaN	NaN	NaN	NaN	NaN	NaN	NaN	NaN	NaN	NaN	NaN	NaN	NaN	NaN	NaN	NaN	NaN	NaN	NaN	NaN
NaN	NaN	NaN	NaN	NaN	NaN	NaN	NaN	NaN	NaN	NaN	NaN	NaN	NaN	NaN	NaN	NaN	NaN	NaN	NaN	NaN	NaN	NaN	NaN	NaN	NaN	NaN	NaN	NaN	NaN	NaN	NaN	NaN	NaN	NaN	NaN	NaN	NaN	NaN	NaN	NaN	NaN	NaN	NaN	NaN	NaN	NaN	NaN	NaN	NaN
NaN	NaN	NaN	NaN	NaN	NaN	NaN	NaN	NaN	NaN	NaN	NaN	NaN	NaN	NaN	NaN	NaN	NaN	NaN	NaN	NaN	NaN	NaN	NaN	NaN	NaN	NaN	NaN	NaN	NaN	NaN	NaN	NaN	NaN	NaN	NaN	NaN	NaN	NaN	NaN	NaN	NaN	NaN	NaN	NaN	NaN	NaN	NaN	NaN	NaN
[truncated: 626 more columns]
